# Supplementary material for: Action Sport Cameras as an Instrument to Perform a 3D Underwater Motion Analysis
Source: PLoS One. 2016 Aug 11;11(8):e0160490. doi: 10.1371/journal.pone.0160490 (PMC4981397; doi:10.1371/journal.pone.0160490)
Supplement: S1 Supporting Information — S1.1_Calibration Quality > S1.1.1_Underwater > S1.1.1.1_Highres > S1.1.1.1.1_Calibration > File A. This is the BUNDLE_CameraParameters. This is the camera calibration parameters. File B. This is the Triad. This is the 2D coordinates of the waterproof orthogonal triad structure carrying nine spherical black markers. File C. This is the WandCalibration. This is the 2D coordinates of the wand structure carrying one spherical black marker. S1.1.1.1.2_Accuracy > File D. This is the Trial_1. This is the 2D coordinates of the first rigid bar test acquisition, carrying two markers at known distance. File E. This is the Trial_2. This is the 2D coordinates of the second rigid bar test acquisition, carrying two markers at known distance. File F. This is the Trial_3. This is the 2D coordinates of the third rigid bar test acquisition, carrying two markers at known distance. File G. This is the Trial_4. This is the 2D coordinates of the fourth rigid bar test acquisition, carrying two markers at known distance. File H. This is the Trial_5. This is the 2D coordinates of the fifth rigid bar test acquisition, carrying two markers at known distance. File I. This is the MotionSequence3D_Trial_1. This is the 3D coordinates of the first rigid bar test acquisition. File J. This is the MotionSequence3D_Trial_2. This is the 3D coordinates of the second rigid bar test acquisition. File K. This is the MotionSequence3D_Trial_3. This is the 3D coordinates of the third rigid bar test acquisition. File L. This is the MotionSequence3D_Trial_4. This is the 3D coordinates of the fourth rigid bar test acquisition. File M. This is the MotionSequence3D_Trial_5. This is the 3D coordinates of the fifth rigid bar test acquisition. S1.1.1.2_Lowres > S1.1.1.2.1_Calibration > File N. This is the BUNDLE_CameraParameters. This is the camera calibration parameters. File O. This is the Triad. This is the 2D coordinates of the waterproof orthogonal triad structure carrying nine spherical black markers. File P. Th [file pone.0160490.s001.zip]

Archive with 100 entries (77 files):
- S1_SupportingInformation/S1.1_Calibration_Quality/
- S1_SupportingInformation/S1.1_Calibration_Quality/S1.1.1_Underwater/
- S1_SupportingInformation/S1.1_Calibration_Quality/S1.1.1_Underwater/S1.1.1.1_Highres/
- S1_SupportingInformation/S1.1_Calibration_Quality/S1.1.1_Underwater/S1.1.1.1_Highres/S1.1.1.1.1_Calibration/
- S1_SupportingInformation/S1.1_Calibration_Quality/S1.1.1_Underwater/S1.1.1.1_Highres/S1.1.1.1.1_Calibration/File A.txt
- S1_SupportingInformation/S1.1_Calibration_Quality/S1.1.1_Underwater/S1.1.1.1_Highres/S1.1.1.1.1_Calibration/File B.txt
- S1_SupportingInformation/S1.1_Calibration_Quality/S1.1.1_Underwater/S1.1.1.1_Highres/S1.1.1.1.1_Calibration/File C.txt
- S1_SupportingInformation/S1.1_Calibration_Quality/S1.1.1_Underwater/S1.1.1.1_Highres/S1.1.1.1.2_Accuracy/
- S1_SupportingInformation/S1.1_Calibration_Quality/S1.1.1_Underwater/S1.1.1.1_Highres/S1.1.1.1.2_Accuracy/File D.txt
- S1_SupportingInformation/S1.1_Calibration_Quality/S1.1.1_Underwater/S1.1.1.1_Highres/S1.1.1.1.2_Accuracy/File E.txt
- S1_SupportingInformation/S1.1_Calibration_Quality/S1.1.1_Underwater/S1.1.1.1_Highres/S1.1.1.1.2_Accuracy/File F.txt
- S1_SupportingInformation/S1.1_Calibration_Quality/S1.1.1_Underwater/S1.1.1.1_Highres/S1.1.1.1.2_Accuracy/File G.txt
- S1_SupportingInformation/S1.1_Calibration_Quality/S1.1.1_Underwater/S1.1.1.1_Highres/S1.1.1.1.2_Accuracy/File H.txt
- S1_SupportingInformation/S1.1_Calibration_Quality/S1.1.1_Underwater/S1.1.1.1_Highres/S1.1.1.1.2_Accuracy/File I.txt
- S1_SupportingInformation/S1.1_Calibration_Quality/S1.1.1_Underwater/S1.1.1.1_Highres/S1.1.1.1.2_Accuracy/File J.txt
- S1_SupportingInformation/S1.1_Calibration_Quality/S1.1.1_Underwater/S1.1.1.1_Highres/S1.1.1.1.2_Accuracy/File K.txt
- S1_SupportingInformation/S1.1_Calibration_Quality/S1.1.1_Underwater/S1.1.1.1_Highres/S1.1.1.1.2_Accuracy/File L.txt
- S1_SupportingInformation/S1.1_Calibration_Quality/S1.1.1_Underwater/S1.1.1.1_Highres/S1.1.1.1.2_Accuracy/File M.txt
- S1_SupportingInformation/S1.1_Calibration_Quality/S1.1.1_Underwater/S1.1.1.2_Lowres/
- S1_SupportingInformation/S1.1_Calibration_Quality/S1.1.1_Underwater/S1.1.1.2_Lowres/S1.1.1.2.1_Calibration/
- S1_SupportingInformation/S1.1_Calibration_Quality/S1.1.1_Underwater/S1.1.1.2_Lowres/S1.1.1.2.1_Calibration/File N.txt
- S1_SupportingInformation/S1.1_Calibration_Quality/S1.1.1_Underwater/S1.1.1.2_Lowres/S1.1.1.2.1_Calibration/File O.txt
- S1_SupportingInformation/S1.1_Calibration_Quality/S1.1.1_Underwater/S1.1.1.2_Lowres/S1.1.1.2.1_Calibration/File P.txt
- S1_SupportingInformation/S1.1_Calibration_Quality/S1.1.1_Underwater/S1.1.1.2_Lowres/S1.1.1.2.2_Accuracy/
- S1_SupportingInformation/S1.1_Calibration_Quality/S1.1.1_Underwater/S1.1.1.2_Lowres/S1.1.1.2.2_Accuracy/File Q.txt
- S1_SupportingInformation/S1.1_Calibration_Quality/S1.1.1_Underwater/S1.1.1.2_Lowres/S1.1.1.2.2_Accuracy/File R.txt
- S1_SupportingInformation/S1.1_Calibration_Quality/S1.1.1_Underwater/S1.1.1.2_Lowres/S1.1.1.2.2_Accuracy/File S.txt
- S1_SupportingInformation/S1.1_Calibration_Quality/S1.1.1_Underwater/S1.1.1.2_Lowres/S1.1.1.2.2_Accuracy/File T.txt
- S1_SupportingInformation/S1.1_Calibration_Quality/S1.1.1_Underwater/S1.1.1.2_Lowres/S1.1.1.2.2_Accuracy/File U.txt
- S1_SupportingInformation/S1.1_Calibration_Quality/S1.1.1_Underwater/S1.1.1.2_Lowres/S1.1.1.2.2_Accuracy/File V.txt
- S1_SupportingInformation/S1.1_Calibration_Quality/S1.1.1_Underwater/S1.1.1.2_Lowres/S1.1.1.2.2_Accuracy/File W.txt
- S1_SupportingInformation/S1.1_Calibration_Quality/S1.1.1_Underwater/S1.1.1.2_Lowres/S1.1.1.2.2_Accuracy/File X.txt
- S1_SupportingInformation/S1.1_Calibration_Quality/S1.1.1_Underwater/S1.1.1.2_Lowres/S1.1.1.2.2_Accuracy/File Y.txt
- S1_SupportingInformation/S1.1_Calibration_Quality/S1.1.1_Underwater/S1.1.1.2_Lowres/S1.1.1.2.2_Accuracy/File Z.txt
- S1_SupportingInformation/S1.1_Calibration_Quality/S1.1.2_Land/
- S1_SupportingInformation/S1.1_Calibration_Quality/S1.1.2_Land/S1.1.2.1_Highres/
- S1_SupportingInformation/S1.1_Calibration_Quality/S1.1.2_Land/S1.1.2.1_Highres/S1.1.2.1.1_Calibration/
- S1_SupportingInformation/S1.1_Calibration_Quality/S1.1.2_Land/S1.1.2.1_Highres/S1.1.2.1.1_Calibration/File AA.txt
- S1_SupportingInformation/S1.1_Calibration_Quality/S1.1.2_Land/S1.1.2.1_Highres/S1.1.2.1.1_Calibration/File AB.txt
- S1_SupportingInformation/S1.1_Calibration_Quality/S1.1.2_Land/S1.1.2.1_Highres/S1.1.2.1.1_Calibration/File AC.txt
- S1_SupportingInformation/S1.1_Calibration_Quality/S1.1.2_Land/S1.1.2.1_Highres/S1.1.2.1.2_Accuracy/
- S1_SupportingInformation/S1.1_Calibration_Quality/S1.1.2_Land/S1.1.2.1_Highres/S1.1.2.1.2_Accuracy/File AD.txt
- S1_SupportingInformation/S1.1_Calibration_Quality/S1.1.2_Land/S1.1.2.1_Highres/S1.1.2.1.2_Accuracy/File AE.txt
- S1_SupportingInformation/S1.1_Calibration_Quality/S1.1.2_Land/S1.1.2.2_Lowres/
- S1_SupportingInformation/S1.1_Calibration_Quality/S1.1.2_Land/S1.1.2.2_Lowres/S1.1.2.2.1_Calibration/
- S1_SupportingInformation/S1.1_Calibration_Quality/S1.1.2_Land/S1.1.2.2_Lowres/S1.1.2.2.1_Calibration/File AF.txt
- S1_SupportingInformation/S1.1_Calibration_Quality/S1.1.2_Land/S1.1.2.2_Lowres/S1.1.2.2.1_Calibration/File AG.txt
- S1_SupportingInformation/S1.1_Calibration_Quality/S1.1.2_Land/S1.1.2.2_Lowres/S1.1.2.2.1_Calibration/File AH.txt
- S1_SupportingInformation/S1.1_Calibration_Quality/S1.1.2_Land/S1.1.2.2_Lowres/S1.1.2.2.2_Accuracy/
- S1_SupportingInformation/S1.1_Calibration_Quality/S1.1.2_Land/S1.1.2.2_Lowres/S1.1.2.2.2_Accuracy/File AI.txt
- S1_SupportingInformation/S1.1_Calibration_Quality/S1.1.2_Land/S1.1.2.2_Lowres/S1.1.2.2.2_Accuracy/File AJ.txt
- S1_SupportingInformation/S1.2_Calibration_Dependability/
- S1_SupportingInformation/S1.2_Calibration_Dependability/S1.2.1_Calibration/
- S1_SupportingInformation/S1.2_Calibration_Dependability/S1.2.1_Calibration/File AK.txt
- S1_SupportingInformation/S1.2_Calibration_Dependability/S1.2.1_Calibration/File AL.txt
- S1_SupportingInformation/S1.2_Calibration_Dependability/S1.2.1_Calibration/File AM.txt
- S1_SupportingInformation/S1.2_Calibration_Dependability/S1.2.1_Calibration/File AN.txt
- S1_SupportingInformation/S1.2_Calibration_Dependability/S1.2.1_Calibration/File AO.txt
- S1_SupportingInformation/S1.2_Calibration_Dependability/S1.2.1_Calibration/File AP.txt
- S1_SupportingInformation/S1.2_Calibration_Dependability/S1.2.1_Calibration/File AQ.txt
- S1_SupportingInformation/S1.2_Calibration_Dependability/S1.2.1_Calibration/File AR.txt
- S1_SupportingInformation/S1.2_Calibration_Dependability/S1.2.1_Calibration/File AS.txt
- S1_SupportingInformation/S1.2_Calibration_Dependability/S1.2.1_Calibration/File AT.txt
- S1_SupportingInformation/S1.2_Calibration_Dependability/S1.2.1_Calibration/File AU.txt
- S1_SupportingInformation/S1.2_Calibration_Dependability/S1.2.2_Accuracy/
- S1_SupportingInformation/S1.2_Calibration_Dependability/S1.2.2_Accuracy/File AV.txt
- S1_SupportingInformation/S1.2_Calibration_Dependability/S1.2.2_Accuracy/File AW.txt
- S1_SupportingInformation/S1.2_Calibration_Dependability/S1.2.2_Accuracy/File AX.txt
- S1_SupportingInformation/S1.2_Calibration_Dependability/S1.2.2_Accuracy/File AY.txt
- S1_SupportingInformation/S1.2_Calibration_Dependability/S1.2.2_Accuracy/File AZ.txt
- S1_SupportingInformation/S1.2_Calibration_Dependability/S1.2.2_Accuracy/S1.2.2.1_Mov1_1p/
- S1_SupportingInformation/S1.2_Calibration_Dependability/S1.2.2_Accuracy/S1.2.2.1_Mov1_1p/File BA.txt
- S1_SupportingInformation/S1.2_Calibration_Dependability/S1.2.2_Accuracy/S1.2.2.1_Mov1_1p/File BB.txt
- S1_SupportingInformation/S1.2_Calibration_Dependability/S1.2.2_Accuracy/S1.2.2.1_Mov1_1p/File BC.txt
- S1_SupportingInformation/S1.2_Calibration_Dependability/S1.2.2_Accuracy/S1.2.2.1_Mov1_1p/File BD.txt
- S1_SupportingInformation/S1.2_Calibration_Dependability/S1.2.2_Accuracy/S1.2.2.1_Mov1_1p/File BE.txt
- S1_SupportingInformation/S1.2_Calibration_Dependability/S1.2.2_Accuracy/S1.2.2.2_Mov1_2p/
- S1_SupportingInformation/S1.2_Calibration_Dependability/S1.2.2_Accuracy/S1.2.2.2_Mov1_2p/File BF.txt
- S1_SupportingInformation/S1.2_Calibration_Dependability/S1.2.2_Accuracy/S1.2.2.2_Mov1_2p/File BG.txt
- S1_SupportingInformation/S1.2_Calibration_Dependability/S1.2.2_Accuracy/S1.2.2.2_Mov1_2p/File BH.txt
- S1_SupportingInformation/S1.2_Calibration_Dependability/S1.2.2_Accuracy/S1.2.2.2_Mov1_2p/File BI.txt
- S1_SupportingInformation/S1.2_Calibration_Dependability/S1.2.2_Accuracy/S1.2.2.2_Mov1_2p/File BJ.txt
- S1_SupportingInformation/S1.2_Calibration_Dependability/S1.2.2_Accuracy/S1.2.2.3_Mov2_1p/
- S1_SupportingInformation/S1.2_Calibration_Dependability/S1.2.2_Accuracy/S1.2.2.3_Mov2_1p/File BK.txt
- S1_SupportingInformation/S1.2_Calibration_Dependability/S1.2.2_Accuracy/S1.2.2.3_Mov2_1p/File BL.txt
- S1_SupportingInformation/S1.2_Calibration_Dependability/S1.2.2_Accuracy/S1.2.2.3_Mov2_1p/File BM.txt
- S1_SupportingInformation/S1.2_Calibration_Dependability/S1.2.2_Accuracy/S1.2.2.3_Mov2_1p/File BN.txt
- S1_SupportingInformation/S1.2_Calibration_Dependability/S1.2.2_Accuracy/S1.2.2.3_Mov2_1p/File BO.txt
- S1_SupportingInformation/S1.2_Calibration_Dependability/S1.2.2_Accuracy/S1.2.2.4_Mov2_2p/
- S1_SupportingInformation/S1.2_Calibration_Dependability/S1.2.2_Accuracy/S1.2.2.4_Mov2_2p/File BP.txt
- S1_SupportingInformation/S1.2_Calibration_Dependability/S1.2.2_Accuracy/S1.2.2.4_Mov2_2p/File BQ.txt
- S1_SupportingInformation/S1.2_Calibration_Dependability/S1.2.2_Accuracy/S1.2.2.4_Mov2_2p/File BR.txt
- S1_SupportingInformation/S1.2_Calibration_Dependability/S1.2.2_Accuracy/S1.2.2.4_Mov2_2p/File BS.txt
- S1_SupportingInformation/S1.2_Calibration_Dependability/S1.2.2_Accuracy/S1.2.2.4_Mov2_2p/File BT.txt
- S1_SupportingInformation/S1.2_Calibration_Dependability/S1.2.2_Accuracy/S1.2.2.5_Mov3_1p/
- S1_SupportingInformation/S1.2_Calibration_Dependability/S1.2.2_Accuracy/S1.2.2.5_Mov3_1p/File BU.txt
- S1_SupportingInformation/S1.2_Calibration_Dependability/S1.2.2_Accuracy/S1.2.2.5_Mov3_1p/File BV.txt
- S1_SupportingInformation/S1.2_Calibration_Dependability/S1.2.2_Accuracy/S1.2.2.5_Mov3_1p/File BW.txt
- S1_SupportingInformation/S1.2_Calibration_Dependability/S1.2.2_Accuracy/S1.2.2.5_Mov3_1p/File BX.txt
- S1_SupportingInformation/S1.2_Calibration_Dependability/S1.2.2_Accuracy/S1.2.2.5_Mov3_1p/File BY.txt
