# Supplementary material for: Action Sport Cameras as an Instrument to Perform a 3D Underwater Motion Analysis
Source: PLoS One. 2016 Aug 11;11(8):e0160490. doi: 10.1371/journal.pone.0160490 (PMC4981397; doi:10.1371/journal.pone.0160490)
Supplement: S1 Supporting Information — S1.1_Calibration Quality > S1.1.1_Underwater > S1.1.1.1_Highres > S1.1.1.1.1_Calibration > File A. This is the BUNDLE_CameraParameters. This is the camera calibration parameters. File B. This is the Triad. This is the 2D coordinates of the waterproof orthogonal triad structure carrying nine spherical black markers. File C. This is the WandCalibration. This is the 2D coordinates of the wand structure carrying one spherical black marker. S1.1.1.1.2_Accuracy > File D. This is the Trial_1. This is the 2D coordinates of the first rigid bar test acquisition, carrying two markers at known distance. File E. This is the Trial_2. This is the 2D coordinates of the second rigid bar test acquisition, carrying two markers at known distance. File F. This is the Trial_3. This is the 2D coordinates of the third rigid bar test acquisition, carrying two markers at known distance. File G. This is the Trial_4. This is the 2D coordinates of the fourth rigid bar test acquisition, carrying two markers at known distance. File H. This is the Trial_5. This is the 2D coordinates of the fifth rigid bar test acquisition, carrying two markers at known distance. File I. This is the MotionSequence3D_Trial_1. This is the 3D coordinates of the first rigid bar test acquisition. File J. This is the MotionSequence3D_Trial_2. This is the 3D coordinates of the second rigid bar test acquisition. File K. This is the MotionSequence3D_Trial_3. This is the 3D coordinates of the third rigid bar test acquisition. File L. This is the MotionSequence3D_Trial_4. This is the 3D coordinates of the fourth rigid bar test acquisition. File M. This is the MotionSequence3D_Trial_5. This is the 3D coordinates of the fifth rigid bar test acquisition. S1.1.1.2_Lowres > S1.1.1.2.1_Calibration > File N. This is the BUNDLE_CameraParameters. This is the camera calibration parameters. File O. This is the Triad. This is the 2D coordinates of the waterproof orthogonal triad structure carrying nine spherical black markers. File P. Th [file pone.0160490.s001.zip › S1_SupportingInformation/S1.1_Calibration_Quality/S1.1.1_Underwater/S1.1.1.1_Highres/S1.1.1.1.1_Calibration/File A.txt]

[VIMS_CALIBRATION_DATA]
Creation_Date: 03/02/16 - 18:03:31
[SYSTEM_TYPE]
AFP
[METHOD]
BUNDLE
[CALIBRATION_PARAMETERS]
NumberOfCameras: 2
CAMERA: 0
Location
3330.27515223019870000000 1269.19171638538800000000 1173.76893879294220000000
RotationMatrix
-0.24615944131730272000 0.96768331692956555000 -0.05472227687649322500
0.31979483001499343000 0.02779234756674753300 -0.94707911607869932000
-0.91495179990316144000 -0.25063236732896910000 -0.31630147059576230000
RotationAngles
141.60724211641860000000 -66.19888292525126900000 232.41301809172720000000
Focals
765.57747351769137000000 760.55543588348553000000
PrincipalPoint
476.71975247911325000000 264.67123983683814000000
DistortionParameters
-0.09312913272485949500
0.00000000000000000000
0.00000000000000000000
0.00000000000000000000
0.00000000000000000000
CAMERA: 1
Location
3268.25751943640810000000 -650.88486928249290000000 1173.79148069721120000000
RotationMatrix
0.28295389343685723000 0.95842308227202111000 0.03690920694247318300
0.30214485557183057000 -0.05254716302258188900 -0.95181262962295043000
-0.91029972011442539000 0.28047101637509159000 -0.30445102813608932000
RotationAngles
222.65236325362162000000 -65.54680353598837400000 -46.87860098029237600000
Focals
757.29728157206921000000 748.83077582302394000000
PrincipalPoint
508.93644654465010000000 252.53687013445395000000
DistortionParameters
-0.08085677974404341400
0.00000000000000000000
0.00000000000000000000
0.00000000000000000000
0.00000000000000000000
[CALIBRATION_VOLUME_SIZE]
minX: -2000.00000 maxX: 2000.00000 minY: -2000.00000 maxY: 2000.00000 minZ: -2000.00000 maxZ: 2000.00000
[CALIBRATION_TIP]
NumberofInsertPoints: 0
