# Supplementary material for: Action Sport Cameras as an Instrument to Perform a 3D Underwater Motion Analysis
Source: PLoS One. 2016 Aug 11;11(8):e0160490. doi: 10.1371/journal.pone.0160490 (PMC4981397; doi:10.1371/journal.pone.0160490)
Supplement: S1 Supporting Information — S1.1_Calibration Quality > S1.1.1_Underwater > S1.1.1.1_Highres > S1.1.1.1.1_Calibration > File A. This is the BUNDLE_CameraParameters. This is the camera calibration parameters. File B. This is the Triad. This is the 2D coordinates of the waterproof orthogonal triad structure carrying nine spherical black markers. File C. This is the WandCalibration. This is the 2D coordinates of the wand structure carrying one spherical black marker. S1.1.1.1.2_Accuracy > File D. This is the Trial_1. This is the 2D coordinates of the first rigid bar test acquisition, carrying two markers at known distance. File E. This is the Trial_2. This is the 2D coordinates of the second rigid bar test acquisition, carrying two markers at known distance. File F. This is the Trial_3. This is the 2D coordinates of the third rigid bar test acquisition, carrying two markers at known distance. File G. This is the Trial_4. This is the 2D coordinates of the fourth rigid bar test acquisition, carrying two markers at known distance. File H. This is the Trial_5. This is the 2D coordinates of the fifth rigid bar test acquisition, carrying two markers at known distance. File I. This is the MotionSequence3D_Trial_1. This is the 3D coordinates of the first rigid bar test acquisition. File J. This is the MotionSequence3D_Trial_2. This is the 3D coordinates of the second rigid bar test acquisition. File K. This is the MotionSequence3D_Trial_3. This is the 3D coordinates of the third rigid bar test acquisition. File L. This is the MotionSequence3D_Trial_4. This is the 3D coordinates of the fourth rigid bar test acquisition. File M. This is the MotionSequence3D_Trial_5. This is the 3D coordinates of the fifth rigid bar test acquisition. S1.1.1.2_Lowres > S1.1.1.2.1_Calibration > File N. This is the BUNDLE_CameraParameters. This is the camera calibration parameters. File O. This is the Triad. This is the 2D coordinates of the waterproof orthogonal triad structure carrying nine spherical black markers. File P. Th [file pone.0160490.s001.zip › S1_SupportingInformation/S1.1_Calibration_Quality/S1.1.1_Underwater/S1.1.1.1_Highres/S1.1.1.1.1_Calibration/File B.txt]

627 2
f: 0 tv: 0 nM: 9
388.500000000000000 283.500000000000000
368.000000000000000 303.750000000000000
344.250000000000000 326.250000000000000
317.500000000000000 354.000000000000000
456.250000000000000 268.250000000000000
560.250000000000000 272.250000000000000
614.000000000000000 274.500000000000000
397.000000000000000 166.500000000000000
387.750000000000000 58.750000000000000
f: 0 tv: 1 nM: 9
446.500000000000000 289.750000000000000
460.000000000000000 311.750000000000000
473.250000000000000 336.250000000000000
491.500000000000000 366.500000000000000
488.500000000000000 270.750000000000000
585.250000000000000 264.250000000000000
631.750000000000000 261.000000000000000
436.750000000000000 168.000000000000000
437.000000000000000 54.750000000000000
f: 1 tv: 0 nM: 9
388.411987000000010 284.693665000000010
368.453796000000010 303.743682999999980
344.949677000000010 327.474853999999990
317.445495999999990 353.741698999999980
455.357788000000030 268.206420999999980
559.271300999999990 271.585265999999990
613.062500000000000 272.875000000000000
397.373779000000010 166.000000000000000
387.700012000000020 58.408695000000002
f: 1 tv: 1 nM: 9
446.094696000000000 291.344696000000000
458.756836000000020 312.907532000000000
473.529419000000020 337.330078000000010
491.095795000000010 366.577087000000010
487.239319000000020 270.064086999999970
584.950867000000020 264.343750000000000
631.302733999999990 261.289000999999980
435.826262999999980 167.826263000000010
436.680542000000000 54.722220999999998
f: 2 tv: 0 nM: 9
388.711394999999980 284.292693999999980
368.564086999999970 303.927338000000020
344.977997000000020 327.333344000000010
317.282623000000000 353.661835000000000
455.179625999999980 268.097076000000020
559.366149999999950 271.637787000000000
612.995788999999950 272.750000000000000
397.376251000000020 166.074265000000000
387.777312999999990 58.504204000000001
f: 2 tv: 1 nM: 9
446.034088000000000 291.412871999999990
458.622131000000020 312.587799000000020
473.542480000000010 337.245087000000010
491.138885000000020 366.537048000000030
487.383057000000010 270.278229000000010
584.896057000000040 264.009887999999990
631.283813000000010 261.216216999999970
435.654877000000000 167.818588000000010
436.576079999999990 54.576087999999999
f: 3 tv: 0 nM: 9
388.768005000000020 284.683989999999990
368.270844000000010 305.449402000000020
344.746428999999980 327.139281999999980
316.970580999999980 353.326202000000020
455.273163000000010 268.134247000000020
559.108703999999990 271.702910999999970
612.949584999999960 273.113433999999980
397.058258000000020 165.927185000000010
387.848358000000020 58.258198000000000
f: 3 tv: 1 nM: 9
446.159851000000000 291.795929000000000
458.434020999999970 312.510405999999990
473.594147000000020 337.288971000000000
491.272308000000010 366.508941999999990
486.971313000000010 269.913940000000030
584.814269999999960 264.171417000000020
631.106079000000020 261.181824000000010
435.899109000000010 167.592102000000010
436.757140999999990 54.607143000000001
f: 4 tv: 0 nM: 9
388.772277999999970 283.806945999999980
368.124023000000020 304.197661999999980
345.153839000000000 326.898590000000010
317.017944000000000 353.451294000000020
455.176727000000030 268.452576000000020
559.393432999999960 271.655731000000000
613.126037999999990 272.886566000000020
397.262389999999980 166.257431000000000
387.733063000000020 58.216102999999997
f: 4 tv: 1 nM: 9
446.000000000000000 291.637389999999980
458.503539999999990 312.521271000000010
473.454253999999990 337.179870999999990
491.277527000000020 366.607788000000030
486.792693999999980 270.243896000000010
585.386352999999990 263.329559000000020
630.904235999999970 261.159576000000020
435.800873000000020 167.522124999999990
436.767455999999980 54.693798000000001
f: 5 tv: 0 nM: 9
388.974762000000000 283.838378999999970
367.758728000000020 304.699310000000030
344.947905999999990 326.767364999999980
317.008025999999970 353.406403000000010
455.254456000000000 268.147308000000010
559.239868000000000 271.439026000000010
612.875000000000000 273.083344000000010
397.399993999999990 166.071426000000000
387.911285000000020 58.298386000000001
f: 5 tv: 1 nM: 9
446.294708000000010 291.781464000000030
458.579987000000020 312.633331000000000
473.625000000000000 337.217102000000010
491.657410000000030 366.527770999999970
487.047821000000000 270.069579999999970
585.267699999999990 263.909088000000000
630.755187999999980 261.078125000000000
435.870697000000010 167.534484999999990
436.527770999999970 54.590279000000002
f: 6 tv: 0 nM: 9
388.915893999999980 284.406555000000030
368.040009000000000 303.209991000000000
345.195374000000020 326.741730000000020
317.105133000000020 353.476928999999980
455.245818999999980 268.312500000000000
558.950438999999960 271.458679000000020
612.936462000000010 272.970336999999970
397.320006999999980 166.050003000000000
387.613037000000020 58.243476999999999
f: 6 tv: 1 nM: 9
445.721770999999990 291.745971999999990
458.719696000000000 312.689392000000000
473.619201999999970 337.185425000000010
491.531403000000010 366.542602999999990
487.247802999999980 269.933624000000010
585.215820000000010 263.768433000000020
631.053771999999980 261.166655999999990
435.869568000000020 167.439133000000000
436.679565000000030 54.517605000000003
f: 7 tv: 0 nM: 9
388.619049000000020 284.611114999999980
368.125000000000000 302.886902000000020
344.567566000000000 327.370270000000000
317.000000000000000 353.435486000000030
455.144072999999990 268.754241999999980
558.858886999999980 271.842742999999980
612.964294000000000 272.991058000000010
397.317200000000010 166.032256999999990
387.783324999999990 58.275002000000001
f: 7 tv: 1 nM: 9
445.924651999999980 292.150695999999980
458.459838999999990 312.229919000000000
473.511047000000020 337.524872000000020
491.400939999999990 366.566039999999990
486.969574000000020 269.973907000000000
585.288635000000000 263.737122000000000
631.053771999999980 261.059143000000010
435.885589999999980 167.605927000000010
436.941162000000020 54.433822999999997
f: 8 tv: 0 nM: 9
388.896331999999970 283.152435000000030
368.330108999999990 303.179625999999980
344.791411999999980 327.806762999999990
317.243713000000010 353.477386000000020
455.542022999999970 268.655457000000010
559.368408000000040 271.789459000000020
613.036560000000010 273.211394999999980
397.214294000000000 166.333327999999990
387.733063000000020 58.173729000000002
f: 8 tv: 1 nM: 9
445.787659000000020 292.479462000000010
458.562500000000000 312.959564000000000
473.180969000000000 337.460113999999980
491.375580000000010 366.712676999999990
486.595580999999980 270.294128000000000
585.154540999999990 264.454559000000020
630.731505999999970 261.379639000000000
435.692657000000000 167.522933999999990
436.858765000000010 54.480915000000003
f: 9 tv: 0 nM: 9
388.842682000000020 283.320221000000000
368.464294000000000 304.448424999999990
344.320221000000000 327.410125999999990
317.665130999999970 353.579071000000000
455.396819999999990 268.722229000000030
559.205872000000000 271.196075000000010
613.319702000000010 273.409851000000000
397.176177999999990 166.247620000000010
387.766662999999990 58.108333999999999
f: 9 tv: 1 nM: 9
445.916655999999990 291.467377000000000
458.378571000000020 312.685729999999980
473.334381000000010 337.152863000000020
491.247650000000020 366.615569999999990
487.077240000000020 269.967468000000000
585.102661000000010 264.531250000000000
630.763610999999970 261.399993999999990
435.851684999999970 167.622879000000010
436.609496999999980 54.635035999999999
f: 10 tv: 0 nM: 9
388.805359000000010 284.534362999999980
367.762999999999980 305.800568000000000
344.506744000000030 327.054047000000030
317.204987000000020 353.535004000000010
455.102814000000020 268.658875000000020
559.343750000000000 271.933044000000000
613.114196999999990 273.393707000000010
397.183960000000010 166.070754999999990
387.906494000000010 58.341461000000002
f: 10 tv: 1 nM: 9
445.707733000000020 291.616211000000020
458.588654000000020 312.500000000000000
473.450988999999990 337.232025000000020
491.373839999999970 366.516052000000000
486.924376999999990 269.861358999999990
585.246155000000040 264.730774000000000
630.941832999999970 260.720916999999990
435.682189999999990 167.673736999999990
436.655792000000020 54.699275999999998
f: 11 tv: 0 nM: 9
388.823516999999980 285.022064000000000
368.375946000000000 304.575195000000010
344.961547999999990 326.979034000000010
317.159209999999970 353.529846000000020
455.504028000000010 268.560486000000030
559.090576000000060 272.023620999999990
613.073058999999940 273.357696999999970
397.203705000000010 165.981475999999990
387.950012000000020 58.358333999999999
f: 11 tv: 1 nM: 9
446.231354000000010 291.611938000000010
458.430663999999980 312.762787000000000
473.668701000000000 337.033751999999990
491.349090999999990 366.673430999999990
487.065795999999980 269.785095000000010
584.947632000000000 264.171417000000020
631.198792000000030 261.349396000000010
435.789245999999990 167.545456000000000
436.637787000000000 54.696849999999998
f: 12 tv: 0 nM: 9
388.671234000000030 285.095886000000010
368.190001999999990 303.329987000000020
345.021331999999970 327.368896000000010
317.303924999999990 353.671569999999970
455.098144999999990 268.289734000000010
559.196594000000000 271.833344000000010
613.213683999999940 273.200867000000020
397.183960000000010 166.212265000000000
387.809326000000000 58.300846000000000
f: 12 tv: 1 nM: 9
446.059753000000000 292.748413000000030
458.865723000000000 313.171417000000020
473.448272999999970 337.637939000000020
491.371033000000010 366.644806000000020
486.870697000000010 269.991394000000010
585.378478999999970 263.981322999999970
631.117003999999950 260.829772999999990
435.739135999999970 167.465210000000010
436.566162000000020 54.389705999999997
f: 13 tv: 0 nM: 9
388.772308000000010 284.165191999999990
368.254456000000000 303.647308000000010
344.494109999999980 328.011779999999990
317.058197000000010 353.388885000000020
455.331909000000000 268.538788000000010
559.377135999999950 271.834746999999990
613.308044000000000 273.245544000000000
396.941741999999980 166.072814999999990
387.741790999999980 58.151637999999998
f: 13 tv: 1 nM: 9
446.046142999999970 291.415374999999980
458.738647000000010 312.465912000000000
473.631409000000020 337.028839000000000
491.318175999999990 366.692627000000020
487.203125000000000 269.692719000000010
585.500000000000000 263.557891999999980
631.104675000000040 261.290709999999990
435.655975000000010 167.495407000000000
436.764496000000010 54.336956000000001
f: 14 tv: 0 nM: 9
388.645172000000000 284.758057000000010
367.920012999999980 303.279998999999980
344.510010000000020 326.010010000000020
316.792937999999990 353.914154000000000
455.152770999999970 268.282410000000030
559.487304999999990 271.758484000000010
613.317382999999950 272.886962999999980
397.000000000000000 166.313080000000010
387.848358000000020 58.258198000000000
f: 14 tv: 1 nM: 9
445.735992000000010 291.100006000000010
458.774657999999990 312.654938000000020
473.399384000000000 337.271331999999970
491.233948000000000 366.908263999999970
487.148650999999970 270.162170000000000
585.567016999999960 263.603088000000010
631.094910000000030 261.202544999999990
435.876160000000030 167.596329000000000
436.862976000000000 54.355556000000000
f: 15 tv: 0 nM: 9
388.308258000000020 284.515044999999990
368.326598999999990 304.439513999999970
344.673767000000000 327.195038000000010
316.946228000000020 353.607512999999980
455.578522000000020 268.615692000000020
559.504395000000050 271.723694000000020
613.174132999999980 272.995544000000000
396.972229000000030 165.759262000000010
387.911285000000020 58.298386000000001
f: 15 tv: 1 nM: 9
445.524657999999990 292.045775999999990
458.883575000000010 312.883575000000010
473.414124000000020 337.294464000000000
491.404540999999990 366.468169999999990
487.433044000000000 270.111603000000000
585.661437999999980 264.046875000000000
631.090331999999990 261.120482999999980
435.555542000000000 167.759262000000010
436.834594999999980 54.417293999999998
f: 16 tv: 0 nM: 9
388.994934000000000 284.474762000000000
368.464568999999980 304.555115000000000
344.732819000000010 327.118316999999990
317.215027000000020 354.005187999999980
455.668091000000000 268.383605999999990
559.046631000000050 271.809326000000000
613.312011999999980 273.332000999999990
397.359802000000000 165.897201999999990
387.685852000000010 58.362831000000000
f: 16 tv: 1 nM: 9
445.312500000000000 292.381958000000000
458.461303999999980 313.096770999999990
473.192077999999980 337.364410000000020
491.377776999999980 366.637787000000000
487.040009000000000 269.750000000000000
585.055541999999950 263.888885000000020
630.895629999999980 261.329680999999990
435.559814000000020 167.547012000000000
436.803833000000000 54.250000000000000
f: 17 tv: 0 nM: 9
388.789063000000000 285.093750000000000
368.473267000000020 304.431305000000010
344.806334999999990 327.278167999999990
316.970580999999980 353.668456999999990
455.352172999999990 268.504332999999970
558.893677000000030 271.692902000000000
613.254395000000050 273.359649999999990
396.920227000000010 166.292556999999990
387.438690000000010 58.438679000000000
f: 17 tv: 1 nM: 9
446.148773000000010 290.995880000000000
458.625854000000000 313.010193000000020
473.327148000000020 337.537048000000030
491.193023999999980 366.618590999999980
486.592589999999970 270.074066000000020
585.398987000000030 263.989898999999980
630.929503999999950 260.698730000000010
435.610167999999990 167.500000000000000
436.736420000000010 54.406975000000003
f: 18 tv: 0 nM: 9
388.955231000000030 284.716431000000000
368.059447999999970 304.776214999999980
344.956084999999970 327.314178000000030
317.187500000000000 353.651030999999990
455.504639000000000 268.226836999999990
559.074646000000030 271.708954000000010
613.141235000000050 273.381683000000010
396.939392000000000 166.095963000000010
387.554047000000030 58.270271000000001
f: 18 tv: 1 nM: 9
444.818175999999990 290.733765000000010
458.579864999999980 312.802094000000010
473.179625999999980 337.482025000000020
491.277251999999980 366.578186000000020
486.685181000000000 270.185181000000000
585.172912999999990 263.953278000000010
630.833312999999980 261.298858999999990
435.825897000000000 167.495529000000000
436.626801000000000 54.358696000000002
f: 19 tv: 0 nM: 9
388.339995999999990 282.533324999999990
368.121337999999980 304.606628000000000
344.753418000000010 327.178069999999990
317.107147000000000 353.714294000000000
455.042846999999990 268.238097999999980
558.966918999999960 271.524780000000020
613.181824000000010 273.136352999999990
397.106811999999990 166.218445000000000
387.905731000000000 58.258198000000000
f: 19 tv: 1 nM: 9
445.386139000000010 290.915833000000020
458.530548000000010 313.076324000000000
473.438201999999990 337.404479999999980
491.420807000000020 366.576934999999990
486.580658000000030 270.145172000000000
585.197388000000050 263.986847000000010
630.948975000000020 261.153076000000000
435.756531000000000 167.500000000000000
436.714294000000000 54.500000000000000
f: 20 tv: 0 nM: 9
388.541655999999990 284.784088000000000
368.136016999999980 304.334564000000000
344.731628000000000 327.202208999999980
317.234039000000000 353.563843000000020
455.116058000000010 268.008941999999990
558.932433999999940 271.459473000000000
613.059081999999990 273.385833999999990
397.071441999999990 166.352386000000000
387.793091000000000 58.370688999999999
f: 20 tv: 1 nM: 9
446.257934999999970 291.130950999999980
458.561523000000020 312.661530000000030
473.476471000000000 337.247070000000010
491.484984999999990 366.796142999999970
486.716675000000010 270.308318999999980
585.094055000000030 264.049500000000020
630.942078000000040 261.431580000000000
435.747742000000020 167.581085000000000
436.472229000000030 54.527779000000002
f: 21 tv: 0 nM: 9
388.522888000000020 285.129760999999970
367.845580999999980 304.455872000000000
344.489502000000020 327.269226000000000
317.128265000000000 353.476440000000030
455.228576999999970 268.614287999999990
559.198363999999970 271.599181999999980
613.145691000000060 273.338593000000000
396.925750999999990 166.346527000000010
387.783478000000000 58.385826000000002
f: 21 tv: 1 nM: 9
445.545867999999980 290.669738999999990
459.000000000000000 311.754912999999990
473.335327000000010 337.266479000000000
491.511322000000010 366.898192999999990
487.484009000000010 270.119995000000020
585.470824999999990 264.395844000000010
630.942078000000040 261.431580000000000
435.704559000000020 167.559097000000010
436.770385999999970 54.151851999999998
f: 22 tv: 0 nM: 9
388.692627000000020 284.594269000000000
367.902039000000000 304.875000000000000
344.210204999999970 327.321655000000020
317.047607000000030 353.373016000000010
455.342102000000010 268.157897999999990
559.098449999999960 271.653533999999980
613.088013000000050 273.316010000000010
396.915801999999990 166.036835000000000
387.911285000000020 58.298386000000001
f: 22 tv: 1 nM: 9
445.676758000000010 290.772736000000010
458.659424000000000 313.260864000000030
473.474517999999990 337.401276000000000
491.253265000000000 366.783843999999990
486.990478999999990 269.604766999999980
585.500000000000000 263.972961000000000
630.734069999999970 261.159576000000020
435.697357000000010 167.513152999999990
436.739989999999980 54.264000000000003
f: 23 tv: 0 nM: 9
388.790984999999980 284.438537999999990
367.950348000000020 304.840423999999980
344.047607000000030 328.642853000000000
317.235474000000010 353.177338000000020
455.281005999999990 268.318175999999990
559.358886999999980 271.568541999999980
613.114196999999990 273.409453999999980
397.103973000000000 165.693069000000010
387.877106000000030 58.377121000000002
f: 23 tv: 1 nM: 9
445.894562000000010 291.795929000000000
458.885253999999970 312.385253999999970
473.637360000000000 337.500000000000000
491.462799000000020 366.702332000000010
486.894226000000000 269.894226000000000
585.356505999999970 264.171294999999990
630.700012000000020 261.288879000000010
435.633941999999990 167.455353000000000
436.882813000000000 54.187500000000000
f: 24 tv: 0 nM: 9
389.136352999999990 285.468535999999970
368.234130999999990 304.194458000000000
344.623016000000010 327.083344000000010
317.546936000000020 353.732391000000010
455.415893999999980 268.738312000000010
559.125000000000000 271.791655999999990
613.355347000000050 273.293395999999970
397.071441999999990 166.352386000000000
387.815582000000010 58.274590000000003
f: 24 tv: 1 nM: 9
445.280609000000030 290.627563000000010
458.689392000000000 311.780304000000000
473.716979999999980 337.581756999999980
491.282715000000000 366.600463999999990
487.101563000000000 270.171875000000000
584.945434999999970 264.409088000000000
630.880432000000040 261.608703999999990
435.663788000000010 167.698273000000000
436.641296000000010 54.467391999999997
f: 25 tv: 0 nM: 9
388.873992999999980 284.406494000000010
367.841309000000020 305.856292999999990
344.759003000000010 326.705047999999980
317.698120000000020 353.886779999999990
455.336365000000000 268.436371000000010
559.168030000000040 271.856566999999980
613.000000000000000 273.310608000000000
396.942321999999990 166.038467000000000
387.950408999999980 58.533057999999997
f: 25 tv: 1 nM: 9
445.936279000000010 290.524505999999970
458.773926000000020 311.717406999999980
473.274200000000010 337.296783000000000
491.231139999999980 366.575470000000000
487.230102999999990 269.969024999999990
585.236084000000010 264.041655999999990
630.742432000000010 261.202025999999990
435.718994000000010 167.640503000000000
436.727600000000000 54.317165000000003
f: 26 tv: 0 nM: 9
389.032013000000010 284.612000000000020
368.809998000000010 304.983337000000010
344.832306000000020 327.555907999999990
317.210815000000030 353.602691999999990
455.375000000000000 268.552429000000020
559.263915999999990 271.606475999999990
613.203125000000000 273.101563000000000
396.968169999999990 165.986358999999990
387.916655999999990 58.674999000000000
f: 26 tv: 1 nM: 9
445.525208000000020 291.058837999999980
458.386078000000000 313.018981999999990
473.334351000000030 337.588958999999990
491.373839999999970 366.548157000000000
486.769226000000000 269.807678000000010
584.984863000000020 263.838378999999970
630.530029000000010 261.519989000000010
435.775848000000000 167.681029999999990
436.636352999999990 54.310608000000002
f: 27 tv: 0 nM: 9
388.488097999999980 285.242065000000030
368.558654999999990 304.898131999999980
344.957825000000010 327.584351000000030
317.135651000000000 353.651611000000000
455.305786000000010 268.690093999999990
559.112061000000040 271.741394000000010
613.145995999999970 273.609496999999980
397.173065000000010 166.000000000000000
387.860167999999990 58.394066000000002
f: 27 tv: 1 nM: 9
445.533661000000000 290.562500000000000
458.721526999999980 313.259491000000030
473.394745000000000 337.947357000000010
491.266509999999980 366.700439000000020
487.047180000000030 269.764160000000000
585.237610000000020 264.004944000000020
630.808410999999980 261.429900999999970
435.750000000000000 167.750000000000000
436.896942000000020 54.320610000000002
f: 28 tv: 0 nM: 9
388.980956999999990 284.185729999999980
368.690674000000000 304.495758000000020
344.473694000000020 327.751465000000000
316.941314999999970 353.681122000000020
455.557526000000000 268.296448000000000
558.858337000000010 271.924987999999980
613.552428999999960 273.447570999999980
396.988220000000010 166.041182999999990
387.826262999999980 58.266948999999997
f: 28 tv: 1 nM: 9
445.651030999999990 290.432280999999990
458.692077999999980 313.375000000000000
473.439301000000000 337.817931999999980
491.383118000000020 366.688324000000020
486.939666999999990 269.836211999999990
585.020629999999980 263.840210000000010
631.137389999999980 261.230774000000000
435.826262999999980 167.622879000000010
436.742859000000010 54.357143000000001
f: 29 tv: 0 nM: 9
387.109100000000010 282.336365000000000
368.079987000000020 304.760010000000020
344.787170000000000 327.152039000000000
317.065979000000030 353.464477999999990
455.393524000000010 268.199066000000020
558.837219000000000 271.941864000000010
613.335692999999990 273.604889000000010
397.024749999999980 166.099014000000010
387.682189999999990 58.266948999999997
f: 29 tv: 1 nM: 9
445.591309000000020 291.334777999999970
458.671417000000020 312.678558000000010
473.272736000000010 337.578796000000010
491.415191999999990 366.593750000000000
487.122742000000020 269.831818000000000
584.966003000000000 263.902923999999980
630.815795999999980 261.473694000000020
435.692657000000000 167.477066000000010
436.685181000000000 54.437038000000001
f: 30 tv: 0 nM: 9
388.649047999999990 284.225952000000010
368.318969999999980 304.120697000000010
344.779998999999980 327.426666000000010
317.007538000000010 353.703522000000020
455.111603000000000 268.638397000000000
559.421264999999950 271.614166000000010
613.265868999999950 273.210327000000010
397.331635000000010 166.056121999999990
387.725402999999970 58.184424999999997
f: 30 tv: 1 nM: 9
446.088012999999990 291.376770000000020
459.687500000000000 310.926147000000010
473.264892999999970 337.889892999999970
491.259430000000010 366.627349999999980
486.778290000000030 269.872650000000020
585.171448000000050 263.719055000000030
630.796875000000000 261.098969000000010
435.756531000000000 167.500000000000000
436.666655999999990 54.423611000000001
f: 31 tv: 0 nM: 9
388.157653999999980 284.207214000000020
368.054840000000010 305.167755000000000
344.730225000000020 327.345336999999970
317.182036999999980 353.574370999999990
455.000000000000000 268.741669000000000
558.904418999999960 271.963226000000020
613.473511000000030 273.291655999999990
397.334961000000020 165.970870999999990
387.752197000000020 58.172564999999999
f: 31 tv: 1 nM: 9
446.029419000000020 291.260497999999980
459.023131999999980 313.419066999999980
473.333344000000010 336.959991000000000
491.259094000000000 366.472716999999990
487.073272999999970 270.185333000000010
585.113647000000010 264.780304000000000
631.000000000000000 261.358826000000020
435.758941999999990 167.535721000000000
436.578582999999980 54.407142999999998
f: 32 tv: 0 nM: 9
388.941681000000020 285.058318999999980
368.329926000000000 304.823120000000020
344.753784000000000 326.556824000000010
317.124359000000030 353.608794999999990
454.984009000000010 268.700012000000020
559.206909000000000 271.637939000000020
613.369018999999980 273.138885000000020
397.113647000000010 166.104553000000010
387.663788000000010 58.189655000000002
f: 32 tv: 1 nM: 9
446.081818000000000 290.927277000000000
458.694213999999990 311.995880000000000
473.418303999999980 337.271239999999980
491.345824999999990 366.806152000000000
487.000000000000000 270.000000000000000
585.104736000000000 263.957153000000010
630.939574999999990 261.428558000000010
435.663788000000010 167.810349000000000
436.649993999999990 54.280768999999999
f: 33 tv: 0 nM: 9
388.912627999999980 284.208739999999980
368.055176000000020 304.444823999999980
344.961547999999990 327.391022000000020
317.079376000000020 353.780425999999980
455.587311000000000 268.515869000000010
559.135986000000000 271.459991000000000
613.357726999999950 273.060973999999990
397.148163000000010 166.037033000000010
387.649566999999990 58.175212999999999
f: 33 tv: 1 nM: 9
445.566956000000000 291.227691999999990
458.799987999999980 312.425933999999980
473.481354000000010 337.242249000000020
490.947723000000000 366.565918000000010
486.771666999999980 270.035431000000020
585.315002000000050 264.154998999999980
631.063843000000020 261.106383999999990
435.793579000000020 167.477066000000010
436.896942000000020 54.221375000000002
f: 34 tv: 0 nM: 9
388.649993999999990 283.187500000000000
367.744964999999980 304.708069000000020
345.000000000000000 327.372498000000010
317.105133000000020 353.738464000000020
455.236847000000010 268.315795999999980
558.664124000000020 271.797699000000020
613.314514000000030 273.145172000000000
397.115387000000000 165.990387000000000
387.767547999999980 58.311400999999996
f: 34 tv: 1 nM: 9
445.483886999999980 290.650543000000030
458.958954000000010 312.354491999999990
473.537567000000020 337.893065999999980
491.294525000000020 366.712340999999980
486.920012999999980 269.932007000000000
585.400024000000030 263.940001999999990
631.138305999999940 260.968078999999990
435.741241000000000 167.530700999999990
436.675689999999970 54.500000000000000
f: 35 tv: 0 nM: 9
388.587372000000020 283.766998000000000
367.993407999999990 304.927642999999990
344.726013000000020 327.198639000000010
317.049743999999980 353.586394999999980
455.286835000000000 268.616271999999980
559.041992000000050 271.595428000000030
613.242065000000030 273.361114999999980
397.125000000000000 165.894226000000000
387.741241000000000 58.311400999999996
f: 35 tv: 1 nM: 9
445.908722000000010 291.210327000000010
458.795288000000030 312.374023000000020
473.972778000000010 339.037140000000020
491.207366999999980 366.804138000000020
487.291290000000000 269.791290000000000
584.775024000000030 264.408324999999990
630.769226000000000 261.403839000000000
435.714294000000000 167.589279000000000
436.657134999999980 54.299999000000000
f: 36 tv: 0 nM: 9
388.588776000000000 284.023375999999980
367.590363000000020 305.337340999999980
344.406035999999970 327.288605000000020
317.331696000000020 353.641449000000020
455.348845999999980 268.546509000000010
558.948303000000010 271.724152000000000
613.232543999999960 273.182159000000010
397.367034999999990 166.037230999999990
387.940491000000010 58.234127000000001
f: 36 tv: 1 nM: 9
445.907410000000030 291.340729000000010
458.888550000000010 313.165618999999990
473.478516000000010 337.046021000000000
491.316741999999980 366.889130000000020
487.017547999999980 269.859649999999990
584.959656000000000 264.354828000000000
631.301270000000050 261.160248000000020
435.681030000000020 167.629302999999990
436.821441999999990 54.371428999999999
f: 37 tv: 0 nM: 9
388.292785999999980 283.927916999999980
367.952057000000020 304.671234000000030
344.602661000000010 327.235107000000030
317.291228999999990 353.904632999999990
454.984863000000020 267.686859000000030
559.182129000000030 272.039275999999970
613.250000000000000 273.066681000000020
396.962951999999970 166.037033000000010
387.826262999999980 58.266948999999997
f: 37 tv: 1 nM: 9
445.940368999999980 290.394500999999990
458.593750000000000 313.065979000000030
473.417174999999990 337.100586000000020
491.252166999999990 366.648711999999990
487.038788000000010 270.271545000000000
585.184692000000040 264.054047000000030
631.125000000000000 260.958344000000010
435.537048000000030 167.620376999999990
436.848480000000000 54.621212000000000
f: 38 tv: 0 nM: 9
388.614594000000010 283.614594000000010
367.983734000000030 304.117888999999990
344.698333999999990 326.760314999999990
317.190826000000020 353.632842999999980
455.143493999999980 268.017395000000020
559.238098000000040 271.849213000000020
613.145691000000060 273.338593000000000
397.060608000000000 166.075760000000000
387.849579000000010 58.292682999999997
f: 38 tv: 1 nM: 9
445.702117999999980 291.265961000000000
458.493561000000000 313.025818000000020
473.494232000000010 337.710967999999980
491.381286999999990 366.575348000000020
487.099181999999980 270.177673000000030
585.123962000000010 264.276855000000010
631.000000000000000 261.097931000000020
435.589294000000000 167.714279000000000
436.848845999999980 54.186047000000002
f: 39 tv: 0 nM: 9
388.621216000000000 283.888885000000020
368.000000000000000 304.137177000000010
344.840912000000000 327.243499999999980
317.055236999999980 353.273467999999980
455.042846999999990 268.399993999999990
559.102721999999970 271.753418000000010
613.387512000000020 273.445831000000000
396.928558000000010 166.238098000000010
387.848358000000020 58.799179000000002
f: 39 tv: 1 nM: 9
445.000000000000000 292.000000000000000
458.694794000000000 312.876617000000010
473.233337000000010 338.105560000000030
491.253386999999980 366.690033000000030
486.991454999999970 270.294861000000030
585.193419999999950 264.155669999999990
630.495421999999960 261.380737000000010
435.747742000000020 167.463958999999990
436.896148999999980 54.619231999999997
f: 40 tv: 0 nM: 9
388.772736000000010 284.427277000000000
368.328949000000020 305.046050999999980
344.409668000000010 327.870971999999990
317.142487000000020 354.034943000000000
455.621735000000000 268.869568000000020
559.248108000000000 271.951141000000010
612.951781999999980 272.978057999999980
397.131804999999990 165.750000000000000
387.864868000000000 58.382880999999998
f: 40 tv: 1 nM: 9
445.903503000000000 291.657897999999990
458.459351000000030 313.032532000000000
473.395844000000010 337.812500000000000
491.348418999999980 366.726256999999980
486.837311000000000 270.075408999999980
585.212768999999980 264.148926000000020
631.000000000000000 260.861449999999990
435.799987999999980 167.800003000000000
436.732544000000020 54.674419000000000
f: 41 tv: 0 nM: 9
388.951934999999990 283.855774000000000
368.070922999999990 304.549651999999980
344.431366000000030 327.741821000000020
317.145935000000010 353.748656999999980
454.957885999999970 268.205261000000010
559.262512000000020 271.662506000000010
613.208678999999960 273.073914000000000
397.314270000000020 165.871429000000010
387.818573000000010 58.442478000000001
f: 41 tv: 1 nM: 9
445.605682000000000 291.617888999999990
458.899384000000000 313.143280000000000
473.392211999999970 337.874267999999970
491.393616000000010 366.655333999999980
486.837311000000000 269.869049000000020
585.325012000000020 264.065001999999990
630.690247000000000 261.818573000000010
435.620697000000010 167.827591000000010
436.808837999999980 54.455883000000000
f: 42 tv: 0 nM: 9
388.565886999999980 285.158905000000000
368.229309000000000 305.092346000000020
344.636107999999980 328.195250999999980
317.548767000000000 353.887816999999980
455.093444999999970 268.836456000000000
559.262512000000020 271.662506000000010
613.410582999999970 273.243896000000010
397.077332000000010 166.123718000000000
387.869568000000020 58.560867000000002
f: 42 tv: 1 nM: 9
446.474030000000030 289.844147000000020
458.796875000000000 313.046875000000000
473.470276000000010 337.851349000000030
491.275330000000000 366.859039000000000
487.118652000000000 270.076262999999980
585.546875000000000 263.921875000000000
631.139404000000010 261.235565000000010
435.879028000000010 167.685486000000000
436.862976000000000 54.355556000000000
f: 43 tv: 0 nM: 9
388.810181000000000 284.319458000000000
368.093994000000010 304.593994000000010
344.535308999999980 328.129425000000030
317.349243000000000 353.618103000000020
455.851440000000030 268.916655999999990
559.136780000000040 271.816254000000010
613.300841999999990 273.072021000000010
397.087372000000020 165.985443000000000
387.940491000000010 58.234127000000001
f: 43 tv: 1 nM: 9
445.833344000000010 291.057128999999970
459.035248000000020 312.919861000000030
473.654296999999990 337.731415000000030
491.165863000000000 366.500000000000000
487.115050999999990 269.889373999999980
585.112244000000030 263.887756000000020
631.088805999999980 261.261687999999990
435.756409000000020 167.589737000000010
436.786773999999980 54.536766000000000
f: 44 tv: 0 nM: 9
388.398315000000030 284.381348000000000
368.181030000000020 304.172423999999980
344.588745000000020 328.147919000000000
317.450012000000020 353.783324999999990
455.672423999999980 268.924132999999980
559.266051999999950 271.298157000000000
613.300841999999990 273.097472999999980
397.119049000000020 166.142853000000000
387.826262999999980 58.266948999999997
f: 44 tv: 1 nM: 9
446.008605999999990 290.844817999999980
458.974060000000010 312.362976000000000
473.654296999999990 337.731415000000030
491.259430000000010 366.603760000000020
486.905182000000020 269.887939000000020
585.250000000000000 263.913054999999990
631.102966000000040 261.455872000000000
435.783324999999990 167.766662999999990
436.794768999999970 54.458953999999999
f: 45 tv: 0 nM: 9
388.728057999999980 284.587708000000020
368.217223999999990 304.250000000000000
344.802642999999990 327.309204000000020
317.303924999999990 353.671569999999970
455.559631000000020 268.637604000000010
559.043334999999960 271.559052000000010
613.404358000000000 273.113037000000020
397.034668000000010 166.207916000000010
387.848358000000020 58.315575000000003
f: 45 tv: 1 nM: 9
446.186432000000020 291.254241999999980
458.571930000000010 313.181518999999980
473.514464999999970 337.661864999999980
491.264007999999990 366.675231999999990
485.784302000000030 270.571898999999970
585.450989000000050 264.117644999999980
631.333312999999980 261.157134999999980
435.504760999999970 167.538101000000010
436.713776000000000 54.351447999999998
f: 46 tv: 0 nM: 9
388.620880000000000 283.483521000000000
368.338714999999980 303.064513999999970
344.509155000000020 327.832306000000020
317.017944000000000 353.487183000000020
455.272736000000010 268.657013000000010
559.198363999999970 271.541320999999980
613.233337000000010 273.149993999999990
397.241241000000000 166.039474000000010
387.980316000000020 58.669291999999999
f: 46 tv: 1 nM: 9
445.977478000000020 291.324310000000030
458.808135999999990 313.529083000000010
473.502838000000000 337.690338000000000
491.326934999999990 366.572113000000000
486.849608999999990 270.235778999999980
585.500000000000000 264.060608000000000
631.047363000000020 261.452636999999980
435.870697000000010 167.534484999999990
436.757567999999990 54.469695999999999
f: 47 tv: 0 nM: 9
388.544006000000020 284.324005000000000
367.964539000000000 304.301422000000000
344.709929999999990 327.270996000000030
317.423065000000010 353.553833000000000
455.240295000000000 268.554260000000000
558.952026000000050 271.612000000000020
613.358337000000010 273.133331000000000
397.134613000000000 165.894226000000000
387.817077999999980 58.308945000000001
f: 47 tv: 1 nM: 9
445.696715999999980 291.459015000000020
458.651093000000000 312.647491000000000
473.471251999999990 337.885070999999980
491.380829000000010 366.609802000000000
487.046203999999990 270.327727999999980
585.477295000000030 263.204559000000020
631.166687000000020 261.252533000000030
435.695465000000010 167.513641000000010
436.837493999999990 54.412497999999999
f: 48 tv: 0 nM: 9
388.602051000000020 284.275512999999990
368.527770999999970 304.265869000000010
344.857604999999980 327.112578999999980
316.906403000000010 353.513367000000020
455.212249999999980 268.627349999999980
559.336182000000010 271.939666999999990
613.240600999999970 273.364655000000030
397.242432000000010 166.156569999999990
387.799987999999980 58.200001000000000
f: 48 tv: 1 nM: 9
445.709534000000020 291.847625999999990
458.881652999999970 313.174560999999980
473.606506000000020 337.597625999999990
491.405823000000000 366.995514000000010
486.893799000000000 270.039825000000010
585.320007000000030 264.170012999999980
630.913574000000040 261.092589999999970
435.818573000000010 167.557526000000000
436.830718999999990 54.181103000000000
f: 49 tv: 0 nM: 9
388.883331000000000 284.641662999999990
368.252257999999980 303.572083000000020
344.084900000000000 326.000000000000000
317.086394999999980 353.670165999999990
455.134032999999990 268.108246000000010
559.154175000000010 271.644866999999980
613.444458000000050 273.303406000000000
397.102814000000020 166.210281000000010
387.848358000000020 58.258198000000000
f: 49 tv: 1 nM: 9
446.063843000000020 292.152495999999990
461.265625000000000 311.718750000000000
473.535950000000010 337.284302000000030
491.135132000000000 366.693694999999990
486.927825999999980 269.489685000000010
584.885314999999990 264.440368999999980
631.005981000000020 261.053558000000010
435.756531000000000 167.500000000000000
436.559845000000000 54.228873999999998
f: 50 tv: 0 nM: 9
388.896545000000000 284.275848000000000
368.285706000000000 303.517853000000000
345.212402000000000 327.516326999999990
316.888885000000020 353.526458999999990
454.775208000000020 268.608521000000000
559.189086999999970 271.462189000000020
613.345519999999960 273.341460999999980
397.142151000000010 165.946075000000010
387.733063000000020 58.173729000000002
f: 50 tv: 1 nM: 9
446.130127000000020 292.294525000000020
458.519836000000000 312.726196000000020
473.663452000000010 337.028839000000000
491.312225000000010 366.798645000000020
487.184691999999980 269.837830000000000
585.094055000000030 264.049500000000020
631.023253999999950 260.965118000000020
435.592102000000010 167.811400999999990
436.633575000000010 54.366439999999997
f: 51 tv: 0 nM: 9
388.785706000000000 283.785706000000000
368.763885000000020 303.763885000000020
345.269011999999980 327.447357000000010
317.037048000000030 353.283080999999980
455.231079000000020 268.689086999999970
558.665161000000010 271.559631000000020
613.313843000000020 273.616790999999980
397.151520000000000 166.166672000000010
387.766936999999980 58.300846000000000
f: 51 tv: 1 nM: 9
445.820892000000010 291.597015000000000
458.700012000000020 313.246673999999980
473.590149000000000 337.784149000000010
491.300873000000020 366.831177000000030
487.178252999999980 269.904358000000000
585.450867000000020 264.093750000000000
629.936339999999970 261.690918000000010
435.818573000000010 167.442474000000000
436.722229000000030 54.354168000000001
f: 52 tv: 0 nM: 9
388.614746000000030 284.311462000000010
368.123382999999990 304.766234999999990
344.667755000000000 327.045165999999990
316.967559999999990 353.343231000000000
455.447997999999980 268.627991000000010
558.669494999999980 271.754241999999980
613.035461000000050 273.157470999999990
397.257415999999980 165.965347000000010
387.727630999999970 58.406502000000003
f: 52 tv: 1 nM: 9
446.180907999999990 292.003295999999980
458.589049999999990 313.006836000000020
473.405059999999990 337.392395000000020
491.396851000000030 366.645752000000020
487.088226000000020 270.033599999999980
585.141479000000000 264.037750000000020
631.096497000000000 260.087708000000020
435.692657000000000 167.522933999999990
436.602111999999980 54.306339000000001
f: 53 tv: 0 nM: 9
388.825591999999970 284.658905000000000
368.096558000000020 304.727600000000000
345.081481999999990 326.885193000000020
317.043243000000020 353.289184999999970
455.321136000000020 268.829253999999990
559.094604000000000 271.513518999999970
612.937988000000020 273.143401999999980
397.378510000000010 166.000000000000000
387.663788000000010 58.189655000000002
f: 53 tv: 1 nM: 9
445.992584000000020 291.892578000000010
458.609253000000020 312.689086999999970
473.547332999999980 337.236694000000000
491.724304000000020 366.649536000000010
487.119262999999990 269.885314999999990
585.208312999999980 264.032410000000030
631.164978000000020 261.364989999999980
435.783324999999990 167.816666000000000
436.532378999999990 54.161873000000000
f: 54 tv: 0 nM: 9
388.944458000000000 284.600006000000010
368.128112999999980 304.884368999999990
345.045807000000020 327.026732999999980
317.306273999999970 353.539275999999970
455.166655999999990 268.575012000000020
559.044739000000050 271.447143999999980
612.959229000000050 273.303711000000020
397.068175999999990 166.122726000000000
387.663788000000010 58.189655000000002
f: 54 tv: 1 nM: 9
445.711211999999990 291.262939000000020
458.567168999999980 312.432831000000020
473.377776999999980 337.322234999999980
491.427215999999990 366.650238000000000
487.133941999999990 270.008941999999990
585.401977999999990 263.813720999999990
631.023253999999950 260.790709999999990
435.809326000000000 167.699158000000010
436.778992000000020 54.416668000000001
f: 55 tv: 0 nM: 9
388.794128000000000 284.184874999999980
367.976196000000020 304.605437999999990
344.963103999999990 326.700806000000000
316.917114000000030 353.379668999999980
455.550385000000010 268.585265999999990
559.027588000000040 271.511810000000030
613.000000000000000 273.000000000000000
397.074249000000010 166.099014000000010
387.743590999999980 58.260685000000002
f: 55 tv: 1 nM: 9
446.173767000000000 291.829772999999990
458.464294000000000 312.671417000000020
473.641173999999980 337.323516999999980
491.405212000000010 366.649292000000000
486.982147000000000 270.178558000000010
585.459838999999990 264.397308000000010
630.544128000000000 261.132355000000020
435.369385000000020 167.418915000000000
436.942321999999990 54.842308000000003
f: 56 tv: 0 nM: 9
388.689483999999990 283.389464999999970
368.386870999999990 304.492706000000000
344.453125000000000 327.565612999999980
317.377501999999990 354.102509000000000
455.004944000000020 268.267334000000010
559.027526999999960 271.444946000000020
613.370667000000030 273.103455000000000
397.084198000000010 166.005264000000010
387.586365000000000 58.468181999999999
f: 56 tv: 1 nM: 9
445.931518999999980 291.890410999999970
459.096985000000020 313.087891000000010
473.179198999999980 337.372833000000010
491.303833000000000 366.555023000000010
487.341887999999980 270.123932000000020
585.266968000000020 263.825256000000020
629.681091000000040 262.133850000000000
435.471161000000000 167.730774000000000
436.705872000000000 54.507354999999997
f: 57 tv: 0 nM: 9
388.434783999999980 283.778258999999990
368.075652999999990 304.805907999999990
344.532928000000030 327.649689000000020
317.213928000000010 354.060089000000000
455.687500000000000 268.859375000000000
559.263793999999960 271.566925000000030
613.186034999999950 273.329468000000020
396.855774000000000 166.057693000000000
387.500000000000000 58.270271000000001
f: 57 tv: 1 nM: 9
445.800812000000010 291.138214000000000
458.803223000000000 313.038696000000020
473.385405999999990 336.635405999999990
491.344757000000020 366.484009000000010
487.040893999999980 269.904540999999990
585.033997000000000 263.980591000000000
631.005675999999990 261.528412000000000
435.783324999999990 167.683334000000000
436.593292000000020 54.197761999999997
f: 58 tv: 0 nM: 9
388.524109000000010 283.012053999999980
368.117249000000020 304.624146000000000
344.467071999999970 327.505981000000020
317.345459000000010 353.986358999999990
455.574553999999980 268.434204000000020
559.125000000000000 271.521545000000000
613.143982000000050 273.364014000000000
397.074249000000010 166.148514000000010
387.733063000000020 58.216102999999997
f: 58 tv: 1 nM: 9
445.596497000000000 291.017547999999980
458.764160000000000 312.874207000000010
473.348389000000000 336.919341999999970
491.500000000000000 366.679077000000010
486.876190000000010 269.928558000000010
585.257567999999990 264.050506999999980
629.767211999999970 261.784485000000020
435.500000000000000 167.500000000000000
436.774445000000010 54.627819000000002
f: 59 tv: 0 nM: 9
388.356383999999990 283.260651000000000
367.903412000000000 305.363647000000010
344.966675000000010 327.684845000000000
317.457153000000010 353.923797999999980
455.302094000000010 268.218750000000000
559.078247000000030 271.647827000000010
613.155029000000010 273.368225000000000
397.000000000000000 166.111649000000000
387.826262999999980 58.266948999999997
f: 59 tv: 1 nM: 9
445.929900999999970 290.411224000000000
458.432616999999990 312.953888000000010
473.341613999999990 337.270172000000000
491.333344000000010 366.462951999999970
486.876190000000010 269.928558000000010
585.438110000000050 263.947632000000000
631.322388000000050 261.440795999999980
435.868652000000000 167.733047000000000
436.750000000000000 54.514705999999997
f: 60 tv: 0 nM: 9
388.257476999999990 284.944031000000000
367.398529000000000 306.462859999999980
344.449370999999990 327.044311999999990
317.304993000000020 353.760010000000020
455.300933999999980 268.449066000000020
559.483581999999960 271.516388000000010
613.177185000000010 273.346466000000020
397.000000000000000 166.111649000000000
387.792357999999980 58.216102999999997
f: 60 tv: 1 nM: 9
446.043792999999990 291.660582999999970
458.529419000000020 312.950988999999990
473.729279000000020 337.450287000000000
491.254668999999980 366.670563000000020
487.195831000000000 270.179169000000000
584.926086000000050 264.608703999999990
630.333312999999980 261.776184000000000
435.836211999999990 167.663788000000010
436.566162000000020 54.338234000000000
f: 61 tv: 0 nM: 9
388.568969999999980 284.844817999999980
368.696564000000020 304.789642000000010
344.541930999999980 327.106445000000010
317.464294000000000 353.754760999999970
455.379181000000020 268.370818999999980
559.141235000000050 271.564880000000020
613.272338999999990 273.211394999999980
397.074249000000010 166.148514000000010
387.593231000000000 58.372878999999998
f: 61 tv: 1 nM: 9
445.960724000000030 291.796417000000020
458.537750000000020 313.257874000000020
473.296783000000000 337.693541999999980
491.455933000000020 366.577087000000010
487.443939000000000 269.616821000000020
584.776854999999950 264.648773000000010
630.239562999999980 262.315979000000030
435.785095000000010 167.609649999999990
436.682831000000020 54.160446000000000
f: 62 tv: 0 nM: 9
388.827698000000000 285.381744000000030
368.612670999999980 304.690155000000000
344.629760999999970 327.123413000000030
317.379058999999980 353.693023999999980
455.639130000000020 268.391296000000010
559.377869000000030 271.694640999999990
613.201538000000030 273.197661999999980
397.153076000000000 166.000000000000000
387.659668000000010 58.470588999999997
f: 62 tv: 1 nM: 9
445.770691000000000 291.924804999999990
458.868255999999970 313.199310000000030
473.554932000000010 337.554932000000010
491.382476999999990 366.629028000000010
487.189086999999970 269.949585000000010
584.268311000000040 264.857727000000010
630.708312999999980 261.343750000000000
435.719817999999980 167.461211999999990
436.809691999999980 54.354477000000003
f: 63 tv: 0 nM: 9
388.922119000000010 284.561462000000010
368.524475000000000 304.611876999999990
344.644379000000010 327.059845000000000
317.399047999999990 353.706726000000000
454.956696000000020 268.590546000000020
559.077576000000020 271.698272999999970
613.201538000000030 273.275208000000020
397.387756000000020 165.959183000000000
387.660706000000000 58.258926000000002
f: 63 tv: 1 nM: 9
446.117249000000020 292.037933000000010
458.677550999999990 312.481873000000010
473.593231000000000 337.324860000000000
491.348480000000000 366.740265000000020
486.757690000000030 270.103851000000020
584.965026999999960 264.075012000000020
630.943298000000030 261.309264999999980
435.714294000000000 167.633926000000000
436.665497000000020 54.285209999999999
f: 64 tv: 0 nM: 9
388.614929000000020 283.264373999999980
368.432770000000000 304.420165999999990
344.109375000000000 327.234375000000000
316.961334000000020 353.615967000000010
455.686951000000020 268.439117000000010
559.174132999999980 271.316956000000000
613.159973000000040 273.347991999999980
397.172423999999980 165.905167000000010
387.801727000000030 58.241379000000002
f: 64 tv: 1 nM: 9
446.113464000000020 291.741150000000000
458.794525000000020 312.883575000000010
474.053711000000020 335.900818000000020
491.199553999999980 366.483948000000000
487.481322999999970 269.897185999999980
585.017517000000000 264.201752000000000
631.189635999999950 261.264373999999980
435.834746999999990 167.605927000000010
436.992644999999980 54.426471999999997
f: 65 tv: 0 nM: 9
388.527770999999970 283.649993999999990
368.102111999999980 304.602111999999980
344.729155999999990 326.923614999999980
317.288544000000000 353.529846000000020
455.247802999999980 268.066375999999990
559.274596999999970 271.938537999999990
613.216003000000000 273.283997000000000
397.233948000000000 165.678894000000010
387.612610000000020 58.409911999999998
f: 65 tv: 1 nM: 9
445.310913000000030 291.550414999999990
458.165405000000020 312.958648999999980
473.539398000000010 337.172729000000000
491.346343999999990 366.598633000000010
487.168182000000000 269.795440999999980
585.035339000000020 263.696959999999990
631.246887000000020 261.265442000000010
435.747742000000020 167.418915000000000
436.823516999999980 54.272056999999997
f: 66 tv: 0 nM: 9
388.759430000000010 284.033020000000020
368.299987999999980 304.937500000000000
344.767242000000010 327.910918999999980
317.363189999999970 353.624390000000010
455.090514999999980 268.176727000000030
559.500000000000000 271.406769000000000
613.620178000000010 273.052887000000000
397.119049000000020 165.790482000000000
387.826262999999980 58.622878999999998
f: 66 tv: 1 nM: 9
445.843567000000010 293.092163000000030
458.844513000000010 313.411590999999990
473.716766000000010 337.552032000000000
491.478973000000000 366.535034000000000
487.283783000000030 270.099090999999990
584.926453000000040 264.073516999999980
630.860840000000050 261.453613000000020
435.869568000000020 167.500000000000000
436.887206999999990 54.289473999999998
f: 67 tv: 0 nM: 9
388.798401000000010 284.411285000000020
369.042053000000010 304.214966000000000
344.839049999999990 327.243163999999980
317.450927999999980 353.721953999999980
455.782166000000020 267.915833000000020
559.210510000000000 271.684204000000020
613.426331000000000 273.507750999999980
397.252440999999980 165.733002000000000
387.864014000000000 58.380001000000000
f: 67 tv: 1 nM: 9
445.870758000000020 292.016998000000000
458.865661999999990 312.395508000000010
473.396454000000010 337.653839000000000
491.429230000000020 366.668945000000010
487.412627999999980 269.932036999999980
585.053406000000000 264.174743999999980
630.737365999999950 261.631317000000020
435.799987999999980 167.800003000000000
436.968750000000000 54.218750000000000
f: 68 tv: 0 nM: 9
388.521942000000020 284.355255000000000
368.299987999999980 303.921753000000020
344.299408000000030 328.107544000000020
317.483002000000000 353.526703000000000
455.543854000000010 268.175446000000020
559.239990000000030 271.459991000000000
613.434447999999970 273.344269000000000
397.195250999999980 165.580948000000010
387.902527000000020 58.139831999999998
f: 68 tv: 1 nM: 9
445.253722999999980 292.141785000000030
459.054900999999970 313.306366000000030
473.675597999999980 337.806549000000020
491.321288999999980 366.740416999999980
487.322723000000000 269.940918000000010
584.870667000000030 264.051727000000030
630.946594000000000 261.563109999999990
435.820190000000030 167.592102000000010
436.786773999999980 54.294117000000000
f: 69 tv: 0 nM: 9
388.847839000000020 283.923920000000010
368.013611000000030 305.289124000000020
344.546050999999980 327.453949000000020
317.710540999999980 353.555023000000010
455.674591000000020 268.500000000000000
558.991149999999950 271.464600000000020
613.248108000000000 273.419861000000030
397.195465000000010 165.986358999999990
387.747742000000020 58.463963000000000
f: 69 tv: 1 nM: 9
445.575531000000010 291.543152000000020
458.716216999999970 313.155396000000000
473.591887999999980 337.875671000000010
491.324553999999980 366.592102000000010
487.320190000000030 270.065795999999980
584.665404999999960 264.403839000000000
630.861877000000050 261.476196000000020
435.765778000000010 167.500000000000000
436.710540999999980 54.180450000000000
f: 70 tv: 0 nM: 9
388.347839000000020 284.326079999999990
368.147369000000030 303.047363000000020
344.813292999999990 327.629760999999970
317.337372000000020 353.750000000000000
455.524384000000000 268.390259000000010
558.674132999999980 271.593750000000000
613.326781999999980 273.496062999999990
397.159088000000000 165.968185000000010
387.844542999999990 58.378151000000003
f: 70 tv: 1 nM: 9
445.581572999999990 291.755310000000010
458.603607000000010 311.653167999999990
473.435302999999980 337.588226000000020
491.257721000000000 366.757721000000000
487.313080000000010 269.813080000000010
584.713134999999970 264.549194000000000
630.836365000000000 261.754547000000000
435.826262999999980 167.622879000000010
436.659270999999990 54.166668000000001
f: 71 tv: 0 nM: 9
388.668427000000010 284.094726999999980
368.313965000000000 302.918610000000000
344.523254000000010 328.145355000000000
317.150268999999980 353.322418000000030
455.520844000000010 268.320831000000000
558.875000000000000 271.402770999999970
612.914612000000030 273.195129000000010
397.129639000000000 165.898147999999990
387.616058000000010 58.267856999999999
f: 71 tv: 1 nM: 9
445.637177000000010 290.818573000000010
458.453857000000030 312.707702999999980
473.794647000000000 337.485107000000030
491.444458000000000 366.722229000000030
487.314270000000020 269.899993999999990
584.842406999999980 263.842377000000000
630.810180999999940 261.402770999999970
435.869568000000020 167.500000000000000
436.908722000000010 54.178573999999998
f: 72 tv: 0 nM: 9
388.220856000000030 285.898773000000010
368.481994999999980 304.378386999999980
344.735291000000020 327.110291000000020
317.123046999999990 353.188476999999980
455.078949000000020 268.649109000000010
559.415283000000040 271.694915999999980
613.179809999999970 273.092102000000010
396.925750999999990 166.148514000000010
387.785706000000000 58.366073999999998
f: 72 tv: 1 nM: 9
446.233826000000020 291.417266999999980
458.665374999999980 312.603851000000020
473.465027000000020 337.111876999999990
491.101409999999990 366.648590000000010
487.067566000000000 270.000000000000000
585.293579000000020 264.426605000000000
631.113098000000040 261.148803999999980
435.732147000000000 167.339279000000000
436.812500000000000 54.117187999999999
f: 73 tv: 0 nM: 9
388.852691999999990 284.647308000000010
367.972412000000020 304.865508999999970
344.750000000000000 327.090270999999970
317.281432999999990 353.448089999999980
454.935333000000010 268.797423999999980
558.771544999999950 271.866394000000010
613.029663000000030 273.131348000000000
397.071441999999990 166.142853000000000
387.808928999999980 58.536586999999997
f: 73 tv: 1 nM: 9
445.861114999999980 292.268524000000010
458.824219000000030 312.316405999999970
473.116119000000030 337.448395000000000
491.228363000000000 366.661071999999990
487.301787999999990 270.000000000000000
585.000000000000000 264.000000000000000
631.107971000000020 260.823852999999990
435.747742000000020 167.418915000000000
437.000000000000000 54.500000000000000
f: 74 tv: 0 nM: 9
388.837493999999990 284.495818999999980
367.944855000000020 304.716919000000020
344.615387000000000 327.143372000000000
317.036956999999970 353.645325000000010
455.371673999999980 268.287598000000000
558.823546999999960 272.256286999999990
613.015502999999970 273.306213000000010
397.119049000000020 166.142853000000000
387.747742000000020 58.418919000000002
f: 74 tv: 1 nM: 9
445.786621000000030 292.280242999999980
458.565886999999980 312.399230999999990
473.293792999999990 338.144072999999990
491.248871000000010 366.694579999999970
487.103607000000010 269.783783000000030
585.327453999999990 264.199126999999980
631.230774000000000 261.082427999999990
435.714294000000000 167.544647000000000
436.974060000000010 54.437038000000001
f: 75 tv: 0 nM: 9
388.870544000000000 284.727691999999990
367.985412999999990 304.492706000000000
344.946197999999980 327.617096000000000
316.952271000000000 353.497498000000010
455.438599000000010 268.333344000000010
559.194641000000050 272.000000000000000
613.074829000000020 273.393707000000010
397.202819999999970 166.070754999999990
387.879302999999990 58.465515000000003
f: 75 tv: 1 nM: 9
445.262939000000020 292.056030000000020
458.633331000000000 312.244445999999980
473.472716999999990 337.166655999999990
491.330353000000000 366.700897000000000
487.220184000000020 269.885314999999990
585.271544999999950 264.237060999999980
630.504882999999950 261.269591999999990
435.559631000000020 167.555054000000010
436.742950000000010 54.440140000000000
f: 76 tv: 0 nM: 9
388.877197000000020 284.903503000000000
367.966216999999970 304.655396000000000
344.593323000000000 327.433318999999980
317.049743999999980 353.743469000000000
455.372893999999970 268.686432000000020
559.213134999999970 271.975402999999970
613.280029000000010 273.339995999999990
397.291260000000020 166.334946000000000
387.828949000000020 58.521931000000002
f: 76 tv: 1 nM: 9
445.508118000000020 292.162598000000000
458.518372000000000 312.481628000000000
473.588074000000010 337.451690999999980
491.472595000000010 366.534241000000010
486.780761999999980 270.419220000000000
585.404358000000000 264.113037000000020
630.994263000000050 260.988495000000000
435.810333000000010 167.491378999999990
436.834594999999980 54.417293999999998
f: 77 tv: 0 nM: 9
388.500000000000000 285.605437999999990
368.407897999999990 304.894745000000000
344.655852999999980 327.357147000000000
317.066314999999970 353.596924000000000
455.303284000000020 268.532776000000010
559.255798000000030 272.003875999999990
612.958007999999950 273.488556000000020
397.102814000000020 166.275696000000010
387.826262999999980 58.266948999999997
f: 77 tv: 1 nM: 9
446.185913000000030 289.621796000000020
458.970763999999970 312.762999999999980
473.590637000000020 337.159362999999980
491.297791000000020 366.664428999999980
487.008850000000000 270.013275000000020
585.207520000000050 264.735840000000000
630.979370000000020 261.283507999999980
435.750000000000000 167.410721000000000
436.679565000000030 54.517605000000003
f: 78 tv: 0 nM: 9
388.627501999999990 285.550322999999990
367.884857000000010 304.904602000000010
345.024138999999990 327.524138999999990
316.994751000000010 353.542114000000030
455.279175000000010 268.604155999999990
558.995910999999980 271.739838000000020
613.217040999999990 273.507750999999980
397.140198000000000 166.313080000000010
387.818573000000010 58.442478000000001
f: 78 tv: 1 nM: 9
446.265961000000000 290.265961000000000
458.842102000000010 312.559204000000020
473.481475999999990 337.364196999999990
491.231262000000020 366.616730000000020
487.123900999999990 269.969024999999990
585.434509000000050 264.565491000000010
630.855651999999960 261.046386999999980
435.799987999999980 167.800003000000000
436.654419000000020 54.338234000000000
f: 79 tv: 0 nM: 9
388.331084999999970 285.263518999999970
368.067108000000020 304.701354999999980
344.639069000000010 327.894043000000010
316.950256000000020 353.634338000000010
455.182922000000020 268.601624000000020
559.043334999999960 271.645660000000020
613.125977000000030 273.282440000000010
397.032104000000000 166.238525000000010
387.750000000000000 58.250000000000000
f: 79 tv: 1 nM: 9
446.393951000000020 290.560608000000000
458.730774000000000 312.188048999999980
473.424834999999970 337.336609000000010
491.209258999999970 366.969177000000000
487.342102000000010 269.621062999999990
585.541199000000010 264.500000000000000
631.000000000000000 261.500000000000000
435.674315999999980 167.587157999999990
436.803711000000020 54.437038000000001
f: 80 tv: 0 nM: 9
388.313782000000000 286.517853000000000
368.303986000000010 304.276001000000010
344.728118999999990 327.378112999999980
317.116394000000010 353.822753999999970
455.334869000000030 268.376160000000030
559.275696000000040 271.831787000000020
613.207336000000050 273.252045000000010
397.304138000000020 166.185562000000000
387.887939000000020 58.586205000000000
f: 80 tv: 1 nM: 9
446.206390000000000 292.462219000000000
459.028441999999980 311.934966999999970
473.512268000000010 337.503052000000030
491.276549999999990 366.705750000000020
486.844666000000020 269.936890000000010
585.209838999999990 264.468750000000000
630.901062000000020 261.036469000000010
435.741394000000010 167.681029999999990
436.942748999999990 54.465648999999999
f: 81 tv: 0 nM: 9
388.844024999999990 284.197234999999980
368.393126999999990 304.763367000000020
345.511566000000020 327.826598999999990
317.302123999999990 353.780761999999980
455.898438000000000 268.890625000000000
559.044250000000030 271.623900999999990
613.174804999999990 273.227630999999970
397.390015000000010 166.389998999999990
387.767547999999980 58.311400999999996
f: 81 tv: 1 nM: 9
445.850890999999990 291.184204000000020
458.641144000000000 312.245971999999990
473.639525999999990 336.465118000000020
491.025574000000010 366.706970000000010
487.145629999999980 270.121368000000020
585.478455000000050 264.280182000000020
631.099975999999970 261.044434000000020
435.793854000000010 167.557021999999990
436.610291000000020 54.580883000000000
f: 82 tv: 0 nM: 9
388.533324999999990 283.947632000000000
368.277770999999970 305.081481999999990
344.796783000000000 327.045165999999990
317.173920000000010 353.940216000000020
455.394500999999990 268.481658999999980
559.466125000000030 271.601684999999970
613.216003000000000 273.235992000000010
397.156250000000000 166.270827999999990
387.831970000000010 58.151637999999998
f: 82 tv: 1 nM: 9
445.870544000000000 291.245544000000000
458.910004000000010 313.176666000000010
473.420380000000020 337.385344999999970
491.165893999999980 366.861358999999990
487.018188000000010 270.000000000000000
585.337951999999970 264.180542000000000
630.907227000000030 260.943298000000030
435.826262999999980 167.792374000000000
436.880767999999990 54.526924000000001
f: 83 tv: 0 nM: 9
388.911224000000000 284.093444999999970
368.387633999999990 303.044952000000020
344.549376999999990 327.320984000000010
317.260741999999990 353.588714999999980
455.640625000000000 268.578125000000000
559.330749999999970 271.976928999999980
613.273925999999960 273.034789999999990
397.291260000000020 166.334946000000000
387.940491000000010 58.234127000000001
f: 83 tv: 1 nM: 9
446.049011000000010 290.666655999999990
458.739838000000020 312.361786000000000
473.250000000000000 337.414642000000010
491.230591000000000 366.881286999999990
487.227722000000030 269.945557000000010
585.257445999999960 263.598998999999990
631.122192000000040 260.988892000000020
435.916655999999990 167.592102000000010
436.765136999999980 54.515152000000000
f: 84 tv: 0 nM: 9
388.496399000000000 284.816558999999980
368.500000000000000 304.528441999999980
344.915100000000000 327.433960000000010
317.188446000000000 353.743713000000010
455.306732000000010 268.479003999999970
558.959229000000050 272.051849000000000
613.233093000000050 273.372191999999980
397.033324999999990 166.247620000000010
387.936432000000020 58.250000000000000
f: 84 tv: 1 nM: 9
446.261902000000020 290.685729999999980
459.071959999999990 312.958344000000010
473.545746000000010 337.631103999999990
491.417785999999980 366.891113000000020
487.166655999999990 269.954955999999980
585.673095999999990 264.038452000000010
631.187500000000000 260.880675999999990
435.864868000000000 167.500000000000000
436.522064000000000 54.404411000000003
f: 85 tv: 0 nM: 9
388.693877999999980 283.632659999999990
368.518341000000020 303.825684000000020
344.892578000000010 327.022217000000010
316.997253000000000 353.639343000000000
455.542633000000020 268.616271999999980
558.886718999999970 271.925780999999970
613.159973000000040 273.308014000000010
397.032104000000000 166.238525000000010
387.882874000000020 58.400902000000002
f: 85 tv: 1 nM: 9
446.149689000000020 292.407653999999980
458.712005999999970 312.764007999999990
473.294281000000010 337.662842000000010
491.265625000000000 366.810272000000000
487.079224000000010 269.618805000000010
585.225952000000010 263.889434999999990
630.966003000000000 260.932036999999980
435.629302999999990 167.568970000000010
436.757355000000020 54.308822999999997
f: 86 tv: 0 nM: 9
388.931366000000030 283.970580999999980
367.861847000000010 302.519745000000000
344.816558999999980 327.452667000000020
317.306885000000020 353.611114999999980
455.273163000000010 268.171294999999990
559.017394999999960 271.926086000000000
613.171752999999970 273.480927000000010
397.050506999999980 166.186873999999990
387.885589999999980 58.394066000000002
f: 86 tv: 1 nM: 9
446.144072999999990 291.050841999999990
458.877959999999970 311.992125999999980
473.547607000000030 337.630950999999980
491.306152000000000 366.933928999999980
487.119262999999990 269.885314999999990
585.392577999999960 264.404968000000000
630.596923999999940 261.391479000000000
435.826262999999980 167.529663000000000
436.665497000000020 54.454224000000004
f: 87 tv: 0 nM: 9
388.324829000000020 284.708037999999990
368.218750000000000 303.583344000000010
344.751709000000010 327.013611000000030
317.064880000000020 353.472961000000000
455.392151000000010 267.960784999999990
559.367492999999970 271.713684000000000
613.302307000000040 273.414734000000010
397.158172999999980 166.096938999999990
387.879028000000010 58.193550000000002
f: 87 tv: 1 nM: 9
445.740448000000010 291.263367000000020
458.842529000000010 312.311035000000000
473.358031999999980 337.555542000000000
491.544829999999990 366.488800000000030
487.118195000000010 269.845459000000010
585.283813000000010 264.324310000000030
631.136352999999990 261.245453000000000
435.891662999999990 167.491669000000000
436.802338000000020 54.279068000000002
f: 88 tv: 0 nM: 9
388.843994000000010 284.727997000000020
368.219298999999980 304.192993000000000
344.688476999999980 327.219238000000020
317.265778000000010 353.423676000000000
455.198029000000020 268.113860999999990
559.114014000000000 271.464904999999990
613.061462000000010 273.635253999999970
397.334961000000020 165.893204000000000
387.864014000000000 58.276001000000001
f: 88 tv: 1 nM: 9
445.666655999999990 291.402435000000030
459.040009000000000 311.869995000000020
473.401305999999980 337.269745000000000
491.463469999999970 366.611876999999990
487.333344000000010 270.064086999999970
585.635925000000040 263.932036999999980
629.821411000000010 259.750000000000000
435.758605999999990 167.560349000000000
436.778624999999980 54.125954000000000
f: 89 tv: 0 nM: 9
387.807678000000010 282.430755999999970
368.064697000000020 303.047057999999990
344.921630999999990 327.421630999999990
317.079376000000020 353.589935000000030
455.500000000000000 268.350890999999990
559.088805999999980 271.644866999999980
612.945374000000020 273.453796000000010
397.061309999999990 165.863204999999990
387.818573000000010 58.442478000000001
f: 89 tv: 1 nM: 9
446.089751999999980 292.532042999999990
458.714294000000000 312.808258000000020
473.506439000000000 337.193541999999980
491.506775000000000 366.658386000000010
487.044647000000000 269.687500000000000
585.208312999999980 264.180542000000000
630.696594000000000 261.572661999999980
435.758605999999990 167.603455000000000
436.872008999999990 54.771999000000001
f: 90 tv: 0 nM: 9
389.038452000000010 283.913452000000010
368.302460000000000 302.641968000000020
344.127501999999990 327.244964999999980
317.049987999999980 353.605010999999990
455.555542000000000 268.192321999999990
558.916687000000020 271.657410000000030
613.296631000000050 273.245758000000020
397.178558000000010 166.053574000000000
387.979522999999970 58.709015000000001
f: 90 tv: 1 nM: 9
445.859375000000000 290.914063000000000
459.103455000000000 312.858611999999990
473.460846000000000 337.713866999999990
491.432312000000020 366.875548999999980
487.281250000000000 269.914063000000000
585.058838000000040 263.862731999999990
631.236267000000000 261.417572000000010
435.822326999999970 167.694213999999990
436.732544000000020 54.713180999999999
f: 91 tv: 0 nM: 9
387.875671000000010 286.010589999999980
367.864410000000020 305.929381999999980
344.508118000000020 327.105682000000000
317.288849000000030 353.803406000000000
455.299103000000000 268.200897000000000
558.666687000000020 271.719055000000030
613.280029000000010 273.387999999999980
397.151520000000000 166.166672000000010
387.747742000000020 58.418919000000002
f: 91 tv: 1 nM: 9
445.739685000000010 290.966949000000000
459.181518999999980 312.428069999999990
473.375824000000020 337.052277000000000
491.470184000000020 366.626160000000030
487.091827000000020 269.734680000000030
585.048767000000000 263.463409000000010
630.671692000000010 261.151520000000000
435.793579000000020 167.477066000000010
436.942748999999990 54.595421000000002
f: 92 tv: 0 nM: 9
388.512816999999980 284.286316000000000
367.877991000000010 305.651794000000000
344.649597000000030 327.244080000000000
317.094878999999990 353.410248000000020
455.290893999999980 268.200012000000020
559.098389000000000 271.729522999999970
613.127990999999950 273.588012999999990
397.106811999999990 166.286407000000000
387.830353000000000 58.491073999999998
f: 92 tv: 1 nM: 9
446.202300999999980 291.335875999999980
458.379302999999990 311.956909000000000
473.462340999999980 336.996581999999990
491.387085000000010 366.698151000000000
486.828705000000010 270.078705000000010
585.599975999999970 263.841186999999990
630.878784000000000 261.368682999999980
435.936432000000020 167.495758000000000
436.750000000000000 54.387680000000003
f: 93 tv: 0 nM: 9
388.816162000000020 284.441162000000020
368.165405000000020 304.139098999999990
344.566405999999970 327.050780999999970
317.522277999999970 353.641082999999980
455.771545000000000 268.461211999999990
559.035399999999980 271.597351000000000
613.112793000000010 273.469910000000030
397.087372000000020 166.140778000000010
387.784545999999980 58.219512999999999
f: 93 tv: 1 nM: 9
445.899200000000010 291.366942999999990
458.936554000000000 312.369415000000000
473.566222999999980 336.801331000000000
491.436065999999980 366.543364999999990
486.752257999999980 269.909912000000020
585.139771000000000 263.779571999999970
631.019043000000010 261.185729999999980
435.869568000000020 167.500000000000000
436.587830000000000 54.472973000000003
f: 94 tv: 0 nM: 9
388.439513999999970 284.391144000000000
368.200012000000020 304.156005999999990
344.815795999999980 327.032897999999990
317.439330999999980 353.565520999999990
455.649566999999990 268.474364999999980
558.829162999999990 271.812500000000000
613.110718000000020 273.450378000000000
397.262633999999990 166.297974000000010
387.848358000000020 58.258198000000000
f: 94 tv: 1 nM: 9
445.984955000000010 291.296996999999980
458.894927999999990 312.692017000000020
473.843932999999990 337.465331999999990
491.386658000000010 366.757782000000020
486.897185999999980 269.920563000000020
585.063171000000010 263.889464999999970
630.929992999999970 261.070006999999980
435.671050999999980 167.513152999999990
436.539855999999990 54.344203999999998
f: 95 tv: 0 nM: 9
388.555115000000000 284.488189999999970
367.833344000000010 305.867920000000030
344.701598999999990 326.403229000000010
317.431824000000010 353.472229000000030
455.385956000000020 268.526305999999980
559.149108999999950 271.771942000000020
613.288635000000000 273.219513000000010
397.102814000000020 166.210281000000010
387.973297000000000 58.435116000000001
f: 95 tv: 1 nM: 9
446.026030999999990 290.828125000000000
458.804351999999990 312.550720000000010
473.450012000000020 337.196655000000020
491.423767000000000 366.686096000000020
487.147064000000000 270.109253000000020
585.211975000000050 263.679351999999990
630.864136000000030 261.244568000000020
435.818573000000010 167.442474000000000
436.684783999999980 54.445652000000003
f: 96 tv: 0 nM: 9
388.513397000000000 284.191956000000000
367.802002000000020 305.577179000000000
344.728668000000030 326.918610000000000
317.385376000000010 353.724396000000010
455.609528000000010 267.633331000000000
559.065795999999980 271.767547999999980
613.216003000000000 273.156005999999990
397.322905999999990 166.156250000000000
387.812500000000000 58.250000000000000
f: 96 tv: 1 nM: 9
445.528839000000000 290.875000000000000
458.786987000000010 313.174560999999980
473.683501999999980 337.880310000000010
491.495422000000020 366.557068000000020
486.943085000000000 269.955291999999990
585.289672999999990 264.250000000000000
631.000000000000000 261.077332000000010
435.654204999999990 167.537384000000000
436.917297000000020 54.469925000000003
f: 97 tv: 0 nM: 9
388.243042000000000 285.229155999999990
367.672729000000000 305.318175999999990
344.541655999999990 326.905304000000000
317.321991000000030 353.481689000000020
455.445557000000010 267.559417999999990
559.137267999999950 271.470580999999980
613.247802999999980 272.933624000000010
397.121216000000000 166.075760000000000
387.881592000000010 58.214911999999998
f: 97 tv: 1 nM: 9
445.929688000000000 291.234375000000000
458.773986999999980 312.780823000000000
473.668762000000020 337.350006000000010
491.488220000000010 366.639160000000000
487.070313000000000 270.343750000000000
584.817078000000040 264.422759999999980
630.888915999999990 260.858031999999980
435.715514999999980 167.715515000000010
436.582702999999980 54.165413000000001
f: 98 tv: 0 nM: 9
388.434783999999980 285.224640000000020
368.052825999999980 304.869719999999970
344.767974999999980 327.058837999999980
317.391632000000020 353.635468000000000
454.907134999999980 266.792846999999990
558.849548000000030 271.623900999999990
613.254211000000050 273.279663000000030
397.033324999999990 166.314285000000010
387.826262999999980 58.266948999999997
f: 98 tv: 1 nM: 9
445.715454000000020 291.467468000000000
458.469696000000000 312.901520000000000
473.513824000000000 337.903320000000010
491.690582000000010 366.294556000000000
486.995910999999980 270.151641999999980
585.230774000000000 264.320525999999970
630.988524999999980 261.063232000000030
435.818573000000010 167.442474000000000
436.463226000000020 54.294117000000000
f: 99 tv: 0 nM: 9
388.556518999999980 284.386962999999980
368.057831000000020 305.170074000000000
344.766022000000020 327.298065000000010
317.096862999999980 353.434570000000010
455.204987000000020 268.695006999999980
559.500000000000000 272.000000000000000
613.189086999999970 273.184874999999980
396.953278000000010 166.172897000000010
387.858337000000010 58.200001000000000
f: 99 tv: 1 nM: 9
445.854155999999990 291.195831000000000
458.791382000000000 313.072844999999970
473.693054000000020 338.198029000000020
491.452698000000000 366.650909000000010
486.857727000000010 270.121947999999970
585.168030000000040 264.553284000000020
631.112915000000040 261.139771000000000
435.536681999999980 167.486236999999990
436.595061999999980 54.271126000000002
f: 100 tv: 0 nM: 9
388.828826999999990 284.013518999999970
368.104309000000000 304.575531000000010
344.751647999999990 327.602661000000010
317.260101000000020 353.679290999999980
455.319579999999970 268.108246000000010
559.217529000000010 272.137389999999980
613.293396000000030 273.264464999999970
397.008941999999990 166.035721000000000
387.858337000000010 58.200001000000000
f: 100 tv: 1 nM: 9
446.111114999999980 291.527770999999970
458.810119999999980 313.037963999999990
473.599425999999990 337.415191999999990
491.419281000000010 366.829590000000000
486.970580999999980 270.016815000000010
585.054565000000030 264.100006000000010
630.904235999999970 260.861694000000000
435.500000000000000 167.500000000000000
436.696959999999990 54.378788000000000
f: 101 tv: 0 nM: 9
387.956511999999980 286.614135999999970
368.181213000000010 305.580536000000000
344.636107999999980 327.863892000000020
317.263824000000000 353.869353999999990
455.194732999999990 267.757904000000000
559.121338000000040 271.922791000000020
613.300841999999990 272.877106000000030
397.071441999999990 166.238098000000010
387.783324999999990 58.233333999999999
f: 101 tv: 1 nM: 9
445.976196000000020 291.492065000000030
458.930388999999990 312.993682999999980
473.750000000000000 337.400603999999990
491.257629000000010 366.744536999999980
487.087708000000020 269.929809999999970
585.065002000000050 264.045012999999980
631.170226999999950 260.744689999999990
435.756531000000000 167.500000000000000
436.671417000000020 54.435715000000002
f: 102 tv: 0 nM: 9
389.047607000000030 284.595244999999980
368.449585000000010 303.924376999999990
344.806762999999990 327.809814000000020
317.178406000000000 353.572876000000010
455.290191999999990 268.299103000000000
558.983337000000010 271.825012000000020
613.016540999999960 273.103301999999990
397.159576000000020 165.978728999999990
387.862914999999990 58.088711000000004
f: 102 tv: 1 nM: 9
445.936981000000000 291.134459999999990
458.813446000000000 312.611938000000010
473.753020999999990 337.156615999999990
491.217773000000020 366.886658000000010
486.408447000000020 270.260559000000000
585.538817999999990 263.902923999999980
630.929320999999960 261.385864000000030
435.611114999999980 167.537033000000010
436.661773999999980 54.308822999999997
f: 103 tv: 0 nM: 9
388.668212999999980 284.252349999999980
367.840239999999990 305.630187999999980
344.785248000000020 327.043610000000000
317.104155999999990 353.744780999999990
455.571441999999990 268.500000000000000
558.983337000000010 271.866669000000000
613.059081999999990 273.212584999999990
397.071441999999990 166.209518000000000
387.848358000000020 58.258198000000000
f: 103 tv: 1 nM: 9
445.937500000000000 290.779175000000010
458.805144999999980 312.790436000000000
473.651794000000000 337.163696000000020
491.300476000000000 366.673705999999980
487.212402000000000 269.889373999999980
585.238524999999980 264.032104000000000
630.773682000000010 261.010529000000020
435.687500000000000 167.589279000000000
436.794768999999970 54.421641999999999
f: 104 tv: 0 nM: 9
388.925446000000020 284.407897999999990
368.427429000000020 304.346770999999990
344.630767999999990 326.884613000000000
317.194031000000000 353.584564000000000
455.701752000000000 268.385956000000020
559.390747000000030 271.890746999999980
613.286254999999980 273.633575000000010
397.071441999999990 166.285721000000000
387.578949000000020 58.368420000000000
f: 104 tv: 1 nM: 9
445.961792000000000 292.093750000000000
458.727538999999980 312.994018999999980
473.619201999999970 337.438965000000000
491.354553000000010 366.663635000000000
487.179809999999970 269.776305999999980
585.066040000000040 264.169800000000010
631.121521000000030 261.696259000000000
435.495239000000030 167.538101000000010
436.621428999999980 54.314284999999998
f: 105 tv: 0 nM: 9
388.444915999999980 283.953399999999990
368.530701000000020 304.048248000000000
344.624115000000020 326.741150000000000
317.264708999999980 353.544128000000000
455.584808000000010 268.441956000000000
558.974365000000030 271.790588000000010
613.072509999999970 273.267180999999990
397.176177999999990 166.247620000000010
387.933624000000010 58.345131000000002
f: 105 tv: 1 nM: 9
446.206604000000030 290.797515999999970
458.826538000000030 312.843535999999970
473.585999000000020 337.436309999999990
491.345459000000010 366.372742000000020
487.209534000000020 269.833344000000010
585.209533999999960 264.319060999999980
630.572143999999980 261.690735000000020
435.692657000000000 167.477066000000010
436.578582999999980 54.607143000000001
f: 106 tv: 0 nM: 9
389.091309000000020 284.460875999999980
368.349273999999980 304.665436000000000
344.554351999999990 326.648559999999970
317.317963000000020 353.521851000000030
455.457366999999980 268.833344000000010
558.906006000000050 271.653839000000000
613.044739000000050 273.447143999999980
397.258759000000000 165.951752000000000
387.902527000000020 58.139831999999998
f: 106 tv: 1 nM: 9
446.232268999999970 291.346466000000020
458.891449000000020 312.990142999999990
473.585875999999980 337.496947999999970
491.509247000000020 366.467589999999970
487.516815000000010 270.016815000000010
585.470581000000040 264.411773999999980
631.111084000000010 261.333344000000010
435.799987999999980 167.800003000000000
436.638885000000020 54.409720999999998
f: 107 tv: 0 nM: 9
388.740508999999970 285.867096000000000
368.187500000000000 304.351563000000000
344.561767999999970 327.367644999999980
317.451690999999980 353.483093000000000
455.121856999999980 268.672272000000020
559.308350000000020 271.791655999999990
613.125977000000030 273.351135000000000
397.214294000000000 166.017853000000000
387.938537999999990 58.364753999999998
f: 107 tv: 1 nM: 9
445.309723000000020 291.261047000000020
459.123413000000030 313.414551000000020
473.480010999999990 337.705718999999990
491.460265999999990 366.530365000000020
486.899993999999990 270.133331000000000
585.184447999999970 264.723297000000000
630.798218000000020 261.833344000000010
435.858337000000010 167.800003000000000
436.735503999999990 54.496375999999998
f: 108 tv: 0 nM: 9
389.054260000000000 284.972870000000000
368.500000000000000 304.208344000000010
344.718109000000030 327.023499000000020
317.248779000000010 353.529266000000010
455.310333000000010 268.422423999999980
558.982117000000020 271.785706000000000
613.104858000000040 273.032257000000020
397.044647000000000 166.196426000000000
387.810333000000010 58.336205000000000
f: 108 tv: 1 nM: 9
445.739135999999970 291.695648000000010
459.039734000000010 312.870850000000020
473.637268000000010 337.281035999999970
491.391509999999980 366.471709999999970
486.896239999999980 270.000000000000000
585.117371000000050 264.219390999999970
630.415833000000020 261.311890000000010
435.866058000000010 167.651779000000000
436.838226000000020 54.485294000000003
f: 109 tv: 0 nM: 9
388.781250000000000 285.045135000000020
368.358337000000010 304.191681000000020
344.450867000000020 327.430634000000000
317.477509000000000 353.657501000000020
454.995605000000010 268.188599000000010
558.907593000000020 272.088226000000020
613.120972000000050 273.048401000000010
397.373779000000010 166.000000000000000
387.826262999999980 58.377121000000002
f: 109 tv: 1 nM: 9
445.316802999999990 291.816802999999990
459.054474000000030 312.881409000000020
473.505706999999970 337.571441999999990
491.364685000000010 366.378447999999990
486.918182000000000 270.090912000000000
585.322937000000020 264.208344000000010
630.854979999999950 261.684998000000010
435.591309000000020 167.691298999999990
436.597839000000020 54.329712000000001
f: 110 tv: 0 nM: 9
388.687011999999980 284.828246999999980
367.946167000000000 304.953857000000030
344.665648999999970 327.262053999999980
317.208556999999980 353.658295000000010
455.442474000000000 268.278748000000010
559.011718999999970 272.128905999999970
613.324767999999950 273.132476999999990
397.106811999999990 166.218445000000000
387.681030000000020 58.267242000000003
f: 110 tv: 1 nM: 9
446.053954999999970 291.489196999999990
458.908447000000020 312.640839000000030
473.464691000000020 337.364715999999990
491.277527000000020 366.644500999999990
487.288788000000010 269.961211999999990
584.870544000000000 264.549103000000000
630.747497999999950 261.217163000000030
435.687500000000000 167.589279000000000
436.563446000000000 54.503731000000002
f: 111 tv: 0 nM: 9
388.274597000000030 284.471313000000010
368.213226000000020 304.654419000000020
344.910004000000010 326.950012000000020
317.168335000000010 353.597991999999980
455.183685000000030 268.020416000000010
559.136780000000040 271.662383999999970
613.381896999999980 273.503937000000010
397.071441999999990 166.285721000000000
387.864014000000000 58.363998000000002
f: 111 tv: 1 nM: 9
445.593750000000000 290.897308000000010
459.122374999999980 312.433562999999990
473.614746000000030 337.961761000000020
491.286681999999980 366.616974000000030
487.262512000000020 270.212493999999990
584.931824000000010 263.840912000000000
630.747436999999990 261.123718000000000
435.793091000000000 167.793105999999990
436.537871999999990 54.681815999999998
f: 112 tv: 0 nM: 9
388.671875000000000 284.828125000000000
368.221802000000030 304.774445000000010
344.697266000000010 327.421753000000020
317.360961999999970 353.700531000000010
455.531738000000020 268.515869000000010
559.137938999999960 271.448272999999970
612.705199999999990 273.533569000000000
396.920440999999980 166.136368000000000
387.750000000000000 58.250000000000000
f: 112 tv: 1 nM: 9
445.892151000000010 291.274505999999970
458.808928999999980 312.528441999999980
473.542480000000010 337.245087000000010
491.528900000000020 366.744445999999980
487.047821000000000 269.843475000000010
585.288817999999990 264.349152000000000
631.354430999999980 261.094940000000010
435.538086000000020 167.504761000000000
436.602936000000000 54.639705999999997
f: 113 tv: 0 nM: 9
388.852936000000000 284.134459999999990
368.281738000000020 304.162689000000000
344.936523000000020 326.658722000000010
317.058960000000010 353.410248000000020
455.387939000000020 268.181030000000020
559.396666999999980 271.582642000000020
613.402466000000000 273.252045000000010
397.071441999999990 166.142853000000000
387.869568000000020 58.500000000000000
f: 113 tv: 1 nM: 9
445.871796000000020 290.901703000000000
458.579559000000020 312.390136999999980
473.487091000000020 337.219359999999990
491.220184000000020 366.660552999999990
486.943481000000020 270.017395000000020
585.072754000000030 264.418182000000000
631.243895999999950 261.036590999999990
435.945952999999970 167.617110999999990
436.614287999999990 54.528571999999997
f: 114 tv: 0 nM: 9
389.088226000000020 284.602936000000000
368.003722999999980 304.332091999999990
344.829711999999970 326.815216000000020
317.245147999999970 353.793701000000000
454.965697999999970 268.308837999999980
559.272704999999970 271.549591000000020
613.355285999999980 273.065795999999980
397.214294000000000 166.123809999999990
387.869568000000020 58.500000000000000
f: 114 tv: 1 nM: 9
446.088501000000010 291.296448000000000
458.996124000000010 312.496124000000010
473.493378000000010 337.086090000000010
491.324066000000020 366.666655999999990
487.102570000000010 270.217957000000010
585.430541999999950 263.976836999999990
630.777222000000050 261.841583000000010
435.729736000000000 167.536041000000010
436.600738999999980 54.757461999999997
f: 115 tv: 0 nM: 9
388.799987999999980 284.558318999999980
368.736632999999980 304.351135000000000
344.817902000000000 327.250000000000000
317.156250000000000 353.765625000000000
455.205872000000000 268.284302000000030
559.028442000000040 271.487793000000010
613.144714000000020 273.223694000000020
397.097076000000020 166.131072999999990
387.783324999999990 58.724997999999999
f: 115 tv: 1 nM: 9
445.860869999999980 291.239135999999970
458.612914999999990 312.733856000000000
473.268981999999990 337.275330000000000
491.377257999999980 366.572723000000000
487.104766999999980 269.957153000000010
585.410277999999950 264.602570000000010
631.301147000000010 261.130675999999990
435.687500000000000 167.687500000000000
436.785216999999990 54.426056000000003
f: 116 tv: 0 nM: 9
388.338226000000020 283.661773999999980
368.413544000000000 304.567657000000000
345.059691999999980 326.738800000000030
317.161530000000030 353.748718000000000
455.235291000000020 268.333344000000010
559.181824000000010 271.747925000000010
613.233337000000010 273.016662999999990
397.055542000000000 166.194443000000010
388.000000000000000 58.421737999999998
f: 116 tv: 1 nM: 9
446.156250000000000 290.992188000000000
458.734130999999990 312.734130999999990
473.463195999999980 337.607361000000030
491.157196000000000 367.037108999999990
487.000000000000000 269.946441999999990
585.037841999999960 264.319336000000020
630.811828999999990 261.333344000000010
435.750000000000000 167.750000000000000
436.914825000000010 54.296295000000001
f: 117 tv: 0 nM: 9
388.230774000000000 284.361541999999990
368.268707000000010 304.755095999999980
344.984009000000010 326.332000999999990
317.232056000000000 353.582885999999970
455.402068999999980 268.046386999999980
559.119629000000030 271.764953999999990
613.288635000000000 273.284545999999980
396.964294000000000 166.098221000000000
387.800873000000020 58.477874999999997
f: 117 tv: 1 nM: 9
445.942748999999990 291.312988000000020
458.723694000000020 313.282897999999990
473.532470999999990 337.149353000000020
491.430236999999980 366.651154000000020
486.931824000000010 270.113647000000010
584.986632999999980 264.415191999999990
630.902892999999950 261.296111999999990
435.875000000000000 167.675003000000000
436.899993999999990 54.311110999999997
f: 118 tv: 0 nM: 9
388.350006000000010 283.822723000000000
368.853728999999990 304.816314999999970
344.208862000000010 327.556976000000020
317.811005000000020 353.779906999999980
455.522308000000010 268.424103000000000
559.171143000000030 271.806305000000010
613.248047000000040 273.322844999999970
397.000000000000000 166.247573999999990
387.818573000000010 58.442478000000001
f: 118 tv: 1 nM: 9
445.815582000000010 290.905731000000000
458.496154999999990 312.842315999999980
473.624146000000000 336.986205999999980
491.350219999999980 366.776489000000030
486.898131999999980 270.018524000000010
585.136352999999990 264.281830000000010
631.371947999999970 261.115844999999980
435.848358000000020 167.741806000000000
436.810210999999980 54.405109000000003
f: 119 tv: 0 nM: 9
388.056670999999990 285.383331000000000
367.956084999999970 305.064178000000030
344.450623000000010 327.518524000000010
317.165863000000000 353.621947999999970
455.538788000000010 268.495697000000010
558.982909999999950 271.602570000000010
613.248047000000040 273.322844999999970
397.394226000000000 166.163467000000000
387.783905000000000 58.207625999999998
f: 119 tv: 1 nM: 9
445.932526000000000 291.408722000000010
458.722687000000010 312.407561999999980
473.380798000000030 337.344359999999990
491.356811999999990 366.702271000000000
486.915924000000020 270.150451999999970
585.310547000000040 263.989470999999980
630.881713999999990 261.500000000000000
435.674987999999980 167.616669000000000
436.781035999999970 54.500000000000000
f: 120 tv: 0 nM: 9
388.735535000000030 285.095032000000000
368.565216000000020 303.510864000000030
344.526520000000000 326.526520000000000
317.101532000000020 353.530457000000010
455.263641000000010 268.500000000000000
558.995483000000040 271.850006000000010
613.247985999999970 273.243896000000010
397.316039999999990 165.929245000000010
387.570190000000030 58.666668000000001
f: 120 tv: 1 nM: 9
446.084564000000000 291.518372000000000
458.528167999999990 312.957733000000020
473.324402000000020 337.883941999999990
491.469055000000030 366.483337000000010
487.459594999999980 269.585846000000000
585.457457999999970 264.021271000000010
630.530029000000010 261.529998999999980
435.741394000000010 167.655167000000010
436.772736000000010 54.189391999999998
f: 121 tv: 0 nM: 9
388.500000000000000 285.129302999999990
368.507476999999990 304.574614999999990
344.712676999999990 326.555969000000000
316.954315000000010 353.758880999999970
455.313019000000000 268.308928999999980
559.164063000000060 271.851563000000000
613.179503999999950 273.183745999999990
397.106811999999990 166.218445000000000
387.744201999999970 58.267440999999998
f: 121 tv: 1 nM: 9
445.790709999999990 291.941864000000010
458.654602000000010 312.865142999999990
473.545440999999980 337.285706000000000
491.521118000000000 366.631469999999980
487.057861000000000 270.342986999999990
584.747985999999970 264.288605000000020
631.058533000000010 261.522521999999980
435.873962000000010 167.407562000000010
436.793883999999990 54.744273999999997
f: 122 tv: 0 nM: 9
388.676696999999990 285.078949000000020
368.388885000000020 304.474060000000010
344.607910000000000 326.755402000000000
317.223114000000010 353.583344000000010
455.568541999999980 268.568541999999980
559.299255000000020 271.943175999999990
613.133605999999990 273.366424999999990
397.102814000000020 166.210281000000010
387.774200000000010 58.193550000000002
f: 122 tv: 1 nM: 9
446.286835000000000 291.430236999999980
458.790314000000020 312.890319999999970
473.313599000000010 337.606506000000020
491.394989000000010 366.767119999999980
486.914275999999970 269.919037000000000
584.900024000000030 264.257140999999990
630.309326000000060 261.402527000000020
435.714904999999990 167.530700999999990
436.810486000000030 54.520161000000002
f: 123 tv: 0 nM: 9
388.504028000000010 284.455658000000030
368.527130000000000 304.616271999999980
344.475006000000010 327.637512000000020
317.591431000000000 353.634277000000000
455.537506000000010 268.787506000000010
559.102538999999980 271.423065000000010
613.308288999999950 273.206756999999980
397.229155999999990 166.270827999999990
387.815582000000010 58.168033999999999
f: 123 tv: 1 nM: 9
446.218505999999990 291.451843000000000
458.667937999999990 312.503814999999970
473.209290000000010 337.750000000000000
491.200470000000000 366.570038000000010
486.573089999999980 270.196167000000000
585.250000000000000 264.119995000000020
630.948425000000040 261.335052000000020
435.891662999999990 167.691666000000000
436.564880000000020 54.293892000000000
f: 124 tv: 0 nM: 9
388.668548999999980 283.269653000000010
368.281250000000000 304.507813000000000
344.665527000000000 327.483093000000000
317.148865000000000 353.716277999999990
455.504181000000020 268.537506000000010
559.377135999999950 271.580505000000020
613.232543999999960 273.360474000000010
397.134613000000000 166.038467000000000
387.750000000000000 58.431033999999997
f: 124 tv: 1 nM: 9
446.410706000000000 289.946441999999990
458.708344000000010 312.556824000000010
473.456787000000020 337.370361000000000
491.294128000000000 366.529419000000020
487.086547999999990 269.711547999999990
585.037231000000020 264.367034999999990
631.069885000000000 261.075256000000020
435.818573000000010 167.380524000000010
436.757690000000030 54.173076999999999
f: 125 tv: 0 nM: 9
388.632965000000010 283.388306000000000
368.361541999999990 304.453857000000030
344.748352000000010 327.424834999999970
316.922272000000020 353.437836000000000
455.219817999999980 268.418091000000000
559.340880999999970 271.477263999999990
613.293213000000040 273.364655000000030
397.163361000000010 166.108916999999990
387.561309999999990 58.561321000000000
f: 125 tv: 1 nM: 9
445.916137999999990 292.570984000000010
458.756652999999970 312.816681000000020
473.422089000000030 337.175322999999990
491.647185999999980 366.563080000000010
486.758605999999990 269.974152000000000
585.309509000000050 264.603180000000010
631.236572000000020 260.983856000000000
435.692657000000000 167.477066000000010
436.562011999999980 54.403098999999997
f: 126 tv: 0 nM: 9
388.543488000000020 284.043488000000020
368.406982000000030 304.689911000000000
345.012939000000020 326.452576000000020
317.257659999999990 353.359680000000030
455.291655999999990 268.783324999999990
560.036925999999990 271.912750000000020
613.225829999999970 273.032257000000020
397.250000000000000 166.086533000000000
387.790314000000020 58.209679000000001
f: 126 tv: 1 nM: 9
446.000000000000000 291.306458000000020
458.522217000000010 312.711120999999990
473.431549000000020 337.300597999999980
491.385132000000000 366.614868000000000
487.018341000000020 269.931182999999980
585.364990000000030 264.105010999999990
631.004944000000020 261.475250000000020
435.807678000000010 167.555556999999990
436.690308000000020 54.406714999999998
f: 127 tv: 0 nM: 9
388.260010000000020 283.750000000000000
367.950714000000000 304.760559000000000
344.838348000000000 326.345856000000030
316.979279000000020 353.406738000000020
455.396698000000010 268.475219999999980
559.453125000000000 271.648438000000000
613.225829999999970 273.064513999999970
397.122742000000020 166.250000000000000
387.725402999999970 58.184424999999997
f: 127 tv: 1 nM: 9
445.660461000000000 291.458954000000010
458.656707999999980 312.574614999999990
473.471862999999980 337.159362999999980
491.257721000000000 366.766509999999980
487.067566000000000 269.954955999999980
585.674987999999980 263.984984999999990
631.000000000000000 260.943298000000030
435.924987999999980 167.566666000000000
436.664275999999970 54.578570999999997
f: 128 tv: 0 nM: 9
388.527770999999970 283.216675000000010
367.840363000000020 305.466858000000000
344.750000000000000 328.020264000000000
317.243378000000010 353.547607000000030
455.393524000000010 268.671294999999990
559.406006000000050 271.811951000000020
613.034362999999980 273.297699000000020
397.213530999999990 165.890625000000000
387.799987999999980 58.200001000000000
f: 128 tv: 1 nM: 9
445.299987999999980 291.390015000000010
458.621704000000020 313.082245000000000
473.699432000000000 337.835265999999990
491.263397000000000 366.598206000000000
487.288146999999980 270.372893999999970
585.051879999999980 264.212280000000020
631.148925999999960 260.978728999999990
435.538086000000020 167.485717999999990
436.545775999999990 54.334507000000002
f: 129 tv: 0 nM: 9
388.593750000000000 283.458344000000010
368.286956999999970 303.500000000000000
345.210938000000000 326.992188000000000
317.419677999999980 353.567352000000030
455.612487999999980 268.695831000000000
559.319702000000010 271.745910999999980
612.866882000000030 273.467621000000010
397.109528000000010 165.752379999999990
387.747742000000020 58.418919000000002
f: 129 tv: 1 nM: 9
445.623962000000010 291.396698000000010
458.756958000000000 312.805542000000000
473.311188000000020 337.342650999999990
491.511535999999980 366.702759000000010
487.122802999999980 270.254394999999990
585.318175999999990 263.828278000000010
630.814452999999960 261.077332000000010
435.616058000000010 167.633926000000000
436.781738000000020 54.440474999999999
f: 130 tv: 0 nM: 9
388.535339000000020 283.631317000000020
366.730164000000000 302.373016000000010
345.306122000000020 327.602051000000020
317.294128000000000 353.705872000000000
455.454955999999980 268.306305000000010
559.500000000000000 272.000000000000000
612.835938000000060 273.296875000000000
396.901794000000000 165.839279000000000
387.983337000000010 58.091667000000001
f: 130 tv: 1 nM: 9
445.958069000000020 291.761292000000030
458.593535999999970 312.482025000000020
473.606934000000020 337.421386999999980
491.601440000000030 366.338165000000000
487.100006000000010 270.109100000000010
584.916687000000020 264.166655999999990
630.940247000000000 261.222839000000020
435.807678000000010 167.444443000000010
436.627808000000020 54.000000000000000
f: 131 tv: 0 nM: 9
388.395508000000010 284.492523000000010
368.299286000000000 304.785216999999990
345.061583999999980 327.271728999999990
317.356811999999990 353.526703000000000
455.500000000000000 268.607483000000000
559.495667000000030 272.038788000000010
612.930908000000040 273.146331999999970
397.051024999999980 166.153061000000010
387.869568000000020 58.500000000000000
f: 131 tv: 1 nM: 9
445.877045000000010 291.311462000000010
458.473877000000020 312.652985000000000
473.494628999999970 337.774200000000010
491.309081999999990 366.668182000000000
487.230102999999990 269.969024999999990
585.107117000000020 264.630950999999980
630.910706000000000 260.779755000000020
435.818573000000010 167.442474000000000
436.883728000000020 54.151161000000002
f: 132 tv: 0 nM: 9
388.581970000000010 284.491790999999980
368.482391000000010 304.876770000000020
344.897797000000030 327.054749000000020
317.269043000000010 353.659515000000000
455.343140000000010 268.294128000000000
559.176024999999980 271.588012999999990
613.293884000000050 273.251922999999980
397.102814000000020 166.275696000000010
387.818573000000010 58.442478000000001
f: 132 tv: 1 nM: 9
445.904632999999990 293.069366000000000
458.549255000000020 312.973480000000000
473.677856000000020 336.983214999999970
491.239441000000000 366.730042000000030
487.119262999999990 270.068817000000020
584.819702000000010 264.573760999999990
630.348632999999950 261.426605000000000
435.818573000000010 167.557526000000000
436.854339999999980 54.433070999999998
f: 133 tv: 0 nM: 9
388.524384000000000 282.804870999999990
368.490752999999980 305.132721000000000
345.006652999999970 327.413329999999970
317.298522999999990 353.708954000000010
455.440001999999990 268.532013000000010
559.271666999999980 271.685027999999990
613.166687000000020 273.211394999999980
397.278839000000000 165.942307000000000
387.864868000000000 58.382880999999998
f: 133 tv: 1 nM: 9
445.602814000000020 291.467285000000000
458.435059000000020 313.428558000000010
473.627440999999980 337.120910999999980
491.465423999999980 366.661285000000020
487.014281999999980 270.009521000000010
585.214294000000000 264.184874999999980
630.799987999999980 260.929993000000020
435.817810000000010 167.419495000000010
436.849608999999990 54.372180999999998
f: 134 tv: 0 nM: 9
388.565216000000020 283.315216000000020
368.352386000000020 303.547607000000030
344.694915999999980 326.610167999999990
317.326538000000030 353.607147000000000
455.369568000000020 268.304351999999990
559.221740999999950 271.617400999999970
613.437500000000000 273.229155999999990
396.962951999999970 166.175934000000010
387.869568000000020 58.500000000000000
f: 134 tv: 1 nM: 9
446.036224000000000 291.869568000000020
458.856720000000000 313.181273999999970
473.578765999999970 336.969177000000000
491.522429999999990 366.609863000000020
487.225677000000020 270.079651000000010
585.199158000000010 264.406494000000010
630.766296000000010 261.244568000000020
435.756531000000000 167.500000000000000
436.529419000000020 54.750000000000000
f: 135 tv: 0 nM: 9
389.247802999999980 284.367249000000020
368.550780999999970 304.347655999999970
344.372406000000010 326.844817999999980
317.165801999999990 353.598450000000010
455.345123000000000 268.579651000000010
559.355285999999980 271.627197000000020
613.467223999999990 273.557372999999980
397.234375000000000 166.015625000000000
387.891662999999990 58.200001000000000
f: 135 tv: 1 nM: 9
446.152039000000000 292.206084999999970
458.862060999999980 313.293091000000000
473.535950000000010 337.323516999999980
491.360992000000010 366.726471000000000
486.970336999999970 270.012725999999990
585.094604000000000 264.279266000000010
631.135437000000020 261.458344000000010
435.500000000000000 167.500000000000000
436.818909000000020 54.744095000000002
f: 136 tv: 0 nM: 9
388.625000000000000 284.258941999999990
367.993163999999980 304.561646000000000
344.731537000000000 327.151001000000010
317.015533000000000 353.619170999999990
455.483184999999990 268.873962000000010
559.087279999999960 271.928558000000010
613.096007999999980 273.316010000000010
397.042449999999970 166.146224999999990
387.885589999999980 58.394066000000002
f: 136 tv: 1 nM: 9
446.067566000000000 291.905396000000000
458.555542000000000 313.076385000000020
473.607544000000020 338.090118000000020
491.124451000000020 366.651122999999980
486.936951000000020 270.058562999999990
585.053162000000040 263.882965000000010
631.299987999999980 261.000000000000000
435.692657000000000 167.477066000000010
436.607147000000000 54.557144000000001
f: 137 tv: 0 nM: 9
389.133331000000000 284.959258999999970
368.834502999999980 304.862670999999980
344.724030000000030 327.230529999999990
317.031096999999990 353.784972999999980
455.139160000000000 268.195861999999980
559.012389999999980 271.958679000000020
612.952026000000050 273.156005999999990
396.877257999999980 166.068175999999990
387.836211999999990 58.336205000000000
f: 137 tv: 1 nM: 9
446.087584999999990 291.638671999999990
458.606383999999990 312.496460000000010
473.635712000000010 336.778564000000020
491.305176000000020 366.683105000000010
486.932036999999980 270.082519999999990
585.598145000000050 264.023375999999980
631.196411000000010 260.815491000000010
435.938537999999990 167.709014999999990
436.773375999999980 54.589928000000000
f: 138 tv: 0 nM: 9
388.491241000000000 284.043854000000010
367.727814000000020 305.150878999999970
344.487793000000010 326.896331999999970
317.007842999999980 353.486908000000030
455.199035999999980 267.912627999999980
559.283813000000010 271.837830000000000
613.177673000000030 273.173553000000030
396.946441999999990 166.035721000000000
387.620361000000000 58.500000000000000
f: 138 tv: 1 nM: 9
446.187897000000020 292.152863000000020
458.866669000000000 313.403014999999980
473.732056000000000 337.812164000000000
491.257842999999980 366.721985000000020
487.301787999999990 270.000000000000000
585.227295000000030 264.309081999999990
631.191161999999960 261.063720999999990
435.682189999999990 167.834746999999990
436.790314000000020 54.209679000000001
f: 139 tv: 0 nM: 9
388.286285000000020 284.205658000000030
368.325591999999970 304.468994000000010
344.956847999999980 327.248199000000000
317.540863000000000 353.800476000000000
455.349152000000000 268.349152000000000
559.286377000000020 271.640899999999990
613.078368999999950 273.473877000000020
397.153839000000000 166.057693000000000
387.933624000000010 58.460177999999999
f: 139 tv: 1 nM: 9
445.788605000000020 291.849579000000010
458.768065999999980 313.243988000000000
473.724396000000010 336.358275999999990
491.387572999999970 366.720093000000020
487.247802999999980 269.933624000000010
585.421326000000020 264.541655999999990
630.890014999999950 261.010010000000020
435.609649999999990 167.758773999999990
436.873962000000010 54.407561999999999
f: 140 tv: 0 nM: 9
388.433318999999980 284.552368000000000
368.179565000000030 304.954224000000010
344.786560000000010 327.754394999999990
316.994628999999970 353.489258000000010
455.263885000000020 268.587951999999970
559.531738000000020 271.769836000000000
613.117188000000060 273.187500000000000
396.995453000000000 165.968185000000010
387.891662999999990 58.200001000000000
f: 140 tv: 1 nM: 9
445.795074000000000 291.409851000000000
458.958588000000020 313.286987000000010
473.543762000000020 337.256256000000010
491.322570999999980 366.453917999999990
487.173920000000010 269.934783999999980
585.207520000000050 264.273590000000010
631.247619999999980 261.176177999999990
435.522948999999980 167.692657000000000
436.647064000000000 54.485294000000003
f: 141 tv: 0 nM: 9
388.989685000000010 284.097931000000020
368.009949000000010 304.900665000000000
344.643828999999980 327.527404999999990
317.126983999999990 353.537048000000030
455.183685000000030 268.489806999999980
559.279540999999990 271.614166000000010
613.157715000000050 273.057678000000010
397.080199999999990 165.882080000000000
387.807678000000010 58.444443000000000
f: 141 tv: 1 nM: 9
445.896942000000020 291.534362999999980
458.706664999999990 313.053344999999980
473.524536000000010 337.319031000000000
491.479247999999980 366.615204000000010
486.980956999999990 270.080963000000000
585.165161000000010 264.165191999999990
631.200012000000020 261.511779999999990
435.698272999999970 167.663788000000010
436.744353999999990 54.454886999999999
f: 142 tv: 0 nM: 9
388.628326000000020 284.225677000000020
368.529906999999980 304.072661999999980
344.657897999999990 326.298248000000000
317.025909000000010 353.624359000000030
455.256652999999970 268.402649000000000
559.140502999999970 271.566101000000000
613.101563000000060 273.101563000000000
397.086547999999990 166.038467000000000
387.818573000000010 58.345131000000002
f: 142 tv: 1 nM: 9
445.746277000000020 291.470153999999980
458.732910000000000 313.350922000000030
473.600554999999990 337.837982000000010
491.400939999999990 366.509430000000010
487.080505000000020 270.156769000000000
586.011169000000000 264.750000000000000
630.685730000000040 260.899993999999990
435.442474000000000 167.818588000000010
436.634918000000030 54.444443000000000
f: 143 tv: 0 nM: 9
388.471770999999990 284.165314000000020
367.957946999999990 303.654204999999990
344.872162000000000 327.582397000000010
317.274993999999990 353.915009000000000
455.269226000000000 268.567321999999990
559.071411000000010 271.267853000000000
613.175170999999980 273.295623999999980
397.165100000000000 165.966980000000010
387.870697000000010 58.112068000000001
f: 143 tv: 1 nM: 9
446.070952999999970 291.996613000000020
458.805786000000010 312.396698000000010
473.698364000000030 337.774445000000010
491.180999999999980 366.545257999999990
487.146545000000000 270.120697000000010
585.279663000000030 264.237274000000010
631.020629999999980 260.829895000000020
435.635956000000020 167.495621000000000
436.482391000000010 54.728873999999998
f: 144 tv: 0 nM: 9
388.996001999999980 284.519989000000010
367.910461000000000 304.432831000000020
344.556976000000020 327.291137999999990
317.234375000000000 353.640625000000000
455.482452000000020 268.596497000000000
559.115356000000020 272.115387000000000
613.075012000000020 273.125000000000000
397.192321999999990 166.096161000000000
387.758605999999990 58.353447000000003
f: 144 tv: 1 nM: 9
446.321167000000000 291.288329999999970
458.755554000000020 312.937042000000020
473.460448999999980 337.655365000000020
491.385833999999990 366.657532000000000
487.070740000000000 269.957550000000030
585.240540000000010 264.712249999999980
630.913817999999990 260.724152000000000
435.428558000000010 167.633926000000000
436.930236999999980 54.267440999999998
f: 145 tv: 0 nM: 9
388.836853000000020 283.821045000000030
367.488769999999990 305.853943000000020
344.809906000000010 326.425629000000010
317.393616000000010 353.484039000000000
455.345459000000010 268.490906000000000
559.226867999999970 271.626037999999990
613.060973999999990 273.186981000000000
397.098206000000000 165.901779000000000
387.709411999999990 58.482906000000000
f: 145 tv: 1 nM: 9
445.833344000000010 290.842102000000010
458.646851000000030 312.454559000000020
473.512268000000010 337.165648999999970
491.539734000000010 366.460265999999990
487.125000000000000 270.000000000000000
585.310790999999990 264.477478000000020
630.733031999999980 261.131348000000000
435.546721999999990 167.738312000000010
436.833344000000010 54.217055999999999
f: 146 tv: 0 nM: 9
388.546721999999990 283.794402999999990
367.939178000000030 304.635132000000000
344.261443999999980 327.075165000000030
317.028076000000000 353.849487000000010
455.504120000000000 268.359496999999980
559.277283000000010 271.928558000000010
613.121216000000000 273.583344000000010
397.029663000000030 165.936446999999990
387.826262999999980 58.377121000000002
f: 146 tv: 1 nM: 9
445.871094000000030 291.417969000000030
458.824829000000020 312.310210999999980
473.625000000000000 337.217102000000010
491.451538000000030 366.784149000000010
487.008605999999990 270.198272999999970
584.833312999999980 264.376067999999980
630.866637999999970 261.290465999999980
435.775848000000000 167.681029999999990
436.715331999999990 54.375912000000000
f: 147 tv: 0 nM: 9
388.670012999999980 283.850006000000010
368.075867000000020 304.658630000000020
345.180847000000030 327.354614000000030
317.124390000000010 353.823395000000000
455.333344000000010 268.698212000000010
559.094604000000000 271.594604000000000
613.125977000000030 273.267180999999990
397.083344000000010 166.175934000000010
387.643493999999980 58.230434000000002
f: 147 tv: 1 nM: 9
445.530182000000020 291.375000000000000
458.928558000000010 312.807128999999970
473.526305999999980 337.315795999999980
491.462891000000010 366.836243000000020
487.118195000000010 270.118195000000010
585.000000000000000 264.192993000000000
631.025268999999980 260.969696000000000
435.836211999999990 167.551727000000000
436.905731000000000 54.258198000000000
f: 148 tv: 0 nM: 9
388.697234999999980 284.435790999999990
367.606048999999980 305.904052999999980
344.899109000000010 325.995605000000010
317.056366000000030 353.816162000000020
455.479155999999990 268.462493999999990
558.625977000000030 272.055115000000000
613.292358000000040 273.368652000000000
397.071441999999990 166.285721000000000
387.895172000000000 58.104838999999998
f: 148 tv: 1 nM: 9
445.503905999999970 291.519530999999970
458.934936999999990 312.763702000000020
473.371704000000020 337.036194000000020
491.359436000000020 366.463135000000020
486.882111000000010 270.349579000000010
584.946105999999990 264.671569999999970
631.137512000000020 260.475006000000010
435.836211999999990 167.551727000000000
436.940491000000010 54.162697000000001
f: 149 tv: 0 nM: 9
388.682678000000010 283.682678000000010
368.336792000000000 304.545135000000020
344.919708000000010 326.770081000000000
317.245055999999980 353.759887999999990
455.576262999999980 268.516936999999980
559.000000000000000 271.796875000000000
613.239868000000000 273.341460999999980
397.131804999999990 165.968185000000010
387.864746000000030 58.168033999999999
f: 149 tv: 1 nM: 9
446.029602000000010 292.016449000000020
458.887816999999980 312.926269999999990
473.386626999999980 337.933135999999990
491.392364999999980 366.569519000000010
487.148529000000000 269.628722999999980
585.084838999999990 264.495544000000000
630.222716999999990 261.204559000000020
435.758605999999990 167.534484999999990
436.930907999999990 54.325203000000002
f: 150 tv: 0 nM: 9
388.420623999999980 284.468261999999980
367.911773999999980 305.117644999999980
345.015930000000030 326.802550999999990
316.991974000000030 353.358275999999990
455.413788000000010 268.232757999999990
558.945740000000000 271.833344000000010
612.899230999999990 273.282959000000010
397.106811999999990 166.218445000000000
387.784485000000020 58.336205000000000
f: 150 tv: 1 nM: 9
446.050720000000010 291.615935999999980
458.993469000000000 313.382355000000020
473.815093999999990 337.966156000000010
491.350219999999980 366.757385000000000
487.210540999999980 269.982452000000020
585.227661000000010 264.361603000000000
631.190735000000020 261.216492000000020
435.875000000000000 167.675003000000000
436.633575000000010 54.209923000000003
f: 151 tv: 0 nM: 9
388.100006000000010 285.268951000000020
368.031005999999990 304.724791999999980
344.802642999999990 327.072357000000010
316.869904000000020 353.568877999999980
455.500000000000000 268.383178999999980
558.938537999999990 271.831970000000010
612.897461000000020 273.175201000000020
397.098206000000000 165.955353000000000
387.818573000000010 58.442478000000001
f: 151 tv: 1 nM: 9
446.059998000000010 291.906677000000000
458.746979000000010 313.253020999999990
473.566681000000020 337.593932999999990
491.380829000000010 366.609802000000000
486.952576000000020 270.383605999999990
585.104736000000000 263.985718000000020
630.009643999999980 261.278839000000000
435.820190000000030 167.478072999999990
436.764281999999980 54.378571000000001
f: 152 tv: 0 nM: 9
388.790801999999990 283.556122000000020
368.341095000000000 304.631775000000000
344.761902000000020 327.105437999999990
316.964477999999990 353.519135000000010
455.282042999999990 268.354706000000020
559.030701000000020 271.127197000000020
613.256408999999960 273.277770999999970
397.109984999999990 165.910003999999990
387.662291999999980 58.293861000000000
f: 152 tv: 1 nM: 9
445.816558999999980 292.424468999999990
458.738707999999970 312.716124999999980
473.588226000000020 337.199341000000000
491.242980999999990 366.724304000000020
487.184691999999980 270.036041000000010
584.643982000000050 264.391998000000000
631.224365000000030 261.198730000000010
435.750000000000000 167.500000000000000
436.568175999999990 54.416668000000001
f: 153 tv: 0 nM: 9
388.450012000000020 283.768188000000010
368.594055000000030 303.460388000000020
344.631744000000030 327.035918999999980
317.247527999999990 353.727722000000030
455.396698000000010 268.293395999999970
559.087708000000020 271.745605000000010
613.264953999999990 273.166655999999990
397.461150999999970 166.126220999999990
387.760161999999980 58.219512999999999
f: 153 tv: 1 nM: 9
445.866669000000000 290.891662999999990
458.935577000000020 313.147246999999990
473.575958000000010 337.221526999999980
491.343048000000010 366.627808000000020
486.980956999999990 270.061890000000010
584.434630999999970 264.473082999999970
631.500000000000000 259.500000000000000
435.708008000000010 167.735992000000010
436.825744999999980 54.356059999999999
f: 154 tv: 0 nM: 9
389.168427000000010 283.878937000000010
368.290070000000010 304.591613999999990
344.823333999999990 327.209991000000000
317.640380999999990 353.908875000000020
455.299132999999980 268.311951000000020
559.270812999999980 271.745818999999980
613.204528999999980 273.393951000000020
397.298065000000010 166.038467000000000
387.666655999999990 58.200854999999997
f: 154 tv: 1 nM: 9
445.573395000000000 290.770629999999980
458.807098000000000 312.086609000000010
473.545165999999990 337.258057000000010
491.334075999999980 366.744385000000020
487.169647000000000 269.866058000000010
585.343750000000000 264.236603000000000
630.982971000000020 261.357940999999980
435.706909000000000 167.586211999999990
436.530089999999970 54.082706000000002
f: 155 tv: 0 nM: 9
388.360167999999990 283.894072999999990
367.862060999999980 304.603455000000000
344.652160999999980 327.115935999999980
317.116394000000010 353.404755000000020
455.075012000000020 268.095001000000020
559.239502000000020 271.941162000000020
613.000000000000000 273.368225000000000
397.369995000000020 166.259995000000000
387.677277000000000 58.450001000000000
f: 155 tv: 1 nM: 9
445.974364999999980 289.833344000000010
458.805359000000010 312.895965999999990
473.877349999999980 337.201262999999980
491.596832000000010 366.538299999999990
487.142853000000000 269.880950999999980
585.254211000000050 264.279663000000030
630.725952000000010 261.456726000000000
435.816681000000020 167.641662999999990
436.558227999999990 54.352736999999998
f: 156 tv: 0 nM: 9
388.789275999999970 284.567871000000030
368.000000000000000 304.686675999999980
344.894745000000000 327.184204000000020
317.115387000000000 353.487183000000020
455.276703000000000 268.679625999999980
558.944031000000000 272.055969000000000
612.956665000000040 273.244080000000000
397.119049000000020 166.142853000000000
387.758605999999990 58.241379000000002
f: 156 tv: 1 nM: 9
445.640350000000010 291.447357000000010
458.643951000000020 312.303040000000010
473.635529000000020 337.406615999999990
491.502228000000000 366.535552999999990
487.000000000000000 270.058318999999980
585.281250000000000 264.129456000000000
630.540893999999980 261.549987999999980
435.708344000000010 167.600006000000010
436.717040999999990 54.279068000000002
f: 157 tv: 0 nM: 9
388.559814000000020 283.846161000000000
368.202117999999980 304.411345999999980
344.967102000000010 327.256592000000010
317.080993999999980 353.754181000000020
455.348052999999990 268.593140000000010
559.012084999999960 271.592742999999980
612.939026000000010 273.097564999999970
397.129639000000000 166.092590000000000
387.752106000000030 58.462184999999998
f: 157 tv: 1 nM: 9
445.479674999999990 291.426819000000020
458.602753000000010 312.636993000000020
473.629883000000010 337.012999999999980
491.450012000000020 366.478576999999970
487.428558000000010 269.919647000000000
584.794128000000000 264.168060000000030
630.871276999999960 261.539611999999980
435.848358000000020 167.741806000000000
436.548157000000000 54.203704999999999
f: 158 tv: 0 nM: 9
388.474152000000000 284.250000000000000
367.590912000000000 304.440552000000030
344.808501999999980 327.117034999999990
317.383667000000000 353.403473000000020
455.614594000000010 268.406250000000000
559.211853000000020 271.694915999999980
612.787415000000010 273.114166000000010
397.071441999999990 166.142853000000000
387.906494000000010 58.430892999999998
f: 158 tv: 1 nM: 9
445.412200999999980 291.912200999999980
458.966675000000010 312.674072000000020
473.632446000000020 337.304625999999980
491.490906000000000 366.654540999999990
487.378386999999980 269.914428999999980
585.460204999999970 264.163726999999990
631.292663999999950 261.012206999999990
435.800841999999990 167.639832000000010
436.644439999999970 54.233333999999999
f: 159 tv: 0 nM: 9
388.925933999999980 283.740752999999980
368.186523000000020 304.369049000000020
344.641296000000010 326.735503999999990
317.229155999999990 353.604155999999990
455.500000000000000 268.406769000000000
559.013184000000020 271.635956000000020
613.463988999999970 273.243988000000000
396.932982999999980 165.948455999999990
387.979522999999970 58.364753999999998
f: 159 tv: 1 nM: 9
445.705047999999980 291.694244000000030
458.862060999999980 312.762053999999980
473.326202000000020 337.959900000000000
491.502197000000020 366.622283999999980
487.333344000000010 269.795227000000010
585.444458000000050 264.046996999999980
630.368163999999980 261.577271000000000
435.799987999999980 167.550003000000000
436.562957999999980 54.248145999999998
f: 160 tv: 0 nM: 9
388.983337000000010 283.549987999999980
367.673920000000010 302.333344000000010
344.724396000000010 327.066925000000030
316.875671000000010 353.666655999999990
455.309723000000020 268.137177000000010
559.113647000000010 271.822723000000000
613.290955000000050 273.061462000000010
397.205353000000000 166.053574000000000
387.620361000000000 58.500000000000000
f: 160 tv: 1 nM: 9
445.898803999999980 292.666655999999990
458.836670000000030 313.383331000000000
473.598114000000010 336.851256999999980
491.451843000000000 366.479370000000020
487.016662999999990 269.850006000000010
585.197997999999980 263.826721000000020
630.908142000000000 261.132659999999990
435.696594000000000 167.683762000000000
436.537871999999990 54.303032000000002
f: 161 tv: 0 nM: 9
388.606902999999990 284.837920999999990
368.332336000000000 305.329345999999990
344.828949000000020 327.315795999999980
317.095642000000000 353.814209000000010
455.486724999999980 268.411498999999990
559.224120999999970 271.767242000000010
613.250000000000000 273.288452000000010
397.090912000000000 166.075760000000000
387.768920999999980 58.487395999999997
f: 161 tv: 1 nM: 9
445.992523000000010 291.753722999999980
458.820006999999980 312.953339000000030
473.484863000000020 337.621216000000000
491.519897000000010 366.564147999999990
486.847472999999980 270.330505000000020
585.210204999999970 263.539763999999990
630.965026999999960 261.075012000000020
435.555542000000000 167.759262000000010
436.663054999999990 54.235508000000003
f: 162 tv: 0 nM: 9
388.306885000000020 285.075867000000020
368.337493999999990 305.299987999999980
344.879181000000020 327.157715000000000
317.284606999999990 353.846161000000000
455.316254000000010 268.423065000000010
559.454223999999950 272.351135000000000
612.950438999999960 273.108093000000000
397.113647000000010 166.031814999999990
387.799987999999980 58.200001000000000
f: 162 tv: 1 nM: 9
445.563048999999980 291.063048999999980
458.664124000000020 312.019072999999990
473.366241000000000 337.299376999999990
491.453552000000000 366.404877000000000
486.750000000000000 270.131348000000000
585.114441000000060 263.650603999999990
630.944458000000050 261.044434000000020
435.810333000000010 167.551727000000000
436.782440000000010 54.251907000000003
f: 163 tv: 0 nM: 9
388.335815000000030 284.932831000000020
367.997131000000020 305.543091000000000
344.566254000000010 327.873505000000020
317.318420000000000 353.604491999999990
455.173676000000000 268.052642999999990
559.433655000000040 271.827423000000010
613.120972000000050 273.193541999999980
397.369995000000020 166.259995000000000
387.886962999999980 58.482608999999997
f: 163 tv: 1 nM: 9
446.256286999999990 290.949585000000010
458.736022999999990 313.322968000000000
473.440856999999990 338.403229000000010
491.511260999999990 366.547302000000000
486.895172000000000 270.104828000000000
585.172912999999990 264.000000000000000
631.026000999999950 261.253235000000020
435.644745000000000 167.627197000000000
436.728882000000000 54.397888000000002
f: 164 tv: 0 nM: 9
388.950561999999990 283.406586000000000
367.867340000000010 304.598633000000010
344.861297999999980 327.032257000000020
317.114441000000000 353.624390000000010
455.299987999999980 268.409088000000000
559.216675000000010 272.033324999999990
612.927979000000050 273.204009999999980
397.106811999999990 166.286407000000000
387.818573000000010 58.442478000000001
f: 164 tv: 1 nM: 9
446.213684000000000 290.978637999999990
458.485503999999990 312.746368000000020
473.276154000000020 337.752899000000010
491.388397000000000 366.441956000000000
487.059052000000010 270.165344000000000
585.409119000000030 263.969696000000000
630.586730999999990 261.678558000000010
435.783324999999990 167.683334000000000
436.810210999999980 54.594890999999997
f: 165 tv: 0 nM: 9
388.935333000000010 284.866394000000010
368.291991999999990 304.656005999999990
344.612793000000010 327.435973999999990
317.184356999999980 353.497466999999970
455.230010999999990 268.190001999999990
559.293884000000050 271.846497000000000
612.984009000000010 273.220001000000020
397.211334000000020 165.979385000000010
387.816010000000010 58.363998000000002
f: 165 tv: 1 nM: 9
445.514861999999990 290.737610000000020
458.424132999999980 312.986205999999980
473.721313000000010 337.784149000000010
491.511260999999990 366.515778000000010
486.774200000000010 269.943541999999980
585.207946999999990 264.044556000000000
631.628357000000050 260.750000000000000
435.800873000000020 167.477875000000010
436.921630999999990 54.250000000000000
f: 166 tv: 0 nM: 9
388.418029999999990 284.491790999999980
367.766234999999990 304.954559000000020
344.541199000000010 327.706054999999990
317.572632000000000 353.648040999999980
455.325897000000000 268.611603000000000
559.207703000000040 271.838469999999970
613.151977999999990 273.156005999999990
397.173065000000010 166.086533000000000
387.783905000000000 58.266948999999997
f: 166 tv: 1 nM: 9
446.345520000000020 291.252045000000010
459.030609000000030 313.013611000000030
473.486938000000010 337.287567000000020
491.298248000000000 366.535095000000010
487.065795999999980 269.890350000000010
585.172546000000010 264.309723000000020
630.950012000000020 261.140015000000010
435.565429999999990 167.476639000000010
436.798461999999970 54.383719999999997
f: 167 tv: 0 nM: 9
388.549286000000000 284.739441000000000
367.872345000000000 304.797882000000020
345.063324000000020 327.390015000000010
317.264252000000000 353.613983000000020
455.366333000000000 268.678223000000000
559.297546000000010 271.524780000000020
613.100769000000010 273.282959000000010
397.117920000000030 166.033019999999990
387.799987999999980 58.200001000000000
f: 167 tv: 1 nM: 9
445.440856999999990 290.930115000000000
458.570922999999990 312.673767000000000
473.347564999999970 337.353668000000030
491.413329999999970 366.535552999999990
486.917357999999980 270.177673000000030
585.495178000000010 264.235565000000010
630.985595999999990 261.360565000000010
435.756531000000000 167.386963000000010
436.890503000000020 54.419708000000000
f: 168 tv: 0 nM: 9
388.952636999999980 283.347381999999980
368.538788000000010 303.883605999999990
344.541351000000020 326.447357000000010
317.286102000000030 353.591675000000010
455.155333999999980 268.247559000000020
558.826415999999990 271.921477999999980
613.699097000000050 273.652770999999970
397.168427000000010 166.015793000000000
387.871796000000020 58.243591000000002
f: 168 tv: 1 nM: 9
445.880950999999980 290.357147000000000
459.032897999999990 312.782897999999990
473.519347999999980 337.464508000000020
491.316741999999980 366.658386000000010
487.230102999999990 269.898224000000030
585.495055999999980 263.896027000000000
630.719115999999990 261.230346999999990
435.715514999999980 167.758621000000010
436.626922999999980 54.434615999999998
f: 169 tv: 0 nM: 9
388.492950000000010 285.443665000000010
368.166655999999990 305.040833000000020
345.088012999999990 327.024657999999990
317.448364000000030 353.769957999999970
455.178558000000010 268.133941999999990
559.782959000000010 271.910858000000020
613.176696999999990 273.228455000000000
397.153076000000000 166.000000000000000
387.875000000000000 58.325001000000000
f: 169 tv: 1 nM: 9
446.075012000000020 290.605010999999990
458.410858000000020 312.360474000000010
473.506804999999990 337.217682000000020
491.376220999999990 366.541260000000020
487.224152000000000 269.956909000000000
585.392151000000010 264.362731999999990
630.983703999999990 261.364135999999970
435.605927000000010 167.750000000000000
436.611541999999990 54.503844999999998
f: 170 tv: 0 nM: 9
388.890471999999990 283.523803999999980
368.348358000000020 304.012298999999980
344.753174000000000 327.253174000000000
317.623748999999980 354.094055000000030
455.230774000000000 267.971161000000000
559.455627000000050 271.818541999999980
613.190673999999940 273.114410000000020
397.221709999999970 165.882080000000000
387.810333000000010 58.336205000000000
f: 170 tv: 1 nM: 9
445.849517999999990 290.699035999999980
458.461822999999980 312.770996000000030
473.562102999999980 337.391296000000010
491.399047999999990 366.466339000000000
487.274597000000030 269.913940000000030
585.185547000000040 264.273192999999990
630.873718000000050 261.222229000000030
435.500000000000000 167.379623000000010
436.613647000000010 54.560608000000002
f: 171 tv: 0 nM: 9
388.609984999999990 283.679993000000020
368.274993999999990 304.639281999999980
344.575623000000010 326.268920999999980
316.846375000000020 353.720672999999980
455.435913000000030 268.329071000000000
559.365723000000000 271.430542000000000
613.468750000000000 273.359375000000000
397.131804999999990 166.031814999999990
387.833344000000010 58.447155000000002
f: 171 tv: 1 nM: 9
445.855133000000020 290.439239999999980
458.640136999999980 312.897736000000010
473.477570000000010 337.330138999999970
491.441589000000020 366.609802000000000
487.371428999999980 269.595244999999980
585.301819000000020 264.000000000000000
630.859557999999990 261.033722000000010
435.682189999999990 167.622879000000010
436.609160999999970 54.602111999999998
f: 172 tv: 0 nM: 9
388.769897000000010 283.933624000000010
368.468078999999990 304.776611000000000
344.308501999999980 325.468078999999990
317.238220000000010 353.780089999999970
455.376007000000020 268.747986000000030
559.245544000000000 271.450897000000000
613.162720000000040 273.162689000000000
397.325470000000000 165.985854999999990
387.758605999999990 58.241379000000002
f: 172 tv: 1 nM: 9
446.137024000000000 291.192595999999980
458.573333999999990 313.093323000000000
473.541930999999980 337.688628999999990
491.240906000000000 366.622742000000020
487.070190000000030 270.228057999999980
585.388915999999990 264.000000000000000
631.041259999999970 261.458771000000010
435.741241000000000 167.530700999999990
436.820313000000000 54.562500000000000
f: 173 tv: 0 nM: 9
388.607147000000000 284.686523000000020
368.405121000000010 304.729919000000000
344.553252999999980 328.325439000000020
317.291199000000010 354.010986000000000
455.508118000000020 268.552856000000020
559.235535000000030 271.611572000000020
613.165404999999960 273.289459000000020
397.221161000000000 166.096161000000000
387.826262999999980 58.266948999999997
f: 173 tv: 1 nM: 9
446.178558000000010 291.186523000000020
458.507934999999970 312.500000000000000
473.693541999999980 337.903229000000010
491.367125999999980 366.574310000000030
487.107452000000020 270.367767000000010
585.254516999999960 264.227263999999990
630.887755999999970 261.173461999999970
435.765227999999980 167.508698000000010
436.485718000000020 54.421429000000003
f: 174 tv: 0 nM: 9
388.708648999999980 284.326781999999980
367.871428999999980 304.671417000000020
344.827332000000010 327.010803000000010
317.188109999999990 353.519806000000020
455.483063000000020 268.533905000000000
559.044739000000050 271.585357999999990
613.049561000000040 273.086792000000000
397.212951999999970 166.138884999999990
387.783905000000000 58.266948999999997
f: 174 tv: 1 nM: 9
446.098480000000000 291.174255000000020
458.449645999999970 312.834534000000020
473.730164000000000 337.965606999999980
491.278839000000000 366.543274000000000
487.123962000000010 270.169434000000020
585.308044000000000 264.325897000000000
630.911743000000000 261.147064000000000
435.793091000000000 167.629302999999990
436.518126999999990 54.510871999999999
f: 175 tv: 0 nM: 9
388.909088000000000 284.445465000000010
368.255554000000020 304.985199000000020
344.696959999999990 326.886352999999990
317.529540999999990 354.039398000000010
455.086945000000010 268.673920000000010
559.135497999999980 271.635529000000020
612.953796000000010 273.092438000000020
397.212951999999970 166.138884999999990
387.879028000000010 58.193550000000002
f: 175 tv: 1 nM: 9
446.278564000000020 291.392853000000000
458.703461000000000 313.168975999999990
473.710113999999980 337.901611000000000
491.364685000000010 366.410552999999990
487.202300999999980 270.106873000000010
585.200867000000020 264.013397000000000
631.018860000000020 261.169800000000010
435.809326000000000 167.699158000000010
436.679565000000030 54.327464999999997
f: 176 tv: 0 nM: 9
389.070709000000020 284.196959999999990
368.226409999999990 304.037750000000020
344.713866999999990 327.225890999999990
317.286469000000010 353.947905999999990
455.589111000000000 268.227722000000030
559.216552999999980 271.527557000000000
613.104858000000040 273.104828000000000
397.484039000000000 165.920211999999990
387.831970000000010 58.135246000000002
f: 176 tv: 1 nM: 9
445.996489999999990 291.818175999999990
458.900635000000020 313.500000000000000
473.493682999999980 337.424041999999990
491.281524999999990 366.583344000000010
487.077880999999990 270.143433000000020
585.201110999999970 263.777160999999980
631.523804000000040 261.059508999999990
435.500000000000000 167.740737999999990
436.968994000000010 54.468994000000002
f: 177 tv: 0 nM: 9
388.820740000000000 284.216979999999980
368.655731000000000 304.614746000000030
344.157042999999990 327.246796000000020
317.460204999999970 353.970153999999980
455.321441999999990 268.433685000000030
559.295837000000010 272.012512000000020
613.368408000000040 273.105255000000000
397.361908000000030 166.214279000000000
387.847991999999980 58.243999000000002
f: 177 tv: 1 nM: 9
446.205688000000010 291.719849000000010
458.667755000000000 313.806458000000020
473.547180000000030 337.072326999999970
491.154204999999990 366.696259000000000
487.061462000000010 270.266388000000010
585.695862000000030 264.637512000000020
631.038452000000010 260.989014000000000
435.818573000000010 167.442474000000000
436.633575000000010 54.645038999999997
f: 178 tv: 0 nM: 9
388.747802999999980 284.123900999999990
368.000000000000000 304.627655000000000
344.555144999999980 327.143372000000000
317.303924999999990 353.676483000000020
455.047363000000020 268.294738999999990
559.076598999999990 271.987914999999990
613.250000000000000 273.080353000000000
397.383484000000010 166.038834000000010
387.791991999999990 58.276001000000001
f: 178 tv: 1 nM: 9
445.957702999999980 291.149993999999990
458.567566000000000 312.103607000000010
473.359649999999990 337.725159000000020
491.306824000000010 366.947723000000000
487.094269000000000 269.963103999999990
585.445862000000030 264.445831000000000
631.053406000000000 260.932036999999980
435.885589999999980 167.605927000000010
436.858765000000010 54.419846000000000
f: 179 tv: 0 nM: 9
388.668671000000020 282.975890999999990
368.097655999999970 304.371094000000030
344.459838999999990 326.937957999999980
317.259887999999990 353.730193999999980
455.051879999999980 268.495270000000000
559.186462000000010 271.728820999999980
613.345153999999980 273.066375999999990
397.252440999999980 166.237868999999990
387.991058000000010 58.437500000000000
f: 179 tv: 1 nM: 9
445.855988000000020 291.059998000000010
458.636687999999990 312.381286999999990
473.473694000000020 337.587708000000020
491.317321999999990 366.625000000000000
486.992493000000020 270.071441999999990
585.336059999999970 264.500000000000000
630.882996000000050 261.159576000000020
435.729736000000000 167.500000000000000
436.500000000000000 54.500000000000000
f: 180 tv: 0 nM: 9
388.594482000000030 284.795288000000030
368.233093000000000 305.206084999999970
344.875792999999990 327.229309000000000
317.657532000000000 353.897246999999990
455.106811999999990 268.354370000000020
559.014404000000010 271.225952000000010
613.358337000000010 273.024993999999990
397.260010000000020 166.300003000000000
387.946441999999990 58.455356999999999
f: 180 tv: 1 nM: 9
446.006744000000030 291.567566000000000
458.632140999999990 312.917846999999990
473.449402000000020 337.520844000000010
491.430236999999980 366.627899000000010
486.811096000000020 270.451843000000000
585.125000000000000 264.478455000000000
631.000000000000000 261.285706000000000
435.598144999999990 167.443924000000010
436.514281999999980 54.378571000000001
f: 181 tv: 0 nM: 9
388.390350000000010 284.671050999999980
368.211670000000030 304.777374000000010
344.535034000000000 327.085999000000020
317.570038000000010 353.929961999999990
455.362914999999990 268.669341999999970
559.032410000000030 271.263885000000020
613.233337000000010 272.933318999999980
397.153839000000000 166.086533000000000
387.718475000000010 58.193275000000000
f: 181 tv: 1 nM: 9
446.242309999999970 291.034606999999990
458.427155000000030 313.086090000000010
473.375763000000010 337.287871999999990
491.200470000000000 366.613524999999980
487.108337000000010 270.216675000000010
585.090149000000000 264.590149000000000
629.692321999999990 261.792297000000020
435.750000000000000 167.605927000000010
436.954895000000020 54.387217999999997
f: 182 tv: 0 nM: 9
388.817504999999980 284.916045999999990
368.019989000000010 302.679993000000020
344.877472000000010 326.913909999999990
317.529266000000010 353.512206999999990
455.658722000000010 268.619049000000020
559.000000000000000 271.519226000000000
613.358337000000010 273.133331000000000
397.257904000000000 166.105255000000000
387.843231000000000 58.139831999999998
f: 182 tv: 1 nM: 9
445.905182000000020 290.767242000000010
458.894164999999990 313.489410000000020
473.402770999999970 337.602782999999990
491.615752999999980 366.388885000000020
487.433960000000010 269.783020000000020
585.196411000000010 264.160706000000000
629.849120999999970 261.556030000000020
435.783905000000000 167.622879000000010
436.980927000000010 54.450381999999998
f: 183 tv: 0 nM: 9
389.025543000000030 284.927002000000020
368.267364999999980 304.982635000000020
344.727263999999990 327.031464000000030
317.288544000000000 353.604491999999990
455.431458000000020 268.657257000000020
559.398499000000020 271.672942999999980
612.485412999999990 273.306580000000000
397.136841000000000 165.731583000000000
387.715514999999980 58.241379000000002
f: 183 tv: 1 nM: 9
445.909088000000000 290.954559000000020
458.903656000000010 311.385314999999990
473.471099999999980 337.526001000000010
491.490387000000000 366.423065000000010
486.924774000000010 269.840697999999970
585.039124000000020 264.182616999999990
630.337830000000050 261.495482999999980
435.725006000000010 167.566666000000000
436.833344000000010 54.451850999999998
f: 184 tv: 0 nM: 9
388.773499000000020 284.777770999999970
368.566681000000020 304.075012000000020
344.595032000000000 326.351226999999990
317.033722000000010 353.460663000000010
455.523163000000010 268.023163000000010
559.371704000000020 271.402649000000000
613.204406999999950 273.558380000000000
397.009613000000000 166.076920000000000
387.758605999999990 58.284484999999997
f: 184 tv: 1 nM: 9
445.780304000000000 291.696959999999990
458.708954000000010 312.708954000000010
473.655548000000010 337.861114999999980
491.422912999999990 366.600463999999990
486.798461999999970 270.282959000000010
585.720459000000010 263.887085000000010
630.737853999999970 261.063109999999990
435.826262999999980 167.733047000000000
436.828246999999980 54.320610000000002
f: 185 tv: 0 nM: 9
388.834564000000000 284.871337999999980
368.175568000000000 304.347321000000020
344.927489999999980 326.694640999999990
317.161194000000020 353.732238999999990
455.391144000000000 268.689513999999970
558.694153000000030 271.466033999999980
613.345885999999950 273.447357000000010
397.138885000000020 166.000000000000000
387.904540999999990 58.386364000000000
f: 185 tv: 1 nM: 9
446.075012000000020 292.217865000000020
458.823730000000010 312.977570000000010
474.426605000000000 335.935790999999990
491.400939999999990 366.500000000000000
487.283783000000030 270.036041000000010
585.698913999999950 263.532257000000020
631.151062000000020 260.828125000000000
435.630614999999980 167.418915000000000
436.641296000000010 54.496375999999998
f: 186 tv: 0 nM: 9
388.946898999999970 284.429198999999980
368.139130000000020 303.700012000000020
344.514190999999980 327.078003000000020
317.072234999999980 353.700012000000020
455.684204000000020 268.403503000000000
559.013367000000020 271.441956000000000
613.129639000000000 273.422211000000000
397.338226000000020 166.063720999999990
387.783324999999990 58.233333999999999
f: 186 tv: 1 nM: 9
445.976409999999990 290.787750000000020
459.086303999999980 313.252991000000010
474.787140000000020 335.712859999999980
491.391509999999980 366.448120000000020
487.184691999999980 270.036041000000010
585.690735000000020 263.644318000000000
631.346130000000020 260.802185000000010
435.758605999999990 167.603455000000000
436.732268999999970 54.421261000000001
f: 187 tv: 0 nM: 9
388.800933999999980 284.810181000000000
367.660827999999980 305.535095000000010
344.678069999999990 328.349304000000020
317.160339000000020 353.605988000000020
455.575623000000010 268.520996000000030
558.964600000000020 271.553101000000030
613.129944000000020 273.362213000000000
397.201934999999990 165.913467000000000
387.733063000000020 58.173729000000002
f: 187 tv: 1 nM: 9
446.011292000000030 291.834594999999980
459.149384000000000 313.259155000000020
473.385070999999980 337.959777999999970
491.359528000000010 366.583344000000010
487.271545000000000 270.297423999999980
584.972228999999970 264.027770999999970
631.453613000000020 260.922667999999990
435.809326000000000 167.656783999999990
436.697753999999970 54.212685000000000
f: 188 tv: 0 nM: 9
388.677673000000030 284.086792000000000
368.048278999999980 304.831024000000010
344.468140000000010 327.050964000000020
317.372893999999970 353.641234999999990
455.444915999999980 268.360167999999990
558.987365999999950 271.436981000000000
613.034362999999980 273.259551999999990
397.252625000000020 166.068420000000000
387.801666000000010 58.458678999999997
f: 188 tv: 1 nM: 9
445.820374000000020 290.747559000000020
458.831237999999980 312.887512000000020
473.627838000000000 337.815338000000000
491.448852999999990 366.632567999999990
487.197570999999980 270.399200000000010
585.519409000000000 263.825256000000020
631.140747000000030 261.291260000000020
435.783324999999990 167.725006000000010
436.882813000000000 54.117187999999999
f: 189 tv: 0 nM: 9
388.627106000000030 284.271179000000020
368.150635000000020 304.907042999999990
344.407042999999990 327.804474000000030
317.541443000000020 353.761658000000010
455.350402999999970 268.637787000000000
558.966369999999980 271.360565000000010
613.248108000000000 273.137389999999980
397.077271000000000 166.004547000000000
387.785706000000000 58.386555000000001
f: 189 tv: 1 nM: 9
445.856628000000000 291.481628000000000
458.808167000000030 312.930816999999990
473.608703999999990 337.450316999999980
491.371489999999990 366.492980999999990
486.888885000000020 269.978637999999990
585.306029999999960 264.237060999999980
631.029723999999990 260.797028000000010
435.783905000000000 167.622879000000010
436.742432000000010 54.545456000000001
f: 190 tv: 0 nM: 9
388.639404000000010 285.466675000000010
367.792449999999970 303.443390000000020
344.376709000000010 327.294525000000020
317.222229000000030 353.473541000000010
455.459351000000030 268.642272999999990
559.076904000000010 271.636749000000010
612.909423999999940 273.377959999999970
397.184691999999980 166.036041000000010
387.837616000000030 58.371796000000003
f: 190 tv: 1 nM: 9
445.840331999999990 291.609253000000020
458.672667999999990 312.345336999999970
473.380798000000030 337.787781000000000
491.231139999999980 366.575470000000000
487.230102999999990 269.969024999999990
585.053406000000000 263.902923999999980
631.198792000000030 260.891571000000000
435.818969999999980 167.586211999999990
436.600738999999980 54.481341999999998
f: 191 tv: 0 nM: 9
388.833344000000010 284.325195000000010
367.954559000000020 305.012999999999980
344.740265000000020 327.363647000000010
317.017059000000020 353.488647000000010
455.186279000000010 268.392151000000010
559.258911000000010 271.464294000000000
612.936462000000010 273.029663000000030
397.183960000000010 165.740569999999990
387.833344000000010 58.447155000000002
f: 191 tv: 1 nM: 9
446.066925000000030 291.732268999999970
458.588897999999970 312.385193000000020
473.443450999999980 337.657744999999980
491.269043000000010 366.535706000000000
487.145293999999980 270.166655999999990
585.089111000000000 263.925750999999990
631.011229999999950 260.837066999999990
435.556030000000020 167.400864000000010
436.882355000000020 54.477943000000003
f: 192 tv: 0 nM: 9
389.228148999999970 284.805816999999990
368.264221000000020 304.495941000000020
344.524993999999990 327.752776999999980
316.868713000000010 353.430176000000020
455.229370000000020 268.380737000000010
559.138367000000020 271.772308000000010
613.065369000000030 273.396148999999980
397.161621000000030 166.035355000000010
387.875000000000000 58.125000000000000
f: 192 tv: 1 nM: 9
445.742309999999970 291.149993999999990
458.600646999999980 312.775969999999970
473.648529000000000 338.004944000000020
491.470184000000020 366.630737000000010
487.199126999999980 269.973450000000010
585.049987999999980 264.450012000000020
631.178223000000000 261.252472000000010
435.785095000000010 167.609649999999990
436.711547999999990 54.403846999999999
f: 193 tv: 0 nM: 9
389.149993999999990 284.495453000000000
368.262939000000020 304.047423999999980
344.458588000000020 328.000000000000000
317.034576000000020 353.380310000000010
455.360657000000000 268.459015000000020
558.795105000000040 272.000000000000000
613.143982000000050 273.148010000000000
397.018524000000010 165.916672000000010
387.869568000000020 58.500000000000000
f: 193 tv: 1 nM: 9
445.580291999999990 291.919708000000010
458.731018000000010 313.180388999999990
473.271942000000020 337.824553999999980
490.977478000000020 366.801787999999990
487.230102999999990 269.969024999999990
585.125000000000000 264.616394000000010
631.005187999999980 261.098969000000010
435.612610000000020 167.382889000000010
436.686035000000000 54.302326000000001
f: 194 tv: 0 nM: 9
388.536285000000020 284.673401000000010
367.908172999999980 304.863952999999980
344.691772000000010 327.075348000000020
317.143584999999970 353.617950000000010
455.786316000000000 268.696594000000000
559.117371000000050 271.991302000000020
612.930237000000030 273.267455999999980
397.086365000000000 166.086365000000000
387.692657000000000 58.522933999999999
f: 194 tv: 1 nM: 9
445.540009000000000 291.359984999999990
459.133148000000010 313.928986000000010
473.386626999999980 337.997100999999990
491.230774000000000 366.622162000000000
487.397308000000010 270.040191999999990
583.822692999999960 264.868805000000010
630.896912000000040 261.365967000000010
435.825012000000020 167.550003000000000
436.744262999999990 54.435116000000001
f: 195 tv: 0 nM: 9
388.852263999999990 284.700744999999980
368.206604000000030 304.285125999999990
344.961029000000000 327.233765000000010
316.976440000000030 353.696350000000000
455.433318999999980 268.683318999999980
559.112061000000040 271.931030000000020
612.930237000000030 273.267455999999980
396.878784000000000 166.025252999999990
387.747742000000020 58.536037000000000
f: 195 tv: 1 nM: 9
445.860474000000010 291.298461999999970
458.848389000000000 313.045165999999990
473.466064000000020 337.583344000000010
491.346679999999990 366.771118000000000
487.160706000000000 269.875000000000000
585.262695000000010 264.584746999999990
630.537354000000050 261.177581999999970
435.875000000000000 167.675003000000000
436.750000000000000 54.342857000000002
f: 196 tv: 0 nM: 9
388.459015000000020 284.524597000000030
368.844207999999980 304.235503999999990
344.367644999999980 327.855895999999970
317.035522000000010 353.637053999999980
455.386169000000000 268.528441999999980
559.119629000000030 271.807678000000010
613.044739000000050 273.195129000000010
397.259795999999990 165.838242000000010
387.723694000000020 58.390349999999998
f: 196 tv: 1 nM: 9
445.843231000000000 290.826262999999980
458.900726000000020 312.584564000000000
473.454253999999990 337.189545000000010
491.327515000000010 366.700867000000020
487.144745000000000 269.942993000000000
584.921326000000020 264.129211000000000
630.942078000000040 261.568420000000000
435.875000000000000 167.675003000000000
436.714783000000010 54.285209999999999
f: 197 tv: 0 nM: 9
388.415801999999990 283.557891999999980
368.632659999999990 304.404755000000020
344.327148000000020 327.796294999999990
317.193877999999980 353.765319999999970
455.258759000000000 268.600890999999990
559.440369000000030 271.811919999999990
612.641296000000010 273.619568000000020
397.184479000000010 166.237868999999990
387.584808000000010 58.290176000000002
f: 197 tv: 1 nM: 9
445.625000000000000 292.070313000000000
458.913940000000030 312.676239000000010
473.336486999999980 337.270446999999990
491.402770999999970 366.597229000000030
486.982147000000000 270.053558000000010
585.149413999999980 263.787353999999990
630.869812000000020 261.057280999999990
435.848358000000020 167.741806000000000
436.778564000000020 54.299999000000000
f: 198 tv: 0 nM: 9
388.692657000000000 283.844024999999990
368.755737000000010 303.996185000000030
344.894379000000010 326.866211000000020
317.116150000000000 353.732329999999990
455.028564000000020 268.404755000000020
559.500000000000000 272.000000000000000
612.679565000000030 273.588012999999990
397.176177999999990 166.247620000000010
387.875000000000000 58.325001000000000
f: 198 tv: 1 nM: 9
445.582610999999990 291.230437999999990
458.481749999999980 312.273711999999990
473.301819000000020 337.423767000000000
491.371489999999990 366.516357000000030
487.033997000000000 270.009705000000000
585.379149999999980 263.406586000000000
630.780212000000010 261.620880000000000
435.913788000000010 167.793105999999990
436.882355000000020 54.360294000000003
f: 199 tv: 0 nM: 9
389.143433000000020 284.446715999999980
368.421294999999990 303.541655999999990
344.606292999999990 326.783478000000000
317.049987999999980 353.394439999999970
455.290009000000000 268.540009000000000
559.554137999999970 271.837493999999990
612.909119000000030 273.424255000000020
397.038849000000030 166.218445000000000
387.905182000000020 58.336205000000000
f: 199 tv: 1 nM: 9
445.741515999999990 291.131348000000000
458.475342000000010 312.672546000000010
473.617461999999990 337.110748000000000
491.519653000000010 366.836243000000020
487.188690000000010 270.283020000000020
585.754882999999950 263.960784999999990
630.816466999999990 261.278473000000020
435.836211999999990 167.551727000000000
436.848845999999980 54.124031000000002
f: 200 tv: 0 nM: 9
388.814666999999990 284.581909000000000
368.839141999999980 303.913054999999990
344.910706000000000 327.761902000000020
316.917114000000030 353.625671000000010
455.122893999999970 268.487274000000010
559.191406000000030 271.871094000000030
613.297606999999970 273.250000000000000
397.102814000000020 166.210281000000010
387.891662999999990 58.033332999999999
f: 200 tv: 1 nM: 9
445.551147000000010 290.710236000000010
458.654358000000000 312.959717000000010
473.370116999999990 337.194794000000000
491.360992000000010 366.726471000000000
487.179809999999970 270.074553999999980
585.372559000000020 264.519591999999990
631.169922000000040 261.485442999999980
435.783905000000000 167.622879000000010
436.786773999999980 54.485294000000003
f: 201 tv: 0 nM: 9
389.140350000000010 284.201752000000000
368.738097999999980 304.587311000000000
344.922791000000020 326.650726000000020
317.119170999999990 353.588074000000010
455.000000000000000 268.654540999999990
559.245850000000020 271.912506000000010
613.085266000000050 273.275208000000020
397.297974000000010 166.191925000000000
387.848358000000020 58.258198000000000
f: 201 tv: 1 nM: 9
445.830780000000000 291.530761999999980
458.931366000000030 312.954253999999990
473.590057000000000 337.555907999999990
491.336243000000020 366.875548999999980
487.200897000000000 270.013397000000000
585.265747000000030 264.702698000000000
630.732117000000020 261.642853000000000
435.495422000000020 167.417435000000010
436.914825000000010 54.562961999999999
f: 202 tv: 0 nM: 9
388.590485000000000 284.204772999999990
368.904571999999970 304.977111999999980
344.894745000000000 327.493407999999990
317.207885999999970 353.960540999999980
455.121856999999980 268.445374000000020
559.160889000000000 272.008697999999980
613.132750999999980 273.075225999999990
397.033324999999990 166.247620000000010
387.692627000000020 58.135246000000002
f: 202 tv: 1 nM: 9
446.072449000000010 292.014496000000010
458.593169999999990 313.279510000000020
473.586394999999980 337.808899000000000
491.287567000000020 366.839049999999990
486.892547999999980 270.301666000000010
585.053588999999990 264.669647000000000
630.419494999999980 261.427978999999990
435.931030000000020 167.663788000000010
436.911773999999980 54.330883000000000
f: 203 tv: 0 nM: 9
388.378052000000030 284.479674999999990
368.397888000000020 305.066894999999990
344.922791000000020 326.761016999999980
317.141296000000010 353.358703999999990
455.509094000000000 268.018188000000010
559.160156000000030 272.175780999999970
613.343750000000000 273.445313000000000
397.142853000000000 166.035721000000000
387.783324999999990 58.275002000000001
f: 203 tv: 1 nM: 9
445.579224000000010 290.584166999999980
458.697266000000010 312.367340000000010
473.414886000000020 336.765961000000000
491.093323000000000 366.802215999999990
486.941437000000010 270.135132000000000
584.705872000000000 264.727936000000000
630.143432999999960 261.573639000000010
435.826262999999980 167.622879000000010
436.602936000000000 54.764705999999997
f: 204 tv: 0 nM: 9
388.831909000000000 284.633605999999990
368.464294000000000 305.178558000000010
344.832214000000020 327.459717000000010
317.000000000000000 353.410125999999990
455.352386000000020 268.604766999999980
558.920776000000050 271.401001000000010
613.517577999999960 273.616211000000020
397.252440999999980 166.237868999999990
387.735992000000010 58.260002000000000
f: 204 tv: 1 nM: 9
445.824798999999980 290.649566999999990
459.122893999999970 311.860167999999990
473.456390000000000 337.097321000000020
491.301879999999980 366.575470000000000
487.009094000000000 270.154540999999990
585.000000000000000 264.433960000000010
629.810608000000000 262.000000000000000
435.810333000000010 167.551727000000000
436.539855999999990 54.235508000000003
f: 205 tv: 0 nM: 9
388.709991000000000 285.309998000000010
368.192902000000000 304.346466000000020
344.451385000000020 327.159729000000030
317.258605999999990 353.709351000000030
455.318909000000020 268.653533999999980
558.790161000000010 271.477691999999990
613.336059999999970 273.360657000000000
397.206420999999980 166.211014000000010
387.822844999999970 58.519683999999998
f: 205 tv: 1 nM: 9
445.743255999999970 291.027039000000000
458.715697999999970 312.954253999999990
473.454834000000010 337.535491999999980
491.362151999999980 366.497650000000020
486.809906000000010 270.161162999999990
585.126281999999950 264.030304000000000
631.256958000000050 260.756958000000000
435.825012000000020 167.550003000000000
436.791991999999990 54.411999000000002
f: 206 tv: 0 nM: 9
389.088469999999970 284.373077000000020
368.539063000000000 304.359375000000000
344.791382000000000 326.996399000000000
317.379577999999980 353.287963999999990
455.250000000000000 268.168182000000000
558.995483000000040 271.351349000000030
613.364379999999980 273.211853000000020
397.172423999999980 166.051727000000000
387.834717000000010 58.376033999999997
f: 206 tv: 1 nM: 9
445.724640000000020 291.855072000000010
458.934936999999990 313.215758999999990
473.537781000000000 337.625000000000000
491.455170000000010 366.677123999999990
487.138885000000020 269.935181000000000
585.281921000000010 264.005310000000010
631.081543000000010 261.396728999999990
435.767547999999980 167.688599000000010
436.585815000000030 54.555968999999997
f: 207 tv: 0 nM: 9
388.821441999999990 284.488097999999980
368.885620000000020 304.895416000000010
345.051360999999990 327.517119999999980
317.298522999999990 353.634338000000010
455.341887999999980 268.397429999999990
559.143494000000030 271.469574000000020
613.354187000000020 273.337493999999990
397.000000000000000 166.172897000000010
387.617125999999980 58.612614000000001
f: 207 tv: 1 nM: 9
445.779998999999980 292.113341999999990
458.786681999999980 313.140015000000010
473.494109999999980 337.482361000000030
491.359039000000000 366.792937999999990
487.238524999999980 269.967896000000000
585.388915999999990 264.434356999999980
631.095764000000030 261.308501999999980
435.820190000000030 167.592102000000010
436.641296000000010 54.547100000000000
f: 208 tv: 0 nM: 9
388.346832000000010 285.679198999999980
368.190491000000010 304.365081999999970
345.067383000000010 327.588654000000020
317.146728999999990 353.565216000000020
455.247619999999980 268.404755000000020
559.097351000000000 271.438048999999980
613.077881000000050 273.069672000000030
397.310516000000010 165.884216000000010
387.875000000000000 58.325001000000000
f: 208 tv: 1 nM: 9
447.226745999999990 290.598845999999980
459.914886000000020 311.797882000000020
473.679625999999980 337.856292999999990
491.148834000000020 366.639525999999990
487.409485000000020 270.245697000000010
585.156555000000030 264.060608000000000
630.747680999999940 261.471953999999980
435.523375999999980 167.434586000000000
436.599304000000020 54.441780000000001
f: 209 tv: 0 nM: 9
388.927916999999980 284.058562999999990
368.565033000000030 304.422759999999980
344.715820000000010 326.719421000000010
317.125580000000010 353.668243000000020
455.027770999999970 268.166655999999990
559.567810000000010 271.771179000000020
612.852721999999970 273.182159000000010
397.080199999999990 165.882080000000000
387.826262999999980 58.266948999999997
f: 209 tv: 1 nM: 9
445.868255999999970 292.057434000000000
458.594878999999990 313.014587000000010
473.588226000000020 337.923522999999990
491.402770999999970 366.583344000000010
487.195648000000010 270.173920000000010
585.531738000000020 264.634918000000030
630.896240000000030 261.301879999999980
435.799987999999980 167.691666000000000
436.600006000000010 54.328570999999997
f: 210 tv: 0 nM: 9
388.758331000000000 284.708344000000010
368.441162000000020 304.316162000000020
344.992706000000000 327.200744999999980
317.312805000000030 353.467986999999990
455.262725999999990 268.525420999999990
559.318970000000040 271.758605999999990
613.135314999999990 273.206756999999980
397.160004000000010 165.949997000000000
387.768584999999970 58.466942000000003
f: 210 tv: 1 nM: 9
446.125000000000000 292.086547999999990
458.780761999999980 312.719238000000020
473.885468000000000 337.743011000000020
491.231139999999980 366.589630000000000
487.160858000000020 270.000000000000000
585.295837000000010 264.337493999999990
630.628844999999960 261.262878000000000
435.810333000000010 167.491378999999990
436.742859000000010 54.500000000000000
f: 211 tv: 0 nM: 9
388.912506000000010 284.512512000000020
368.289917000000000 304.588226000000020
344.778624999999980 326.706116000000010
317.263275000000020 353.647338999999990
455.379456000000000 268.531250000000000
559.225829999999970 271.903229000000010
613.000000000000000 273.117188000000000
397.192321999999990 166.125000000000000
387.743896000000010 58.398372999999999
f: 211 tv: 1 nM: 9
445.583983999999990 291.492004000000010
458.718964000000030 312.525543000000030
473.610535000000030 337.821045000000030
491.441589000000020 366.539734000000010
487.115050999999990 270.066375999999990
585.626220999999990 263.902923999999980
631.020386000000030 261.020416000000010
435.840149000000000 167.586060000000000
436.566162000000020 54.514705999999997
f: 212 tv: 0 nM: 9
388.594024999999990 284.153839000000000
368.281524999999990 304.579834000000010
344.567474000000000 327.404906999999980
317.285004000000010 353.769989000000010
455.449158000000010 268.474579000000010
559.415955000000050 271.613433999999980
612.940490999999950 273.162689000000000
397.086547999999990 166.038467000000000
387.743896000000010 58.398372999999999
f: 212 tv: 1 nM: 9
445.318175999999990 290.945465000000010
458.756256000000010 313.012512000000020
473.311767999999970 337.947051999999990
491.362151999999980 366.600463999999990
487.182922000000020 270.203246999999980
585.034485000000020 264.025848000000000
630.965026999999960 261.515015000000010
435.616821000000020 167.471970000000000
436.651520000000000 54.318184000000002
f: 213 tv: 0 nM: 9
388.387085000000010 284.096770999999990
368.329162999999990 304.104155999999990
344.411925999999990 328.139190999999980
317.460784999999990 353.573516999999980
455.247742000000020 268.243255999999970
559.263976999999950 271.492004000000010
612.958007999999950 273.236632999999980
397.155669999999990 166.070754999999990
387.785706000000000 58.445377000000001
f: 213 tv: 1 nM: 9
445.668762000000020 289.756256000000010
458.894745000000000 312.782897999999990
473.301147000000010 337.738647000000010
491.453552000000000 366.696898999999970
487.229828000000000 270.262085000000010
585.448120000000020 263.929260000000000
631.122192000000040 261.066681000000020
435.836211999999990 167.491378999999990
436.890503000000020 54.500000000000000
f: 214 tv: 0 nM: 9
388.404968000000000 284.078522000000020
368.297607000000030 304.813476999999980
344.736481000000030 327.006744000000030
317.076141000000010 353.337555000000010
455.447570999999980 268.358856000000000
559.371216000000000 271.696959999999990
612.960632000000030 273.169281000000010
397.338378999999970 166.000000000000000
387.854339999999980 58.433070999999998
f: 214 tv: 1 nM: 9
445.438019000000000 292.119843000000000
458.517853000000000 312.639281999999980
473.445861999999980 337.289795000000030
491.460999000000020 366.488524999999980
486.908722000000010 270.646819999999990
585.349060000000010 264.037719999999980
630.907227000000030 261.097931000000020
435.561309999999990 167.438674999999990
436.621428999999980 54.549999000000000
f: 215 tv: 0 nM: 9
388.387604000000010 284.406982000000030
368.181824000000010 304.789245999999990
344.964294000000000 327.295440999999980
317.258972000000030 353.584625000000020
455.350890999999990 268.307007000000000
559.315124999999970 271.378143000000020
613.190063000000010 273.045440999999980
397.250000000000000 166.122726000000000
387.848358000000020 58.258198000000000
f: 215 tv: 1 nM: 9
445.911560000000010 292.173461999999970
458.718994000000010 312.409088000000000
473.353668000000030 337.481720000000000
491.366821000000020 366.762024000000000
487.125000000000000 270.115752999999980
585.559997999999950 264.467986999999990
630.426636000000030 261.513762999999980
435.536681999999980 167.504593000000000
436.728576999999970 54.435715000000002
f: 216 tv: 0 nM: 9
388.241607999999990 285.043639999999980
368.135405999999990 303.187500000000000
344.598541000000010 326.777374000000010
316.931701999999970 353.448089999999980
455.328582999999980 268.447632000000000
559.250000000000000 271.714294000000000
613.182921999999960 273.154479999999980
396.989898999999980 166.035355000000010
387.557526000000000 58.181415999999999
f: 216 tv: 1 nM: 9
446.217957000000010 290.940185999999980
459.084900000000000 312.698120000000020
473.424743999999980 338.080658000000030
491.340485000000000 366.621428999999980
487.048248000000000 270.065795999999980
585.333312999999980 264.157410000000030
630.984375000000000 261.369780999999990
435.810333000000010 167.551727000000000
436.944458000000000 54.451850999999998
f: 217 tv: 0 nM: 9
388.707977000000030 284.464600000000020
367.994934000000000 303.181824000000010
344.859589000000030 327.037659000000020
317.060119999999980 353.855193999999980
455.355376999999980 268.764464999999970
559.331909000000000 272.030182000000020
613.247925000000010 273.008392000000010
397.168427000000010 165.994735999999990
387.581084999999970 58.252251000000001
f: 217 tv: 1 nM: 9
445.945648000000010 290.043488000000020
458.834502999999980 312.489441000000000
473.548186999999980 337.753020999999990
491.330353000000000 366.602691999999990
486.956696000000020 270.173218000000020
585.183044000000000 264.129456000000000
630.737365999999950 261.580810999999980
435.800873000000020 167.522124999999990
436.649993999999990 54.450001000000000
f: 218 tv: 0 nM: 9
388.721039000000020 283.915801999999990
367.829772999999990 304.514190999999980
344.797791000000020 326.900726000000020
317.148040999999980 353.480437999999990
455.615387000000000 268.320525999999970
559.125000000000000 271.778229000000010
612.980896000000030 273.335875999999980
397.161621000000030 165.964644999999990
387.954926000000000 58.241802000000000
f: 218 tv: 1 nM: 9
445.789215000000010 290.848052999999990
458.420012999999980 312.619995000000020
473.449677000000010 337.358490000000020
491.300873000000020 366.891785000000030
487.064513999999970 270.403229000000010
585.357788000000030 263.949553999999980
630.881713999999990 261.500000000000000
435.775848000000000 167.551727000000000
436.666655999999990 54.486111000000001
f: 219 tv: 0 nM: 9
388.882079999999970 283.759430000000010
367.849579000000010 304.040648999999970
344.751953000000010 326.662781000000000
317.092712000000010 353.772461000000020
455.578949000000020 268.105255000000000
559.116028000000030 271.936005000000020
613.038757000000030 273.313965000000000
397.109528000000010 166.247620000000010
387.773499000000020 58.358974000000003
f: 219 tv: 1 nM: 9
445.666655999999990 291.753966999999990
458.818756000000010 312.793762000000020
473.422821000000000 337.184570000000010
491.491179999999990 366.784149000000010
487.115050999999990 270.022125000000020
585.189819000000060 264.171294999999990
630.896240000000030 261.424530000000000
435.766936999999980 167.699158000000010
436.592865000000020 54.578570999999997
f: 220 tv: 0 nM: 9
388.821715999999980 284.577515000000010
367.674834999999970 304.608398000000020
345.080291999999990 326.718964000000030
317.205872000000000 353.390380999999990
455.519530999999970 268.699219000000030
559.336059999999970 271.762298999999980
612.984009000000010 273.156005999999990
397.071441999999990 166.209518000000000
388.027770999999970 58.265872999999999
f: 220 tv: 1 nM: 9
446.000000000000000 291.700012000000020
458.880767999999990 312.303833000000000
473.437102999999980 337.333344000000010
491.305542000000000 366.379639000000000
487.277344000000030 270.566405999999970
585.094970999999990 263.774993999999990
630.865966999999960 261.603088000000010
435.741241000000000 167.530700999999990
436.720153999999980 54.600746000000001
f: 221 tv: 0 nM: 9
388.935729999999980 284.928558000000010
367.596893000000020 304.290709999999990
344.896942000000020 326.549622000000000
317.212432999999980 353.660614000000010
455.257813000000000 268.437500000000000
559.192016999999960 271.532013000000010
613.023987000000030 273.204009999999980
397.354370000000020 165.747573999999990
387.831970000000010 58.135246000000002
f: 221 tv: 1 nM: 9
446.183441000000020 291.611511000000010
458.818541999999980 312.221770999999990
473.536133000000010 337.132538000000010
491.443726000000030 366.662323000000010
487.127106000000030 270.228820999999980
585.281798999999980 264.254547000000000
630.885863999999970 261.059783999999980
435.715514999999980 167.646545000000000
436.570313000000000 54.703125000000000
f: 222 tv: 0 nM: 9
388.555939000000020 284.979034000000010
368.000000000000000 304.346709999999970
344.678833000000000 326.762787000000000
317.228424000000020 353.703033000000000
455.611572000000020 268.516541000000020
559.245544000000000 271.540191999999990
612.964538999999950 273.228333000000020
397.075012000000020 165.964996000000010
387.905731000000000 58.741802000000000
f: 222 tv: 1 nM: 9
445.918091000000000 291.245697000000010
458.777312999999990 312.109253000000020
473.292449999999970 337.176086000000000
491.526917000000030 366.690582000000010
486.926819000000020 270.012206999999990
585.180297999999990 264.508209000000020
630.733703999999990 261.244568000000020
435.783324999999990 167.725006000000010
436.838135000000020 54.532375000000002
f: 223 tv: 0 nM: 9
389.018005000000020 284.887389999999980
367.778564000000020 304.600006000000010
344.933562999999990 327.510497999999980
317.103820999999980 353.844269000000000
455.349152000000000 268.349152000000000
559.388915999999990 271.769836000000000
613.258605999999990 273.120697000000010
397.014861999999990 166.039612000000010
387.725402999999970 58.692622999999998
f: 223 tv: 1 nM: 9
445.676483000000020 291.075623000000010
458.635040000000000 312.266417999999990
473.481598000000020 337.165648999999970
491.492950000000010 366.561035000000000
487.310486000000030 270.278229000000010
585.051574999999960 264.551575000000010
630.984375000000000 261.234375000000000
435.833344000000010 167.675003000000000
436.694458000000000 54.654761999999998
f: 224 tv: 0 nM: 9
389.080780000000000 284.780761999999980
368.200867000000020 304.239319000000020
344.400757000000000 326.717559999999990
317.282257000000020 353.750000000000000
455.222229000000030 268.405975000000010
559.500000000000000 271.765778000000010
613.042296999999960 273.226928999999980
397.033324999999990 166.180954000000010
387.862060999999980 58.336205000000000
f: 224 tv: 1 nM: 9
445.671173000000010 290.918915000000030
458.931670999999990 313.065216000000020
473.588226000000020 337.655089999999970
491.396300999999990 366.753447999999990
487.195648000000010 270.000000000000000
585.209533999999960 264.071441999999990
631.171081999999960 261.289459000000020
435.827576000000020 167.793105999999990
436.671417000000020 54.485714000000002
f: 225 tv: 0 nM: 9
388.849640000000020 285.279723999999990
368.401520000000000 304.689392000000000
344.862610000000020 326.912200999999980
317.233154000000010 353.686523000000020
455.236358999999990 268.563628999999990
559.343506000000050 271.582610999999990
613.129944000000020 273.141724000000010
397.054442999999990 166.386138999999990
387.783905000000000 58.326270999999998
f: 225 tv: 1 nM: 9
445.913544000000000 291.481201000000000
459.019989000000010 312.773346000000000
473.323516999999980 338.017638999999970
491.274902000000000 366.774902000000000
487.307678000000010 269.970093000000020
585.527283000000010 264.445465000000010
631.261169000000000 260.253722999999980
435.639832000000010 167.707626000000000
436.626801000000000 54.641303999999998
f: 226 tv: 0 nM: 9
388.877776999999980 284.829619999999980
368.101990000000000 304.924347000000010
347.000000000000000 328.000000000000000
317.170227000000010 353.978728999999990
455.370178000000010 268.466339000000000
559.189086999999970 271.966400000000020
613.142882999999980 273.334594999999980
397.335113999999980 166.101058999999990
387.826262999999980 58.266948999999997
f: 226 tv: 1 nM: 9
445.490050999999990 292.798003999999990
458.699126999999980 312.146027000000000
473.734039000000000 336.687957999999980
491.353699000000010 366.757629000000010
487.460174999999990 269.933624000000010
585.159973000000040 264.731994999999980
631.012206999999990 261.243896000000010
435.800873000000020 167.477875000000010
436.654419000000020 54.735294000000003
f: 227 tv: 0 nM: 9
388.586059999999970 284.241790999999980
367.799987999999980 305.184845000000000
344.075744999999980 325.616150000000000
317.185181000000000 353.690491000000010
455.459808000000010 268.486603000000000
559.203551999999950 271.641601999999980
612.780151000000050 273.237060999999980
397.301024999999980 166.229583999999990
387.919494999999980 58.156779999999998
f: 227 tv: 1 nM: 9
445.956696000000020 291.393707000000010
458.381469999999980 312.644439999999970
473.437500000000000 337.159729000000030
491.138306000000000 366.897857999999990
487.149109000000010 270.210510000000000
584.908752000000050 264.321441999999990
630.520812999999980 261.458344000000010
435.666655999999990 167.620376999999990
436.735503999999990 54.677536000000003
f: 228 tv: 0 nM: 9
388.869049000000020 284.583344000000010
367.982361000000030 305.276458999999990
344.879852000000030 326.899230999999990
317.231781000000010 354.106781000000010
455.074553999999980 268.504394999999990
559.351257000000030 271.859496999999980
612.672118999999950 273.221313000000010
397.121489999999990 166.144867000000000
387.938537999999990 58.364753999999998
f: 228 tv: 1 nM: 9
446.233093000000000 291.680450000000010
458.772064000000000 312.867644999999980
473.502959999999970 337.997040000000030
491.326843000000000 366.571441999999990
487.149109000000010 270.000000000000000
585.060180999999940 264.069458000000000
630.994201999999970 261.354645000000000
435.729736000000000 167.472976999999990
436.810608000000000 54.356059999999999
f: 229 tv: 0 nM: 9
388.934600999999990 284.965393000000010
368.098633000000010 305.122436999999990
344.093078999999990 329.109039000000000
317.325652999999990 353.912810999999980
455.276305999999980 268.390350000000010
559.416076999999970 271.667876999999980
613.100769000000010 273.205414000000020
397.000000000000000 166.247665000000010
387.826262999999980 58.266948999999997
f: 229 tv: 1 nM: 9
446.338714999999980 291.169341999999970
458.324126999999980 312.789642000000010
473.531096999999990 338.196898999999970
491.342865000000020 366.590485000000000
487.100922000000030 269.958710000000000
585.146790000000010 264.004577999999980
630.838683999999940 261.112914999999990
435.758605999999990 167.646545000000000
436.694640999999990 54.309157999999996
f: 230 tv: 0 nM: 9
388.812988000000020 284.709929999999990
368.296294999999990 303.527770999999970
344.688354000000000 326.708892999999990
317.373108000000000 354.035522000000010
455.333344000000010 268.464904999999990
559.314940999999980 271.838593000000000
613.057983000000040 273.485503999999990
397.089630000000000 166.250000000000000
387.836211999999990 58.336205000000000
f: 230 tv: 1 nM: 9
445.903992000000020 291.100006000000010
458.190643000000020 312.748199000000000
473.712280000000020 337.687164000000000
491.330444000000000 366.791290000000000
487.319823999999980 269.783783000000030
585.192993000000000 264.289459000000020
630.785706000000000 261.142853000000000
435.826262999999980 167.622879000000010
436.694458000000000 54.395831999999999
f: 231 tv: 0 nM: 9
388.854706000000020 284.508545000000030
368.195495999999990 304.906005999999990
344.938416000000020 326.771728999999990
317.194579999999970 353.532440000000010
455.218169999999990 268.409088000000000
559.328125000000000 271.984375000000000
612.956177000000030 273.507294000000000
397.260010000000020 166.300003000000000
387.722229000000030 58.145297999999997
f: 231 tv: 1 nM: 9
446.125000000000000 291.791655999999990
458.609680000000030 313.193541999999980
473.831420999999980 337.548584000000010
491.469482000000030 366.636139000000010
487.345123000000000 269.853973000000000
585.090514999999980 264.237060999999980
630.854979999999950 261.204987000000020
435.825012000000020 167.658340000000010
436.793488000000020 54.358696000000002
f: 232 tv: 0 nM: 9
388.777770999999970 283.179015999999990
368.239715999999990 304.698639000000010
344.581635000000010 327.319732999999990
317.402557000000000 353.646148999999980
454.979797000000020 268.156555000000030
559.054260000000000 271.678284000000020
613.090576000000060 273.212584999999990
397.277221999999990 166.222778000000010
387.692657000000000 58.477066000000001
f: 232 tv: 1 nM: 9
445.787506000000010 291.612487999999980
458.651520000000000 311.777770999999970
473.549347000000010 337.338805999999980
491.400939999999990 366.547180000000030
487.301787999999990 269.882874000000020
585.291687000000020 264.439819000000000
630.900024000000030 261.136841000000000
435.830353000000000 167.767853000000000
436.700012000000020 54.378571000000001
f: 233 tv: 0 nM: 9
388.958344000000010 284.844696000000000
368.218261999999980 304.210327000000010
345.427277000000000 327.278777999999990
317.308471999999990 353.689055999999990
455.138885000000020 268.175933999999980
558.883605999999990 271.625000000000000
613.020324999999960 273.300812000000010
397.081511999999980 166.016296000000010
387.886962999999980 58.404345999999997
f: 233 tv: 1 nM: 9
445.762085000000010 292.482757999999990
458.539275999999970 313.203582999999980
473.481475999999990 337.333344000000010
491.330199999999990 366.533020000000020
487.156769000000000 269.834746999999990
585.692993000000000 264.228057999999980
631.049438000000010 261.274719000000000
435.686951000000020 167.613036999999990
436.690308000000020 54.309699999999999
f: 234 tv: 0 nM: 9
388.138671999999990 285.010956000000020
367.923828000000010 304.721862999999980
344.689666999999990 327.217255000000020
317.217498999999980 353.677489999999980
455.050446000000020 268.376160000000030
559.061462000000010 271.848358000000020
613.215454000000020 273.146331999999970
396.854370000000020 166.305832000000010
387.799987999999980 58.141666000000001
f: 234 tv: 1 nM: 9
446.177094000000010 292.093750000000000
458.614502000000020 312.320618000000020
473.541930999999980 337.312897000000020
491.497681000000000 366.684326000000000
487.440368999999980 270.032104000000000
585.123779000000010 264.214294000000000
630.706909000000000 261.344817999999980
435.869568000000020 167.500000000000000
436.595061999999980 54.510562999999998
f: 235 tv: 0 nM: 9
388.801787999999990 284.680176000000020
368.268218999999990 304.701996000000010
344.875854000000000 327.217255000000020
317.113068000000000 353.648254000000010
455.457550000000030 268.344330000000010
559.125977000000030 272.236632999999980
613.248047000000040 273.236205999999980
397.000000000000000 165.928574000000000
387.674315999999980 58.467888000000002
f: 235 tv: 1 nM: 9
445.974273999999980 291.908080999999980
458.481873000000010 312.561583999999980
473.477997000000020 337.235840000000000
491.334137000000000 366.654022000000000
487.275695999999980 270.065429999999990
585.053406000000000 264.203888000000010
631.387512000000020 261.125000000000000
435.612610000000020 167.382889000000010
436.764496000000010 54.358696000000002
f: 236 tv: 0 nM: 9
388.100006000000010 283.709991000000000
368.398101999999990 304.757965000000010
344.472778000000010 327.102051000000020
317.282378999999990 353.974090999999990
455.548065000000010 268.509613000000000
559.483031999999980 271.661010999999970
613.344238000000020 273.303284000000020
397.262633999999990 166.227263999999990
387.966675000000010 58.216667000000001
f: 236 tv: 1 nM: 9
445.574798999999980 291.539368000000020
459.172423999999980 312.651732999999980
473.511962999999980 337.922149999999990
491.314911000000000 366.680297999999990
487.057280999999990 269.786469000000010
585.051391999999960 264.056061000000000
631.344604000000000 260.939178000000030
435.869568000000020 167.500000000000000
436.666655999999990 54.500000000000000
f: 237 tv: 0 nM: 9
388.662659000000020 283.451813000000020
367.677856000000020 304.634215999999980
344.485199000000020 327.363892000000020
317.126403999999980 353.867980999999990
455.645629999999980 268.310669000000020
559.423706000000040 271.516936999999980
613.254027999999950 273.375000000000000
397.171721999999990 166.146469000000000
387.837708000000020 58.276313999999999
f: 237 tv: 1 nM: 9
445.600799999999990 291.600799999999990
458.573943999999980 312.552825999999980
473.490844999999980 337.076233000000000
491.380829000000010 366.609802000000000
487.185577000000020 269.819579999999970
585.271544999999950 264.349152000000000
630.552611999999950 261.105255000000000
435.747742000000020 167.418915000000000
436.619872999999980 54.469177000000002
f: 238 tv: 0 nM: 9
388.453490999999990 285.062011999999980
367.936707000000010 305.158233999999990
344.564270000000020 327.071441999999990
317.359894000000000 353.634613000000000
455.185729999999980 268.314270000000020
559.428588999999990 271.592438000000020
613.328002999999970 273.411987000000010
397.318175999999990 166.191925000000000
387.911285000000020 58.225807000000003
f: 238 tv: 1 nM: 9
445.848907000000000 291.723022000000010
458.470580999999980 312.500000000000000
473.441558999999980 337.207793999999980
491.491486000000010 366.842559999999990
486.663879000000010 270.189086999999970
584.952147999999970 264.086945000000010
630.761658000000010 261.205597000000010
435.818573000000010 167.442474000000000
436.713226000000020 54.625000000000000
f: 239 tv: 0 nM: 9
388.767670000000010 283.621216000000000
368.006621999999990 304.930450000000010
344.574066000000020 327.851836999999990
317.165741000000030 353.727538999999980
455.247559000000020 268.165038999999980
559.556518999999980 271.839141999999980
613.270141999999960 273.536285000000020
397.392853000000000 166.188782000000000
387.882874000000020 58.400902000000002
f: 239 tv: 1 nM: 9
445.453125000000000 291.718750000000000
458.751647999999990 312.741730000000020
473.447205000000000 337.282623000000000
491.347412000000020 366.678406000000000
487.214904999999990 270.092102000000010
585.524291999999950 264.412627999999980
630.666687000000020 261.023803999999980
435.561309999999990 167.438674999999990
436.735291000000020 54.669117000000000
f: 240 tv: 0 nM: 9
388.653473000000020 284.064362000000020
368.277344000000030 304.027344000000030
344.367340000000010 327.030609000000030
317.225006000000010 353.413879000000010
455.539368000000020 268.566925000000030
559.595642000000000 271.886962999999980
613.225829999999970 273.193541999999980
396.941741999999980 165.859221999999990
387.581084999999970 58.252251000000001
f: 240 tv: 1 nM: 9
445.561523000000020 292.392303000000030
459.173920000000010 312.891296000000010
473.314819000000000 337.623444000000010
491.318175999999990 366.663635000000000
486.964294000000000 269.651794000000000
585.445007000000030 263.755004999999980
630.939574999999990 261.428558000000010
435.814819000000000 167.574065999999990
436.679688000000000 54.281250000000000
f: 241 tv: 0 nM: 9
388.644530999999970 284.511719000000030
368.419861000000030 305.105774000000000
344.837036000000010 326.685181000000000
317.522277999999970 353.700499999999980
455.289245999999990 268.508269999999980
559.120972000000050 271.750000000000000
613.348816000000060 273.437988000000020
397.072113000000000 165.947113000000000
387.818573000000010 58.442478000000001
f: 241 tv: 1 nM: 9
446.267731000000030 292.077423000000010
458.622131000000020 312.343505999999990
473.793975999999990 338.439697000000020
491.557343000000000 366.534393000000020
486.858977999999980 270.000000000000000
585.319458000000050 264.013885000000020
630.939574999999990 261.428558000000010
435.800873000000020 167.477875000000010
436.811523000000020 54.473075999999999
f: 242 tv: 0 nM: 9
388.870361000000000 284.175933999999980
368.278992000000020 304.518126999999990
344.696441999999990 327.327392999999970
317.384613000000000 353.925629000000010
455.453003000000020 268.243590999999980
559.117125999999980 271.734221999999990
613.104004000000030 273.276001000000010
397.133667000000000 166.019805999999990
387.818573000000010 58.380530999999998
f: 242 tv: 1 nM: 9
445.312500000000000 291.546875000000000
458.711120999999990 312.492584000000020
473.858154000000010 336.861694000000000
491.272094999999980 366.711638999999990
486.815582000000010 269.889343000000000
584.884277000000000 264.560181000000000
630.845764000000030 261.494689999999990
435.629302999999990 167.568970000000010
436.757690000000030 54.265385000000002
f: 243 tv: 0 nM: 9
388.622893999999970 284.411010999999970
368.348969000000010 302.880219000000010
344.741486000000010 327.315338000000000
317.197968000000000 353.921326000000020
453.977417000000000 268.722595000000010
559.278320000000010 271.693390000000020
612.973266999999960 273.435119999999980
397.089630000000000 166.108489999999990
387.688599000000010 58.285088000000002
f: 243 tv: 1 nM: 9
445.923614999999980 291.444458000000000
458.694794000000000 312.974030000000030
473.591704999999990 337.026611000000000
491.563384999999980 366.706572999999990
487.081207000000010 269.982910000000000
585.610168000000040 264.237274000000010
630.900024000000030 261.736847000000010
435.825012000000020 167.550003000000000
436.841460999999980 54.569107000000002
f: 244 tv: 0 nM: 9
388.357147000000000 284.420623999999980
368.503754000000010 304.687957999999980
344.918364999999990 327.085021999999980
317.263824000000000 353.668335000000010
455.359802000000000 268.177581999999970
559.263610999999970 271.527283000000010
613.250000000000000 273.026794000000000
397.048553000000030 166.111649000000000
387.814972000000010 58.433070999999998
f: 244 tv: 1 nM: 9
445.860382000000020 291.853882000000000
458.605774000000000 312.823730000000010
473.552978999999990 336.715239999999990
491.380829000000010 366.609802000000000
487.283783000000030 270.036041000000010
585.257141000000050 264.357147000000000
631.063171000000010 261.173676000000000
435.809326000000000 167.699158000000010
436.783478000000000 54.314959999999999
f: 245 tv: 0 nM: 9
388.549103000000000 284.334808000000010
368.192321999999990 304.650359999999980
345.180388999999990 327.250000000000000
317.096862999999980 353.633513999999990
455.061462000000010 268.348358000000020
559.315552000000030 271.252440999999980
613.248047000000040 273.362213000000000
397.184479000000010 166.237868999999990
387.828949000000020 58.478068999999998
f: 245 tv: 1 nM: 9
446.269226000000000 291.636352999999990
458.750000000000000 312.348480000000000
473.447844999999970 337.634978999999990
491.335601999999990 366.721466000000020
487.252106000000030 269.979003999999970
585.409545999999980 264.271423000000030
630.938171000000010 261.376282000000000
435.688599000000010 167.627197000000000
436.641296000000010 54.155796000000002
f: 246 tv: 0 nM: 9
388.711211999999990 284.831909000000000
368.552429000000020 304.189513999999970
345.151001000000010 327.429534999999990
317.194579999999970 353.625609999999990
455.026732999999980 268.450378000000000
559.437011999999980 271.716522000000000
613.055541999999950 273.466675000000010
397.290801999999990 166.188782000000000
387.747742000000020 58.463963000000000
f: 246 tv: 1 nM: 9
445.774657999999990 291.950714000000000
458.694855000000020 312.488983000000020
473.562865999999990 337.607788000000030
491.333344000000010 366.638885000000020
487.156769000000000 269.927978999999990
585.313537999999990 264.279663000000030
630.807678000000010 261.010986000000000
435.758759000000000 167.609649999999990
436.674651999999980 54.482875999999997
f: 247 tv: 0 nM: 9
388.744904000000020 283.897948999999980
368.520996000000030 304.306732000000010
345.242034999999990 327.296173000000010
317.166655999999990 353.510405999999990
455.148773000000010 268.409088000000000
559.274596999999970 271.995910999999980
613.094910000000030 273.609496999999980
397.369995000000020 166.169997999999990
387.696441999999990 58.330356999999999
f: 247 tv: 1 nM: 9
445.910858000000020 291.875976999999980
458.641234999999990 312.492370999999990
473.493988000000000 337.686736999999990
491.461700000000010 366.682434000000000
486.827087000000010 270.000000000000000
585.089111000000000 263.925750999999990
631.240723000000000 261.234557999999990
435.721741000000010 167.604355000000000
436.621428999999980 54.514285999999998
f: 248 tv: 0 nM: 9
389.014861999999990 284.702971999999990
368.143799000000000 304.741821000000020
344.350890999999990 327.546783000000000
317.339111000000000 353.779694000000010
455.187500000000000 268.541655999999990
559.023559999999970 271.504730000000000
612.858397999999970 272.986724999999980
397.328430000000030 166.328430000000000
387.902527000000020 58.190677999999998
f: 248 tv: 1 nM: 9
446.090576000000000 291.822449000000010
459.018645999999990 313.096283000000030
473.584900000000000 337.613220000000010
491.240173000000030 366.709594999999980
486.530761999999980 270.261535999999980
584.712891000000010 264.737610000000020
630.833312999999980 261.298858999999990
435.692657000000000 167.522933999999990
436.559845000000000 54.531692999999997
f: 249 tv: 0 nM: 9
388.742859000000010 283.976196000000020
368.259491000000030 304.981018000000010
344.935913000000030 327.282042999999990
317.284972999999980 353.557007000000000
455.606811999999990 268.038849000000030
559.046203999999990 271.302521000000010
612.926086000000050 272.826079999999990
397.102814000000020 166.275696000000010
387.905731000000000 58.258198000000000
f: 249 tv: 1 nM: 9
445.834746999999990 291.139832000000010
458.626983999999990 311.936523000000020
473.255554000000020 338.005554000000020
491.106628000000000 366.620850000000020
487.000000000000000 269.910706000000000
585.641479000000000 264.358490000000020
631.185180999999940 261.265442000000010
435.500000000000000 167.500000000000000
436.559845000000000 54.742958000000002
f: 250 tv: 0 nM: 9
388.595642000000000 284.078246999999980
368.409088000000000 304.790222000000030
345.132079999999970 327.154083000000010
317.153076000000000 353.612243999999980
455.138611000000030 268.331696000000020
559.145324999999960 271.431609999999980
613.256104000000050 273.439026000000010
397.102814000000020 166.210281000000010
387.822844999999970 58.385826000000002
f: 250 tv: 1 nM: 9
445.907897999999990 291.013152999999990
458.677673000000030 311.929749000000020
473.568481000000020 337.013702000000020
491.042419000000000 366.779022000000000
487.230102999999990 269.969024999999990
585.604979999999950 264.285004000000010
630.942078000000040 261.431580000000000
435.747742000000020 167.418915000000000
436.564880000000020 54.087788000000003
f: 251 tv: 0 nM: 9
388.428040000000010 284.564392000000000
368.616790999999980 304.613129000000010
345.032897999999990 327.177642999999990
317.413269000000010 353.663269000000010
455.593750000000000 268.406250000000000
559.248047000000040 271.598418999999980
613.256225999999970 273.210754000000010
397.311890000000010 166.326736000000010
387.775420999999990 58.275424999999998
f: 251 tv: 1 nM: 9
445.698212000000010 290.936951000000020
459.027587999999980 312.451721000000020
473.412108999999990 337.633331000000000
491.333344000000010 366.779998999999980
487.166655999999990 269.819823999999980
584.975952000000010 264.350952000000010
630.794372999999950 261.565429999999990
435.612610000000020 167.472976999999990
436.710540999999980 54.112782000000003
f: 252 tv: 0 nM: 9
388.324219000000030 284.347655999999970
368.367644999999980 304.889708999999980
345.000000000000000 326.585265999999990
317.116760000000000 353.779175000000010
455.278686999999990 268.286896000000010
559.196716000000040 271.918029999999990
613.143982000000050 273.220001000000020
397.068817000000020 166.339447000000010
387.793091000000000 58.413795000000000
f: 252 tv: 1 nM: 9
445.654540999999990 290.936371000000010
458.740142999999990 312.700652999999990
473.545990000000020 337.770110999999990
491.172638000000010 366.704041000000020
487.037810999999980 270.117644999999980
585.308104999999950 264.363647000000010
630.482300000000010 261.495574999999970
435.612610000000020 167.472976999999990
436.685729999999980 54.407142999999998
f: 253 tv: 0 nM: 9
388.783905000000000 284.402527000000020
367.926056000000020 304.757049999999990
344.943694999999990 327.198669000000000
316.994598000000000 353.559447999999970
455.397185999999980 268.121489999999990
559.525451999999970 271.652527000000020
612.984497000000030 273.197661999999980
396.768036000000000 166.226807000000010
387.793395999999970 58.376033999999997
f: 253 tv: 1 nM: 9
445.862213000000000 291.244080000000000
459.016662999999990 311.883331000000000
473.531067000000010 337.731628000000000
491.267608999999990 366.654938000000020
487.333344000000010 270.012816999999980
585.294372999999950 264.261687999999990
630.770020000000050 261.269989000000010
435.688599000000010 167.600876000000000
436.594878999999990 54.189781000000004
f: 254 tv: 0 nM: 9
389.144745000000000 284.530701000000020
368.085021999999980 304.857147000000000
344.523956000000000 327.724548000000030
317.263031000000010 353.747406000000010
455.266998000000000 268.223297000000000
559.210999000000020 271.637604000000010
613.025939999999990 273.355560000000030
396.921875000000000 166.036452999999990
387.766936999999980 58.699154000000000
f: 254 tv: 1 nM: 9
445.602691999999990 291.325897000000000
458.833344000000010 312.488892000000020
473.437500000000000 337.461303999999980
491.412048000000030 366.657410000000030
486.754028000000010 270.108886999999980
585.432067999999960 264.320374000000020
631.386901999999960 260.982147000000000
435.747742000000020 167.418915000000000
436.705658000000030 54.439514000000003
f: 255 tv: 0 nM: 9
388.981322999999970 284.144866999999980
368.109160999999970 304.728882000000000
344.675446000000020 327.725159000000020
317.388611000000030 353.596526999999980
455.429260000000000 268.287750000000020
559.043091000000000 271.491394000000010
613.055541999999950 273.288879000000010
397.087372000000020 166.140778000000010
387.825195000000010 58.227642000000003
f: 255 tv: 1 nM: 9
445.455993999999980 291.220001000000020
458.679749000000020 312.781035999999970
473.660918999999980 337.385070999999980
491.209961000000020 367.017303000000030
487.129821999999990 269.879821999999990
584.919983000000000 264.859984999999990
630.801086000000050 261.290314000000020
435.758759000000000 167.609649999999990
436.634613000000000 54.465384999999998
f: 256 tv: 0 nM: 9
388.973694000000020 285.090210000000010
368.496277000000020 304.436554000000000
344.765961000000000 327.648926000000020
317.694458000000000 353.750000000000000
455.163879000000010 268.512604000000010
559.361815999999980 271.788605000000020
613.011475000000020 273.305359000000010
397.102814000000020 166.275696000000010
387.792357999999980 58.216102999999997
f: 256 tv: 1 nM: 9
446.100738999999980 291.690308000000020
458.787048000000030 312.203705000000010
473.415648999999970 337.813263000000010
491.337768999999980 366.682219999999970
486.991454999999970 270.329071000000000
584.869812000000020 263.942719000000010
630.873473999999990 261.000000000000000
435.882874000000020 167.599106000000010
436.721802000000030 54.500000000000000
f: 257 tv: 0 nM: 9
388.810333000000010 284.181030000000020
368.697661999999980 304.166655999999990
344.909362999999980 327.734375000000000
317.442108000000020 353.668427000000010
455.393524000000010 268.328705000000010
559.367675999999960 272.169128000000000
613.059509000000050 273.162689000000000
397.071441999999990 166.285721000000000
387.817810000000010 58.411017999999999
f: 257 tv: 1 nM: 9
445.682922000000020 291.402435000000030
458.798003999999990 313.125824000000020
473.401855000000010 337.435577000000020
491.343444999999970 366.544402999999990
486.848358000000020 270.118866000000030
585.195007000000030 263.934998000000010
631.038024999999950 260.798920000000010
435.612610000000020 167.617110999999990
436.852936000000000 54.264705999999997
f: 258 tv: 0 nM: 9
388.899170000000030 284.121856999999980
368.120299999999990 304.590210000000010
345.109496999999980 326.872253000000000
317.143981999999990 353.743469000000000
455.485718000000020 268.328582999999980
559.540649000000030 271.756103999999990
613.083312999999980 272.995605000000010
397.080199999999990 166.070754999999990
387.875000000000000 58.325001000000000
f: 258 tv: 1 nM: 9
445.914275999999970 290.500000000000000
458.771515000000020 313.013244999999980
473.693450999999980 337.306549000000020
491.285399999999980 366.506652999999970
487.016113000000020 270.201598999999990
585.108886999999980 264.519806000000020
631.151488999999970 261.217163000000030
435.611114999999980 167.606842000000000
436.700012000000020 54.392856999999999
f: 259 tv: 0 nM: 9
388.927338000000020 284.444458000000000
368.161194000000020 305.365142999999990
345.000000000000000 327.055542000000000
317.129364000000010 353.500000000000000
455.331572999999990 268.494751000000010
559.531981999999970 271.743988000000000
613.145324999999960 273.098297000000000
397.077271000000000 166.068175999999990
387.826262999999980 58.266948999999997
f: 259 tv: 1 nM: 9
446.008331000000000 290.841675000000010
458.663208000000000 312.822905999999990
473.528290000000030 337.172942999999980
491.437225000000010 366.627808000000020
487.061309999999990 270.127349999999980
585.247619999999980 264.509521000000010
631.283324999999990 261.116669000000000
435.616058000000010 167.750000000000000
436.485291000000020 54.566177000000003
f: 260 tv: 0 nM: 9
388.756194999999990 284.157013000000010
368.141845999999990 304.769500999999990
344.680450000000010 327.030089999999970
317.148254000000010 353.552765000000020
455.290009000000000 268.320006999999980
559.543334999999960 271.925201000000020
612.953796000000010 273.134459999999990
397.032104000000000 166.238525000000010
387.911285000000020 58.225807000000003
f: 260 tv: 1 nM: 9
445.959106000000020 292.314453000000010
458.803986000000010 312.328003000000020
473.446868999999990 337.465637000000020
491.404540999999990 366.672729000000000
486.947905999999990 269.593750000000000
585.382874000000020 264.747742000000020
630.945007000000030 261.355010999999990
435.826262999999980 167.733047000000000
436.828246999999980 54.450381999999998
f: 261 tv: 0 nM: 9
389.251862000000020 284.507415999999980
368.246337999999980 304.775726000000020
344.802642999999990 327.296050999999980
317.044494999999980 353.554961999999990
455.295227000000010 268.109528000000010
559.275696000000040 271.785034000000000
613.128173999999940 273.192321999999990
396.928558000000010 166.209518000000000
387.883941999999990 58.366073999999998
f: 261 tv: 1 nM: 9
446.368407999999990 291.545104999999980
458.699219000000030 312.675780999999970
473.318450999999980 337.836303999999980
491.586761000000020 366.611876999999990
486.671539000000000 270.200744999999980
584.953368999999950 265.021179000000020
630.940247000000000 261.385864000000030
435.758759000000000 167.750000000000000
436.866913000000010 54.438850000000002
f: 262 tv: 0 nM: 9
388.495880000000000 284.293395999999970
368.377868999999980 304.488556000000020
344.804474000000030 327.266022000000020
317.101532000000020 353.469542999999990
455.470824999999990 268.495818999999980
559.093506000000050 271.739838000000020
613.081909000000000 273.349152000000000
397.131804999999990 165.968185000000010
387.799987999999980 58.200001000000000
f: 262 tv: 1 nM: 9
446.028381000000020 291.797882000000020
458.549255000000020 312.647736000000010
473.529236000000030 337.152587999999980
491.299987999999980 366.762787000000000
487.230102999999990 269.969024999999990
585.349120999999970 264.331909000000000
630.660706000000000 261.294647000000000
435.738312000000010 167.481308000000010
436.614868000000000 54.385136000000003
f: 263 tv: 0 nM: 9
388.460510000000000 284.311400999999990
368.218964000000030 304.383209000000020
344.369689999999990 327.715423999999980
317.163086000000020 353.342255000000020
455.440368999999980 268.628447999999990
559.303711000000020 271.523375999999980
612.919250000000030 273.573089999999980
397.054442999999990 166.059402000000010
387.879028000000010 58.193550000000002
f: 263 tv: 1 nM: 9
445.928558000000010 291.857147000000000
458.681090999999980 312.952759000000010
473.547912999999990 337.688628999999990
491.457336000000000 366.630340999999990
487.173553000000030 270.128112999999980
585.380553999999960 264.278748000000010
630.960204999999970 261.085236000000010
435.869568000000020 167.500000000000000
436.606171000000020 54.469177000000002
f: 264 tv: 0 nM: 9
389.008605999999990 284.517242000000010
367.543762000000020 305.518737999999980
344.875976999999980 327.259705000000000
316.893218999999990 353.684906000000010
455.456145999999990 268.543854000000010
559.144714000000020 271.662291999999980
613.060973999999990 273.162598000000000
397.161773999999980 166.053924999999990
387.592589999999970 58.490741999999997
f: 264 tv: 1 nM: 9
446.152008000000020 291.515990999999990
459.017395000000020 312.447814999999990
473.369415000000000 337.359863000000020
491.258148000000010 366.600006000000010
487.081726000000000 269.831726000000000
585.247802999999980 263.986724999999980
631.069641000000050 261.101256999999980
435.528046000000020 167.616820999999990
436.705872000000000 54.367645000000003
f: 265 tv: 0 nM: 9
389.085846000000000 283.909088000000000
368.685486000000030 304.548401000000010
344.713318000000020 327.333344000000010
316.935760000000020 353.698333999999990
455.500000000000000 268.234221999999990
558.879027999999950 271.991942999999990
612.987793000000010 273.382111000000010
397.033324999999990 166.247620000000010
387.561309999999990 58.438679000000000
f: 265 tv: 1 nM: 9
445.546417000000020 291.796417000000020
458.573180999999980 312.325195000000010
473.263518999999970 337.229736000000000
491.500000000000000 366.595459000000010
487.089111000000000 269.935637999999980
585.161925999999990 263.842865000000020
631.214294000000000 261.087920999999990
435.446441999999990 167.553574000000000
436.718261999999980 54.099204999999998
f: 266 tv: 0 nM: 9
388.931580000000000 283.684204000000020
368.530425999999980 304.178252999999980
344.928008999999970 326.876007000000020
317.145081000000000 353.520720999999980
455.504241999999980 268.224579000000010
559.178588999999990 272.035706000000000
612.822571000000040 273.604828000000000
397.071441999999990 166.285721000000000
387.852936000000000 58.445377000000001
f: 266 tv: 1 nM: 9
445.940947999999990 291.834656000000000
458.675568000000000 312.152678999999980
473.534149000000010 337.493773999999970
491.333344000000010 366.584502999999980
487.258605999999990 269.913788000000010
585.431824000000010 264.240906000000000
630.797729000000000 261.342682000000020
435.570801000000020 167.513274999999990
436.619872999999980 54.469177000000002
f: 267 tv: 0 nM: 9
388.796509000000010 283.098845999999980
367.634491000000030 304.851715000000010
344.685302999999980 327.583923000000030
316.895720999999980 353.508025999999970
455.404540999999990 267.950012000000020
558.968201000000020 271.859100000000010
613.064757999999980 273.708618000000000
397.176177999999990 166.247620000000010
387.852936000000000 58.445377000000001
f: 267 tv: 1 nM: 9
446.125824000000020 292.354309000000000
458.277344000000030 312.816405999999970
473.384613000000000 337.917572000000010
491.538452000000010 366.617644999999980
487.301514000000000 270.366424999999990
585.359985000000050 264.000000000000000
629.730163999999950 261.658722000000010
435.811400999999990 167.592102000000010
436.636352999999990 54.303032000000002
f: 268 tv: 0 nM: 9
388.453582999999980 284.810729999999980
368.020142000000020 304.909393000000020
344.726013000000020 327.547942999999980
317.008025999999970 353.625671000000010
455.178894000000010 268.559631000000020
558.919617000000020 271.955353000000000
613.264464999999970 273.309906000000010
397.106811999999990 166.218445000000000
387.671050999999980 58.328949000000001
f: 268 tv: 1 nM: 9
445.761902000000020 290.985718000000020
458.451141000000010 313.146606000000020
473.450012000000020 337.438232000000030
491.286377000000020 366.381804999999990
487.224152000000000 269.870697000000010
585.178223000000000 264.301970999999980
630.661743000000000 261.230408000000010
435.473450000000010 167.610626000000000
436.852509000000000 54.424461000000001
f: 269 tv: 0 nM: 9
388.752808000000020 283.432587000000010
367.773711999999990 304.383209000000020
344.739441000000000 327.260559000000000
316.961547999999990 353.733337000000010
455.026305999999980 268.561400999999990
559.154175000000010 271.859802000000000
613.302428999999960 273.342742999999980
396.961150999999970 166.334946000000000
387.826262999999980 58.266948999999997
f: 269 tv: 1 nM: 9
446.140503000000020 291.334717000000010
458.503386999999980 312.935821999999970
473.721039000000020 337.694732999999990
491.475006000000010 366.752257999999980
487.050414999999990 269.987395999999990
585.257019000000010 264.598144999999990
631.046509000000010 260.965118000000020
435.745605000000010 167.561400999999990
436.821441999999990 54.414284000000002
f: 270 tv: 0 nM: 9
388.573272999999970 284.168091000000000
368.246764999999980 304.961029000000000
344.683014000000010 327.549011000000010
317.298065000000010 353.673065000000010
455.185333000000010 268.771545000000000
559.053833000000050 271.869232000000010
613.047973999999950 273.204009999999980
396.850586000000020 165.936782999999990
387.669647000000000 58.330356999999999
f: 270 tv: 1 nM: 9
445.709106000000020 291.063628999999990
458.589141999999980 312.693786999999990
473.812164000000000 337.708983999999990
491.203125000000000 366.738831000000000
487.230102999999990 269.907074000000020
584.864562999999980 264.177094000000010
630.583312999999980 261.518524000000010
435.758605999999990 167.646545000000000
436.667908000000010 54.369404000000003
f: 271 tv: 0 nM: 9
388.342865000000020 285.364287999999990
368.048401000000010 305.070984000000010
344.801239000000010 327.791930999999980
317.331664999999990 353.685944000000010
455.287506000000010 268.429169000000000
558.915161000000010 271.700897000000000
613.000000000000000 273.066681000000020
397.185181000000000 166.185181000000000
387.663788000000010 58.189655000000002
f: 271 tv: 1 nM: 9
446.216003000000000 291.532013000000010
458.959015000000020 312.581970000000010
473.246887000000020 337.303131000000010
491.316741999999980 366.848418999999980
486.831818000000000 269.886352999999990
584.962279999999960 264.103760000000020
630.693053999999960 261.450499999999980
435.733063000000020 167.826263000000010
436.727936000000000 54.213234000000000
f: 272 tv: 0 nM: 9
388.546721999999990 283.915893999999980
368.205597000000010 303.827087000000010
344.669434000000020 326.946288999999980
317.314513999999970 353.803771999999980
455.281830000000010 268.600006000000010
558.670348999999990 272.377776999999980
613.241942999999990 273.266144000000000
397.301024999999980 166.229583999999990
387.620361000000000 58.500000000000000
f: 272 tv: 1 nM: 9
445.823272999999970 291.349152000000000
458.699279999999990 313.199279999999990
473.412291999999980 337.935669000000020
491.534576000000020 366.619812000000020
487.081909000000000 270.193969999999980
585.286377000000020 263.932036999999980
630.635437000000020 261.531250000000000
435.758605999999990 167.715515000000010
436.824614999999990 54.391792000000002
f: 273 tv: 0 nM: 9
388.365387000000000 283.557678000000010
368.179474000000030 305.442321999999990
344.881958000000000 326.923614999999980
317.237976000000000 353.721924000000000
455.612487999999980 268.462493999999990
559.483581999999960 271.516388000000010
613.382874000000020 273.054047000000030
396.898986999999980 166.136368000000000
387.733063000000020 58.131354999999999
f: 273 tv: 1 nM: 9
446.232665999999990 290.247527999999990
458.261596999999990 312.920531999999980
473.481475999999990 336.888885000000020
491.486053000000030 366.641845999999990
486.939666999999990 269.862060999999980
585.275696000000040 264.037383999999970
630.750000000000000 261.365387000000000
435.605774000000000 167.625000000000000
436.809691999999980 54.563431000000001
f: 274 tv: 0 nM: 9
388.459351000000030 284.227630999999970
368.292785999999980 304.117125999999980
344.980010999999990 326.768005000000020
317.273163000000010 353.500000000000000
455.038452000000010 268.743590999999980
559.088988999999970 271.936432000000020
613.446288999999980 273.061981000000000
397.252472000000010 166.079207999999990
387.581084999999970 58.252251000000001
f: 274 tv: 1 nM: 9
445.900818000000020 290.962799000000020
458.442963000000020 312.882538000000010
473.657470999999990 336.023620999999990
491.468596999999990 366.699553999999980
486.622893999999970 269.834746999999990
585.171875000000000 263.890625000000000
630.683655000000040 261.448975000000020
435.812500000000000 167.633926000000000
436.806458000000020 54.701613999999999
f: 275 tv: 0 nM: 9
388.425933999999980 284.429625999999980
368.092377000000000 303.179351999999990
344.480010999999990 327.079987000000020
316.968261999999980 353.521179000000020
455.205658000000030 268.762085000000010
559.305297999999990 271.884949000000010
613.538452000000010 273.064086999999970
397.221161000000000 166.163467000000000
387.663788000000010 58.189655000000002
f: 275 tv: 1 nM: 9
445.860351999999980 290.684691999999980
458.684204000000020 312.953949000000020
473.490906000000000 337.427277000000000
491.315795999999980 366.561400999999990
486.827576000000020 269.827576000000020
585.171875000000000 263.890625000000000
630.739990000000030 261.640015000000010
435.902527000000020 167.860167999999990
436.940491000000010 54.162697000000001
f: 276 tv: 0 nM: 9
388.726196000000020 283.535706000000000
368.126220999999990 303.315520999999990
344.598724000000000 327.194275000000000
317.369353999999990 353.798981000000030
455.197113000000000 268.360565000000010
559.328856999999970 271.576569000000010
613.447997999999980 273.204009999999980
397.098206000000000 165.919647000000000
387.688599000000010 58.372807000000002
f: 276 tv: 1 nM: 9
445.882567999999990 291.579559000000020
458.354003999999970 313.021911999999990
473.539886000000020 337.082825000000010
491.310577000000020 366.704834000000010
486.969817999999980 270.245697000000010
585.234069999999970 263.893616000000010
630.642211999999970 261.371552000000010
435.795440999999980 167.513641000000010
436.637329000000020 54.313381000000000
f: 277 tv: 0 nM: 9
388.775726000000020 285.275726000000020
368.220184000000020 303.527527000000020
344.805969000000000 327.037323000000010
317.093596999999990 353.272736000000010
455.209685999999980 269.104828000000000
559.450378000000000 271.958008000000010
613.421264999999950 273.220459000000010
397.287048000000030 166.027771000000000
387.586211999999990 58.206898000000002
f: 277 tv: 1 nM: 9
445.865081999999970 292.111114999999980
458.829041000000020 312.832245000000000
473.487427000000030 337.477997000000020
491.486786000000000 366.823792000000030
487.116394000000010 270.030182000000020
585.581848000000040 264.254547000000000
630.781555000000030 261.436890000000010
435.692657000000000 167.477066000000010
436.536773999999980 54.352943000000003
f: 278 tv: 0 nM: 9
388.748046999999990 285.689911000000000
368.130004999999980 303.309998000000010
344.989441000000000 326.897888000000020
317.271973000000000 353.387360000000000
455.820313000000000 268.867188000000000
559.409851000000000 271.639343000000000
612.919860999999970 273.236632999999980
397.191162000000020 166.142151000000010
387.793854000000010 58.486843000000000
f: 278 tv: 1 nM: 9
445.685181000000000 291.733337000000010
458.875000000000000 312.913452000000010
473.659209999999970 337.840790000000030
491.488677999999990 366.717194000000010
486.714294000000000 270.107147000000000
585.438598999999950 263.982452000000020
631.209656000000000 261.053771999999980
435.826262999999980 167.673736999999990
436.707733000000020 54.257041999999998
f: 279 tv: 0 nM: 9
388.552002000000020 284.779998999999980
368.074249000000010 303.297028000000010
344.565368999999980 327.490204000000010
317.201079999999990 353.625000000000000
455.406769000000000 268.533905000000000
559.296631000000050 271.644072999999990
613.233337000000010 273.108337000000010
396.944458000000000 166.240737999999990
387.899993999999990 58.433334000000002
f: 279 tv: 1 nM: 9
446.080444000000000 290.051727000000030
458.610382000000020 312.753235000000020
473.449402000000020 337.806549000000020
491.269866999999980 366.987457000000010
486.948272999999970 269.922423999999980
585.397216999999960 263.813080000000010
630.965026999999960 261.204987000000020
435.766662999999990 167.850006000000010
436.733611999999990 54.274590000000003
f: 280 tv: 0 nM: 9
388.859221999999990 283.834961000000020
368.019683999999980 304.472443000000000
344.896942000000020 326.549622000000000
317.283966000000020 353.754852000000030
455.046721999999990 268.658875000000020
559.057861000000000 271.764464999999970
613.354492000000050 273.608214999999970
397.208739999999980 166.252426000000010
387.640198000000000 58.140186000000000
f: 280 tv: 1 nM: 9
445.872345000000000 291.698578000000000
458.795288000000030 313.040282999999990
473.706390000000000 337.526154000000020
491.475554999999990 366.824432000000000
486.954926000000000 270.135253999999970
585.679320999999960 264.570648000000010
630.966003000000000 260.980591000000000
435.758941999999990 167.616074000000000
436.748046999999990 54.643410000000003
f: 281 tv: 0 nM: 9
388.580963000000000 284.061890000000010
367.972595000000010 304.890410999999970
344.469390999999970 327.200684000000020
317.430939000000020 353.688109999999990
455.000000000000000 268.658875000000020
559.133605999999990 271.349152000000000
613.107422000000040 273.370361000000000
396.888885000000020 166.247467000000000
387.882874000000020 58.400902000000002
f: 281 tv: 1 nM: 9
445.444885000000000 291.370087000000010
459.098633000000010 312.605437999999990
473.685181000000000 337.055542000000000
491.437225000000010 366.874451000000020
487.016662999999990 270.149993999999990
585.432312000000020 263.963530999999990
631.244446000000040 260.888885000000020
435.758605999999990 167.758621000000010
436.714294000000000 54.450001000000000
f: 282 tv: 0 nM: 9
388.451752000000000 284.390350000000010
367.743042000000000 304.590270999999970
344.611541999999990 326.903839000000000
317.500000000000000 353.602936000000000
455.375000000000000 268.519226000000000
559.128418000000010 271.600922000000030
613.270081000000000 273.419708000000010
397.080353000000000 166.232147000000000
387.732757999999990 58.318966000000003
f: 282 tv: 1 nM: 9
445.710724000000030 291.789275999999970
458.919220000000000 312.696167000000000
473.419341999999970 337.293548999999980
491.431824000000010 366.586365000000000
487.238524999999980 269.967896000000000
585.634277000000000 264.134247000000020
631.057312000000020 261.213530999999990
435.732757999999990 167.681029999999990
436.702698000000000 54.540543000000000
f: 283 tv: 0 nM: 9
388.771027000000000 284.046721999999990
366.936218000000000 307.038269000000010
344.844970999999990 326.383728000000020
317.605895999999970 353.943358999999990
455.570190000000030 268.877197000000020
559.235535000000030 271.776855000000010
613.218750000000000 273.117188000000000
397.306945999999980 166.034652999999990
387.895172000000000 58.177422000000000
f: 283 tv: 1 nM: 9
445.712493999999990 291.229155999999990
459.289917000000000 311.890746999999980
473.267059000000020 337.318175999999990
491.451598999999990 366.647461000000020
487.317810000000010 270.131348000000000
585.649047999999990 264.120178000000010
630.157043000000040 261.797515999999970
435.732452000000020 167.609649999999990
436.632355000000020 54.389705999999997
f: 284 tv: 0 nM: 9
388.268126999999990 284.586945000000010
368.150848000000000 304.219817999999980
344.385101000000020 327.313660000000030
317.165801999999990 353.655425999999980
455.378510000000010 268.570099000000030
559.523253999999950 272.000000000000000
613.225829999999970 273.193541999999980
397.185181000000000 165.953705000000010
387.875000000000000 58.383330999999998
f: 284 tv: 1 nM: 9
445.929107999999990 291.548522999999990
458.968261999999980 312.055542000000000
473.612914999999990 336.758057000000010
491.308562999999990 366.412170000000000
487.195129000000010 270.134155000000020
585.673278999999980 263.975250000000020
630.586365000000000 261.431824000000010
435.741058000000010 167.500000000000000
436.670288000000030 54.431159999999998
f: 285 tv: 0 nM: 9
388.306945999999980 283.886139000000010
368.329376000000020 304.630950999999980
344.660125999999990 327.519591999999990
317.088074000000010 353.686523000000020
455.388885000000020 268.916655999999990
559.239868000000000 271.780486999999990
613.045105000000040 273.061462000000010
397.000000000000000 166.111649000000000
387.766936999999980 58.343220000000002
f: 285 tv: 1 nM: 9
445.701934999999990 290.548065000000010
458.799987999999980 312.551849000000000
473.577148000000020 337.894287000000020
491.283539000000020 366.549774000000010
487.220184000000020 270.022948999999980
585.283813000000010 264.153137000000020
631.046509000000010 260.918610000000000
435.765778000000010 167.500000000000000
436.757567999999990 54.363636000000000
f: 286 tv: 0 nM: 9
388.591460999999980 283.262206999999990
368.041168000000030 303.141173999999980
344.772736000000010 327.167846999999990
317.021606000000020 353.332427999999990
455.907776000000010 268.543701000000000
559.194641000000050 271.694640999999990
613.315124999999970 273.134459999999990
397.015471999999990 166.164948000000010
387.872802999999980 58.293861000000000
f: 286 tv: 1 nM: 9
445.870758000000020 291.969390999999970
458.679321000000020 313.006896999999980
473.441925000000030 337.496764999999980
491.377776999999980 366.700012000000020
487.178252999999980 270.034789999999990
585.218750000000000 264.093750000000000
630.786560000000010 260.603668000000030
435.747742000000020 167.463958999999990
436.853180000000010 54.178573999999998
f: 287 tv: 0 nM: 9
388.466979999999980 284.278290000000030
368.510529000000020 303.157897999999990
344.613647000000010 327.237000000000020
317.110840000000000 353.497436999999990
455.560882999999990 268.626099000000010
558.992003999999950 271.932007000000000
613.217040999999990 273.267455999999980
397.084166999999980 166.000000000000000
387.756531000000000 58.386955000000000
f: 287 tv: 1 nM: 9
446.350006000000010 290.908324999999990
458.802765000000020 311.844024999999990
473.184204000000020 337.625732000000030
491.323792000000030 366.854614000000030
487.273926000000020 270.034789999999990
585.202576000000020 264.185333000000010
630.688660000000030 261.207550000000030
435.915924000000020 167.442474000000000
436.892578000000010 54.451850999999998
f: 288 tv: 0 nM: 9
389.097351000000000 283.853973000000000
368.166655999999990 304.837402000000000
344.795837000000010 326.654175000000010
317.334228999999990 353.550812000000010
455.327423000000010 268.535399999999980
559.404480000000040 271.365173000000030
613.265381000000050 273.319244000000030
397.237122000000000 166.077316000000000
387.864746000000030 58.168033999999999
f: 288 tv: 1 nM: 9
446.217040999999990 291.251953000000010
458.807098000000000 312.511810000000030
473.233765000000010 337.448059000000000
491.335510000000000 366.606048999999980
486.875000000000000 270.125000000000000
585.484375000000000 263.630219000000010
630.937500000000000 260.937500000000000
435.826262999999980 167.622879000000010
436.736847000000010 54.417293999999998
f: 289 tv: 0 nM: 9
388.626709000000010 285.441772000000010
368.271271000000010 303.207457999999970
344.692321999999990 326.713684000000000
317.092957000000010 353.412048000000030
455.189086999999970 268.504211000000000
559.275513000000050 271.428558000000010
613.256104000000050 273.406494000000010
397.436279000000010 166.200974000000000
387.758941999999990 58.383926000000002
f: 289 tv: 1 nM: 9
446.133331000000000 290.528564000000020
458.709106000000020 313.584838999999990
473.459991000000000 337.697143999999980
491.427002000000020 366.453552000000000
486.893799000000000 270.101775999999970
585.122192000000040 263.655548000000010
630.943725999999970 260.831237999999980
435.500000000000000 167.616820999999990
436.879028000000010 54.580646999999999
f: 290 tv: 0 nM: 9
388.859984999999990 283.679993000000020
368.612731999999990 303.387268000000010
344.687011999999980 327.217559999999990
317.275146000000010 353.335967999999980
455.152160999999980 268.582610999999990
558.982909999999950 271.696594000000000
612.940918000000010 273.440947999999990
397.369995000000020 166.259995000000000
387.864746000000030 58.168033999999999
f: 290 tv: 1 nM: 9
446.381469999999980 291.622223000000020
458.737487999999980 312.262512000000020
473.632904000000000 336.860748000000000
491.371185000000030 366.696503000000010
487.180939000000020 269.738097999999980
585.127929999999990 263.662781000000000
630.856445000000010 261.435637999999980
435.613647000000010 167.613632000000000
436.809173999999980 54.675570999999998
f: 291 tv: 0 nM: 9
388.605560000000030 283.527770999999970
368.070525999999970 305.756409000000020
344.746581999999990 327.726013000000020
317.181580000000000 353.256988999999980
455.182922000000020 268.430907999999990
558.983459000000040 271.632232999999990
613.112793000000010 273.417297000000020
397.334961000000020 166.038834000000010
387.644135000000010 58.387385999999999
f: 291 tv: 1 nM: 9
445.922791000000020 291.621337999999980
458.890410999999970 313.150695999999980
473.524689000000020 336.876555999999990
491.244628999999970 366.757506999999980
486.947632000000000 269.971435999999980
585.237610000000020 264.044556000000000
630.621521000000030 261.186919999999990
435.739319000000020 167.683762000000000
436.764923000000010 54.473880999999999
f: 292 tv: 0 nM: 9
388.911773999999980 284.563019000000000
367.727263999999990 305.657561999999980
344.941162000000020 327.367644999999980
317.291655999999990 353.510405999999990
455.342102000000010 268.210540999999980
559.291687000000020 271.587951999999970
613.141235000000050 273.435119999999980
397.301024999999980 166.229583999999990
387.875000000000000 58.325001000000000
f: 292 tv: 1 nM: 9
445.515319999999970 290.525512999999990
458.671234000000030 313.041107000000010
473.550322999999990 337.050322999999990
491.460999000000020 366.516052000000000
486.868195000000010 269.959106000000020
585.350891000000050 264.456145999999990
630.926147000000010 261.403412000000000
435.843231000000000 167.860167999999990
436.590576000000000 54.547100000000000
f: 293 tv: 0 nM: 9
388.710938000000000 284.507813000000000
367.962951999999970 305.462951999999970
344.980469000000030 326.738280999999970
317.196807999999980 353.638306000000000
455.514434999999990 268.437500000000000
558.845215000000050 271.543639999999980
613.031006000000050 273.399230999999990
397.299987999999980 165.884216000000010
387.879302999999990 58.465515000000003
f: 293 tv: 1 nM: 9
446.267242000000010 290.646545000000000
458.680144999999980 312.738983000000020
473.627440999999980 336.820250999999980
491.441589000000020 366.348144999999990
486.951324000000000 270.141601999999980
585.216980000000040 264.462280000000020
630.824463000000040 261.462768999999980
435.811919999999990 167.440369000000000
436.728576999999970 54.435715000000002
f: 294 tv: 0 nM: 9
389.196259000000000 284.658875000000020
366.694946000000020 307.254577999999980
344.712891000000010 327.580658000000030
317.243103000000020 353.488952999999980
455.521362000000010 268.397429999999990
558.984497000000030 271.608521000000000
613.171752999999970 273.519072999999990
397.113647000000010 166.168182000000000
387.848358000000020 58.258198000000000
f: 294 tv: 1 nM: 9
445.927978999999990 290.699158000000010
458.601500999999980 312.981201000000000
473.532257000000020 337.957000999999990
491.300476000000000 366.646637000000000
486.949066000000020 269.930542000000000
585.128723000000040 263.975250000000020
630.876403999999980 261.376403999999980
435.747742000000020 167.418915000000000
436.796996999999980 54.274436999999999
f: 295 tv: 0 nM: 9
388.723541000000010 283.564697000000020
368.058562999999990 303.558562999999990
344.963318000000020 327.516662999999990
317.086486999999980 353.656769000000000
455.674743999999980 268.417480000000010
559.337524000000030 271.637512000000020
613.204406999999950 273.441620000000000
397.140899999999990 166.104553000000010
387.716095000000000 58.275424999999998
f: 295 tv: 1 nM: 9
445.735291000000020 292.372559000000020
458.311035000000000 312.535431000000020
473.477722000000030 336.964966000000000
491.262024000000000 366.796936000000020
487.201752000000000 269.947357000000010
585.237061000000040 264.306030000000020
630.833312999999980 261.298858999999990
435.739135999999970 167.578262000000000
436.544128000000000 54.544117000000000
f: 296 tv: 0 nM: 9
388.765625000000000 284.632813000000000
368.163116000000000 304.804961999999990
344.638367000000020 327.402527000000020
317.286498999999990 353.548645000000020
455.339630000000000 268.726409999999990
558.927368000000000 271.760680999999980
613.151977999999990 273.115996999999990
397.056701999999970 166.247421000000000
387.851684999999970 58.300846000000000
f: 296 tv: 1 nM: 9
446.087311000000000 291.134918000000030
458.968750000000000 312.445313000000000
473.392151000000010 337.218964000000030
491.486541999999990 366.721985000000020
487.184691999999980 270.036041000000010
584.921875000000000 264.882813000000000
630.946837999999960 261.489349000000000
435.495239000000030 167.538101000000010
436.454224000000010 54.454224000000004
f: 297 tv: 0 nM: 9
388.532836999999970 284.427002000000020
368.431366000000030 304.859467000000000
344.768951000000020 326.897736000000010
316.887756000000020 353.525512999999990
455.250000000000000 268.857147000000000
559.515747000000030 272.102355999999990
613.255370999999970 273.510803000000010
396.972229000000030 166.037033000000010
387.944915999999980 58.427967000000002
f: 297 tv: 1 nM: 9
445.528686999999990 291.700806000000000
459.023986999999980 312.339995999999990
473.418303999999980 337.245087000000010
491.680755999999970 366.523467999999980
487.239989999999980 270.339995999999990
585.128418000000010 264.564209000000010
631.179320999999960 261.048920000000010
435.765778000000010 167.500000000000000
436.529419000000020 54.485294000000003
f: 298 tv: 0 nM: 9
388.261016999999980 284.753662000000020
368.307189999999990 304.977111999999980
344.564026000000010 327.734740999999990
317.270720999999980 353.687805000000030
455.385956000000020 268.280701000000020
559.286865000000030 271.581970000000010
613.225586000000020 273.432343000000000
396.961150999999970 166.218445000000000
387.940491000000010 58.162697000000001
f: 298 tv: 1 nM: 9
445.381804999999990 290.963622999999980
458.663635000000000 312.109100000000010
473.554900999999970 337.245667000000030
491.440276999999980 366.648224000000030
487.114043999999980 270.157897999999990
585.743346999999970 264.588501000000010
631.123596000000020 261.275268999999980
435.609649999999990 167.495621000000000
436.862976000000000 54.451850999999998
f: 299 tv: 0 nM: 9
388.780944999999970 283.633331000000000
367.936675999999980 304.850006000000010
344.471251999999990 327.856322999999970
317.250000000000000 353.635010000000020
455.000000000000000 268.378510000000010
559.093444999999970 271.957946999999990
613.225586000000020 273.432343000000000
397.033324999999990 166.247620000000010
387.870087000000010 58.299213000000002
f: 299 tv: 1 nM: 9
445.775695999999980 291.443939000000000
459.014708999999980 311.818633999999970
473.369415000000000 337.359863000000020
491.405823000000000 366.874451000000020
487.496062999999990 270.602355999999990
585.509033000000040 264.513518999999970
631.042542000000030 260.904266000000010
435.756531000000000 167.386963000000010
436.887206999999990 54.710526000000002
f: 300 tv: 0 nM: 9
388.896300999999990 284.492584000000020
368.103057999999980 304.748077000000020
344.635833999999990 327.575133999999990
317.273163000000010 353.573180999999980
455.200012000000020 268.236358999999990
558.696837999999960 272.188965000000000
613.195496000000050 273.387206999999990
397.035706000000000 165.892853000000000
387.674804999999990 58.239837999999999
f: 300 tv: 1 nM: 9
446.366669000000000 290.314270000000020
458.510651000000000 311.861694000000000
473.380127000000020 337.745605000000010
491.345276000000010 366.742157000000020
487.094604000000000 270.108093000000000
585.785706000000000 264.663879000000010
630.844421000000010 261.144439999999970
435.869568000000020 167.500000000000000
436.610291000000020 54.566177000000003
f: 301 tv: 0 nM: 9
388.812042000000020 284.733093000000000
368.099304000000020 304.812042000000020
344.395264000000000 327.037170000000000
317.355010999999990 353.584991000000000
455.254639000000000 268.189819000000000
559.487793000000010 272.052856000000020
613.142273000000050 273.349579000000010
396.967896000000000 166.155959999999990
387.733063000000020 58.173729000000002
f: 301 tv: 1 nM: 9
445.875916000000020 291.485412999999990
458.635924999999990 311.718444999999970
473.367188000000000 338.471343999999990
491.261475000000020 366.834869000000030
487.083344000000010 269.995605000000010
585.192321999999990 264.263733000000000
631.000000000000000 261.159576000000020
435.747742000000020 167.418915000000000
436.807128999999970 54.471428000000003
f: 302 tv: 0 nM: 9
389.053558000000010 284.196441999999990
368.418915000000030 304.959473000000000
344.710846000000000 327.602417000000000
317.214294000000000 353.729064999999990
455.165191999999990 268.165191999999990
559.179809999999970 271.627197000000020
613.174255000000020 273.371216000000000
396.976196000000020 166.142853000000000
387.747742000000020 58.418919000000002
f: 302 tv: 1 nM: 9
446.416655999999990 290.388885000000020
459.158172999999980 311.739806999999980
473.248535000000000 337.812865999999990
491.330199999999990 366.580199999999990
487.000000000000000 269.916655999999990
585.397338999999990 264.129456000000000
631.051147000000010 260.960236000000010
435.887939000000020 167.551727000000000
436.764496000000010 54.518115999999999
f: 303 tv: 0 nM: 9
388.595824999999990 284.437500000000000
368.475342000000010 304.919006000000020
344.919341999999970 327.822570999999980
317.579803000000030 353.938965000000000
455.641144000000000 268.568541999999980
559.123901000000050 271.880523999999980
613.208678999999960 273.464568999999980
396.950012000000020 166.240906000000000
387.818573000000010 58.442478000000001
f: 303 tv: 1 nM: 9
445.855988000000020 291.212005999999970
458.624115000000020 313.039000999999980
473.549376999999990 337.308654999999990
491.354553000000010 366.440918000000010
486.551727000000030 270.025848000000000
585.399047999999990 264.408661000000000
630.939574999999990 261.428558000000010
435.921753000000020 167.613036999999990
436.783997000000000 54.652000000000001
f: 304 tv: 0 nM: 9
389.239685000000010 284.045440999999980
368.347229000000030 304.555542000000000
344.572844999999970 327.311248999999980
317.177429000000020 353.548401000000010
455.157897999999990 268.438599000000010
558.991149999999950 271.314147999999990
613.089600000000020 272.731139999999980
397.052642999999990 166.131576999999990
387.793854000000010 58.486843000000000
f: 304 tv: 1 nM: 9
446.270965999999990 292.106445000000010
458.679993000000020 312.891998000000000
473.328857000000030 337.204711999999970
491.509430000000010 366.556609999999980
487.063109999999990 269.961150999999970
585.254456000000000 264.325897000000000
630.833312999999980 261.414154000000000
435.891662999999990 167.766662999999990
436.561583999999980 54.481884000000001
f: 305 tv: 0 nM: 9
388.750000000000000 284.496277000000020
367.465423999999980 306.555847000000030
344.666655999999990 326.978271000000010
317.311218000000000 353.602051000000020
455.503966999999990 268.940491000000010
558.920531999999980 271.242980999999990
613.119995000000020 273.283997000000000
397.000000000000000 166.111649000000000
387.681030000000020 58.301723000000003
f: 305 tv: 1 nM: 9
446.080138999999970 291.320618000000020
458.877685999999980 312.723022000000010
473.575165000000030 337.303924999999990
491.490387000000000 366.447113000000000
486.986724999999980 270.000000000000000
585.210510000000000 264.359649999999990
630.713622999999980 261.417480000000010
435.875000000000000 167.675003000000000
436.576079999999990 54.590580000000003
f: 306 tv: 0 nM: 9
388.802916999999980 284.572997999999980
367.148071000000020 307.090118000000020
344.673218000000020 327.218964000000030
317.165801999999990 353.802642999999990
455.487914999999990 268.842742999999980
559.201781999999980 271.701752000000000
613.272704999999970 273.439392000000000
397.252440999999980 166.237868999999990
387.768005000000020 58.380001000000000
f: 306 tv: 1 nM: 9
446.580933000000020 293.034668000000010
458.766907000000000 313.057434000000000
473.546021000000000 337.297546000000010
491.491333000000000 366.943726000000030
487.051392000000020 269.766357000000030
585.530272999999970 264.060608000000000
630.658630000000020 261.677887000000000
435.692657000000000 167.477066000000010
436.820618000000020 54.419846000000000
f: 307 tv: 0 nM: 9
388.728333000000020 284.181090999999980
367.857147000000000 304.989806999999980
344.996399000000000 326.884887999999990
317.149261000000020 353.584564000000000
455.413940000000030 268.930327999999970
558.877074999999990 271.762298999999980
613.264953999999990 273.190308000000020
397.139160000000000 166.134018000000000
387.656769000000000 58.300846000000000
f: 307 tv: 1 nM: 9
445.948822000000010 291.212584999999990
458.837036000000010 312.462951999999970
473.489929000000020 337.110748000000000
491.469177000000000 366.819396999999980
486.908172999999980 269.459166999999980
585.148499000000020 263.767334000000010
630.901062000000020 261.098969000000010
435.885589999999980 167.546616000000000
436.593292000000020 54.369404000000003
f: 308 tv: 0 nM: 9
388.917328000000000 284.700775000000020
368.397644000000010 304.188965000000000
344.541930999999980 327.777404999999990
316.968903000000010 353.365295000000000
455.559326000000000 268.211853000000020
558.942627000000020 271.729522999999970
613.444458000000050 272.953003000000020
397.021056999999980 165.963165000000000
387.592925999999980 58.314158999999997
f: 308 tv: 1 nM: 9
445.750000000000000 291.781250000000000
459.077910999999970 313.162353999999990
473.570067999999990 337.356689000000020
491.239532000000000 366.693023999999980
486.986114999999980 269.875000000000000
585.333312999999980 263.938109999999990
630.939574999999990 261.450561999999990
435.967742999999980 167.701614000000010
436.764496000000010 54.641303999999998
f: 309 tv: 0 nM: 9
388.719513000000010 283.292693999999980
368.359711000000000 304.420867999999980
345.069611000000010 327.291137999999990
317.419800000000010 353.806609999999980
455.500000000000000 268.666655999999990
559.008545000000030 271.867523000000010
613.000000000000000 272.924987999999980
397.183960000000010 165.938674999999990
387.834746999999990 58.394066000000002
f: 309 tv: 1 nM: 9
445.862395999999990 291.032104000000000
458.721893000000020 313.428986000000010
473.578796000000010 337.587891000000010
491.484711000000000 366.875548999999980
487.088776000000000 269.878510000000010
585.505370999999970 263.704315000000010
631.060425000000010 261.428558000000010
435.646545000000000 167.750000000000000
436.628784000000000 54.500000000000000
f: 310 tv: 0 nM: 9
388.984680000000030 284.250000000000000
368.573089999999980 304.703857000000030
344.735291000000020 327.014708999999980
317.437194999999970 353.589385999999990
455.177277000000000 268.259094000000000
559.356017999999950 271.895996000000030
613.464294000000000 272.883941999999990
397.077332000000010 165.835051999999990
387.875000000000000 58.325001000000000
f: 310 tv: 1 nM: 9
445.808410999999980 290.570099000000030
458.513794000000020 313.496552000000010
473.556609999999980 337.452819999999970
491.288208000000000 367.006560999999980
486.968169999999990 269.768188000000010
585.166687000000020 263.747466999999970
631.000000000000000 261.159576000000020
435.758605999999990 167.603455000000000
436.739989999999980 54.264000000000003
f: 311 tv: 0 nM: 9
388.600890999999990 284.092102000000010
368.362060999999980 304.620697000000010
344.979583999999990 327.309508999999990
317.422912999999990 353.750000000000000
455.103760000000020 269.000000000000000
558.953247000000030 271.733642999999970
613.085938000000060 272.914063000000000
397.046386999999980 165.886596999999990
387.747742000000020 58.418919000000002
f: 311 tv: 1 nM: 9
446.032532000000000 290.995941000000020
458.661773999999980 313.007355000000020
473.536804000000020 337.527618000000020
491.338562000000020 366.735412999999990
487.320006999999980 270.164000999999980
584.986084000000010 264.143524000000010
631.021300999999990 261.021271000000010
435.674987999999980 167.766662999999990
436.674072000000020 54.233333999999999
f: 312 tv: 0 nM: 9
388.733337000000010 282.980010999999990
368.106566999999980 304.049194000000000
344.796173000000010 327.353516000000010
317.324126999999980 353.391968000000020
455.522308000000010 268.370544000000000
558.932129000000030 271.853576999999970
612.848145000000050 273.385193000000020
397.270844000000010 166.156250000000000
387.776305999999980 58.241225999999997
f: 312 tv: 1 nM: 9
445.495880000000000 291.640503000000020
458.758605999999990 313.058624000000010
473.533569000000000 336.690308000000020
491.552887000000000 366.610565000000010
487.283783000000030 269.900909000000010
585.109069999999970 264.218169999999990
631.000000000000000 261.708344000000010
435.818573000000010 167.557526000000000
436.771666999999980 54.248032000000002
f: 313 tv: 0 nM: 9
388.825591999999970 283.325591999999970
367.850006000000010 305.043335000000010
344.942017000000020 326.753631999999980
317.128265000000000 353.743469000000000
455.454559000000020 268.227263999999990
559.228027000000000 271.760010000000020
612.842101999999950 273.530089999999970
397.077332000000010 166.175262000000000
387.848358000000020 58.258198000000000
f: 313 tv: 1 nM: 9
445.730469000000030 291.488280999999970
458.527435000000030 313.167693999999980
473.390625000000000 337.265625000000000
491.226654000000000 366.828888000000010
487.141662999999990 270.141662999999990
585.085021999999980 264.065001999999990
630.423095999999990 261.250000000000000
435.538086000000020 167.485717999999990
436.742767000000010 54.329712000000001
f: 314 tv: 0 nM: 9
388.750000000000000 283.145355000000000
368.125000000000000 305.013152999999990
344.927642999999990 327.328949000000020
317.132263000000020 353.589935000000030
455.216522000000000 268.448822000000010
559.036499000000050 271.937957999999980
612.922485000000050 273.368225000000000
397.201934999999990 166.096161000000000
387.876037999999990 58.359504999999999
f: 314 tv: 1 nM: 9
445.549255000000020 291.973480000000000
458.610291000000020 312.419128000000000
473.409943000000000 337.239135999999970
491.199553999999980 366.650238000000000
487.062500000000000 270.265625000000000
585.179625999999980 264.048553000000030
630.716186999999990 261.162170000000000
435.801787999999990 167.518021000000000
436.669281000000010 54.248032000000002
f: 315 tv: 0 nM: 9
388.422791000000020 285.238983000000020
368.516936999999980 303.906769000000000
344.673461999999970 327.091827000000020
317.110840000000000 353.635468000000000
455.059814000000020 268.431609999999980
559.155029000000010 271.325012000000020
612.879027999999950 273.137085000000010
397.258941999999990 165.955353000000000
387.743896000000010 58.243904000000001
f: 315 tv: 1 nM: 9
445.780304000000000 291.734863000000020
458.699279999999990 312.829711999999970
473.473510999999970 337.211913999999980
491.408690999999980 366.657532000000000
487.015625000000000 270.085938000000000
585.197388000000050 264.407897999999990
630.858703999999990 261.369568000000020
435.463318000000020 167.623855999999990
436.727600000000000 54.384326999999999
f: 316 tv: 0 nM: 9
388.570831000000000 284.645844000000010
368.382874000000020 303.657653999999980
344.681549000000020 327.818450999999980
317.255219000000010 353.500000000000000
455.692902000000000 268.854339999999980
559.206726000000000 271.572113000000000
613.312500000000000 272.875000000000000
397.119049000000020 166.142853000000000
387.683745999999990 58.542735999999998
f: 316 tv: 1 nM: 9
445.838593000000000 291.543303999999980
458.652678999999980 312.541991999999990
473.961150999999970 335.859221999999990
491.210144000000010 366.560393999999970
487.228057999999980 270.236847000000010
585.221252000000050 264.305297999999990
630.704528999999980 261.250000000000000
435.629302999999990 167.818970000000010
436.906982000000030 54.383719999999997
f: 317 tv: 0 nM: 9
388.342865000000020 282.614287999999990
368.390136999999980 304.534088000000000
344.618590999999980 327.592957000000010
317.431366000000030 353.485291000000020
455.203705000000010 268.787048000000030
559.048523000000050 271.665038999999980
612.983337000000010 273.033324999999990
396.946441999999990 166.169647000000000
387.827727999999980 58.302520999999999
f: 317 tv: 1 nM: 9
445.717865000000020 292.246428999999980
458.744689999999990 312.464539000000000
473.542480000000010 337.186279000000010
491.153106999999980 366.590912000000000
487.602814000000020 269.915893999999980
585.211730999999990 264.477478000000020
630.484985000000050 261.355010999999990
435.739135999999970 167.578262000000000
436.811523000000020 54.657691999999997
f: 318 tv: 0 nM: 9
388.835357999999990 283.408539000000020
368.172180000000030 304.897338999999990
345.055206000000000 327.003235000000020
317.048981000000030 353.595367000000010
455.350402999999970 268.614166000000010
559.114014000000000 271.938599000000010
612.898438000000060 273.101563000000000
397.032104000000000 166.238525000000010
387.995758000000020 58.266948999999997
f: 318 tv: 1 nM: 9
445.765227999999980 291.291290000000000
458.869232000000010 312.446167000000000
473.541655999999990 337.092957000000010
491.383025999999970 366.566528000000010
487.099213000000020 270.353180000000010
585.440673999999940 264.610167999999990
630.531555000000030 261.105255000000000
435.869568000000020 167.500000000000000
436.674072000000020 54.329628000000000
f: 319 tv: 0 nM: 9
388.281250000000000 285.475708000000000
368.233550999999980 304.898010000000000
345.002868999999980 327.588562000000020
317.044738999999990 353.339477999999990
455.156769000000000 268.690674000000000
558.890747000000030 271.894957999999970
613.088257000000000 273.100829999999970
397.059081999999990 166.104553000000010
387.846161000000000 58.371796000000003
f: 319 tv: 1 nM: 9
445.927277000000000 290.700012000000020
458.700012000000020 312.707702999999980
473.617309999999970 337.687164000000000
491.394287000000020 366.863433999999980
487.336365000000000 270.163635000000000
585.168274000000000 263.927887000000000
630.663024999999950 261.347839000000020
435.622742000000020 167.540909000000000
436.708344000000010 54.576388999999999
f: 320 tv: 0 nM: 9
388.590912000000000 283.808074999999970
367.901366999999990 305.034026999999980
345.080993999999980 327.440155000000000
317.121613000000020 353.799987999999980
455.332000999999990 268.440001999999990
559.322020999999950 271.881348000000000
613.444458000000050 273.089751999999980
397.228728999999990 166.079788000000010
387.775848000000000 58.112068000000001
f: 320 tv: 1 nM: 9
445.704926000000000 291.631133999999970
458.651001000000010 313.097321000000020
473.641113000000020 337.257659999999990
491.280548000000010 366.726256999999980
486.953399999999990 270.182189999999990
585.046997000000030 264.572661999999980
630.994263000000050 261.103455000000000
435.610167999999990 167.457626000000000
436.899993999999990 54.500000000000000
f: 321 tv: 0 nM: 9
388.563903999999980 284.507506999999980
368.091613999999990 304.675568000000000
344.952392999999970 327.608856000000000
317.085846000000000 353.808074999999970
455.270264000000000 268.085571000000020
559.245850000000020 271.745818999999980
613.345153999999980 272.933624000000010
396.918488000000020 165.929351999999990
387.783905000000000 58.266948999999997
f: 321 tv: 1 nM: 9
446.324310000000030 290.274780000000020
458.779998999999980 312.839995999999990
473.218384000000010 337.310333000000010
491.340087999999980 366.831084999999970
487.339294000000000 269.991058000000010
585.058838000000040 263.911773999999980
631.000000000000000 261.011626999999980
435.561309999999990 167.438674999999990
436.728882000000000 54.468307000000003
f: 322 tv: 0 nM: 9
388.704711999999970 284.590546000000020
367.865935999999980 304.300720000000010
345.142395000000020 327.534821000000020
317.057007000000000 354.080322000000020
455.392242000000010 268.530182000000020
559.421264999999950 272.236205999999980
613.455872000000000 273.580872000000000
397.151520000000000 166.328278000000010
387.833344000000010 58.325001000000000
f: 322 tv: 1 nM: 9
445.737914999999990 291.383057000000010
459.023803999999980 312.925170999999980
473.575165000000030 336.964049999999990
491.406250000000000 366.602691999999990
487.272736000000010 270.144623000000020
585.095459000000010 264.459106000000020
630.932555999999980 261.241577000000010
435.594024999999990 167.538467000000000
436.649993999999990 54.365386999999998
f: 323 tv: 0 nM: 9
388.427094000000010 283.989594000000010
368.247954999999990 304.162598000000000
344.510344999999970 327.024138999999990
317.325652999999990 353.753845000000010
455.559326000000000 268.550841999999990
559.371338000000040 271.930144999999980
612.960449000000040 273.359711000000000
396.939392000000000 166.075760000000000
387.870697000000010 58.465515000000003
f: 323 tv: 1 nM: 9
446.105620999999990 291.732391000000010
458.708037999999990 312.470795000000010
473.472381999999980 337.009215999999980
491.150238000000000 366.579803000000030
487.433624000000010 270.163726999999990
584.929320999999960 264.085846000000000
630.793822999999970 261.170104999999980
435.846497000000000 167.451752000000000
436.763367000000020 54.309157999999996
f: 324 tv: 0 nM: 9
388.813263000000010 283.493988000000000
368.179474000000030 304.269226000000000
344.525268999999980 326.045440999999980
316.858367999999980 353.410399999999980
455.491241000000000 268.429809999999970
559.203125000000000 272.023438000000000
613.109497000000030 273.339417000000030
397.014861999999990 166.039612000000010
387.879028000000010 58.193550000000002
f: 324 tv: 1 nM: 9
445.745361000000000 290.615752999999980
458.766449000000020 313.148010000000000
473.467071999999970 337.134734999999980
491.411773999999980 366.590485000000000
487.297423999999980 270.168091000000000
585.116820999999960 264.336456000000000
630.882996000000050 261.063843000000020
435.615692000000020 167.495865000000010
436.727600000000000 54.324627000000000
f: 325 tv: 0 nM: 9
388.329253999999990 284.325195000000010
368.272308000000010 304.441956000000000
345.166655999999990 326.095244999999980
316.997253000000000 353.437164000000000
455.581818000000000 268.500000000000000
559.370667000000030 271.896545000000000
612.919677999999980 273.434296000000020
397.102814000000020 166.210281000000010
387.848358000000020 58.258198000000000
f: 325 tv: 1 nM: 9
446.072570999999980 290.838714999999980
458.542206000000020 313.165588000000010
473.439392000000000 337.230316000000020
491.348206000000000 366.375000000000000
487.219817999999980 270.297423999999980
585.081909000000000 264.306030000000020
630.882996000000050 261.159576000000020
435.824798999999980 167.350433000000010
436.781494000000010 54.533332999999999
f: 326 tv: 0 nM: 9
388.247466999999970 283.292937999999990
368.357665999999990 304.923369999999980
345.120818999999980 328.500000000000000
317.193298000000030 353.693298000000030
455.305084000000020 268.906769000000000
559.203368999999950 271.737274000000010
613.293213000000040 273.417297000000020
396.961150999999970 166.218445000000000
387.843231000000000 58.139831999999998
f: 326 tv: 1 nM: 9
445.779998999999980 291.040009000000000
458.890990999999990 312.593994000000010
473.605956999999990 336.841064000000020
491.423767000000000 366.771300999999990
487.137604000000010 269.710999000000020
585.018860000000020 264.226409999999990
630.828125000000000 261.234375000000000
435.758484000000010 167.529663000000000
436.654419000000020 54.426471999999997
f: 327 tv: 0 nM: 9
388.826934999999990 284.278839000000000
368.453490999999990 305.441864000000010
344.533324999999990 327.990906000000000
317.032074000000020 353.933167000000030
455.306030000000020 268.590514999999980
559.240479000000050 271.778624999999980
613.015990999999990 273.100006000000010
397.071441999999990 166.285721000000000
387.850006000000010 58.416668000000001
f: 327 tv: 1 nM: 9
445.750000000000000 291.382355000000020
458.804504000000010 312.334594999999980
473.473694000000020 337.277770999999970
491.419800000000010 366.641509999999980
487.016541000000020 270.169434000000020
585.513244999999980 264.358398000000020
631.255798000000030 261.186035000000000
435.836211999999990 167.551727000000000
436.558837999999980 54.566177000000003
f: 328 tv: 0 nM: 9
388.796996999999980 284.755646000000010
368.168822999999970 304.954559000000020
344.519470000000010 327.370116999999990
317.122406000000010 353.846343999999990
455.108917000000020 268.103973000000000
559.377869000000030 271.793883999999990
613.111999999999970 273.355988000000020
397.170012999999980 165.869994999999990
387.853455000000000 58.129311000000001
f: 328 tv: 1 nM: 9
445.451446999999970 290.796111999999990
458.761199999999970 312.432831000000020
473.445769999999980 337.620482999999980
491.697814999999990 366.906524999999990
487.087157999999990 270.000000000000000
585.394043000000010 264.012725999999990
630.564819000000060 261.416655999999990
435.869568000000020 167.500000000000000
436.828246999999980 54.679389999999998
f: 329 tv: 0 nM: 9
388.533080999999980 284.636016999999980
368.201294000000020 304.798705999999980
344.964966000000000 327.414000999999980
317.058197000000010 353.753966999999990
455.827727999999980 268.420165999999990
559.640014999999950 272.108002000000000
613.037841999999960 273.042022999999970
397.033324999999990 165.685714999999990
387.699158000000010 58.190677999999998
f: 329 tv: 1 nM: 9
446.032042999999990 289.852570000000010
458.327332000000010 312.740996999999990
473.353668000000030 337.481720000000000
491.358458999999980 366.698639000000010
485.751617000000010 270.187102999999980
584.889464999999970 263.894745000000000
630.348206000000000 261.500000000000000
435.869568000000020 167.500000000000000
436.804504000000010 54.515037999999997
f: 330 tv: 0 nM: 9
388.919494999999980 284.461853000000020
368.149993999999990 304.585724000000030
344.923828000000010 327.192047000000000
317.016205000000010 353.581084999999970
455.220184000000020 268.105499000000010
559.350403000000030 271.614166000000010
612.960021999999980 273.252013999999970
397.068175999999990 165.731811999999990
387.905731000000000 58.258198000000000
f: 330 tv: 1 nM: 9
445.635405999999990 290.385405999999990
458.761596999999990 313.208618000000000
473.429015999999990 337.206787000000020
491.422546000000010 366.678406000000000
487.247619999999980 269.757140999999990
585.105774000000000 264.067321999999990
630.556701999999970 261.025786999999980
435.800873000000020 167.522124999999990
436.866424999999990 54.320610000000002
f: 331 tv: 0 nM: 9
388.619719999999970 284.767608999999990
368.913452000000010 305.368590999999980
344.368896000000010 327.131103999999990
316.518065999999980 353.602417000000000
455.466095000000000 268.516936999999980
559.133057000000010 271.596343999999990
613.263793999999960 273.385833999999990
397.033020000000020 165.929245000000010
387.905731000000000 58.258198000000000
f: 331 tv: 1 nM: 9
445.603760000000020 290.783020000000020
458.519379000000010 312.833344000000010
473.312102999999980 337.296173000000010
491.548157000000000 366.575684000000020
486.539611999999980 269.514861999999990
585.462768999999980 264.143616000000010
630.558227999999990 261.048553000000030
435.621856999999980 167.575623000000010
436.788452000000010 54.696151999999998
f: 332 tv: 0 nM: 9
388.577880999999990 284.127045000000010
368.183441000000020 305.150878999999970
344.278441999999980 327.119751000000010
317.027039000000000 353.505402000000000
455.333344000000010 268.000000000000000
559.557372999999980 271.639343000000000
613.157043000000040 273.136352999999990
397.058258000000020 166.072814999999990
387.905731000000000 58.258198000000000
f: 332 tv: 1 nM: 9
445.668364999999990 290.729583999999990
458.583923000000030 312.790222000000030
473.439757999999980 338.006012000000000
491.469634999999980 366.507019000000010
487.051269999999990 270.132476999999990
585.329773000000050 264.106383999999990
630.679260000000000 261.311309999999990
435.663788000000010 167.698273000000000
436.742950000000010 54.468307000000003
f: 333 tv: 0 nM: 9
388.685729999999980 284.528564000000020
368.611481000000030 304.956084999999970
344.695525999999970 327.580138999999970
317.160216999999990 353.439239999999980
455.725006000000010 268.644989000000010
559.467223999999990 271.762298999999980
613.073058999999940 273.157684000000020
397.078125000000000 166.036452999999990
387.810333000000010 58.336205000000000
f: 333 tv: 1 nM: 9
445.608093000000000 291.423430999999990
458.727600000000000 313.006896999999980
473.631317000000020 338.808074999999970
491.520629999999980 366.488524999999980
486.860869999999980 270.352172999999990
585.202147999999970 264.138306000000000
630.805846999999970 261.373779000000010
435.828949000000020 167.592102000000010
436.829772999999990 54.500000000000000
f: 334 tv: 0 nM: 9
388.517395000000020 283.886962999999980
368.339751999999980 302.788452000000010
344.599273999999980 327.444855000000020
317.112030000000000 353.852447999999980
455.281250000000000 267.958344000000010
559.358337000000010 272.000000000000000
613.201843000000050 273.160552999999990
397.075012000000020 165.964996000000010
387.741058000000010 58.428573999999998
f: 334 tv: 1 nM: 9
446.205688000000010 291.684387000000020
458.812042000000020 313.021271000000010
473.427215999999990 337.452544999999990
491.481139999999980 366.495270000000000
486.659485000000020 270.159485000000020
585.421326000000020 264.143524000000010
630.587951999999970 261.365752999999980
435.706145999999990 167.662276999999990
436.641296000000010 54.670287999999999
f: 335 tv: 0 nM: 9
388.358977999999980 284.115387000000000
367.825927999999980 304.370361000000000
344.832091999999990 327.242523000000010
317.220336999999970 353.613006999999980
455.611603000000000 268.227691999999990
559.559630999999970 271.775238000000000
613.119201999999970 273.111541999999990
397.331635000000010 165.994903999999990
387.966675000000010 58.216667000000001
f: 335 tv: 1 nM: 9
445.823852999999990 289.982940999999980
458.458069000000020 312.899993999999990
473.659362999999980 337.671875000000000
491.343596999999990 366.720367000000010
487.331787000000020 269.953278000000010
584.952147999999970 264.443481000000020
631.168396000000030 261.057891999999980
435.869568000000020 167.500000000000000
436.842102000000010 54.469925000000003
f: 336 tv: 0 nM: 9
389.240752999999980 284.351836999999990
368.086365000000000 303.431824000000010
344.838714999999980 327.538696000000020
317.147948999999980 353.484680000000030
455.743590999999980 268.500000000000000
559.185364000000050 271.745697000000010
613.286254999999980 273.503814999999970
397.222778000000010 166.168319999999990
387.919494999999980 58.233051000000003
f: 336 tv: 1 nM: 9
446.155640000000010 291.814574999999990
458.705474999999980 312.760284000000010
473.712432999999980 336.748352000000010
491.160370000000000 366.561309999999990
487.286377000000020 269.895446999999990
585.228149000000030 264.145629999999980
630.902160999999980 261.597839000000020
435.765778000000010 167.500000000000000
436.549622000000000 54.324429000000002
f: 337 tv: 0 nM: 9
388.748046999999990 284.589141999999980
367.765503000000020 304.651732999999980
344.702179000000000 327.841522000000000
317.283905000000000 353.497498000000010
455.522308000000010 268.388397000000000
559.087708000000020 272.000000000000000
613.233337000000010 273.370361000000000
396.923065000000010 166.038467000000000
387.733063000000020 58.216102999999997
f: 337 tv: 1 nM: 9
445.614685000000010 290.912842000000010
459.030304000000000 313.160614000000010
473.353118999999990 337.478118999999990
491.090270999999970 366.604155999999990
487.016662999999990 269.966675000000010
585.168334999999960 264.222778000000010
630.853516000000010 261.323241999999990
435.818573000000010 167.442474000000000
436.821441999999990 54.670634999999997
f: 338 tv: 0 nM: 9
389.065033000000030 284.337402000000000
367.939026000000010 303.536590999999990
344.716216999999970 327.351349000000030
317.608703999999990 353.794677999999980
455.829071000000000 268.217957000000010
559.362915000000040 271.983856000000000
613.082703000000040 273.402251999999980
396.990752999999980 165.898147999999990
387.810333000000010 58.336205000000000
f: 338 tv: 1 nM: 9
445.975219999999980 291.285125999999990
459.025969999999970 312.863647000000010
473.541655999999990 337.208344000000010
491.315795999999980 366.592102000000010
486.613037000000020 270.078246999999980
585.254639000000000 264.171294999999990
630.584229000000050 261.052642999999990
435.834746999999990 167.605927000000010
436.759705000000000 54.484496999999998
f: 339 tv: 0 nM: 9
388.589417000000030 284.000000000000000
367.793548999999980 304.841949000000000
344.816985999999990 327.467315999999980
317.476532000000020 353.708923000000030
455.839141999999980 268.373900999999990
559.313415999999960 272.044768999999970
612.904601999999950 273.335875999999980
397.270844000000010 166.156250000000000
387.826262999999980 58.266948999999997
f: 339 tv: 1 nM: 9
445.551269999999990 291.632476999999990
458.899292000000000 312.730225000000020
473.469878999999990 337.596375000000020
491.433928999999980 366.819396999999980
487.132750999999980 270.030975000000010
585.069336000000020 264.252472000000010
631.025757000000000 261.268036000000000
435.869568000000020 167.500000000000000
436.794768999999970 54.376865000000002
f: 340 tv: 0 nM: 9
388.618805000000010 283.663361000000010
367.937897000000020 304.960784999999990
344.603882000000000 327.545440999999980
317.468903000000010 353.958556999999980
456.093750000000000 268.718750000000000
559.225220000000040 271.809173999999980
613.350403000000030 273.175201000000020
397.324462999999980 165.845749000000010
387.723694000000020 58.179825000000001
f: 340 tv: 1 nM: 9
445.943694999999990 292.019866999999980
458.996796000000020 312.868590999999980
473.532166000000020 337.692993000000000
491.453339000000030 366.842223999999990
487.154204999999990 269.859802000000000
585.180541999999950 264.245361000000000
630.916687000000020 261.138885000000020
435.818573000000010 167.557526000000000
436.774811000000000 54.549618000000002
f: 341 tv: 0 nM: 9
388.901001000000010 283.777221999999990
367.985901000000010 304.394379000000010
344.720763999999970 327.240265000000020
317.504700000000010 353.887329000000020
455.274993999999990 268.005004999999980
559.056824000000010 271.731048999999980
613.080505000000020 273.021179000000020
397.285706000000000 165.961533000000000
387.983337000000010 58.200001000000000
f: 341 tv: 1 nM: 9
445.426910000000020 292.057678000000010
458.797791000000020 312.466919000000020
473.718505999999990 336.559264999999980
491.160797000000000 366.678406000000000
487.262725999999990 270.355927000000010
585.308044000000000 264.040191999999990
630.755187999999980 261.078125000000000
435.686371000000010 167.559097000000010
436.531677000000000 54.559860000000000
f: 342 tv: 0 nM: 9
388.995270000000000 283.683960000000010
368.613983000000020 304.731628000000000
344.571868999999990 327.754485999999990
317.113068000000000 353.487427000000030
455.122650000000020 268.160370000000000
559.205627000000050 271.971770999999990
613.146544999999950 273.051727000000030
397.153076000000000 166.000000000000000
387.826262999999980 58.622878999999998
f: 342 tv: 1 nM: 9
445.558135999999990 291.422484999999990
459.011810000000030 312.496062999999990
473.574706999999990 337.988495000000000
491.280273000000020 366.789245999999990
487.224762000000000 270.018341000000020
585.149108999999950 264.508759000000000
631.277222000000050 261.074249000000010
435.686371000000010 167.513641000000010
436.750000000000000 54.576087999999999
f: 343 tv: 0 nM: 9
388.632355000000020 283.710784999999990
368.165405000000020 304.492493000000020
344.917816000000020 327.253418000000010
317.165801999999990 353.562164000000000
455.296600000000010 268.254241999999980
559.233337000000010 271.837036000000010
613.120972000000050 273.080658000000030
397.000000000000000 166.000000000000000
387.810333000000010 58.551723000000003
f: 343 tv: 1 nM: 9
445.933318999999980 291.953339000000030
458.894379000000010 312.838012999999990
473.494201999999970 337.965118000000020
491.434387000000020 366.789581000000000
487.236114999999980 269.532410000000030
585.211182000000010 264.504302999999990
631.081848000000040 261.336365000000000
435.758605999999990 167.715515000000010
436.728882000000000 54.404930000000000
f: 344 tv: 0 nM: 9
388.595244999999980 284.722229000000030
368.691314999999970 304.095642000000000
344.622710999999980 327.404906999999980
317.263152999999990 353.384215999999980
455.338378999999970 268.656555000000030
558.797301999999950 271.396392999999990
613.177185000000010 273.464568999999980
397.440368999999980 166.050461000000010
387.658112000000020 58.277779000000002
f: 344 tv: 1 nM: 9
445.866942999999990 291.528229000000010
458.767853000000000 312.975006000000010
473.444458000000000 337.820984000000010
491.386260999999990 366.791473000000000
487.044249999999980 270.199126999999980
584.913208000000050 264.851226999999990
630.876403999999980 261.376403999999980
435.651794000000000 167.750000000000000
436.772369000000030 54.573169999999998
f: 345 tv: 0 nM: 9
388.711394999999980 284.243896000000010
368.124146000000000 305.003447999999990
345.000000000000000 327.286162999999990
317.178406000000000 353.572876000000010
455.344330000000010 268.250000000000000
559.000000000000000 271.670929000000000
613.156493999999950 273.450378000000000
397.143616000000010 165.750000000000000
387.792357999999980 58.216102999999997
f: 345 tv: 1 nM: 9
445.829162999999990 290.812500000000000
459.021911999999990 312.624083999999980
473.451598999999990 337.893554999999990
491.547515999999970 366.658386000000010
487.237487999999980 270.195831000000000
584.546752999999970 264.121489999999990
630.914000999999980 261.284943000000000
435.699158000000010 167.656783999999990
436.718750000000000 54.492187999999999
f: 346 tv: 0 nM: 9
388.839844000000030 284.730469000000030
368.048522999999990 304.548522999999990
345.035491999999980 327.470978000000000
317.301575000000010 353.510589999999980
455.190276999999980 268.477874999999980
559.162903000000030 271.746216000000000
613.239319000000020 273.115387000000000
397.152374000000010 166.109528000000010
387.817077999999980 58.430892999999998
f: 346 tv: 1 nM: 9
445.684020999999970 291.996520999999970
458.571441999999990 312.627808000000020
473.494507000000000 337.631866000000000
491.533324999999990 366.686675999999980
487.128203999999980 269.961547999999990
585.025879000000030 264.577576000000020
631.129882999999950 260.824677000000010
435.818969999999980 167.629302999999990
436.740601000000030 54.045113000000001
f: 347 tv: 0 nM: 9
389.225402999999970 284.594269000000000
367.969177000000000 304.476013000000020
345.203582999999980 326.946441999999990
317.082916000000010 353.477386000000020
455.361603000000000 268.638397000000000
559.483214999999970 271.722687000000010
613.394165000000040 273.543792999999990
397.202025999999990 166.136368000000000
387.995758000000020 58.300846000000000
f: 347 tv: 1 nM: 9
445.977600000000000 291.291045999999990
458.583954000000010 312.916045999999990
473.539642000000010 337.576233000000000
491.314819000000000 366.527770999999970
487.016541000000020 269.830565999999980
584.991149999999950 264.712402000000000
630.869812000000020 261.369780999999990
435.758605999999990 167.646545000000000
436.549987999999980 54.319229000000000
f: 348 tv: 0 nM: 9
388.637389999999980 284.503814999999970
368.075195000000010 304.530089999999970
344.696197999999980 327.424041999999990
317.290161000000010 353.411925999999990
455.245818999999980 268.579162999999990
559.333312999999980 271.526305999999980
613.155761999999980 273.409851000000000
397.070709000000020 165.984848000000000
387.619476000000020 58.181415999999999
f: 348 tv: 1 nM: 9
446.218994000000010 291.368622000000020
458.894287000000020 313.382842999999980
473.402312999999990 337.517242000000010
491.458160000000020 366.958160000000020
486.948424999999990 270.170623999999980
584.968201000000020 263.968169999999990
631.236267000000000 261.032959000000010
435.704559000000020 167.513641000000010
436.558837999999980 54.264705999999997
f: 349 tv: 0 nM: 9
388.583983999999990 284.332000999999990
367.979034000000010 304.395110999999990
344.324553999999980 327.847961000000000
317.010864000000030 353.581511999999980
455.176727000000030 268.435333000000010
559.391296000000010 271.647827000000010
613.409119000000030 273.024780000000020
397.140198000000000 166.313080000000010
387.843231000000000 58.080508999999999
f: 349 tv: 1 nM: 9
446.170531999999980 291.228668000000030
458.943665000000010 312.774657999999990
473.425293000000010 337.522980000000020
491.365478999999990 366.591919000000020
487.096007999999980 270.276001000000010
584.750000000000000 263.809998000000010
630.705627000000050 261.308410999999980
435.818573000000010 167.495575000000000
436.700012000000020 54.342857000000002
f: 350 tv: 0 nM: 9
388.485076999999990 284.641785000000030
368.426360999999990 304.290709999999990
344.722229000000030 326.642853000000000
317.260986000000000 353.354401000000000
455.274780000000020 268.711700000000010
559.246033000000010 271.674591000000020
613.075378000000000 273.075408999999980
397.145629999999980 166.179610999999990
387.846770999999990 58.209679000000001
f: 350 tv: 1 nM: 9
446.269774999999980 291.604309000000000
458.871796000000020 313.237183000000020
473.449370999999990 336.955688000000010
491.429870999999990 366.717194000000010
487.180663999999980 270.252106000000030
585.207641999999960 264.173737000000020
630.985718000000020 261.295227000000010
435.559631000000020 167.555054000000010
436.481873000000010 54.373187999999999
f: 351 tv: 0 nM: 9
388.786285000000020 284.495971999999990
368.261292000000030 305.316131999999980
344.629760999999970 326.251922999999980
317.153441999999980 353.500000000000000
455.336365000000000 268.563628999999990
559.278259000000050 271.917389000000010
613.413940000000030 273.053284000000020
397.301787999999990 166.000000000000000
387.538452000000010 58.064101999999998
f: 351 tv: 1 nM: 9
445.940674000000000 291.305084000000020
458.991027999999970 313.377257999999980
473.471862999999980 337.065612999999980
491.509247000000020 366.560181000000000
487.146545000000000 270.155182000000020
584.945922999999990 264.292785999999980
630.888915999999990 261.500000000000000
435.747742000000020 167.418915000000000
436.774445000000010 54.342106000000001
f: 352 tv: 0 nM: 9
389.089294000000000 283.723206000000000
368.250000000000000 304.250000000000000
344.681488000000000 327.144439999999970
317.039551000000020 353.194915999999980
455.423797999999980 268.504760999999970
559.227661000000010 271.272308000000010
613.129944000000020 273.433074999999970
397.299987999999980 166.361908000000000
387.979674999999990 58.325203000000002
f: 352 tv: 1 nM: 9
445.610748000000000 291.952544999999990
458.773803999999980 311.726196000000020
473.539642000000010 337.734740999999990
491.488892000000020 366.646666999999980
487.154204999999990 269.915893999999980
585.126098999999950 264.500000000000000
630.833312999999980 261.616150000000000
435.765778000000010 167.500000000000000
436.669341999999970 54.282257000000001
f: 353 tv: 0 nM: 9
388.438019000000000 283.971069000000000
367.750000000000000 304.750000000000000
344.673767000000000 327.492920000000030
317.111420000000010 353.394287000000020
455.399993999999990 268.633331000000000
559.206726000000000 271.399047999999990
613.023621000000050 273.161407000000000
397.112731999999990 165.985290999999990
387.882111000000010 58.341461000000002
f: 353 tv: 1 nM: 9
445.859253000000020 291.581481999999990
458.695648000000010 312.528992000000020
473.379517000000020 337.927704000000010
491.366515999999990 366.581451000000020
487.058044000000000 269.879456000000000
585.059142999999950 263.892487000000020
630.886597000000050 261.067017000000020
435.782623000000000 167.578262000000000
436.786773999999980 54.382354999999997
f: 354 tv: 0 nM: 9
388.484619000000010 284.792297000000020
367.750000000000000 304.000000000000000
344.828765999999970 327.712340999999980
317.320740000000000 353.613220000000010
455.611603000000000 268.549103000000000
559.223694000000020 271.864043999999980
613.184447999999970 273.127045000000010
397.086365000000000 166.168182000000000
387.836211999999990 58.336205000000000
f: 354 tv: 1 nM: 9
445.791655999999990 291.382567999999990
458.691284000000000 312.956390000000000
473.473845999999980 337.834290000000010
491.366058000000010 366.500000000000000
487.032715000000000 269.990661999999990
584.980408000000010 264.147064000000000
630.765930000000030 261.521271000000010
435.765778000000010 167.500000000000000
436.691985999999990 54.408000999999999
f: 355 tv: 0 nM: 9
388.794525000000020 282.500000000000000
367.750000000000000 302.750000000000000
344.922821000000000 327.570465000000010
317.376220999999990 353.662627999999980
455.481322999999970 268.747650000000020
559.425598000000040 271.545440999999980
613.094238000000020 273.200806000000000
397.176177999999990 166.161911000000000
387.826262999999980 58.266948999999997
f: 355 tv: 1 nM: 9
446.183441000000020 291.676269999999990
458.640015000000010 312.739989999999980
473.449402000000020 338.032744999999980
491.378571000000020 366.602386000000020
487.140778000000010 269.912627999999980
585.112244000000030 263.908172999999980
630.727721999999970 261.287140000000020
435.645293999999980 167.606842000000000
436.626801000000000 54.641303999999998
f: 356 tv: 0 nM: 9
388.714812999999990 284.859253000000020
368.750000000000000 304.750000000000000
344.578734999999990 327.236205999999980
317.073760999999990 353.229522999999970
455.436951000000020 268.216216999999970
559.525208000000020 271.571441999999990
613.258605999999990 273.318969999999980
397.231475999999990 165.916672000000010
387.557526000000000 58.181415999999999
f: 356 tv: 1 nM: 9
445.873229999999980 291.781677000000000
458.576934999999990 312.951050000000010
473.446105999999990 337.616760000000000
491.282410000000030 366.458344000000010
486.758759000000000 270.092102000000010
584.947143999999980 264.072113000000000
630.924987999999980 261.204987000000020
435.818573000000010 167.442474000000000
436.862976000000000 54.518517000000003
f: 357 tv: 0 nM: 9
388.512939000000020 284.064666999999990
369.000000000000000 305.750000000000000
344.866913000000010 327.043152000000020
317.095733999999990 353.430847000000030
455.797974000000010 268.207062000000010
559.736449999999990 272.011626999999980
613.179809999999970 273.241241000000000
396.969696000000000 165.803023999999990
387.676483000000020 58.336136000000003
f: 357 tv: 1 nM: 9
445.986297999999980 292.006836000000020
459.105102999999990 312.961792000000000
473.389557000000020 337.631896999999980
491.346161000000000 366.567321999999990
486.953399999999990 270.021179000000020
585.381348000000000 264.228820999999980
630.864562999999980 261.020844000000010
435.886962999999980 167.404343000000010
436.891785000000030 54.511192000000001
f: 358 tv: 0 nM: 9
388.539825000000010 284.128326000000020
368.465118000000020 304.507750999999980
345.128937000000010 327.716979999999980
317.391968000000020 353.660797000000000
455.364989999999980 268.114989999999980
559.040466000000040 271.981628000000000
613.285706000000000 273.044647000000000
397.363159000000000 165.905258000000000
387.733063000000020 58.173729000000002
f: 358 tv: 1 nM: 9
446.113341999999990 291.646666999999980
458.753326000000020 313.033324999999990
473.516936999999980 337.740112000000010
491.186675999999980 366.935546999999990
487.179474000000030 270.012816999999980
585.212768999999980 263.968078999999990
631.065490999999950 260.875000000000000
435.864868000000000 167.500000000000000
436.874054000000000 54.290076999999997
f: 359 tv: 0 nM: 9
388.458648999999980 284.590210000000010
368.437011999999980 304.267731000000030
344.832123000000020 327.485412999999990
316.936523000000020 353.579376000000020
455.385010000000020 267.994995000000020
559.394897000000010 272.380431999999980
613.109740999999990 273.195129000000010
397.102814000000020 165.724303999999990
387.873900999999990 58.330437000000003
f: 359 tv: 1 nM: 9
445.372893999999970 291.322021000000010
458.637695000000010 312.500000000000000
473.197449000000010 337.665618999999990
491.527893000000010 366.795348999999990
487.166655999999990 269.819823999999980
585.438110000000050 264.014281999999980
630.765014999999950 261.234984999999990
435.869568000000020 167.500000000000000
436.750000000000000 54.360294000000003
f: 360 tv: 0 nM: 9
388.978637999999990 285.017090000000000
368.268951000000020 304.665527000000000
344.591460999999980 327.902435000000030
317.688782000000000 353.709198000000010
455.354553000000010 268.554534999999990
559.653563999999960 271.940947999999990
613.102538999999980 273.106841999999970
397.102814000000020 166.210281000000010
387.800812000000010 58.398372999999999
f: 360 tv: 1 nM: 9
445.618042000000000 291.881958000000000
458.980010999999990 313.040009000000000
473.645691000000000 337.271515000000020
491.481383999999990 366.604645000000000
486.879821999999990 270.072113000000000
584.788635000000000 264.164947999999980
631.183167000000030 261.841583000000010
435.892853000000000 167.633926000000000
436.669066999999980 54.118706000000003
f: 361 tv: 0 nM: 9
388.954926000000000 284.709015000000020
368.690826000000020 304.374054000000000
345.206909000000000 328.321838000000010
317.531096999999990 353.868407999999990
455.322418000000030 268.476624000000020
559.330505000000020 271.474579000000010
612.951781999999980 272.978057999999980
397.009247000000020 165.990737999999990
387.851226999999990 58.235537999999998
f: 361 tv: 1 nM: 9
446.016998000000000 291.646271000000010
458.965912000000000 312.799255000000020
473.574829000000020 336.972778000000010
491.311309999999990 366.617920000000030
486.844207999999980 270.597839000000020
585.035399999999980 264.358398000000020
631.021729000000050 261.173920000000010
435.747742000000020 167.418915000000000
436.638885000000020 54.479168000000001
f: 362 tv: 0 nM: 9
388.785034000000000 284.967285000000000
368.461029000000000 304.850646999999980
344.707000999999990 327.436309999999990
317.191711000000000 353.256469999999980
455.565429999999990 268.495331000000020
559.412903000000030 271.708344000000010
613.082703000000040 273.244080000000000
397.178558000000010 165.919647000000000
387.793091000000000 58.241379000000002
f: 362 tv: 1 nM: 9
446.048553000000030 290.286407000000000
458.826079999999990 312.478271000000010
473.549347000000010 337.016449000000020
491.511902000000020 366.692871000000030
487.096007999999980 270.268005000000020
585.271544999999950 264.530182000000020
631.208312999999980 261.078705000000010
435.811400999999990 167.478072999999990
436.641296000000010 54.184784000000001
f: 363 tv: 0 nM: 9
388.716827000000020 284.765471999999990
368.500000000000000 304.360291000000020
344.720763999999970 327.396118000000000
317.243163999999980 353.311462000000010
455.584746999999990 268.500000000000000
559.833312999999980 271.550385000000010
613.007750999999980 273.399230999999990
396.965331999999990 166.207916000000010
387.820190000000030 58.197369000000002
f: 363 tv: 1 nM: 9
445.239868000000000 292.057434000000000
458.556915000000000 312.479674999999990
473.487091000000020 337.219359999999990
491.441589000000020 366.539734000000010
487.126007000000020 270.113831000000000
585.155944999999970 264.710999000000020
630.971679999999990 261.179260000000000
435.860167999999990 167.605927000000010
436.564880000000020 54.141219999999997
f: 364 tv: 0 nM: 9
389.078307999999990 283.638550000000010
368.786956999999970 304.026093000000000
344.840637000000020 327.646881000000010
317.361815999999980 353.701018999999970
455.617125999999980 268.252257999999980
559.043334999999960 271.590546000000020
613.426696999999990 273.219817999999980
397.014861999999990 165.821777000000000
387.858337000000010 58.200001000000000
f: 364 tv: 1 nM: 9
444.996704000000020 292.192047000000000
458.647246999999990 313.037659000000020
473.569915999999980 336.923065000000010
491.473571999999990 366.819396999999980
487.142272999999990 270.081299000000000
585.238524999999980 264.444946000000020
630.801696999999990 261.620697000000010
435.750000000000000 167.791672000000010
436.621428999999980 54.514285999999998
f: 365 tv: 0 nM: 9
388.756652999999970 284.495574999999970
368.622131000000020 304.419861000000030
344.696441999999990 327.267853000000000
317.591124999999980 353.800506999999980
455.657257000000020 268.754028000000010
559.180297999999990 271.590149000000000
613.358886999999980 273.431458000000020
397.322905999999990 165.770827999999990
387.677277000000000 58.213638000000003
f: 365 tv: 1 nM: 9
445.942139000000000 291.095032000000000
458.873229999999980 312.929565000000030
473.545165999999990 337.496979000000010
491.490569999999990 366.448120000000020
487.228820999999980 270.152527000000020
585.283019999999960 264.216979999999980
630.821411000000010 261.168364999999990
435.706145999999990 167.618423000000010
436.569763000000020 54.286819000000001
f: 366 tv: 0 nM: 9
388.879302999999990 283.804596000000000
368.681824000000010 303.809081999999990
344.778137000000020 327.278137000000020
317.119780999999990 353.635405999999990
455.552429000000020 268.721770999999990
559.000000000000000 271.579987000000020
613.312011999999980 273.308014000000010
397.185181000000000 166.092590000000000
387.810913000000030 58.663863999999997
f: 366 tv: 1 nM: 9
446.225402999999970 290.807372999999980
458.938843000000020 312.892090000000000
473.600006000000010 337.537506000000010
491.408661000000000 366.485565000000010
487.185333000000010 270.090514999999980
585.343750000000000 264.343750000000000
631.116149999999950 261.282836999999970
435.663788000000010 167.672408999999990
436.514281999999980 54.392856999999999
f: 367 tv: 0 nM: 9
388.779571999999970 283.161285000000020
368.239594000000010 305.211792000000000
344.792510999999990 327.156464000000030
317.220580999999980 353.681366000000030
455.592010000000020 268.723998999999990
558.822814999999990 271.614166000000010
613.342712000000010 273.463714999999980
397.078125000000000 165.911452999999990
387.767547999999980 58.355263000000001
f: 367 tv: 1 nM: 9
445.928131000000010 292.409362999999980
458.839995999999990 313.059998000000010
473.558471999999990 337.438599000000010
491.381286999999990 366.789947999999980
487.168029999999990 270.020477000000030
585.316956000000000 264.227691999999990
630.904540999999990 261.122742000000020
435.692657000000000 167.477066000000010
436.500000000000000 54.500000000000000
f: 368 tv: 0 nM: 9
388.610107000000030 284.119262999999990
368.656432999999990 304.990784000000020
344.991486000000010 327.752838000000000
317.309631000000020 353.383240000000000
455.017090000000000 268.106841999999970
558.939026000000010 271.894318000000000
613.274596999999970 273.086059999999970
397.213622999999980 166.086365000000000
387.768584999999970 58.425621000000000
f: 368 tv: 1 nM: 9
446.046509000000010 291.414734000000010
458.954253999999990 312.970580999999980
473.496887000000020 337.512421000000020
491.235992000000010 366.731322999999970
487.412506000000010 270.195831000000000
584.994933999999940 264.121216000000000
630.699158000000010 261.656769000000000
435.544128000000000 167.563720999999990
436.961243000000020 54.500000000000000
f: 369 tv: 0 nM: 9
388.644530999999970 284.769530999999970
367.834502999999980 304.637329000000020
344.277770999999970 327.941528000000010
317.473541000000010 353.201050000000010
455.165282999999990 268.615692000000020
559.012206999999990 271.658539000000020
613.080505000000020 272.894072999999990
397.214294000000000 166.333327999999990
387.809326000000000 58.656779999999998
f: 369 tv: 1 nM: 9
445.837402000000000 291.272369000000030
458.853516000000010 312.812102999999980
473.449432000000000 337.910125999999990
491.277251999999980 366.521331999999970
487.048676000000000 270.000000000000000
585.238524999999980 264.032104000000000
630.879639000000000 261.361114999999980
435.362822999999990 167.685836999999990
436.887206999999990 54.500000000000000
f: 370 tv: 0 nM: 9
388.376801000000000 284.826079999999990
368.354279000000020 305.019989000000010
344.579315000000010 327.451721000000020
317.467346000000020 353.585419000000000
455.966675000000010 268.711120999999990
559.700805999999940 271.700806000000000
613.016662999999990 272.908324999999990
397.151520000000000 166.136368000000000
387.886962999999980 58.404345999999997
f: 370 tv: 1 nM: 9
445.940947999999990 291.527557000000000
458.425933999999980 312.622223000000020
473.571441999999990 337.598907000000000
491.230042000000030 366.500000000000000
487.272736000000010 269.971069000000000
585.386963000000040 263.921753000000020
630.762634000000050 261.181824000000010
435.598144999999990 167.546721999999990
436.899230999999990 54.616280000000003
f: 371 tv: 0 nM: 9
388.750000000000000 283.632355000000020
368.304688000000000 304.710938000000000
344.875000000000000 327.138152999999990
317.574614999999990 353.751251000000020
455.245544000000000 268.254456000000000
559.225952000000010 271.485565000000010
612.734131000000050 273.075408999999980
397.117920000000030 165.966980000000010
387.642853000000000 58.330356999999999
f: 371 tv: 1 nM: 9
445.871337999999980 292.474273999999980
458.859496999999980 312.615692000000020
473.381409000000020 337.368590999999980
491.096405000000000 366.753356999999990
487.111114999999980 270.012816999999980
585.339111000000000 263.425293000000010
631.089905000000040 260.971924000000000
435.536681999999980 167.385314999999990
436.801483000000020 54.529411000000003
f: 372 tv: 0 nM: 9
388.714294000000000 284.558837999999980
368.052460000000000 304.713286999999980
344.751465000000000 327.415191999999990
317.450225999999990 353.789092999999980
455.082610999999990 268.365204000000010
559.333312999999980 271.628203999999980
612.911743000000000 272.932770000000000
397.090912000000000 166.156569999999990
387.733063000000020 58.216102999999997
f: 372 tv: 1 nM: 9
446.070801000000020 291.252197000000020
459.024292000000000 312.760405999999990
473.362274000000010 337.616760000000000
491.145019999999990 366.670990000000020
487.022521999999980 269.918915000000030
584.631591999999960 264.627808000000020
630.910094999999960 260.938201999999990
435.747742000000020 167.581085000000000
436.763885000000020 54.444443000000000
f: 373 tv: 0 nM: 9
388.875000000000000 284.399993999999990
367.623137999999980 304.429107999999990
344.875000000000000 327.269745000000000
316.879668999999980 353.556152000000000
455.013031000000010 268.147827000000010
559.465514999999980 271.750000000000000
613.150391000000010 273.178863999999980
397.181366000000030 165.906859999999990
387.642853000000000 58.357143000000001
f: 373 tv: 1 nM: 9
446.115387000000000 291.799987999999980
458.721007999999980 312.916655999999990
473.479889000000010 338.083344000000010
491.029022000000000 366.720978000000000
487.228576999999970 269.795227000000010
585.424132999999980 264.254456000000000
630.728149000000030 261.567963000000020
435.729736000000000 167.500000000000000
436.838135000000020 54.532375000000002
f: 374 tv: 0 nM: 9
388.853545999999990 283.808074999999970
367.924132999999980 304.555176000000020
344.848389000000000 327.290314000000020
317.117797999999990 353.790588000000010
455.030425999999980 268.182616999999990
559.438598999999950 271.780701000000020
613.271544999999950 273.237060999999980
397.113860999999990 166.207916000000010
387.811951000000020 58.594017000000001
f: 374 tv: 1 nM: 9
445.795623999999980 291.813873000000000
459.037598000000000 312.785706000000000
473.441375999999990 336.596558000000020
491.143158000000030 366.854614000000030
487.245818999999980 270.204162999999990
585.044372999999950 264.528229000000010
630.713622999999980 261.304534999999990
435.820190000000030 167.478072999999990
436.862670999999980 54.496479000000001
f: 375 tv: 0 nM: 9
388.702392999999970 283.523803999999980
367.834594999999980 304.289459000000020
344.701934999999990 327.714751999999980
317.068786999999990 353.711638999999990
455.592010000000020 268.555999999999980
559.000000000000000 271.758941999999990
613.228027000000000 273.399993999999990
397.270844000000010 166.156250000000000
387.542357999999980 58.389831999999998
f: 375 tv: 1 nM: 9
445.399200000000010 291.600799999999990
458.533843999999990 312.266907000000000
473.599425999999990 337.678986000000010
491.238097999999980 366.547607000000030
487.242432000000010 269.843444999999970
585.036316000000060 264.439513999999970
630.994933999999940 261.090912000000000
435.674315999999980 167.440369000000000
436.712128000000010 54.303032000000002
f: 376 tv: 0 nM: 9
388.535155999999970 285.011719000000030
368.295837000000010 304.162506000000010
344.923920000000010 326.713776000000000
316.991424999999990 353.542846999999990
455.153473000000020 268.752472000000010
559.112915000000040 272.145172000000000
613.172240999999990 273.025208000000020
397.202819999999970 165.929245000000010
387.877257999999980 58.477271999999999
f: 376 tv: 1 nM: 9
446.025939999999990 291.725922000000030
458.683105000000010 312.971832000000010
473.600616000000000 337.527435000000030
491.478973000000000 366.535034000000000
486.892242000000010 270.219817999999980
585.286316000000060 264.358856000000000
631.247497999999950 261.559417999999990
435.858337000000010 167.783340000000010
436.757049999999990 54.496479000000001
f: 377 tv: 0 nM: 9
388.534789999999990 284.339141999999980
367.733977999999980 305.233977999999980
344.846924000000000 327.401366999999990
316.971190999999980 353.554961999999990
455.118866000000030 268.561462000000010
559.449584999999960 271.747893999999970
613.255919999999950 273.307098000000000
397.111114999999980 166.175934000000010
387.966675000000010 58.708331999999999
f: 377 tv: 1 nM: 9
445.773499000000020 291.222229000000030
458.963074000000010 313.633513999999990
473.585999000000020 337.519104000000030
491.351836999999990 366.407410000000030
487.118652000000000 270.262725999999990
585.129456000000000 264.147308000000010
630.946837999999960 261.276611000000000
435.588012999999990 167.647995000000010
436.869415000000000 54.563431000000001
f: 378 tv: 0 nM: 9
388.940216000000020 283.766296000000010
367.712219000000000 305.293610000000000
345.041655999999990 327.750000000000000
317.142119999999980 353.576141000000010
455.215514999999980 268.465514999999980
559.212096999999970 272.000000000000000
613.324401999999960 273.328246999999980
397.000000000000000 166.313080000000010
387.950012000000020 58.641666000000001
f: 378 tv: 1 nM: 9
445.888885000000020 290.799132999999980
459.147552000000020 313.855193999999980
473.486755000000020 337.357604999999980
491.459534000000020 366.464294000000000
487.004456000000000 270.236603000000000
585.279663000000030 264.262725999999990
630.781921000000010 261.228728999999990
435.618407999999990 167.653503000000000
436.796142999999970 54.442307000000000
f: 379 tv: 0 nM: 9
389.071441999999990 284.857147000000000
368.649689000000020 305.124207000000010
344.955872000000000 327.198516999999980
317.018707000000010 353.427795000000000
455.903229000000010 268.870971999999990
559.148742999999970 271.623962000000010
612.937500000000000 273.576385000000020
397.051879999999980 165.787735000000000
387.875000000000000 58.674999000000000
f: 379 tv: 1 nM: 9
445.991150000000000 290.712402000000000
458.569611000000010 313.664551000000020
473.640015000000010 337.985718000000020
491.110840000000000 366.705199999999990
487.080505000000020 270.105927000000010
584.919188999999960 264.065643000000020
631.066649999999980 261.111114999999980
435.714294000000000 167.567230000000000
436.647064000000000 54.455883000000000
f: 380 tv: 0 nM: 9
388.768860000000020 284.617920000000030
368.432526000000000 304.218261999999980
344.403137000000020 327.415618999999990
317.328369000000010 353.639313000000020
455.515015000000010 268.135010000000020
559.013184000000020 271.635956000000020
613.151854999999950 273.511107999999980
397.102814000000020 166.210281000000010
387.885589999999980 58.605933999999998
f: 380 tv: 1 nM: 9
445.936156999999980 291.606383999999990
459.067566000000000 311.783783000000030
473.512053999999980 337.668671000000020
491.361114999999980 366.518524000000010
487.154204999999990 269.971953999999980
585.210510000000000 264.210540999999980
631.101135000000000 261.151672000000020
435.500000000000000 167.616820999999990
436.680755999999970 54.426921999999998
f: 381 tv: 0 nM: 9
388.576934999999990 284.738464000000020
368.384613000000000 303.394226000000000
344.496704000000020 327.122527999999990
317.746643000000010 353.834075999999980
455.783905000000000 268.563567999999980
558.896666999999980 271.595032000000000
613.126831000000040 273.547089000000030
397.033020000000020 166.146224999999990
387.885589999999980 58.605933999999998
f: 381 tv: 1 nM: 9
445.739135999999970 291.143493999999980
458.712219000000000 312.730225000000020
473.426758000000010 337.385344999999970
491.333344000000010 366.587951999999970
487.308685000000030 270.017395000000020
585.142882999999980 263.757140999999990
630.669739000000050 261.472472999999980
435.859984999999990 167.895996000000000
436.662781000000000 54.263565000000000
f: 382 tv: 0 nM: 9
388.696807999999980 283.547882000000020
368.803040000000010 304.606048999999980
344.785216999999990 326.686615000000020
317.230408000000010 353.823516999999980
455.388397000000000 268.665191999999990
559.113464000000020 271.479003999999970
613.170288000000030 273.612304999999990
397.222778000000010 166.168319999999990
387.864014000000000 58.363998000000002
f: 382 tv: 1 nM: 9
445.765778000000010 290.950439000000020
458.710083000000000 312.327727999999980
473.496826000000000 337.319611000000010
491.244507000000000 366.845824999999990
487.009094000000000 270.027283000000010
584.908142000000000 263.867340000000010
630.678588999999990 261.428558000000010
435.633941999999990 167.455353000000000
436.783478000000000 54.314959999999999
f: 383 tv: 0 nM: 9
388.666655999999990 283.028748000000010
368.482544000000020 305.406982000000030
344.526520000000000 326.746216000000000
317.258361999999980 353.906707999999980
455.163635000000000 268.663635000000000
559.004332999999970 271.860869999999980
613.467223999999990 273.147552000000020
397.202971999999990 166.128707999999990
387.674987999999980 58.125000000000000
f: 383 tv: 1 nM: 9
445.868225000000000 291.701538000000030
458.684204000000020 312.409789999999990
473.543212999999980 337.043212999999980
491.303802000000020 367.056976000000020
487.071441999999990 269.971435999999980
585.000000000000000 264.000000000000000
631.000000000000000 261.153076000000000
435.630614999999980 167.463958999999990
436.821441999999990 54.146827999999999
f: 384 tv: 0 nM: 9
388.412689000000000 284.968261999999980
368.514496000000010 304.717377000000000
344.696868999999990 327.134368999999990
317.042145000000000 353.401672000000020
455.077971999999990 268.577971999999990
559.467712000000010 271.943541999999980
612.906493999999950 273.325195000000010
397.303040000000010 166.176773000000000
387.925446000000020 58.311400999999996
f: 384 tv: 1 nM: 9
445.776214999999980 292.737761999999980
458.411102000000030 312.799987999999980
473.420104999999980 337.866851999999990
491.320740000000000 366.537750000000020
487.143493999999980 270.313048999999980
585.282287999999990 264.653229000000010
631.151977999999990 261.102936000000000
435.818573000000010 167.442474000000000
436.639708999999980 54.470588999999997
f: 385 tv: 0 nM: 9
388.839141999999980 284.582610999999990
368.234557999999990 305.407410000000030
344.825958000000010 327.268981999999990
317.310882999999990 353.727965999999980
455.356475999999990 268.819458000000000
559.129456000000000 271.665191999999990
612.900939999999990 272.759430000000010
396.897185999999980 166.210281000000010
387.869568000000020 58.500000000000000
f: 385 tv: 1 nM: 9
446.327208999999980 291.687500000000000
458.612793000000010 312.691741999999980
473.478516000000010 337.046021000000000
491.442383000000010 366.730408000000010
487.016541000000020 270.202484000000030
585.143494000000030 263.976836999999990
630.914795000000030 261.278412000000000
435.500000000000000 167.500000000000000
436.691162000000020 54.529411000000003
f: 386 tv: 0 nM: 9
388.907897999999990 284.671050999999980
367.932739000000030 305.321624999999980
344.845642000000000 327.117461999999990
317.192321999999990 353.682036999999980
455.103760000000020 269.000000000000000
559.327453999999990 271.907074000000020
613.125977000000030 273.267180999999990
397.212128000000010 166.095963000000010
387.979522999999970 58.635246000000002
f: 386 tv: 1 nM: 9
446.039459000000020 290.899109000000010
458.406464000000030 312.776977999999990
473.359984999999990 337.540009000000000
491.328644000000000 366.542266999999980
487.132750999999980 269.942474000000000
585.247436999999990 263.644318000000000
631.005981000000020 261.220244999999980
435.725402999999970 167.668029999999990
436.561583999999980 54.532608000000003
f: 387 tv: 0 nM: 9
388.881804999999990 284.254547000000000
368.201385000000020 304.409729000000030
344.665527000000000 327.016907000000000
317.594666000000020 353.798553000000030
455.206604000000030 268.871887000000020
559.388367000000020 272.049103000000000
613.189086999999970 273.159668000000010
397.231566999999980 166.005264000000010
387.933624000000010 58.539822000000001
f: 387 tv: 1 nM: 9
446.403350999999990 290.945374000000020
458.560729999999980 312.453582999999980
473.410827999999980 337.324829000000020
491.069121999999990 366.665893999999980
487.119049000000020 269.704772999999990
585.186889999999950 263.686859000000030
631.031555000000030 261.163146999999980
435.799987999999980 167.633331000000000
436.560608000000000 54.545456000000001
f: 388 tv: 0 nM: 9
388.283080999999980 285.143372000000000
368.284179999999990 304.366913000000010
345.089508000000020 327.441345000000010
317.199462999999980 353.300537000000020
455.076934999999990 268.670929000000000
559.171448000000050 271.776184000000000
613.455994000000030 273.332000999999990
397.202971999999990 166.128707999999990
387.818573000000010 58.442478000000001
f: 388 tv: 1 nM: 9
446.198272999999970 290.801727000000030
458.897736000000010 312.382567999999990
473.387816999999980 337.003203999999980
491.373839999999970 366.662842000000010
487.245818999999980 270.020844000000010
585.314269999999960 263.899993999999990
631.191040000000040 260.994385000000020
435.647064000000000 167.710083000000000
436.786224000000000 54.250000000000000
f: 389 tv: 0 nM: 9
388.583344000000010 283.781250000000000
368.132813000000000 304.234375000000000
344.981475999999990 327.351836999999990
317.329955999999980 353.357880000000020
454.911224000000000 268.140198000000000
559.617432000000010 271.821959999999990
613.324401999999960 273.557251000000010
397.077332000000010 166.000000000000000
387.818573000000010 58.442478000000001
f: 389 tv: 1 nM: 9
446.206420999999980 290.477051000000020
458.532134999999980 312.567871000000030
473.690093999999990 338.575531000000010
491.364685000000010 366.635314999999990
487.337708000000020 270.065795999999980
585.070067999999990 264.196259000000000
630.983521000000000 261.175812000000010
435.602570000000010 167.529907000000010
436.641296000000010 54.373187999999999
f: 390 tv: 0 nM: 9
388.649993999999990 284.259094000000000
368.371216000000000 304.446959999999990
344.936736999999990 327.472899999999980
316.879668999999980 353.187164000000000
455.222229000000030 268.037048000000030
559.323546999999960 271.394957999999970
613.283874999999970 273.063567999999980
396.737366000000010 166.277771000000000
387.747742000000020 58.418919000000002
f: 390 tv: 1 nM: 9
445.764892999999970 291.304625999999980
458.533843999999990 312.748108000000000
473.462738000000000 337.211182000000010
491.245361000000000 366.750000000000000
486.763397000000000 270.111603000000000
585.184692000000040 264.036041000000010
631.010314999999990 261.190735000000020
435.793579000000020 167.357802999999990
436.469177000000000 54.441780000000001
f: 391 tv: 0 nM: 9
388.719390999999970 283.943877999999980
368.031830000000010 303.750000000000000
344.627991000000010 327.401794000000000
317.082916000000010 353.537689000000000
455.214294000000000 268.428558000000010
559.425781000000030 271.855469000000030
613.162720000000040 273.075408999999980
397.210784999999990 165.681366000000000
387.818573000000010 58.442478000000001
f: 391 tv: 1 nM: 9
445.838135000000020 291.740996999999990
458.514800999999980 312.755554000000020
473.476471000000000 337.547057999999990
491.345612000000020 366.633636000000020
487.132750999999980 269.969024999999990
585.055541999999950 263.888885000000020
631.036560000000010 261.304870999999990
435.780701000000020 167.552628000000000
436.657134999999980 54.314284999999998
f: 392 tv: 0 nM: 9
389.173737000000020 284.529663000000030
368.546356000000000 304.761596999999990
344.570557000000010 327.438660000000030
317.058318999999980 353.336120999999990
455.144989000000010 268.795012999999980
559.101624000000020 271.504058999999980
613.223999000000050 273.308014000000010
397.097076000000020 166.131072999999990
387.581084999999970 58.252251000000001
f: 392 tv: 1 nM: 9
446.750000000000000 290.468750000000000
458.368805000000010 312.861694000000000
473.497162000000000 337.627838000000000
491.469634999999980 366.507019000000010
487.019043000000010 269.814270000000020
585.306334999999990 264.472961000000000
630.942078000000040 261.431580000000000
435.704345999999990 167.534789999999990
436.701538000000030 54.186047000000002
f: 393 tv: 0 nM: 9
388.898071000000020 283.902923999999980
368.193114999999980 304.899993999999990
344.946959999999990 327.363647000000010
317.635405999999990 353.927094000000010
454.892517000000000 268.775695999999980
558.900817999999960 271.541320999999980
613.286254999999980 273.358765000000010
397.111114999999980 165.953705000000010
387.831970000000010 58.192622999999998
f: 393 tv: 1 nM: 9
446.296294999999990 291.729614000000030
459.288086000000020 312.629149999999980
473.636626999999980 337.514525999999990
491.323943999999980 366.302825999999980
486.622802999999980 269.956145999999990
585.371399000000000 263.947632000000000
630.876403999999980 261.376403999999980
435.592589999999970 167.472229000000000
436.578582999999980 54.485714000000002
f: 394 tv: 0 nM: 9
389.216003000000000 284.324005000000000
367.853118999999990 304.903137000000020
344.718048000000010 327.300750999999990
317.075684000000020 353.645935000000010
455.143493999999980 268.339141999999980
558.711853000000020 271.771179000000020
613.072509999999970 273.351135000000000
397.163361000000010 166.059402000000010
387.938537999999990 58.364753999999998
f: 394 tv: 1 nM: 9
446.085113999999980 291.911345999999980
459.110351999999980 312.562073000000000
473.368896000000010 337.503052000000030
491.179260000000000 366.518860000000020
486.447570999999980 270.173401000000010
585.357788000000030 263.949553999999980
630.189635999999950 261.594817999999980
435.756103999999990 167.638214000000000
436.786773999999980 54.360294000000003
f: 395 tv: 0 nM: 9
388.940979000000030 284.996520999999970
368.539825000000010 304.190276999999980
344.809356999999980 327.244598000000000
317.139343000000000 353.344269000000000
455.432526000000000 268.662689000000000
559.319702000000010 271.663940000000030
613.119995000000020 273.252013999999970
397.127349999999980 165.966980000000010
387.783478000000000 58.448818000000003
f: 395 tv: 1 nM: 9
445.934936999999990 291.647246999999990
458.520965999999990 312.832153000000010
473.500000000000000 337.877106000000030
491.262206999999990 366.775543000000030
487.292357999999980 270.250000000000000
585.495788999999950 264.199158000000010
631.793639999999980 260.944458000000000
435.767853000000000 167.839279000000000
436.610291000000020 54.470588999999997
f: 396 tv: 0 nM: 9
388.963409000000010 285.121947999999970
368.043212999999980 305.697540000000000
345.027587999999980 326.755187999999980
317.171265000000010 353.638123000000010
455.261687999999990 268.453278000000010
559.504578000000040 271.151366999999990
613.003906000000030 273.023620999999990
397.344330000000010 165.957550000000000
387.894957999999970 58.352943000000003
f: 396 tv: 1 nM: 9
446.157684000000020 291.288452000000010
458.760284000000010 312.815063000000010
473.486176000000000 338.146423000000030
491.358490000000020 366.518860000000020
487.328949000000020 269.916655999999990
585.137634000000050 263.986237000000020
630.480774000000000 261.461547999999990
435.642853000000000 167.628570999999990
436.649993999999990 54.257140999999997
f: 397 tv: 0 nM: 9
387.680786000000010 286.570618000000020
367.859589000000030 305.428069999999990
344.948975000000020 326.727905000000020
317.128143000000020 353.819092000000010
455.406769000000000 268.372893999999970
559.104492000000050 271.798522999999990
613.104004000000030 273.283997000000000
397.334961000000020 166.038834000000010
387.715514999999980 58.146552999999997
f: 397 tv: 1 nM: 9
446.701690999999980 291.134459999999990
458.913940000000030 311.668029999999990
473.473358000000020 337.713012999999990
491.354553000000010 366.440918000000010
486.831909000000000 269.806030000000020
585.328002999999970 264.444000000000020
631.000000000000000 261.276611000000000
435.605774000000000 167.625000000000000
436.623137999999980 54.242538000000003
f: 398 tv: 0 nM: 9
388.615142999999990 284.924347000000010
368.125946000000000 304.183197000000010
344.803924999999990 327.245087000000010
317.311309999999990 353.721709999999970
455.088226000000020 268.579834000000010
559.156250000000000 271.602691999999990
613.221313000000010 273.393433000000020
397.306609999999980 165.919815000000000
387.704009999999980 58.380001000000000
f: 398 tv: 1 nM: 9
445.803284000000020 291.663940000000030
458.939178000000030 312.662170000000000
473.562500000000000 337.586303999999980
491.425110000000020 366.823792000000030
487.260010000000020 270.019989000000010
585.166687000000020 264.090087999999980
630.847351000000000 261.621062999999990
435.616058000000010 167.750000000000000
436.619872999999980 54.469177000000002
f: 399 tv: 0 nM: 9
388.691741999999980 285.161652000000000
368.421477999999980 304.086792000000000
344.756988999999980 327.519562000000010
317.440765000000000 353.708527000000000
455.364989999999980 268.135010000000020
559.009705000000050 271.665038999999980
613.240294999999950 273.275208000000020
397.341827000000020 166.188782000000000
387.802642999999990 58.013157000000000
f: 399 tv: 1 nM: 9
445.959015000000020 291.672119000000010
458.716431000000000 312.261199999999970
473.260132000000000 336.685821999999970
491.210265999999990 366.771027000000000
487.281524999999990 270.126037999999990
585.178223000000000 263.925750999999990
630.821777000000000 261.618805000000010
435.818573000000010 167.442474000000000
436.573516999999980 54.330883000000000
f: 400 tv: 0 nM: 9
388.694702000000010 284.318573000000010
367.989441000000000 304.538726999999990
344.659088000000000 326.931824000000010
317.411162999999990 353.703033000000000
457.354309000000000 269.178802000000020
559.122985999999970 271.464294000000000
613.409851000000000 273.344269000000000
397.360229000000000 166.000000000000000
387.896942000000020 58.290076999999997
f: 400 tv: 1 nM: 9
445.920898000000020 292.775330000000000
458.625854000000000 313.125854000000000
473.329772999999990 337.113464000000020
491.410125999999990 366.670502000000000
487.029694000000010 269.747527999999990
585.476195999999960 263.899993999999990
630.848328000000040 261.393250000000020
435.598144999999990 167.565414000000000
436.639525999999990 54.418605999999997
f: 401 tv: 0 nM: 9
388.584075999999980 284.154877000000000
368.500000000000000 304.808501999999980
344.732635000000020 326.927094000000010
317.609802000000000 353.721953999999980
455.545440999999980 268.381804999999990
559.177428999999960 271.806458000000020
612.584656000000000 273.431458000000020
397.438109999999990 165.804764000000010
387.942139000000000 58.607436999999997
f: 401 tv: 1 nM: 9
445.753571000000020 291.603576999999970
458.679870999999990 313.112793000000010
473.770355000000000 337.444763000000020
491.401732999999980 366.753265000000000
487.247802999999980 269.933624000000010
585.227295000000030 264.250000000000000
629.690307999999960 261.929107999999990
435.765778000000010 167.500000000000000
436.657134999999980 54.514285999999998
f: 402 tv: 0 nM: 9
388.961853000000020 284.597472999999980
368.062102999999980 305.568329000000010
344.760284000000010 326.938354000000000
317.502472000000010 353.903473000000020
455.617644999999980 268.403350999999990
558.987365999999950 271.470580999999980
613.082641999999960 273.318175999999990
397.062500000000000 165.937500000000000
387.808318999999980 58.416668000000001
f: 402 tv: 1 nM: 9
445.626770000000020 291.795775999999990
458.506439000000000 312.877411000000000
473.660918999999980 337.798858999999990
491.388641000000010 366.910491999999980
487.211853000000020 270.152527000000020
585.266662999999990 263.814270000000020
630.777283000000010 261.680663999999980
435.500000000000000 167.500000000000000
436.750000000000000 54.373187999999999
f: 403 tv: 0 nM: 9
388.692993000000000 284.412291999999980
368.118407999999990 304.684204000000020
344.588439999999990 326.993195000000010
317.356749999999980 353.564880000000020
455.247742000000020 268.243255999999970
559.024779999999960 271.466949000000000
613.200012000000020 273.355988000000020
397.046294999999990 166.074065999999990
387.831970000000010 58.135246000000002
f: 403 tv: 1 nM: 9
445.266662999999990 290.985718000000020
458.544037000000000 312.955963000000000
473.702789000000000 337.530548000000010
491.490906000000000 366.545440999999980
487.213043000000030 269.869568000000020
585.606811999999990 263.970886000000010
630.572754000000030 261.254547000000000
435.818573000000010 167.557526000000000
436.940947999999990 54.417324000000001
f: 404 tv: 0 nM: 9
388.950561999999990 283.571441999999990
367.836884000000000 304.400695999999980
344.856628000000000 326.965027000000020
317.340546000000020 353.472961000000000
455.290893999999980 268.527283000000010
559.085449000000040 271.192321999999990
613.034607000000050 273.373077000000020
397.275695999999980 165.897201999999990
387.669647000000000 58.330356999999999
f: 404 tv: 1 nM: 9
445.690491000000010 291.412689000000000
458.776977999999990 312.543152000000020
473.729064999999990 337.949706999999990
491.478973000000000 366.535034000000000
487.298309000000020 269.890746999999980
585.412598000000000 263.932036999999980
631.179320999999960 261.038054999999990
435.733063000000020 167.673736999999990
436.865844999999980 54.569107000000002
f: 405 tv: 0 nM: 9
388.885405999999990 283.656250000000000
367.983458999999980 304.741730000000020
344.879700000000010 326.612793000000010
317.359802000000000 353.653441999999980
455.296600000000010 268.313567999999980
559.134154999999960 271.495941000000020
613.019226000000000 273.488464000000020
397.286407000000000 166.038834000000010
387.412842000000010 58.325687000000002
f: 405 tv: 1 nM: 9
446.083344000000010 291.803344999999980
458.744689999999990 312.691498000000020
473.553894000000010 337.467071999999970
491.484160999999970 366.676483000000020
487.457642000000020 270.211853000000020
585.762634000000050 264.222229000000030
631.071411000000010 261.693877999999980
435.767853000000000 167.535721000000000
436.626801000000000 54.641303999999998
f: 406 tv: 0 nM: 9
389.323852999999990 283.880675999999990
368.250000000000000 304.663054999999990
344.766907000000000 326.823303000000010
317.305115000000000 353.564086999999970
455.669494999999980 268.661010999999970
559.197509999999970 271.680663999999980
613.085266000000050 273.313965000000000
397.369995000000020 165.740005000000000
387.733063000000020 58.216102999999997
f: 406 tv: 1 nM: 9
445.824829000000020 291.485412999999990
458.576630000000020 312.857665999999990
473.641022000000020 337.153839000000000
491.314819000000000 366.439819000000000
487.237274000000010 270.313567999999980
585.245544000000000 264.272308000000010
630.947143999999980 261.072113000000000
435.836273000000010 167.460174999999990
436.657134999999980 54.514285999999998
f: 407 tv: 0 nM: 9
388.658263999999970 285.230225000000020
368.047455000000010 304.863922000000000
344.757690000000030 326.557678000000010
317.398529000000000 353.542083999999990
455.590149000000000 268.426239000000010
559.247985999999970 271.675995000000000
613.156493999999950 273.351135000000000
397.106811999999990 166.218445000000000
387.836211999999990 58.336205000000000
f: 407 tv: 1 nM: 9
445.504302999999990 291.254302999999990
458.768372000000000 312.400726000000020
473.157410000000030 337.410491999999980
491.272521999999980 366.421173000000010
487.017242000000010 270.120697000000010
585.211182000000010 264.331909000000000
631.000000000000000 261.000000000000000
435.442474000000000 167.703537000000010
436.721802000000030 54.500000000000000
f: 408 tv: 0 nM: 9
388.613983000000020 285.150726000000020
368.663054999999990 304.539855999999990
345.233550999999980 327.411194000000020
316.869201999999970 353.514525999999990
455.349152000000000 268.530182000000020
559.504272000000010 271.585480000000020
613.461853000000020 273.488556000000020
397.301024999999980 166.229583999999990
387.752045000000010 58.658538999999998
f: 408 tv: 1 nM: 9
446.226654000000000 292.133331000000000
458.753571000000020 312.496428999999980
473.821686000000000 336.741271999999980
491.282715000000000 366.651855000000010
487.082581000000000 270.059631000000020
584.984863000000020 263.878784000000000
631.004882999999950 261.083344000000010
435.818573000000010 167.442474000000000
436.526122999999980 54.115673000000001
f: 409 tv: 0 nM: 9
388.900726000000020 284.863983000000020
368.284668000000010 304.441620000000000
344.582764000000000 326.882750999999980
317.348907000000000 353.942321999999990
455.186371000000010 268.040893999999980
558.926086000000050 271.469574000000020
613.270995999999970 273.396942000000020
397.014861999999990 166.168319999999990
387.668182000000000 58.404544999999999
f: 409 tv: 1 nM: 9
446.012298999999980 291.209015000000020
458.503662000000020 312.645996000000030
473.335571000000020 337.104034000000010
491.397613999999980 366.588103999999990
487.192993000000000 270.061400999999990
585.151794000000000 264.071441999999990
631.097839000000020 261.358703999999990
435.747742000000020 167.373871000000010
436.764496000000010 54.380436000000003
f: 410 tv: 0 nM: 9
389.765961000000000 283.744689999999990
368.093964000000030 304.506713999999990
344.373444000000010 327.478393999999980
317.267059000000020 353.767059000000020
454.643524000000010 268.180542000000000
559.102966000000040 271.338226000000020
613.037841999999960 273.218475000000010
397.298065000000010 166.038467000000000
387.853455000000000 58.439655000000002
f: 410 tv: 1 nM: 9
446.234680000000030 290.428558000000010
458.799347000000010 313.023010000000000
473.390167000000020 337.375732000000030
491.469634999999980 366.507019000000010
486.799987999999980 270.308318999999980
585.168334999999960 263.985138000000010
630.755798000000030 261.139525999999990
435.818573000000010 167.380524000000010
436.630585000000000 54.690300000000001
f: 411 tv: 0 nM: 9
389.770844000000010 284.000000000000000
368.248199000000000 304.769774999999980
344.503112999999980 328.009368999999990
317.480102999999990 354.009949000000010
454.761687999999990 268.242980999999990
559.225952000000010 272.259247000000020
613.119995000000020 273.420012999999980
397.269591999999990 166.034316999999990
387.885589999999980 58.122878999999998
f: 411 tv: 1 nM: 9
446.096770999999990 291.112914999999990
458.446320000000010 312.865784000000020
473.271666999999980 337.309235000000000
491.484160999999970 366.739806999999980
487.273926000000020 269.904358000000000
585.093993999999950 264.217957000000010
630.641296000000010 261.000000000000000
435.938537999999990 167.635254000000000
436.641296000000010 54.481884000000001
f: 412 tv: 0 nM: 9
389.015990999999990 284.627991000000010
368.361938000000010 304.578369000000010
344.460448999999980 328.237274000000010
317.677185000000010 353.783966000000020
455.302765000000020 268.729370000000020
559.012695000000010 272.156769000000000
613.100769000000010 273.375976999999980
396.923065000000010 165.763733000000000
387.883728000000020 58.500000000000000
f: 412 tv: 1 nM: 9
445.297607000000030 290.142853000000000
458.654327000000020 313.104949999999970
473.287353999999990 337.270110999999990
491.549072000000020 366.577087000000010
487.281524999999990 270.000000000000000
585.048218000000020 264.188599000000010
630.774719000000000 261.043945000000010
435.841124999999980 167.556075999999990
436.660950000000010 54.455478999999997
f: 413 tv: 0 nM: 9
388.477051000000020 284.114685000000010
368.309020999999970 304.475708000000000
344.828582999999980 326.685729999999980
317.467132999999990 353.760559000000000
455.392853000000000 268.723206000000000
559.209044999999950 271.831970000000010
613.225829999999970 273.064513999999970
397.029113999999990 166.160187000000010
387.849579000000010 58.707317000000003
f: 413 tv: 1 nM: 9
446.178558000000010 290.473206000000000
458.397064000000000 313.355895999999970
473.487731999999990 337.478516000000010
491.244536999999980 366.775116000000030
487.178558000000010 270.123016000000010
585.299010999999950 264.112731999999990
630.304565000000030 261.204559000000020
435.712951999999970 167.583327999999990
436.907410000000030 54.577778000000002
f: 414 tv: 0 nM: 9
388.719390999999970 283.658172999999980
368.179993000000020 304.500000000000000
344.457153000000010 326.571441999999990
317.091369999999980 353.347716999999990
455.432189999999990 268.771179000000020
559.091675000000010 271.783324999999990
613.208007999999950 273.260010000000020
397.102814000000020 166.210281000000010
387.851226999999990 58.500000000000000
f: 414 tv: 1 nM: 9
445.881713999999990 290.435486000000030
458.925597999999980 313.657744999999980
473.362578999999980 337.418120999999990
491.360474000000010 366.632567999999990
487.345123000000000 270.030975000000010
585.092406999999980 264.273101999999990
630.400939999999990 261.231139999999980
435.785706000000000 167.589279000000000
436.936554000000000 54.503731000000002
f: 415 tv: 0 nM: 9
388.495971999999990 284.270172000000000
368.239838000000020 304.292693999999980
344.719604000000000 327.347961000000000
317.065979000000030 353.454315000000010
455.325897000000000 268.504456000000000
559.224120999999970 271.689666999999990
612.956177000000030 273.390503000000020
397.083344000000010 166.175934000000010
387.869568000000020 58.500000000000000
f: 415 tv: 1 nM: 9
446.157349000000010 291.524475000000000
458.522277999999970 313.085999000000020
473.511779999999990 337.711761000000020
491.153106999999980 366.590912000000000
487.446288999999980 270.045440999999980
585.275696000000040 264.037383999999970
630.742980999999990 261.906555000000030
435.674804999999990 167.719513000000010
436.909789999999990 54.740600999999998
f: 416 tv: 0 nM: 9
389.027770999999970 284.240752999999980
368.170227000000010 304.322693000000020
344.640136999999980 326.465912000000000
317.641449000000020 353.697570999999980
455.457642000000020 268.898315000000030
559.254699999999960 271.688690000000010
613.300781000000030 273.432343000000000
397.121216000000000 165.853531000000000
387.879028000000010 58.193550000000002
f: 416 tv: 1 nM: 9
445.786835000000000 291.511626999999980
458.129149999999980 312.993378000000010
473.460357999999990 337.307922000000020
491.138152999999990 367.024109000000010
487.239319000000020 270.064086999999970
585.227295000000030 264.040405000000020
630.295471000000020 261.713622999999980
435.767547999999980 167.530700999999990
436.807128999999970 54.521427000000003
f: 417 tv: 0 nM: 9
388.971435999999980 284.271423000000030
367.825195000000010 304.056915000000000
344.429625999999980 326.648131999999980
317.027770999999970 353.411621000000030
455.584106000000020 268.140198000000000
559.091675000000010 271.891662999999990
613.150391000000010 273.387206999999990
397.182678000000010 165.769226000000000
387.766662999999990 58.150002000000001
f: 417 tv: 1 nM: 9
445.945190000000030 292.157532000000000
458.370361000000000 312.722229000000030
473.657226999999980 337.176086000000000
491.444183000000010 366.752228000000000
487.136749000000010 270.064086999999970
585.424499999999970 264.084900000000000
630.214966000000000 261.490661999999990
435.674315999999980 167.440369000000000
436.796996999999980 54.274436999999999
f: 418 tv: 0 nM: 9
388.870697000000010 284.620697000000010
368.169891000000010 303.815520999999990
345.232880000000020 327.589049999999990
317.264557000000020 353.449035999999980
455.529419000000020 268.029419000000020
559.085266000000050 271.817840999999990
613.197388000000050 273.083344000000010
397.149993999999990 166.068175999999990
387.828246999999980 58.450381999999998
f: 418 tv: 1 nM: 9
445.978728999999990 291.507079999999970
458.812042000000020 312.484955000000010
473.639708999999980 336.772064000000000
491.404540999999990 366.672729000000000
487.146545000000000 270.025848000000000
585.088257000000000 264.655457000000010
630.701050000000010 261.386596999999990
435.699158000000010 167.699158000000010
436.759705000000000 54.616280000000003
f: 419 tv: 0 nM: 9
388.788329999999970 285.047455000000010
368.251709000000010 304.874146000000000
344.719696000000000 327.113647000000010
317.007842999999980 353.664917000000000
455.558044000000000 268.531250000000000
559.317810000000010 271.809326000000000
613.151977999999990 273.347991999999980
397.033324999999990 166.247620000000010
387.948272999999970 58.353447000000003
f: 419 tv: 1 nM: 9
446.367644999999980 290.102936000000000
458.255463000000020 312.784668000000010
473.416655999999990 337.571838000000010
491.253386999999980 366.812225000000010
487.279175000000010 270.354155999999990
585.225952000000010 264.168274000000000
630.924987999999980 261.095001000000020
435.557007000000000 167.679824999999990
436.843505999999990 54.236640999999999
f: 420 tv: 0 nM: 9
388.649475000000000 283.994843000000000
367.893616000000010 304.861694000000000
344.804688000000000 327.140625000000000
317.187836000000000 353.776245000000020
455.538788000000010 268.340514999999980
559.108337000000010 271.799987999999980
613.157715000000050 273.057678000000010
397.102814000000020 165.724303999999990
387.860167999999990 58.605933999999998
f: 420 tv: 1 nM: 9
446.371887000000020 290.871887000000020
458.713745000000020 312.282440000000010
473.339081000000020 337.643677000000030
491.278564000000020 366.569060999999980
487.307007000000000 270.122802999999980
584.930541999999950 264.393524000000010
630.848937999999980 261.078125000000000
435.686371000000010 167.559097000000010
436.697661999999980 54.383719999999997
f: 421 tv: 0 nM: 9
388.448272999999970 284.370697000000010
368.576569000000010 303.626128999999990
344.829864999999980 327.440979000000030
317.333344000000010 353.655182000000020
455.273163000000010 268.134247000000020
559.216675000000010 271.816681000000020
613.162720000000040 272.988097999999980
396.961150999999970 166.169906999999990
387.747742000000020 58.418919000000002
f: 421 tv: 1 nM: 9
446.387389999999980 290.734221999999990
458.518799000000000 312.349608999999990
473.487885000000010 337.375763000000010
491.350006000000010 366.464294000000000
487.348206000000000 269.866058000000010
585.047852000000030 264.165222000000030
630.994933999999940 261.242432000000010
435.703552000000000 167.442474000000000
436.904571999999970 54.450381999999998
f: 422 tv: 0 nM: 9
388.369751000000010 284.542022999999970
368.067108000000020 304.593964000000030
344.817871000000030 327.310729999999980
316.844817999999980 353.545990000000020
455.479828000000000 268.705658000000030
559.179809999999970 271.688599000000010
613.091675000000010 272.941681000000020
396.939392000000000 166.146469000000000
387.875000000000000 58.325001000000000
f: 422 tv: 1 nM: 9
445.808837999999980 290.799011000000010
458.531738000000020 312.150786999999980
473.721893000000020 337.624267999999970
491.282715000000000 366.577087000000010
487.250000000000000 269.866058000000010
584.540344000000000 264.612914999999990
631.028320000000010 261.264160000000000
435.713622999999980 167.677277000000000
436.481873000000010 54.373187999999999
f: 423 tv: 0 nM: 9
388.954224000000010 285.172546000000010
368.689330999999980 303.480591000000000
344.292693999999980 327.756103999999990
317.390625000000000 353.739594000000010
455.314666999999990 268.262939000000020
559.241394000000010 271.706909000000000
613.469727000000030 273.189392000000000
397.214294000000000 166.333327999999990
387.854706000000020 58.183762000000002
f: 423 tv: 1 nM: 9
445.790833000000020 290.147948999999980
458.711700000000010 312.058562999999990
473.611876999999990 336.601409999999990
491.235015999999970 366.679717999999980
487.142853000000000 269.928558000000010
585.183655000000040 264.020416000000010
630.828125000000000 261.234375000000000
435.950012000000020 167.566666000000000
436.705231000000030 54.384326999999999
f: 424 tv: 0 nM: 9
388.946898999999970 284.721251999999990
368.596283000000030 304.762970000000000
344.378386999999980 326.193694999999990
317.630004999999980 353.670012999999980
455.245697000000010 268.857757999999990
559.351990000000000 271.683989999999990
613.280151000000050 273.314666999999990
397.324738000000020 166.113403000000010
387.767547999999980 58.127192999999998
f: 424 tv: 1 nM: 9
446.058441000000020 291.935059000000020
458.581696000000020 313.290863000000000
473.457581000000000 337.696959999999990
491.442657000000000 366.635314999999990
487.462249999999980 269.716979999999980
585.422668000000040 263.943298000000030
630.598206000000000 261.491058000000010
435.631592000000010 167.578948999999990
436.721375000000020 54.480915000000003
f: 425 tv: 0 nM: 9
388.301666000000010 284.669434000000020
368.292969000000030 304.753905999999970
344.947174000000020 327.468323000000000
317.136870999999990 353.201111000000030
455.254912999999990 268.460784999999990
559.214294000000000 271.529419000000020
612.882813000000060 273.101563000000000
397.087372000000020 166.072814999999990
387.747742000000020 58.463963000000000
f: 425 tv: 1 nM: 9
446.097839000000020 291.170288000000030
458.197844999999970 312.640289000000000
473.464751999999980 336.971161000000000
491.369964999999980 366.847534000000000
487.141601999999980 269.853973000000000
585.210510000000000 264.307007000000000
630.965026999999960 261.075012000000020
435.709808000000010 167.522324000000000
436.512206999999990 54.134148000000003
f: 426 tv: 0 nM: 9
388.836211999999990 284.293091000000000
368.406890999999970 304.637939000000020
344.981749999999980 326.861328000000010
317.328369000000010 353.708954000000010
455.206909000000000 268.086211999999990
559.407715000000050 271.646148999999980
613.016662999999990 273.033324999999990
396.966675000000010 166.247620000000010
387.793091000000000 58.370688999999999
f: 426 tv: 1 nM: 9
446.149017000000010 291.900665000000000
458.552094000000010 312.434020999999970
473.459534000000020 337.624267999999970
491.383972000000030 366.681426999999990
486.833344000000010 270.203246999999980
585.245544000000000 264.093750000000000
631.000000000000000 261.373779000000010
435.727691999999990 167.486603000000000
436.637329000000020 54.306339000000001
f: 427 tv: 0 nM: 9
388.440001999999990 283.890015000000010
368.127899000000010 304.496124000000010
344.996185000000030 326.709929999999990
317.480956999999990 353.461913999999980
455.066101000000000 268.351226999999990
559.342712000000010 271.891144000000000
613.390747000000030 273.109253000000020
397.044647000000000 166.133926000000000
387.858337000000010 58.200001000000000
f: 427 tv: 1 nM: 9
446.039581000000000 291.726624000000020
458.707030999999970 313.394530999999970
473.497008999999990 337.485107000000030
491.284362999999980 366.547394000000000
486.979155999999990 269.912506000000010
583.772095000000040 264.789124000000020
631.048889000000030 261.266296000000010
435.818573000000010 167.442474000000000
436.531677000000000 54.440140000000000
f: 428 tv: 0 nM: 9
388.817200000000010 283.457000999999990
367.996704000000020 304.847687000000010
344.693665000000010 326.947174000000020
317.223877000000020 353.614441000000000
455.109649999999990 268.644745000000000
559.148438000000060 271.656250000000000
613.394286999999960 273.000000000000000
397.033324999999990 166.247620000000010
387.922119000000010 58.168033999999999
f: 428 tv: 1 nM: 9
445.714294000000000 291.793243000000020
458.564513999999970 313.090331999999990
473.675597999999980 337.616058000000010
491.292053000000010 366.609802000000000
487.012604000000010 269.689086999999970
584.891113000000020 264.103973000000000
630.509033000000040 261.720733999999990
435.765778000000010 167.500000000000000
436.647064000000000 54.419117000000000
f: 429 tv: 0 nM: 9
388.284179999999990 284.834534000000020
368.320678999999980 304.786194000000020
344.725342000000010 326.978882000000000
317.110840000000000 353.541870000000020
455.321105999999990 268.646790000000010
559.117188000000060 271.882813000000000
612.995910999999980 273.073180999999980
397.148131999999980 165.851852000000010
387.979522999999970 58.290984999999999
f: 429 tv: 1 nM: 9
445.701598999999990 291.387085000000010
458.633850000000000 312.275603999999990
473.655701000000020 337.467071999999970
491.265410999999970 366.623229999999980
487.297180000000030 269.891509999999980
585.107483000000000 263.915893999999980
631.000000000000000 261.276611000000000
435.818573000000010 167.557526000000000
436.663054999999990 54.286231999999998
f: 430 tv: 0 nM: 9
388.592438000000020 283.949585000000010
367.980408000000010 304.741821000000020
344.925812000000010 327.322570999999980
317.036956999999970 353.645325000000010
455.081818000000000 268.436371000000010
559.276854999999950 271.644623000000020
613.413940000000030 273.110657000000000
397.023590000000010 165.966980000000010
387.868652000000000 58.266948999999997
f: 430 tv: 1 nM: 9
445.804351999999990 291.543488000000020
458.629485999999990 312.388488999999990
473.525146000000010 337.528290000000030
491.050933999999980 366.708344000000010
487.232147000000000 269.651794000000000
585.107483000000000 263.775695999999980
631.048889000000030 261.385864000000030
435.800873000000020 167.557526000000000
436.539855999999990 54.221015999999999
f: 431 tv: 0 nM: 9
388.968169999999990 284.322723000000000
367.964294000000000 304.750000000000000
344.943267999999990 326.975189000000000
317.141022000000020 353.553833000000000
455.343140000000010 268.137268000000010
559.352661000000010 271.691956000000000
613.168030000000040 273.077880999999990
397.123748999999980 166.148514000000010
387.818573000000010 58.442478000000001
f: 431 tv: 1 nM: 9
445.951721000000020 291.672423999999980
458.670929000000000 311.914519999999980
473.512421000000020 337.118011000000020
491.213958999999990 366.502257999999980
487.321105999999990 269.903656000000010
585.160216999999990 264.203888000000010
631.005187999999980 261.234375000000000
435.765778000000010 167.500000000000000
436.619568000000020 54.525359999999999
f: 432 tv: 0 nM: 9
388.304351999999990 282.572449000000010
368.380767999999990 304.557678000000010
345.203857000000030 327.019226000000000
317.061828999999990 353.341400000000020
454.721161000000000 268.346161000000000
559.110106999999970 271.545867999999980
613.358337000000010 273.008331000000000
397.046294999999990 166.000000000000000
387.836211999999990 58.336205000000000
f: 432 tv: 1 nM: 9
445.974060000000010 292.133331000000000
458.407134999999980 312.614287999999990
473.408295000000010 337.754425000000030
491.203125000000000 366.854919000000000
486.742432000000010 270.484863000000020
585.547606999999970 263.476196000000020
631.105285999999980 261.331572999999990
435.656769000000000 167.656783999999990
436.919708000000010 54.609489000000004
f: 433 tv: 0 nM: 9
388.648559999999970 284.503631999999980
368.485503999999990 304.623199000000000
345.082793999999980 327.066222999999980
317.165801999999990 353.918427000000010
455.279998999999980 268.507995999999990
558.894714000000020 271.517547999999980
613.102538999999980 273.209411999999990
397.100006000000010 165.940001999999990
387.767547999999980 58.311400999999996
f: 433 tv: 1 nM: 9
445.839630000000000 290.924530000000000
458.542542000000030 312.645385999999970
473.317595999999980 337.647797000000030
491.269043000000010 366.535706000000000
486.700012000000020 270.208710000000000
585.593323000000050 263.213318000000020
631.160706000000000 260.922607000000030
435.622893999999970 167.783905000000000
436.829711999999970 54.481884000000001
f: 434 tv: 0 nM: 9
388.853209999999990 284.417419000000000
368.306824000000010 304.503784000000000
344.961273000000010 327.475342000000010
317.161530000000030 353.815399000000010
455.114685000000010 268.440368999999980
558.965820000000010 271.551269999999990
612.465392999999950 273.380767999999990
397.106811999999990 166.218445000000000
387.792357999999980 58.173729000000002
f: 434 tv: 1 nM: 9
445.641296000000010 290.141296000000010
458.677856000000020 312.848998999999990
473.573241999999990 337.410827999999980
491.396851000000030 366.448424999999990
487.116394000000010 270.116394000000010
585.419067000000040 264.328582999999980
630.712891000000010 261.252472000000010
435.674315999999980 167.532104000000000
436.961243000000020 54.368217000000001
f: 435 tv: 0 nM: 9
389.279419000000020 284.857848999999990
368.496094000000030 304.363280999999970
344.772400000000000 326.948272999999970
317.213928000000010 353.904632999999990
454.994568000000020 267.918488000000020
559.516540999999960 271.768584999999970
613.000000000000000 272.883331000000000
397.177429000000020 166.043015000000000
387.831970000000010 58.045082000000001
f: 435 tv: 1 nM: 9
445.751678000000030 291.687927000000000
458.506988999999980 312.741271999999980
473.431945999999980 337.778106999999980
491.466064000000020 366.703613000000020
486.899109000000010 269.934204000000020
585.849425999999990 263.457825000000010
631.375000000000000 261.605774000000000
435.628203999999980 167.692307000000000
437.000000000000000 54.330646999999999
f: 436 tv: 0 nM: 9
388.510712000000010 285.460724000000030
367.835204999999970 305.905029000000010
344.606628000000000 326.878662000000020
317.185852000000010 353.675385000000010
455.516936999999980 268.550841999999990
559.175659000000000 271.756744000000030
613.000000000000000 273.376037999999990
397.219390999999970 166.035721000000000
387.831970000000010 58.045082000000001
f: 436 tv: 1 nM: 9
445.923553000000030 291.863068000000000
458.805359000000010 312.648865000000000
473.432616999999990 337.039000999999980
491.319244000000030 366.561035000000000
487.000000000000000 269.858490000000020
585.317382999999950 264.191314999999970
631.442321999999990 261.346161000000000
435.775848000000000 167.844832999999990
436.722229000000030 54.319443000000000
f: 437 tv: 0 nM: 9
388.688354000000000 284.900695999999980
368.357696999999970 304.311523000000020
344.137725999999990 328.326354999999980
317.228424000000020 353.540618999999990
455.423737000000020 268.516936999999980
559.060180999999940 271.791655999999990
613.231994999999980 272.996001999999980
396.961547999999990 166.019226000000000
387.922423999999980 58.353447000000003
f: 437 tv: 1 nM: 9
445.724823000000010 291.694640999999990
458.379181000000020 312.919464000000000
473.503174000000000 337.385344999999970
491.539917000000000 366.542266999999980
486.952819999999970 270.132079999999970
585.256896999999980 264.298157000000000
631.500000000000000 261.347839000000020
435.750000000000000 167.535721000000000
436.740601000000030 54.157893999999999
f: 438 tv: 0 nM: 9
388.884613000000000 284.678314000000000
367.976013000000020 304.825348000000020
344.392853000000000 326.542846999999990
317.018310999999980 353.340302000000010
455.294402999999990 268.299072000000020
559.136780000000040 271.721709999999970
613.146178999999960 273.069244000000030
397.042449999999970 166.212265000000000
387.733063000000020 58.173729000000002
f: 438 tv: 1 nM: 9
445.513275000000020 291.269897000000010
458.813324000000020 312.986664000000020
473.347289999999990 337.625763000000010
491.196503000000010 366.635376000000010
487.049987999999980 270.104553000000010
585.752686000000040 264.059143000000010
631.188781999999950 261.341827000000020
435.733063000000020 167.783905000000000
436.887695000000010 54.394928000000000
f: 439 tv: 0 nM: 9
388.809691999999980 284.541045999999990
368.299987999999980 304.851836999999990
344.438965000000000 328.177338000000020
317.206818000000000 353.685852000000010
455.351990000000000 268.411987000000010
559.052856000000020 271.927887000000000
613.128661999999960 273.636016999999980
397.299011000000010 166.122543000000010
387.747742000000020 58.418919000000002
f: 439 tv: 1 nM: 9
445.946167000000000 291.515380999999990
458.657532000000000 312.726013000000020
473.561279000000010 337.293548999999980
491.266082999999980 366.551514000000000
487.201843000000000 270.022948999999980
585.264404000000010 264.110565000000010
631.188781999999950 261.341827000000020
435.729736000000000 167.500000000000000
436.613647000000010 54.250000000000000
f: 440 tv: 0 nM: 9
389.458344000000010 284.986114999999980
367.926819000000020 302.939026000000010
344.921875000000000 327.015625000000000
317.084656000000000 353.510589999999980
455.568175999999990 268.595459000000010
559.155944999999970 271.710999000000020
613.358337000000010 273.100006000000010
397.176177999999990 166.247620000000010
387.858337000000010 58.200001000000000
f: 440 tv: 1 nM: 9
445.631348000000000 290.995758000000020
458.817871000000030 313.066222999999980
473.419464000000000 337.369141000000010
491.365478999999990 366.591919000000020
487.288788000000010 270.038788000000010
585.306458000000020 264.346770999999990
631.109740999999990 261.060973999999990
435.589294000000000 167.687500000000000
436.838135000000020 54.467624999999998
f: 441 tv: 0 nM: 9
388.600799999999990 284.512085000000010
368.492309999999970 304.407684000000020
344.890503000000020 326.974456999999970
317.064086999999970 353.507690000000030
455.292785999999980 268.315308000000020
559.120544000000000 271.790191999999990
613.049561000000040 273.227263999999990
397.163452000000010 166.144226000000000
387.875000000000000 58.325001000000000
f: 441 tv: 1 nM: 9
445.752136000000010 291.072661999999980
458.770720999999980 313.972381999999980
473.462584999999990 337.248290999999990
491.473206000000000 366.508941999999990
487.216003000000000 270.171996999999980
585.323303000000010 264.038788000000010
630.883728000000020 261.023254000000010
435.758759000000000 167.609649999999990
436.735503999999990 54.612319999999997
f: 442 tv: 0 nM: 9
389.282959000000010 284.387604000000010
368.090546000000020 304.141724000000010
344.581481999999990 326.844451999999990
317.441162000000020 353.544128000000000
455.612487999999980 268.445831000000000
558.983886999999980 271.782257000000020
613.323303000000010 273.297423999999980
397.145629999999980 166.179610999999990
387.880004999999980 58.347999999999999
f: 442 tv: 1 nM: 9
445.568390000000020 291.350433000000010
458.758728000000020 313.520355000000000
473.632721000000000 337.299376999999990
491.519897000000010 366.564147999999990
487.048003999999990 270.235992000000010
585.042542000000030 263.978728999999990
631.263184000000020 261.194732999999990
435.634795999999990 167.456527999999990
436.861328000000010 54.529198000000001
f: 443 tv: 0 nM: 9
388.816405999999970 284.722655999999970
368.529419000000020 304.367644999999980
344.972961000000000 327.439178000000030
317.151947000000010 353.700988999999990
455.606566999999980 268.286896000000010
559.141662999999990 271.633331000000000
613.306029999999960 273.237060999999980
397.176177999999990 166.247620000000010
387.864746000000030 58.241802000000000
f: 443 tv: 1 nM: 9
445.521728999999990 291.308685000000030
458.752013999999970 313.476013000000020
473.330993999999980 336.929565000000030
491.548461999999970 366.832610999999990
487.549987999999980 270.083344000000010
585.275696000000040 264.140198000000000
631.298889000000030 260.972839000000020
435.662291999999980 167.706145999999990
436.774811000000000 54.450381999999998
f: 444 tv: 0 nM: 9
388.641296000000010 284.713776000000000
368.500000000000000 304.416045999999990
344.592589999999970 326.996307000000000
316.873779000000010 353.834961000000020
455.554169000000000 268.337493999999990
559.000000000000000 271.446441999999990
613.304871000000050 273.349579000000010
397.106811999999990 166.218445000000000
387.801666000000010 58.342976000000000
f: 444 tv: 1 nM: 9
445.894745000000000 291.710540999999980
458.669921999999990 313.176483000000020
473.493378000000010 337.185425000000010
491.380858999999990 366.821288999999980
487.291290000000000 269.869568000000020
585.191956000000000 264.120544000000000
630.994872999999980 261.453613000000020
435.793579000000020 167.642197000000010
436.740601000000030 54.654136999999999
f: 445 tv: 0 nM: 9
388.771545000000000 284.668091000000000
367.314911000000000 306.588409000000010
344.805359000000010 327.352355999999990
317.092498999999980 353.782501000000020
455.680176000000020 268.531524999999990
559.024291999999950 271.388335999999980
612.942139000000000 273.218994000000010
397.034668000000010 166.207916000000010
387.799987999999980 58.200001000000000
f: 445 tv: 1 nM: 9
445.984619000000010 291.323089999999980
458.483765000000010 313.100646999999980
473.654083000000010 337.328490999999990
491.413635000000000 366.540893999999980
487.352691999999990 269.977691999999990
585.185851999999950 264.367249000000020
630.933959999999960 261.443390000000020
435.747742000000020 167.536041000000010
436.830718999999990 54.330708000000001
f: 446 tv: 0 nM: 9
389.302094000000010 283.416655999999990
368.352722000000030 304.139525999999990
344.931609999999980 326.217957000000010
317.279175000000010 353.571075000000010
455.675446000000020 268.122802999999980
559.040527000000000 271.369385000000020
613.130249000000050 273.193267999999990
396.910370000000000 166.165100000000000
387.938537999999990 58.290984999999999
f: 446 tv: 1 nM: 9
445.996489999999990 291.545440999999980
458.366150000000000 312.173218000000020
473.584900000000000 337.286162999999990
491.276549999999990 366.480102999999990
487.083344000000010 270.048248000000000
585.004516999999960 264.360351999999980
631.189819000000060 261.356475999999990
435.561309999999990 167.561325000000010
436.919708000000010 54.485401000000003
f: 447 tv: 0 nM: 9
388.082091999999990 282.641785000000030
368.112304999999990 304.307982999999980
344.586792000000000 327.197905999999990
317.315795999999980 353.691375999999990
455.616669000000000 268.558318999999980
559.286377000000020 271.695465000000010
613.151611000000000 272.913940000000030
397.176177999999990 166.199997000000000
388.000000000000000 58.250000000000000
f: 447 tv: 1 nM: 9
445.765625000000000 291.609375000000000
458.430663999999980 312.478088000000010
473.915955000000000 336.205872000000000
491.288086000000020 366.530944999999970
487.057251000000010 270.412200999999980
585.270386000000030 264.535706000000000
631.178588999999990 261.491058000000010
435.551269999999990 167.547012000000000
436.819549999999990 54.612782000000003
f: 448 tv: 0 nM: 9
388.963409000000010 282.646331999999970
368.115692000000020 304.177673000000030
344.820374000000020 327.961090000000010
317.164154000000000 353.659088000000000
455.455993999999980 268.507995999999990
559.318604000000050 271.473450000000010
613.018494000000030 272.731475999999990
397.077332000000010 166.144332999999990
387.966675000000010 58.216667000000001
f: 448 tv: 1 nM: 9
445.656859999999990 290.794128000000000
458.366027999999970 313.022888000000020
473.528076000000000 338.252563000000010
491.289581000000000 366.771483999999990
487.115050999999990 270.110626000000020
585.341125000000030 264.177581999999970
630.136780000000040 261.585480000000020
435.598144999999990 167.443924000000010
436.750000000000000 54.536766000000000
f: 449 tv: 0 nM: 9
388.827087000000010 284.719634999999980
367.981628000000000 304.106628000000000
344.652160999999980 327.028992000000020
317.045684999999990 353.550750999999990
455.479155999999990 268.570831000000000
559.130615000000030 271.288299999999990
613.255919999999950 273.110229000000000
397.376251000000020 166.222778000000010
387.891662999999990 58.091667000000001
f: 449 tv: 1 nM: 9
446.013397000000000 290.906250000000000
458.753203999999980 313.131409000000020
473.591460999999980 337.353668000000030
491.107483000000000 366.598144999999990
486.911773999999980 269.872559000000020
585.177062999999980 264.250000000000000
630.876220999999990 261.328582999999980
435.775420999999990 167.605927000000010
436.465393000000010 54.434615999999998
f: 450 tv: 0 nM: 9
388.897429999999990 284.696594000000000
367.910339000000020 305.671203999999990
344.503937000000010 326.665344000000000
316.940735000000020 353.786071999999990
455.454559000000020 268.326446999999970
559.254332999999970 271.366394000000010
613.076598999999990 272.918915000000030
397.279998999999980 166.179993000000000
387.940491000000010 58.162697000000001
f: 450 tv: 1 nM: 9
445.684783999999980 290.478271000000010
458.632232999999990 312.206604000000030
473.792389000000010 337.538025000000000
491.236114999999980 366.546294999999990
487.101624000000020 270.414642000000010
585.072143999999980 263.974213000000020
630.965026999999960 261.075012000000020
435.826262999999980 167.622879000000010
436.561583999999980 54.344203999999998
f: 451 tv: 0 nM: 9
388.824553999999980 284.535095000000010
367.958344000000010 304.659729000000030
344.810546999999990 327.670807000000020
317.225127999999980 353.698943999999980
455.450012000000020 268.116669000000000
559.418091000000000 271.297423999999980
612.880370999999970 272.876067999999980
397.081511999999980 165.896744000000010
387.858337000000010 58.200001000000000
f: 451 tv: 1 nM: 9
445.545044000000020 291.180176000000020
458.657715000000000 313.204711999999970
473.457519999999990 337.415038999999980
491.266388000000010 366.753265000000000
487.198424999999990 270.246033000000010
585.247375000000030 263.831572999999990
630.806946000000040 261.267334000000010
435.692657000000000 167.477066000000010
436.621428999999980 54.485714000000002
f: 452 tv: 0 nM: 9
389.110107000000030 283.949553999999980
367.938324000000020 305.042206000000020
344.383422999999990 327.159515000000000
317.025909000000010 353.593261999999980
455.433624000000010 268.119476000000020
559.118163999999980 271.318175999999990
613.049561000000040 272.904968000000000
396.984528000000010 166.010314999999990
387.699158000000010 58.122878999999998
f: 452 tv: 1 nM: 9
446.364655000000030 291.789459000000020
458.805542000000000 312.986114999999980
473.487091000000020 337.219359999999990
491.236114999999980 366.569458000000000
487.034362999999980 270.213745000000020
585.257750999999980 263.541228999999990
631.155639999999950 261.806609999999980
435.894226000000000 167.913467000000000
436.691071000000020 54.345528000000002
f: 453 tv: 0 nM: 9
389.096161000000000 284.396148999999980
368.089417000000030 305.185425000000010
344.494201999999970 327.145355000000000
317.843444999999970 353.642517000000000
455.383331000000000 268.366669000000000
559.362182999999960 271.688965000000000
612.880004999999980 273.420012999999980
397.000000000000000 165.803023999999990
387.709015000000020 58.061478000000001
f: 453 tv: 1 nM: 9
446.089539000000000 291.850738999999980
458.698669000000000 313.238403000000010
473.511779999999990 337.776458999999990
491.478973000000000 366.535034000000000
486.960174999999990 270.123900999999990
585.091858000000000 263.714294000000000
630.885863999999970 261.375000000000000
435.561309999999990 167.438674999999990
436.555542000000000 54.486111000000001
f: 454 tv: 0 nM: 9
388.630829000000010 284.252349999999980
368.404632999999990 305.193633999999970
344.825012000000020 327.712493999999990
317.085052000000020 353.590210000000010
455.590149000000000 268.426239000000010
559.275757000000000 271.834564000000000
612.899230999999990 273.282959000000010
397.259430000000010 165.985854999999990
387.879028000000010 58.193550000000002
f: 454 tv: 1 nM: 9
446.240996999999990 291.669066999999980
458.560272000000000 313.109923999999980
473.496826000000000 337.319611000000010
491.282715000000000 366.600463999999990
487.120544000000000 270.040191999999990
585.111632999999980 263.980591000000000
630.922240999999990 261.188903999999980
435.518005000000020 167.747741999999990
436.460144000000010 54.235508000000003
f: 455 tv: 0 nM: 9
388.304688000000000 282.523438000000000
368.317871000000030 304.703582999999980
345.033751999999990 327.429442999999990
317.375609999999990 353.822968000000000
455.567230000000000 268.243682999999980
559.203368999999950 271.788146999999980
612.616394000000010 273.219817999999980
397.034668000000010 166.158416999999990
387.699158000000010 58.097458000000003
f: 455 tv: 1 nM: 9
445.992584000000020 291.966675000000010
458.600922000000030 311.963318000000020
473.496826000000000 337.319611000000010
491.402710000000010 366.671936000000020
487.189086999999970 270.151245000000020
585.143494000000030 264.391296000000010
631.170105000000040 261.505157000000000
435.747742000000020 167.418915000000000
436.644439999999970 54.203704999999999
f: 456 tv: 0 nM: 9
388.664886000000020 283.430847000000030
368.676910000000020 304.500000000000000
344.863983000000020 327.128662000000020
316.874328999999990 353.737976000000000
455.454955999999980 268.207214000000020
558.820496000000050 271.995727999999990
612.830382999999980 273.187500000000000
397.074249000000010 166.168319999999990
387.637177000000010 58.314158999999997
f: 456 tv: 1 nM: 9
445.542969000000030 292.199219000000030
458.485718000000020 312.500000000000000
473.391907000000000 337.243255999999970
491.303101000000030 366.546448000000000
487.000000000000000 270.000000000000000
585.203125000000000 264.182280999999990
630.877807999999960 261.188903999999980
435.714294000000000 167.589279000000000
436.699279999999990 54.358696000000002
f: 457 tv: 0 nM: 9
388.586670000000030 283.260010000000020
368.662871999999990 304.511352999999990
344.724853999999990 327.461547999999990
316.851654000000000 353.478027000000000
454.995482999999980 268.603607000000010
559.028442000000040 271.617888999999990
612.797423999999980 273.288788000000010
397.233002000000000 166.150482000000010
387.775848000000000 58.112068000000001
f: 457 tv: 1 nM: 9
445.526305999999980 291.035095000000010
458.437073000000000 312.692321999999990
473.408295000000010 337.677521000000010
491.153106999999980 366.409088000000000
486.953399999999990 270.021179000000020
584.612915000000040 264.782257000000020
630.851195999999960 261.172607000000030
435.885589999999980 167.605927000000010
436.536773999999980 54.294117000000000
f: 458 tv: 0 nM: 9
388.704559000000020 283.125000000000000
368.808837999999980 304.727936000000000
344.596497000000000 327.827484000000030
317.019135000000010 353.475402999999970
455.008269999999980 268.466949000000000
559.334656000000000 272.070861999999980
613.156493999999950 273.251922999999980
397.044647000000000 166.133926000000000
388.046996999999980 58.444443000000000
f: 458 tv: 1 nM: 9
446.231354000000010 291.350738999999980
458.511535999999980 312.326934999999990
473.523956000000000 337.251494999999980
491.320618000000020 366.744385000000020
486.934783999999980 270.260864000000030
585.254821999999990 264.418274000000000
631.076538000000030 261.525512999999990
435.807678000000010 167.444443000000010
436.685181000000000 54.437038000000001
f: 459 tv: 0 nM: 9
388.920440999999980 283.340912000000000
368.104736000000000 304.753386999999980
344.555542000000000 327.685181000000000
317.265625000000000 353.354155999999990
455.378265000000000 268.347839000000020
559.178283999999960 271.765227999999980
612.980896000000030 273.419861000000030
397.099060000000010 166.089630000000000
387.869568000000020 58.439132999999998
f: 459 tv: 1 nM: 9
445.963318000000020 290.674315999999980
458.885712000000010 312.935729999999980
473.478271000000010 337.506226000000030
491.413635000000000 366.663635000000000
486.995667000000030 270.295654000000010
585.227661000000010 264.272308000000010
631.260009999999970 261.429993000000020
435.908324999999990 167.783340000000010
436.636352999999990 54.340907999999999
f: 460 tv: 0 nM: 9
388.818633999999970 283.544128000000000
367.805359000000010 304.526855000000010
344.968964000000030 326.882750999999980
317.371917999999990 353.610840000000000
455.917419000000000 268.160552999999990
559.297546000000010 271.929749000000020
613.203125000000000 273.031250000000000
396.946075000000010 166.063720999999990
387.815582000000010 58.127048000000002
f: 460 tv: 1 nM: 9
445.928558000000010 290.142853000000000
458.573089999999980 312.911530000000030
473.527954000000020 337.201873999999980
491.432739000000030 366.780273000000020
487.115752999999980 270.115752999999980
585.367675999999960 263.769591999999990
630.168456999999990 260.701079999999990
435.747833000000010 167.604355000000000
436.644011999999980 54.327998999999998
f: 461 tv: 0 nM: 9
388.933318999999980 283.690491000000010
367.782196000000000 305.478516000000010
344.451507999999990 327.503020999999990
317.198486000000000 353.608031999999980
455.671721999999990 268.696959999999990
559.529846000000020 272.022400000000000
613.129944000000020 273.181090999999980
397.087372000000020 166.072814999999990
387.568969999999980 58.250000000000000
f: 461 tv: 1 nM: 9
445.504456000000000 291.790191999999990
458.448792000000030 313.213866999999990
473.468567000000010 337.264160000000000
491.539184999999970 366.707366999999980
486.841339000000000 270.100952000000010
585.147644000000010 263.990478999999990
630.850463999999990 260.957946999999990
435.775848000000000 167.681029999999990
436.651520000000000 54.371212000000000
f: 462 tv: 0 nM: 9
388.900909000000010 284.238739000000010
368.319579999999970 303.314422999999980
345.116790999999980 327.018250000000020
317.220305999999990 354.007415999999980
455.500000000000000 268.500000000000000
558.870055999999980 272.094482000000030
613.101563000000060 273.085938000000000
397.131317000000020 166.045456000000000
387.858337000000010 58.141666000000001
f: 462 tv: 1 nM: 9
446.317748999999990 290.537383999999970
458.791655999999990 312.715270999999970
473.403839000000000 337.320525999999970
491.374451000000020 366.856506000000020
486.693420000000000 270.339417000000030
585.144165000000040 264.211700000000010
631.220215000000050 261.188080000000010
435.644135000000010 167.612609999999990
436.555969000000000 54.541046000000001
f: 463 tv: 0 nM: 9
388.246428999999980 285.439270000000020
368.207397000000010 304.455565999999980
344.867827999999970 328.097716999999990
317.368682999999980 353.676758000000010
455.415191999999990 268.308044000000000
559.074829000000020 272.173218000000020
613.057678000000010 272.957702999999980
397.102814000000020 166.210281000000010
387.936432000000020 58.173729000000002
f: 463 tv: 1 nM: 9
446.542846999999990 290.423797999999980
458.672729000000000 312.754547000000000
473.546356000000000 337.059600999999990
491.365478999999990 366.784760000000010
487.000000000000000 270.058318999999980
585.379456000000000 264.165191999999990
630.795897999999970 261.000000000000000
435.799194000000000 167.848357999999990
436.795440999999980 54.446967999999998
f: 464 tv: 0 nM: 9
388.617644999999980 285.014708999999980
368.274657999999990 305.021118000000000
344.875792999999990 327.254791000000010
317.290314000000020 353.510741999999990
455.451233000000000 268.747954999999990
559.409119000000030 271.718169999999990
613.302307000000040 273.453490999999990
397.149475000000000 166.319580000000000
387.824798999999980 58.350425999999999
f: 464 tv: 1 nM: 9
445.915955000000000 292.306732000000010
458.896300999999990 312.744445999999980
473.392853000000000 337.379883000000010
491.300873000000020 366.874451000000020
486.955353000000000 269.919647000000000
585.390502999999970 264.014281999999980
630.942078000000040 261.431580000000000
435.784485000000020 167.491378999999990
436.834594999999980 54.417293999999998
f: 465 tv: 0 nM: 9
388.441405999999970 284.394530999999970
368.066681000000020 304.924987999999980
344.848389000000000 327.399993999999990
317.214995999999990 353.700012000000020
455.592438000000020 268.126037999999990
559.191956000000000 271.656250000000000
612.861938000000010 273.309691999999980
397.114594000000010 166.333327999999990
387.827727999999980 58.302520999999999
f: 465 tv: 1 nM: 9
446.123137999999980 291.585815000000030
458.363341999999990 313.236664000000020
473.431701999999970 338.150268999999980
491.297791000000020 366.877776999999980
487.032715000000000 270.037383999999970
585.590880999999970 263.777770999999970
630.906250000000000 261.458344000000010
435.662291999999980 167.662276999999990
436.759551999999990 54.694656000000002
f: 466 tv: 0 nM: 9
388.348845999999980 284.492249000000020
367.772156000000000 305.493682999999980
344.683685000000030 326.938782000000000
317.334166999999980 353.695557000000010
455.399109000000010 268.302642999999990
559.013489000000050 271.468475000000010
613.116271999999980 273.267455999999980
397.140198000000000 166.313080000000010
387.756531000000000 58.386955000000000
f: 466 tv: 1 nM: 9
446.016907000000000 291.969604000000000
458.361938000000010 312.869415000000000
473.468261999999980 338.201050000000010
491.353699000000010 366.683410999999980
487.119262999999990 269.931182999999980
585.121338000000040 263.961150999999970
630.867003999999950 261.388306000000000
435.747742000000020 167.418915000000000
436.798461999999970 54.616280000000003
f: 467 tv: 0 nM: 9
388.743134000000000 284.032104000000000
368.052825999999980 304.693665000000010
344.863006999999980 327.178069999999990
317.143645999999990 353.604980000000010
454.842346000000020 268.657653999999980
559.226317999999990 271.410522000000010
613.120972000000050 273.137085000000010
397.146239999999980 166.061325000000010
387.723694000000020 58.416668000000001
f: 467 tv: 1 nM: 9
446.051819000000020 292.771331999999970
458.769683999999980 313.142426000000000
473.669647000000000 337.633941999999990
491.280365000000020 366.761687999999990
487.132750999999980 269.969024999999990
585.228821000000040 264.245758000000020
630.462951999999970 261.722229000000030
435.809326000000000 167.699158000000010
436.862976000000000 54.422221999999998
f: 468 tv: 0 nM: 9
388.677155000000030 284.437011999999980
367.759705000000000 304.399230999999990
344.726288000000010 327.051086000000000
317.118407999999990 353.792114000000030
454.784302000000030 268.303924999999990
559.526062000000020 271.921753000000020
613.104858000000040 273.032257000000020
397.207855000000000 166.000000000000000
387.595459000000010 58.331817999999998
f: 468 tv: 1 nM: 9
446.057007000000000 290.776305999999980
458.359160999999970 312.901397999999970
473.605408000000010 337.970276000000010
491.425110000000020 366.656371999999980
487.247802999999980 269.933624000000010
585.868163999999980 264.213622999999980
630.500000000000000 261.684204000000020
435.654540999999990 167.518188000000010
436.750000000000000 54.510871999999999
f: 469 tv: 0 nM: 9
388.682616999999990 284.304351999999990
367.846466000000020 304.456696000000020
344.930542000000000 326.965270999999970
317.147064000000000 353.941162000000020
455.305786000000010 268.433899000000000
559.000000000000000 271.581635000000010
613.372864000000050 273.211853000000020
397.071441999999990 165.790482000000000
387.799987999999980 58.200001000000000
f: 469 tv: 1 nM: 9
445.943694999999990 292.417206000000020
458.676696999999990 312.266907000000000
473.527466000000000 337.521973000000000
491.182831000000020 366.651977999999990
487.290191999999990 269.959808000000010
585.440673999999940 264.262725999999990
630.613219999999960 261.245270000000000
435.811919999999990 167.559631000000000
436.563903999999980 54.567669000000002
f: 470 tv: 0 nM: 9
388.628326000000020 284.358398000000020
367.887206999999990 304.477447999999980
344.669220000000000 326.784606999999990
317.369353999999990 353.798981000000030
455.238952999999980 268.482300000000010
559.504332999999970 271.573272999999970
613.405151000000050 273.232757999999990
397.155669999999990 166.023590000000010
387.799987999999980 58.200001000000000
f: 470 tv: 1 nM: 9
446.125000000000000 290.865387000000000
458.647736000000010 312.685608000000000
473.554900999999970 337.783233999999990
491.404755000000020 366.779236000000030
487.357757999999990 270.056030000000020
585.625000000000000 264.449066000000020
631.161132999999950 260.605560000000030
435.589294000000000 167.687500000000000
436.890503000000020 54.419708000000000
f: 471 tv: 0 nM: 9
388.633331000000000 285.214812999999990
367.965118000000020 305.131775000000000
344.985626000000020 326.787781000000000
317.320006999999980 353.640015000000010
455.585938000000000 268.960938000000000
559.552428999999960 271.745971999999990
613.104004000000030 273.332000999999990
397.046294999999990 166.074065999999990
387.793395999999970 58.235537999999998
f: 471 tv: 1 nM: 9
446.090606999999980 291.973144999999990
458.724487000000010 312.870758000000020
473.494018999999980 337.508972000000030
491.280273000000020 366.695067999999990
487.083344000000010 270.048248000000000
585.366394000000010 264.383605999999990
631.255310000000010 261.031921000000010
435.719634999999980 167.500000000000000
436.637329000000020 54.426056000000003
f: 472 tv: 0 nM: 9
388.444458000000000 284.960327000000010
368.021271000000010 304.358154000000010
344.485107000000030 327.532744999999980
317.108093000000000 353.272980000000020
455.256652999999970 268.570801000000020
559.359801999999950 271.420563000000020
613.145691000000060 273.338593000000000
397.000000000000000 166.247665000000010
387.689178000000030 58.477477999999998
f: 472 tv: 1 nM: 9
446.218535999999970 292.188751000000020
458.559845000000000 313.207733000000020
473.554260000000000 336.511626999999980
491.363433999999980 366.748900999999990
486.951752000000000 270.065795999999980
585.019591999999990 263.901947000000010
630.880432000000040 261.152160999999980
435.719817999999980 167.495697000000010
436.549622000000000 54.225189000000000
f: 473 tv: 0 nM: 9
388.875000000000000 283.648803999999980
368.263794000000020 304.118103000000020
345.011443999999980 327.000000000000000
317.510010000000020 353.424987999999980
455.348480000000000 268.030304000000000
559.037720000000040 271.358490000000020
613.255736999999950 273.427489999999980
396.961150999999970 166.169906999999990
387.836120999999990 58.428573999999998
f: 473 tv: 1 nM: 9
446.029022000000000 291.838714999999980
458.410950000000010 313.150695999999980
473.639525999999990 336.527130000000000
491.244507000000000 366.925110000000020
486.716216999999970 270.099090999999990
585.429320999999960 263.929290999999980
630.886108000000040 261.306945999999980
435.662291999999980 167.662276999999990
436.641296000000010 54.387680000000003
f: 474 tv: 0 nM: 9
388.995422000000020 284.412842000000010
367.633545000000030 304.798126000000020
345.119995000000020 326.835999000000020
317.264557000000020 353.512145999999970
455.343750000000000 268.218750000000000
559.275513000000050 271.173461999999970
613.304871000000050 273.162598000000000
397.102814000000020 166.126174999999990
387.839995999999990 58.363998000000002
f: 474 tv: 1 nM: 9
445.558594000000030 291.535155999999970
458.385405999999990 312.795135000000020
473.485107000000030 337.651794000000000
491.438324000000020 366.837005999999970
486.950012000000020 269.804534999999990
585.223206000000000 264.321441999999990
630.885863999999970 261.103271000000010
435.573914000000000 167.586960000000000
436.598418999999980 54.263779000000000
f: 475 tv: 0 nM: 9
388.334777999999970 284.226073999999980
367.872498000000010 304.453033000000000
344.649597000000030 326.645660000000020
317.161530000000030 353.507690000000030
455.654175000000010 268.304169000000000
559.275513000000050 271.000000000000000
613.307372999999980 273.192627000000020
397.240752999999980 166.157410000000000
387.836211999999990 58.551723000000003
f: 475 tv: 1 nM: 9
445.645660000000020 291.437011999999980
458.920898000000020 313.426543999999980
473.491486000000010 337.514190999999980
491.101775999999970 366.991150000000000
487.291290000000000 270.000000000000000
585.459838999999990 264.236603000000000
630.935668999999960 261.138611000000030
435.640503000000020 167.743805000000010
436.553040000000010 54.356059999999999
f: 476 tv: 0 nM: 9
389.055542000000000 284.230774000000000
368.009857000000010 304.707245000000000
344.583954000000010 326.864960000000000
316.992461999999990 353.592957000000010
455.636719000000030 268.566405999999970
558.740356000000020 271.451934999999990
613.075195000000010 273.372191999999980
397.105774000000000 166.134613000000000
387.688599000000010 58.627192999999998
f: 476 tv: 1 nM: 9
445.678284000000020 291.782959000000010
458.933318999999980 313.006652999999970
473.744689999999990 336.549651999999980
491.089049999999990 366.885833999999990
487.301787999999990 270.000000000000000
585.524047999999990 264.081726000000000
630.888915999999990 261.388885000000020
435.662291999999980 167.662276999999990
436.824829000000020 54.485401000000003
f: 477 tv: 0 nM: 9
388.360930999999990 285.814574999999990
367.943023999999980 304.860748000000000
344.496552000000010 327.375854000000000
317.053833000000000 353.358977999999980
454.948730000000010 268.585480000000020
559.423095999999990 271.632476999999990
613.160461000000050 273.481354000000010
397.289215000000010 166.220581000000010
387.836211999999990 58.551723000000003
f: 477 tv: 1 nM: 9
445.729522999999970 291.139343000000000
459.060242000000020 313.186736999999990
473.758148000000010 337.779906999999980
491.289581000000000 366.947968000000000
487.074066000000020 269.944458000000000
585.179809999999970 264.267547999999980
630.936828999999990 261.563171000000010
435.783905000000000 167.563553000000010
436.908386000000010 54.164124000000001
f: 478 tv: 0 nM: 9
388.424530000000000 284.009430000000010
367.842468000000000 304.616424999999990
344.611511000000010 327.003601000000000
317.007538000000010 353.457274999999980
454.912048000000030 268.337951999999970
559.245604999999950 271.307007000000000
613.080994000000030 273.721832000000010
397.435637999999980 166.094055000000000
387.818573000000010 58.442478000000001
f: 478 tv: 1 nM: 9
446.045074000000000 291.135253999999970
458.760680999999980 312.106841999999970
473.481811999999990 337.206054999999990
491.276428000000010 366.569702000000010
487.141601999999980 270.030975000000010
585.218750000000000 264.397308000000010
630.767334000000010 261.306945999999980
435.536041000000010 167.630630000000000
436.734863000000020 54.598483999999999
f: 479 tv: 0 nM: 9
388.388885000000020 284.393158000000030
368.527985000000000 304.678314000000000
345.045074000000000 326.676239000000010
317.218750000000000 353.458344000000010
454.820374000000020 268.553406000000000
559.110106999999970 271.646790000000010
613.180786000000010 273.396148999999980
397.151520000000000 166.166672000000010
387.826262999999980 58.622878999999998
f: 479 tv: 1 nM: 9
446.225006000000010 290.891662999999990
458.736603000000000 312.058044000000000
473.634368999999990 337.078125000000000
491.533935999999980 366.812225000000010
487.115050999999990 269.889373999999980
584.985595999999990 264.370178000000010
630.733703999999990 260.918488000000020
435.536041000000010 167.630630000000000
436.834594999999980 54.417293999999998
f: 480 tv: 0 nM: 9
388.992065000000030 284.444458000000000
367.759368999999990 305.084381000000010
344.654938000000020 327.105620999999990
317.648590000000010 353.865569999999990
455.313080000000010 268.654204999999990
559.200012000000020 272.027283000000010
613.208678999999960 273.543303999999980
397.106811999999990 165.713593000000000
387.895446999999990 58.286361999999997
f: 480 tv: 1 nM: 9
445.505371000000030 290.629028000000010
458.529632999999990 312.311096000000020
473.619445999999980 338.669434000000020
491.431824000000010 366.554534999999990
486.922759999999980 270.487793000000010
585.018494000000030 264.120361000000000
630.524047999999990 261.562500000000000
435.500000000000000 167.616820999999990
436.887206999999990 54.289473999999998
f: 481 tv: 0 nM: 9
389.105682000000000 284.117888999999990
368.412383999999970 303.572174000000020
344.579468000000020 327.238403000000010
317.094666000000020 353.662627999999980
455.245818999999980 268.570831000000000
558.923401000000010 271.745971999999990
613.019714000000020 273.385833999999990
397.191162000000020 165.838242000000010
387.758759000000000 58.179825000000001
f: 481 tv: 1 nM: 9
445.648131999999980 290.861114999999980
458.695038000000010 313.145385999999970
473.537170000000000 337.307434000000000
491.121154999999990 366.625548999999980
487.082642000000020 270.252074999999990
585.453613000000020 263.644318000000000
630.663391000000050 261.341583000000010
435.598144999999990 167.443924000000010
436.779846000000020 54.376865000000002
f: 482 tv: 0 nM: 9
388.466675000000010 284.996307000000000
367.845580999999980 304.838226000000020
345.033935999999980 327.391968000000020
317.077727999999980 353.484467000000000
455.218750000000000 268.727691999999990
559.012512000000020 271.654175000000010
612.958007999999950 273.351135000000000
397.071441999999990 166.142853000000000
387.500000000000000 58.234234000000001
f: 482 tv: 1 nM: 9
445.435790999999990 291.045867999999980
458.623199000000000 312.369568000000020
473.581635000000010 337.034026999999980
491.311096000000020 366.646666999999980
487.223998999999990 270.403992000000020
585.698913999999950 263.768828999999980
631.109497000000030 261.676177999999990
435.715514999999980 167.603455000000000
436.728668000000030 54.368217000000001
f: 483 tv: 0 nM: 9
389.068175999999990 284.704559000000020
367.795044000000020 305.170807000000020
344.889221000000020 327.724548000000030
317.171721999999990 353.656555000000030
455.440674000000000 268.805084000000020
559.331909000000000 271.383605999999990
613.065795999999980 272.986847000000010
397.000000000000000 166.000000000000000
387.870697000000010 58.206898000000002
f: 483 tv: 1 nM: 9
445.731415000000030 291.090912000000000
458.615661999999990 312.911560000000010
473.533783000000030 337.047302000000000
491.343352999999980 366.766082999999980
487.322021000000010 270.245758000000020
584.116942999999990 264.520172000000000
630.849975999999970 261.031830000000010
435.809326000000000 167.699158000000010
436.685027999999990 54.192912999999997
f: 484 tv: 0 nM: 9
389.379028000000010 284.741942999999990
367.692780000000030 305.180725000000000
344.816985999999990 327.238556000000020
317.016815000000010 353.800476000000000
455.429749000000020 268.533051000000000
559.000000000000000 271.557861000000000
613.000000000000000 273.500000000000000
397.202971999999990 166.128707999999990
387.733063000000020 58.173729000000002
f: 484 tv: 1 nM: 9
445.873137999999980 291.388061999999990
458.689666999999990 312.706909000000000
473.216522000000000 336.803161999999990
491.382476999999990 366.497863999999990
487.119262999999990 270.068817000000020
585.337708000000020 264.662291999999980
630.721740999999950 261.239135999999970
435.799987999999980 167.691666000000000
436.797699000000020 54.320610000000002
f: 485 tv: 0 nM: 9
388.874023000000020 284.232268999999970
367.976409999999990 303.410370000000000
345.000000000000000 327.043610000000000
317.154632999999990 353.365967000000010
455.130829000000010 268.481322999999970
558.854858000000040 271.564513999999970
613.299255000000020 273.529204999999990
397.078125000000000 165.963547000000010
387.747742000000020 58.418919000000002
f: 485 tv: 1 nM: 9
446.157349000000010 291.454559000000020
458.585724000000030 312.485718000000020
473.745758000000020 337.692077999999980
491.337768999999980 366.868896000000010
487.132750999999980 269.969024999999990
585.384949000000010 264.845244999999980
630.508666999999950 261.260864000000030
435.875000000000000 167.675003000000000
436.772400000000000 54.376865000000002
f: 486 tv: 0 nM: 9
387.379394999999990 287.412048000000030
368.344207999999980 304.894927999999990
344.791655999999990 326.895844000000010
317.184906000000010 353.757813000000000
455.130829000000010 268.481322999999970
559.378235000000020 271.695648000000010
613.156493999999950 273.381683000000010
396.777221999999990 166.138611000000000
387.882874000000020 58.400902000000002
f: 486 tv: 1 nM: 9
446.269530999999970 290.988280999999970
458.895691000000000 312.625884999999980
473.729736000000000 337.829742000000010
491.490906000000000 366.613647000000010
486.965118000000020 270.162781000000000
585.419067000000040 263.985718000000020
631.055541999999950 261.282836999999970
435.671050999999980 167.671051000000010
436.887206999999990 54.710526000000002
f: 487 tv: 0 nM: 9
388.439392000000000 285.416655999999990
368.377349999999980 303.566039999999990
344.406677000000000 327.306670999999990
317.091369999999980 353.586303999999980
455.068817000000020 268.458710000000000
559.527771000000030 271.518524000000010
613.031981999999970 273.364014000000000
396.739989999999980 166.300003000000000
387.581818000000000 58.409092000000001
f: 487 tv: 1 nM: 9
446.262389999999980 290.504944000000020
458.886505000000000 313.552155000000030
473.774017000000010 337.799438000000010
491.460265999999990 366.572418000000030
487.210510000000000 269.938599000000010
584.914307000000010 264.280944999999970
631.000000000000000 261.185181000000000
435.685852000000010 167.362839000000010
436.790314000000020 54.790320999999999
f: 488 tv: 0 nM: 9
388.531250000000000 283.729155999999990
368.397644000000010 304.472443000000000
344.889708999999980 326.963226000000020
317.492217999999980 353.598450000000010
455.443939000000000 268.495331000000020
559.324584999999960 271.587708000000020
612.527771000000030 273.548614999999980
397.140198000000000 166.313080000000010
387.933624000000010 58.460177999999999
f: 488 tv: 1 nM: 9
445.269989000000010 291.459991000000000
458.588439999999990 312.931976000000020
473.521331999999970 337.118896000000010
491.227263999999990 366.805206000000000
487.086365000000000 269.922729000000000
585.313110000000050 264.140198000000000
630.895020000000050 261.225006000000010
435.616821000000020 167.471970000000000
436.690308000000020 54.339554000000000
f: 489 tv: 0 nM: 9
388.824553999999980 284.000000000000000
368.432098000000000 305.148163000000010
344.783935999999980 327.808654999999990
317.354491999999990 353.415344000000000
455.156250000000000 268.385405999999990
559.321166999999950 271.764221000000020
613.072020999999950 273.204009999999980
397.071441999999990 166.285721000000000
387.869568000000020 58.560867000000002
f: 489 tv: 1 nM: 9
445.593535999999970 291.546753000000020
458.991424999999990 313.182861000000000
473.592010000000020 337.128845000000010
491.417785999999980 366.637787000000000
486.809906000000010 270.144623000000020
585.074097000000050 264.314819000000000
631.591492000000020 261.103668000000030
435.870697000000010 167.534484999999990
436.576079999999990 54.358696000000002
f: 490 tv: 0 nM: 9
388.581390000000000 284.562011999999980
368.632813000000000 304.289063000000000
344.721526999999980 327.696197999999980
317.281067000000010 353.494598000000000
455.461913999999980 268.495239000000030
559.390747000000030 271.806732000000010
613.000000000000000 273.264221000000020
396.912627999999980 166.140778000000010
387.810333000000010 58.336205000000000
f: 490 tv: 1 nM: 9
445.940582000000010 290.410889000000000
459.046783000000000 313.342102000000010
473.752991000000010 337.282744999999980
491.378571000000020 366.554749000000020
486.957274999999980 270.064086999999970
585.345153999999980 264.066375999999990
631.000000000000000 260.877776999999980
435.870697000000010 167.534484999999990
436.801422000000000 54.407803000000001
f: 491 tv: 0 nM: 9
388.824219000000030 284.488280999999970
368.369415000000000 304.659241000000010
344.848052999999990 328.171265000000010
317.646148999999980 353.864105000000000
455.522948999999980 268.307343000000000
559.452147999999970 271.986968999999990
613.103027000000000 273.442748999999990
397.000000000000000 166.301804000000000
387.709015000000020 58.102459000000003
f: 491 tv: 1 nM: 9
445.833344000000010 290.592589999999970
458.889252000000000 312.798645000000020
473.529602000000010 337.253295999999980
491.321930000000010 366.639281999999980
487.119262999999990 269.885314999999990
585.539307000000010 263.410125999999990
631.117675999999960 261.064697000000020
435.729736000000000 167.472976999999990
436.651397999999970 54.426056000000003
f: 492 tv: 0 nM: 9
388.609496999999980 284.788329999999970
368.162871999999990 304.170440999999980
344.860138000000010 327.171326000000020
317.145935000000010 353.505402000000000
455.560181000000000 268.560181000000000
559.426696999999990 271.823272999999970
613.090576000000060 272.952759000000010
397.065795999999980 166.100876000000000
387.561309999999990 58.438679000000000
f: 492 tv: 1 nM: 9
445.947905999999990 291.635405999999990
458.758850000000000 312.627655000000000
473.708831999999970 337.614715999999990
491.456726000000000 366.519226000000000
487.262939000000020 269.943969999999980
585.609863000000020 264.390136999999980
631.258850000000050 260.911773999999980
435.875000000000000 167.675003000000000
436.750000000000000 54.407142999999998
f: 493 tv: 0 nM: 9
388.764038000000030 283.567412999999990
368.271179000000020 304.322021000000010
345.064026000000010 327.625000000000000
317.341339000000000 353.745178000000010
455.486358999999990 268.677277000000000
559.289916999999950 271.890746999999980
612.820617999999970 273.282440000000010
396.922729000000000 166.168182000000000
387.818573000000010 58.442478000000001
f: 493 tv: 1 nM: 9
446.092589999999970 291.614806999999980
458.716309000000020 312.705688000000010
473.527283000000010 337.627257999999980
491.416655999999990 366.392853000000000
487.254456000000000 270.040191999999990
585.257445999999960 263.985138000000010
631.291199000000010 261.065918000000010
435.836211999999990 167.551727000000000
436.814270000000020 54.314284999999998
f: 494 tv: 0 nM: 9
388.737854000000030 284.519409000000000
368.041962000000010 304.744751000000010
345.187927000000000 327.070465000000010
317.230408000000010 353.862731999999990
455.228728999999990 268.196807999999980
559.339722000000050 271.854949999999970
613.309509000000050 273.531738000000020
397.074553999999980 166.065796000000010
387.933318999999980 58.233333999999999
f: 494 tv: 1 nM: 9
446.019989000000010 291.986664000000020
458.508484000000010 312.762725999999990
473.517455999999980 337.569763000000020
491.349090999999990 366.524780000000020
487.345123000000000 269.871673999999980
584.985290999999960 263.995087000000010
631.191040000000040 260.837066999999990
435.703552000000000 167.442474000000000
436.756958000000000 54.423611000000001
f: 495 tv: 0 nM: 9
389.135010000000020 284.445006999999980
368.491607999999990 304.352936000000000
345.150359999999980 327.181824000000010
317.169341999999970 353.497314000000020
455.458344000000010 268.549987999999980
559.352661000000010 271.691956000000000
613.279540999999990 273.519683999999980
397.158416999999990 166.103958000000010
387.914642000000010 58.569107000000002
f: 495 tv: 1 nM: 9
446.022552000000020 291.176696999999990
458.489135999999970 312.619568000000020
473.527283000000010 337.403014999999980
491.406250000000000 366.513397000000000
487.166655999999990 269.954955999999980
585.435668999999960 263.876251000000020
631.103638000000050 261.091460999999980
435.765778000000010 167.436935000000010
436.829772999999990 54.500000000000000
f: 496 tv: 0 nM: 9
389.128112999999980 284.446288999999980
367.913696000000020 305.550597999999980
344.583983999999990 326.977111999999980
317.293975999999990 353.628143000000020
455.308685000000030 268.504332999999970
558.950438999999960 271.772736000000010
613.000000000000000 272.972229000000030
397.229583999999990 165.984694999999990
387.915924000000020 58.442478000000001
f: 496 tv: 1 nM: 9
445.350371999999990 292.259124999999980
458.534972999999980 312.524475000000000
473.407501000000020 337.745667000000030
491.355499000000010 366.639892999999970
487.211211999999990 270.030182000000020
584.385620000000020 264.436432000000020
631.060364000000050 261.379302999999990
435.729736000000000 167.472976999999990
436.565399000000010 54.465384999999998
f: 497 tv: 0 nM: 9
389.022948999999980 284.045867999999980
367.696136000000020 305.809387000000020
344.720703000000010 326.937927000000000
317.248688000000020 353.658722000000010
455.292022999999970 268.367249000000020
559.421875000000000 271.976563000000000
612.911316000000060 273.000000000000000
397.405944999999970 166.094055000000000
387.905975000000010 58.371796000000003
f: 497 tv: 1 nM: 9
445.635040000000000 291.930663999999980
458.566681000000020 312.540741000000030
473.602202999999970 337.859130999999990
491.529815999999980 366.506866000000000
487.000000000000000 270.087157999999990
585.256774999999950 264.270264000000000
631.521057000000040 260.673676000000000
435.869568000000020 167.500000000000000
436.868225000000000 54.647284999999997
f: 498 tv: 0 nM: 9
389.017242000000010 283.836211999999990
368.861541999999990 304.653839000000000
344.784760000000010 327.271515000000020
317.353393999999980 353.732971000000020
455.372893999999970 268.372893999999970
559.393432999999960 271.778686999999990
613.036560000000010 273.211394999999980
397.071441999999990 166.304764000000010
387.836211999999990 58.336205000000000
f: 498 tv: 1 nM: 9
445.714294000000000 291.714294000000000
458.768951000000020 312.958618000000000
473.539336999999990 337.988769999999990
491.334075999999980 366.771300999999990
486.891509999999980 269.919800000000010
585.278320000000010 264.193390000000020
630.959778000000030 260.574706999999990
435.443969999999980 167.443970000000010
436.765136999999980 54.363636000000000
f: 499 tv: 0 nM: 9
389.117644999999980 284.348754999999980
368.256317000000020 304.369751000000010
344.842589999999970 327.336426000000020
317.605010999999990 353.720001000000020
455.317383000000010 268.452179000000000
559.216675000000010 271.966675000000010
612.995910999999980 273.211394999999980
397.202025999999990 166.136368000000000
387.920012999999980 58.500000000000000
f: 499 tv: 1 nM: 9
445.667937999999990 291.809173999999980
458.530212000000010 312.875854000000000
473.581635000000010 337.034026999999980
491.490906000000000 366.613647000000010
487.176483000000020 269.920165999999990
585.477661000000010 264.022308000000010
631.201110999999970 260.951079999999990
435.566101000000000 167.446289000000010
436.706511999999980 54.706519999999998
f: 500 tv: 0 nM: 9
389.100829999999970 284.315125000000020
368.196655000000020 304.769989000000010
344.611114999999980 327.362578999999980
317.479155999999990 353.755219000000010
455.102814000000020 268.397185999999980
559.288635000000000 271.983734000000030
613.119995000000020 273.276001000000010
397.102814000000020 166.210281000000010
387.875000000000000 58.325001000000000
f: 500 tv: 1 nM: 9
445.579376000000020 291.857147000000000
458.792510999999990 313.074829000000020
473.651397999999970 336.588012999999990
491.378571000000020 366.602386000000020
486.869751000000010 270.117644999999980
585.254699999999960 264.273590000000010
631.170105000000040 261.134032999999990
435.810333000000010 167.551727000000000
436.842102000000010 54.597743999999999
f: 501 tv: 0 nM: 9
388.865540000000010 284.163879000000010
368.472015000000000 304.573424999999990
344.378966999999990 327.203826999999990
317.373656999999980 353.518828999999980
455.629181000000020 268.479155999999990
559.000000000000000 271.741394000000010
613.254395000000050 273.026305999999980
397.070740000000000 165.966980000000010
387.760314999999990 58.409092000000001
f: 501 tv: 1 nM: 9
445.672211000000000 290.205565999999980
458.412200999999980 312.866424999999990
473.347289999999990 337.272461000000020
491.410308999999980 366.609863000000020
486.962189000000020 270.092438000000020
584.966675000000010 264.580963000000000
630.755187999999980 261.078125000000000
435.766662999999990 167.675003000000000
436.951843000000000 54.562961999999999
f: 502 tv: 0 nM: 9
388.522125000000020 284.331847999999980
368.424011000000010 304.459991000000000
344.528992000000020 327.253631999999980
317.047974000000010 353.588378999999970
455.711853000000020 268.279663000000030
559.296631000000050 271.567810000000010
613.135254000000030 273.340149000000000
397.055542000000000 166.037033000000010
387.793091000000000 58.206898000000002
f: 502 tv: 1 nM: 9
445.595795000000010 292.431152000000000
458.844726999999980 312.909943000000000
473.377257999999980 337.296417000000020
491.316741999999980 366.653839000000000
486.978271000000010 270.052185000000010
585.169800000000010 264.235840000000000
630.829773000000050 261.159576000000020
435.793091000000000 167.629302999999990
436.560821999999970 54.439190000000004
f: 503 tv: 0 nM: 9
388.686736999999990 283.246979000000010
368.496154999999990 304.496154999999990
344.983002000000000 326.891144000000000
317.386352999999990 353.714660999999980
455.314819000000000 268.231475999999990
559.159485000000020 271.668091000000000
613.225829999999970 273.104828000000000
397.183960000000010 166.070754999999990
387.709411999999990 58.371796000000003
f: 503 tv: 1 nM: 9
445.399200000000010 291.641144000000000
458.626862000000020 312.776122999999980
473.330199999999990 337.427673000000030
491.320618000000020 366.793731999999980
486.862822999999990 270.141601999999980
584.837279999999960 264.384918000000030
630.828125000000000 261.234375000000000
435.750000000000000 167.571426000000000
436.778564000000020 54.564284999999998
f: 504 tv: 0 nM: 9
388.919189000000020 284.106048999999980
368.458771000000010 302.969086000000000
344.469390999999970 327.765319999999970
317.158843999999990 353.606781000000010
455.360869999999980 267.982604999999980
559.431458000000020 271.657257000000020
613.139831999999960 273.097472999999980
397.151520000000000 166.136368000000000
387.843231000000000 58.139831999999998
f: 504 tv: 1 nM: 9
445.992065000000030 291.055542000000000
458.509551999999990 313.187897000000020
473.434387000000020 337.371887000000020
491.458527000000000 366.594482000000030
487.397185999999980 269.794402999999990
585.155944999999970 264.105499000000010
630.218261999999980 261.519836000000000
435.777283000000010 167.513641000000010
436.686615000000020 54.496479000000001
f: 505 tv: 0 nM: 9
388.322418000000030 284.065429999999990
368.139160000000000 303.123718000000000
344.192780000000030 327.632538000000010
317.226807000000010 353.623718000000000
455.165130999999970 268.325684000000020
559.289490000000000 271.508759000000000
613.358337000000010 273.158324999999990
397.301024999999980 166.229583999999990
387.619476000000020 58.181415999999999
f: 505 tv: 1 nM: 9
446.159088000000000 291.189392000000000
458.583862000000010 313.090057000000000
473.295867999999980 337.843201000000020
491.131012000000000 367.037108999999990
486.984009000000010 270.227997000000020
585.462645999999950 263.915893999999980
630.882996000000050 261.000000000000000
435.581084999999970 167.747741999999990
436.770385999999970 54.114815000000000
f: 506 tv: 0 nM: 9
388.583344000000010 284.530304000000000
368.255310000000010 304.556732000000010
344.728882000000000 327.242950000000010
317.344055000000030 353.655944999999970
455.104766999999980 268.128571000000020
559.520141999999960 271.915314000000020
612.942749000000050 273.412200999999980
397.376251000000020 166.074265000000000
387.708344000000010 58.183334000000002
f: 506 tv: 1 nM: 9
445.553344999999980 292.046660999999970
458.588654000000020 312.826233000000000
473.390807999999990 337.563232000000030
491.208892999999990 366.651122999999980
486.830444000000000 270.208710000000000
585.504944000000020 264.024749999999980
630.980408000000010 261.147064000000000
435.747742000000020 167.581085000000000
436.919708000000010 54.390510999999996
f: 507 tv: 0 nM: 9
388.630585000000000 285.048522999999990
368.410522000000010 303.026305999999980
344.875854000000000 327.093109000000030
317.260405999999990 353.692719000000010
455.311309999999990 268.452819999999970
559.090088000000040 272.058562999999990
612.902283000000010 273.477447999999980
397.365387000000000 166.144226000000000
387.681030000000020 58.267242000000003
f: 507 tv: 1 nM: 9
445.785248000000020 291.869141000000010
458.889252000000000 313.370239000000030
473.322083000000020 337.288329999999970
491.455353000000000 366.718750000000000
486.883941999999990 270.151794000000000
585.404358000000000 264.113037000000020
630.762634000000050 261.000000000000000
435.504547000000000 167.559097000000010
436.740601000000030 54.654136999999999
f: 508 tv: 0 nM: 9
388.841736000000030 285.068358999999990
368.058837999999980 305.423522999999990
344.390015000000010 327.190001999999990
317.416655999999990 353.633850000000000
455.376067999999980 268.217957000000010
559.302733999999990 271.766052000000000
613.040770999999950 273.592589999999970
397.183960000000010 166.212265000000000
387.922119000000010 58.168033999999999
f: 508 tv: 1 nM: 9
445.529846000000020 291.537323000000010
458.816558999999980 313.097625999999990
473.355255000000000 337.223694000000020
491.257904000000000 366.744353999999990
486.987395999999990 269.798309000000020
585.302733999999990 264.160552999999990
630.795897999999970 261.153076000000000
435.692657000000000 167.477066000000010
436.838714999999980 54.653224999999999
f: 509 tv: 0 nM: 9
388.173340000000000 282.846679999999990
368.383331000000000 303.816681000000020
344.439392000000000 327.757567999999990
317.450256000000020 353.686554000000000
455.421753000000020 268.069579999999970
559.203368999999950 271.737274000000010
613.255736999999950 273.732819000000010
397.148163000000010 166.055556999999990
387.909453999999980 58.433070999999998
f: 509 tv: 1 nM: 9
446.795775999999990 289.521118000000000
458.654938000000020 312.767608999999990
473.594604000000000 338.299987999999980
491.266388000000010 366.683410999999980
487.034485000000020 270.103455000000000
585.460204999999970 263.969024999999990
630.721619000000030 260.937500000000000
435.585480000000020 167.512817000000010
436.611541999999990 54.565384000000002
f: 510 tv: 0 nM: 9
388.788452000000010 282.980774000000000
368.299286000000000 304.672546000000010
344.496094000000030 327.136719000000030
316.986632999999980 353.529419000000020
455.420837000000010 268.320831000000000
559.302490000000030 271.928558000000010
613.189757999999980 273.682495000000020
397.148163000000010 166.037033000000010
387.869568000000020 58.500000000000000
f: 510 tv: 1 nM: 9
445.852447999999980 291.311462000000010
458.905792000000020 312.420288000000030
473.349396000000010 337.656615999999990
491.380858999999990 366.668091000000000
487.146331999999970 270.337402000000000
585.275696000000040 264.093444999999970
630.444458000000050 261.277770999999970
435.795990000000020 167.735992000000010
436.803161999999990 54.673228999999999
f: 511 tv: 0 nM: 9
388.262298999999980 284.721313000000010
368.136719000000030 304.246094000000030
344.771179000000020 326.737274000000010
317.028197999999970 353.441039999999990
455.397185999999980 268.121489999999990
559.351990000000000 271.523986999999980
612.961547999999990 273.468535999999970
397.062500000000000 165.937500000000000
387.924804999999990 58.357143000000001
f: 511 tv: 1 nM: 9
446.196441999999990 291.596435999999980
458.917357999999980 311.863647000000010
473.448792000000030 337.551207999999970
491.262206999999990 366.642211999999970
487.086365000000000 269.895446999999990
585.256896999999980 264.105499000000010
630.495300000000040 261.500000000000000
435.653839000000000 167.641021999999990
436.619872999999980 54.469177000000002
f: 512 tv: 0 nM: 9
388.524811000000000 284.677306999999980
368.202057000000020 304.797942999999980
344.653290000000030 327.051086000000000
317.155731000000000 353.229522999999970
455.554169000000000 268.354155999999990
559.449584999999960 271.529419000000020
613.146850999999970 273.281738000000020
397.074249000000010 166.148514000000010
387.750000000000000 58.187500000000000
f: 512 tv: 1 nM: 9
446.042693999999980 292.792693999999980
458.403106999999980 313.034881999999980
473.148499000000020 336.963622999999980
491.461547999999990 366.653839000000000
487.052887000000000 269.927887000000000
585.468444999999970 264.067566000000000
630.666687000000020 261.625000000000000
435.559081999999990 167.686371000000010
436.692017000000020 54.329712000000001
f: 513 tv: 0 nM: 9
388.715514999999980 284.008605999999990
368.069092000000010 304.930907999999990
344.797607000000030 326.750000000000000
317.191711000000000 353.505187999999980
455.578949000000020 268.385956000000020
559.323546999999960 271.479003999999970
613.117188000000060 273.375000000000000
397.173065000000010 165.692307000000000
387.747742000000020 58.319820000000000
f: 513 tv: 1 nM: 9
445.900695999999980 292.202057000000020
458.911377000000020 313.670898000000020
473.543762000000020 337.200012000000020
491.395569000000020 366.602234000000010
487.088776000000000 270.000000000000000
585.081054999999990 264.364868000000000
631.070740000000000 261.287750000000020
435.691162000000020 167.779418999999990
436.597839000000020 54.452900000000000
f: 514 tv: 0 nM: 9
388.988647000000010 283.295440999999980
368.127593999999990 304.896545000000000
344.805907999999990 327.055907999999990
317.187194999999970 353.446167000000000
455.543854000000010 268.140350000000010
559.469055000000030 271.588501000000010
613.239990000000030 273.131988999999980
397.203705000000010 165.731475999999990
387.870697000000010 58.568966000000003
f: 514 tv: 1 nM: 9
445.694640999999990 291.979857999999980
458.165557999999980 313.380798000000030
473.434387000000020 337.040618999999990
491.360992000000010 366.695067999999990
486.933899000000000 270.409088000000000
584.848632999999950 264.165130999999970
630.813720999999990 261.450988999999990
435.885589999999980 167.605927000000010
436.628571000000020 54.392856999999999
f: 515 tv: 0 nM: 9
388.771179000000020 284.398315000000030
368.029419000000020 304.797394000000000
344.986205999999980 326.727600000000000
317.250000000000000 353.750000000000000
455.394745000000000 268.192993000000000
559.318175999999990 272.287871999999990
613.071411000000010 273.218475000000010
396.928558000000010 166.285721000000000
387.826262999999980 58.266948999999997
f: 515 tv: 1 nM: 9
446.112243999999980 291.653076000000000
458.534606999999990 312.780761999999980
473.377411000000000 337.316131999999980
491.408875000000020 366.704436999999980
487.434998000000010 269.674987999999980
585.081786999999960 264.272736000000010
630.764404000000010 261.312500000000000
435.613037000000020 167.756516000000000
436.734863000000020 54.378788000000000
f: 516 tv: 0 nM: 9
388.929198999999980 284.455750000000020
368.398559999999970 304.710144000000010
344.866913000000010 327.086334000000020
317.017944000000000 353.379485999999990
455.438599000000010 268.114043999999980
559.406798999999980 271.771179000000020
613.173706000000040 273.088989000000030
397.033324999999990 166.180954000000010
387.820190000000030 58.407893999999999
f: 516 tv: 1 nM: 9
446.201354999999980 291.687927000000000
458.672546000000010 312.665497000000020
473.359740999999990 337.390259000000010
491.563934000000020 366.726013000000020
486.813628999999990 270.077271000000000
585.033630000000020 264.216339000000000
630.469055000000030 261.561951000000020
435.775848000000000 167.681029999999990
436.914063000000000 54.320312999999999
f: 517 tv: 0 nM: 9
388.528229000000010 284.302429000000020
368.003601000000000 304.726624000000020
344.788208000000000 326.989594000000010
317.233154000000010 353.365295000000000
455.375000000000000 268.467589999999970
559.358948000000050 271.508545000000030
613.153197999999970 273.201598999999990
397.000000000000000 165.928574000000000
387.818573000000010 58.442478000000001
f: 517 tv: 1 nM: 9
445.943665000000010 291.640839000000030
458.841887999999980 311.615387000000000
473.594666000000020 337.532532000000000
491.566956000000000 366.584808000000010
486.879639000000000 270.157410000000030
585.283813000000010 264.036041000000010
631.000000000000000 261.360229000000000
435.818573000000010 167.442474000000000
436.644439999999970 54.344444000000003
f: 518 tv: 0 nM: 9
388.559326000000000 284.245758000000020
368.392242000000010 303.969817999999980
344.521881000000010 327.265625000000000
317.017242000000010 353.527100000000020
455.262725999999990 268.584746999999990
559.404358000000000 271.695648000000010
613.419250000000030 273.380767999999990
397.000000000000000 165.621489999999990
387.879302999999990 58.465515000000003
f: 518 tv: 1 nM: 9
445.883209000000020 292.032836999999970
458.684600999999990 312.915374999999980
473.386230000000010 337.568848000000000
491.607788000000030 366.584869000000030
487.281524999999990 270.000000000000000
585.354370000000020 264.019409000000000
630.835021999999980 261.396911999999990
435.703552000000000 167.451324000000000
436.721007999999980 54.315215999999999
f: 519 tv: 0 nM: 9
388.420440999999980 284.852263999999990
368.066101000000000 304.028931000000000
344.485199000000020 327.352081000000000
316.945952999999970 353.462157999999990
455.303284000000020 268.606566999999980
559.172240999999990 271.781524999999990
613.265381000000050 273.519226000000000
397.196807999999980 165.473403999999990
387.818573000000010 58.442478000000001
f: 519 tv: 1 nM: 9
445.663452000000010 290.721161000000000
458.785706000000000 312.671417000000020
473.505858999999990 337.532166000000020
491.490569999999990 366.415100000000000
487.230102999999990 269.969024999999990
585.286682000000040 263.933318999999980
630.957457999999970 261.563843000000020
435.688599000000010 167.627197000000000
436.828246999999980 54.534351000000001
f: 520 tv: 0 nM: 9
388.959106000000020 283.831818000000000
368.156035999999970 305.089172000000020
344.794952000000020 326.920867999999980
317.051086000000000 353.588714999999980
455.614685000000010 268.674315999999980
559.356567000000040 271.313965000000000
613.293884000000050 273.057007000000000
397.014861999999990 166.039612000000010
387.826262999999980 58.063560000000003
f: 520 tv: 1 nM: 9
446.015990999999990 291.283997000000000
458.439026000000010 312.443085000000000
473.506621999999990 337.185425000000010
491.549987999999980 366.654755000000020
487.025635000000020 270.046996999999980
585.065247000000000 264.460875999999980
630.515442000000010 261.386596999999990
435.800873000000020 167.522124999999990
436.817168999999980 54.347014999999999
f: 521 tv: 0 nM: 9
388.565795999999980 285.190795999999980
368.607910000000000 305.244598000000000
345.415191999999990 327.932739000000030
317.086394999999980 353.654449000000000
455.513885000000020 268.486114999999980
559.082641999999960 271.599181999999980
613.017211999999970 272.939666999999990
397.063720999999990 166.044113000000010
387.733063000000020 58.173729000000002
f: 521 tv: 1 nM: 9
446.305267000000010 290.057891999999980
458.798065000000010 312.945525999999970
473.550322999999990 337.050322999999990
491.337219000000000 366.772094999999980
487.151794000000000 269.910706000000000
585.375000000000000 264.107147000000000
630.504516999999960 261.322723000000000
435.747742000000020 167.418915000000000
436.757355000000020 54.308822999999997
f: 522 tv: 0 nM: 9
388.424347000000010 285.391449000000020
368.112243999999980 304.551024999999980
344.677550999999990 327.351440000000030
316.957672000000000 353.611114999999980
455.703399999999990 268.245758000000020
559.360840000000050 271.608703999999990
613.392882999999980 273.464294000000000
397.102936000000000 165.897064000000000
387.826262999999980 58.266948999999997
f: 522 tv: 1 nM: 9
445.457702999999980 291.765380999999990
458.768951000000020 312.428040000000010
473.550322999999990 337.415100000000000
491.311646000000000 366.556061000000000
486.951752000000000 269.802642999999990
585.057861000000000 264.136352999999990
630.613219999999960 261.490569999999990
435.939666999999990 167.551727000000000
436.480927000000010 54.286259000000001
f: 523 tv: 0 nM: 9
388.763397000000000 284.066956000000000
368.421050999999980 304.334594999999980
344.578949000000020 326.951141000000010
317.308685000000030 353.655609000000030
455.720824999999990 268.320831000000000
559.247680999999940 271.096343999999990
612.888427999999980 273.049591000000020
397.059081999999990 165.850006000000010
387.826262999999980 58.266948999999997
f: 523 tv: 1 nM: 9
445.870361000000000 292.049376999999990
459.046875000000000 313.109375000000000
473.567412999999990 337.955047999999980
491.323395000000000 366.566528000000010
487.207306000000020 270.113831000000000
584.900939999999990 264.089630000000000
630.814452999999960 260.840210000000010
435.674315999999980 167.440369000000000
436.458344000000010 54.409720999999998
f: 524 tv: 0 nM: 9
388.991730000000020 284.128112999999980
368.112731999999990 303.348052999999990
345.278686999999990 326.991790999999980
316.952271000000000 353.713562000000020
455.570831000000000 268.412506000000010
559.183959999999960 271.438690000000010
612.954894999999960 273.061462000000010
397.329895000000020 166.118561000000000
387.826262999999980 58.266948999999997
f: 524 tv: 1 nM: 9
446.157532000000000 291.506836000000020
458.801483000000020 312.507355000000020
473.735291000000020 336.294128000000000
491.430542000000000 366.550933999999980
486.979003999999970 270.050414999999990
584.812011999999980 264.351990000000000
630.816344999999960 261.020416000000010
435.818573000000010 167.442474000000000
436.564270000000020 54.342857000000002
f: 525 tv: 0 nM: 9
388.611876999999990 284.769226000000000
368.123992999999980 304.055999999999980
344.864014000000000 326.803986000000010
317.223877000000020 353.718903000000010
455.673401000000010 268.705658000000030
558.800964000000020 271.029113999999990
613.248230000000040 273.510497999999980
397.166655999999990 165.981475999999990
387.792357999999980 58.173729000000002
f: 525 tv: 1 nM: 9
445.949279999999990 291.688416000000020
458.732819000000010 312.431305000000010
473.481811999999990 337.406067000000010
491.362151999999980 366.460265999999990
487.093505999999990 269.666655999999990
584.159423999999940 264.456511999999980
630.922606999999970 261.053558000000010
435.807678000000010 167.444443000000010
436.731994999999980 54.647998999999999
f: 526 tv: 0 nM: 9
389.207550000000030 283.933960000000010
367.834381000000010 304.945861999999980
344.880950999999980 327.063476999999980
317.346924000000000 353.443877999999980
455.486603000000000 268.540191999999990
558.911743000000000 271.571441999999990
613.378784000000000 273.409088000000000
397.237366000000010 165.949492999999990
387.663788000000010 58.189655000000002
f: 526 tv: 1 nM: 9
446.129302999999990 290.922423999999980
458.967621000000010 312.467621000000010
473.437134000000010 337.721558000000020
491.321441999999990 366.440491000000010
487.200806000000000 269.995910999999980
585.441772000000010 263.990295000000000
631.216063999999960 261.000000000000000
435.611114999999980 167.462966999999990
436.503937000000010 54.594490000000000
f: 527 tv: 0 nM: 9
388.508392000000010 284.285706000000000
368.364960000000000 304.580291999999990
344.837128000000010 326.776520000000000
317.346161000000000 353.420502000000000
455.050446000000020 268.596343999999990
559.060973999999990 271.658539000000020
613.138489000000050 273.299987999999980
397.013641000000010 166.068175999999990
387.793091000000000 58.318966000000003
f: 527 tv: 1 nM: 9
445.641234999999990 291.561065999999980
458.474456999999970 312.799255000000020
473.533539000000020 337.631103999999990
491.520264000000000 366.614868000000000
487.000000000000000 270.000000000000000
585.461182000000010 264.512939000000020
630.961059999999970 260.850646999999980
435.613647000000010 167.586365000000000
436.654419000000020 54.169117000000000
f: 528 tv: 0 nM: 9
388.528167999999990 284.971832000000010
368.467896000000000 303.747710999999980
344.970184000000020 326.960265999999990
317.026154000000020 353.502899000000010
455.209808000000010 268.424103000000000
559.178588999999990 271.794647000000000
612.956360000000020 273.059508999999990
397.308074999999970 166.191925000000000
387.855255000000000 58.162281000000000
f: 528 tv: 1 nM: 9
445.688048999999980 291.606841999999970
458.520965999999990 312.776214999999980
473.506256000000010 337.518737999999980
491.316437000000010 366.463776000000000
486.782959000000010 270.267455999999980
585.221679999999990 263.958771000000010
630.597839000000020 261.206511999999980
435.621489999999990 167.514023000000010
436.838593000000000 54.614173999999998
f: 529 tv: 0 nM: 9
388.515044999999990 284.894745000000000
368.008209000000020 304.286896000000010
344.599090999999990 326.342346000000020
316.779266000000010 353.768616000000010
455.299103000000000 268.468750000000000
559.139831999999960 271.656769000000000
[truncated: 73,830 more chars]
