# Supplementary material for: Action Sport Cameras as an Instrument to Perform a 3D Underwater Motion Analysis
Source: PLoS One. 2016 Aug 11;11(8):e0160490. doi: 10.1371/journal.pone.0160490 (PMC4981397; doi:10.1371/journal.pone.0160490)
Supplement: S1 Supporting Information — S1.1_Calibration Quality > S1.1.1_Underwater > S1.1.1.1_Highres > S1.1.1.1.1_Calibration > File A. This is the BUNDLE_CameraParameters. This is the camera calibration parameters. File B. This is the Triad. This is the 2D coordinates of the waterproof orthogonal triad structure carrying nine spherical black markers. File C. This is the WandCalibration. This is the 2D coordinates of the wand structure carrying one spherical black marker. S1.1.1.1.2_Accuracy > File D. This is the Trial_1. This is the 2D coordinates of the first rigid bar test acquisition, carrying two markers at known distance. File E. This is the Trial_2. This is the 2D coordinates of the second rigid bar test acquisition, carrying two markers at known distance. File F. This is the Trial_3. This is the 2D coordinates of the third rigid bar test acquisition, carrying two markers at known distance. File G. This is the Trial_4. This is the 2D coordinates of the fourth rigid bar test acquisition, carrying two markers at known distance. File H. This is the Trial_5. This is the 2D coordinates of the fifth rigid bar test acquisition, carrying two markers at known distance. File I. This is the MotionSequence3D_Trial_1. This is the 3D coordinates of the first rigid bar test acquisition. File J. This is the MotionSequence3D_Trial_2. This is the 3D coordinates of the second rigid bar test acquisition. File K. This is the MotionSequence3D_Trial_3. This is the 3D coordinates of the third rigid bar test acquisition. File L. This is the MotionSequence3D_Trial_4. This is the 3D coordinates of the fourth rigid bar test acquisition. File M. This is the MotionSequence3D_Trial_5. This is the 3D coordinates of the fifth rigid bar test acquisition. S1.1.1.2_Lowres > S1.1.1.2.1_Calibration > File N. This is the BUNDLE_CameraParameters. This is the camera calibration parameters. File O. This is the Triad. This is the 2D coordinates of the waterproof orthogonal triad structure carrying nine spherical black markers. File P. Th [file pone.0160490.s001.zip › S1_SupportingInformation/S1.1_Calibration_Quality/S1.1.1_Underwater/S1.1.1.1_Highres/S1.1.1.1.1_Calibration/File C.txt]

2898 2
f: 0 tv: 0 nM: 1
0.000000000000000 0.000000000000000
f: 0 tv: 1 nM: 1
0.000000000000000 0.000000000000000
f: 1 tv: 0 nM: 1
162.500000000000000 113.250000000000000
f: 1 tv: 1 nM: 1
115.250000000000000 108.000000000000000
f: 2 tv: 0 nM: 1
161.933730000000000 113.397589999999990
f: 2 tv: 1 nM: 1
115.032370000000000 106.949640000000000
f: 3 tv: 0 nM: 1
162.058820000000000 113.347060000000000
f: 3 tv: 1 nM: 1
115.214810000000000 107.099999999999990
f: 4 tv: 0 nM: 1
161.916670000000010 113.394450000000010
f: 4 tv: 1 nM: 1
115.261590000000000 107.258280000000000
f: 5 tv: 0 nM: 1
161.836960000000000 113.402180000000000
f: 5 tv: 1 nM: 1
115.472219999999990 107.368060000000000
f: 6 tv: 0 nM: 1
162.298859999999990 113.166659999999990
f: 6 tv: 1 nM: 1
115.694630000000000 107.557050000000000
f: 7 tv: 0 nM: 1
162.181819999999990 113.352270000000000
f: 7 tv: 1 nM: 1
115.715680000000010 107.516340000000000
f: 8 tv: 0 nM: 1
162.250000000000000 113.541659999999990
f: 8 tv: 1 nM: 1
115.746799999999990 107.330130000000000
f: 9 tv: 0 nM: 1
161.940859999999990 113.741940000000000
f: 9 tv: 1 nM: 1
115.898200000000000 107.356290000000000
f: 10 tv: 0 nM: 1
162.206529999999990 113.684780000000000
f: 10 tv: 1 nM: 1
116.033950000000000 107.564809999999990
f: 11 tv: 0 nM: 1
162.478260000000010 113.521739999999990
f: 11 tv: 1 nM: 1
116.174190000000000 107.177420000000000
f: 12 tv: 0 nM: 1
162.239139999999990 113.336960000000000
f: 12 tv: 1 nM: 1
115.987020000000000 107.116879999999990
f: 13 tv: 0 nM: 1
162.154249999999990 113.462770000000010
f: 13 tv: 1 nM: 1
116.726969999999990 107.082240000000000
f: 14 tv: 0 nM: 1
162.443180000000010 113.750000000000000
f: 14 tv: 1 nM: 1
116.792210000000000 106.987020000000000
f: 15 tv: 0 nM: 1
162.244049999999990 113.101190000000000
f: 15 tv: 1 nM: 1
116.975160000000000 106.965840000000000
f: 16 tv: 0 nM: 1
162.373629999999990 112.818680000000000
f: 16 tv: 1 nM: 1
117.573330000000000 106.986660000000000
f: 17 tv: 0 nM: 1
162.578309999999990 112.957830000000000
f: 17 tv: 1 nM: 1
118.012900000000000 106.854840000000000
f: 18 tv: 0 nM: 1
162.500000000000000 113.061730000000000
f: 18 tv: 1 nM: 1
118.316770000000010 106.959630000000000
f: 19 tv: 0 nM: 1
163.000000000000000 112.862500000000000
f: 19 tv: 1 nM: 1
118.645270000000000 106.847980000000010
f: 20 tv: 0 nM: 1
163.141889999999990 112.655400000000000
f: 20 tv: 1 nM: 1
119.496690000000000 106.321190000000000
f: 21 tv: 0 nM: 1
163.347569999999990 112.481710000000010
f: 21 tv: 1 nM: 1
119.937500000000000 106.108549999999990
f: 22 tv: 0 nM: 1
163.825300000000000 112.337350000000000
f: 22 tv: 1 nM: 1
120.746480000000010 106.126760000000000
f: 23 tv: 0 nM: 1
164.139999999999990 112.173330000000010
f: 23 tv: 1 nM: 1
121.600669999999990 105.986580000000000
f: 24 tv: 0 nM: 1
165.083329999999990 112.261110000000000
f: 24 tv: 1 nM: 1
122.611120000000000 105.486120000000000
f: 25 tv: 0 nM: 1
166.155840000000010 111.759739999999990
f: 25 tv: 1 nM: 1
123.603330000000000 105.430000000000010
f: 26 tv: 0 nM: 1
166.131580000000010 111.710530000000010
f: 26 tv: 1 nM: 1
124.678320000000000 105.080420000000000
f: 27 tv: 0 nM: 1
166.943040000000000 111.113919999999990
f: 27 tv: 1 nM: 1
125.861490000000000 104.915539999999990
f: 28 tv: 0 nM: 1
167.326660000000000 111.360000000000000
f: 28 tv: 1 nM: 1
127.315610000000010 104.985820000000000
f: 29 tv: 0 nM: 1
168.151170000000010 111.046510000000000
f: 29 tv: 1 nM: 1
128.834460000000010 104.726350000000000
f: 30 tv: 0 nM: 1
169.097399999999990 110.909090000000010
f: 30 tv: 1 nM: 1
130.489210000000010 104.679860000000010
f: 31 tv: 0 nM: 1
170.232329999999990 110.742420000000000
f: 31 tv: 1 nM: 1
131.555560000000010 104.305560000000000
f: 32 tv: 0 nM: 1
171.122220000000000 110.800000000000000
f: 32 tv: 1 nM: 1
133.593960000000010 104.281880000000000
f: 33 tv: 0 nM: 1
172.166670000000010 110.733340000000000
f: 33 tv: 1 nM: 1
135.561690000000000 104.042210000000000
f: 34 tv: 0 nM: 1
173.994190000000000 110.529070000000000
f: 34 tv: 1 nM: 1
136.937500000000000 104.023030000000010
f: 35 tv: 0 nM: 1
175.222230000000000 110.500000000000000
f: 35 tv: 1 nM: 1
139.097399999999990 103.987020000000000
f: 36 tv: 0 nM: 1
176.703290000000010 110.434070000000010
f: 36 tv: 1 nM: 1
141.060900000000000 103.881410000000000
f: 37 tv: 0 nM: 1
177.984530000000010 110.113400000000000
f: 37 tv: 1 nM: 1
143.290539999999990 103.763510000000000
f: 38 tv: 0 nM: 1
179.203489999999990 110.098840000000000
f: 38 tv: 1 nM: 1
145.720689999999990 103.972410000000000
f: 39 tv: 0 nM: 1
180.861690000000010 109.904250000000000
f: 39 tv: 1 nM: 1
147.931240000000000 103.468750000000000
f: 40 tv: 0 nM: 1
181.837079999999990 110.224720000000000
f: 40 tv: 1 nM: 1
149.804049999999990 103.675670000000000
f: 41 tv: 0 nM: 1
184.000000000000000 110.000000000000000
f: 41 tv: 1 nM: 1
152.368060000000010 103.645840000000010
f: 42 tv: 0 nM: 1
186.042250000000000 110.049290000000000
f: 42 tv: 1 nM: 1
154.706089999999990 103.273650000000000
f: 43 tv: 0 nM: 1
187.261110000000000 109.616670000000000
f: 43 tv: 1 nM: 1
157.118519999999990 103.248150000000000
f: 44 tv: 0 nM: 1
188.973680000000000 109.144740000000000
f: 44 tv: 1 nM: 1
159.393620000000000 103.092200000000010
f: 45 tv: 0 nM: 1
190.113920000000010 109.056960000000000
f: 45 tv: 1 nM: 1
161.669070000000000 103.068340000000010
f: 46 tv: 0 nM: 1
192.152440000000010 109.115849999999990
f: 46 tv: 1 nM: 1
164.028989999999990 102.717389999999990
f: 47 tv: 0 nM: 1
193.702380000000010 108.738100000000000
f: 47 tv: 1 nM: 1
166.786820000000010 102.674420000000000
f: 48 tv: 0 nM: 1
195.289760000000000 108.494320000000000
f: 48 tv: 1 nM: 1
169.133330000000000 102.366670000000000
f: 49 tv: 0 nM: 1
197.350010000000000 108.370000000000000
f: 49 tv: 1 nM: 1
171.899280000000000 101.989210000000000
f: 50 tv: 0 nM: 1
198.891570000000000 108.042170000000000
f: 50 tv: 1 nM: 1
174.532379999999990 101.838130000000010
f: 51 tv: 0 nM: 1
200.649990000000000 107.938890000000000
f: 51 tv: 1 nM: 1
177.530080000000000 101.541349999999990
f: 52 tv: 0 nM: 1
202.389540000000010 107.691860000000010
f: 52 tv: 1 nM: 1
180.033109999999990 101.314570000000000
f: 53 tv: 0 nM: 1
203.643620000000000 107.313830000000000
f: 53 tv: 1 nM: 1
182.320619999999990 100.881680000000000
f: 54 tv: 0 nM: 1
205.642850000000010 107.038960000000000
f: 54 tv: 1 nM: 1
184.776919999999990 100.692310000000010
f: 55 tv: 0 nM: 1
207.421690000000010 107.018069999999990
f: 55 tv: 1 nM: 1
187.303020000000000 100.613630000000000
f: 56 tv: 0 nM: 1
209.066270000000000 106.289150000000010
f: 56 tv: 1 nM: 1
190.391789999999990 100.354480000000000
f: 57 tv: 0 nM: 1
211.220429999999990 106.483870000000000
f: 57 tv: 1 nM: 1
193.161970000000000 100.154929999999990
f: 58 tv: 0 nM: 1
212.789150000000010 106.096390000000000
f: 58 tv: 1 nM: 1
195.608700000000000 99.804351999999994
f: 59 tv: 0 nM: 1
214.215120000000010 105.912790000000000
f: 59 tv: 1 nM: 1
198.105840000000000 99.927009999999996
f: 60 tv: 0 nM: 1
216.092590000000000 105.777780000000010
f: 60 tv: 1 nM: 1
200.630429999999990 99.768112000000002
f: 61 tv: 0 nM: 1
217.614579999999990 105.479159999999990
f: 61 tv: 1 nM: 1
203.575529999999990 99.082733000000005
f: 62 tv: 0 nM: 1
219.397860000000010 104.962360000000000
f: 62 tv: 1 nM: 1
206.068850000000000 98.836960000000005
f: 63 tv: 0 nM: 1
220.641300000000000 104.521739999999990
f: 63 tv: 1 nM: 1
208.470580000000010 98.544112999999996
f: 64 tv: 0 nM: 1
222.421879999999990 104.328130000000000
f: 64 tv: 1 nM: 1
211.467620000000010 98.053955000000002
f: 65 tv: 0 nM: 1
224.230330000000010 103.898880000000010
f: 65 tv: 1 nM: 1
213.838030000000000 97.774651000000006
f: 66 tv: 0 nM: 1
225.902179999999990 103.586960000000000
f: 66 tv: 1 nM: 1
216.518660000000010 97.406715000000005
f: 67 tv: 0 nM: 1
226.933730000000000 103.048199999999990
f: 67 tv: 1 nM: 1
219.156010000000010 96.872001999999995
f: 68 tv: 0 nM: 1
228.283320000000000 102.516660000000000
f: 68 tv: 1 nM: 1
221.566890000000000 96.257041999999998
f: 69 tv: 0 nM: 1
229.615860000000000 101.786580000000000
f: 69 tv: 1 nM: 1
223.985919999999990 95.746475000000004
f: 70 tv: 0 nM: 1
231.000000000000000 101.531580000000010
f: 70 tv: 1 nM: 1
226.551179999999990 95.098427000000001
f: 71 tv: 0 nM: 1
232.399990000000000 101.363159999999990
f: 71 tv: 1 nM: 1
228.809329999999990 94.911017999999999
f: 72 tv: 0 nM: 1
233.433670000000010 100.678569999999990
f: 72 tv: 1 nM: 1
231.405110000000010 94.014602999999994
f: 73 tv: 0 nM: 1
234.584210000000010 100.200000000000000
f: 73 tv: 1 nM: 1
233.484500000000000 93.883719999999997
f: 74 tv: 0 nM: 1
235.806610000000010 99.853774999999999
f: 74 tv: 1 nM: 1
235.707750000000000 93.390845999999996
f: 75 tv: 0 nM: 1
236.772719999999990 99.511368000000004
f: 75 tv: 1 nM: 1
238.042250000000000 92.894362999999998
f: 76 tv: 0 nM: 1
237.597929999999990 98.850516999999996
f: 76 tv: 1 nM: 1
240.164289999999990 92.471428000000003
f: 77 tv: 0 nM: 1
238.097929999999990 98.659790000000001
f: 77 tv: 1 nM: 1
241.728579999999990 92.157143000000005
f: 78 tv: 0 nM: 1
239.383330000000000 98.794441000000006
f: 78 tv: 1 nM: 1
243.853379999999990 91.984961999999996
f: 79 tv: 0 nM: 1
239.547869999999990 98.430847000000000
f: 79 tv: 1 nM: 1
245.578570000000010 91.521431000000007
f: 80 tv: 0 nM: 1
240.356380000000000 98.313828000000001
f: 80 tv: 1 nM: 1
247.188889999999990 91.325928000000005
f: 81 tv: 0 nM: 1
240.676770000000000 98.318184000000002
f: 81 tv: 1 nM: 1
248.814820000000000 91.137039000000001
f: 82 tv: 0 nM: 1
240.804759999999990 98.371429000000006
f: 82 tv: 1 nM: 1
249.909780000000010 91.131576999999993
f: 83 tv: 0 nM: 1
240.922680000000010 98.319587999999996
f: 83 tv: 1 nM: 1
251.692600000000000 91.185187999999997
f: 84 tv: 0 nM: 1
240.971910000000010 98.168541000000005
f: 84 tv: 1 nM: 1
252.516660000000000 91.330001999999993
f: 85 tv: 0 nM: 1
241.233340000000000 98.322220000000002
f: 85 tv: 1 nM: 1
253.795909999999990 91.377548000000004
f: 86 tv: 0 nM: 1
241.193389999999990 98.976417999999995
f: 86 tv: 1 nM: 1
255.017239999999990 91.827583000000004
f: 87 tv: 0 nM: 1
240.660550000000000 99.325683999999995
f: 87 tv: 1 nM: 1
255.611120000000000 92.291663999999997
f: 88 tv: 0 nM: 1
240.019409999999990 99.626213000000007
f: 88 tv: 1 nM: 1
256.493260000000020 92.283783000000000
f: 89 tv: 0 nM: 1
239.711530000000010 99.932693000000000
f: 89 tv: 1 nM: 1
257.129489999999980 92.946044999999998
f: 90 tv: 0 nM: 1
239.156780000000000 100.080510000000000
f: 90 tv: 1 nM: 1
257.500000000000000 93.170212000000006
f: 91 tv: 0 nM: 1
238.083329999999990 100.694440000000000
f: 91 tv: 1 nM: 1
257.647249999999990 93.558220000000006
f: 92 tv: 0 nM: 1
237.305560000000010 100.851850000000000
f: 92 tv: 1 nM: 1
257.540529999999990 93.777023000000000
f: 93 tv: 0 nM: 1
236.138309999999990 101.095750000000000
f: 93 tv: 1 nM: 1
257.349300000000030 93.938354000000004
f: 94 tv: 0 nM: 1
235.015459999999990 101.443299999999990
f: 94 tv: 1 nM: 1
257.232480000000010 94.242035000000001
f: 95 tv: 0 nM: 1
233.658160000000010 101.545910000000010
f: 95 tv: 1 nM: 1
256.767969999999990 94.673203000000001
f: 96 tv: 0 nM: 1
232.252260000000010 101.626130000000000
f: 96 tv: 1 nM: 1
256.035950000000010 94.581695999999994
f: 97 tv: 0 nM: 1
230.686170000000000 101.452130000000000
f: 97 tv: 1 nM: 1
255.311260000000000 94.718543999999994
f: 98 tv: 0 nM: 1
229.149990000000000 101.672230000000000
f: 98 tv: 1 nM: 1
254.277400000000000 94.544517999999997
f: 99 tv: 0 nM: 1
227.436280000000010 101.544120000000010
f: 99 tv: 1 nM: 1
253.119490000000010 94.701256000000001
f: 100 tv: 0 nM: 1
225.633670000000000 101.777230000000000
f: 100 tv: 1 nM: 1
251.711659999999990 94.555214000000007
f: 101 tv: 0 nM: 1
224.050000000000010 101.910000000000000
f: 101 tv: 1 nM: 1
250.600650000000000 94.652596000000003
f: 102 tv: 0 nM: 1
222.120380000000010 102.064820000000000
f: 102 tv: 1 nM: 1
249.024540000000000 94.579757999999998
f: 103 tv: 0 nM: 1
220.415889999999990 101.981309999999990
f: 103 tv: 1 nM: 1
247.741729999999990 94.711922000000001
f: 104 tv: 0 nM: 1
218.827589999999990 101.887930000000000
f: 104 tv: 1 nM: 1
245.750000000000000 94.756493000000006
f: 105 tv: 0 nM: 1
216.540400000000010 102.393940000000000
f: 105 tv: 1 nM: 1
244.264890000000010 94.718543999999994
f: 106 tv: 0 nM: 1
214.559630000000000 102.188070000000000
f: 106 tv: 1 nM: 1
242.343340000000010 94.856667000000002
f: 107 tv: 0 nM: 1
213.271269999999990 102.398929999999990
f: 107 tv: 1 nM: 1
240.583329999999990 94.596153000000001
f: 108 tv: 0 nM: 1
210.976850000000010 102.337970000000000
f: 108 tv: 1 nM: 1
238.593750000000000 94.593750000000000
f: 109 tv: 0 nM: 1
209.188780000000010 102.607140000000000
f: 109 tv: 1 nM: 1
236.321650000000010 94.605095000000006
f: 110 tv: 0 nM: 1
207.369990000000000 102.500000000000000
f: 110 tv: 1 nM: 1
234.662250000000000 94.745033000000006
f: 111 tv: 0 nM: 1
205.765760000000000 102.500000000000000
f: 111 tv: 1 nM: 1
232.633330000000000 94.709091000000001
f: 112 tv: 0 nM: 1
203.886370000000000 102.613630000000000
f: 112 tv: 1 nM: 1
230.570560000000000 94.874236999999994
f: 113 tv: 0 nM: 1
201.785720000000000 102.695240000000000
f: 113 tv: 1 nM: 1
228.611850000000000 94.907898000000003
f: 114 tv: 0 nM: 1
200.094830000000000 102.965520000000000
f: 114 tv: 1 nM: 1
225.922619999999990 94.869049000000004
f: 115 tv: 0 nM: 1
198.476409999999990 103.127360000000000
f: 115 tv: 1 nM: 1
224.000000000000000 95.140243999999996
f: 116 tv: 0 nM: 1
196.864409999999990 103.669500000000000
f: 116 tv: 1 nM: 1
221.811770000000000 95.464706000000007
f: 117 tv: 0 nM: 1
195.054460000000010 103.693070000000010
f: 117 tv: 1 nM: 1
219.281430000000000 95.577843000000001
f: 118 tv: 0 nM: 1
193.362240000000010 103.678569999999990
f: 118 tv: 1 nM: 1
216.898210000000010 95.667664000000002
f: 119 tv: 0 nM: 1
191.967899999999990 104.238530000000000
f: 119 tv: 1 nM: 1
214.743969999999990 95.864456000000004
f: 120 tv: 0 nM: 1
190.048679999999990 104.283190000000000
f: 120 tv: 1 nM: 1
212.493709999999990 96.213836999999998
f: 121 tv: 0 nM: 1
188.813629999999990 104.559090000000000
f: 121 tv: 1 nM: 1
210.089810000000000 96.523955999999998
f: 122 tv: 0 nM: 1
187.474490000000000 104.698980000000010
f: 122 tv: 1 nM: 1
207.932510000000010 96.751534000000007
f: 123 tv: 0 nM: 1
186.206889999999990 105.043110000000000
f: 123 tv: 1 nM: 1
205.561360000000010 96.950919999999996
f: 124 tv: 0 nM: 1
184.822920000000010 105.635409999999990
f: 124 tv: 1 nM: 1
203.377370000000010 97.531447999999997
f: 125 tv: 0 nM: 1
183.577670000000010 105.728160000000000
f: 125 tv: 1 nM: 1
201.359379999999990 97.646872999999999
f: 126 tv: 0 nM: 1
182.614579999999990 106.156250000000000
f: 126 tv: 1 nM: 1
199.119490000000010 98.053459000000004
f: 127 tv: 0 nM: 1
181.389999999999990 106.390000000000000
f: 127 tv: 1 nM: 1
197.089810000000000 98.476044000000002
f: 128 tv: 0 nM: 1
180.712390000000000 106.831860000000010
f: 128 tv: 1 nM: 1
195.310650000000010 98.769226000000003
f: 129 tv: 0 nM: 1
179.592240000000000 107.305820000000000
f: 129 tv: 1 nM: 1
193.387190000000000 99.289635000000004
f: 130 tv: 0 nM: 1
179.282410000000000 107.384260000000000
f: 130 tv: 1 nM: 1
191.662579999999990 99.598159999999993
f: 131 tv: 0 nM: 1
178.439820000000000 107.606480000000000
f: 131 tv: 1 nM: 1
190.002960000000000 99.781066999999993
f: 132 tv: 0 nM: 1
178.177570000000000 107.752340000000000
f: 132 tv: 1 nM: 1
188.338519999999990 100.354029999999990
f: 133 tv: 0 nM: 1
177.899990000000000 107.989999999999990
f: 133 tv: 1 nM: 1
186.942430000000000 100.527280000000000
f: 134 tv: 0 nM: 1
177.413040000000000 108.097820000000000
f: 134 tv: 1 nM: 1
185.791410000000010 100.561350000000000
f: 135 tv: 0 nM: 1
177.077670000000010 108.266990000000010
f: 135 tv: 1 nM: 1
184.613630000000000 100.834410000000010
f: 136 tv: 0 nM: 1
177.479999999999990 108.390000000000000
f: 136 tv: 1 nM: 1
183.560810000000000 101.108110000000000
f: 137 tv: 0 nM: 1
177.389999999999990 108.390000000000000
f: 137 tv: 1 nM: 1
182.429869999999990 101.149390000000000
f: 138 tv: 0 nM: 1
177.563719999999990 108.544120000000010
f: 138 tv: 1 nM: 1
181.812500000000000 101.108549999999990
f: 139 tv: 0 nM: 1
177.610000000000010 108.610000000000000
f: 139 tv: 1 nM: 1
181.047779999999990 101.133760000000000
f: 140 tv: 0 nM: 1
178.242999999999990 108.565420000000000
f: 140 tv: 1 nM: 1
180.487180000000000 101.320510000000000
f: 141 tv: 0 nM: 1
178.728150000000000 108.393199999999990
f: 141 tv: 1 nM: 1
180.351260000000000 101.433550000000000
f: 142 tv: 0 nM: 1
179.698970000000000 108.698980000000010
f: 142 tv: 1 nM: 1
180.148480000000010 101.490910000000000
f: 143 tv: 0 nM: 1
179.960680000000000 108.404500000000000
f: 143 tv: 1 nM: 1
180.245350000000000 101.316770000000010
f: 144 tv: 0 nM: 1
181.439820000000000 108.467590000000000
f: 144 tv: 1 nM: 1
180.112120000000000 101.424240000000000
f: 145 tv: 0 nM: 1
182.059140000000010 108.580640000000000
f: 145 tv: 1 nM: 1
180.190900000000000 101.381820000000000
f: 146 tv: 0 nM: 1
183.338089999999990 108.409520000000000
f: 146 tv: 1 nM: 1
180.934779999999990 101.155280000000000
f: 147 tv: 0 nM: 1
184.061330000000000 108.193400000000000
f: 147 tv: 1 nM: 1
181.340129999999990 101.051019999999990
f: 148 tv: 0 nM: 1
185.675000000000010 108.255000000000000
f: 148 tv: 1 nM: 1
182.052079999999990 101.072909999999990
f: 149 tv: 0 nM: 1
187.250000000000000 107.739790000000000
f: 149 tv: 1 nM: 1
182.916670000000010 101.215280000000010
f: 150 tv: 0 nM: 1
188.767329999999990 107.762379999999990
f: 150 tv: 1 nM: 1
183.659870000000010 100.948980000000010
f: 151 tv: 0 nM: 1
190.282819999999990 107.429289999999990
f: 151 tv: 1 nM: 1
185.032850000000000 101.007300000000000
f: 152 tv: 0 nM: 1
191.610520000000010 107.300000000000000
f: 152 tv: 1 nM: 1
186.470779999999990 100.555190000000000
f: 153 tv: 0 nM: 1
193.286589999999990 107.201220000000010
f: 153 tv: 1 nM: 1
187.578769999999990 100.352740000000000
f: 154 tv: 0 nM: 1
195.272719999999990 107.329539999999990
f: 154 tv: 1 nM: 1
188.817309999999990 100.028850000000010
f: 155 tv: 0 nM: 1
197.053920000000010 106.779410000000000
f: 155 tv: 1 nM: 1
190.500000000000000 99.926177999999993
f: 156 tv: 0 nM: 1
198.884220000000000 106.447370000000010
f: 156 tv: 1 nM: 1
192.426580000000000 99.933563000000007
f: 157 tv: 0 nM: 1
200.819150000000010 106.478720000000000
f: 157 tv: 1 nM: 1
194.445159999999990 99.564514000000003
f: 158 tv: 0 nM: 1
202.674319999999990 105.816509999999990
f: 158 tv: 1 nM: 1
196.133090000000010 99.438850000000002
f: 159 tv: 0 nM: 1
205.430849999999990 105.920210000000000
f: 159 tv: 1 nM: 1
198.022220000000000 98.944443000000007
f: 160 tv: 0 nM: 1
207.076079999999990 105.456520000000000
f: 160 tv: 1 nM: 1
200.598680000000000 98.822372000000001
f: 161 tv: 0 nM: 1
209.273799999999990 105.059520000000010
f: 161 tv: 1 nM: 1
202.468539999999990 98.234268000000000
f: 162 tv: 0 nM: 1
211.360210000000000 105.000000000000000
f: 162 tv: 1 nM: 1
204.726940000000010 98.078018000000000
f: 163 tv: 0 nM: 1
213.915789999999990 104.731579999999990
f: 163 tv: 1 nM: 1
207.393620000000000 97.907798999999997
f: 164 tv: 0 nM: 1
216.024689999999990 104.179019999999990
f: 164 tv: 1 nM: 1
209.972230000000000 97.734131000000005
f: 165 tv: 0 nM: 1
218.573029999999990 104.297749999999990
f: 165 tv: 1 nM: 1
212.339040000000010 97.455482000000003
f: 166 tv: 0 nM: 1
220.658160000000010 103.974490000000000
f: 166 tv: 1 nM: 1
215.236300000000000 97.071915000000004
f: 167 tv: 0 nM: 1
222.802320000000010 103.406980000000000
f: 167 tv: 1 nM: 1
217.592189999999990 96.737587000000005
f: 168 tv: 0 nM: 1
225.389530000000010 103.401160000000000
f: 168 tv: 1 nM: 1
220.564879999999990 96.973281999999998
f: 169 tv: 0 nM: 1
227.644749999999990 103.092100000000000
f: 169 tv: 1 nM: 1
223.258389999999990 96.684562999999997
f: 170 tv: 0 nM: 1
230.211530000000010 102.801280000000010
f: 170 tv: 1 nM: 1
225.985719999999990 96.785713000000001
f: 171 tv: 0 nM: 1
232.500000000000000 102.898880000000010
f: 171 tv: 1 nM: 1
228.981339999999990 96.436569000000006
f: 172 tv: 0 nM: 1
234.812500000000000 102.825000000000000
f: 172 tv: 1 nM: 1
232.407810000000010 96.078018000000000
f: 173 tv: 0 nM: 1
237.881190000000000 101.965350000000000
f: 173 tv: 1 nM: 1
235.174610000000000 95.730155999999994
f: 174 tv: 0 nM: 1
240.052380000000000 101.561910000000000
f: 174 tv: 1 nM: 1
238.317520000000000 95.766425999999996
f: 175 tv: 0 nM: 1
242.455549999999990 100.977780000000000
f: 175 tv: 1 nM: 1
241.214280000000000 95.314284999999998
f: 176 tv: 0 nM: 1
244.311890000000010 101.455440000000000
f: 176 tv: 1 nM: 1
244.355560000000000 94.959259000000003
f: 177 tv: 0 nM: 1
246.797030000000010 100.554460000000010
f: 177 tv: 1 nM: 1
247.449279999999990 94.963768000000002
f: 178 tv: 0 nM: 1
249.619570000000010 100.619570000000000
f: 178 tv: 1 nM: 1
250.970149999999990 94.753731000000002
f: 179 tv: 0 nM: 1
251.848480000000000 100.227270000000000
f: 179 tv: 1 nM: 1
253.763370000000010 94.591605999999999
f: 180 tv: 0 nM: 1
253.799010000000010 100.367650000000000
f: 180 tv: 1 nM: 1
256.645510000000000 94.108208000000005
f: 181 tv: 0 nM: 1
256.347559999999990 100.310970000000000
f: 181 tv: 1 nM: 1
260.274450000000000 94.097747999999996
f: 182 tv: 0 nM: 1
258.681820000000020 100.125000000000000
f: 182 tv: 1 nM: 1
262.929689999999990 94.203125000000000
f: 183 tv: 0 nM: 1
261.177090000000020 100.364590000000010
f: 183 tv: 1 nM: 1
266.424129999999990 94.103447000000003
f: 184 tv: 0 nM: 1
263.135800000000020 100.425929999999990
f: 184 tv: 1 nM: 1
269.609500000000030 94.204375999999996
f: 185 tv: 0 nM: 1
265.298859999999990 100.166659999999990
f: 185 tv: 1 nM: 1
272.564880000000020 94.087783999999999
f: 186 tv: 0 nM: 1
267.402159999999980 100.239130000000000
f: 186 tv: 1 nM: 1
275.299989999999980 94.255996999999994
f: 187 tv: 0 nM: 1
269.199040000000020 100.640780000000010
f: 187 tv: 1 nM: 1
279.090910000000010 94.666663999999997
f: 188 tv: 0 nM: 1
270.800959999999980 100.766990000000010
f: 188 tv: 1 nM: 1
281.740599999999970 94.864661999999996
f: 189 tv: 0 nM: 1
272.671719999999990 100.686870000000000
f: 189 tv: 1 nM: 1
284.398379999999970 95.272354000000007
f: 190 tv: 0 nM: 1
274.099089999999990 101.283779999999990
f: 190 tv: 1 nM: 1
287.784670000000010 95.810219000000004
f: 191 tv: 0 nM: 1
276.196810000000030 101.356380000000000
f: 191 tv: 1 nM: 1
290.436010000000010 95.695999000000000
f: 192 tv: 0 nM: 1
277.541229999999980 101.505160000000000
f: 192 tv: 1 nM: 1
293.500000000000000 96.000000000000000
f: 193 tv: 0 nM: 1
279.113859999999990 101.564350000000000
f: 193 tv: 1 nM: 1
296.423920000000010 96.576087999999999
f: 194 tv: 0 nM: 1
280.587370000000020 101.873790000000000
f: 194 tv: 1 nM: 1
298.974060000000010 96.562965000000005
f: 195 tv: 0 nM: 1
281.630000000000000 102.260000000000010
f: 195 tv: 1 nM: 1
301.451480000000000 96.675369000000003
f: 196 tv: 0 nM: 1
282.897060000000010 102.338230000000000
f: 196 tv: 1 nM: 1
304.330930000000020 96.931656000000004
f: 197 tv: 0 nM: 1
283.902069999999980 102.577320000000000
f: 197 tv: 1 nM: 1
306.577789999999990 97.092590000000001
f: 198 tv: 0 nM: 1
284.900910000000010 102.581090000000000
f: 198 tv: 1 nM: 1
308.957699999999990 97.142302999999998
f: 199 tv: 0 nM: 1
285.861110000000000 102.675929999999990
f: 199 tv: 1 nM: 1
311.448519999999970 97.580887000000004
f: 200 tv: 0 nM: 1
286.899110000000010 103.065790000000010
f: 200 tv: 1 nM: 1
313.886349999999990 97.901511999999997
f: 201 tv: 0 nM: 1
287.929350000000000 103.385870000000000
f: 201 tv: 1 nM: 1
316.288450000000010 98.096153000000001
f: 202 tv: 0 nM: 1
288.441959999999990 103.441959999999990
f: 202 tv: 1 nM: 1
318.500000000000000 98.324325999999999
f: 203 tv: 0 nM: 1
289.195249999999990 103.628570000000000
f: 203 tv: 1 nM: 1
320.735720000000010 98.514281999999994
f: 204 tv: 0 nM: 1
289.918920000000010 103.617120000000000
f: 204 tv: 1 nM: 1
322.639279999999990 98.910713000000001
f: 205 tv: 0 nM: 1
290.366060000000000 103.991069999999990
f: 205 tv: 1 nM: 1
324.769229999999990 98.975525000000005
f: 206 tv: 0 nM: 1
290.687500000000000 103.973209999999990
f: 206 tv: 1 nM: 1
326.953890000000000 99.042557000000002
f: 207 tv: 0 nM: 1
290.593439999999990 104.280370000000000
f: 207 tv: 1 nM: 1
329.128570000000020 99.050003000000004
f: 208 tv: 0 nM: 1
291.145629999999980 104.305820000000000
f: 208 tv: 1 nM: 1
330.784730000000020 99.277778999999995
f: 209 tv: 0 nM: 1
291.438690000000010 104.438680000000010
f: 209 tv: 1 nM: 1
332.877689999999970 99.428055000000001
f: 210 tv: 0 nM: 1
291.390019999999990 104.280000000000000
f: 210 tv: 1 nM: 1
334.637330000000020 99.242958000000002
f: 211 tv: 0 nM: 1
291.721250000000000 104.265490000000000
f: 211 tv: 1 nM: 1
336.482880000000020 99.325339999999997
f: 212 tv: 0 nM: 1
291.685850000000020 104.362830000000000
f: 212 tv: 1 nM: 1
338.335719999999980 99.542854000000005
f: 213 tv: 0 nM: 1
291.438690000000010 104.438680000000010
f: 213 tv: 1 nM: 1
340.000000000000000 99.344314999999995
f: 214 tv: 0 nM: 1
291.555049999999990 104.440370000000000
f: 214 tv: 1 nM: 1
341.483340000000000 99.669998000000007
f: 215 tv: 0 nM: 1
291.314149999999980 104.362830000000000
f: 215 tv: 1 nM: 1
342.996890000000010 99.577636999999996
f: 216 tv: 0 nM: 1
291.405399999999990 104.445950000000000
f: 216 tv: 1 nM: 1
344.641020000000030 99.705132000000006
f: 217 tv: 0 nM: 1
290.933620000000020 104.460179999999990
f: 217 tv: 1 nM: 1
346.443690000000000 99.672188000000006
f: 218 tv: 0 nM: 1
290.662289999999980 104.706140000000000
f: 218 tv: 1 nM: 1
347.869140000000020 99.563759000000005
f: 219 tv: 0 nM: 1
290.047000000000030 104.444440000000000
f: 219 tv: 1 nM: 1
349.418819999999980 99.457794000000007
f: 220 tv: 0 nM: 1
289.513150000000000 104.074560000000010
f: 220 tv: 1 nM: 1
350.808440000000020 99.334412000000000
f: 221 tv: 0 nM: 1
289.372189999999990 104.000000000000000
f: 221 tv: 1 nM: 1
352.500000000000000 98.717949000000004
f: 222 tv: 0 nM: 1
288.940490000000010 103.837300000000000
f: 222 tv: 1 nM: 1
354.025150000000000 98.701256000000001
f: 223 tv: 0 nM: 1
288.500000000000000 103.800000000000000
f: 223 tv: 1 nM: 1
355.446199999999980 98.541138000000004
f: 224 tv: 0 nM: 1
288.137090000000000 103.338710000000010
f: 224 tv: 1 nM: 1
357.021729999999990 98.298134000000005
f: 225 tv: 0 nM: 1
287.694639999999990 102.965650000000000
f: 225 tv: 1 nM: 1
358.754849999999980 97.822577999999993
f: 226 tv: 0 nM: 1
287.435119999999980 102.927480000000000
f: 226 tv: 1 nM: 1
360.203030000000010 97.448486000000003
f: 227 tv: 0 nM: 1
286.673400000000020 102.463710000000010
f: 227 tv: 1 nM: 1
361.500000000000000 97.000000000000000
f: 228 tv: 0 nM: 1
286.258210000000020 102.151640000000000
f: 228 tv: 1 nM: 1
363.371800000000010 96.826920000000001
f: 229 tv: 0 nM: 1
285.938539999999990 101.954920000000000
f: 229 tv: 1 nM: 1
364.940130000000010 96.398201000000000
f: 230 tv: 0 nM: 1
285.719699999999990 101.401520000000000
f: 230 tv: 1 nM: 1
366.619509999999990 96.044021999999998
f: 231 tv: 0 nM: 1
285.286220000000010 101.387680000000000
f: 231 tv: 1 nM: 1
367.918180000000010 95.551513999999997
f: 232 tv: 0 nM: 1
285.000000000000000 101.000000000000000
f: 232 tv: 1 nM: 1
369.697450000000000 95.496810999999994
f: 233 tv: 0 nM: 1
284.807129999999970 100.885710000000000
f: 233 tv: 1 nM: 1
371.475010000000000 94.768753000000004
f: 234 tv: 0 nM: 1
284.441770000000020 100.530820000000010
f: 234 tv: 1 nM: 1
373.130069999999990 94.526015999999998
f: 235 tv: 0 nM: 1
284.200010000000020 100.107410000000000
f: 235 tv: 1 nM: 1
374.731260000000020 94.393753000000004
f: 236 tv: 0 nM: 1
283.984860000000030 99.984848000000000
f: 236 tv: 1 nM: 1
376.410709999999990 94.011902000000006
f: 237 tv: 0 nM: 1
283.974060000000010 99.562965000000005
f: 237 tv: 1 nM: 1
378.409089999999990 93.593941000000001
f: 238 tv: 0 nM: 1
283.609500000000030 99.029197999999994
f: 238 tv: 1 nM: 1
380.417170000000000 93.340491999999998
f: 239 tv: 0 nM: 1
283.698579999999990 98.829787999999994
f: 239 tv: 1 nM: 1
382.108580000000020 92.808571000000001
f: 240 tv: 0 nM: 1
283.742860000000010 98.128570999999994
f: 240 tv: 1 nM: 1
384.130069999999990 92.526015999999998
f: 241 tv: 0 nM: 1
283.833340000000020 98.000000000000000
f: 241 tv: 1 nM: 1
386.285309999999980 91.867644999999996
f: 242 tv: 0 nM: 1
284.100010000000000 97.785186999999993
f: 242 tv: 1 nM: 1
388.358000000000000 91.639053000000004
f: 243 tv: 0 nM: 1
284.206300000000000 97.440558999999993
f: 243 tv: 1 nM: 1
390.303470000000000 91.323700000000002
f: 244 tv: 0 nM: 1
284.379430000000010 97.170212000000006
f: 244 tv: 1 nM: 1
392.591700000000000 90.931952999999993
f: 245 tv: 0 nM: 1
284.722600000000000 97.030822999999998
f: 245 tv: 1 nM: 1
394.690060000000020 90.722221000000005
f: 246 tv: 0 nM: 1
285.194239999999980 96.989211999999995
f: 246 tv: 1 nM: 1
396.853580000000020 90.657454999999999
f: 247 tv: 0 nM: 1
285.600680000000010 96.912750000000003
f: 247 tv: 1 nM: 1
399.042359999999970 90.548018999999996
f: 248 tv: 0 nM: 1
285.790529999999990 96.750000000000000
f: 248 tv: 1 nM: 1
401.302770000000010 90.430556999999993
f: 249 tv: 0 nM: 1
286.404110000000000 96.979454000000004
f: 249 tv: 1 nM: 1
403.742950000000010 90.491523999999998
f: 250 tv: 0 nM: 1
286.992799999999990 97.010788000000005
f: 250 tv: 1 nM: 1
406.043360000000010 90.601157999999998
f: 251 tv: 0 nM: 1
287.540529999999990 97.270270999999994
f: 251 tv: 1 nM: 1
408.097140000000020 90.574286999999998
f: 252 tv: 0 nM: 1
288.166659999999980 97.405227999999994
f: 252 tv: 1 nM: 1
410.210510000000000 90.815787999999998
f: 253 tv: 0 nM: 1
289.127590000000000 97.731032999999996
f: 253 tv: 1 nM: 1
412.666659999999980 91.266662999999994
f: 254 tv: 0 nM: 1
290.070470000000000 98.026848000000001
f: 254 tv: 1 nM: 1
415.094969999999990 91.645247999999995
f: 255 tv: 0 nM: 1
290.901279999999990 98.445862000000005
f: 255 tv: 1 nM: 1
417.279330000000020 91.952515000000005
f: 256 tv: 0 nM: 1
292.325809999999990 98.864517000000006
f: 256 tv: 1 nM: 1
419.682799999999990 92.537636000000006
f: 257 tv: 0 nM: 1
293.361300000000030 99.274192999999997
f: 257 tv: 1 nM: 1
421.845919999999980 92.781975000000003
f: 258 tv: 0 nM: 1
294.448399999999990 99.754836999999995
f: 258 tv: 1 nM: 1
424.106139999999980 93.656424999999999
f: 259 tv: 0 nM: 1
295.628199999999990 100.391020000000000
f: 259 tv: 1 nM: 1
426.826810000000020 94.142455999999996
f: 260 tv: 0 nM: 1
297.287870000000000 100.727270000000000
f: 260 tv: 1 nM: 1
428.958559999999980 94.668509999999998
f: 261 tv: 0 nM: 1
298.611820000000020 101.316770000000010
f: 261 tv: 1 nM: 1
431.211430000000010 95.402855000000002
f: 262 tv: 0 nM: 1
300.257749999999990 101.677020000000000
f: 262 tv: 1 nM: 1
433.519990000000010 96.277145000000004
f: 263 tv: 0 nM: 1
301.926760000000000 102.452230000000000
f: 263 tv: 1 nM: 1
435.488769999999990 96.702247999999997
f: 264 tv: 0 nM: 1
303.697360000000000 102.782900000000000
f: 264 tv: 1 nM: 1
437.711850000000030 97.398308000000000
f: 265 tv: 0 nM: 1
305.736020000000000 103.316770000000010
f: 265 tv: 1 nM: 1
439.361420000000010 97.937500000000000
f: 266 tv: 0 nM: 1
307.596769999999990 103.890320000000000
f: 266 tv: 1 nM: 1
441.652769999999980 98.769440000000003
f: 267 tv: 0 nM: 1
309.824830000000020 104.324839999999990
f: 267 tv: 1 nM: 1
443.057129999999970 99.134285000000006
f: 268 tv: 0 nM: 1
311.690000000000000 104.430000000000010
f: 268 tv: 1 nM: 1
445.042359999999970 99.548018999999996
f: 269 tv: 0 nM: 1
313.709470000000010 104.804050000000000
f: 269 tv: 1 nM: 1
446.641660000000000 99.847221000000005
f: 270 tv: 0 nM: 1
315.626620000000000 104.847399999999990
f: 270 tv: 1 nM: 1
448.174739999999990 100.416659999999990
f: 271 tv: 0 nM: 1
318.061339999999970 105.291410000000000
f: 271 tv: 1 nM: 1
449.782870000000000 100.620000000000000
f: 272 tv: 0 nM: 1
320.283450000000020 105.222930000000010
f: 272 tv: 1 nM: 1
450.935389999999980 100.839890000000000
f: 273 tv: 0 nM: 1
322.334470000000010 105.379310000000000
f: 273 tv: 1 nM: 1
452.146419999999980 101.453040000000000
f: 274 tv: 0 nM: 1
324.356200000000000 105.673199999999990
f: 274 tv: 1 nM: 1
453.011169999999990 101.583800000000000
f: 275 tv: 0 nM: 1
326.243350000000020 105.716669999999990
f: 275 tv: 1 nM: 1
454.053679999999990 101.728810000000000
f: 276 tv: 0 nM: 1
328.405849999999990 105.847399999999990
f: 276 tv: 1 nM: 1
454.888890000000000 101.804090000000000
f: 277 tv: 0 nM: 1
330.279299999999980 106.027590000000000
f: 277 tv: 1 nM: 1
455.410709999999990 102.410709999999990
f: 278 tv: 0 nM: 1
332.181519999999980 106.133760000000000
f: 278 tv: 1 nM: 1
456.042359999999970 102.548019999999990
f: 279 tv: 0 nM: 1
334.243159999999990 106.181500000000000
f: 279 tv: 1 nM: 1
456.358000000000000 102.674560000000000
f: 280 tv: 0 nM: 1
336.078770000000020 106.448629999999990
f: 280 tv: 1 nM: 1
456.775570000000020 102.690340000000010
f: 281 tv: 0 nM: 1
337.717100000000020 106.697370000000010
f: 281 tv: 1 nM: 1
456.910399999999980 102.809250000000010
f: 282 tv: 0 nM: 1
339.486210000000030 106.910349999999990
f: 282 tv: 1 nM: 1
456.847960000000000 103.324560000000010
f: 283 tv: 0 nM: 1
341.000000000000000 106.970200000000010
f: 283 tv: 1 nM: 1
457.042689999999990 103.317070000000000
f: 284 tv: 0 nM: 1
342.500000000000000 106.924139999999990
f: 284 tv: 1 nM: 1
456.820370000000030 103.703590000000010
f: 285 tv: 0 nM: 1
344.166659999999980 107.035460000000000
f: 285 tv: 1 nM: 1
456.657559999999990 103.800000000000000
f: 286 tv: 0 nM: 1
345.667820000000010 107.250000000000000
f: 286 tv: 1 nM: 1
456.293430000000000 103.847309999999990
f: 287 tv: 0 nM: 1
347.369419999999990 107.436570000000000
f: 287 tv: 1 nM: 1
455.942410000000000 104.369699999999990
f: 288 tv: 0 nM: 1
348.607419999999990 107.559259999999990
f: 288 tv: 1 nM: 1
455.513060000000000 104.601299999999990
f: 289 tv: 0 nM: 1
349.907130000000000 107.757140000000010
f: 289 tv: 1 nM: 1
455.354949999999970 104.552470000000000
f: 290 tv: 0 nM: 1
351.330930000000020 107.931659999999990
f: 290 tv: 1 nM: 1
454.711670000000030 104.831290000000000
f: 291 tv: 0 nM: 1
352.683440000000020 108.025180000000010
f: 291 tv: 1 nM: 1
454.388150000000000 104.907900000000000
f: 292 tv: 0 nM: 1
353.804959999999990 107.971630000000000
f: 292 tv: 1 nM: 1
453.588810000000020 105.042760000000000
f: 293 tv: 0 nM: 1
355.273039999999980 107.971630000000000
f: 293 tv: 1 nM: 1
453.150939999999990 105.216980000000010
f: 294 tv: 0 nM: 1
356.748200000000000 108.010790000000000
f: 294 tv: 1 nM: 1
452.753420000000010 105.082190000000000
f: 295 tv: 0 nM: 1
358.068179999999980 107.886370000000000
f: 295 tv: 1 nM: 1
452.442169999999980 105.139460000000000
f: 296 tv: 0 nM: 1
359.229310000000000 107.834590000000010
f: 296 tv: 1 nM: 1
451.834470000000010 105.138510000000000
f: 297 tv: 0 nM: 1
360.877959999999970 107.519679999999990
f: 297 tv: 1 nM: 1
451.500000000000000 105.179310000000000
f: 298 tv: 0 nM: 1
361.728270000000010 107.235500000000000
f: 298 tv: 1 nM: 1
450.986659999999970 104.973339999999990
f: 299 tv: 0 nM: 1
363.098480000000000 107.098490000000000
f: 299 tv: 1 nM: 1
450.703340000000030 104.743330000000000
f: 300 tv: 0 nM: 1
364.552640000000000 106.887220000000000
f: 300 tv: 1 nM: 1
450.444790000000010 104.347399999999990
f: 301 tv: 0 nM: 1
365.876860000000020 106.399249999999990
f: 301 tv: 1 nM: 1
450.000000000000000 104.046670000000010
f: 302 tv: 0 nM: 1
367.437040000000020 105.974080000000000
f: 302 tv: 1 nM: 1
449.473689999999980 103.796049999999990
f: 303 tv: 0 nM: 1
368.694459999999990 105.615080000000010
f: 303 tv: 1 nM: 1
449.459470000000010 103.358110000000000
f: 304 tv: 0 nM: 1
370.171879999999990 105.101560000000010
f: 304 tv: 1 nM: 1
449.064180000000020 103.010130000000000
f: 305 tv: 0 nM: 1
371.550779999999970 104.621090000000000
f: 305 tv: 1 nM: 1
448.554050000000020 102.500000000000000
f: 306 tv: 0 nM: 1
373.151639999999990 103.938520000000000
f: 306 tv: 1 nM: 1
448.603459999999980 101.986210000000000
f: 307 tv: 0 nM: 1
374.425630000000010 103.206610000000000
f: 307 tv: 1 nM: 1
448.468540000000020 101.234270000000000
f: 308 tv: 0 nM: 1
376.000000000000000 102.500000000000000
f: 308 tv: 1 nM: 1
448.407809999999980 100.801419999999990
f: 309 tv: 0 nM: 1
377.352719999999980 102.100780000000000
f: 309 tv: 1 nM: 1
448.500000000000000 100.170210000000000
f: 310 tv: 0 nM: 1
379.027769999999980 101.265870000000010
f: 310 tv: 1 nM: 1
448.302250000000020 99.429107999999999
f: 311 tv: 0 nM: 1
380.368229999999980 100.844960000000000
f: 311 tv: 1 nM: 1
448.368040000000010 98.861114999999998
f: 312 tv: 0 nM: 1
381.895170000000010 99.895163999999994
f: 312 tv: 1 nM: 1
448.405120000000010 98.189780999999996
f: 313 tv: 0 nM: 1
383.940490000000010 99.162696999999994
f: 313 tv: 1 nM: 1
448.603850000000020 97.419228000000004
f: 314 tv: 0 nM: 1
385.443969999999980 98.443969999999993
f: 314 tv: 1 nM: 1
448.838349999999990 96.834586999999999
f: 315 tv: 0 nM: 1
387.000000000000000 97.578261999999995
f: 315 tv: 1 nM: 1
449.098480000000000 96.098479999999995
f: 316 tv: 0 nM: 1
388.520330000000000 96.939025999999998
f: 316 tv: 1 nM: 1
449.484500000000030 95.387596000000002
f: 317 tv: 0 nM: 1
390.314669999999980 96.452590999999998
f: 317 tv: 1 nM: 1
449.914060000000010 94.781250000000000
f: 318 tv: 0 nM: 1
391.858340000000000 95.800003000000004
f: 318 tv: 1 nM: 1
450.000000000000000 94.113631999999996
f: 319 tv: 0 nM: 1
393.644870000000030 95.462615999999997
f: 319 tv: 1 nM: 1
450.549620000000000 93.225189000000000
f: 320 tv: 0 nM: 1
395.461909999999990 94.504761000000002
f: 320 tv: 1 nM: 1
451.171879999999990 92.984375000000000
f: 321 tv: 0 nM: 1
396.980189999999990 93.866332999999997
f: 321 tv: 1 nM: 1
451.564880000000020 92.438934000000003
f: 322 tv: 0 nM: 1
399.018010000000000 93.400902000000002
f: 322 tv: 1 nM: 1
452.387209999999980 92.030074999999997
f: 323 tv: 0 nM: 1
401.045070000000010 93.135245999999995
f: 323 tv: 1 nM: 1
453.027769999999980 91.265868999999995
f: 324 tv: 0 nM: 1
402.680180000000010 92.783783000000000
f: 324 tv: 1 nM: 1
453.942320000000000 91.157691999999997
f: 325 tv: 0 nM: 1
404.891660000000000 91.849997999999999
f: 325 tv: 1 nM: 1
454.830719999999990 90.519683999999998
f: 326 tv: 0 nM: 1
406.444950000000010 91.532111999999998
f: 326 tv: 1 nM: 1
456.012299999999980 90.168030000000002
f: 327 tv: 0 nM: 1
408.640499999999970 91.115700000000004
f: 327 tv: 1 nM: 1
456.965120000000010 90.000000000000000
f: 328 tv: 0 nM: 1
410.617889999999990 90.654471999999998
f: 328 tv: 1 nM: 1
457.965120000000010 89.798446999999996
f: 329 tv: 0 nM: 1
412.551269999999990 90.769226000000003
f: 329 tv: 1 nM: 1
459.043639999999980 89.146827999999999
f: 330 tv: 0 nM: 1
414.818179999999980 90.376030000000000
f: 330 tv: 1 nM: 1
460.260010000000020 89.071999000000005
f: 331 tv: 0 nM: 1
416.775699999999970 90.275702999999993
f: 331 tv: 1 nM: 1
461.644070000000000 88.669494999999998
f: 332 tv: 0 nM: 1
418.319059999999980 90.314284999999998
f: 332 tv: 1 nM: 1
462.938019999999990 88.553719000000001
f: 333 tv: 0 nM: 1
420.336209999999990 90.163794999999993
f: 333 tv: 1 nM: 1
464.500000000000000 89.000000000000000
f: 334 tv: 0 nM: 1
422.431609999999980 90.307693000000000
f: 334 tv: 1 nM: 1
465.956360000000020 88.853172000000001
f: 335 tv: 0 nM: 1
424.243470000000000 90.326087999999999
f: 335 tv: 1 nM: 1
467.685850000000020 89.362831000000000
f: 336 tv: 0 nM: 1
426.064090000000020 90.461539999999999
f: 336 tv: 1 nM: 1
468.935909999999980 89.461539999999999
f: 337 tv: 0 nM: 1
427.936429999999970 90.953391999999994
f: 337 tv: 1 nM: 1
470.756530000000000 89.673912000000001
f: 338 tv: 0 nM: 1
429.739140000000020 91.117393000000007
f: 338 tv: 1 nM: 1
472.200010000000020 90.199996999999996
f: 339 tv: 0 nM: 1
431.448269999999980 91.810349000000002
f: 339 tv: 1 nM: 1
473.935909999999980 90.538460000000001
f: 340 tv: 0 nM: 1
433.234219999999990 92.500000000000000
f: 340 tv: 1 nM: 1
475.741789999999980 91.151641999999995
f: 341 tv: 0 nM: 1
434.836209999999990 93.017241999999996
f: 341 tv: 1 nM: 1
477.419339999999980 91.588706999999999
f: 342 tv: 0 nM: 1
436.061460000000010 93.635245999999995
f: 342 tv: 1 nM: 1
479.225010000000000 92.483337000000006
f: 343 tv: 0 nM: 1
437.635249999999980 94.061477999999994
f: 343 tv: 1 nM: 1
480.600770000000010 93.031006000000005
f: 344 tv: 0 nM: 1
438.649110000000010 94.500000000000000
f: 344 tv: 1 nM: 1
482.620360000000010 93.500000000000000
f: 345 tv: 0 nM: 1
440.091680000000000 95.016662999999994
f: 345 tv: 1 nM: 1
484.104829999999990 94.016129000000006
f: 346 tv: 0 nM: 1
441.438690000000010 95.438682999999997
f: 346 tv: 1 nM: 1
485.764459999999990 94.636368000000004
f: 347 tv: 0 nM: 1
442.135249999999980 95.758194000000003
f: 347 tv: 1 nM: 1
487.840329999999990 95.138656999999995
f: 348 tv: 0 nM: 1
443.180330000000030 96.393439999999998
f: 348 tv: 1 nM: 1
489.204560000000010 95.513633999999996
f: 349 tv: 0 nM: 1
444.000000000000000 96.796875000000000
f: 349 tv: 1 nM: 1
491.077879999999990 96.168030000000002
f: 350 tv: 0 nM: 1
444.837310000000000 96.940475000000006
f: 350 tv: 1 nM: 1
492.862059999999990 96.534485000000004
f: 351 tv: 0 nM: 1
445.521939999999970 97.697372000000001
f: 351 tv: 1 nM: 1
494.265870000000010 97.027778999999995
f: 352 tv: 0 nM: 1
446.088709999999990 98.016129000000006
f: 352 tv: 1 nM: 1
495.924989999999980 97.566665999999998
f: 353 tv: 0 nM: 1
446.707310000000010 98.101624000000001
f: 353 tv: 1 nM: 1
497.679379999999980 97.919846000000007
f: 354 tv: 0 nM: 1
447.241390000000020 98.715514999999996
f: 354 tv: 1 nM: 1
499.554170000000000 98.445830999999998
f: 355 tv: 0 nM: 1
447.809329999999990 98.970337000000001
f: 355 tv: 1 nM: 1
501.250000000000000 98.853172000000001
f: 356 tv: 0 nM: 1
447.771999999999990 99.127998000000005
f: 356 tv: 1 nM: 1
502.691989999999980 98.895995999999997
f: 357 tv: 0 nM: 1
447.914060000000010 99.218750000000000
f: 357 tv: 1 nM: 1
504.358340000000000 99.074996999999996
f: 358 tv: 0 nM: 1
448.016110000000030 99.790321000000006
f: 358 tv: 1 nM: 1
505.938539999999990 99.635245999999995
f: 359 tv: 0 nM: 1
448.057680000000000 99.842308000000003
f: 359 tv: 1 nM: 1
507.172000000000030 99.968001999999998
f: 360 tv: 0 nM: 1
448.101560000000010 99.898437999999999
f: 360 tv: 1 nM: 1
508.895170000000010 99.822577999999993
f: 361 tv: 0 nM: 1
447.983859999999990 99.790321000000006
f: 361 tv: 1 nM: 1
510.401580000000020 99.901572999999999
f: 362 tv: 0 nM: 1
447.924590000000020 99.837303000000006
f: 362 tv: 1 nM: 1
511.796879999999990 100.000000000000000
f: 363 tv: 0 nM: 1
448.000000000000000 99.796875000000000
f: 363 tv: 1 nM: 1
513.101559999999950 99.898437999999999
f: 364 tv: 0 nM: 1
447.968750000000000 99.781250000000000
f: 364 tv: 1 nM: 1
514.533320000000000 100.055560000000000
f: 365 tv: 0 nM: 1
447.797610000000020 99.646827999999999
f: 365 tv: 1 nM: 1
516.038760000000020 99.748062000000004
f: 366 tv: 0 nM: 1
447.588010000000000 99.242958000000002
f: 366 tv: 1 nM: 1
517.639339999999950 99.663933000000000
f: 367 tv: 0 nM: 1
447.500000000000000 99.000000000000000
f: 367 tv: 1 nM: 1
519.325929999999970 99.233337000000006
f: 368 tv: 0 nM: 1
447.236420000000010 98.992249000000001
f: 368 tv: 1 nM: 1
521.000000000000000 99.000000000000000
f: 369 tv: 0 nM: 1
447.274450000000000 98.902252000000004
f: 369 tv: 1 nM: 1
522.857669999999980 98.957695000000001
f: 370 tv: 0 nM: 1
447.000000000000000 98.796875000000000
f: 370 tv: 1 nM: 1
524.161680000000050 98.879700000000000
f: 371 tv: 0 nM: 1
447.031250000000000 98.218750000000000
f: 371 tv: 1 nM: 1
525.900020000000040 98.423996000000002
f: 372 tv: 0 nM: 1
446.873080000000020 98.157691999999997
f: 372 tv: 1 nM: 1
527.692019999999960 98.278983999999994
f: 373 tv: 0 nM: 1
446.957150000000010 98.114288000000002
f: 373 tv: 1 nM: 1
529.433589999999980 98.433593999999999
f: 374 tv: 0 nM: 1
446.726960000000020 98.078018000000000
f: 374 tv: 1 nM: 1
530.896300000000000 98.099997999999999
f: 375 tv: 0 nM: 1
446.669069999999980 97.881293999999997
f: 375 tv: 1 nM: 1
532.562990000000010 97.974074999999999
f: 376 tv: 0 nM: 1
446.599300000000030 97.674660000000003
f: 376 tv: 1 nM: 1
534.454529999999980 97.884613000000002
f: 377 tv: 0 nM: 1
446.599300000000030 97.558220000000006
f: 377 tv: 1 nM: 1
536.115660000000050 97.697761999999997
f: 378 tv: 0 nM: 1
446.716680000000000 97.343329999999995
f: 378 tv: 1 nM: 1
538.199219999999970 97.751876999999993
f: 379 tv: 0 nM: 1
446.656679999999990 97.143332999999998
f: 379 tv: 1 nM: 1
540.077760000000010 97.311110999999997
f: 380 tv: 0 nM: 1
446.869869999999990 96.986298000000005
f: 380 tv: 1 nM: 1
541.889710000000040 97.095589000000004
f: 381 tv: 0 nM: 1
447.070980000000020 96.435485999999997
f: 381 tv: 1 nM: 1
543.899289999999950 96.989211999999995
f: 382 tv: 0 nM: 1
447.256739999999980 96.135131999999999
f: 382 tv: 1 nM: 1
545.973880000000010 96.279846000000006
f: 383 tv: 0 nM: 1
447.596769999999990 95.916129999999995
f: 383 tv: 1 nM: 1
547.974979999999960 96.082145999999995
f: 384 tv: 0 nM: 1
447.679469999999980 95.320510999999996
f: 384 tv: 1 nM: 1
550.152770000000030 95.868056999999993
f: 385 tv: 0 nM: 1
447.935819999999980 94.976348999999999
f: 385 tv: 1 nM: 1
552.200740000000000 95.649635000000004
f: 386 tv: 0 nM: 1
448.444790000000010 94.470778999999993
f: 386 tv: 1 nM: 1
554.304629999999970 95.241721999999996
f: 387 tv: 0 nM: 1
448.850309999999980 94.184714999999997
f: 387 tv: 1 nM: 1
556.428099999999970 94.839043000000004
f: 388 tv: 0 nM: 1
449.399319999999990 93.912750000000003
f: 388 tv: 1 nM: 1
558.635130000000000 94.527023000000000
f: 389 tv: 0 nM: 1
449.980129999999970 93.175499000000002
f: 389 tv: 1 nM: 1
560.712769999999980 94.063828000000001
f: 390 tv: 0 nM: 1
450.447540000000000 92.645065000000002
f: 390 tv: 1 nM: 1
563.185430000000000 93.844368000000003
f: 391 tv: 0 nM: 1
450.862270000000020 92.434128000000001
f: 391 tv: 1 nM: 1
565.188660000000030 93.367919999999998
f: 392 tv: 0 nM: 1
451.515809999999990 92.148735000000002
f: 392 tv: 1 nM: 1
567.556270000000040 93.036422999999999
f: 393 tv: 0 nM: 1
452.377349999999980 91.487419000000003
f: 393 tv: 1 nM: 1
569.703309999999990 92.743331999999995
f: 394 tv: 0 nM: 1
453.053560000000000 91.202376999999998
f: 394 tv: 1 nM: 1
572.382749999999990 92.165520000000001
f: 395 tv: 0 nM: 1
453.634160000000010 90.304878000000002
f: 395 tv: 1 nM: 1
574.533570000000050 91.731544000000000
f: 396 tv: 0 nM: 1
454.607790000000020 90.101799000000000
f: 396 tv: 1 nM: 1
576.909670000000010 91.500000000000000
f: 397 tv: 0 nM: 1
455.577389999999980 89.500000000000000
f: 397 tv: 1 nM: 1
579.500000000000000 91.000000000000000
f: 398 tv: 0 nM: 1
456.503109999999990 88.940994000000003
f: 398 tv: 1 nM: 1
581.693049999999970 90.446205000000006
f: 399 tv: 0 nM: 1
457.362579999999980 88.347954000000001
f: 399 tv: 1 nM: 1
584.013000000000030 90.071426000000002
f: 400 tv: 0 nM: 1
458.553249999999990 87.893494000000004
f: 400 tv: 1 nM: 1
586.589169999999970 89.579620000000006
f: 401 tv: 0 nM: 1
459.891300000000000 87.105591000000004
f: 401 tv: 1 nM: 1
588.962279999999960 89.015724000000006
f: 402 tv: 0 nM: 1
460.945100000000020 86.526009000000002
f: 402 tv: 1 nM: 1
591.834410000000050 88.566222999999994
f: 403 tv: 0 nM: 1
462.441710000000000 85.751534000000007
f: 403 tv: 1 nM: 1
594.148379999999970 87.887100000000004
f: 404 tv: 0 nM: 1
463.591700000000000 85.121300000000005
f: 404 tv: 1 nM: 1
596.340760000000050 87.445862000000005
f: 405 tv: 0 nM: 1
465.096589999999990 84.545456000000001
f: 405 tv: 1 nM: 1
598.766240000000040 87.051948999999993
f: 406 tv: 0 nM: 1
466.817139999999990 83.745711999999997
f: 406 tv: 1 nM: 1
601.239990000000030 86.306663999999998
f: 407 tv: 0 nM: 1
468.335240000000000 83.130684000000002
f: 407 tv: 1 nM: 1
603.951900000000020 85.951920000000001
f: 408 tv: 0 nM: 1
470.031070000000000 82.451981000000004
f: 408 tv: 1 nM: 1
606.382749999999990 85.103447000000003
f: 409 tv: 0 nM: 1
471.933530000000020 81.797684000000004
f: 409 tv: 1 nM: 1
608.556270000000040 84.963577000000001
f: 410 tv: 0 nM: 1
473.784850000000010 81.266662999999994
f: 410 tv: 1 nM: 1
611.528379999999970 84.198577999999998
f: 411 tv: 0 nM: 1
475.845520000000020 80.828650999999994
f: 411 tv: 1 nM: 1
613.753240000000010 84.064933999999994
f: 412 tv: 0 nM: 1
477.776149999999970 80.415694999999999
f: 412 tv: 1 nM: 1
616.229429999999980 83.736298000000005
f: 413 tv: 0 nM: 1
479.628420000000010 79.745902999999998
f: 413 tv: 1 nM: 1
618.529049999999980 83.312904000000003
f: 414 tv: 0 nM: 1
481.565490000000010 79.398810999999995
f: 414 tv: 1 nM: 1
620.951900000000020 83.105766000000003
f: 415 tv: 0 nM: 1
483.845950000000020 79.129729999999995
f: 415 tv: 1 nM: 1
622.836490000000030 82.789306999999994
f: 416 tv: 0 nM: 1
486.000000000000000 78.757141000000004
f: 416 tv: 1 nM: 1
625.442199999999960 82.227890000000002
f: 417 tv: 0 nM: 1
488.427340000000020 78.613372999999996
f: 417 tv: 1 nM: 1
627.531489999999960 82.234268000000000
f: 418 tv: 0 nM: 1
490.893860000000020 78.656424999999999
f: 418 tv: 1 nM: 1
629.557800000000040 82.227890000000002
f: 419 tv: 0 nM: 1
493.262729999999980 78.451981000000004
f: 419 tv: 1 nM: 1
631.557800000000040 82.139458000000005
f: 420 tv: 0 nM: 1
495.516849999999980 78.342697000000001
f: 420 tv: 1 nM: 1
633.447570000000040 82.325171999999995
f: 421 tv: 0 nM: 1
498.040920000000030 78.423980999999998
f: 421 tv: 1 nM: 1
635.264339999999950 82.477706999999995
f: 422 tv: 0 nM: 1
500.561800000000010 78.623596000000006
f: 422 tv: 1 nM: 1
637.015499999999970 82.527953999999994
f: 423 tv: 0 nM: 1
503.125000000000000 78.830558999999994
f: 423 tv: 1 nM: 1
638.588809999999970 83.036186000000001
f: 424 tv: 0 nM: 1
505.683139999999980 79.159881999999996
f: 424 tv: 1 nM: 1
640.157040000000050 83.246796000000003
f: 425 tv: 0 nM: 1
508.368900000000000 79.362808000000001
f: 425 tv: 1 nM: 1
641.407900000000040 83.585526000000002
f: 426 tv: 0 nM: 1
510.811800000000010 79.811797999999996
f: 426 tv: 1 nM: 1
642.851990000000000 84.023026000000002
f: 427 tv: 0 nM: 1
513.308589999999980 80.379997000000003
f: 427 tv: 1 nM: 1
643.903749999999950 84.397514000000001
f: 428 tv: 0 nM: 1
515.502929999999990 80.590118000000004
f: 428 tv: 1 nM: 1
645.149289999999950 84.940971000000005
f: 429 tv: 0 nM: 1
517.958070000000020 81.272452999999999
f: 429 tv: 1 nM: 1
645.748410000000040 85.474197000000004
f: 430 tv: 0 nM: 1
520.354550000000020 81.727271999999999
f: 430 tv: 1 nM: 1
646.786680000000050 86.099997999999999
f: 431 tv: 0 nM: 1
522.629519999999960 82.539153999999996
f: 431 tv: 1 nM: 1
647.386960000000040 86.674660000000003
f: 432 tv: 0 nM: 1
524.845460000000000 83.127274000000000
f: 432 tv: 1 nM: 1
647.500000000000000 87.290779000000001
f: 433 tv: 0 nM: 1
527.011409999999960 83.660004000000001
f: 433 tv: 1 nM: 1
648.399350000000030 88.087249999999997
f: 434 tv: 0 nM: 1
529.155880000000020 84.385292000000007
f: 434 tv: 1 nM: 1
648.513789999999970 88.910347000000002
f: 435 tv: 0 nM: 1
530.969299999999980 84.947852999999995
f: 435 tv: 1 nM: 1
648.739140000000020 89.405799999999999
f: 436 tv: 0 nM: 1
533.195129999999950 85.591460999999995
f: 436 tv: 1 nM: 1
648.889590000000000 90.025970000000001
f: 437 tv: 0 nM: 1
535.006170000000000 86.371161999999998
f: 437 tv: 1 nM: 1
648.867129999999970 90.800697000000000
f: 438 tv: 0 nM: 1
536.830140000000030 87.048079999999999
f: 438 tv: 1 nM: 1
649.223020000000020 91.255393999999995
f: 439 tv: 0 nM: 1
538.460820000000010 87.629517000000007
f: 439 tv: 1 nM: 1
648.682500000000000 91.861312999999996
f: 440 tv: 0 nM: 1
540.263310000000050 88.349113000000003
f: 440 tv: 1 nM: 1
648.517579999999950 92.411972000000006
f: 441 tv: 0 nM: 1
542.000000000000000 88.552627999999999
f: 441 tv: 1 nM: 1
647.976559999999950 92.867187999999999
f: 442 tv: 0 nM: 1
543.366639999999960 89.086669999999998
f: 442 tv: 1 nM: 1
647.755620000000020 93.300751000000005
f: 443 tv: 0 nM: 1
544.674989999999980 89.500000000000000
f: 443 tv: 1 nM: 1
647.096310000000020 93.833336000000003
f: 444 tv: 0 nM: 1
546.060489999999960 90.101912999999996
f: 444 tv: 1 nM: 1
646.678350000000020 94.024474999999995
f: 445 tv: 0 nM: 1
547.396669999999970 90.056663999999998
f: 445 tv: 1 nM: 1
646.229609999999980 94.374077000000000
f: 446 tv: 0 nM: 1
548.641049999999950 90.487183000000002
f: 446 tv: 1 nM: 1
645.294310000000000 94.801422000000002
f: 447 tv: 0 nM: 1
549.661380000000010 90.838607999999994
f: 447 tv: 1 nM: 1
644.463499999999950 95.051094000000006
f: 448 tv: 0 nM: 1
550.910709999999990 91.089286999999999
f: 448 tv: 1 nM: 1
643.867859999999950 95.289283999999995
f: 449 tv: 0 nM: 1
551.971310000000020 91.267516999999998
f: 449 tv: 1 nM: 1
643.115050000000000 95.503967000000003
f: 450 tv: 0 nM: 1
553.032529999999950 91.502960000000002
f: 450 tv: 1 nM: 1
642.259710000000040 95.767441000000005
f: 451 tv: 0 nM: 1
553.944460000000050 91.712418000000000
f: 451 tv: 1 nM: 1
641.548160000000050 96.085189999999997
f: 452 tv: 0 nM: 1
555.037659999999960 92.106162999999995
f: 452 tv: 1 nM: 1
640.629029999999940 96.209678999999994
f: 453 tv: 0 nM: 1
556.405399999999990 92.256760000000000
f: 453 tv: 1 nM: 1
639.940489999999950 96.281745999999998
f: 454 tv: 0 nM: 1
557.070500000000040 92.402687000000000
f: 454 tv: 1 nM: 1
639.227600000000050 96.436569000000006
f: 455 tv: 0 nM: 1
558.006589999999960 92.302627999999999
f: 455 tv: 1 nM: 1
638.313480000000030 96.567458999999999
f: 456 tv: 0 nM: 1
558.951289999999970 92.334412000000000
f: 456 tv: 1 nM: 1
637.480289999999970 96.767714999999995
f: 457 tv: 0 nM: 1
560.095090000000030 92.714789999999994
f: 457 tv: 1 nM: 1
636.796879999999990 97.000000000000000
f: 458 tv: 0 nM: 1
560.940119999999980 92.750000000000000
f: 458 tv: 1 nM: 1
635.882809999999950 97.000000000000000
f: 459 tv: 0 nM: 1
561.824160000000010 92.924141000000006
f: 459 tv: 1 nM: 1
635.209659999999990 97.209678999999994
f: 460 tv: 0 nM: 1
562.553769999999990 92.825951000000003
f: 460 tv: 1 nM: 1
634.435119999999980 96.973281999999998
f: 461 tv: 0 nM: 1
563.592220000000000 92.985816999999997
f: 461 tv: 1 nM: 1
634.000000000000000 97.117187999999999
f: 462 tv: 0 nM: 1
564.500000000000000 93.000000000000000
f: 462 tv: 1 nM: 1
633.000000000000000 97.000000000000000
f: 463 tv: 0 nM: 1
565.604190000000020 92.812500000000000
f: 463 tv: 1 nM: 1
632.394040000000020 97.114410000000007
f: 464 tv: 0 nM: 1
566.647280000000020 92.633560000000003
f: 464 tv: 1 nM: 1
631.984379999999990 96.882812999999999
f: 465 tv: 0 nM: 1
567.695190000000030 92.441779999999994
f: 465 tv: 1 nM: 1
631.330630000000040 97.040321000000006
f: 466 tv: 0 nM: 1
568.776979999999980 92.161873000000000
f: 466 tv: 1 nM: 1
630.824769999999940 96.572647000000003
f: 467 tv: 0 nM: 1
569.559449999999970 92.143355999999997
f: 467 tv: 1 nM: 1
630.064089999999960 96.538460000000001
f: 468 tv: 0 nM: 1
570.559449999999970 92.206290999999993
f: 468 tv: 1 nM: 1
629.625000000000000 96.605766000000003
f: 469 tv: 0 nM: 1
571.575560000000000 92.010788000000005
f: 469 tv: 1 nM: 1
629.048639999999980 96.442474000000004
f: 470 tv: 0 nM: 1
572.675169999999980 91.795624000000004
f: 470 tv: 1 nM: 1
628.325500000000030 96.033019999999993
f: 471 tv: 0 nM: 1
573.654660000000040 91.226616000000007
f: 471 tv: 1 nM: 1
628.284490000000010 95.853447000000003
f: 472 tv: 0 nM: 1
574.813840000000030 91.094893999999996
f: 472 tv: 1 nM: 1
627.729739999999990 95.500000000000000
f: 473 tv: 0 nM: 1
576.099979999999960 90.592856999999995
f: 473 tv: 1 nM: 1
627.314820000000050 95.287032999999994
f: 474 tv: 0 nM: 1
576.881470000000040 90.188889000000003
f: 474 tv: 1 nM: 1
627.157169999999950 94.809524999999994
f: 475 tv: 0 nM: 1
577.958980000000000 90.055969000000005
f: 475 tv: 1 nM: 1
626.793580000000020 94.642204000000007
f: 476 tv: 0 nM: 1
578.884890000000040 89.744606000000005
f: 476 tv: 1 nM: 1
626.819460000000050 94.162032999999994
f: 477 tv: 0 nM: 1
580.206120000000060 89.187027000000000
f: 477 tv: 1 nM: 1
626.135989999999990 93.820175000000006
f: 478 tv: 0 nM: 1
581.500000000000000 89.000000000000000
f: 478 tv: 1 nM: 1
626.135130000000000 93.500000000000000
f: 479 tv: 0 nM: 1
582.585820000000010 88.406715000000005
f: 479 tv: 1 nM: 1
626.057680000000000 93.105766000000003
f: 480 tv: 0 nM: 1
583.977780000000050 87.944443000000007
f: 480 tv: 1 nM: 1
626.000000000000000 92.698195999999996
f: 481 tv: 0 nM: 1
585.351559999999950 87.460937999999999
f: 481 tv: 1 nM: 1
626.017879999999990 92.250000000000000
f: 482 tv: 0 nM: 1
586.868410000000040 87.105262999999994
f: 482 tv: 1 nM: 1
626.173710000000030 92.173728999999994
f: 483 tv: 0 nM: 1
588.026730000000040 86.564887999999996
f: 483 tv: 1 nM: 1
626.383180000000040 91.528037999999995
f: 484 tv: 0 nM: 1
589.809139999999960 86.064887999999996
f: 484 tv: 1 nM: 1
626.875000000000000 91.348213000000001
f: 485 tv: 0 nM: 1
591.000000000000000 85.796875000000000
f: 485 tv: 1 nM: 1
626.982120000000010 90.785713000000001
f: 486 tv: 0 nM: 1
592.848820000000050 85.899223000000006
f: 486 tv: 1 nM: 1
627.625000000000000 90.605773999999997
f: 487 tv: 0 nM: 1
594.282960000000000 85.100776999999994
f: 487 tv: 1 nM: 1
628.186339999999970 90.186363000000000
f: 488 tv: 0 nM: 1
595.984860000000030 84.984848000000000
f: 488 tv: 1 nM: 1
628.740540000000010 90.250000000000000
f: 489 tv: 0 nM: 1
597.765869999999950 84.940475000000006
f: 489 tv: 1 nM: 1
629.647640000000020 89.928573999999998
f: 490 tv: 0 nM: 1
599.480289999999970 84.870079000000004
f: 490 tv: 1 nM: 1
630.430849999999960 89.824471000000003
f: 491 tv: 0 nM: 1
601.431820000000020 84.462119999999999
f: 491 tv: 1 nM: 1
631.299989999999980 89.739998000000000
f: 492 tv: 0 nM: 1
603.427980000000050 84.823997000000006
f: 492 tv: 1 nM: 1
632.299989999999980 89.739998000000000
f: 493 tv: 0 nM: 1
605.104860000000030 84.895163999999994
f: 493 tv: 1 nM: 1
633.360230000000000 90.000000000000000
f: 494 tv: 0 nM: 1
607.032839999999960 84.992699000000002
f: 494 tv: 1 nM: 1
634.576540000000020 90.301017999999999
f: 495 tv: 0 nM: 1
609.099979999999960 85.433334000000002
f: 495 tv: 1 nM: 1
635.601930000000040 90.538833999999994
f: 496 tv: 0 nM: 1
610.942320000000000 85.842308000000003
f: 496 tv: 1 nM: 1
637.341860000000000 90.811226000000005
f: 497 tv: 0 nM: 1
613.028689999999980 86.184425000000005
f: 497 tv: 1 nM: 1
638.739990000000030 91.500000000000000
f: 498 tv: 0 nM: 1
614.500000000000000 87.038757000000004
f: 498 tv: 1 nM: 1
640.376399999999990 91.876403999999994
f: 499 tv: 0 nM: 1
616.809690000000050 87.608208000000005
f: 499 tv: 1 nM: 1
641.980590000000010 92.412621000000001
f: 500 tv: 0 nM: 1
618.763550000000010 87.992249000000001
f: 500 tv: 1 nM: 1
643.671569999999970 93.328429999999997
f: 501 tv: 0 nM: 1
620.291020000000000 88.925369000000003
f: 501 tv: 1 nM: 1
645.325680000000030 93.559630999999996
f: 502 tv: 0 nM: 1
622.271730000000050 89.047104000000004
f: 502 tv: 1 nM: 1
646.981319999999980 94.518692000000001
f: 503 tv: 0 nM: 1
623.898440000000050 89.898437999999999
f: 503 tv: 1 nM: 1
648.666690000000020 94.928573999999998
f: 504 tv: 0 nM: 1
625.703129999999990 90.859375000000000
f: 504 tv: 1 nM: 1
650.609990000000040 95.389999000000003
f: 505 tv: 0 nM: 1
627.203129999999990 91.000000000000000
f: 505 tv: 1 nM: 1
652.618830000000000 96.297027999999997
f: 506 tv: 0 nM: 1
628.774779999999960 91.396950000000004
f: 506 tv: 1 nM: 1
654.757449999999950 96.643562000000003
f: 507 tv: 0 nM: 1
630.041020000000000 91.944030999999995
f: 507 tv: 1 nM: 1
656.430849999999960 96.824471000000003
f: 508 tv: 0 nM: 1
631.562990000000010 92.025925000000001
f: 508 tv: 1 nM: 1
658.341860000000000 97.545913999999996
f: 509 tv: 0 nM: 1
632.972409999999970 92.433075000000002
f: 509 tv: 1 nM: 1
660.344669999999950 97.854370000000003
f: 510 tv: 0 nM: 1
634.266420000000040 92.868613999999994
f: 510 tv: 1 nM: 1
662.071410000000010 98.285713000000001
f: 511 tv: 0 nM: 1
635.390499999999970 92.919708000000000
f: 511 tv: 1 nM: 1
663.905939999999990 98.326735999999997
f: 512 tv: 0 nM: 1
636.305359999999950 93.034347999999994
f: 512 tv: 1 nM: 1
666.000000000000000 98.500000000000000
f: 513 tv: 0 nM: 1
637.466680000000000 92.833336000000003
f: 513 tv: 1 nM: 1
668.054440000000000 98.613861000000000
f: 514 tv: 0 nM: 1
638.466680000000000 92.833336000000003
f: 514 tv: 1 nM: 1
669.488770000000050 98.460678000000001
f: 515 tv: 0 nM: 1
639.244260000000050 92.843513000000002
f: 515 tv: 1 nM: 1
671.728150000000030 98.509704999999997
f: 516 tv: 0 nM: 1
640.468510000000040 92.765732000000000
f: 516 tv: 1 nM: 1
673.500000000000000 98.500000000000000
f: 517 tv: 0 nM: 1
641.330929999999970 92.118706000000003
f: 517 tv: 1 nM: 1
675.461909999999990 98.495238999999998
f: 518 tv: 0 nM: 1
642.359130000000050 91.908446999999995
f: 518 tv: 1 nM: 1
677.500000000000000 98.364586000000003
f: 519 tv: 0 nM: 1
643.302190000000000 91.917266999999995
f: 519 tv: 1 nM: 1
679.422299999999950 98.000000000000000
f: 520 tv: 0 nM: 1
644.172550000000000 91.771125999999995
f: 520 tv: 1 nM: 1
681.092589999999970 97.814812000000003
f: 521 tv: 0 nM: 1
644.941959999999990 91.306449999999998
f: 521 tv: 1 nM: 1
682.959600000000020 97.722221000000005
f: 522 tv: 0 nM: 1
645.996830000000050 91.171974000000006
f: 522 tv: 1 nM: 1
684.738339999999990 97.574768000000006
f: 523 tv: 0 nM: 1
646.866210000000020 90.992958000000002
f: 523 tv: 1 nM: 1
686.747560000000020 97.500000000000000
f: 524 tv: 0 nM: 1
648.223020000000020 90.960434000000006
f: 524 tv: 1 nM: 1
688.738339999999990 97.397193999999999
f: 525 tv: 0 nM: 1
649.412169999999950 90.527023000000000
f: 525 tv: 1 nM: 1
690.883910000000010 97.053573999999998
f: 526 tv: 0 nM: 1
650.441770000000020 90.236298000000005
f: 526 tv: 1 nM: 1
693.000000000000000 97.000000000000000
f: 527 tv: 0 nM: 1
651.650330000000050 89.961539999999999
f: 527 tv: 1 nM: 1
694.831969999999960 97.077866000000000
f: 528 tv: 0 nM: 1
652.916140000000040 89.534164000000004
f: 528 tv: 1 nM: 1
697.016660000000000 96.800003000000004
f: 529 tv: 0 nM: 1
654.224489999999950 89.078232000000000
f: 529 tv: 1 nM: 1
699.117129999999970 96.518021000000005
f: 530 tv: 0 nM: 1
655.603460000000040 89.013794000000004
f: 530 tv: 1 nM: 1
701.756530000000000 96.326087999999999
f: 531 tv: 0 nM: 1
657.264530000000040 88.635482999999994
f: 531 tv: 1 nM: 1
703.326419999999980 96.123970000000000
f: 532 tv: 0 nM: 1
658.646480000000000 88.203818999999996
f: 532 tv: 1 nM: 1
706.000000000000000 95.698195999999996
f: 533 tv: 0 nM: 1
660.444820000000050 88.126625000000004
f: 533 tv: 1 nM: 1
708.252259999999980 95.536034000000001
f: 534 tv: 0 nM: 1
662.144959999999970 87.550292999999996
f: 534 tv: 1 nM: 1
710.563719999999990 95.455878999999996
f: 535 tv: 0 nM: 1
663.568179999999980 87.347403999999997
f: 535 tv: 1 nM: 1
712.739320000000020 95.307693000000000
f: 536 tv: 0 nM: 1
665.555179999999950 87.126625000000004
f: 536 tv: 1 nM: 1
715.400020000000040 95.500000000000000
f: 537 tv: 0 nM: 1
667.300600000000030 86.708588000000006
f: 537 tv: 1 nM: 1
717.542479999999950 94.683959999999999
f: 538 tv: 0 nM: 1
669.327030000000040 86.449684000000005
f: 538 tv: 1 nM: 1
719.756530000000000 94.613045000000000
f: 539 tv: 0 nM: 1
671.394099999999980 86.358825999999993
f: 539 tv: 1 nM: 1
722.000000000000000 94.500000000000000
f: 540 tv: 0 nM: 1
673.627380000000020 85.872612000000004
f: 540 tv: 1 nM: 1
723.986819999999970 94.197372000000001
f: 541 tv: 0 nM: 1
675.515809999999990 85.851264999999998
f: 541 tv: 1 nM: 1
726.048220000000010 94.407898000000003
f: 542 tv: 0 nM: 1
677.245360000000010 85.782607999999996
f: 542 tv: 1 nM: 1
728.250000000000000 94.142859999999999
f: 543 tv: 0 nM: 1
679.115850000000020 85.676826000000005
f: 543 tv: 1 nM: 1
730.127200000000020 94.030700999999993
f: 544 tv: 0 nM: 1
681.282590000000030 85.782607999999996
f: 544 tv: 1 nM: 1
732.077270000000000 93.913634999999999
f: 545 tv: 0 nM: 1
683.227840000000010 86.113922000000002
f: 545 tv: 1 nM: 1
733.741210000000020 94.311401000000004
f: 546 tv: 0 nM: 1
685.116580000000000 86.518401999999995
f: 546 tv: 1 nM: 1
735.443970000000040 94.642241999999996
f: 547 tv: 0 nM: 1
687.044369999999960 86.538460000000001
f: 547 tv: 1 nM: 1
737.037349999999950 94.724297000000007
f: 548 tv: 0 nM: 1
688.789800000000010 86.761368000000004
f: 548 tv: 1 nM: 1
738.145629999999980 94.820389000000006
f: 549 tv: 0 nM: 1
690.477300000000010 87.139610000000005
f: 549 tv: 1 nM: 1
739.868650000000000 95.394065999999995
f: 550 tv: 0 nM: 1
692.000000000000000 87.458083999999999
f: 550 tv: 1 nM: 1
740.951360000000020 95.637169000000000
f: 551 tv: 0 nM: 1
693.653869999999980 87.692307000000000
f: 551 tv: 1 nM: 1
741.933660000000030 95.654869000000005
f: 552 tv: 0 nM: 1
694.923949999999990 87.839179999999999
f: 552 tv: 1 nM: 1
742.795229999999950 95.933334000000002
f: 553 tv: 0 nM: 1
696.602539999999980 88.185897999999995
f: 553 tv: 1 nM: 1
743.719600000000010 96.546729999999997
f: 554 tv: 0 nM: 1
698.087340000000040 88.225905999999995
f: 554 tv: 1 nM: 1
744.181400000000050 96.619468999999995
f: 555 tv: 0 nM: 1
699.393550000000000 88.377419000000003
f: 555 tv: 1 nM: 1
744.470339999999960 96.987289000000004
f: 556 tv: 0 nM: 1
700.402529999999960 88.902512000000002
f: 556 tv: 1 nM: 1
744.951360000000020 97.362831000000000
f: 557 tv: 0 nM: 1
701.500000000000000 89.000000000000000
f: 557 tv: 1 nM: 1
744.882870000000030 97.481978999999995
f: 558 tv: 0 nM: 1
702.377380000000020 89.468552000000003
f: 558 tv: 1 nM: 1
745.013180000000030 97.504386999999994
f: 559 tv: 0 nM: 1
703.101810000000000 89.667664000000002
f: 559 tv: 1 nM: 1
745.000000000000000 97.617119000000002
f: 560 tv: 0 nM: 1
703.886229999999950 89.667664000000002
f: 560 tv: 1 nM: 1
744.500000000000000 97.663933000000000
f: 561 tv: 0 nM: 1
704.484190000000010 89.851264999999998
f: 561 tv: 1 nM: 1
744.151790000000010 97.946426000000002
f: 562 tv: 0 nM: 1
705.340149999999990 90.051017999999999
f: 562 tv: 1 nM: 1
743.945560000000000 98.306931000000006
f: 563 tv: 0 nM: 1
705.563350000000010 90.216667000000001
f: 563 tv: 1 nM: 1
743.307310000000030 98.477065999999994
f: 564 tv: 0 nM: 1
706.344180000000050 89.974029999999999
f: 564 tv: 1 nM: 1
742.900880000000030 98.500000000000000
f: 565 tv: 0 nM: 1
706.609249999999970 90.228476999999998
f: 565 tv: 1 nM: 1
741.680970000000000 98.428573999999998
f: 566 tv: 0 nM: 1
707.296749999999970 90.306449999999998
f: 566 tv: 1 nM: 1
741.461180000000010 98.398055999999997
f: 567 tv: 0 nM: 1
707.540100000000050 90.447533000000007
f: 567 tv: 1 nM: 1
740.765750000000030 98.500000000000000
f: 568 tv: 0 nM: 1
707.817570000000050 90.168914999999998
f: 568 tv: 1 nM: 1
740.122799999999980 98.692986000000005
f: 569 tv: 0 nM: 1
708.697450000000000 90.471335999999994
f: 569 tv: 1 nM: 1
739.206419999999980 98.522934000000006
f: 570 tv: 0 nM: 1
709.033320000000000 90.448486000000003
f: 570 tv: 1 nM: 1
738.500000000000000 98.500000000000000
f: 571 tv: 0 nM: 1
709.500000000000000 90.179314000000005
f: 571 tv: 1 nM: 1
737.544130000000000 98.563727999999998
f: 572 tv: 0 nM: 1
710.015930000000030 90.159233000000000
f: 572 tv: 1 nM: 1
737.068790000000040 98.458716999999993
f: 573 tv: 0 nM: 1
710.603460000000040 90.089652999999998
f: 573 tv: 1 nM: 1
736.500000000000000 98.370002999999997
f: 574 tv: 0 nM: 1
711.500000000000000 90.000000000000000
f: 574 tv: 1 nM: 1
736.385859999999980 98.059783999999993
f: 575 tv: 0 nM: 1
712.410579999999980 89.764899999999997
f: 575 tv: 1 nM: 1
735.757020000000010 97.808411000000007
f: 576 tv: 0 nM: 1
713.211909999999990 89.711922000000001
f: 576 tv: 1 nM: 1
735.262389999999980 97.732674000000003
f: 577 tv: 0 nM: 1
714.270449999999980 89.512580999999997
f: 577 tv: 1 nM: 1
734.797059999999990 97.564353999999994
f: 578 tv: 0 nM: 1
714.972589999999970 89.075339999999997
f: 578 tv: 1 nM: 1
734.410889999999990 97.574257000000003
f: 579 tv: 0 nM: 1
715.714780000000020 89.161072000000004
f: 579 tv: 1 nM: 1
734.455870000000000 97.563727999999998
f: 580 tv: 0 nM: 1
717.166690000000020 89.000000000000000
f: 580 tv: 1 nM: 1
734.195249999999990 97.371429000000006
f: 581 tv: 0 nM: 1
718.500000000000000 88.926177999999993
f: 581 tv: 1 nM: 1
734.263180000000030 97.321053000000006
f: 582 tv: 0 nM: 1
719.748169999999960 89.014602999999994
f: 582 tv: 1 nM: 1
734.536439999999970 97.088538999999997
f: 583 tv: 0 nM: 1
721.263490000000050 88.831085000000002
f: 583 tv: 1 nM: 1
734.075010000000020 97.035004000000001
f: 584 tv: 0 nM: 1
722.547299999999950 88.614868000000001
f: 584 tv: 1 nM: 1
734.428589999999990 96.939560000000000
f: 585 tv: 0 nM: 1
724.390499999999970 88.175185999999997
f: 585 tv: 1 nM: 1
734.859799999999950 96.640181999999996
f: 586 tv: 0 nM: 1
725.785160000000020 88.137039000000001
f: 586 tv: 1 nM: 1
735.390009999999960 96.610000999999997
f: 587 tv: 0 nM: 1
727.557800000000040 88.037414999999996
f: 587 tv: 1 nM: 1
735.757020000000010 96.565421999999998
f: 588 tv: 0 nM: 1
729.706909999999990 88.000000000000000
f: 588 tv: 1 nM: 1
736.270629999999980 96.440369000000004
f: 589 tv: 0 nM: 1
731.500000000000000 87.820685999999995
f: 589 tv: 1 nM: 1
736.603759999999970 96.481133000000000
f: 590 tv: 0 nM: 1
733.475339999999960 87.531693000000004
f: 590 tv: 1 nM: 1
737.188170000000010 96.387100000000004
f: 591 tv: 0 nM: 1
735.454529999999980 87.287880000000001
f: 591 tv: 1 nM: 1
737.826540000000020 96.163269000000000
f: 592 tv: 0 nM: 1
737.653559999999970 87.167854000000005
f: 592 tv: 1 nM: 1
738.646060000000030 96.101119999999995
f: 593 tv: 0 nM: 1
739.738950000000050 86.981621000000004
f: 593 tv: 1 nM: 1
739.623600000000010 96.101119999999995
f: 594 tv: 0 nM: 1
742.197999999999980 86.959732000000002
f: 594 tv: 1 nM: 1
740.571410000000010 95.939560000000000
f: 595 tv: 0 nM: 1
744.434330000000050 86.729927000000004
f: 595 tv: 1 nM: 1
741.522460000000020 95.876403999999994
f: 596 tv: 0 nM: 1
746.825740000000000 86.356064000000003
f: 596 tv: 1 nM: 1
742.614559999999980 95.479163999999997
f: 597 tv: 0 nM: 1
749.486210000000030 86.089652999999998
f: 597 tv: 1 nM: 1
743.976440000000030 95.476471000000004
f: 598 tv: 0 nM: 1
752.316900000000030 86.112679000000000
f: 598 tv: 1 nM: 1
744.912780000000000 95.389533999999998
f: 599 tv: 0 nM: 1
754.923340000000050 86.131386000000006
f: 599 tv: 1 nM: 1
746.397699999999990 95.522728000000001
f: 600 tv: 0 nM: 1
757.706909999999990 85.910347000000002
f: 600 tv: 1 nM: 1
747.616639999999960 95.572220000000002
f: 601 tv: 0 nM: 1
760.500000000000000 85.896552999999997
f: 601 tv: 1 nM: 1
748.845220000000040 95.333336000000003
f: 602 tv: 0 nM: 1
763.312990000000010 85.690842000000004
f: 602 tv: 1 nM: 1
750.506039999999980 95.560242000000002
f: 603 tv: 0 nM: 1
766.246340000000030 85.988968000000000
f: 603 tv: 1 nM: 1
752.448300000000020 95.063216999999995
f: 604 tv: 0 nM: 1
769.345580000000040 85.830878999999996
f: 604 tv: 1 nM: 1
753.568179999999980 95.000000000000000
f: 605 tv: 0 nM: 1
772.533810000000020 85.582702999999995
f: 605 tv: 1 nM: 1
755.376399999999990 95.123596000000006
f: 606 tv: 0 nM: 1
774.969789999999990 85.510070999999996
f: 606 tv: 1 nM: 1
757.016110000000030 95.494620999999995
f: 607 tv: 0 nM: 1
778.375919999999950 85.467155000000005
f: 607 tv: 1 nM: 1
758.959780000000020 95.425285000000002
f: 608 tv: 0 nM: 1
781.606379999999940 85.326240999999996
f: 608 tv: 1 nM: 1
760.726750000000040 95.110466000000002
f: 609 tv: 0 nM: 1
784.219299999999980 85.140349999999998
f: 609 tv: 1 nM: 1
762.590329999999990 95.198791999999997
f: 610 tv: 0 nM: 1
787.341919999999960 85.268378999999996
f: 610 tv: 1 nM: 1
764.629400000000030 95.105880999999997
f: 611 tv: 0 nM: 1
790.408450000000020 85.204223999999996
f: 611 tv: 1 nM: 1
766.500000000000000 95.500000000000000
f: 612 tv: 0 nM: 1
794.041020000000000 85.055969000000005
f: 612 tv: 1 nM: 1
767.936029999999960 95.738372999999996
f: 613 tv: 0 nM: 1
797.241940000000000 85.080642999999995
f: 613 tv: 1 nM: 1
770.105900000000020 95.629409999999993
f: 614 tv: 0 nM: 1
800.101499999999990 85.195487999999997
f: 614 tv: 1 nM: 1
772.275880000000030 95.994254999999995
f: 615 tv: 0 nM: 1
803.251830000000040 85.138687000000004
f: 615 tv: 1 nM: 1
774.500000000000000 96.000000000000000
f: 616 tv: 0 nM: 1
806.074100000000040 85.137039000000001
f: 616 tv: 1 nM: 1
776.314820000000050 95.987656000000001
f: 617 tv: 0 nM: 1
809.302059999999980 85.045135000000002
f: 617 tv: 1 nM: 1
778.448300000000020 95.936783000000005
f: 618 tv: 0 nM: 1
812.000000000000000 85.347999999999999
f: 618 tv: 1 nM: 1
780.000000000000000 96.000000000000000
f: 619 tv: 0 nM: 1
814.952580000000010 85.116791000000006
f: 619 tv: 1 nM: 1
782.000000000000000 95.965118000000004
f: 620 tv: 0 nM: 1
817.733089999999950 84.962836999999993
f: 620 tv: 1 nM: 1
783.918459999999980 96.038039999999995
f: 621 tv: 0 nM: 1
820.470820000000000 85.000000000000000
f: 621 tv: 1 nM: 1
786.151179999999950 95.953491000000000
f: 622 tv: 0 nM: 1
822.973330000000030 84.940002000000007
f: 622 tv: 1 nM: 1
787.855530000000040 95.977776000000006
f: 623 tv: 0 nM: 1
825.659850000000010 85.051017999999999
f: 623 tv: 1 nM: 1
789.695860000000040 96.453605999999994
f: 624 tv: 0 nM: 1
828.036929999999980 85.127517999999995
f: 624 tv: 1 nM: 1
791.594420000000010 96.305556999999993
f: 625 tv: 0 nM: 1
830.425659999999990 85.081085000000002
f: 625 tv: 1 nM: 1
793.424679999999970 96.376709000000005
f: 626 tv: 0 nM: 1
832.650330000000050 84.763801999999998
f: 626 tv: 1 nM: 1
795.319759999999970 96.552322000000004
f: 627 tv: 0 nM: 1
834.902590000000030 84.987015000000000
f: 627 tv: 1 nM: 1
797.081540000000020 96.211960000000005
f: 628 tv: 0 nM: 1
836.983209999999990 84.724830999999995
f: 628 tv: 1 nM: 1
799.000000000000000 96.227271999999999
f: 629 tv: 0 nM: 1
839.062500000000000 84.878287999999998
f: 629 tv: 1 nM: 1
800.429380000000040 96.423530999999997
f: 630 tv: 0 nM: 1
840.559449999999970 84.856644000000003
f: 630 tv: 1 nM: 1
801.949460000000040 96.314605999999998
f: 631 tv: 0 nM: 1
842.090090000000030 84.683228000000000
f: 631 tv: 1 nM: 1
803.000000000000000 96.652939000000003
f: 632 tv: 0 nM: 1
843.467350000000010 84.326796999999999
f: 632 tv: 1 nM: 1
804.500000000000000 96.345237999999995
f: 633 tv: 0 nM: 1
844.803710000000020 84.309814000000003
f: 633 tv: 1 nM: 1
805.670470000000020 96.556815999999998
f: 634 tv: 0 nM: 1
845.592589999999970 84.407409999999999
f: 634 tv: 1 nM: 1
806.888919999999980 96.247474999999994
f: 635 tv: 0 nM: 1
846.512330000000020 84.308639999999997
f: 635 tv: 1 nM: 1
808.038879999999950 96.494445999999996
f: 636 tv: 0 nM: 1
847.384090000000010 84.168876999999995
f: 636 tv: 1 nM: 1
808.981930000000030 96.265060000000005
f: 637 tv: 0 nM: 1
848.070560000000000 84.085892000000001
f: 637 tv: 1 nM: 1
810.000000000000000 96.194732999999999
f: 638 tv: 0 nM: 1
848.335450000000040 84.031647000000007
f: 638 tv: 1 nM: 1
810.802190000000000 96.390106000000003
f: 639 tv: 0 nM: 1
848.672059999999990 83.944809000000006
f: 639 tv: 1 nM: 1
811.888919999999980 96.409087999999997
f: 640 tv: 0 nM: 1
849.103209999999990 83.990325999999996
f: 640 tv: 1 nM: 1
812.233029999999990 96.305824000000001
f: 641 tv: 0 nM: 1
849.265080000000010 84.319275000000005
f: 641 tv: 1 nM: 1
813.438170000000010 96.216492000000002
f: 642 tv: 0 nM: 1
849.157040000000050 84.022437999999994
f: 642 tv: 1 nM: 1
813.579529999999980 96.420456000000001
f: 643 tv: 0 nM: 1
848.746890000000010 84.228393999999994
f: 643 tv: 1 nM: 1
814.228269999999950 96.358695999999995
f: 644 tv: 0 nM: 1
847.642460000000030 84.462211999999994
f: 644 tv: 1 nM: 1
814.284120000000030 96.352271999999999
f: 645 tv: 0 nM: 1
847.500000000000000 84.417580000000001
f: 645 tv: 1 nM: 1
814.370000000000000 96.520004000000000
f: 646 tv: 0 nM: 1
846.490850000000020 84.362808000000001
f: 646 tv: 1 nM: 1
814.473389999999990 96.430847000000000
f: 647 tv: 0 nM: 1
845.458560000000030 84.485207000000003
f: 647 tv: 1 nM: 1
814.398929999999950 96.313828000000001
f: 648 tv: 0 nM: 1
844.182680000000000 84.868590999999995
f: 648 tv: 1 nM: 1
814.341860000000000 96.545921000000007
f: 649 tv: 0 nM: 1
842.925290000000020 84.724136000000001
f: 649 tv: 1 nM: 1
813.962340000000040 96.903228999999996
f: 650 tv: 0 nM: 1
841.150939999999990 85.242142000000001
f: 650 tv: 1 nM: 1
814.177550000000000 96.817757000000000
f: 651 tv: 0 nM: 1
839.512820000000030 85.391022000000007
f: 651 tv: 1 nM: 1
813.101139999999990 97.353935000000007
f: 652 tv: 0 nM: 1
837.767090000000050 85.590057000000002
f: 652 tv: 1 nM: 1
812.598820000000050 97.168602000000007
f: 653 tv: 0 nM: 1
835.779599999999960 85.917762999999994
f: 653 tv: 1 nM: 1
811.500000000000000 97.500000000000000
f: 654 tv: 0 nM: 1
833.947390000000040 86.248535000000004
f: 654 tv: 1 nM: 1
810.868709999999960 97.722221000000005
f: 655 tv: 0 nM: 1
831.548279999999980 86.565337999999997
f: 655 tv: 1 nM: 1
809.961180000000010 97.781554999999997
f: 656 tv: 0 nM: 1
829.588070000000020 86.769881999999996
f: 656 tv: 1 nM: 1
809.500000000000000 98.000000000000000
f: 657 tv: 0 nM: 1
827.659239999999950 87.165604000000002
f: 657 tv: 1 nM: 1
808.551699999999980 98.063216999999995
f: 658 tv: 0 nM: 1
825.220519999999960 87.602485999999999
f: 658 tv: 1 nM: 1
807.000000000000000 98.629409999999993
f: 659 tv: 0 nM: 1
822.905639999999950 88.028305000000003
f: 659 tv: 1 nM: 1
805.829529999999980 98.863631999999996
f: 660 tv: 0 nM: 1
820.226139999999990 88.235671999999994
f: 660 tv: 1 nM: 1
804.372190000000050 98.983337000000006
f: 661 tv: 0 nM: 1
817.682620000000040 88.745506000000006
f: 661 tv: 1 nM: 1
802.898869999999990 99.353935000000007
f: 662 tv: 0 nM: 1
815.642879999999990 89.058441000000002
f: 662 tv: 1 nM: 1
801.525510000000050 99.545921000000007
f: 663 tv: 0 nM: 1
812.741940000000000 89.674194000000000
f: 663 tv: 1 nM: 1
799.809259999999990 99.701035000000005
f: 664 tv: 0 nM: 1
810.378109999999990 90.296875000000000
f: 664 tv: 1 nM: 1
798.396910000000050 100.298970000000000
f: 665 tv: 0 nM: 1
807.683899999999990 90.570969000000005
f: 665 tv: 1 nM: 1
796.686159999999970 100.430850000000010
f: 666 tv: 0 nM: 1
804.968380000000020 91.054596000000004
f: 666 tv: 1 nM: 1
795.106810000000000 100.500000000000000
f: 667 tv: 0 nM: 1
802.057559999999970 91.515152000000000
f: 667 tv: 1 nM: 1
793.316529999999940 100.935779999999990
f: 668 tv: 0 nM: 1
799.810790000000000 91.871619999999993
f: 668 tv: 1 nM: 1
791.729370000000020 101.275229999999990
f: 669 tv: 0 nM: 1
797.025150000000050 92.210693000000006
f: 669 tv: 1 nM: 1
789.765750000000030 101.599100000000010
f: 670 tv: 0 nM: 1
794.557680000000000 92.692307000000000
f: 670 tv: 1 nM: 1
787.943300000000020 102.020619999999990
f: 671 tv: 0 nM: 1
791.709659999999990 93.138710000000003
f: 671 tv: 1 nM: 1
785.932919999999970 101.932930000000000
f: 672 tv: 0 nM: 1
789.154850000000010 93.403228999999996
f: 672 tv: 1 nM: 1
784.000000000000000 102.420460000000010
f: 673 tv: 0 nM: 1
786.064210000000000 93.983108999999999
f: 673 tv: 1 nM: 1
781.690740000000010 102.520619999999990
f: 674 tv: 0 nM: 1
783.938350000000010 94.150681000000006
f: 674 tv: 1 nM: 1
779.536010000000030 102.864870000000000
f: 675 tv: 0 nM: 1
781.367489999999980 94.277107000000001
f: 675 tv: 1 nM: 1
777.433660000000030 102.678569999999990
f: 676 tv: 0 nM: 1
778.801330000000010 94.314567999999994
f: 676 tv: 1 nM: 1
775.621219999999990 102.979800000000000
f: 677 tv: 0 nM: 1
776.431820000000020 94.639610000000005
f: 677 tv: 1 nM: 1
773.455870000000000 103.436269999999990
f: 678 tv: 0 nM: 1
774.393860000000020 94.893837000000005
f: 678 tv: 1 nM: 1
771.138919999999980 103.338890000000010
f: 679 tv: 0 nM: 1
771.651309999999970 94.763160999999997
f: 679 tv: 1 nM: 1
769.170110000000020 103.257740000000000
f: 680 tv: 0 nM: 1
769.000000000000000 95.000000000000000
f: 680 tv: 1 nM: 1
766.985170000000040 103.475250000000000
f: 681 tv: 0 nM: 1
766.961789999999950 94.982635000000002
f: 681 tv: 1 nM: 1
765.170110000000020 103.412370000000000
f: 682 tv: 0 nM: 1
764.577700000000050 95.050674000000001
f: 682 tv: 1 nM: 1
763.423890000000030 102.978260000000010
f: 683 tv: 0 nM: 1
762.335630000000040 94.972603000000007
f: 683 tv: 1 nM: 1
761.358700000000000 103.217389999999990
f: 684 tv: 0 nM: 1
759.855710000000040 95.093964000000000
f: 684 tv: 1 nM: 1
758.650020000000040 103.061110000000000
f: 685 tv: 0 nM: 1
757.469969999999990 95.529999000000004
f: 685 tv: 1 nM: 1
756.873659999999970 103.131580000000000
f: 686 tv: 0 nM: 1
755.167730000000010 95.319350999999997
f: 686 tv: 1 nM: 1
754.929319999999960 103.227270000000000
f: 687 tv: 0 nM: 1
753.013240000000000 95.301322999999996
f: 687 tv: 1 nM: 1
752.646060000000030 103.101119999999990
f: 688 tv: 0 nM: 1
750.813350000000010 95.397887999999995
f: 688 tv: 1 nM: 1
750.924989999999980 102.965000000000000
f: 689 tv: 0 nM: 1
748.657169999999950 95.099997999999999
f: 689 tv: 1 nM: 1
748.840450000000030 103.000000000000000
f: 690 tv: 0 nM: 1
746.387700000000000 95.409424000000001
f: 690 tv: 1 nM: 1
746.980590000000010 103.373790000000000
f: 691 tv: 0 nM: 1
744.039310000000000 95.210716000000005
f: 691 tv: 1 nM: 1
745.082459999999970 103.046390000000000
f: 692 tv: 0 nM: 1
742.236329999999950 95.263701999999995
f: 692 tv: 1 nM: 1
743.101070000000050 102.664890000000000
f: 693 tv: 0 nM: 1
739.814269999999960 95.128570999999994
f: 693 tv: 1 nM: 1
741.118529999999960 102.680409999999990
f: 694 tv: 0 nM: 1
737.381960000000050 95.215278999999995
f: 694 tv: 1 nM: 1
739.270809999999980 102.500000000000000
f: 695 tv: 0 nM: 1
735.516660000000000 95.356667000000002
f: 695 tv: 1 nM: 1
737.304139999999960 102.443299999999990
f: 696 tv: 0 nM: 1
733.219180000000050 95.013701999999995
f: 696 tv: 1 nM: 1
735.515809999999990 102.647370000000000
f: 697 tv: 0 nM: 1
731.266420000000040 95.094893999999996
f: 697 tv: 1 nM: 1
733.668580000000020 102.273250000000000
f: 698 tv: 0 nM: 1
729.065979999999970 94.989586000000003
f: 698 tv: 1 nM: 1
731.570010000000020 102.370000000000000
f: 699 tv: 0 nM: 1
726.908450000000020 95.014083999999997
f: 699 tv: 1 nM: 1
729.678589999999990 102.433670000000010
f: 700 tv: 0 nM: 1
724.576900000000020 95.076920000000001
f: 700 tv: 1 nM: 1
727.637759999999960 102.321430000000010
f: 701 tv: 0 nM: 1
722.740599999999970 94.887221999999994
f: 701 tv: 1 nM: 1
726.406250000000000 102.250000000000000
f: 702 tv: 0 nM: 1
720.500000000000000 95.000000000000000
f: 702 tv: 1 nM: 1
724.505549999999970 102.038889999999990
f: 703 tv: 0 nM: 1
718.146849999999970 94.956351999999995
f: 703 tv: 1 nM: 1
722.364140000000020 102.016300000000000
f: 704 tv: 0 nM: 1
716.266420000000040 95.094893999999996
f: 704 tv: 1 nM: 1
721.000000000000000 102.207860000000000
f: 705 tv: 0 nM: 1
714.151179999999950 95.023253999999994
f: 705 tv: 1 nM: 1
719.929380000000040 101.782360000000000
f: 706 tv: 0 nM: 1
712.438840000000030 94.960434000000006
f: 706 tv: 1 nM: 1
718.298829999999950 101.833340000000010
f: 707 tv: 0 nM: 1
710.244450000000030 94.974074999999999
f: 707 tv: 1 nM: 1
716.270809999999980 101.500000000000000
f: 708 tv: 0 nM: 1
708.171510000000010 95.072990000000004
f: 708 tv: 1 nM: 1
715.071410000000010 101.647620000000000
f: 709 tv: 0 nM: 1
706.200010000000020 94.937034999999995
f: 709 tv: 1 nM: 1
713.664920000000050 101.452130000000000
f: 710 tv: 0 nM: 1
704.453250000000030 94.946044999999998
f: 710 tv: 1 nM: 1
712.416690000000020 101.794439999999990
f: 711 tv: 0 nM: 1
702.646849999999970 94.750000000000000
f: 711 tv: 1 nM: 1
710.803160000000050 101.526600000000000
f: 712 tv: 0 nM: 1
700.624080000000050 94.890511000000004
f: 712 tv: 1 nM: 1
709.925719999999960 101.524750000000000
f: 713 tv: 0 nM: 1
698.704410000000050 94.927009999999996
f: 713 tv: 1 nM: 1
708.630000000000000 101.349999999999990
f: 714 tv: 0 nM: 1
697.042299999999950 94.857697000000002
f: 714 tv: 1 nM: 1
707.815550000000030 101.266990000000010
f: 715 tv: 0 nM: 1
695.485410000000000 94.919708000000000
f: 715 tv: 1 nM: 1
706.912839999999960 101.376140000000010
f: 716 tv: 0 nM: 1
693.733579999999960 94.868613999999994
f: 716 tv: 1 nM: 1
706.060430000000000 101.428569999999990
f: 717 tv: 0 nM: 1
692.280579999999990 94.773383999999993
f: 717 tv: 1 nM: 1
705.301019999999990 101.423469999999990
f: 718 tv: 0 nM: 1
690.901489999999970 94.901511999999997
f: 718 tv: 1 nM: 1
704.836609999999950 101.346540000000000
f: 719 tv: 0 nM: 1
689.039369999999960 95.200789999999998
f: 719 tv: 1 nM: 1
704.544130000000000 101.436269999999990
f: 720 tv: 0 nM: 1
688.166690000000020 95.000000000000000
f: 720 tv: 1 nM: 1
704.349979999999960 101.300000000000000
f: 721 tv: 0 nM: 1
686.958980000000000 95.055969000000005
f: 721 tv: 1 nM: 1
703.500000000000000 101.500000000000000
f: 722 tv: 0 nM: 1
685.716189999999980 95.270270999999994
f: 722 tv: 1 nM: 1
703.538090000000010 101.485720000000000
f: 723 tv: 0 nM: 1
684.733579999999960 95.131386000000006
f: 723 tv: 1 nM: 1
703.609990000000040 101.610000000000000
f: 724 tv: 0 nM: 1
683.692869999999970 95.257141000000004
f: 724 tv: 1 nM: 1
703.609990000000040 101.610000000000000
f: 725 tv: 0 nM: 1
683.000000000000000 95.500000000000000
f: 725 tv: 1 nM: 1
703.609990000000040 101.610000000000000
f: 726 tv: 0 nM: 1
681.833309999999980 95.542479999999998
f: 726 tv: 1 nM: 1
704.140200000000050 101.686920000000000
f: 727 tv: 0 nM: 1
681.443359999999980 95.356667000000002
f: 727 tv: 1 nM: 1
704.731810000000000 101.650000000000010
f: 728 tv: 0 nM: 1
680.558229999999980 95.400688000000002
f: 728 tv: 1 nM: 1
705.299989999999980 101.739999999999990
f: 729 tv: 0 nM: 1
680.278199999999970 95.045776000000004
f: 729 tv: 1 nM: 1
706.000000000000000 101.686920000000000
f: 730 tv: 0 nM: 1
679.769229999999990 95.024474999999995
f: 730 tv: 1 nM: 1
706.678589999999990 101.566329999999990
f: 731 tv: 0 nM: 1
679.442199999999960 94.860541999999995
f: 731 tv: 1 nM: 1
707.605770000000010 101.500000000000000
f: 732 tv: 0 nM: 1
679.363339999999990 94.983337000000006
f: 732 tv: 1 nM: 1
708.455870000000000 101.563730000000010
f: 733 tv: 0 nM: 1
679.352719999999980 94.688354000000004
f: 733 tv: 1 nM: 1
709.479979999999950 101.480000000000000
f: 734 tv: 0 nM: 1
679.133969999999980 94.300651999999999
f: 734 tv: 1 nM: 1
710.737610000000020 101.257420000000000
f: 735 tv: 0 nM: 1
679.358089999999950 94.209457000000000
f: 735 tv: 1 nM: 1
712.043090000000010 101.129310000000000
f: 736 tv: 0 nM: 1
679.472409999999970 93.806899999999999
f: 736 tv: 1 nM: 1
713.480590000000010 100.834950000000010
f: 737 tv: 0 nM: 1
679.457149999999960 93.500000000000000
f: 737 tv: 1 nM: 1
714.707949999999980 100.742580000000000
f: 738 tv: 0 nM: 1
680.051019999999990 93.659865999999994
f: 738 tv: 1 nM: 1
715.671569999999970 100.671570000000000
f: 739 tv: 0 nM: 1
680.443359999999980 93.356667000000002
f: 739 tv: 1 nM: 1
717.375000000000000 100.605770000000010
f: 740 tv: 0 nM: 1
681.143310000000040 93.323334000000003
f: 740 tv: 1 nM: 1
718.633060000000000 100.444950000000010
f: 741 tv: 0 nM: 1
681.566649999999980 92.913330000000002
f: 741 tv: 1 nM: 1
720.425230000000060 100.261680000000000
f: 742 tv: 0 nM: 1
682.459899999999950 92.552466999999993
f: 742 tv: 1 nM: 1
721.908320000000000 99.983337000000006
f: 743 tv: 0 nM: 1
683.126650000000040 92.120002999999997
f: 743 tv: 1 nM: 1
723.288999999999990 99.688072000000005
f: 744 tv: 0 nM: 1
684.161320000000050 92.170967000000005
f: 744 tv: 1 nM: 1
725.113039999999960 99.595650000000006
f: 745 tv: 0 nM: 1
685.035030000000010 91.649681000000001
f: 745 tv: 1 nM: 1
726.500000000000000 99.559325999999999
f: 746 tv: 0 nM: 1
686.500000000000000 91.500000000000000
f: 746 tv: 1 nM: 1
728.241089999999990 99.464286999999999
f: 747 tv: 0 nM: 1
687.596130000000020 91.294867999999994
f: 747 tv: 1 nM: 1
729.793090000000010 99.250000000000000
f: 748 tv: 0 nM: 1
688.692320000000000 90.756409000000005
f: 748 tv: 1 nM: 1
731.692689999999970 98.577979999999997
f: 749 tv: 0 nM: 1
690.172730000000000 90.648482999999999
f: 749 tv: 1 nM: 1
733.261660000000010 98.518692000000001
f: 750 tv: 0 nM: 1
691.593750000000000 90.593750000000000
f: 750 tv: 1 nM: 1
734.951360000000020 98.442474000000004
f: 751 tv: 0 nM: 1
693.208070000000020 89.950310000000002
f: 751 tv: 1 nM: 1
736.738339999999990 98.415886000000000
f: 752 tv: 0 nM: 1
694.695129999999950 89.634147999999996
f: 752 tv: 1 nM: 1
737.956909999999990 97.870688999999999
f: 753 tv: 0 nM: 1
696.654109999999950 89.342765999999997
f: 753 tv: 1 nM: 1
739.793580000000020 97.642204000000007
f: 754 tv: 0 nM: 1
697.987730000000060 88.966255000000004
f: 754 tv: 1 nM: 1
741.258789999999980 97.285088000000002
f: 755 tv: 0 nM: 1
700.143310000000040 88.426749999999998
f: 755 tv: 1 nM: 1
742.794369999999960 97.397193999999999
f: 756 tv: 0 nM: 1
701.780269999999970 88.299362000000002
f: 756 tv: 1 nM: 1
744.259090000000010 96.922729000000004
f: 757 tv: 0 nM: 1
703.558290000000060 87.739265000000003
f: 757 tv: 1 nM: 1
745.848629999999960 96.541283000000007
f: 758 tv: 0 nM: 1
705.547239999999990 87.630554000000004
f: 758 tv: 1 nM: 1
747.068790000000040 96.541283000000007
f: 759 tv: 0 nM: 1
707.335450000000040 87.031647000000007
f: 759 tv: 1 nM: 1
748.446410000000010 96.133926000000002
f: 760 tv: 0 nM: 1
709.241269999999990 86.712211999999994
f: 760 tv: 1 nM: 1
749.297299999999950 95.797295000000005
f: 761 tv: 0 nM: 1
710.908810000000020 86.295592999999997
f: 761 tv: 1 nM: 1
750.703549999999950 95.557525999999996
f: 762 tv: 0 nM: 1
712.731019999999940 85.851264999999998
f: 762 tv: 1 nM: 1
751.181400000000050 95.442474000000004
f: 763 tv: 0 nM: 1
714.623410000000040 85.648735000000002
f: 763 tv: 1 nM: 1
752.109500000000030 95.295242000000002
f: 764 tv: 0 nM: 1
716.540889999999990 85.317611999999997
f: 764 tv: 1 nM: 1
753.116520000000040 94.859222000000003
f: 765 tv: 0 nM: 1
718.113339999999990 85.059997999999993
f: 765 tv: 1 nM: 1
753.680970000000000 94.542854000000005
f: 766 tv: 0 nM: 1
719.490480000000050 84.825951000000003
f: 766 tv: 1 nM: 1
753.738339999999990 94.574768000000006
f: 767 tv: 0 nM: 1
720.772699999999990 84.745452999999998
f: 767 tv: 1 nM: 1
754.424129999999990 94.477676000000002
f: 768 tv: 0 nM: 1
722.172730000000000 84.484848000000000
f: 768 tv: 1 nM: 1
754.660219999999980 94.247574000000000
f: 769 tv: 0 nM: 1
723.353880000000000 84.431815999999998
f: 769 tv: 1 nM: 1
754.541690000000020 93.864586000000003
f: 770 tv: 0 nM: 1
724.624209999999950 84.086960000000005
f: 770 tv: 1 nM: 1
754.579219999999960 93.881186999999997
f: 771 tv: 0 nM: 1
725.442199999999960 84.037414999999996
f: 771 tv: 1 nM: 1
754.535340000000020 93.883835000000005
f: 772 tv: 0 nM: 1
726.048099999999980 84.048079999999999
f: 772 tv: 1 nM: 1
754.081050000000000 93.698195999999996
f: 773 tv: 0 nM: 1
726.879760000000030 84.107596999999998
f: 773 tv: 1 nM: 1
753.854370000000020 93.694175999999999
f: 774 tv: 0 nM: 1
727.600649999999970 84.087249999999997
f: 774 tv: 1 nM: 1
753.500000000000000 93.500000000000000
f: 775 tv: 0 nM: 1
728.178589999999990 84.154762000000005
f: 775 tv: 1 nM: 1
752.394229999999990 93.500000000000000
f: 776 tv: 0 nM: 1
728.386349999999990 83.931815999999998
f: 776 tv: 1 nM: 1
751.676759999999940 93.691917000000004
f: 777 tv: 0 nM: 1
729.108089999999950 83.581085000000002
f: 777 tv: 1 nM: 1
750.981990000000000 93.536034000000001
f: 778 tv: 0 nM: 1
729.194269999999960 83.662422000000007
f: 778 tv: 1 nM: 1
750.097959999999940 93.402061000000003
f: 779 tv: 0 nM: 1
729.414490000000000 83.598686000000001
f: 779 tv: 1 nM: 1
748.863219999999960 93.419815000000000
f: 780 tv: 0 nM: 1
729.119509999999990 83.500000000000000
f: 780 tv: 1 nM: 1
747.739990000000030 93.370002999999997
f: 781 tv: 0 nM: 1
729.437500000000000 83.236114999999998
f: 781 tv: 1 nM: 1
746.466680000000000 93.052383000000006
f: 782 tv: 0 nM: 1
729.166690000000020 82.964539000000002
f: 782 tv: 1 nM: 1
745.635440000000020 92.885413999999997
f: 783 tv: 0 nM: 1
728.618230000000040 83.057434000000001
f: 783 tv: 1 nM: 1
744.301019999999990 92.576530000000005
f: 784 tv: 0 nM: 1
728.540529999999990 82.777023000000000
f: 784 tv: 1 nM: 1
743.074280000000040 92.643562000000003
f: 785 tv: 0 nM: 1
728.109680000000030 82.777420000000006
f: 785 tv: 1 nM: 1
741.809259999999990 92.463920999999999
f: 786 tv: 0 nM: 1
727.546749999999970 82.946044999999998
f: 786 tv: 1 nM: 1
740.195249999999990 92.380950999999996
f: 787 tv: 0 nM: 1
726.743039999999950 82.875000000000000
f: 787 tv: 1 nM: 1
739.335079999999950 92.218086000000000
f: 788 tv: 0 nM: 1
725.993039999999950 82.777778999999995
f: 788 tv: 1 nM: 1
737.601070000000050 91.824471000000003
f: 789 tv: 0 nM: 1
725.284729999999970 82.798614999999998
f: 789 tv: 1 nM: 1
735.876219999999990 92.099013999999997
f: 790 tv: 0 nM: 1
724.307980000000040 82.721016000000006
f: 790 tv: 1 nM: 1
734.233029999999990 92.101944000000003
f: 791 tv: 0 nM: 1
723.440550000000030 82.856644000000003
f: 791 tv: 1 nM: 1
732.541690000000020 91.750000000000000
f: 792 tv: 0 nM: 1
722.407780000000000 82.737587000000005
f: 792 tv: 1 nM: 1
730.912349999999950 91.979384999999994
f: 793 tv: 0 nM: 1
721.296690000000010 82.743331999999995
f: 793 tv: 1 nM: 1
729.137510000000020 92.000000000000000
f: 794 tv: 0 nM: 1
719.819150000000040 82.936171999999999
f: 794 tv: 1 nM: 1
727.744320000000020 92.017043999999999
f: 795 tv: 0 nM: 1
718.975890000000050 83.158623000000006
f: 795 tv: 1 nM: 1
726.433660000000030 92.321426000000002
f: 796 tv: 0 nM: 1
717.702700000000050 83.398651000000001
f: 796 tv: 1 nM: 1
724.455870000000000 92.436272000000002
f: 797 tv: 0 nM: 1
716.468319999999950 83.679580999999999
f: 797 tv: 1 nM: 1
722.873780000000010 92.305824000000001
f: 798 tv: 0 nM: 1
715.133360000000040 83.825928000000005
f: 798 tv: 1 nM: 1
721.433660000000030 92.321426000000002
f: 799 tv: 0 nM: 1
713.592220000000000 84.014183000000003
f: 799 tv: 1 nM: 1
719.433660000000030 92.454078999999993
f: 800 tv: 0 nM: 1
712.277770000000030 84.319443000000007
f: 800 tv: 1 nM: 1
718.037230000000020 92.622337000000002
f: 801 tv: 0 nM: 1
710.592220000000000 84.801422000000002
f: 801 tv: 1 nM: 1
716.011899999999970 92.869049000000004
f: 802 tv: 0 nM: 1
709.162720000000040 85.059524999999994
f: 802 tv: 1 nM: 1
714.820979999999960 92.987656000000001
f: 803 tv: 0 nM: 1
707.382140000000050 85.540649000000002
f: 803 tv: 1 nM: 1
713.195249999999990 93.419051999999994
f: 804 tv: 0 nM: 1
705.679380000000040 85.790076999999997
f: 804 tv: 1 nM: 1
711.707949999999980 93.742576999999997
f: 805 tv: 0 nM: 1
704.189510000000040 86.479843000000002
f: 805 tv: 1 nM: 1
709.629400000000030 94.082352000000000
f: 806 tv: 0 nM: 1
702.182860000000010 86.309700000000007
f: 806 tv: 1 nM: 1
708.500000000000000 94.364586000000003
f: 807 tv: 0 nM: 1
700.437009999999990 86.974074999999999
f: 807 tv: 1 nM: 1
706.959780000000020 94.425285000000002
f: 808 tv: 0 nM: 1
698.295589999999950 87.175185999999997
f: 808 tv: 1 nM: 1
705.619569999999950 94.521736000000004
f: 809 tv: 0 nM: 1
696.484500000000030 87.488372999999996
f: 809 tv: 1 nM: 1
704.285709999999990 95.051017999999999
f: 810 tv: 0 nM: 1
694.910830000000030 87.984497000000005
f: 810 tv: 1 nM: 1
703.090879999999970 95.217170999999993
f: 811 tv: 0 nM: 1
693.057680000000000 88.042304999999999
f: 811 tv: 1 nM: 1
701.525510000000050 95.433670000000006
f: 812 tv: 0 nM: 1
690.971310000000020 88.258194000000003
f: 812 tv: 1 nM: 1
700.569150000000040 95.313828000000001
f: 813 tv: 0 nM: 1
689.197689999999970 88.232558999999995
f: 813 tv: 1 nM: 1
699.239379999999980 95.569153000000000
f: 814 tv: 0 nM: 1
687.577760000000010 88.862960999999999
f: 814 tv: 1 nM: 1
698.321410000000010 95.566329999999994
f: 815 tv: 0 nM: 1
685.900819999999950 88.718254000000002
f: 815 tv: 1 nM: 1
697.808170000000020 95.656975000000003
f: 816 tv: 0 nM: 1
684.325929999999970 88.944443000000007
f: 816 tv: 1 nM: 1
696.767699999999990 95.742424000000000
f: 817 tv: 0 nM: 1
682.597719999999980 88.902252000000004
f: 817 tv: 1 nM: 1
696.211369999999990 96.113403000000005
f: 818 tv: 0 nM: 1
681.075380000000000 89.162696999999994
f: 818 tv: 1 nM: 1
695.613399999999960 96.360825000000006
f: 819 tv: 0 nM: 1
679.698549999999950 89.610291000000004
f: 819 tv: 1 nM: 1
695.360230000000000 96.000000000000000
f: 820 tv: 0 nM: 1
677.883789999999980 89.517608999999993
f: 820 tv: 1 nM: 1
694.635440000000020 96.364586000000003
f: 821 tv: 0 nM: 1
676.642879999999990 89.819550000000007
f: 821 tv: 1 nM: 1
694.328430000000030 96.455878999999996
f: 822 tv: 0 nM: 1
675.833309999999980 89.736435000000000
f: 822 tv: 1 nM: 1
694.188779999999950 96.525513000000004
f: 823 tv: 0 nM: 1
674.419859999999970 89.881682999999995
f: 823 tv: 1 nM: 1
694.071410000000010 96.590477000000007
f: 824 tv: 0 nM: 1
673.375919999999950 89.854011999999997
f: 824 tv: 1 nM: 1
694.397219999999950 97.121498000000003
f: 825 tv: 0 nM: 1
672.528379999999970 89.865250000000003
f: 825 tv: 1 nM: 1
694.461180000000010 96.873786999999993
f: 826 tv: 0 nM: 1
671.992489999999980 89.936088999999996
f: 826 tv: 1 nM: 1
694.613889999999970 96.648514000000006
f: 827 tv: 0 nM: 1
670.947940000000020 89.718750000000000
f: 827 tv: 1 nM: 1
695.785709999999990 96.695235999999994
f: 828 tv: 0 nM: 1
670.534729999999970 89.736114999999998
f: 828 tv: 1 nM: 1
696.334899999999950 96.608490000000003
f: 829 tv: 0 nM: 1
670.109500000000030 89.624083999999996
f: 829 tv: 1 nM: 1
697.441770000000020 96.495148000000000
f: 830 tv: 0 nM: 1
669.757020000000010 89.623238000000001
f: 830 tv: 1 nM: 1
698.314820000000050 96.620368999999997
f: 831 tv: 0 nM: 1
669.583309999999980 89.403846999999999
f: 831 tv: 1 nM: 1
699.140200000000050 96.556076000000004
f: 832 tv: 0 nM: 1
669.469969999999990 89.443336000000002
f: 832 tv: 1 nM: 1
700.500000000000000 96.629997000000003
f: 833 tv: 0 nM: 1
669.391049999999950 89.512816999999998
f: 833 tv: 1 nM: 1
701.717160000000040 96.641411000000005
f: 834 tv: 0 nM: 1
669.236509999999950 89.250000000000000
f: 834 tv: 1 nM: 1
703.019409999999990 96.635925000000000
f: 835 tv: 0 nM: 1
668.806460000000020 89.570969000000005
f: 835 tv: 1 nM: 1
704.394229999999990 96.500000000000000
f: 836 tv: 0 nM: 1
668.822999999999980 89.422363000000004
f: 836 tv: 1 nM: 1
705.728150000000030 96.364075000000000
f: 837 tv: 0 nM: 1
668.748410000000040 89.401275999999996
f: 837 tv: 1 nM: 1
707.361880000000040 96.785713000000001
f: 838 tv: 0 nM: 1
668.500000000000000 89.500000000000000
f: 838 tv: 1 nM: 1
708.569150000000040 96.824471000000003
f: 839 tv: 0 nM: 1
668.418760000000020 89.487503000000004
f: 839 tv: 1 nM: 1
710.383180000000040 96.500000000000000
f: 840 tv: 0 nM: 1
668.376589999999960 89.541138000000004
f: 840 tv: 1 nM: 1
711.869569999999950 96.813041999999996
f: 841 tv: 0 nM: 1
668.541140000000040 89.446205000000006
f: 841 tv: 1 nM: 1
713.258180000000040 96.905738999999997
f: 842 tv: 0 nM: 1
668.474370000000020 89.596153000000001
f: 842 tv: 1 nM: 1
714.699160000000010 96.809325999999999
f: 843 tv: 0 nM: 1
668.320500000000040 89.320510999999996
f: 843 tv: 1 nM: 1
716.121520000000030 96.602806000000001
f: 844 tv: 0 nM: 1
667.781070000000000 89.267975000000007
f: 844 tv: 1 nM: 1
717.811950000000020 96.623856000000004
f: 845 tv: 0 nM: 1
667.815979999999970 88.751534000000007
f: 845 tv: 1 nM: 1
719.139829999999960 96.665253000000007
f: 846 tv: 0 nM: 1
667.700010000000020 88.418746999999996
f: 846 tv: 1 nM: 1
721.048639999999980 96.637169000000000
f: 847 tv: 0 nM: 1
667.484190000000010 87.851264999999998
f: 847 tv: 1 nM: 1
722.679499999999960 96.290595999999994
f: 848 tv: 0 nM: 1
667.054930000000010 87.526015999999998
f: 848 tv: 1 nM: 1
723.936460000000010 95.826271000000006
f: 849 tv: 0 nM: 1
666.938660000000030 86.622696000000005
f: 849 tv: 1 nM: 1
725.156799999999980 95.139831999999998
f: 850 tv: 0 nM: 1
666.395200000000050 85.757484000000005
f: 850 tv: 1 nM: 1
726.703549999999950 94.557525999999996
f: 851 tv: 0 nM: 1
666.312500000000000 85.062500000000000
f: 851 tv: 1 nM: 1
728.275570000000020 93.681106999999997
f: 852 tv: 0 nM: 1
665.872190000000050 83.916663999999997
f: 852 tv: 1 nM: 1
729.583309999999980 93.108337000000006
f: 853 tv: 0 nM: 1
665.288210000000050 82.776473999999993
f: 853 tv: 1 nM: 1
731.004029999999940 92.335999000000001
f: 854 tv: 0 nM: 1
665.320740000000000 81.839622000000006
f: 854 tv: 1 nM: 1
731.987730000000060 91.602463000000000
f: 855 tv: 0 nM: 1
664.571839999999950 80.790229999999994
f: 855 tv: 1 nM: 1
733.619019999999980 90.587303000000006
f: 856 tv: 0 nM: 1
664.011719999999970 79.763160999999997
f: 856 tv: 1 nM: 1
734.935910000000040 89.538460000000001
f: 857 tv: 0 nM: 1
663.567199999999960 78.776886000000005
f: 857 tv: 1 nM: 1
736.387209999999980 89.045113000000001
f: 858 tv: 0 nM: 1
662.905030000000010 77.583800999999994
f: 858 tv: 1 nM: 1
737.325929999999970 88.018517000000003
f: 859 tv: 0 nM: 1
662.569460000000050 76.608337000000006
f: 859 tv: 1 nM: 1
738.453250000000030 87.053955000000002
f: 860 tv: 0 nM: 1
661.905030000000010 75.583800999999994
f: 860 tv: 1 nM: 1
739.942320000000000 86.157691999999997
f: 861 tv: 0 nM: 1
661.106139999999980 74.656424999999999
f: 861 tv: 1 nM: 1
741.124019999999970 85.512000999999998
f: 862 tv: 0 nM: 1
660.786929999999980 73.661934000000002
f: 862 tv: 1 nM: 1
741.958980000000000 85.041045999999994
f: 863 tv: 0 nM: 1
660.052490000000030 72.690605000000005
f: 863 tv: 1 nM: 1
743.500000000000000 84.063828000000001
f: 864 tv: 0 nM: 1
659.446170000000050 72.017944000000000
f: 864 tv: 1 nM: 1
744.534359999999990 83.309157999999996
f: 865 tv: 0 nM: 1
658.921879999999990 71.088538999999997
f: 865 tv: 1 nM: 1
745.621219999999990 82.507576000000000
f: 866 tv: 0 nM: 1
658.101620000000030 70.134613000000002
f: 866 tv: 1 nM: 1
746.573980000000010 81.757041999999998
f: 867 tv: 0 nM: 1
657.099489999999950 69.303764000000001
f: 867 tv: 1 nM: 1
747.710940000000050 81.000000000000000
f: 868 tv: 0 nM: 1
656.047850000000040 68.531914000000000
f: 868 tv: 1 nM: 1
748.229609999999980 80.188889000000003
f: 869 tv: 0 nM: 1
655.040529999999990 67.616219000000001
f: 869 tv: 1 nM: 1
748.919859999999970 79.694655999999995
f: 870 tv: 0 nM: 1
654.040529999999990 66.616219000000001
f: 870 tv: 1 nM: 1
749.733579999999960 78.985397000000006
f: 871 tv: 0 nM: 1
653.119569999999950 65.701087999999999
f: 871 tv: 1 nM: 1
750.359130000000050 78.091553000000005
f: 872 tv: 0 nM: 1
651.991940000000000 64.744620999999995
f: 872 tv: 1 nM: 1
750.654660000000040 77.226616000000007
f: 873 tv: 0 nM: 1
650.635440000000020 63.921875000000000
f: 873 tv: 1 nM: 1
751.236509999999950 76.601348999999999
f: 874 tv: 0 nM: 1
649.416690000000020 63.174239999999998
f: 874 tv: 1 nM: 1
751.442869999999970 76.021431000000007
f: 875 tv: 0 nM: 1
648.205140000000030 62.520511999999997
f: 875 tv: 1 nM: 1
751.543819999999980 75.379562000000007
f: 876 tv: 0 nM: 1
646.948669999999990 61.708106999999998
f: 876 tv: 1 nM: 1
751.904779999999960 74.656464000000000
f: 877 tv: 0 nM: 1
645.191100000000010 61.130890000000001
f: 877 tv: 1 nM: 1
751.816159999999970 74.000000000000000
f: 878 tv: 0 nM: 1
643.799989999999980 60.742103999999998
f: 878 tv: 1 nM: 1
751.469180000000050 73.633560000000003
f: 879 tv: 0 nM: 1
642.049989999999980 60.397368999999998
f: 879 tv: 1 nM: 1
751.454529999999980 73.129372000000004
f: 880 tv: 0 nM: 1
640.475519999999960 59.899456000000001
f: 880 tv: 1 nM: 1
751.339050000000040 72.825339999999997
f: 881 tv: 0 nM: 1
638.869569999999950 59.782608000000003
f: 881 tv: 1 nM: 1
750.651430000000000 72.440140000000000
f: 882 tv: 0 nM: 1
637.010859999999980 59.771740000000001
f: 882 tv: 1 nM: 1
750.239749999999960 72.746573999999995
f: 883 tv: 0 nM: 1
635.077940000000010 59.814514000000003
f: 883 tv: 1 nM: 1
749.376650000000040 72.443336000000002
f: 884 tv: 0 nM: 1
632.855959999999980 59.807063999999997
f: 884 tv: 1 nM: 1
748.236689999999950 72.476669000000001
f: 885 tv: 0 nM: 1
630.703060000000050 60.309646999999998
f: 885 tv: 1 nM: 1
747.181150000000000 72.347824000000003
f: 886 tv: 0 nM: 1
628.848389999999990 60.672874000000000
f: 886 tv: 1 nM: 1
745.860170000000040 72.723777999999996
f: 887 tv: 0 nM: 1
626.545229999999950 60.763297999999999
f: 887 tv: 1 nM: 1
744.607420000000050 73.003708000000003
f: 888 tv: 0 nM: 1
624.602170000000000 61.779572000000002
f: 888 tv: 1 nM: 1
743.139829999999960 73.129372000000004
f: 889 tv: 0 nM: 1
622.329830000000020 62.751308000000002
f: 889 tv: 1 nM: 1
741.328920000000040 73.572372000000001
f: 890 tv: 0 nM: 1
619.794859999999970 63.561539000000003
f: 890 tv: 1 nM: 1
739.589659999999980 74.193100000000001
f: 891 tv: 0 nM: 1
617.706360000000020 64.248679999999993
f: 891 tv: 1 nM: 1
737.482539999999970 74.961539999999999
f: 892 tv: 0 nM: 1
615.711239999999980 65.526741000000001
f: 892 tv: 1 nM: 1
735.405579999999990 75.765732000000000
f: 893 tv: 0 nM: 1
613.544250000000030 66.544273000000004
f: 893 tv: 1 nM: 1
733.099299999999970 76.606162999999995
f: 894 tv: 0 nM: 1
611.317930000000050 67.720511999999999
f: 894 tv: 1 nM: 1
730.488460000000030 77.373076999999995
f: 895 tv: 0 nM: 1
609.329039999999960 68.735748000000001
f: 895 tv: 1 nM: 1
728.184750000000010 78.329712000000001
f: 896 tv: 0 nM: 1
607.316339999999970 69.974486999999996
f: 896 tv: 1 nM: 1
725.609130000000050 78.876761999999999
f: 897 tv: 0 nM: 1
605.364069999999970 70.889740000000003
f: 897 tv: 1 nM: 1
723.239990000000030 79.979996000000000
f: 898 tv: 0 nM: 1
603.672119999999950 72.172134000000000
f: 898 tv: 1 nM: 1
720.672789999999960 81.084557000000004
f: 899 tv: 0 nM: 1
602.304319999999960 73.255431999999999
f: 899 tv: 1 nM: 1
718.017579999999950 81.728874000000005
f: 900 tv: 0 nM: 1
600.620480000000040 74.402564999999996
f: 900 tv: 1 nM: 1
715.222589999999970 82.551368999999994
f: 901 tv: 0 nM: 1
599.557069999999950 75.486412000000001
f: 901 tv: 1 nM: 1
713.061580000000050 83.576087999999999
f: 902 tv: 0 nM: 1
597.957639999999970 76.440674000000001
f: 902 tv: 1 nM: 1
710.243039999999950 84.291663999999997
f: 903 tv: 0 nM: 1
596.387079999999970 77.537636000000006
f: 903 tv: 1 nM: 1
707.678350000000020 84.975525000000005
f: 904 tv: 0 nM: 1
595.110230000000000 78.416663999999997
f: 904 tv: 1 nM: 1
705.086180000000010 85.724136000000001
f: 905 tv: 0 nM: 1
594.311770000000020 78.997191999999998
f: 905 tv: 1 nM: 1
702.469180000000050 86.736298000000005
f: 906 tv: 0 nM: 1
592.894710000000030 80.400588999999997
f: 906 tv: 1 nM: 1
699.757259999999970 87.423912000000001
f: 907 tv: 0 nM: 1
592.043090000000010 81.376434000000003
f: 907 tv: 1 nM: 1
697.266910000000050 88.075187999999997
f: 908 tv: 0 nM: 1
591.027100000000020 82.213852000000003
f: 908 tv: 1 nM: 1
694.958980000000000 88.944030999999995
f: 909 tv: 0 nM: 1
589.863100000000030 83.077376999999998
f: 909 tv: 1 nM: 1
692.708679999999960 89.720473999999996
f: 910 tv: 0 nM: 1
589.067260000000030 84.046783000000005
f: 910 tv: 1 nM: 1
689.651489999999970 90.484848000000000
f: 911 tv: 0 nM: 1
588.215580000000050 84.727547000000001
f: 911 tv: 1 nM: 1
687.390499999999970 91.145988000000003
f: 912 tv: 0 nM: 1
587.203610000000030 85.691620000000000
f: 912 tv: 1 nM: 1
684.716000000000010 91.895995999999997
f: 913 tv: 0 nM: 1
586.580810000000040 86.541916000000001
f: 913 tv: 1 nM: 1
682.085199999999990 92.325928000000005
f: 914 tv: 0 nM: 1
585.841490000000020 87.042679000000007
f: 914 tv: 1 nM: 1
679.857669999999980 93.042304999999999
f: 915 tv: 0 nM: 1
585.275759999999990 87.812118999999996
f: 915 tv: 1 nM: 1
677.555539999999950 93.444443000000007
f: 916 tv: 0 nM: 1
584.404300000000030 88.250000000000000
f: 916 tv: 1 nM: 1
675.015139999999970 93.984848000000000
f: 917 tv: 0 nM: 1
583.828250000000030 88.776077000000001
f: 917 tv: 1 nM: 1
672.549620000000000 94.057250999999994
f: 918 tv: 0 nM: 1
583.388919999999980 89.084969000000001
f: 918 tv: 1 nM: 1
670.361940000000000 94.332092000000003
f: 919 tv: 0 nM: 1
582.698729999999950 89.341614000000007
f: 919 tv: 1 nM: 1
668.061460000000010 94.799178999999995
f: 920 tv: 0 nM: 1
582.406250000000000 89.593750000000000
f: 920 tv: 1 nM: 1
666.048890000000030 94.977447999999995
f: 921 tv: 0 nM: 1
581.617859999999950 90.047775000000001
f: 921 tv: 1 nM: 1
663.956360000000020 95.146827999999999
f: 922 tv: 0 nM: 1
581.376589999999960 90.351264999999998
f: 922 tv: 1 nM: 1
661.369749999999950 95.432770000000005
f: 923 tv: 0 nM: 1
580.846369999999980 90.430724999999995
f: 923 tv: 1 nM: 1
659.237730000000060 95.540985000000006
f: 924 tv: 0 nM: 1
580.552490000000030 90.435187999999997
f: 924 tv: 1 nM: 1
657.000000000000000 95.750000000000000
f: 925 tv: 0 nM: 1
580.115360000000010 90.429489000000004
f: 925 tv: 1 nM: 1
655.120970000000060 95.758064000000005
f: 926 tv: 0 nM: 1
579.399350000000030 90.431815999999998
f: 926 tv: 1 nM: 1
653.040340000000010 95.330642999999995
f: 927 tv: 0 nM: 1
579.285219999999980 90.161072000000004
f: 927 tv: 1 nM: 1
651.051699999999980 95.431030000000007
f: 928 tv: 0 nM: 1
578.659850000000010 90.112244000000004
f: 928 tv: 1 nM: 1
649.199100000000040 95.477874999999997
f: 929 tv: 0 nM: 1
578.361819999999970 89.796051000000006
f: 929 tv: 1 nM: 1
647.000000000000000 95.000000000000000
f: 930 tv: 0 nM: 1
578.289490000000000 89.710526000000002
f: 930 tv: 1 nM: 1
644.970339999999960 94.936440000000005
f: 931 tv: 0 nM: 1
577.581180000000020 89.431815999999998
f: 931 tv: 1 nM: 1
643.175230000000060 94.649574000000001
f: 932 tv: 0 nM: 1
577.378360000000040 89.182434000000001
f: 932 tv: 1 nM: 1
641.341490000000020 94.247971000000007
f: 933 tv: 0 nM: 1
576.876769999999960 88.728874000000005
f: 933 tv: 1 nM: 1
639.534179999999990 93.948715000000007
f: 934 tv: 0 nM: 1
576.623230000000040 88.200705999999997
f: 934 tv: 1 nM: 1
637.826289999999970 93.377121000000002
f: 935 tv: 0 nM: 1
576.166690000000020 87.964539000000002
f: 935 tv: 1 nM: 1
635.924989999999980 93.000000000000000
f: 936 tv: 0 nM: 1
575.985289999999960 87.485291000000004
f: 936 tv: 1 nM: 1
634.066339999999970 92.654869000000005
f: 937 tv: 0 nM: 1
575.295589999999950 87.175185999999997
f: 937 tv: 1 nM: 1
632.051699999999980 92.241378999999995
f: 938 tv: 0 nM: 1
575.041020000000000 86.944030999999995
f: 938 tv: 1 nM: 1
630.477899999999980 92.066376000000005
f: 939 tv: 0 nM: 1
574.345339999999960 86.773383999999993
f: 939 tv: 1 nM: 1
628.738339999999990 91.481307999999999
f: 940 tv: 0 nM: 1
573.942320000000000 86.157691999999997
f: 940 tv: 1 nM: 1
627.000000000000000 91.378501999999997
f: 941 tv: 0 nM: 1
573.309690000000050 85.667907999999997
f: 941 tv: 1 nM: 1
625.557500000000000 90.915931999999998
f: 942 tv: 0 nM: 1
572.942320000000000 85.157691999999997
f: 942 tv: 1 nM: 1
624.057009999999990 90.407898000000003
f: 943 tv: 0 nM: 1
572.118529999999960 84.914817999999997
f: 943 tv: 1 nM: 1
622.357120000000010 89.628570999999994
f: 944 tv: 0 nM: 1
571.640260000000010 84.147484000000006
f: 944 tv: 1 nM: 1
620.508850000000050 89.345130999999995
f: 945 tv: 0 nM: 1
570.562990000000010 84.025925000000001
f: 945 tv: 1 nM: 1
619.351869999999960 88.916663999999997
f: 946 tv: 0 nM: 1
570.019840000000040 83.702376999999998
f: 946 tv: 1 nM: 1
617.674319999999970 88.559630999999996
f: 947 tv: 0 nM: 1
569.130980000000020 83.043655000000001
f: 947 tv: 1 nM: 1
616.277770000000030 88.175926000000004
f: 948 tv: 0 nM: 1
568.500000000000000 82.934303000000000
f: 948 tv: 1 nM: 1
614.657169999999950 87.804764000000006
f: 949 tv: 0 nM: 1
567.454219999999960 82.482391000000007
f: 949 tv: 1 nM: 1
613.345820000000000 87.415886000000000
f: 950 tv: 0 nM: 1
567.000000000000000 82.203125000000000
f: 950 tv: 1 nM: 1
611.758609999999980 86.948273000000000
f: 951 tv: 0 nM: 1
566.057680000000000 82.042304999999999
f: 951 tv: 1 nM: 1
610.241390000000020 86.715514999999996
f: 952 tv: 0 nM: 1
565.155030000000010 81.631782999999999
f: 952 tv: 1 nM: 1
609.114379999999980 86.394065999999995
f: 953 tv: 0 nM: 1
564.157720000000040 81.057693000000000
f: 953 tv: 1 nM: 1
608.000000000000000 85.722221000000005
f: 954 tv: 0 nM: 1
563.511480000000010 81.202292999999997
f: 954 tv: 1 nM: 1
606.632320000000050 85.799019000000001
f: 955 tv: 0 nM: 1
562.548160000000050 81.055556999999993
f: 955 tv: 1 nM: 1
605.500000000000000 85.500000000000000
f: 956 tv: 0 nM: 1
561.612790000000020 80.917297000000005
f: 956 tv: 1 nM: 1
604.561339999999970 85.438682999999997
f: 957 tv: 0 nM: 1
560.678589999999990 80.734131000000005
f: 957 tv: 1 nM: 1
603.438660000000030 85.438682999999997
f: 958 tv: 0 nM: 1
559.529180000000000 80.744522000000003
f: 958 tv: 1 nM: 1
602.595640000000000 85.113045000000000
f: 959 tv: 0 nM: 1
558.488889999999970 80.262962000000002
f: 959 tv: 1 nM: 1
602.098209999999990 85.008926000000002
f: 960 tv: 0 nM: 1
557.580019999999990 80.055999999999997
f: 960 tv: 1 nM: 1
601.382870000000030 84.864868000000001
f: 961 tv: 0 nM: 1
556.281979999999980 79.796988999999996
f: 961 tv: 1 nM: 1
600.584039999999960 84.668143999999998
f: 962 tv: 0 nM: 1
555.307369999999990 79.651641999999995
f: 962 tv: 1 nM: 1
600.135130000000000 84.400902000000002
f: 963 tv: 0 nM: 1
554.187500000000000 79.117187999999999
f: 963 tv: 1 nM: 1
599.843200000000020 83.860168000000002
f: 964 tv: 0 nM: 1
553.000000000000000 78.796875000000000
f: 964 tv: 1 nM: 1
599.685849999999960 83.407082000000003
f: 965 tv: 0 nM: 1
552.106869999999960 78.790076999999997
f: 965 tv: 1 nM: 1
599.260859999999980 83.421738000000005
f: 966 tv: 0 nM: 1
551.229609999999980 78.040740999999997
f: 966 tv: 1 nM: 1
599.144710000000030 83.048248000000001
f: 967 tv: 0 nM: 1
549.944030000000000 78.041045999999994
f: 967 tv: 1 nM: 1
599.200010000000020 82.717392000000004
f: 968 tv: 0 nM: 1
549.011480000000010 77.778625000000005
f: 968 tv: 1 nM: 1
599.252259999999980 82.418914999999998
f: 969 tv: 0 nM: 1
548.165399999999980 77.582702999999995
f: 969 tv: 1 nM: 1
599.709039999999960 82.061477999999994
f: 970 tv: 0 nM: 1
547.105289999999970 77.131576999999993
f: 970 tv: 1 nM: 1
600.000000000000000 82.000000000000000
f: 971 tv: 0 nM: 1
546.609500000000030 76.970802000000006
f: 971 tv: 1 nM: 1
600.802609999999960 81.820175000000006
f: 972 tv: 0 nM: 1
545.901489999999970 76.901520000000005
f: 972 tv: 1 nM: 1
601.441959999999990 81.415176000000002
f: 973 tv: 0 nM: 1
544.946050000000010 76.453238999999996
f: 973 tv: 1 nM: 1
602.000000000000000 81.241935999999995
f: 974 tv: 0 nM: 1
544.015139999999970 76.015152000000000
f: 974 tv: 1 nM: 1
602.980159999999960 80.718254000000002
f: 975 tv: 0 nM: 1
543.271120000000000 75.799294000000003
f: 975 tv: 1 nM: 1
603.739140000000020 80.465217999999993
f: 976 tv: 0 nM: 1
542.520260000000010 75.412163000000007
f: 976 tv: 1 nM: 1
604.500000000000000 80.000000000000000
f: 977 tv: 0 nM: 1
541.669070000000030 75.039565999999994
f: 977 tv: 1 nM: 1
605.448790000000030 79.783462999999998
f: 978 tv: 0 nM: 1
540.873050000000030 74.842308000000003
f: 978 tv: 1 nM: 1
606.061460000000010 79.709014999999994
f: 979 tv: 0 nM: 1
540.283810000000020 74.297295000000005
f: 979 tv: 1 nM: 1
607.058350000000020 79.233337000000006
f: 980 tv: 0 nM: 1
539.166690000000020 73.964539000000002
f: 980 tv: 1 nM: 1
607.971310000000020 78.848358000000005
f: 981 tv: 0 nM: 1
538.325320000000030 73.633560000000003
f: 981 tv: 1 nM: 1
609.000000000000000 78.500000000000000
f: 982 tv: 0 nM: 1
537.540529999999990 73.358108999999999
f: 982 tv: 1 nM: 1
610.012269999999940 78.397537000000000
f: 983 tv: 0 nM: 1
536.557800000000040 73.037414999999996
f: 983 tv: 1 nM: 1
610.960630000000040 77.673225000000002
f: 984 tv: 0 nM: 1
535.611819999999970 72.684212000000002
f: 984 tv: 1 nM: 1
611.838870000000040 77.636368000000004
f: 985 tv: 0 nM: 1
535.104000000000040 72.275169000000005
f: 985 tv: 1 nM: 1
612.741819999999960 77.258194000000003
f: 986 tv: 0 nM: 1
533.756840000000010 72.147262999999995
f: 986 tv: 1 nM: 1
613.679690000000050 77.085937999999999
f: 987 tv: 0 nM: 1
532.769229999999990 71.975525000000005
f: 987 tv: 1 nM: 1
614.282960000000000 76.961242999999996
f: 988 tv: 0 nM: 1
531.671079999999960 71.796051000000006
f: 988 tv: 1 nM: 1
615.266420000000040 76.985397000000006
f: 989 tv: 0 nM: 1
530.768739999999980 71.525002000000001
f: 989 tv: 1 nM: 1
616.035709999999990 76.702376999999998
f: 990 tv: 0 nM: 1
530.000000000000000 71.107140000000001
f: 990 tv: 1 nM: 1
616.917299999999950 76.454886999999999
f: 991 tv: 0 nM: 1
528.937500000000000 71.075660999999997
f: 991 tv: 1 nM: 1
617.772699999999990 76.393935999999997
f: 992 tv: 0 nM: 1
527.556270000000040 70.963577000000001
f: 992 tv: 1 nM: 1
618.426569999999970 76.066436999999993
f: 993 tv: 0 nM: 1
526.477970000000030 70.544021999999998
f: 993 tv: 1 nM: 1
619.402280000000020 75.969925000000003
f: 994 tv: 0 nM: 1
525.367309999999970 70.540122999999994
f: 994 tv: 1 nM: 1
619.714780000000020 75.771125999999995
f: 995 tv: 0 nM: 1
524.094180000000050 70.373374999999996
f: 995 tv: 1 nM: 1
620.375000000000000 75.590278999999995
f: 996 tv: 0 nM: 1
522.657590000000030 69.800003000000004
f: 996 tv: 1 nM: 1
620.862610000000020 75.225189000000000
f: 997 tv: 0 nM: 1
521.500000000000000 69.793746999999996
f: 997 tv: 1 nM: 1
621.379459999999990 74.985816999999997
f: 998 tv: 0 nM: 1
520.277100000000020 69.420379999999994
f: 998 tv: 1 nM: 1
621.694640000000050 74.657714999999996
f: 999 tv: 0 nM: 1
518.581180000000020 69.237015000000000
f: 999 tv: 1 nM: 1
622.194460000000050 74.263885000000002
f: 1000 tv: 0 nM: 1
517.352170000000000 68.701256000000001
f: 1000 tv: 1 nM: 1
622.664310000000000 74.010490000000004
f: 1001 tv: 0 nM: 1
515.748470000000000 68.545456000000001
f: 1001 tv: 1 nM: 1
622.716189999999980 73.635131999999999
f: 1002 tv: 0 nM: 1
514.176090000000040 68.015724000000006
f: 1002 tv: 1 nM: 1
623.130130000000010 73.013701999999995
f: 1003 tv: 0 nM: 1
512.540100000000050 67.632712999999995
f: 1003 tv: 1 nM: 1
623.349669999999950 72.961539999999999
f: 1004 tv: 0 nM: 1
510.912109999999980 67.266662999999994
f: 1004 tv: 1 nM: 1
623.408509999999980 72.503264999999999
f: 1005 tv: 0 nM: 1
509.056210000000020 66.715973000000005
f: 1005 tv: 1 nM: 1
623.500000000000000 71.936171999999999
f: 1006 tv: 0 nM: 1
507.653840000000000 66.692307000000000
f: 1006 tv: 1 nM: 1
623.412169999999950 71.587836999999993
f: 1007 tv: 0 nM: 1
505.863650000000010 65.945457000000005
f: 1007 tv: 1 nM: 1
623.366639999999960 71.099997999999999
f: 1008 tv: 0 nM: 1
504.101810000000000 65.667664000000002
f: 1008 tv: 1 nM: 1
622.755189999999970 70.827583000000004
f: 1009 tv: 0 nM: 1
502.057590000000000 64.981819000000002
f: 1009 tv: 1 nM: 1
622.664310000000000 70.150002000000001
f: 1010 tv: 0 nM: 1
500.407199999999990 64.679642000000001
f: 1010 tv: 1 nM: 1
622.315799999999970 69.684212000000002
f: 1011 tv: 0 nM: 1
498.306760000000000 63.892639000000003
f: 1011 tv: 1 nM: 1
622.110720000000010 69.161072000000004
f: 1012 tv: 0 nM: 1
496.381649999999980 63.591717000000003
f: 1012 tv: 1 nM: 1
621.425659999999990 68.486487999999994
f: 1013 tv: 0 nM: 1
494.660489999999980 63.123458999999997
f: 1013 tv: 1 nM: 1
620.899289999999950 67.989211999999995
f: 1014 tv: 0 nM: 1
492.500000000000000 62.793751000000000
f: 1014 tv: 1 nM: 1
620.342099999999960 67.460526000000002
f: 1015 tv: 0 nM: 1
490.506410000000020 62.378203999999997
f: 1015 tv: 1 nM: 1
619.436649999999990 66.856667000000002
f: 1016 tv: 0 nM: 1
488.496829999999990 61.743670999999999
f: 1016 tv: 1 nM: 1
618.611819999999970 66.572372000000001
f: 1017 tv: 0 nM: 1
486.406459999999980 61.377419000000003
f: 1017 tv: 1 nM: 1
617.500000000000000 65.980262999999994
f: 1018 tv: 0 nM: 1
484.467530000000010 61.090907999999999
f: 1018 tv: 1 nM: 1
616.493410000000040 65.559212000000002
f: 1019 tv: 0 nM: 1
482.307459999999990 60.770187000000000
f: 1019 tv: 1 nM: 1
615.301270000000050 65.282050999999996
f: 1020 tv: 0 nM: 1
480.160610000000020 60.642426000000000
f: 1020 tv: 1 nM: 1
614.216680000000000 64.770004000000000
f: 1021 tv: 0 nM: 1
478.198210000000020 60.715977000000002
f: 1021 tv: 1 nM: 1
612.555539999999950 64.401961999999997
f: 1022 tv: 0 nM: 1
476.184050000000010 60.739265000000003
f: 1022 tv: 1 nM: 1
610.960630000000040 64.369698000000000
f: 1023 tv: 0 nM: 1
474.155700000000020 60.835326999999999
f: 1023 tv: 1 nM: 1
609.301270000000050 64.391022000000007
f: 1024 tv: 0 nM: 1
472.138430000000030 60.706215000000000
f: 1024 tv: 1 nM: 1
607.701360000000020 64.120804000000007
f: 1025 tv: 0 nM: 1
470.263309999999990 60.804732999999999
f: 1025 tv: 1 nM: 1
605.496759999999990 64.334412000000000
f: 1026 tv: 0 nM: 1
468.357149999999990 61.084415000000000
f: 1026 tv: 1 nM: 1
603.636660000000010 64.143332999999998
f: 1027 tv: 0 nM: 1
466.712580000000000 61.206589000000001
f: 1027 tv: 1 nM: 1
601.578920000000040 64.177627999999999
f: 1028 tv: 0 nM: 1
464.886230000000010 61.500000000000000
f: 1028 tv: 1 nM: 1
599.483340000000000 64.330001999999993
f: 1029 tv: 0 nM: 1
463.515809999999990 61.851264999999998
f: 1029 tv: 1 nM: 1
597.243410000000040 64.486839000000003
f: 1030 tv: 0 nM: 1
462.055209999999990 61.960121000000001
f: 1030 tv: 1 nM: 1
594.624209999999950 64.683228000000000
f: 1031 tv: 0 nM: 1
460.860259999999980 62.316772000000000
f: 1031 tv: 1 nM: 1
592.527590000000030 64.986205999999996
f: 1032 tv: 0 nM: 1
459.365839999999990 62.695121999999998
f: 1032 tv: 1 nM: 1
590.162050000000020 65.068969999999993
f: 1033 tv: 0 nM: 1
458.399990000000000 63.299999000000000
f: 1033 tv: 1 nM: 1
587.611080000000020 65.458336000000003
f: 1034 tv: 0 nM: 1
457.444790000000010 63.873375000000003
f: 1034 tv: 1 nM: 1
585.296690000000010 65.569999999999993
f: 1035 tv: 0 nM: 1
456.557680000000000 64.269226000000003
f: 1035 tv: 1 nM: 1
582.720699999999970 66.027587999999994
f: 1036 tv: 0 nM: 1
456.446199999999980 64.825951000000003
f: 1036 tv: 1 nM: 1
580.583309999999980 66.443336000000002
f: 1037 tv: 0 nM: 1
455.714749999999980 65.161072000000004
f: 1037 tv: 1 nM: 1
578.000000000000000 66.803451999999993
f: 1038 tv: 0 nM: 1
455.490270000000010 65.431815999999998
f: 1038 tv: 1 nM: 1
575.597229999999970 67.263885000000002
f: 1039 tv: 0 nM: 1
455.224490000000000 66.125854000000004
f: 1039 tv: 1 nM: 1
573.652889999999960 67.891723999999996
f: 1040 tv: 0 nM: 1
454.902679999999980 66.704696999999996
f: 1040 tv: 1 nM: 1
571.349669999999950 68.101394999999997
f: 1041 tv: 0 nM: 1
454.606450000000000 66.945160000000001
f: 1041 tv: 1 nM: 1
569.332210000000030 68.325339999999997
f: 1042 tv: 0 nM: 1
454.500000000000000 67.290779000000001
f: 1042 tv: 1 nM: 1
567.263670000000050 68.852737000000005
f: 1043 tv: 0 nM: 1
454.503240000000010 67.860389999999995
f: 1043 tv: 1 nM: 1
565.244749999999950 69.129372000000004
f: 1044 tv: 0 nM: 1
454.500000000000000 68.290779000000001
f: 1044 tv: 1 nM: 1
562.435730000000040 69.485718000000006
f: 1045 tv: 0 nM: 1
454.630000000000000 68.843329999999995
f: 1045 tv: 1 nM: 1
560.514159999999950 69.893615999999994
f: 1046 tv: 0 nM: 1
454.557830000000020 69.139458000000005
f: 1046 tv: 1 nM: 1
558.366449999999990 70.160956999999996
f: 1047 tv: 0 nM: 1
454.600649999999970 69.652596000000003
f: 1047 tv: 1 nM: 1
556.451419999999980 70.618056999999993
f: 1048 tv: 0 nM: 1
454.600680000000010 70.087249999999997
f: 1048 tv: 1 nM: 1
554.410340000000020 71.000000000000000
f: 1049 tv: 0 nM: 1
454.660950000000010 70.619865000000004
f: 1049 tv: 1 nM: 1
552.510859999999980 71.568839999999994
f: 1050 tv: 0 nM: 1
454.985290000000020 71.110291000000004
f: 1050 tv: 1 nM: 1
550.802059999999980 71.982635000000002
f: 1051 tv: 0 nM: 1
455.279299999999980 71.924141000000006
f: 1051 tv: 1 nM: 1
548.986390000000030 72.724486999999996
f: 1052 tv: 0 nM: 1
455.500000000000000 72.820694000000003
f: 1052 tv: 1 nM: 1
547.194210000000000 73.140288999999996
f: 1053 tv: 0 nM: 1
455.592190000000020 73.198577999999998
f: 1053 tv: 1 nM: 1
545.393620000000060 73.985816999999997
f: 1054 tv: 0 nM: 1
455.958950000000020 74.055969000000005
f: 1054 tv: 1 nM: 1
543.510250000000040 74.530822999999998
f: 1055 tv: 0 nM: 1
455.973299999999990 74.793892000000000
f: 1055 tv: 1 nM: 1
542.091609999999950 75.148857000000007
f: 1056 tv: 0 nM: 1
456.285709999999990 75.335716000000005
f: 1056 tv: 1 nM: 1
540.419679999999970 75.890511000000004
f: 1057 tv: 0 nM: 1
456.485410000000000 76.029197999999994
f: 1057 tv: 1 nM: 1
538.939390000000000 76.340912000000003
f: 1058 tv: 0 nM: 1
456.567659999999990 76.706764000000007
f: 1058 tv: 1 nM: 1
537.330929999999970 77.068343999999996
f: 1059 tv: 0 nM: 1
456.847019999999990 77.152985000000001
f: 1059 tv: 1 nM: 1
535.648869999999990 77.858779999999996
f: 1060 tv: 0 nM: 1
457.015139999999970 77.901511999999997
f: 1060 tv: 1 nM: 1
534.000000000000000 78.113631999999996
f: 1061 tv: 0 nM: 1
456.957699999999990 78.142302999999998
f: 1061 tv: 1 nM: 1
532.607120000000010 78.842856999999995
f: 1062 tv: 0 nM: 1
457.015139999999970 79.098488000000003
f: 1062 tv: 1 nM: 1
531.000000000000000 79.203125000000000
f: 1063 tv: 0 nM: 1
456.951140000000010 79.165413000000001
f: 1063 tv: 1 nM: 1
529.480289999999970 79.822838000000004
f: 1064 tv: 0 nM: 1
457.160709999999990 79.917854000000005
f: 1064 tv: 1 nM: 1
527.932310000000030 80.259399000000002
f: 1065 tv: 0 nM: 1
457.099210000000030 80.281745999999998
f: 1065 tv: 1 nM: 1
526.318179999999980 80.681815999999998
f: 1066 tv: 0 nM: 1
456.967739999999990 80.774192999999997
f: 1066 tv: 1 nM: 1
524.984860000000030 81.098479999999995
f: 1067 tv: 0 nM: 1
456.694639999999990 80.988547999999994
f: 1067 tv: 1 nM: 1
523.130430000000050 81.500000000000000
f: 1068 tv: 0 nM: 1
456.612790000000020 81.075187999999997
f: 1068 tv: 1 nM: 1
521.901610000000010 81.557372999999998
f: 1069 tv: 0 nM: 1
456.019839999999990 81.281745999999998
f: 1069 tv: 1 nM: 1
520.130430000000050 81.560867000000002
f: 1070 tv: 0 nM: 1
456.096769999999990 81.653228999999996
f: 1070 tv: 1 nM: 1
518.585270000000040 81.922477999999998
f: 1071 tv: 0 nM: 1
455.942320000000000 81.842308000000003
f: 1071 tv: 1 nM: 1
516.957700000000050 81.942307000000000
f: 1072 tv: 0 nM: 1
455.564880000000020 81.973281999999998
f: 1072 tv: 1 nM: 1
515.357729999999950 82.166663999999997
f: 1073 tv: 0 nM: 1
455.042300000000010 82.142302999999998
f: 1073 tv: 1 nM: 1
513.802249999999960 82.384331000000003
f: 1074 tv: 0 nM: 1
454.376770000000020 82.362679000000000
f: 1074 tv: 1 nM: 1
512.067990000000010 82.695999000000000
f: 1075 tv: 0 nM: 1
454.000000000000000 82.500000000000000
f: 1075 tv: 1 nM: 1
510.533050000000000 82.917357999999993
f: 1076 tv: 0 nM: 1
453.725010000000000 82.783332999999999
f: 1076 tv: 1 nM: 1
508.864750000000020 82.831969999999998
f: 1077 tv: 0 nM: 1
452.940490000000010 82.837303000000006
f: 1077 tv: 1 nM: 1
506.982759999999980 82.818969999999993
f: 1078 tv: 0 nM: 1
452.381680000000020 82.912216000000001
f: 1078 tv: 1 nM: 1
505.162690000000000 82.940475000000006
f: 1079 tv: 0 nM: 1
451.450380000000000 83.057250999999994
f: 1079 tv: 1 nM: 1
503.710539999999980 83.112778000000006
f: 1080 tv: 0 nM: 1
450.895170000000010 83.104836000000006
f: 1080 tv: 1 nM: 1
502.135249999999980 83.168030000000002
f: 1081 tv: 0 nM: 1
450.091680000000000 83.108337000000006
f: 1081 tv: 1 nM: 1
500.298400000000020 83.088706999999999
f: 1082 tv: 0 nM: 1
449.438690000000010 83.438682999999997
f: 1082 tv: 1 nM: 1
498.872099999999990 83.139533999999998
f: 1083 tv: 0 nM: 1
448.500000000000000 83.381821000000002
f: 1083 tv: 1 nM: 1
497.133330000000000 83.125000000000000
f: 1084 tv: 0 nM: 1
447.818969999999980 83.370688999999999
f: 1084 tv: 1 nM: 1
495.407069999999980 83.092917999999997
f: 1085 tv: 0 nM: 1
446.658540000000020 83.126014999999995
f: 1085 tv: 1 nM: 1
493.640019999999990 83.129997000000003
f: 1086 tv: 0 nM: 1
445.826259999999990 83.266953000000001
f: 1086 tv: 1 nM: 1
491.940490000000010 83.075394000000003
f: 1087 tv: 0 nM: 1
444.500000000000000 83.130431999999999
f: 1087 tv: 1 nM: 1
490.188969999999980 83.248031999999995
f: 1088 tv: 0 nM: 1
443.653500000000010 83.083336000000003
f: 1088 tv: 1 nM: 1
488.743589999999980 82.901711000000006
f: 1089 tv: 0 nM: 1
442.457150000000010 82.785713000000001
f: 1089 tv: 1 nM: 1
487.000000000000000 82.500000000000000
f: 1090 tv: 0 nM: 1
441.330350000000010 82.767853000000002
f: 1090 tv: 1 nM: 1
485.772740000000000 82.545456000000001
f: 1091 tv: 0 nM: 1
440.169649999999990 82.946426000000002
f: 1091 tv: 1 nM: 1
483.911290000000010 82.774192999999997
f: 1092 tv: 0 nM: 1
438.653840000000000 82.500000000000000
f: 1092 tv: 1 nM: 1
482.612610000000020 82.382880999999998
f: 1093 tv: 0 nM: 1
437.380949999999980 82.433334000000002
f: 1093 tv: 1 nM: 1
481.200010000000020 81.925003000000004
f: 1094 tv: 0 nM: 1
436.325679999999980 82.247703999999999
f: 1094 tv: 1 nM: 1
479.902530000000010 81.699150000000003
f: 1095 tv: 0 nM: 1
434.628570000000020 82.195235999999994
f: 1095 tv: 1 nM: 1
478.216680000000000 81.766662999999994
f: 1096 tv: 0 nM: 1
433.172419999999990 81.905174000000002
f: 1096 tv: 1 nM: 1
477.120700000000000 81.370688999999999
f: 1097 tv: 0 nM: 1
431.661900000000000 81.533332999999999
f: 1097 tv: 1 nM: 1
476.027769999999980 81.268517000000003
f: 1098 tv: 0 nM: 1
430.242979999999990 81.518692000000001
f: 1098 tv: 1 nM: 1
474.466680000000000 81.000000000000000
f: 1099 tv: 0 nM: 1
428.500000000000000 81.500000000000000
f: 1099 tv: 1 nM: 1
473.314970000000020 80.759842000000006
f: 1100 tv: 0 nM: 1
427.162289999999980 81.662277000000003
f: 1100 tv: 1 nM: 1
472.233060000000020 80.656784000000002
f: 1101 tv: 0 nM: 1
425.382870000000030 81.864868000000001
f: 1101 tv: 1 nM: 1
471.622950000000000 80.426231000000001
f: 1102 tv: 0 nM: 1
423.826259999999990 81.792373999999995
f: 1102 tv: 1 nM: 1
470.637180000000000 80.685837000000006
f: 1103 tv: 0 nM: 1
422.504669999999980 81.406540000000007
f: 1103 tv: 1 nM: 1
470.000000000000000 80.241935999999995
f: 1104 tv: 0 nM: 1
420.961209999999990 81.418105999999995
f: 1104 tv: 1 nM: 1
469.453489999999990 80.201553000000004
f: 1105 tv: 0 nM: 1
419.252259999999980 81.581085000000002
f: 1105 tv: 1 nM: 1
468.831970000000010 80.135245999999995
f: 1106 tv: 0 nM: 1
417.970340000000020 81.699150000000003
f: 1106 tv: 1 nM: 1
468.265870000000010 79.972221000000005
f: 1107 tv: 0 nM: 1
416.549989999999980 81.340912000000003
f: 1107 tv: 1 nM: 1
468.135249999999980 79.831969999999998
f: 1108 tv: 0 nM: 1
414.942990000000010 81.671051000000006
f: 1108 tv: 1 nM: 1
467.734129999999990 80.027778999999995
f: 1109 tv: 0 nM: 1
413.651639999999990 81.692627000000002
f: 1109 tv: 1 nM: 1
467.700780000000010 79.972442999999998
f: 1110 tv: 0 nM: 1
412.048400000000020 81.653228999999996
f: 1110 tv: 1 nM: 1
467.387209999999980 80.082702999999995
f: 1111 tv: 0 nM: 1
410.831970000000010 81.922134000000000
f: 1111 tv: 1 nM: 1
467.600770000000010 80.069762999999995
f: 1112 tv: 0 nM: 1
409.734129999999990 82.027778999999995
f: 1112 tv: 1 nM: 1
467.465509999999990 80.129311000000001
f: 1113 tv: 0 nM: 1
408.382110000000010 82.134147999999996
f: 1113 tv: 1 nM: 1
467.500000000000000 80.000000000000000
f: 1114 tv: 0 nM: 1
407.038149999999970 82.317795000000004
f: 1114 tv: 1 nM: 1
467.879030000000000 80.241935999999995
f: 1115 tv: 0 nM: 1
405.821440000000000 82.146827999999999
f: 1115 tv: 1 nM: 1
467.953489999999990 80.515502999999995
f: 1116 tv: 0 nM: 1
404.191989999999980 82.323997000000006
f: 1116 tv: 1 nM: 1
468.108520000000000 80.282944000000001
f: 1117 tv: 0 nM: 1
403.032260000000010 82.701614000000006
f: 1117 tv: 1 nM: 1
468.795619999999990 80.718979000000004
f: 1118 tv: 0 nM: 1
401.842319999999970 82.942307000000000
f: 1118 tv: 1 nM: 1
469.000000000000000 80.669357000000005
f: 1119 tv: 0 nM: 1
400.330660000000020 83.000000000000000
f: 1119 tv: 1 nM: 1
469.067659999999990 80.642859999999999
f: 1120 tv: 0 nM: 1
399.026920000000020 83.042304999999999
f: 1120 tv: 1 nM: 1
469.311100000000010 80.737037999999998
f: 1121 tv: 0 nM: 1
397.641660000000000 83.074996999999996
f: 1121 tv: 1 nM: 1
469.628390000000020 80.804053999999994
f: 1122 tv: 0 nM: 1
396.162690000000000 83.059524999999994
f: 1122 tv: 1 nM: 1
470.000000000000000 81.000000000000000
f: 1123 tv: 0 nM: 1
394.616269999999990 83.155036999999993
f: 1123 tv: 1 nM: 1
470.266419999999980 81.094893999999996
f: 1124 tv: 0 nM: 1
393.242520000000010 83.332092000000003
f: 1124 tv: 1 nM: 1
470.618040000000010 81.263885000000002
f: 1125 tv: 0 nM: 1
391.846769999999990 83.790321000000006
f: 1125 tv: 1 nM: 1
470.536679999999990 81.129997000000003
f: 1126 tv: 0 nM: 1
390.161290000000010 83.758064000000005
f: 1126 tv: 1 nM: 1
470.718959999999980 81.204375999999996
f: 1127 tv: 0 nM: 1
388.500000000000000 83.893615999999994
f: 1127 tv: 1 nM: 1
470.742950000000010 81.257041999999998
f: 1128 tv: 0 nM: 1
386.946720000000030 83.586067000000000
f: 1128 tv: 1 nM: 1
471.000000000000000 81.000000000000000
f: 1129 tv: 0 nM: 1
385.156250000000000 83.335937999999999
f: 1129 tv: 1 nM: 1
470.949310000000030 81.050674000000001
f: 1130 tv: 0 nM: 1
383.533320000000000 83.218520999999996
f: 1130 tv: 1 nM: 1
470.802090000000020 81.017364999999998
f: 1131 tv: 0 nM: 1
381.624079999999990 83.109488999999996
f: 1131 tv: 1 nM: 1
470.579099999999980 80.446205000000006
f: 1132 tv: 0 nM: 1
380.011540000000020 82.842308000000003
f: 1132 tv: 1 nM: 1
470.536679999999990 80.229996000000000
f: 1133 tv: 0 nM: 1
378.281040000000020 82.204375999999996
f: 1133 tv: 1 nM: 1
470.503330000000010 79.756668000000005
f: 1134 tv: 0 nM: 1
376.450010000000020 82.085716000000005
f: 1134 tv: 1 nM: 1
470.416659999999980 79.403846999999999
f: 1135 tv: 0 nM: 1
374.289460000000020 81.360900999999998
f: 1135 tv: 1 nM: 1
470.000000000000000 79.000000000000000
f: 1136 tv: 0 nM: 1
372.390499999999970 80.970802000000006
f: 1136 tv: 1 nM: 1
469.470759999999980 78.444809000000006
f: 1137 tv: 0 nM: 1
370.295619999999990 80.175185999999997
f: 1137 tv: 1 nM: 1
469.217100000000020 77.500000000000000
f: 1138 tv: 0 nM: 1
368.205229999999970 79.563430999999994
f: 1138 tv: 1 nM: 1
468.490140000000000 76.944076999999993
f: 1139 tv: 0 nM: 1
366.426580000000000 79.038460000000001
f: 1139 tv: 1 nM: 1
468.000000000000000 76.046668999999994
f: 1140 tv: 0 nM: 1
364.482880000000020 78.325339999999997
f: 1140 tv: 1 nM: 1
467.526310000000020 75.276313999999999
f: 1141 tv: 0 nM: 1
362.240999999999990 77.410072000000000
f: 1141 tv: 1 nM: 1
466.796969999999990 74.448486000000003
f: 1142 tv: 0 nM: 1
359.917300000000010 76.612778000000006
f: 1142 tv: 1 nM: 1
466.250000000000000 73.474357999999995
f: 1143 tv: 0 nM: 1
358.060270000000000 76.234038999999996
f: 1143 tv: 1 nM: 1
465.500000000000000 72.682929999999999
f: 1144 tv: 0 nM: 1
355.940490000000010 75.384917999999999
f: 1144 tv: 1 nM: 1
464.527769999999980 71.737656000000001
f: 1145 tv: 0 nM: 1
353.899290000000010 75.010788000000005
f: 1145 tv: 1 nM: 1
463.855349999999990 70.889938000000001
f: 1146 tv: 0 nM: 1
351.583340000000020 74.395836000000003
f: 1146 tv: 1 nM: 1
463.118200000000000 70.381821000000002
f: 1147 tv: 0 nM: 1
349.438840000000030 73.974823000000001
f: 1147 tv: 1 nM: 1
462.201869999999990 69.552795000000003
f: 1148 tv: 0 nM: 1
347.500000000000000 73.179305999999997
f: 1148 tv: 1 nM: 1
461.656430000000000 68.726990000000001
f: 1149 tv: 0 nM: 1
345.284730000000020 72.562500000000000
f: 1149 tv: 1 nM: 1
460.438660000000030 68.116562000000002
f: 1150 tv: 0 nM: 1
343.142330000000020 72.087592999999998
f: 1150 tv: 1 nM: 1
459.496829999999990 67.338607999999994
f: 1151 tv: 0 nM: 1
340.735900000000020 71.644362999999998
f: 1151 tv: 1 nM: 1
458.552460000000000 66.645065000000002
f: 1152 tv: 0 nM: 1
338.797210000000010 71.227271999999999
f: 1152 tv: 1 nM: 1
457.509490000000030 66.243668000000000
f: 1153 tv: 0 nM: 1
336.559450000000030 70.856644000000003
f: 1153 tv: 1 nM: 1
456.418760000000020 65.487503000000004
f: 1154 tv: 0 nM: 1
334.314939999999980 70.555190999999994
f: 1154 tv: 1 nM: 1
455.445159999999990 65.048385999999994
f: 1155 tv: 0 nM: 1
332.113009999999970 70.428084999999996
f: 1155 tv: 1 nM: 1
454.182099999999990 64.632712999999995
f: 1156 tv: 0 nM: 1
329.597230000000020 70.381943000000007
f: 1156 tv: 1 nM: 1
452.916200000000000 64.500000000000000
f: 1157 tv: 0 nM: 1
327.620569999999990 70.120566999999994
f: 1157 tv: 1 nM: 1
451.691160000000020 64.355880999999997
f: 1158 tv: 0 nM: 1
325.382749999999990 70.103447000000003
f: 1158 tv: 1 nM: 1
450.346830000000010 64.043350000000004
f: 1159 tv: 0 nM: 1
323.164280000000020 70.364288000000002
f: 1159 tv: 1 nM: 1
449.005679999999980 63.914771999999999
f: 1160 tv: 0 nM: 1
321.010859999999980 70.634056000000001
f: 1160 tv: 1 nM: 1
447.467469999999990 63.742603000000003
f: 1161 tv: 0 nM: 1
318.714290000000010 70.578568000000004
f: 1161 tv: 1 nM: 1
445.846830000000010 63.710982999999999
f: 1162 tv: 0 nM: 1
316.554050000000020 70.587836999999993
f: 1162 tv: 1 nM: 1
443.997250000000010 63.760990000000000
f: 1163 tv: 0 nM: 1
313.917300000000010 70.921051000000006
f: 1163 tv: 1 nM: 1
442.102260000000000 63.977271999999999
f: 1164 tv: 0 nM: 1
312.103700000000000 71.240737999999993
f: 1164 tv: 1 nM: 1
440.146549999999990 63.956898000000002
f: 1165 tv: 0 nM: 1
309.768219999999990 71.764899999999997
f: 1165 tv: 1 nM: 1
438.149990000000000 64.273528999999996
f: 1166 tv: 0 nM: 1
307.410340000000020 72.075867000000002
f: 1166 tv: 1 nM: 1
436.333340000000020 64.488097999999994
f: 1167 tv: 0 nM: 1
305.503600000000010 72.564751000000001
f: 1167 tv: 1 nM: 1
433.823849999999990 64.846587999999997
f: 1168 tv: 0 nM: 1
303.353729999999980 72.962585000000004
f: 1168 tv: 1 nM: 1
431.525849999999990 65.204025000000001
f: 1169 tv: 0 nM: 1
301.478090000000010 73.751823000000002
f: 1169 tv: 1 nM: 1
429.096589999999990 65.664771999999999
f: 1170 tv: 0 nM: 1
299.635710000000020 74.457145999999995
f: 1170 tv: 1 nM: 1
426.660829999999980 66.488303999999999
f: 1171 tv: 0 nM: 1
297.746489999999990 75.288734000000005
f: 1171 tv: 1 nM: 1
424.126469999999980 67.150002000000001
f: 1172 tv: 0 nM: 1
296.116420000000010 76.075339999999997
f: 1172 tv: 1 nM: 1
421.628750000000030 67.745506000000006
f: 1173 tv: 0 nM: 1
294.500000000000000 77.179314000000005
f: 1173 tv: 1 nM: 1
418.925720000000010 68.500000000000000
f: 1174 tv: 0 nM: 1
292.858209999999990 77.611937999999995
f: 1174 tv: 1 nM: 1
416.268739999999980 69.393753000000004
f: 1175 tv: 0 nM: 1
291.560150000000020 78.503760999999997
f: 1175 tv: 1 nM: 1
413.950010000000020 69.932350000000000
f: 1176 tv: 0 nM: 1
290.325930000000030 79.433334000000002
f: 1176 tv: 1 nM: 1
411.051089999999990 70.857529000000000
f: 1177 tv: 0 nM: 1
289.003539999999990 80.446808000000004
f: 1177 tv: 1 nM: 1
408.314360000000020 71.952095000000000
f: 1178 tv: 0 nM: 1
288.407809999999980 81.340423999999999
f: 1178 tv: 1 nM: 1
405.821440000000000 72.832419999999999
f: 1179 tv: 0 nM: 1
287.351069999999990 82.276595999999998
f: 1179 tv: 1 nM: 1
403.187130000000020 73.652045999999999
f: 1180 tv: 0 nM: 1
286.407809999999980 83.262412999999995
f: 1180 tv: 1 nM: 1
401.069759999999970 74.901161000000002
f: 1181 tv: 0 nM: 1
285.559450000000030 84.248253000000005
f: 1181 tv: 1 nM: 1
398.414699999999980 75.797058000000007
f: 1182 tv: 0 nM: 1
285.000000000000000 85.107140000000001
f: 1182 tv: 1 nM: 1
396.058470000000000 76.763160999999997
f: 1183 tv: 0 nM: 1
284.410059999999990 85.960434000000006
f: 1183 tv: 1 nM: 1
393.817139999999990 77.660004000000001
f: 1184 tv: 0 nM: 1
284.230770000000010 87.024474999999995
f: 1184 tv: 1 nM: 1
391.156430000000000 78.751396000000000
f: 1185 tv: 0 nM: 1
283.772400000000000 87.884331000000003
f: 1185 tv: 1 nM: 1
389.000000000000000 79.500000000000000
f: 1186 tv: 0 nM: 1
283.387700000000000 88.742751999999996
f: 1186 tv: 1 nM: 1
386.900570000000020 80.687134000000000
f: 1187 tv: 0 nM: 1
283.363650000000010 89.272728000000001
f: 1187 tv: 1 nM: 1
384.548490000000020 81.599997999999999
f: 1188 tv: 0 nM: 1
283.000000000000000 90.466667000000001
f: 1188 tv: 1 nM: 1
382.589290000000010 82.589286999999999
f: 1189 tv: 0 nM: 1
282.936100000000010 91.045113000000001
f: 1189 tv: 1 nM: 1
380.551210000000030 83.539153999999996
f: 1190 tv: 0 nM: 1
282.903560000000030 91.760711999999998
f: 1190 tv: 1 nM: 1
378.385100000000020 84.034164000000004
f: 1191 tv: 0 nM: 1
282.828460000000010 92.299271000000005
f: 1191 tv: 1 nM: 1
376.390899999999990 84.696967999999998
f: 1192 tv: 0 nM: 1
283.000000000000000 93.021125999999995
f: 1192 tv: 1 nM: 1
374.429440000000000 85.634972000000005
f: 1193 tv: 0 nM: 1
283.061980000000010 93.553719000000001
f: 1193 tv: 1 nM: 1
372.484280000000010 86.512580999999997
f: 1194 tv: 0 nM: 1
283.329470000000010 93.914726000000002
f: 1194 tv: 1 nM: 1
370.456239999999980 87.206253000000004
f: 1195 tv: 0 nM: 1
283.476749999999980 94.596901000000003
f: 1195 tv: 1 nM: 1
368.472230000000020 87.737656000000001
f: 1196 tv: 0 nM: 1
283.564880000000020 95.141220000000004
f: 1196 tv: 1 nM: 1
366.564820000000000 88.435181000000000
f: 1197 tv: 0 nM: 1
283.857700000000020 95.273078999999996
f: 1197 tv: 1 nM: 1
365.062099999999990 88.901961999999997
f: 1198 tv: 0 nM: 1
283.888460000000010 95.942307000000000
f: 1198 tv: 1 nM: 1
363.376590000000020 89.541138000000004
f: 1199 tv: 0 nM: 1
284.088469999999970 96.273078999999996
f: 1199 tv: 1 nM: 1
361.570530000000020 89.814102000000005
f: 1200 tv: 0 nM: 1
284.397550000000020 96.889342999999997
f: 1200 tv: 1 nM: 1
359.815949999999990 90.457053999999999
f: 1201 tv: 0 nM: 1
284.960629999999980 97.240157999999994
f: 1201 tv: 1 nM: 1
358.165590000000010 90.750000000000000
f: 1202 tv: 0 nM: 1
285.175200000000020 97.649574000000001
f: 1202 tv: 1 nM: 1
356.363920000000010 91.446205000000006
f: 1203 tv: 0 nM: 1
285.351350000000020 97.698195999999996
f: 1203 tv: 1 nM: 1
355.060520000000000 91.707008000000002
f: 1204 tv: 0 nM: 1
285.919490000000000 98.266953000000001
f: 1204 tv: 1 nM: 1
353.364500000000020 92.206451000000001
f: 1205 tv: 0 nM: 1
286.113040000000010 98.595650000000006
f: 1205 tv: 1 nM: 1
351.589659999999980 92.193100000000001
f: 1206 tv: 0 nM: 1
286.326450000000020 98.826447000000002
f: 1206 tv: 1 nM: 1
349.613650000000010 92.762985000000000
f: 1207 tv: 0 nM: 1
286.741390000000020 98.913794999999993
f: 1207 tv: 1 nM: 1
348.279299999999980 93.027587999999994
f: 1208 tv: 0 nM: 1
286.922120000000010 99.241805999999997
f: 1208 tv: 1 nM: 1
346.506590000000020 93.289473999999998
f: 1209 tv: 0 nM: 1
287.225680000000010 99.292038000000005
f: 1209 tv: 1 nM: 1
344.665619999999990 93.426749999999998
f: 1210 tv: 0 nM: 1
287.000000000000000 99.500000000000000
f: 1210 tv: 1 nM: 1
343.083340000000020 93.729996000000000
f: 1211 tv: 0 nM: 1
287.307340000000010 99.522934000000006
f: 1211 tv: 1 nM: 1
341.444459999999990 93.826385000000002
f: 1212 tv: 0 nM: 1
287.500000000000000 99.652541999999997
f: 1212 tv: 1 nM: 1
339.866210000000020 94.007041999999998
f: 1213 tv: 0 nM: 1
287.555049999999990 99.587158000000002
f: 1213 tv: 1 nM: 1
338.330930000000020 94.118706000000003
f: 1214 tv: 0 nM: 1
287.692659999999990 99.477065999999994
f: 1214 tv: 1 nM: 1
336.602109999999980 93.876761999999999
f: 1215 tv: 0 nM: 1
287.864870000000000 99.500000000000000
f: 1215 tv: 1 nM: 1
334.700010000000020 93.931030000000007
f: 1216 tv: 0 nM: 1
287.739140000000020 99.465217999999993
f: 1216 tv: 1 nM: 1
333.259400000000030 93.977447999999995
f: 1217 tv: 0 nM: 1
287.720579999999980 99.083336000000003
f: 1217 tv: 1 nM: 1
331.390499999999970 94.029197999999994
f: 1218 tv: 0 nM: 1
287.871429999999980 99.019051000000005
f: 1218 tv: 1 nM: 1
329.583340000000020 93.569999999999993
f: 1219 tv: 0 nM: 1
287.434570000000010 99.000000000000000
f: 1219 tv: 1 nM: 1
328.236479999999970 93.601348999999999
f: 1220 tv: 0 nM: 1
287.458710000000000 98.793578999999994
f: 1220 tv: 1 nM: 1
326.437040000000020 93.248146000000006
f: 1221 tv: 0 nM: 1
287.390019999999990 98.610000999999997
f: 1221 tv: 1 nM: 1
324.620569999999990 93.120566999999994
f: 1222 tv: 0 nM: 1
287.455870000000000 98.563727999999998
f: 1222 tv: 1 nM: 1
323.054350000000000 93.054351999999994
f: 1223 tv: 0 nM: 1
287.009610000000010 98.500000000000000
f: 1223 tv: 1 nM: 1
321.390499999999970 93.080292000000000
f: 1224 tv: 0 nM: 1
286.693690000000000 98.121619999999993
f: 1224 tv: 1 nM: 1
319.561159999999970 92.895683000000005
f: 1225 tv: 0 nM: 1
286.271849999999970 97.966019000000003
f: 1225 tv: 1 nM: 1
317.686620000000000 92.785210000000006
f: 1226 tv: 0 nM: 1
285.665039999999980 97.893203999999997
f: 1226 tv: 1 nM: 1
316.157680000000030 92.542304999999999
f: 1227 tv: 0 nM: 1
285.538090000000010 97.495238999999998
f: 1227 tv: 1 nM: 1
314.471619999999970 92.184394999999995
f: 1228 tv: 0 nM: 1
285.036070000000000 97.474227999999997
f: 1228 tv: 1 nM: 1
312.958950000000020 92.055969000000005
f: 1229 tv: 0 nM: 1
284.519229999999990 97.375000000000000
f: 1229 tv: 1 nM: 1
311.098480000000000 91.901511999999997
f: 1230 tv: 0 nM: 1
284.325679999999980 97.339447000000007
f: 1230 tv: 1 nM: 1
309.126919999999980 91.842308000000003
f: 1231 tv: 0 nM: 1
283.913450000000010 96.971153000000001
f: 1231 tv: 1 nM: 1
307.772400000000000 91.466414999999998
f: 1232 tv: 0 nM: 1
283.326079999999990 96.978256000000002
f: 1232 tv: 1 nM: 1
306.027769999999980 91.265868999999995
f: 1233 tv: 0 nM: 1
282.609980000000010 96.610000999999997
f: 1233 tv: 1 nM: 1
304.234129999999990 91.059524999999994
f: 1234 tv: 0 nM: 1
281.608700000000000 96.717392000000004
f: 1234 tv: 1 nM: 1
302.732539999999970 91.069762999999995
f: 1235 tv: 0 nM: 1
281.635409999999980 96.562500000000000
f: 1235 tv: 1 nM: 1
301.098480000000000 90.901511999999997
f: 1236 tv: 0 nM: 1
280.882079999999970 96.825469999999996
f: 1236 tv: 1 nM: 1
299.549620000000000 90.843513000000002
f: 1237 tv: 0 nM: 1
280.436280000000010 96.544121000000004
f: 1237 tv: 1 nM: 1
297.977109999999980 90.797707000000003
f: 1238 tv: 0 nM: 1
279.390019999999990 96.610000999999997
f: 1238 tv: 1 nM: 1
296.057250000000010 90.809157999999996
f: 1239 tv: 0 nM: 1
278.413270000000010 96.362244000000004
f: 1239 tv: 1 nM: 1
294.552860000000010 90.304878000000002
f: 1240 tv: 0 nM: 1
277.480009999999990 96.389999000000003
f: 1240 tv: 1 nM: 1
292.920009999999990 90.444000000000003
f: 1241 tv: 0 nM: 1
276.635920000000000 96.359222000000003
f: 1241 tv: 1 nM: 1
291.451840000000000 90.137039000000001
f: 1242 tv: 0 nM: 1
275.637760000000010 96.321426000000002
f: 1242 tv: 1 nM: 1
289.639340000000000 90.336067000000000
f: 1243 tv: 0 nM: 1
274.590910000000010 96.464645000000004
f: 1243 tv: 1 nM: 1
288.133850000000000 90.452759000000000
f: 1244 tv: 0 nM: 1
273.433690000000010 96.413269000000000
f: 1244 tv: 1 nM: 1
286.514590000000000 90.109488999999996
f: 1245 tv: 0 nM: 1
272.609980000000010 96.389999000000003
f: 1245 tv: 1 nM: 1
284.940490000000010 90.281745999999998
f: 1246 tv: 0 nM: 1
270.694459999999990 96.349997999999999
f: 1246 tv: 1 nM: 1
283.274450000000000 90.015038000000004
f: 1247 tv: 0 nM: 1
269.368409999999980 96.573684999999998
f: 1247 tv: 1 nM: 1
281.117189999999990 90.218750000000000
f: 1248 tv: 0 nM: 1
268.024049999999990 96.399039999999999
f: 1248 tv: 1 nM: 1
279.609500000000030 90.145988000000003
f: 1249 tv: 0 nM: 1
266.495060000000020 96.559402000000006
f: 1249 tv: 1 nM: 1
277.940490000000010 90.162696999999994
f: 1250 tv: 0 nM: 1
264.750000000000000 96.645836000000003
f: 1250 tv: 1 nM: 1
276.072569999999980 90.451614000000006
f: 1251 tv: 0 nM: 1
263.564360000000020 97.183166999999997
f: 1251 tv: 1 nM: 1
274.218509999999980 90.466667000000001
f: 1252 tv: 0 nM: 1
261.547880000000020 97.239365000000006
f: 1252 tv: 1 nM: 1
272.938539999999990 90.364754000000005
f: 1253 tv: 0 nM: 1
260.250000000000000 97.406250000000000
f: 1253 tv: 1 nM: 1
270.944459999999990 90.674071999999995
f: 1254 tv: 0 nM: 1
258.222230000000020 97.364197000000004
f: 1254 tv: 1 nM: 1
269.055970000000000 90.958954000000006
f: 1255 tv: 0 nM: 1
256.519990000000010 97.389999000000003
f: 1255 tv: 1 nM: 1
267.704380000000010 90.890511000000004
f: 1256 tv: 0 nM: 1
255.196810000000000 97.526595999999998
f: 1256 tv: 1 nM: 1
266.000000000000000 91.000000000000000
f: 1257 tv: 0 nM: 1
253.130950000000010 97.273810999999995
f: 1257 tv: 1 nM: 1
264.500000000000000 90.820685999999995
f: 1258 tv: 0 nM: 1
251.500000000000000 97.389999000000003
f: 1258 tv: 1 nM: 1
263.118530000000020 90.848145000000002
f: 1259 tv: 0 nM: 1
249.793470000000010 97.315216000000007
f: 1259 tv: 1 nM: 1
261.520260000000010 90.527023000000000
f: 1260 tv: 0 nM: 1
248.300000000000010 97.294739000000007
f: 1260 tv: 1 nM: 1
260.148869999999990 90.305344000000005
f: 1261 tv: 0 nM: 1
246.197800000000000 97.313186999999999
f: 1261 tv: 1 nM: 1
258.901520000000000 90.098488000000003
f: 1262 tv: 0 nM: 1
244.468750000000000 96.770836000000003
f: 1262 tv: 1 nM: 1
257.500000000000000 89.890511000000004
f: 1263 tv: 0 nM: 1
243.270829999999990 96.500000000000000
f: 1263 tv: 1 nM: 1
256.399990000000000 89.671431999999996
f: 1264 tv: 0 nM: 1
241.804990000000000 96.495002999999997
f: 1264 tv: 1 nM: 1
255.302159999999990 88.982017999999997
f: 1265 tv: 0 nM: 1
240.449430000000010 96.264045999999993
f: 1265 tv: 1 nM: 1
254.379430000000010 88.829787999999994
f: 1266 tv: 0 nM: 1
238.364489999999990 95.668227999999999
f: 1266 tv: 1 nM: 1
253.404419999999990 88.375000000000000
f: 1267 tv: 0 nM: 1
237.250000000000000 95.406250000000000
f: 1267 tv: 1 nM: 1
252.664340000000010 87.947556000000006
f: 1268 tv: 0 nM: 1
236.151170000000010 94.965118000000004
f: 1268 tv: 1 nM: 1
251.952210000000010 87.437500000000000
f: 1269 tv: 0 nM: 1
235.038829999999990 94.665047000000001
f: 1269 tv: 1 nM: 1
251.442170000000000 86.860541999999995
f: 1270 tv: 0 nM: 1
233.409089999999990 94.500000000000000
f: 1270 tv: 1 nM: 1
250.529220000000010 86.555190999999994
f: 1271 tv: 0 nM: 1
232.245190000000010 93.764420000000001
f: 1271 tv: 1 nM: 1
250.353749999999990 86.037414999999996
f: 1272 tv: 0 nM: 1
231.164989999999990 93.745002999999997
f: 1272 tv: 1 nM: 1
249.683460000000000 85.183456000000007
f: 1273 tv: 0 nM: 1
230.145160000000000 92.741935999999995
f: 1273 tv: 1 nM: 1
249.531460000000010 84.765732000000000
f: 1274 tv: 0 nM: 1
229.398059999999990 92.519417000000004
f: 1274 tv: 1 nM: 1
249.516660000000000 84.330001999999993
f: 1275 tv: 0 nM: 1
228.649990000000000 92.227776000000006
f: 1275 tv: 1 nM: 1
249.530000000000000 83.556663999999998
f: 1276 tv: 0 nM: 1
228.202030000000010 91.661613000000003
f: 1276 tv: 1 nM: 1
249.557830000000000 83.139458000000005
f: 1277 tv: 0 nM: 1
227.569310000000000 91.613861000000000
f: 1277 tv: 1 nM: 1
249.670979999999990 82.622580999999997
f: 1278 tv: 0 nM: 1
227.495060000000000 90.886139000000000
f: 1278 tv: 1 nM: 1
250.222230000000000 82.083336000000003
f: 1279 tv: 0 nM: 1
227.298859999999990 90.166663999999997
f: 1279 tv: 1 nM: 1
250.473680000000000 81.513160999999997
f: 1280 tv: 0 nM: 1
226.750000000000000 90.458336000000003
f: 1280 tv: 1 nM: 1
250.825650000000000 80.891448999999994
f: 1281 tv: 0 nM: 1
226.949540000000010 89.623856000000004
f: 1281 tv: 1 nM: 1
251.547300000000010 80.500000000000000
f: 1282 tv: 0 nM: 1
226.922329999999990 89.266991000000004
f: 1282 tv: 1 nM: 1
252.010070000000010 79.939598000000004
f: 1283 tv: 0 nM: 1
226.890350000000010 89.162277000000003
f: 1283 tv: 1 nM: 1
252.630010000000000 79.629997000000003
f: 1284 tv: 0 nM: 1
227.169649999999990 88.821426000000002
f: 1284 tv: 1 nM: 1
253.442170000000000 79.139458000000005
f: 1285 tv: 0 nM: 1
227.307340000000010 88.477065999999994
f: 1285 tv: 1 nM: 1
254.238400000000010 78.817879000000005
f: 1286 tv: 0 nM: 1
227.709990000000000 88.150002000000001
f: 1286 tv: 1 nM: 1
255.023030000000010 78.121712000000002
f: 1287 tv: 0 nM: 1
228.000000000000000 87.698195999999996
f: 1287 tv: 1 nM: 1
255.755030000000000 78.087249999999997
f: 1288 tv: 0 nM: 1
228.637759999999990 87.678573999999998
f: 1288 tv: 1 nM: 1
256.830139999999970 77.939102000000005
f: 1289 tv: 0 nM: 1
229.461900000000010 87.514281999999994
f: 1289 tv: 1 nM: 1
257.442320000000000 77.692307000000000
f: 1290 tv: 0 nM: 1
230.117110000000000 87.418914999999998
f: 1290 tv: 1 nM: 1
258.342100000000020 77.684212000000002
f: 1291 tv: 0 nM: 1
230.913639999999990 87.104545999999999
f: 1291 tv: 1 nM: 1
259.470759999999980 77.555190999999994
f: 1292 tv: 0 nM: 1
231.836840000000000 87.421051000000006
f: 1292 tv: 1 nM: 1
260.416659999999980 77.583336000000003
f: 1293 tv: 0 nM: 1
232.861120000000000 87.372223000000005
f: 1293 tv: 1 nM: 1
261.201259999999990 77.638367000000002
f: 1294 tv: 0 nM: 1
233.641420000000010 87.272728000000001
f: 1294 tv: 1 nM: 1
262.136660000000010 77.770004000000000
f: 1295 tv: 0 nM: 1
234.830279999999990 87.541283000000007
f: 1295 tv: 1 nM: 1
262.611850000000000 77.782898000000003
f: 1296 tv: 0 nM: 1
235.823810000000010 87.495238999999998
f: 1296 tv: 1 nM: 1
263.503330000000010 78.043334999999999
f: 1297 tv: 0 nM: 1
237.097929999999990 87.474227999999997
f: 1297 tv: 1 nM: 1
264.216799999999980 78.052443999999994
f: 1298 tv: 0 nM: 1
237.754899999999990 87.735291000000004
f: 1298 tv: 1 nM: 1
264.520840000000020 78.381943000000007
f: 1299 tv: 0 nM: 1
239.097929999999990 87.587631000000002
f: 1299 tv: 1 nM: 1
264.777769999999980 78.916663999999997
f: 1300 tv: 0 nM: 1
239.369990000000000 87.739998000000000
f: 1300 tv: 1 nM: 1
265.396549999999990 79.013794000000004
f: 1301 tv: 0 nM: 1
240.054990000000000 88.055000000000007
f: 1301 tv: 1 nM: 1
265.337830000000000 79.195946000000006
f: 1302 tv: 0 nM: 1
241.071429999999990 88.542854000000005
f: 1302 tv: 1 nM: 1
265.279299999999980 79.075867000000002
f: 1303 tv: 0 nM: 1
242.135420000000010 88.458336000000003
f: 1303 tv: 1 nM: 1
265.166659999999980 79.679489000000004
f: 1304 tv: 0 nM: 1
242.636370000000000 88.699996999999996
f: 1304 tv: 1 nM: 1
265.065980000000020 79.968750000000000
f: 1305 tv: 0 nM: 1
243.061860000000000 89.056702000000001
f: 1305 tv: 1 nM: 1
264.592190000000020 80.262412999999995
f: 1306 tv: 0 nM: 1
243.369990000000000 89.260002000000000
f: 1306 tv: 1 nM: 1
263.960269999999980 80.572845000000001
f: 1307 tv: 0 nM: 1
243.739139999999990 89.739127999999994
f: 1307 tv: 1 nM: 1
263.299989999999980 80.786208999999999
f: 1308 tv: 0 nM: 1
244.328430000000000 89.671570000000003
f: 1308 tv: 1 nM: 1
262.561159999999970 80.974823000000001
f: 1309 tv: 0 nM: 1
244.619570000000010 89.543480000000002
f: 1309 tv: 1 nM: 1
261.881469999999980 81.085189999999997
f: 1310 tv: 0 nM: 1
244.826079999999990 89.782607999999996
f: 1310 tv: 1 nM: 1
260.952540000000000 81.175185999999997
f: 1311 tv: 0 nM: 1
244.716659999999990 89.627776999999995
f: 1311 tv: 1 nM: 1
260.076079999999990 81.510872000000006
f: 1312 tv: 0 nM: 1
244.639790000000000 90.000000000000000
f: 1312 tv: 1 nM: 1
258.963500000000010 81.718979000000004
f: 1313 tv: 0 nM: 1
244.455890000000010 90.436272000000002
f: 1313 tv: 1 nM: 1
257.461270000000010 82.059860000000000
f: 1314 tv: 0 nM: 1
243.380280000000000 90.161972000000006
f: 1314 tv: 1 nM: 1
256.057680000000000 82.257689999999997
f: 1315 tv: 0 nM: 1
243.742430000000010 91.282829000000007
f: 1315 tv: 1 nM: 1
254.592189999999990 82.737587000000005
f: 1316 tv: 0 nM: 1
243.060440000000000 91.571426000000002
f: 1316 tv: 1 nM: 1
253.122220000000000 83.311110999999997
f: 1317 tv: 0 nM: 1
242.631319999999990 92.020202999999995
f: 1317 tv: 1 nM: 1
251.437040000000000 83.862960999999999
f: 1318 tv: 0 nM: 1
242.313830000000000 92.430847000000000
f: 1318 tv: 1 nM: 1
249.316540000000000 84.183456000000007
f: 1319 tv: 0 nM: 1
241.214280000000000 92.666663999999997
f: 1319 tv: 1 nM: 1
247.383330000000000 84.529999000000004
f: 1320 tv: 0 nM: 1
240.021269999999990 93.095748999999998
f: 1320 tv: 1 nM: 1
245.392370000000000 85.114586000000003
f: 1321 tv: 0 nM: 1
238.760860000000010 93.597824000000003
f: 1321 tv: 1 nM: 1
242.818180000000010 85.842658999999998
f: 1322 tv: 0 nM: 1
238.038960000000000 94.188309000000004
f: 1322 tv: 1 nM: 1
240.609500000000000 86.145981000000006
f: 1323 tv: 0 nM: 1
236.611120000000000 94.355553000000000
f: 1323 tv: 1 nM: 1
238.412160000000000 86.527023000000000
f: 1324 tv: 0 nM: 1
234.955119999999990 95.211539999999999
f: 1324 tv: 1 nM: 1
236.399229999999990 86.930237000000005
f: 1325 tv: 0 nM: 1
233.835450000000010 95.310126999999994
f: 1325 tv: 1 nM: 1
234.014500000000000 87.304351999999994
f: 1326 tv: 0 nM: 1
232.416670000000010 95.572220000000002
f: 1326 tv: 1 nM: 1
231.577769999999990 87.870368999999997
f: 1327 tv: 0 nM: 1
231.057300000000000 96.130211000000003
f: 1327 tv: 1 nM: 1
228.858260000000000 88.129920999999996
f: 1328 tv: 0 nM: 1
229.695010000000000 96.584998999999996
f: 1328 tv: 1 nM: 1
226.633590000000000 88.896950000000004
f: 1329 tv: 0 nM: 1
228.163040000000000 97.402175999999997
f: 1329 tv: 1 nM: 1
224.015150000000010 89.015152000000000
f: 1330 tv: 0 nM: 1
226.881580000000010 97.855262999999994
f: 1330 tv: 1 nM: 1
221.534619999999990 89.626923000000005
f: 1331 tv: 0 nM: 1
225.144749999999990 97.881576999999993
f: 1331 tv: 1 nM: 1
219.098480000000000 90.098479999999995
f: 1332 tv: 0 nM: 1
224.017239999999990 98.126434000000003
f: 1332 tv: 1 nM: 1
216.909390000000000 90.449661000000006
f: 1333 tv: 0 nM: 1
222.425289999999990 99.040229999999994
f: 1333 tv: 1 nM: 1
214.230770000000010 90.975525000000005
f: 1334 tv: 0 nM: 1
220.455549999999990 98.988892000000007
f: 1334 tv: 1 nM: 1
211.675189999999990 91.233574000000004
f: 1335 tv: 0 nM: 1
218.869049999999990 99.607146999999998
f: 1335 tv: 1 nM: 1
209.235289999999990 91.801468000000000
f: 1336 tv: 0 nM: 1
217.521739999999990 99.597824000000003
f: 1336 tv: 1 nM: 1
206.444819999999990 91.965514999999996
f: 1337 tv: 0 nM: 1
215.472230000000000 100.283330000000010
f: 1337 tv: 1 nM: 1
204.072589999999990 92.451614000000006
f: 1338 tv: 0 nM: 1
214.190720000000000 100.536080000000000
f: 1338 tv: 1 nM: 1
201.528370000000000 92.737587000000005
f: 1339 tv: 0 nM: 1
212.456529999999990 101.115939999999990
f: 1339 tv: 1 nM: 1
198.842320000000000 93.196151999999998
f: 1340 tv: 0 nM: 1
210.920459999999990 101.579539999999990
f: 1340 tv: 1 nM: 1
196.394929999999990 93.750000000000000
f: 1341 tv: 0 nM: 1
209.310970000000000 101.579269999999990
f: 1341 tv: 1 nM: 1
193.796429999999990 93.882141000000004
f: 1342 tv: 0 nM: 1
208.067080000000000 101.932930000000000
f: 1342 tv: 1 nM: 1
191.436610000000000 94.105637000000002
f: 1343 tv: 0 nM: 1
206.407209999999990 101.927830000000000
f: 1343 tv: 1 nM: 1
189.238249999999990 94.322143999999994
f: 1344 tv: 0 nM: 1
204.833329999999990 101.988890000000000
f: 1344 tv: 1 nM: 1
186.523969999999990 94.647262999999995
f: 1345 tv: 0 nM: 1
203.066270000000000 102.289150000000010
f: 1345 tv: 1 nM: 1
184.146620000000010 94.864661999999996
f: 1346 tv: 0 nM: 1
201.585530000000010 102.559209999999990
f: 1346 tv: 1 nM: 1
181.620579999999990 95.063828000000001
f: 1347 tv: 0 nM: 1
200.176830000000000 102.286580000000000
f: 1347 tv: 1 nM: 1
178.869859999999990 94.965751999999995
f: 1348 tv: 0 nM: 1
198.242110000000000 102.268420000000010
f: 1348 tv: 1 nM: 1
176.321689999999990 95.178321999999994
f: 1349 tv: 0 nM: 1
196.916670000000010 102.780300000000000
f: 1349 tv: 1 nM: 1
173.777400000000000 95.277396999999993
f: 1350 tv: 0 nM: 1
195.129410000000010 103.111760000000000
f: 1350 tv: 1 nM: 1
171.575870000000010 95.489654999999999
f: 1351 tv: 0 nM: 1
193.500000000000000 103.000000000000000
f: 1351 tv: 1 nM: 1
169.215329999999990 95.335769999999997
f: 1352 tv: 0 nM: 1
191.811690000000000 102.948049999999990
f: 1352 tv: 1 nM: 1
166.774430000000000 95.552627999999999
f: 1353 tv: 0 nM: 1
190.383330000000000 103.294450000000000
f: 1353 tv: 1 nM: 1
163.871320000000000 95.731621000000004
f: 1354 tv: 0 nM: 1
188.578309999999990 102.740970000000000
f: 1354 tv: 1 nM: 1
161.048949999999990 95.758742999999996
f: 1355 tv: 0 nM: 1
186.660490000000010 103.197530000000000
f: 1355 tv: 1 nM: 1
159.145389999999990 95.446808000000004
f: 1356 tv: 0 nM: 1
185.649990000000000 103.250000000000000
f: 1356 tv: 1 nM: 1
156.445159999999990 95.370971999999995
f: 1357 tv: 0 nM: 1
184.500000000000000 103.250000000000000
f: 1357 tv: 1 nM: 1
154.031039999999990 95.324134999999998
f: 1358 tv: 0 nM: 1
159.500000000000000 174.000000000000000
f: 1358 tv: 1 nM: 1
107.750000000000000 186.750000000000000
f: 1359 tv: 0 nM: 1
158.760860000000010 176.739139999999990
f: 1359 tv: 1 nM: 1
107.201610000000000 188.201609999999990
f: 1360 tv: 0 nM: 1
159.600010000000000 178.300000000000010
f: 1360 tv: 1 nM: 1
107.634919999999990 189.587300000000000
f: 1361 tv: 0 nM: 1
159.333329999999990 179.100010000000000
f: 1361 tv: 1 nM: 1
108.040650000000000 191.402440000000010
f: 1362 tv: 0 nM: 1
159.319670000000000 180.426220000000000
f: 1362 tv: 1 nM: 1
108.527590000000000 192.820690000000010
f: 1363 tv: 0 nM: 1
159.948710000000010 182.025630000000010
f: 1363 tv: 1 nM: 1
108.444440000000000 194.737030000000000
f: 1364 tv: 0 nM: 1
160.000000000000000 182.847230000000000
f: 1364 tv: 1 nM: 1
108.281949999999990 195.473680000000000
f: 1365 tv: 0 nM: 1
160.824999999999990 183.887499999999990
f: 1365 tv: 1 nM: 1
108.967860000000000 196.753570000000000
f: 1366 tv: 0 nM: 1
160.161759999999990 184.132350000000000
f: 1366 tv: 1 nM: 1
108.800000000000000 197.796290000000000
f: 1367 tv: 0 nM: 1
160.683670000000010 184.653060000000010
f: 1367 tv: 1 nM: 1
108.850399999999990 198.255910000000000
f: 1368 tv: 0 nM: 1
159.899990000000000 186.488890000000000
f: 1368 tv: 1 nM: 1
109.267169999999990 198.751910000000010
f: 1369 tv: 0 nM: 1
160.313430000000010 185.649260000000000
f: 1369 tv: 1 nM: 1
108.824430000000010 199.049620000000000
f: 1370 tv: 0 nM: 1
160.191180000000000 185.705890000000010
f: 1370 tv: 1 nM: 1
109.229630000000000 198.885189999999990
f: 1371 tv: 0 nM: 1
160.068180000000010 185.750000000000000
f: 1371 tv: 1 nM: 1
109.543170000000000 198.676250000000010
f: 1372 tv: 0 nM: 1
160.426220000000000 185.581970000000010
f: 1372 tv: 1 nM: 1
109.778200000000000 198.413530000000010
f: 1373 tv: 0 nM: 1
160.068500000000000 185.130140000000010
f: 1373 tv: 1 nM: 1
109.626020000000000 197.369920000000010
f: 1374 tv: 0 nM: 1
159.773249999999990 183.808140000000010
f: 1374 tv: 1 nM: 1
109.360720000000000 196.853579999999990
f: 1375 tv: 0 nM: 1
158.472230000000000 183.138880000000000
f: 1375 tv: 1 nM: 1
109.634610000000000 195.411540000000000
f: 1376 tv: 0 nM: 1
159.937500000000000 181.770829999999990
f: 1376 tv: 1 nM: 1
109.511810000000000 194.358260000000000
f: 1377 tv: 0 nM: 1
159.084610000000000 180.569230000000000
f: 1377 tv: 1 nM: 1
109.732560000000010 192.596890000000000
f: 1378 tv: 0 nM: 1
159.352260000000000 180.579540000000010
f: 1378 tv: 1 nM: 1
109.715450000000000 191.378050000000000
f: 1379 tv: 0 nM: 1
159.290539999999990 178.195950000000010
f: 1379 tv: 1 nM: 1
109.691999999999990 189.592000000000010
f: 1380 tv: 0 nM: 1
158.827869999999990 177.278690000000010
f: 1380 tv: 1 nM: 1
109.815969999999990 187.802079999999990
f: 1381 tv: 0 nM: 1
158.605560000000000 175.594449999999990
f: 1381 tv: 1 nM: 1
109.968250000000000 185.833329999999990
f: 1382 tv: 0 nM: 1
158.262190000000000 173.554869999999990
f: 1382 tv: 1 nM: 1
110.157690000000000 183.703840000000010
f: 1383 tv: 0 nM: 1
157.381820000000000 172.209090000000000
f: 1383 tv: 1 nM: 1
110.539130000000000 181.621739999999990
f: 1384 tv: 0 nM: 1
158.051130000000000 171.255680000000010
f: 1384 tv: 1 nM: 1
111.371560000000000 179.440370000000000
f: 1385 tv: 0 nM: 1
157.738800000000000 168.283580000000000
f: 1385 tv: 1 nM: 1
111.724140000000010 177.155170000000000
f: 1386 tv: 0 nM: 1
157.217389999999990 166.688400000000000
f: 1386 tv: 1 nM: 1
111.995859999999990 174.983479999999990
f: 1387 tv: 0 nM: 1
156.590270000000000 164.465270000000000
f: 1387 tv: 1 nM: 1
112.660000000000000 172.455990000000010
f: 1388 tv: 0 nM: 1
156.699999999999990 163.387499999999990
f: 1388 tv: 1 nM: 1
112.879700000000000 169.733080000000000
f: 1389 tv: 0 nM: 1
156.406659999999990 160.733340000000000
f: 1389 tv: 1 nM: 1
112.857730000000000 167.308940000000010
f: 1390 tv: 0 nM: 1
155.450549999999990 158.708789999999990
f: 1390 tv: 1 nM: 1
113.945310000000010 164.382810000000010
f: 1391 tv: 0 nM: 1
155.125000000000000 157.152770000000000
f: 1391 tv: 1 nM: 1
114.330640000000000 162.040330000000010
f: 1392 tv: 0 nM: 1
154.632350000000000 154.235289999999990
f: 1392 tv: 1 nM: 1
114.357730000000000 159.565030000000010
f: 1393 tv: 0 nM: 1
154.798779999999990 152.518290000000010
f: 1393 tv: 1 nM: 1
115.285190000000000 156.725920000000000
f: 1394 tv: 0 nM: 1
154.228389999999990 151.000000000000000
f: 1394 tv: 1 nM: 1
115.575540000000000 153.931659999999990
f: 1395 tv: 0 nM: 1
153.771610000000010 148.395060000000000
f: 1395 tv: 1 nM: 1
116.058820000000000 151.661759999999990
f: 1396 tv: 0 nM: 1
153.417720000000000 145.841770000000000
f: 1396 tv: 1 nM: 1
116.459460000000010 148.182430000000010
f: 1397 tv: 0 nM: 1
153.432830000000000 144.395520000000000
f: 1397 tv: 1 nM: 1
117.175780000000000 145.363280000000000
f: 1398 tv: 0 nM: 1
152.161759999999990 141.558820000000000
f: 1398 tv: 1 nM: 1
117.770370000000000 143.040740000000000
f: 1399 tv: 0 nM: 1
151.805880000000000 139.988239999999990
f: 1399 tv: 1 nM: 1
118.707480000000000 140.431980000000010
f: 1400 tv: 0 nM: 1
151.923080000000000 137.946149999999990
f: 1400 tv: 1 nM: 1
119.603570000000000 137.946429999999990
f: 1401 tv: 0 nM: 1
151.443180000000010 136.511370000000000
f: 1401 tv: 1 nM: 1
119.654839999999990 135.690320000000010
f: 1402 tv: 0 nM: 1
151.246669999999990 134.333329999999990
f: 1402 tv: 1 nM: 1
121.145160000000000 133.491940000000000
f: 1403 tv: 0 nM: 1
151.512049999999990 133.000000000000000
f: 1403 tv: 1 nM: 1
122.335660000000000 131.052439999999990
f: 1404 tv: 0 nM: 1
150.511370000000000 131.318180000000010
f: 1404 tv: 1 nM: 1
123.464290000000010 128.899990000000000
f: 1405 tv: 0 nM: 1
150.706660000000000 130.073330000000000
f: 1405 tv: 1 nM: 1
124.386370000000000 127.237020000000000
f: 1406 tv: 0 nM: 1
150.036589999999990 128.878050000000000
f: 1406 tv: 1 nM: 1
125.474530000000000 125.687900000000000
f: 1407 tv: 0 nM: 1
149.457320000000010 127.579269999999990
f: 1407 tv: 1 nM: 1
126.781460000000000 123.943710000000000
f: 1408 tv: 0 nM: 1
149.727260000000000 126.694810000000000
f: 1408 tv: 1 nM: 1
128.407900000000010 122.414469999999990
f: 1409 tv: 0 nM: 1
150.291210000000010 125.274730000000010
f: 1409 tv: 1 nM: 1
129.431369999999990 121.094770000000000
f: 1410 tv: 0 nM: 1
150.013520000000000 124.252250000000000
f: 1410 tv: 1 nM: 1
131.556289999999990 119.705299999999990
f: 1411 tv: 0 nM: 1
150.209870000000000 123.462970000000000
f: 1411 tv: 1 nM: 1
132.870970000000000 118.487100000000000
f: 1412 tv: 0 nM: 1
150.638090000000010 122.471430000000000
f: 1412 tv: 1 nM: 1
134.898210000000010 117.565870000000000
f: 1413 tv: 0 nM: 1
151.090489999999990 121.161900000000000
f: 1413 tv: 1 nM: 1
136.706590000000010 116.440119999999990
f: 1414 tv: 0 nM: 1
151.760640000000000 120.430850000000010
f: 1414 tv: 1 nM: 1
138.332179999999990 114.886990000000000
f: 1415 tv: 0 nM: 1
152.296709999999990 119.609889999999990
f: 1415 tv: 1 nM: 1
140.885539999999990 113.843380000000000
f: 1416 tv: 0 nM: 1
153.111120000000000 118.611120000000000
f: 1416 tv: 1 nM: 1
142.715620000000000 113.078130000000000
f: 1417 tv: 0 nM: 1
153.166670000000010 117.701150000000000
f: 1417 tv: 1 nM: 1
144.728759999999990 112.209149999999990
f: 1418 tv: 0 nM: 1
154.126430000000000 117.396550000000000
f: 1418 tv: 1 nM: 1
146.907970000000010 111.395709999999990
f: 1419 tv: 0 nM: 1
155.220429999999990 116.881720000000000
f: 1419 tv: 1 nM: 1
149.063250000000010 110.629520000000000
f: 1420 tv: 0 nM: 1
156.222780000000000 116.287130000000000
f: 1420 tv: 1 nM: 1
151.184050000000010 110.303680000000000
f: 1421 tv: 0 nM: 1
157.379120000000000 115.813190000000010
f: 1421 tv: 1 nM: 1
153.977000000000000 109.660920000000000
f: 1422 tv: 0 nM: 1
157.931029999999990 115.477010000000010
f: 1422 tv: 1 nM: 1
156.357990000000000 109.278110000000000
f: 1423 tv: 0 nM: 1
159.020199999999990 115.368680000000000
f: 1423 tv: 1 nM: 1
158.543749999999990 109.206250000000000
f: 1424 tv: 0 nM: 1
160.327769999999990 115.394450000000010
f: 1424 tv: 1 nM: 1
161.000000000000000 109.323899999999990
f: 1425 tv: 0 nM: 1
161.202969999999990 115.524750000000000
f: 1425 tv: 1 nM: 1
163.564100000000000 109.621799999999990
f: 1426 tv: 0 nM: 1
163.166670000000010 116.295240000000010
f: 1426 tv: 1 nM: 1
166.308179999999990 110.279880000000010
f: 1427 tv: 0 nM: 1
163.972230000000000 116.712970000000000
f: 1427 tv: 1 nM: 1
169.164600000000010 111.204970000000000
f: 1428 tv: 0 nM: 1
165.490010000000010 117.239999999999990
f: 1428 tv: 1 nM: 1
171.988310000000010 112.400589999999990
f: 1429 tv: 0 nM: 1
166.590910000000010 118.329539999999990
f: 1429 tv: 1 nM: 1
174.486480000000000 113.527019999999990
f: 1430 tv: 0 nM: 1
167.950700000000010 119.408450000000000
f: 1430 tv: 1 nM: 1
177.316570000000010 114.715970000000000
f: 1431 tv: 0 nM: 1
169.824999999999990 120.287499999999990
f: 1431 tv: 1 nM: 1
180.406250000000000 116.406250000000000
f: 1432 tv: 0 nM: 1
171.076380000000000 121.562500000000000
f: 1432 tv: 1 nM: 1
182.986390000000000 118.221090000000000
f: 1433 tv: 0 nM: 1
172.755810000000000 123.593030000000000
f: 1433 tv: 1 nM: 1
185.621630000000010 119.763510000000000
f: 1434 tv: 0 nM: 1
173.921690000000010 124.807230000000000
f: 1434 tv: 1 nM: 1
188.829929999999990 121.840130000000000
f: 1435 tv: 0 nM: 1
175.829270000000010 126.890240000000010
f: 1435 tv: 1 nM: 1
191.562909999999990 123.903980000000000
f: 1436 tv: 0 nM: 1
177.726030000000010 128.376710000000000
f: 1436 tv: 1 nM: 1
194.503250000000010 126.334410000000010
f: 1437 tv: 0 nM: 1
179.398650000000000 130.439190000000000
f: 1437 tv: 1 nM: 1
197.045459999999990 128.581819999999990
f: 1438 tv: 0 nM: 1
181.158829999999990 132.352939999999990
f: 1438 tv: 1 nM: 1
199.819349999999990 130.887100000000000
f: 1439 tv: 0 nM: 1
182.770109999999990 134.385060000000010
f: 1439 tv: 1 nM: 1
202.572370000000010 133.289469999999990
f: 1440 tv: 0 nM: 1
185.049450000000010 136.494509999999990
f: 1440 tv: 1 nM: 1
205.354840000000000 135.680650000000010
f: 1441 tv: 0 nM: 1
186.488190000000000 138.696850000000010
f: 1441 tv: 1 nM: 1
208.156250000000000 138.065980000000000
f: 1442 tv: 0 nM: 1
188.389999999999990 140.389999999999990
f: 1442 tv: 1 nM: 1
211.035950000000010 140.673200000000010
f: 1443 tv: 0 nM: 1
189.844349999999990 142.316039999999990
f: 1443 tv: 1 nM: 1
213.432430000000010 143.574330000000000
f: 1444 tv: 0 nM: 1
192.105770000000010 144.961530000000010
f: 1444 tv: 1 nM: 1
215.908780000000010 146.016889999999990
f: 1445 tv: 0 nM: 1
193.856320000000010 147.103460000000010
f: 1445 tv: 1 nM: 1
218.424470000000010 148.910069999999990
f: 1446 tv: 0 nM: 1
196.036589999999990 149.682920000000000
f: 1446 tv: 1 nM: 1
220.532680000000000 151.267979999999990
f: 1447 tv: 0 nM: 1
197.722230000000000 151.708329999999990
f: 1447 tv: 1 nM: 1
223.141369999999990 153.813799999999990
f: 1448 tv: 0 nM: 1
199.308640000000000 153.882720000000010
f: 1448 tv: 1 nM: 1
224.981200000000000 156.857149999999990
f: 1449 tv: 0 nM: 1
201.052950000000010 155.717649999999990
f: 1449 tv: 1 nM: 1
227.342860000000000 159.557140000000000
f: 1450 tv: 0 nM: 1
202.880950000000010 158.238100000000000
f: 1450 tv: 1 nM: 1
229.806459999999990 162.741940000000000
f: 1451 tv: 0 nM: 1
205.011370000000000 160.545459999999990
f: 1451 tv: 1 nM: 1
231.559200000000000 165.302629999999990
f: 1452 tv: 0 nM: 1
204.687500000000000 164.187500000000000
f: 1452 tv: 1 nM: 1
233.708049999999990 168.308730000000000
f: 1453 tv: 0 nM: 1
207.552320000000010 165.308140000000010
f: 1453 tv: 1 nM: 1
235.175369999999990 170.682830000000000
f: 1454 tv: 0 nM: 1
209.307690000000010 167.060440000000000
f: 1454 tv: 1 nM: 1
237.040539999999990 172.804049999999990
f: 1455 tv: 0 nM: 1
211.419189999999990 169.414140000000000
f: 1455 tv: 1 nM: 1
238.500000000000000 175.820690000000010
f: 1456 tv: 0 nM: 1
212.474490000000000 171.627550000000010
f: 1456 tv: 1 nM: 1
240.164430000000010 178.308730000000000
f: 1457 tv: 0 nM: 1
213.698929999999990 173.844089999999990
f: 1457 tv: 1 nM: 1
241.514190000000010 180.907810000000010
f: 1458 tv: 0 nM: 1
215.065470000000000 175.934530000000000
f: 1458 tv: 1 nM: 1
242.770549999999990 183.263700000000000
f: 1459 tv: 0 nM: 1
216.838550000000000 178.213550000000000
f: 1459 tv: 1 nM: 1
244.156939999999990 185.810210000000010
f: 1460 tv: 0 nM: 1
218.117340000000010 180.321429999999990
f: 1460 tv: 1 nM: 1
245.392850000000010 188.221440000000000
f: 1461 tv: 0 nM: 1
219.530930000000010 181.731959999999990
f: 1461 tv: 1 nM: 1
246.522060000000010 190.573530000000010
f: 1462 tv: 0 nM: 1
221.456040000000000 184.241760000000000
f: 1462 tv: 1 nM: 1
247.697920000000010 192.954870000000000
f: 1463 tv: 0 nM: 1
221.846160000000000 185.829669999999990
f: 1463 tv: 1 nM: 1
248.552809999999990 195.257049999999990
f: 1464 tv: 0 nM: 1
222.823939999999990 188.225359999999990
f: 1464 tv: 1 nM: 1
249.471630000000000 197.737599999999990
f: 1465 tv: 0 nM: 1
224.662340000000000 189.746749999999990
f: 1465 tv: 1 nM: 1
250.488560000000010 200.057250000000010
f: 1466 tv: 0 nM: 1
225.727280000000010 191.357149999999990
f: 1466 tv: 1 nM: 1
251.257139999999990 202.107149999999990
f: 1467 tv: 0 nM: 1
227.296709999999990 193.609890000000010
f: 1467 tv: 1 nM: 1
252.330930000000000 204.118709999999990
f: 1468 tv: 0 nM: 1
228.954540000000010 195.704540000000010
f: 1468 tv: 1 nM: 1
252.826920000000000 206.250000000000000
f: 1469 tv: 0 nM: 1
229.200989999999990 197.553920000000010
f: 1469 tv: 1 nM: 1
253.258270000000010 208.387419999999990
f: 1470 tv: 0 nM: 1
230.539610000000010 198.504940000000000
f: 1470 tv: 1 nM: 1
253.984500000000000 210.647290000000000
f: 1471 tv: 0 nM: 1
231.250000000000000 200.389530000000010
f: 1471 tv: 1 nM: 1
254.742430000000010 212.462130000000000
f: 1472 tv: 0 nM: 1
232.100010000000000 202.240010000000010
f: 1472 tv: 1 nM: 1
254.567460000000010 214.242070000000010
f: 1473 tv: 0 nM: 1
232.863159999999990 204.005259999999990
f: 1473 tv: 1 nM: 1
255.140150000000010 215.950760000000000
f: 1474 tv: 0 nM: 1
233.548540000000000 205.495150000000000
f: 1474 tv: 1 nM: 1
255.405110000000010 217.744519999999990
f: 1475 tv: 0 nM: 1
234.199999999999990 206.312500000000000
f: 1475 tv: 1 nM: 1
255.904419999999990 219.367650000000000
f: 1476 tv: 0 nM: 1
235.265819999999990 207.702530000000000
f: 1476 tv: 1 nM: 1
255.977280000000010 220.606060000000010
f: 1477 tv: 0 nM: 1
235.697250000000000 209.408260000000010
f: 1477 tv: 1 nM: 1
255.812060000000000 222.099290000000000
f: 1478 tv: 0 nM: 1
236.772160000000010 210.069629999999990
f: 1478 tv: 1 nM: 1
255.740600000000000 223.022550000000000
f: 1479 tv: 0 nM: 1
237.136840000000010 210.889479999999990
f: 1479 tv: 1 nM: 1
256.169280000000010 224.070860000000010
f: 1480 tv: 0 nM: 1
237.686870000000000 211.207079999999990
f: 1480 tv: 1 nM: 1
255.624079999999990 225.014600000000000
f: 1481 tv: 0 nM: 1
238.424420000000000 211.959309999999990
f: 1481 tv: 1 nM: 1
255.528370000000000 225.737599999999990
f: 1482 tv: 0 nM: 1
239.000000000000000 212.500000000000000
f: 1482 tv: 1 nM: 1
255.372179999999990 226.045109999999990
f: 1483 tv: 0 nM: 1
239.232959999999990 212.914780000000010
f: 1483 tv: 1 nM: 1
254.930330000000000 226.479510000000000
f: 1484 tv: 0 nM: 1
238.840000000000000 212.500000000000000
f: 1484 tv: 1 nM: 1
254.833329999999990 226.759690000000010
f: 1485 tv: 0 nM: 1
239.283130000000000 213.421690000000010
f: 1485 tv: 1 nM: 1
254.564879999999990 226.706099999999990
f: 1486 tv: 0 nM: 1
239.862500000000010 213.000000000000000
f: 1486 tv: 1 nM: 1
254.151170000000010 226.697679999999990
f: 1487 tv: 0 nM: 1
239.835820000000010 212.500000000000000
f: 1487 tv: 1 nM: 1
253.883330000000000 226.375000000000000
f: 1488 tv: 0 nM: 1
239.945050000000010 212.587909999999990
f: 1488 tv: 1 nM: 1
253.399229999999990 225.914729999999990
f: 1489 tv: 0 nM: 1
241.164840000000000 212.401090000000010
f: 1489 tv: 1 nM: 1
253.007870000000000 225.681109999999990
f: 1490 tv: 0 nM: 1
240.897259999999990 211.383559999999990
f: 1490 tv: 1 nM: 1
252.957690000000010 224.942309999999990
f: 1491 tv: 0 nM: 1
240.743060000000010 210.659730000000000
f: 1491 tv: 1 nM: 1
252.355560000000000 223.974079999999990
f: 1492 tv: 0 nM: 1
240.930370000000010 210.278470000000000
f: 1492 tv: 1 nM: 1
252.048869999999990 222.917300000000010
f: 1493 tv: 0 nM: 1
241.421690000000010 209.367459999999990
f: 1493 tv: 1 nM: 1
251.968750000000000 222.015629999999990
f: 1494 tv: 0 nM: 1
240.313430000000010 207.589550000000000
f: 1494 tv: 1 nM: 1
251.560869999999990 220.756519999999990
f: 1495 tv: 0 nM: 1
240.843020000000000 207.261630000000000
f: 1495 tv: 1 nM: 1
251.166670000000010 219.034179999999990
f: 1496 tv: 0 nM: 1
240.896739999999990 205.918470000000010
f: 1496 tv: 1 nM: 1
251.196850000000010 217.578730000000010
f: 1497 tv: 0 nM: 1
241.010529999999990 204.542100000000000
f: 1497 tv: 1 nM: 1
250.798390000000010 216.241940000000000
f: 1498 tv: 0 nM: 1
241.450700000000010 202.809859999999990
f: 1498 tv: 1 nM: 1
250.061479999999990 214.520490000000000
f: 1499 tv: 0 nM: 1
241.590910000000010 201.777770000000000
f: 1499 tv: 1 nM: 1
250.142329999999990 212.978100000000010
f: 1500 tv: 0 nM: 1
241.527179999999990 200.070650000000000
f: 1500 tv: 1 nM: 1
249.709010000000010 211.020490000000000
f: 1501 tv: 0 nM: 1
241.500000000000000 199.000000000000000
f: 1501 tv: 1 nM: 1
249.455289999999990 209.272349999999990
f: 1502 tv: 0 nM: 1
241.755429999999990 196.896739999999990
f: 1502 tv: 1 nM: 1
249.027770000000000 207.734129999999990
f: 1503 tv: 0 nM: 1
241.579540000000010 195.500000000000000
f: 1503 tv: 1 nM: 1
249.194850000000000 205.944850000000000
f: 1504 tv: 0 nM: 1
241.791210000000010 194.434069999999990
f: 1504 tv: 1 nM: 1
249.186950000000000 204.086960000000000
f: 1505 tv: 0 nM: 1
241.379300000000000 192.936780000000000
f: 1505 tv: 1 nM: 1
249.117889999999990 202.601620000000000
f: 1506 tv: 0 nM: 1
241.550000000000010 191.383330000000000
f: 1506 tv: 1 nM: 1
249.244350000000000 201.030080000000000
f: 1507 tv: 0 nM: 1
241.967960000000010 190.250000000000000
f: 1507 tv: 1 nM: 1
249.209669999999990 199.790330000000010
f: 1508 tv: 0 nM: 1
241.647060000000010 189.300000000000010
f: 1508 tv: 1 nM: 1
249.064100000000000 198.461530000000010
f: 1509 tv: 0 nM: 1
242.792210000000010 187.954540000000010
f: 1509 tv: 1 nM: 1
249.569109999999990 197.223570000000000
f: 1510 tv: 0 nM: 1
242.045459999999990 186.987020000000000
f: 1510 tv: 1 nM: 1
249.895160000000000 195.895160000000000
f: 1511 tv: 0 nM: 1
242.766660000000000 185.906659999999990
f: 1511 tv: 1 nM: 1
250.417300000000010 194.721800000000000
f: 1512 tv: 0 nM: 1
243.178570000000010 184.721440000000000
f: 1512 tv: 1 nM: 1
250.642850000000010 193.691730000000010
f: 1513 tv: 0 nM: 1
243.376710000000000 184.082179999999990
f: 1513 tv: 1 nM: 1
251.500000000000000 192.385969999999990
f: 1514 tv: 0 nM: 1
243.659330000000010 183.269229999999990
f: 1514 tv: 1 nM: 1
252.250000000000000 191.184429999999990
f: 1515 tv: 0 nM: 1
243.955690000000000 182.303800000000000
f: 1515 tv: 1 nM: 1
252.965120000000010 190.085270000000010
f: 1516 tv: 0 nM: 1
244.883119999999990 181.409089999999990
f: 1516 tv: 1 nM: 1
254.000000000000000 188.796879999999990
f: 1517 tv: 0 nM: 1
244.940800000000000 180.046050000000010
f: 1517 tv: 1 nM: 1
254.879030000000000 187.685489999999990
f: 1518 tv: 0 nM: 1
245.860829999999990 178.855670000000000
f: 1518 tv: 1 nM: 1
255.984500000000000 186.166670000000010
f: 1519 tv: 0 nM: 1
246.929489999999990 177.814100000000000
f: 1519 tv: 1 nM: 1
257.104829999999990 184.895160000000000
f: 1520 tv: 0 nM: 1
247.545459999999990 176.647719999999990
f: 1520 tv: 1 nM: 1
258.114170000000000 183.346450000000000
f: 1521 tv: 0 nM: 1
247.616670000000000 175.427780000000010
f: 1521 tv: 1 nM: 1
259.168000000000010 181.483990000000010
f: 1522 tv: 0 nM: 1
248.229890000000010 173.166670000000010
f: 1522 tv: 1 nM: 1
260.414640000000020 179.703250000000000
f: 1523 tv: 0 nM: 1
248.510099999999990 171.818180000000010
f: 1523 tv: 1 nM: 1
261.891480000000000 177.848829999999990
f: 1524 tv: 0 nM: 1
249.431240000000000 170.431240000000000
f: 1524 tv: 1 nM: 1
262.905520000000020 175.767720000000000
f: 1525 tv: 0 nM: 1
250.072110000000010 168.947110000000010
f: 1525 tv: 1 nM: 1
264.000000000000000 173.796879999999990
f: 1526 tv: 0 nM: 1
252.000000000000000 166.000000000000000
f: 1526 tv: 1 nM: 1
265.039370000000020 172.129910000000000
f: 1527 tv: 0 nM: 1
251.578949999999990 165.381580000000010
f: 1527 tv: 1 nM: 1
266.402249999999980 169.917300000000010
f: 1528 tv: 0 nM: 1
251.937500000000000 163.835219999999990
f: 1528 tv: 1 nM: 1
267.899170000000030 168.163860000000000
f: 1529 tv: 0 nM: 1
252.761630000000000 162.715120000000010
f: 1529 tv: 1 nM: 1
269.314970000000020 166.799209999999990
f: 1530 tv: 0 nM: 1
253.802200000000000 161.302200000000000
f: 1530 tv: 1 nM: 1
270.480320000000010 165.169299999999990
f: 1531 tv: 0 nM: 1
254.560180000000000 160.791670000000010
f: 1531 tv: 1 nM: 1
271.940490000000010 163.765870000000010
f: 1532 tv: 0 nM: 1
255.385420000000010 159.427079999999990
f: 1532 tv: 1 nM: 1
273.515989999999990 162.104000000000010
f: 1533 tv: 0 nM: 1
256.425290000000020 157.959779999999990
f: 1533 tv: 1 nM: 1
275.168029999999990 160.864749999999990
f: 1534 tv: 0 nM: 1
257.000000000000000 157.500000000000000
f: 1534 tv: 1 nM: 1
276.585269999999980 159.899229999999990
f: 1535 tv: 0 nM: 1
257.873780000000010 156.344670000000010
f: 1535 tv: 1 nM: 1
278.492000000000020 159.208010000000000
f: 1536 tv: 0 nM: 1
258.774049999999990 155.504809999999990
f: 1536 tv: 1 nM: 1
279.972230000000020 158.734129999999990
f: 1537 tv: 0 nM: 1
259.715790000000030 155.489470000000010
f: 1537 tv: 1 nM: 1
281.566930000000010 157.988190000000000
f: 1538 tv: 0 nM: 1
260.711119999999990 155.011110000000000
f: 1538 tv: 1 nM: 1
283.178560000000000 157.853180000000010
f: 1539 tv: 0 nM: 1
262.000000000000000 156.000000000000000
f: 1539 tv: 1 nM: 1
285.000000000000000 157.882810000000010
f: 1540 tv: 0 nM: 1
263.000000000000000 155.053190000000000
f: 1540 tv: 1 nM: 1
286.500000000000000 157.774430000000000
f: 1541 tv: 0 nM: 1
264.477539999999980 155.123600000000010
f: 1541 tv: 1 nM: 1
288.200010000000020 157.858340000000000
f: 1542 tv: 0 nM: 1
264.916659999999980 155.461109999999990
f: 1542 tv: 1 nM: 1
289.710539999999980 158.000000000000000
f: 1543 tv: 0 nM: 1
265.895050000000030 155.543209999999990
f: 1543 tv: 1 nM: 1
291.437040000000020 158.025929999999990
f: 1544 tv: 0 nM: 1
267.410129999999980 155.573029999999990
f: 1544 tv: 1 nM: 1
293.155030000000010 158.484500000000000
f: 1545 tv: 0 nM: 1
267.829410000000000 155.929409999999990
f: 1545 tv: 1 nM: 1
294.988650000000010 158.670459999999990
f: 1546 tv: 0 nM: 1
269.578309999999990 156.066270000000000
f: 1546 tv: 1 nM: 1
296.515989999999990 158.807999999999990
f: 1547 tv: 0 nM: 1
270.523799999999990 156.416670000000010
f: 1547 tv: 1 nM: 1
298.488189999999970 159.090550000000010
f: 1548 tv: 0 nM: 1
271.737790000000020 156.518290000000010
f: 1548 tv: 1 nM: 1
300.146819999999990 159.821429999999990
f: 1549 tv: 0 nM: 1
273.397580000000000 157.126510000000000
f: 1549 tv: 1 nM: 1
301.868010000000030 160.296010000000000
f: 1550 tv: 0 nM: 1
274.500000000000000 158.413469999999990
f: 1550 tv: 1 nM: 1
303.353180000000010 160.694439999999990
f: 1551 tv: 0 nM: 1
275.586549999999990 158.125000000000000
f: 1551 tv: 1 nM: 1
305.117189999999990 161.117189999999990
f: 1552 tv: 0 nM: 1
277.005740000000000 158.862060000000010
f: 1552 tv: 1 nM: 1
306.898439999999990 161.828129999999990
f: 1553 tv: 0 nM: 1
278.123749999999970 159.198010000000010
f: 1553 tv: 1 nM: 1
308.468509999999980 162.259840000000000
f: 1554 tv: 0 nM: 1
279.385859999999980 160.048920000000010
f: 1554 tv: 1 nM: 1
310.117189999999990 163.000000000000000
f: 1555 tv: 0 nM: 1
280.203489999999990 160.610459999999990
f: 1555 tv: 1 nM: 1
312.043639999999980 163.924610000000000
f: 1556 tv: 0 nM: 1
281.464290000000010 161.869049999999990
f: 1556 tv: 1 nM: 1
313.763579999999990 164.984500000000000
f: 1557 tv: 0 nM: 1
282.942110000000010 162.568420000000000
f: 1557 tv: 1 nM: 1
315.401580000000020 165.925199999999990
f: 1558 tv: 0 nM: 1
284.286409999999990 163.767000000000000
f: 1558 tv: 1 nM: 1
316.945830000000000 167.537510000000000
f: 1559 tv: 0 nM: 1
284.000000000000000 166.000000000000000
f: 1559 tv: 1 nM: 1
318.750000000000000 168.629300000000000
f: 1560 tv: 0 nM: 1
286.521059999999980 167.021060000000010
f: 1560 tv: 1 nM: 1
320.159089999999990 171.227260000000000
f: 1561 tv: 0 nM: 1
287.831639999999990 168.596939999999990
f: 1561 tv: 1 nM: 1
321.967739999999990 173.701609999999990
f: 1562 tv: 0 nM: 1
289.006840000000010 171.054790000000000
f: 1562 tv: 1 nM: 1
323.372189999999990 175.864659999999990
f: 1563 tv: 0 nM: 1
289.988650000000010 173.568180000000010
f: 1563 tv: 1 nM: 1
325.007630000000010 178.843510000000010
f: 1564 tv: 0 nM: 1
291.086430000000010 175.500000000000000
f: 1564 tv: 1 nM: 1
326.452000000000000 181.119990000000000
f: 1565 tv: 0 nM: 1
293.014709999999980 177.750000000000000
f: 1565 tv: 1 nM: 1
327.710939999999990 182.882810000000010
f: 1566 tv: 0 nM: 1
294.119570000000010 179.804350000000000
f: 1566 tv: 1 nM: 1
329.247860000000000 185.679489999999990
f: 1567 tv: 0 nM: 1
295.638610000000030 181.653470000000000
f: 1567 tv: 1 nM: 1
330.566930000000010 187.751970000000000
f: 1568 tv: 0 nM: 1
296.698730000000010 183.544880000000010
f: 1568 tv: 1 nM: 1
331.987270000000020 189.970339999999990
f: 1569 tv: 0 nM: 1
297.617030000000000 185.489360000000000
f: 1569 tv: 1 nM: 1
333.413940000000030 192.151639999999990
f: 1570 tv: 0 nM: 1
299.141300000000000 187.423920000000010
f: 1570 tv: 1 nM: 1
334.463410000000010 193.857730000000000
f: 1571 tv: 0 nM: 1
300.402159999999980 189.239139999999990
f: 1571 tv: 1 nM: 1
335.911290000000010 195.774200000000010
f: 1572 tv: 0 nM: 1
301.688109999999990 190.673260000000000
f: 1572 tv: 1 nM: 1
336.950010000000020 197.641660000000000
f: 1573 tv: 0 nM: 1
302.962769999999980 192.430849999999990
f: 1573 tv: 1 nM: 1
338.329070000000000 199.264950000000000
f: 1574 tv: 0 nM: 1
304.164829999999990 193.521970000000010
f: 1574 tv: 1 nM: 1
340.011900000000030 200.837300000000000
f: 1575 tv: 0 nM: 1
305.142850000000010 195.162340000000000
f: 1575 tv: 1 nM: 1
341.303990000000000 202.604000000000010
f: 1576 tv: 0 nM: 1
306.670439999999990 196.659089999999990
f: 1576 tv: 1 nM: 1
342.355259999999990 203.934200000000000
f: 1577 tv: 0 nM: 1
307.610540000000010 198.436839999999990
f: 1577 tv: 1 nM: 1
343.592930000000020 205.314159999999990
f: 1578 tv: 0 nM: 1
309.277769999999980 199.767670000000010
f: 1578 tv: 1 nM: 1
345.135650000000000 206.891480000000000
f: 1579 tv: 0 nM: 1
310.500000000000000 201.270829999999990
f: 1579 tv: 1 nM: 1
346.281740000000010 208.218259999999990
f: 1580 tv: 0 nM: 1
311.711549999999990 202.000000000000000
f: 1580 tv: 1 nM: 1
347.146819999999990 209.821429999999990
f: 1581 tv: 0 nM: 1
312.981929999999980 203.265060000000010
f: 1581 tv: 1 nM: 1
348.701599999999980 211.088720000000000
f: 1582 tv: 0 nM: 1
314.126860000000020 203.791050000000010
f: 1582 tv: 1 nM: 1
349.850889999999990 212.429820000000010
f: 1583 tv: 0 nM: 1
314.931030000000020 205.948270000000010
f: 1583 tv: 1 nM: 1
350.849150000000010 213.590520000000000
f: 1584 tv: 0 nM: 1
316.298070000000000 206.951920000000000
f: 1584 tv: 1 nM: 1
351.666659999999980 215.166670000000010
f: 1585 tv: 0 nM: 1
316.445769999999980 208.174700000000000
f: 1585 tv: 1 nM: 1
352.952999999999970 216.444439999999990
f: 1586 tv: 0 nM: 1
318.528990000000020 209.507250000000000
f: 1586 tv: 1 nM: 1
353.986850000000000 218.065800000000000
f: 1587 tv: 0 nM: 1
319.567960000000030 211.145630000000010
f: 1587 tv: 1 nM: 1
355.173740000000010 219.207629999999990
f: 1588 tv: 0 nM: 1
320.287350000000000 211.982760000000010
f: 1588 tv: 1 nM: 1
356.097469999999990 220.512710000000000
f: 1589 tv: 0 nM: 1
321.250000000000000 213.406250000000000
f: 1589 tv: 1 nM: 1
357.193539999999980 221.806459999999990
f: 1590 tv: 0 nM: 1
322.117279999999990 214.691360000000000
f: 1590 tv: 1 nM: 1
358.135130000000000 223.220720000000000
f: 1591 tv: 0 nM: 1
323.379639999999990 216.305560000000010
f: 1591 tv: 1 nM: 1
358.891660000000000 224.583329999999990
f: 1592 tv: 0 nM: 1
324.021059999999980 217.394749999999990
f: 1592 tv: 1 nM: 1
359.972230000000020 225.734129999999990
f: 1593 tv: 0 nM: 1
325.255679999999980 218.153410000000010
f: 1593 tv: 1 nM: 1
360.951320000000010 227.362820000000000
f: 1594 tv: 0 nM: 1
325.694790000000010 220.077930000000010
f: 1594 tv: 1 nM: 1
361.937009999999990 228.728350000000010
f: 1595 tv: 0 nM: 1
327.061739999999990 220.771610000000010
f: 1595 tv: 1 nM: 1
362.843750000000000 229.851560000000010
f: 1596 tv: 0 nM: 1
327.825589999999980 222.197679999999990
f: 1596 tv: 1 nM: 1
363.854710000000010 231.294880000000010
f: 1597 tv: 0 nM: 1
328.888890000000000 223.186870000000000
f: 1597 tv: 1 nM: 1
364.800869999999970 232.327440000000000
f: 1598 tv: 0 nM: 1
329.186860000000020 223.686870000000000
f: 1598 tv: 1 nM: 1
365.361359999999990 232.357149999999990
f: 1599 tv: 0 nM: 1
329.641419999999980 223.343430000000010
f: 1599 tv: 1 nM: 1
365.982599999999990 232.404339999999990
f: 1600 tv: 0 nM: 1
330.250000000000000 223.535720000000000
f: 1600 tv: 1 nM: 1
366.227260000000000 232.214869999999990
f: 1601 tv: 0 nM: 1
330.452119999999980 223.430849999999990
f: 1601 tv: 1 nM: 1
366.750000000000000 231.929689999999990
f: 1602 tv: 0 nM: 1
330.565220000000010 223.500000000000000
f: 1602 tv: 1 nM: 1
366.950010000000020 232.358340000000000
f: 1603 tv: 0 nM: 1
330.611690000000010 223.292560000000010
f: 1603 tv: 1 nM: 1
367.243470000000000 232.386959999999990
f: 1604 tv: 0 nM: 1
330.945010000000020 223.604999999999990
f: 1604 tv: 1 nM: 1
367.385830000000000 232.547239999999990
f: 1605 tv: 0 nM: 1
331.039760000000000 223.619319999999990
f: 1605 tv: 1 nM: 1
367.818570000000020 232.380519999999990
f: 1606 tv: 0 nM: 1
331.268860000000020 224.089630000000000
f: 1606 tv: 1 nM: 1
368.047000000000030 232.444439999999990
f: 1607 tv: 0 nM: 1
331.611690000000010 224.143620000000000
f: 1607 tv: 1 nM: 1
368.756530000000000 232.500000000000000
f: 1608 tv: 0 nM: 1
331.714290000000010 223.961530000000010
f: 1608 tv: 1 nM: 1
369.000000000000000 232.441669999999990
f: 1609 tv: 0 nM: 1
331.664890000000010 223.707439999999990
f: 1609 tv: 1 nM: 1
369.824799999999980 232.350429999999990
f: 1610 tv: 0 nM: 1
331.678560000000000 223.566329999999990
f: 1610 tv: 1 nM: 1
370.058319999999980 232.141660000000000
f: 1611 tv: 0 nM: 1
331.768860000000020 223.891510000000010
f: 1611 tv: 1 nM: 1
370.141020000000030 232.153840000000000
f: 1612 tv: 0 nM: 1
332.022740000000000 223.409089999999990
f: 1612 tv: 1 nM: 1
371.064090000000020 231.461530000000010
f: 1613 tv: 0 nM: 1
332.136900000000030 222.875000000000000
f: 1613 tv: 1 nM: 1
371.756530000000000 230.386959999999990
f: 1614 tv: 0 nM: 1
332.494199999999980 222.168610000000000
f: 1614 tv: 1 nM: 1
372.116060000000000 230.053570000000010
f: 1615 tv: 0 nM: 1
332.612610000000020 221.472980000000010
f: 1615 tv: 1 nM: 1
372.848360000000010 229.741809999999990
f: 1616 tv: 0 nM: 1
332.962949999999980 221.175929999999990
f: 1616 tv: 1 nM: 1
373.815580000000010 228.725400000000010
f: 1617 tv: 0 nM: 1
333.605770000000010 220.269229999999990
f: 1617 tv: 1 nM: 1
374.826259999999990 227.733049999999990
f: 1618 tv: 0 nM: 1
333.798070000000000 219.605770000000010
f: 1618 tv: 1 nM: 1
375.448820000000010 226.862200000000000
f: 1619 tv: 0 nM: 1
334.364080000000000 218.514559999999990
f: 1619 tv: 1 nM: 1
376.519679999999990 225.665359999999990
f: 1620 tv: 0 nM: 1
334.948120000000020 217.448119999999990
f: 1620 tv: 1 nM: 1
377.590509999999990 224.443970000000010
f: 1621 tv: 0 nM: 1
335.433690000000010 216.433670000000010
f: 1621 tv: 1 nM: 1
378.622950000000000 223.262300000000010
f: 1622 tv: 0 nM: 1
336.198030000000020 215.470290000000010
f: 1622 tv: 1 nM: 1
380.094820000000030 221.905170000000000
f: 1623 tv: 0 nM: 1
336.991240000000000 213.561399999999990
f: 1623 tv: 1 nM: 1
381.380000000000000 220.672000000000000
f: 1624 tv: 0 nM: 1
337.714870000000020 212.685939999999990
f: 1624 tv: 1 nM: 1
382.674320000000020 219.467899999999990
f: 1625 tv: 0 nM: 1
338.331700000000010 211.564359999999990
f: 1625 tv: 1 nM: 1
383.940949999999990 217.748030000000000
f: 1626 tv: 0 nM: 1
339.435639999999980 209.896040000000000
f: 1626 tv: 1 nM: 1
385.440920000000010 216.440900000000000
f: 1627 tv: 0 nM: 1
340.287140000000020 208.797030000000010
f: 1627 tv: 1 nM: 1
387.113429999999990 214.739499999999990
f: 1628 tv: 0 nM: 1
341.262510000000020 206.800000000000010
f: 1628 tv: 1 nM: 1
388.331999999999990 212.959990000000000
f: 1629 tv: 0 nM: 1
341.737849999999980 205.606799999999990
f: 1629 tv: 1 nM: 1
390.027280000000020 211.336369999999990
f: 1630 tv: 0 nM: 1
342.958340000000020 204.101200000000010
f: 1630 tv: 1 nM: 1
391.689910000000000 209.500000000000000
f: 1631 tv: 0 nM: 1
343.769589999999990 202.534320000000010
f: 1631 tv: 1 nM: 1
392.853180000000010 207.821429999999990
f: 1632 tv: 0 nM: 1
344.000000000000000 201.301799999999990
f: 1632 tv: 1 nM: 1
394.209690000000020 206.016130000000000
f: 1633 tv: 0 nM: 1
345.106810000000000 199.218449999999990
f: 1633 tv: 1 nM: 1
396.080510000000000 204.427960000000010
f: 1634 tv: 0 nM: 1
346.054440000000000 198.089110000000010
f: 1634 tv: 1 nM: 1
397.758760000000000 202.609649999999990
f: 1635 tv: 0 nM: 1
346.718169999999990 196.418180000000010
f: 1635 tv: 1 nM: 1
398.940490000000010 200.837300000000000
f: 1636 tv: 0 nM: 1
347.815519999999990 195.296110000000000
f: 1636 tv: 1 nM: 1
400.725399999999980 198.995890000000000
f: 1637 tv: 0 nM: 1
348.357149999999990 193.348220000000000
f: 1637 tv: 1 nM: 1
402.101560000000010 197.101560000000010
f: 1638 tv: 0 nM: 1
348.980959999999980 192.452380000000010
f: 1638 tv: 1 nM: 1
403.970340000000020 195.826259999999990
f: 1639 tv: 0 nM: 1
350.281830000000010 190.409089999999990
f: 1639 tv: 1 nM: 1
405.133940000000000 194.419649999999990
f: 1640 tv: 0 nM: 1
350.638890000000000 189.016660000000000
f: 1640 tv: 1 nM: 1
406.814970000000020 192.818890000000010
f: 1641 tv: 0 nM: 1
351.617340000000010 187.566329999999990
f: 1641 tv: 1 nM: 1
408.188480000000030 191.057690000000010
f: 1642 tv: 0 nM: 1
352.181030000000020 186.112060000000010
f: 1642 tv: 1 nM: 1
410.088709999999990 189.774200000000010
f: 1643 tv: 0 nM: 1
353.240569999999990 184.806610000000010
f: 1643 tv: 1 nM: 1
411.524780000000020 188.206600000000010
f: 1644 tv: 0 nM: 1
353.985290000000020 184.230390000000000
f: 1644 tv: 1 nM: 1
413.146819999999990 186.821429999999990
f: 1645 tv: 0 nM: 1
354.319059999999980 182.628570000000000
f: 1645 tv: 1 nM: 1
414.628780000000010 185.643939999999990
f: 1646 tv: 0 nM: 1
355.490389999999990 181.432690000000010
f: 1646 tv: 1 nM: 1
416.055540000000010 184.377780000000000
f: 1647 tv: 0 nM: 1
355.994320000000020 180.005680000000010
f: 1647 tv: 1 nM: 1
417.597750000000020 183.030080000000000
f: 1648 tv: 0 nM: 1
356.611690000000010 179.430849999999990
f: 1648 tv: 1 nM: 1
419.372189999999990 182.000000000000000
f: 1649 tv: 0 nM: 1
357.666659999999980 178.452380000000010
f: 1649 tv: 1 nM: 1
421.196840000000010 181.059050000000010
f: 1650 tv: 0 nM: 1
358.852390000000010 177.685710000000000
f: 1650 tv: 1 nM: 1
422.785190000000000 179.825930000000000
f: 1651 tv: 0 nM: 1
359.595950000000020 176.772719999999990
f: 1651 tv: 1 nM: 1
424.500000000000000 178.947370000000010
f: 1652 tv: 0 nM: 1
360.375000000000000 176.394229999999990
f: 1652 tv: 1 nM: 1
426.057680000000000 178.157680000000000
f: 1653 tv: 0 nM: 1
361.216099999999980 176.190670000000010
f: 1653 tv: 1 nM: 1
427.770080000000010 177.729919999999990
f: 1654 tv: 0 nM: 1
361.883940000000000 175.151780000000000
f: 1654 tv: 1 nM: 1
429.166659999999980 177.341680000000000
f: 1655 tv: 0 nM: 1
363.045070000000010 175.151639999999990
f: 1655 tv: 1 nM: 1
431.117189999999990 177.117189999999990
f: 1656 tv: 0 nM: 1
363.963959999999990 174.815310000000010
f: 1656 tv: 1 nM: 1
432.908720000000020 177.178570000000010
f: 1657 tv: 0 nM: 1
364.841459999999980 175.552840000000000
f: 1657 tv: 1 nM: 1
434.473270000000010 177.171750000000000
f: 1658 tv: 0 nM: 1
365.752169999999980 176.139129999999990
f: 1658 tv: 1 nM: 1
436.000000000000000 177.787870000000000
f: 1659 tv: 0 nM: 1
366.472230000000020 176.638880000000000
f: 1659 tv: 1 nM: 1
437.868229999999980 178.546510000000010
f: 1660 tv: 0 nM: 1
367.811919999999990 177.376139999999990
f: 1660 tv: 1 nM: 1
439.229609999999980 179.151860000000000
f: 1661 tv: 0 nM: 1
368.922419999999990 177.810350000000000
f: 1661 tv: 1 nM: 1
440.951140000000010 180.000000000000000
f: 1662 tv: 0 nM: 1
370.103299999999990 179.107440000000000
f: 1662 tv: 1 nM: 1
442.435119999999980 180.973279999999990
f: 1663 tv: 0 nM: 1
371.113040000000010 180.404339999999990
f: 1663 tv: 1 nM: 1
444.036900000000000 182.397539999999990
f: 1664 tv: 0 nM: 1
372.636349999999990 181.154540000000000
f: 1664 tv: 1 nM: 1
445.710539999999980 183.676700000000010
f: 1665 tv: 0 nM: 1
373.864870000000000 182.500000000000000
f: 1665 tv: 1 nM: 1
447.390499999999970 184.970800000000000
f: 1666 tv: 0 nM: 1
374.757569999999990 184.257569999999990
f: 1666 tv: 1 nM: 1
448.561159999999970 186.039570000000000
f: 1667 tv: 0 nM: 1
375.869930000000010 185.117889999999990
f: 1667 tv: 1 nM: 1
449.891480000000000 187.383730000000010
f: 1668 tv: 0 nM: 1
377.081819999999990 186.572720000000000
f: 1668 tv: 1 nM: 1
451.582699999999990 188.834599999999990
f: 1669 tv: 0 nM: 1
378.819149999999980 187.872350000000010
f: 1669 tv: 1 nM: 1
452.718959999999980 189.839419999999990
f: 1670 tv: 0 nM: 1
379.934199999999980 188.644749999999990
f: 1670 tv: 1 nM: 1
454.329709999999980 191.467389999999990
f: 1671 tv: 0 nM: 1
381.216099999999980 190.563549999999990
f: 1671 tv: 1 nM: 1
455.803159999999990 192.767720000000000
f: 1672 tv: 0 nM: 1
383.051879999999980 191.882080000000000
f: 1672 tv: 1 nM: 1
457.073089999999980 194.057690000000010
f: 1673 tv: 0 nM: 1
384.330510000000000 192.915249999999990
f: 1673 tv: 1 nM: 1
458.713230000000010 195.654419999999990
f: 1674 tv: 0 nM: 1
385.455870000000000 194.436280000000010
f: 1674 tv: 1 nM: 1
459.942320000000000 196.742310000000000
f: 1675 tv: 0 nM: 1
386.892850000000010 195.214280000000000
f: 1675 tv: 1 nM: 1
461.236449999999990 198.000000000000000
f: 1676 tv: 0 nM: 1
388.464569999999980 196.822830000000010
f: 1676 tv: 1 nM: 1
462.433069999999990 199.523619999999990
f: 1677 tv: 0 nM: 1
389.801670000000000 198.111570000000000
f: 1677 tv: 1 nM: 1
463.437040000000020 200.974079999999990
f: 1678 tv: 0 nM: 1
391.137270000000000 199.421570000000000
f: 1678 tv: 1 nM: 1
464.956700000000010 202.330700000000010
f: 1679 tv: 0 nM: 1
392.796749999999970 201.044710000000010
f: 1679 tv: 1 nM: 1
465.875980000000030 203.531010000000010
f: 1680 tv: 0 nM: 1
394.337220000000000 202.271320000000000
f: 1680 tv: 1 nM: 1
467.106870000000010 204.812970000000010
f: 1681 tv: 0 nM: 1
395.224580000000000 203.724580000000000
f: 1681 tv: 1 nM: 1
468.191989999999980 206.156010000000010
f: 1682 tv: 0 nM: 1
396.710510000000000 204.834579999999990
f: 1682 tv: 1 nM: 1
469.224580000000000 207.394070000000000
f: 1683 tv: 0 nM: 1
398.217409999999970 205.943479999999990
f: 1683 tv: 1 nM: 1
470.113650000000010 208.787870000000000
f: 1684 tv: 0 nM: 1
399.517090000000000 207.205119999999990
f: 1684 tv: 1 nM: 1
471.059509999999990 209.956349999999990
f: 1685 tv: 0 nM: 1
400.722230000000020 208.629619999999990
f: 1685 tv: 1 nM: 1
471.972230000000020 210.972230000000000
f: 1686 tv: 0 nM: 1
402.084110000000010 209.294389999999990
f: 1686 tv: 1 nM: 1
472.633330000000000 212.308330000000010
f: 1687 tv: 0 nM: 1
403.518010000000000 210.882890000000000
f: 1687 tv: 1 nM: 1
473.598419999999980 213.224410000000010
f: 1688 tv: 0 nM: 1
404.861359999999990 212.310930000000010
f: 1688 tv: 1 nM: 1
474.102449999999980 214.635250000000010
f: 1689 tv: 0 nM: 1
406.297180000000030 213.221700000000000
f: 1689 tv: 1 nM: 1
475.148320000000010 215.512710000000000
f: 1690 tv: 0 nM: 1
407.338100000000000 214.333329999999990
f: 1690 tv: 1 nM: 1
476.023619999999990 216.838580000000010
f: 1691 tv: 0 nM: 1
408.642850000000010 215.357149999999990
f: 1691 tv: 1 nM: 1
476.780489999999990 217.784550000000000
f: 1692 tv: 0 nM: 1
410.243990000000000 216.527999999999990
f: 1692 tv: 1 nM: 1
477.452000000000000 218.687999999999990
f: 1693 tv: 0 nM: 1
411.195249999999990 217.419050000000000
f: 1693 tv: 1 nM: 1
478.126039999999990 219.407559999999990
f: 1694 tv: 0 nM: 1
411.983340000000000 218.533340000000010
f: 1694 tv: 1 nM: 1
478.899990000000000 220.641660000000000
f: 1695 tv: 0 nM: 1
413.728819999999980 219.516950000000010
f: 1695 tv: 1 nM: 1
479.210080000000000 221.844539999999990
f: 1696 tv: 0 nM: 1
414.635920000000000 220.126219999999990
f: 1696 tv: 1 nM: 1
480.075010000000020 222.566669999999990
f: 1697 tv: 0 nM: 1
415.612610000000020 221.527019999999990
f: 1697 tv: 1 nM: 1
480.685029999999980 223.657490000000000
f: 1698 tv: 0 nM: 1
416.627990000000010 222.168000000000010
f: 1698 tv: 1 nM: 1
481.269900000000010 224.203540000000000
f: 1699 tv: 0 nM: 1
417.864870000000000 223.382890000000000
f: 1699 tv: 1 nM: 1
482.109249999999970 225.390760000000000
f: 1700 tv: 0 nM: 1
418.974359999999990 224.132479999999990
f: 1700 tv: 1 nM: 1
482.486240000000010 226.344040000000010
f: 1701 tv: 0 nM: 1
420.101009999999970 224.439390000000000
f: 1701 tv: 1 nM: 1
482.940490000000010 226.837300000000000
f: 1702 tv: 0 nM: 1
421.401860000000000 225.556080000000010
f: 1702 tv: 1 nM: 1
483.848209999999990 227.651780000000000
f: 1703 tv: 0 nM: 1
421.944920000000020 226.495759999999990
f: 1703 tv: 1 nM: 1
483.951750000000000 228.627199999999990
f: 1704 tv: 0 nM: 1
422.863249999999990 227.089740000000010
f: 1704 tv: 1 nM: 1
484.803560000000000 229.491070000000010
f: 1705 tv: 0 nM: 1
424.051879999999980 227.882080000000000
f: 1705 tv: 1 nM: 1
485.168029999999990 229.922130000000010
f: 1706 tv: 0 nM: 1
424.952999999999970 228.649570000000010
f: 1706 tv: 1 nM: 1
485.799989999999980 230.691669999999990
f: 1707 tv: 0 nM: 1
425.709020000000010 229.061479999999990
f: 1707 tv: 1 nM: 1
486.250000000000000 231.184429999999990
f: 1708 tv: 0 nM: 1
426.314149999999980 229.318590000000000
f: 1708 tv: 1 nM: 1
487.075010000000020 231.616670000000000
f: 1709 tv: 0 nM: 1
427.536380000000010 230.327270000000000
f: 1709 tv: 1 nM: 1
487.521000000000020 231.634459999999990
f: 1710 tv: 0 nM: 1
428.412840000000020 230.325680000000010
f: 1710 tv: 1 nM: 1
488.066680000000020 231.925000000000010
f: 1711 tv: 0 nM: 1
429.580809999999990 229.909089999999990
f: 1711 tv: 1 nM: 1
488.600889999999990 232.065800000000000
f: 1712 tv: 0 nM: 1
430.408689999999980 230.169569999999990
f: 1712 tv: 1 nM: 1
489.545439999999990 231.672730000000000
f: 1713 tv: 0 nM: 1
431.363249999999990 230.102569999999990
f: 1713 tv: 1 nM: 1
490.048679999999990 231.362820000000000
f: 1714 tv: 0 nM: 1
432.271849999999970 229.451460000000000
f: 1714 tv: 1 nM: 1
490.982599999999990 231.308699999999990
f: 1715 tv: 0 nM: 1
433.346830000000010 229.270260000000010
f: 1715 tv: 1 nM: 1
491.878510000000010 230.397200000000000
f: 1716 tv: 0 nM: 1
434.084110000000010 228.294389999999990
f: 1716 tv: 1 nM: 1
492.766360000000020 229.808410000000010
f: 1717 tv: 0 nM: 1
434.949490000000030 227.702030000000010
f: 1717 tv: 1 nM: 1
493.817810000000010 228.953380000000010
f: 1718 tv: 0 nM: 1
435.841119999999990 226.621489999999990
f: 1718 tv: 1 nM: 1
494.552370000000000 228.071429999999990
f: 1719 tv: 0 nM: 1
436.691590000000020 225.612150000000010
f: 1719 tv: 1 nM: 1
495.648160000000020 226.861120000000000
f: 1720 tv: 0 nM: 1
437.901860000000000 224.794389999999990
f: 1720 tv: 1 nM: 1
496.687500000000000 225.544649999999990
f: 1721 tv: 0 nM: 1
438.736359999999990 223.372729999999990
f: 1721 tv: 1 nM: 1
497.343230000000010 224.546619999999990
f: 1722 tv: 0 nM: 1
439.480009999999990 222.479999999999990
f: 1722 tv: 1 nM: 1
498.558040000000010 223.316970000000000
f: 1723 tv: 0 nM: 1
440.536070000000000 220.963910000000000
f: 1723 tv: 1 nM: 1
499.804750000000010 221.590470000000010
f: 1724 tv: 0 nM: 1
441.616820000000020 219.471949999999990
f: 1724 tv: 1 nM: 1
500.625000000000000 220.394229999999990
f: 1725 tv: 0 nM: 1
442.434570000000010 218.102800000000000
f: 1725 tv: 1 nM: 1
502.158320000000000 218.766660000000000
f: 1726 tv: 0 nM: 1
443.418270000000010 216.543270000000010
f: 1726 tv: 1 nM: 1
503.665039999999980 217.417480000000010
f: 1727 tv: 0 nM: 1
444.169739999999990 215.220180000000000
f: 1727 tv: 1 nM: 1
504.671569999999970 215.416670000000010
f: 1728 tv: 0 nM: 1
445.413790000000010 214.103460000000010
f: 1728 tv: 1 nM: 1
506.058260000000020 214.072810000000000
f: 1729 tv: 0 nM: 1
446.566959999999990 212.040179999999990
f: 1729 tv: 1 nM: 1
507.591740000000020 212.477070000000000
f: 1730 tv: 0 nM: 1
447.453800000000000 210.726900000000000
f: 1730 tv: 1 nM: 1
508.971310000000020 210.668029999999990
f: 1731 tv: 0 nM: 1
448.391660000000000 209.166670000000010
f: 1731 tv: 1 nM: 1
510.599089999999990 209.135130000000000
f: 1732 tv: 0 nM: 1
449.380949999999980 207.642850000000010
f: 1732 tv: 1 nM: 1
512.048639999999980 207.362840000000010
f: 1733 tv: 0 nM: 1
450.739989999999980 206.111999999999990
f: 1733 tv: 1 nM: 1
513.233340000000000 205.850010000000000
f: 1734 tv: 0 nM: 1
452.176240000000010 204.168029999999990
f: 1734 tv: 1 nM: 1
515.077270000000000 204.250000000000000
f: 1735 tv: 0 nM: 1
453.224580000000000 202.860170000000010
f: 1735 tv: 1 nM: 1
516.500000000000000 202.777770000000000
f: 1736 tv: 0 nM: 1
454.721250000000000 201.265490000000000
f: 1736 tv: 1 nM: 1
518.036010000000030 201.004500000000010
f: 1737 tv: 0 nM: 1
455.682830000000020 200.205230000000000
f: 1737 tv: 1 nM: 1
519.831969999999960 199.045070000000010
f: 1738 tv: 0 nM: 1
456.458680000000020 198.223140000000000
f: 1738 tv: 1 nM: 1
521.377259999999980 197.559100000000000
f: 1739 tv: 0 nM: 1
457.931179999999980 196.339450000000000
f: 1739 tv: 1 nM: 1
523.275880000000030 196.215520000000000
f: 1740 tv: 0 nM: 1
459.048250000000000 194.828949999999990
f: 1740 tv: 1 nM: 1
525.150020000000040 194.259089999999990
f: 1741 tv: 0 nM: 1
460.295990000000020 193.307999999999990
f: 1741 tv: 1 nM: 1
526.705379999999990 192.758929999999990
f: 1742 tv: 0 nM: 1
461.536040000000010 191.531520000000000
f: 1742 tv: 1 nM: 1
528.623960000000010 191.033050000000000
f: 1743 tv: 0 nM: 1
463.021180000000020 190.097460000000010
f: 1743 tv: 1 nM: 1
530.064089999999960 189.461530000000010
f: 1744 tv: 0 nM: 1
464.000000000000000 188.500000000000000
f: 1744 tv: 1 nM: 1
532.060359999999950 188.000000000000000
f: 1745 tv: 0 nM: 1
465.590910000000010 186.917360000000000
f: 1745 tv: 1 nM: 1
533.706909999999990 186.629300000000000
f: 1746 tv: 0 nM: 1
467.029659999999980 185.588990000000000
f: 1746 tv: 1 nM: 1
534.953369999999950 185.216100000000010
f: 1747 tv: 0 nM: 1
468.161290000000010 184.346769999999990
f: 1747 tv: 1 nM: 1
537.113039999999960 183.404339999999990
f: 1748 tv: 0 nM: 1
469.857149999999990 183.116070000000010
f: 1748 tv: 1 nM: 1
538.962949999999980 182.240739999999990
f: 1749 tv: 0 nM: 1
471.206419999999980 181.596329999999990
f: 1749 tv: 1 nM: 1
540.685849999999960 181.017699999999990
f: 1750 tv: 0 nM: 1
473.024780000000020 180.483479999999990
f: 1750 tv: 1 nM: 1
542.438660000000030 179.438670000000000
f: 1751 tv: 0 nM: 1
474.170750000000000 179.166670000000010
f: 1751 tv: 1 nM: 1
544.068359999999980 178.294970000000010
f: 1752 tv: 0 nM: 1
475.608700000000000 177.447830000000010
f: 1752 tv: 1 nM: 1
545.860170000000040 177.080500000000000
f: 1753 tv: 0 nM: 1
477.085939999999990 176.679689999999990
f: 1753 tv: 1 nM: 1
547.362849999999980 176.048679999999990
f: 1754 tv: 0 nM: 1
478.592190000000020 175.737599999999990
f: 1754 tv: 1 nM: 1
549.442500000000000 174.818590000000000
f: 1755 tv: 0 nM: 1
480.045070000000010 174.938520000000010
f: 1755 tv: 1 nM: 1
551.046630000000050 173.936450000000010
f: 1756 tv: 0 nM: 1
481.300810000000010 173.914629999999990
f: 1756 tv: 1 nM: 1
552.734130000000050 173.027770000000000
f: 1757 tv: 0 nM: 1
482.944000000000020 173.548000000000000
f: 1757 tv: 1 nM: 1
554.252070000000000 172.603299999999990
f: 1758 tv: 0 nM: 1
484.298400000000020 172.806459999999990
f: 1758 tv: 1 nM: 1
556.186339999999970 172.286360000000000
f: 1759 tv: 0 nM: 1
486.396239999999980 172.254719999999990
f: 1759 tv: 1 nM: 1
557.709039999999960 172.020490000000000
f: 1760 tv: 0 nM: 1
487.134059999999980 172.605070000000010
f: 1760 tv: 1 nM: 1
559.000000000000000 172.291310000000010
f: 1761 tv: 0 nM: 1
488.893129999999990 172.790069999999990
f: 1761 tv: 1 nM: 1
560.775880000000030 172.017239999999990
f: 1762 tv: 0 nM: 1
490.657010000000010 172.925610000000010
f: 1762 tv: 1 nM: 1
562.224000000000050 172.412000000000010
f: 1763 tv: 0 nM: 1
491.879030000000000 173.806459999999990
f: 1763 tv: 1 nM: 1
563.796879999999990 173.000000000000000
f: 1764 tv: 0 nM: 1
493.545439999999990 174.462130000000000
f: 1764 tv: 1 nM: 1
565.020509999999940 173.709010000000010
f: 1765 tv: 0 nM: 1
495.016540000000020 175.235539999999990
f: 1765 tv: 1 nM: 1
566.602480000000010 175.012300000000010
f: 1766 tv: 0 nM: 1
496.121489999999990 176.331770000000010
f: 1766 tv: 1 nM: 1
567.812009999999990 175.880010000000000
f: 1767 tv: 0 nM: 1
497.878510000000010 177.602800000000000
f: 1767 tv: 1 nM: 1
569.404360000000000 177.113040000000010
f: 1768 tv: 0 nM: 1
499.341459999999980 179.426830000000000
f: 1768 tv: 1 nM: 1
570.509279999999990 178.342590000000000
f: 1769 tv: 0 nM: 1
500.959690000000020 180.927410000000010
f: 1769 tv: 1 nM: 1
571.848389999999990 179.938520000000010
f: 1770 tv: 0 nM: 1
502.185180000000000 182.379619999999990
f: 1770 tv: 1 nM: 1
572.861080000000020 181.324070000000010
f: 1771 tv: 0 nM: 1
503.869570000000010 184.560869999999990
f: 1771 tv: 1 nM: 1
573.815309999999950 182.900890000000000
f: 1772 tv: 0 nM: 1
505.447139999999990 186.548779999999990
f: 1772 tv: 1 nM: 1
575.116089999999990 184.723220000000000
f: 1773 tv: 0 nM: 1
506.846160000000000 188.276919999999990
f: 1773 tv: 1 nM: 1
575.947630000000000 186.438099999999990
f: 1774 tv: 0 nM: 1
508.595640000000000 190.113040000000010
f: 1774 tv: 1 nM: 1
577.117129999999970 188.400890000000000
f: 1775 tv: 0 nM: 1
509.639770000000000 191.096769999999990
f: 1775 tv: 1 nM: 1
578.071410000000010 190.285720000000000
f: 1776 tv: 0 nM: 1
511.207310000000010 194.235780000000010
f: 1776 tv: 1 nM: 1
578.931209999999960 192.275219999999990
f: 1777 tv: 0 nM: 1
512.474119999999970 195.913790000000010
f: 1777 tv: 1 nM: 1
580.270020000000050 194.169999999999990
f: 1778 tv: 0 nM: 1
514.239500000000020 198.159670000000010
f: 1778 tv: 1 nM: 1
581.252439999999980 195.529130000000010
f: 1779 tv: 0 nM: 1
515.457949999999980 199.677570000000000
f: 1779 tv: 1 nM: 1
581.719060000000010 197.580950000000000
f: 1780 tv: 0 nM: 1
516.858209999999990 201.552249999999990
f: 1780 tv: 1 nM: 1
583.252259999999980 199.418920000000010
f: 1781 tv: 0 nM: 1
517.597660000000020 202.691409999999990
f: 1781 tv: 1 nM: 1
583.974119999999970 200.775859999999990
f: 1782 tv: 0 nM: 1
520.209039999999960 205.168029999999990
f: 1782 tv: 1 nM: 1
584.634639999999990 202.307690000000010
f: 1783 tv: 0 nM: 1
521.181400000000050 206.557530000000010
f: 1783 tv: 1 nM: 1
585.609990000000040 203.610000000000010
f: 1784 tv: 0 nM: 1
522.842830000000050 208.161910000000010
f: 1784 tv: 1 nM: 1
586.329039999999960 205.094020000000000
f: 1785 tv: 0 nM: 1
524.593750000000000 210.191970000000000
f: 1785 tv: 1 nM: 1
586.974240000000010 206.659789999999990
f: 1786 tv: 0 nM: 1
526.047000000000030 211.581189999999990
f: 1786 tv: 1 nM: 1
588.000000000000000 208.382890000000000
f: 1787 tv: 0 nM: 1
527.333309999999980 213.314820000000000
f: 1787 tv: 1 nM: 1
588.561339999999970 209.561330000000000
f: 1788 tv: 0 nM: 1
527.939390000000000 214.611120000000000
f: 1788 tv: 1 nM: 1
589.202700000000050 210.954960000000000
f: 1789 tv: 0 nM: 1
529.667969999999970 215.959990000000000
f: 1789 tv: 1 nM: 1
589.762880000000000 212.180420000000000
f: 1790 tv: 0 nM: 1
531.080199999999990 217.466980000000010
f: 1790 tv: 1 nM: 1
590.601930000000040 213.529130000000010
f: 1791 tv: 0 nM: 1
531.965509999999990 218.844830000000000
f: 1791 tv: 1 nM: 1
591.194150000000040 214.820390000000000
f: 1792 tv: 0 nM: 1
533.394040000000020 220.614409999999990
f: 1792 tv: 1 nM: 1
592.049989999999980 216.240910000000010
f: 1793 tv: 0 nM: 1
534.844180000000050 221.554350000000000
f: 1793 tv: 1 nM: 1
592.686889999999950 217.186870000000000
f: 1794 tv: 0 nM: 1
535.437500000000000 222.892850000000010
f: 1794 tv: 1 nM: 1
592.953669999999990 218.537029999999990
f: 1795 tv: 0 nM: 1
536.793580000000020 224.376139999999990
f: 1795 tv: 1 nM: 1
593.333309999999980 219.777770000000000
f: 1796 tv: 0 nM: 1
538.187009999999990 225.687000000000010
f: 1796 tv: 1 nM: 1
594.080630000000040 221.537630000000010
f: 1797 tv: 0 nM: 1
539.388919999999980 226.824070000000010
f: 1797 tv: 1 nM: 1
594.387880000000000 222.242999999999990
f: 1798 tv: 0 nM: 1
540.266660000000000 228.125000000000000
f: 1798 tv: 1 nM: 1
595.147339999999990 222.984209999999990
f: 1799 tv: 0 nM: 1
541.618830000000000 228.913940000000000
f: 1799 tv: 1 nM: 1
595.897219999999950 224.191589999999990
f: 1800 tv: 0 nM: 1
542.671079999999960 230.679820000000010
f: 1800 tv: 1 nM: 1
595.695860000000040 225.216489999999990
f: 1801 tv: 0 nM: 1
544.092589999999970 231.537029999999990
f: 1801 tv: 1 nM: 1
596.518680000000020 225.794389999999990
f: 1802 tv: 0 nM: 1
544.325259999999960 231.398059999999990
f: 1802 tv: 1 nM: 1
597.329889999999980 226.231959999999990
f: 1803 tv: 0 nM: 1
544.827760000000010 231.386550000000000
f: 1803 tv: 1 nM: 1
597.344669999999950 226.291259999999990
f: 1804 tv: 0 nM: 1
545.575200000000000 231.561950000000000
f: 1804 tv: 1 nM: 1
597.595460000000000 225.677280000000000
f: 1805 tv: 0 nM: 1
546.565429999999990 231.158870000000010
f: 1805 tv: 1 nM: 1
597.878479999999970 225.331770000000010
f: 1806 tv: 0 nM: 1
547.768490000000040 230.555560000000010
f: 1806 tv: 1 nM: 1
598.364559999999980 225.385420000000010
f: 1807 tv: 0 nM: 1
548.139829999999960 230.936450000000010
f: 1807 tv: 1 nM: 1
598.613889999999970 225.272279999999990
f: 1808 tv: 0 nM: 1
549.372859999999950 230.466100000000010
f: 1808 tv: 1 nM: 1
599.000000000000000 224.915850000000010
f: 1809 tv: 0 nM: 1
549.940489999999950 230.043659999999990
f: 1809 tv: 1 nM: 1
599.665280000000050 224.776860000000000
f: 1810 tv: 0 nM: 1
550.573300000000020 230.323270000000010
f: 1810 tv: 1 nM: 1
600.414120000000030 224.449490000000000
f: 1811 tv: 0 nM: 1
551.077880000000050 229.807369999999990
f: 1811 tv: 1 nM: 1
601.033999999999990 224.038829999999990
f: 1812 tv: 0 nM: 1
551.946410000000010 228.919649999999990
f: 1812 tv: 1 nM: 1
601.382870000000030 223.000000000000000
f: 1813 tv: 0 nM: 1
552.846499999999990 227.671050000000010
f: 1813 tv: 1 nM: 1
602.362240000000040 222.321429999999990
f: 1814 tv: 0 nM: 1
553.738950000000050 227.141590000000010
f: 1814 tv: 1 nM: 1
602.685359999999950 221.353929999999990
f: 1815 tv: 0 nM: 1
554.586369999999990 225.250000000000000
f: 1815 tv: 1 nM: 1
603.360230000000000 220.000000000000000
f: 1816 tv: 0 nM: 1
555.933660000000030 224.345139999999990
f: 1816 tv: 1 nM: 1
604.014159999999950 218.155660000000010
f: 1817 tv: 0 nM: 1
556.834899999999950 222.646220000000000
f: 1817 tv: 1 nM: 1
604.668400000000020 216.964280000000000
f: 1818 tv: 0 nM: 1
557.609069999999970 221.163639999999990
f: 1818 tv: 1 nM: 1
605.609990000000040 215.389999999999990
f: 1819 tv: 0 nM: 1
558.601869999999960 219.611120000000000
f: 1819 tv: 1 nM: 1
606.268429999999970 214.178959999999990
f: 1820 tv: 0 nM: 1
559.623960000000010 217.669420000000000
f: 1820 tv: 1 nM: 1
607.252439999999980 212.237869999999990
f: 1821 tv: 0 nM: 1
560.995970000000060 215.770160000000000
f: 1821 tv: 1 nM: 1
608.297850000000040 210.191499999999990
f: 1822 tv: 0 nM: 1
561.787479999999960 213.454160000000000
f: 1822 tv: 1 nM: 1
609.868709999999960 208.671719999999990
f: 1823 tv: 0 nM: 1
563.234249999999970 211.337840000000000
f: 1823 tv: 1 nM: 1
610.577329999999960 206.829890000000010
f: 1824 tv: 0 nM: 1
564.000000000000000 209.500000000000000
f: 1824 tv: 1 nM: 1
611.700010000000020 204.389999999999990
f: 1825 tv: 0 nM: 1
565.051270000000050 207.867520000000010
f: 1825 tv: 1 nM: 1
612.698980000000010 203.301030000000000
f: 1826 tv: 0 nM: 1
565.968750000000000 205.679689999999990
f: 1826 tv: 1 nM: 1
614.212279999999960 200.806610000000010
f: 1827 tv: 0 nM: 1
567.212520000000040 203.612500000000010
f: 1827 tv: 1 nM: 1
615.554319999999960 198.336960000000000
f: 1828 tv: 0 nM: 1
568.080199999999990 201.627370000000010
f: 1828 tv: 1 nM: 1
616.549989999999980 196.886370000000000
f: 1829 tv: 0 nM: 1
569.714910000000030 199.372800000000010
f: 1829 tv: 1 nM: 1
617.980230000000010 195.113859999999990
f: 1830 tv: 0 nM: 1
570.582639999999970 196.801650000000000
f: 1830 tv: 1 nM: 1
618.848510000000030 192.500000000000000
f: 1831 tv: 0 nM: 1
571.762389999999980 194.925749999999990
f: 1831 tv: 1 nM: 1
620.254699999999960 190.490569999999990
f: 1832 tv: 0 nM: 1
572.750000000000000 193.004240000000010
f: 1832 tv: 1 nM: 1
621.658140000000000 188.545909999999990
f: 1833 tv: 0 nM: 1
573.841680000000000 190.691669999999990
f: 1833 tv: 1 nM: 1
623.339479999999980 186.729360000000010
f: 1834 tv: 0 nM: 1
574.873050000000030 188.257690000000000
f: 1834 tv: 1 nM: 1
624.661929999999980 184.695240000000010
f: 1835 tv: 0 nM: 1
575.600770000000010 186.339550000000000
f: 1835 tv: 1 nM: 1
625.921879999999990 182.848950000000000
f: 1836 tv: 0 nM: 1
576.656799999999980 184.546619999999990
f: 1836 tv: 1 nM: 1
627.835450000000040 179.803800000000000
f: 1837 tv: 0 nM: 1
577.576900000000020 182.215380000000010
f: 1837 tv: 1 nM: 1
628.544620000000010 178.928570000000010
f: 1838 tv: 0 nM: 1
579.065249999999990 180.286959999999990
f: 1838 tv: 1 nM: 1
630.341860000000000 176.454090000000010
f: 1839 tv: 0 nM: 1
579.747619999999980 177.819050000000000
f: 1839 tv: 1 nM: 1
631.566339999999970 174.984690000000000
f: 1840 tv: 0 nM: 1
581.041690000000020 175.675000000000010
f: 1840 tv: 1 nM: 1
633.000000000000000 172.500000000000000
f: 1841 tv: 0 nM: 1
582.043639999999980 173.940470000000000
f: 1841 tv: 1 nM: 1
634.710749999999960 171.063719999999990
f: 1842 tv: 0 nM: 1
583.329039999999960 171.555560000000010
f: 1842 tv: 1 nM: 1
636.402889999999960 169.058259999999990
f: 1843 tv: 0 nM: 1
584.157720000000040 169.942309999999990
f: 1843 tv: 1 nM: 1
637.350950000000010 167.475969999999990
f: 1844 tv: 0 nM: 1
585.338870000000040 168.095049999999990
f: 1844 tv: 1 nM: 1
639.164920000000050 165.430849999999990
f: 1845 tv: 0 nM: 1
586.313970000000040 166.155049999999990
f: 1845 tv: 1 nM: 1
640.617920000000030 163.646220000000000
f: 1846 tv: 0 nM: 1
587.834719999999950 163.894070000000000
f: 1846 tv: 1 nM: 1
641.962949999999980 161.898149999999990
f: 1847 tv: 0 nM: 1
588.538450000000010 162.064100000000000
f: 1847 tv: 1 nM: 1
643.455870000000000 160.436280000000010
f: 1848 tv: 0 nM: 1
589.859990000000040 160.152009999999990
f: 1848 tv: 1 nM: 1
644.971310000000020 158.668029999999990
f: 1849 tv: 0 nM: 1
591.031250000000000 158.312500000000000
f: 1849 tv: 1 nM: 1
646.244869999999990 156.908160000000010
f: 1850 tv: 0 nM: 1
592.285219999999980 156.771130000000000
f: 1850 tv: 1 nM: 1
648.019409999999990 155.461170000000010
f: 1851 tv: 0 nM: 1
593.523440000000050 155.179689999999990
f: 1851 tv: 1 nM: 1
649.592099999999960 153.934200000000000
f: 1852 tv: 0 nM: 1
594.955870000000000 153.470580000000010
f: 1852 tv: 1 nM: 1
651.120360000000010 152.324070000000010
f: 1853 tv: 0 nM: 1
596.203129999999990 152.000000000000000
f: 1853 tv: 1 nM: 1
652.619569999999950 151.130429999999990
f: 1854 tv: 0 nM: 1
597.622129999999970 150.679380000000010
f: 1854 tv: 1 nM: 1
653.951479999999950 150.179610000000000
f: 1855 tv: 0 nM: 1
599.118529999999960 149.751849999999990
f: 1855 tv: 1 nM: 1
655.647640000000020 148.928570000000010
f: 1856 tv: 0 nM: 1
600.351379999999950 148.540539999999990
f: 1856 tv: 1 nM: 1
657.435669999999960 147.816830000000010
f: 1857 tv: 0 nM: 1
601.796690000000010 147.770000000000010
f: 1857 tv: 1 nM: 1
658.777770000000030 147.083329999999990
f: 1858 tv: 0 nM: 1
603.265380000000050 146.773069999999990
f: 1858 tv: 1 nM: 1
660.281920000000010 146.760640000000000
f: 1859 tv: 0 nM: 1
604.900759999999990 145.900740000000010
f: 1859 tv: 1 nM: 1
662.442500000000000 145.818590000000000
f: 1860 tv: 0 nM: 1
606.481990000000000 145.895690000000000
f: 1860 tv: 1 nM: 1
663.536680000000050 145.357800000000000
f: 1861 tv: 0 nM: 1
608.340760000000050 145.692600000000000
f: 1861 tv: 1 nM: 1
665.628540000000040 145.357149999999990
f: 1862 tv: 0 nM: 1
609.680790000000000 145.626920000000010
f: 1862 tv: 1 nM: 1
667.417479999999950 145.334949999999990
f: 1863 tv: 0 nM: 1
611.592710000000010 145.668870000000000
f: 1863 tv: 1 nM: 1
668.661929999999980 145.371430000000000
f: 1864 tv: 0 nM: 1
613.306330000000000 146.193670000000000
f: 1864 tv: 1 nM: 1
670.500000000000000 145.500000000000000
f: 1865 tv: 0 nM: 1
615.010009999999970 146.496669999999990
f: 1865 tv: 1 nM: 1
671.750000000000000 145.954090000000010
f: 1866 tv: 0 nM: 1
616.648620000000050 147.175670000000000
f: 1866 tv: 1 nM: 1
673.308350000000020 146.983340000000000
f: 1867 tv: 0 nM: 1
618.618039999999950 148.166670000000010
f: 1867 tv: 1 nM: 1
674.974730000000020 147.818180000000010
f: 1868 tv: 0 nM: 1
620.156920000000010 149.029190000000000
f: 1868 tv: 1 nM: 1
675.905939999999990 148.554460000000010
f: 1869 tv: 0 nM: 1
621.842279999999960 149.988460000000000
f: 1869 tv: 1 nM: 1
677.723209999999990 149.767850000000010
f: 1870 tv: 0 nM: 1
623.951599999999980 151.193540000000010
f: 1870 tv: 1 nM: 1
679.282839999999960 150.338380000000000
f: 1871 tv: 0 nM: 1
625.886229999999950 152.813799999999990
f: 1871 tv: 1 nM: 1
680.780030000000010 152.209990000000000
f: 1872 tv: 0 nM: 1
627.290960000000040 154.143450000000000
f: 1872 tv: 1 nM: 1
682.171079999999960 153.346499999999990
f: 1873 tv: 0 nM: 1
628.960019999999990 155.932009999999990
f: 1873 tv: 1 nM: 1
683.455870000000000 154.436280000000010
f: 1874 tv: 0 nM: 1
631.033320000000000 157.688889999999990
f: 1874 tv: 1 nM: 1
685.081540000000020 156.157610000000010
f: 1875 tv: 0 nM: 1
632.639530000000040 159.457370000000000
f: 1875 tv: 1 nM: 1
686.137939999999960 157.534480000000000
f: 1876 tv: 0 nM: 1
634.840760000000050 161.088879999999990
f: 1876 tv: 1 nM: 1
687.679629999999970 159.538829999999990
f: 1877 tv: 0 nM: 1
636.337220000000000 163.093020000000000
f: 1877 tv: 1 nM: 1
688.812500000000000 161.255680000000010
f: 1878 tv: 0 nM: 1
638.019099999999980 165.465650000000010
f: 1878 tv: 1 nM: 1
689.803589999999990 162.982149999999990
f: 1879 tv: 0 nM: 1
639.859619999999950 167.414379999999990
f: 1879 tv: 1 nM: 1
690.931820000000020 164.649990000000000
f: 1880 tv: 0 nM: 1
641.500000000000000 169.406020000000010
f: 1880 tv: 1 nM: 1
692.373720000000050 166.782819999999990
f: 1881 tv: 0 nM: 1
643.370970000000060 172.088720000000000
f: 1881 tv: 1 nM: 1
693.548520000000050 168.106799999999990
f: 1882 tv: 0 nM: 1
645.387700000000000 173.626820000000010
f: 1882 tv: 1 nM: 1
694.926450000000050 170.034320000000010
f: 1883 tv: 0 nM: 1
646.948549999999950 175.838240000000010
f: 1883 tv: 1 nM: 1
695.768069999999970 171.319580000000000
f: 1884 tv: 0 nM: 1
648.562990000000010 177.974079999999990
f: 1884 tv: 1 nM: 1
696.912109999999980 174.126370000000010
f: 1885 tv: 0 nM: 1
650.323980000000010 179.952000000000000
f: 1885 tv: 1 nM: 1
697.750000000000000 175.151960000000000
f: 1886 tv: 0 nM: 1
651.995970000000060 182.352000000000000
f: 1886 tv: 1 nM: 1
699.141300000000000 176.782610000000010
f: 1887 tv: 0 nM: 1
654.093020000000020 184.399229999999990
f: 1887 tv: 1 nM: 1
700.038019999999960 179.016300000000000
f: 1888 tv: 0 nM: 1
655.803040000000010 186.287870000000000
f: 1888 tv: 1 nM: 1
700.729190000000020 180.500000000000000
f: 1889 tv: 0 nM: 1
657.671140000000040 188.252260000000010
f: 1889 tv: 1 nM: 1
702.092409999999970 182.081529999999990
f: 1890 tv: 0 nM: 1
659.178589999999990 189.972230000000000
f: 1890 tv: 1 nM: 1
702.701900000000020 183.759610000000010
f: 1891 tv: 0 nM: 1
661.132320000000050 191.875000000000000
f: 1891 tv: 1 nM: 1
704.233029999999990 185.432040000000000
f: 1892 tv: 0 nM: 1
662.387700000000000 194.025360000000010
f: 1892 tv: 1 nM: 1
705.305539999999950 186.768520000000000
f: 1893 tv: 0 nM: 1
663.854190000000020 195.312500000000000
f: 1893 tv: 1 nM: 1
705.671569999999970 188.328430000000000
f: 1894 tv: 0 nM: 1
666.402280000000020 196.969920000000000
f: 1894 tv: 1 nM: 1
706.977539999999980 189.353929999999990
f: 1895 tv: 0 nM: 1
667.849609999999980 198.500000000000000
f: 1895 tv: 1 nM: 1
708.126219999999990 190.606799999999990
f: 1896 tv: 0 nM: 1
669.609500000000030 199.802920000000000
f: 1896 tv: 1 nM: 1
708.984559999999990 191.886599999999990
f: 1897 tv: 0 nM: 1
671.000000000000000 201.203129999999990
f: 1897 tv: 1 nM: 1
709.870670000000020 193.043110000000010
f: 1898 tv: 0 nM: 1
672.742550000000050 202.757460000000010
f: 1898 tv: 1 nM: 1
710.842830000000050 194.161910000000010
f: 1899 tv: 0 nM: 1
674.311100000000010 203.899990000000000
f: 1899 tv: 1 nM: 1
711.538819999999990 195.019409999999990
f: 1900 tv: 0 nM: 1
676.000000000000000 205.031250000000000
f: 1900 tv: 1 nM: 1
712.465699999999970 196.093140000000010
f: 1901 tv: 0 nM: 1
677.373050000000030 206.388460000000010
f: 1901 tv: 1 nM: 1
713.689449999999970 197.378950000000000
f: 1902 tv: 0 nM: 1
679.137020000000010 207.325930000000000
f: 1902 tv: 1 nM: 1
714.938899999999990 198.316669999999990
f: 1903 tv: 0 nM: 1
680.731689999999960 208.735780000000010
f: 1903 tv: 1 nM: 1
715.505679999999980 198.937500000000000
f: 1904 tv: 0 nM: 1
682.500000000000000 209.765760000000000
f: 1904 tv: 1 nM: 1
716.353939999999970 199.977520000000000
f: 1905 tv: 0 nM: 1
684.025939999999990 210.437040000000000
f: 1905 tv: 1 nM: 1
717.346559999999950 200.836639999999990
f: 1906 tv: 0 nM: 1
685.242309999999970 211.280759999999990
f: 1906 tv: 1 nM: 1
718.211369999999990 201.525769999999990
f: 1907 tv: 0 nM: 1
686.695500000000040 212.180450000000010
f: 1907 tv: 1 nM: 1
718.381170000000000 202.128710000000010
f: 1908 tv: 0 nM: 1
688.437500000000000 213.070310000000010
f: 1908 tv: 1 nM: 1
719.725590000000010 202.823170000000000
f: 1909 tv: 0 nM: 1
690.029180000000000 213.609500000000000
f: 1909 tv: 1 nM: 1
720.363650000000010 203.439390000000000
f: 1910 tv: 0 nM: 1
691.519710000000030 214.011810000000000
f: 1910 tv: 1 nM: 1
721.042109999999980 203.626309999999990
f: 1911 tv: 0 nM: 1
692.975590000000010 214.638209999999990
f: 1911 tv: 1 nM: 1
721.976199999999950 203.988100000000000
f: 1912 tv: 0 nM: 1
694.120970000000060 215.000000000000000
f: 1912 tv: 1 nM: 1
722.734919999999990 203.945789999999990
f: 1913 tv: 0 nM: 1
695.151790000000010 215.348220000000000
f: 1913 tv: 1 nM: 1
722.755000000000000 204.225010000000000
f: 1914 tv: 0 nM: 1
696.776119999999990 215.776119999999990
f: 1914 tv: 1 nM: 1
724.310550000000030 204.399990000000000
f: 1915 tv: 0 nM: 1
698.196410000000010 215.767850000000010
f: 1915 tv: 1 nM: 1
724.834960000000020 204.645630000000010
f: 1916 tv: 0 nM: 1
699.645999999999960 216.627730000000010
f: 1916 tv: 1 nM: 1
725.642090000000050 205.163160000000000
f: 1917 tv: 0 nM: 1
700.612300000000000 216.902179999999990
f: 1917 tv: 1 nM: 1
726.122190000000050 205.000000000000000
f: 1918 tv: 0 nM: 1
702.031250000000000 217.218750000000000
f: 1918 tv: 1 nM: 1
727.071410000000010 205.457140000000010
f: 1919 tv: 0 nM: 1
703.200010000000020 217.107409999999990
f: 1919 tv: 1 nM: 1
727.435489999999960 205.236560000000000
f: 1920 tv: 0 nM: 1
704.416690000000020 217.618060000000010
f: 1920 tv: 1 nM: 1
728.401119999999990 206.043960000000000
f: 1921 tv: 0 nM: 1
705.816529999999940 217.683460000000000
f: 1921 tv: 1 nM: 1
729.289179999999990 205.933730000000000
f: 1922 tv: 0 nM: 1
707.065920000000010 217.674420000000000
f: 1922 tv: 1 nM: 1
729.476440000000030 205.788240000000000
f: 1923 tv: 0 nM: 1
708.071900000000030 218.126710000000000
f: 1923 tv: 1 nM: 1
730.425290000000020 205.959779999999990
f: 1924 tv: 0 nM: 1
709.500000000000000 218.000000000000000
f: 1924 tv: 1 nM: 1
731.174440000000000 205.860459999999990
f: 1925 tv: 0 nM: 1
710.725220000000040 217.835880000000000
f: 1925 tv: 1 nM: 1
732.166690000000020 205.702380000000010
f: 1926 tv: 0 nM: 1
712.036010000000030 217.496000000000010
f: 1926 tv: 1 nM: 1
732.348939999999970 205.213550000000000
f: 1927 tv: 0 nM: 1
712.533999999999990 216.265310000000000
f: 1927 tv: 1 nM: 1
733.364199999999980 204.938279999999990
f: 1928 tv: 0 nM: 1
714.261049999999950 216.047789999999990
f: 1928 tv: 1 nM: 1
733.869019999999980 204.464280000000000
f: 1929 tv: 0 nM: 1
715.617859999999950 215.272349999999990
f: 1929 tv: 1 nM: 1
735.136840000000010 203.152629999999990
f: 1930 tv: 0 nM: 1
716.845519999999960 214.483730000000010
f: 1930 tv: 1 nM: 1
735.993960000000020 202.156630000000010
f: 1931 tv: 0 nM: 1
717.756409999999960 213.128199999999990
f: 1931 tv: 1 nM: 1
736.477300000000010 201.329540000000010
f: 1932 tv: 0 nM: 1
719.036250000000000 211.579710000000010
f: 1932 tv: 1 nM: 1
736.978029999999990 200.521970000000010
f: 1933 tv: 0 nM: 1
720.378780000000010 210.431819999999990
f: 1933 tv: 1 nM: 1
737.988889999999970 198.544450000000010
f: 1934 tv: 0 nM: 1
721.345820000000000 208.795840000000000
f: 1934 tv: 1 nM: 1
738.975460000000000 197.161759999999990
f: 1935 tv: 0 nM: 1
723.084039999999960 206.911759999999990
f: 1935 tv: 1 nM: 1
739.505130000000010 195.541230000000010
f: 1936 tv: 0 nM: 1
723.701360000000020 204.630879999999990
f: 1936 tv: 1 nM: 1
740.727780000000050 193.716680000000000
f: 1937 tv: 0 nM: 1
724.724429999999980 202.531489999999990
f: 1937 tv: 1 nM: 1
741.494199999999980 192.040699999999990
f: 1938 tv: 0 nM: 1
726.170529999999990 200.484500000000000
f: 1938 tv: 1 nM: 1
742.166690000000020 190.615389999999990
f: 1939 tv: 0 nM: 1
727.316159999999970 198.308820000000000
f: 1939 tv: 1 nM: 1
743.487669999999980 188.160490000000010
f: 1940 tv: 0 nM: 1
728.669070000000030 195.679859999999990
f: 1940 tv: 1 nM: 1
744.099979999999960 186.346660000000010
f: 1941 tv: 0 nM: 1
729.864010000000010 193.092000000000010
f: 1941 tv: 1 nM: 1
745.202270000000000 183.882020000000010
f: 1942 tv: 0 nM: 1
731.348750000000000 191.075619999999990
f: 1942 tv: 1 nM: 1
746.625000000000000 182.897740000000000
f: 1943 tv: 0 nM: 1
732.814820000000050 188.840740000000010
f: 1943 tv: 1 nM: 1
746.506470000000040 180.409089999999990
f: 1944 tv: 0 nM: 1
733.852110000000040 186.669009999999990
f: 1944 tv: 1 nM: 1
748.102300000000010 178.386370000000000
f: 1945 tv: 0 nM: 1
734.954219999999960 183.383800000000010
f: 1945 tv: 1 nM: 1
749.000000000000000 176.018069999999990
f: 1946 tv: 0 nM: 1
736.225829999999970 181.137100000000000
f: 1946 tv: 1 nM: 1
750.000000000000000 174.000000000000000
f: 1947 tv: 0 nM: 1
737.859619999999950 178.263700000000000
f: 1947 tv: 1 nM: 1
750.870790000000060 172.269669999999990
f: 1948 tv: 0 nM: 1
738.611080000000020 176.291670000000010
f: 1948 tv: 1 nM: 1
751.842099999999960 170.421050000000010
f: 1949 tv: 0 nM: 1
739.762759999999960 174.386860000000010
f: 1949 tv: 1 nM: 1
753.144710000000030 168.210530000000010
f: 1950 tv: 0 nM: 1
741.927980000000050 172.088990000000000
f: 1950 tv: 1 nM: 1
753.000000000000000 164.000000000000000
f: 1951 tv: 0 nM: 1
743.131769999999960 169.779069999999990
f: 1951 tv: 1 nM: 1
755.082459999999970 165.159789999999990
f: 1952 tv: 0 nM: 1
744.083920000000030 167.693440000000010
f: 1952 tv: 1 nM: 1
756.095220000000040 163.214280000000000
f: 1953 tv: 0 nM: 1
745.560430000000000 165.416110000000000
f: 1953 tv: 1 nM: 1
757.028749999999950 160.919540000000010
f: 1954 tv: 0 nM: 1
747.093510000000040 163.823749999999990
f: 1954 tv: 1 nM: 1
758.266660000000000 159.606660000000010
f: 1955 tv: 0 nM: 1
748.596919999999950 162.290699999999990
f: 1955 tv: 1 nM: 1
759.363650000000010 158.348480000000000
f: 1956 tv: 0 nM: 1
749.727300000000010 160.212130000000000
f: 1956 tv: 1 nM: 1
760.349979999999960 156.894440000000000
f: 1957 tv: 0 nM: 1
750.992619999999990 158.107409999999990
f: 1957 tv: 1 nM: 1
761.473690000000030 155.236850000000000
f: 1958 tv: 0 nM: 1
752.951839999999950 156.562960000000000
f: 1958 tv: 1 nM: 1
762.637759999999960 153.678570000000010
f: 1959 tv: 0 nM: 1
754.202880000000050 155.115939999999990
f: 1959 tv: 1 nM: 1
764.145319999999970 152.366269999999990
f: 1960 tv: 0 nM: 1
755.803040000000010 153.530300000000010
f: 1960 tv: 1 nM: 1
764.838439999999990 151.369229999999990
f: 1961 tv: 0 nM: 1
757.019099999999980 152.091600000000000
f: 1961 tv: 1 nM: 1
766.866210000000020 150.492950000000010
f: 1962 tv: 0 nM: 1
758.988519999999990 150.908400000000000
f: 1962 tv: 1 nM: 1
767.900020000000040 148.855560000000000
f: 1963 tv: 0 nM: 1
759.813970000000040 149.538760000000000
f: 1963 tv: 1 nM: 1
769.217650000000050 148.000000000000000
f: 1964 tv: 0 nM: 1
761.877870000000030 147.713740000000000
f: 1964 tv: 1 nM: 1
769.922670000000040 146.639170000000010
f: 1965 tv: 0 nM: 1
763.489870000000000 146.888520000000000
f: 1965 tv: 1 nM: 1
771.495300000000040 145.561330000000000
f: 1966 tv: 0 nM: 1
765.210140000000020 145.492750000000000
f: 1966 tv: 1 nM: 1
772.610469999999960 144.494190000000000
f: 1967 tv: 0 nM: 1
766.988650000000010 144.905300000000010
f: 1967 tv: 1 nM: 1
773.883119999999960 143.448060000000000
f: 1968 tv: 0 nM: 1
768.770390000000020 143.766660000000000
f: 1968 tv: 1 nM: 1
774.735289999999960 142.764710000000010
f: 1969 tv: 0 nM: 1
770.282289999999990 142.620970000000000
f: 1969 tv: 1 nM: 1
776.448300000000020 141.729890000000010
f: 1970 tv: 0 nM: 1
772.228330000000030 141.767720000000000
f: 1970 tv: 1 nM: 1
777.590029999999960 141.500000000000000
f: 1971 tv: 0 nM: 1
773.735469999999960 141.383860000000000
f: 1971 tv: 1 nM: 1
778.902469999999990 141.158539999999990
f: 1972 tv: 0 nM: 1
776.077149999999960 140.861120000000000
f: 1972 tv: 1 nM: 1
779.933350000000020 140.399990000000000
f: 1973 tv: 0 nM: 1
777.538760000000020 140.165500000000010
f: 1973 tv: 1 nM: 1
781.886110000000030 140.673260000000000
f: 1974 tv: 0 nM: 1
779.705140000000030 140.403840000000000
f: 1974 tv: 1 nM: 1
783.759030000000050 139.849400000000000
f: 1975 tv: 0 nM: 1
781.647219999999950 140.460129999999990
f: 1975 tv: 1 nM: 1
784.467710000000010 140.086029999999990
f: 1976 tv: 0 nM: 1
782.970580000000040 140.562090000000010
f: 1976 tv: 1 nM: 1
785.867370000000050 140.183670000000010
f: 1977 tv: 0 nM: 1
784.606379999999940 140.907810000000010
f: 1977 tv: 1 nM: 1
787.017879999999990 140.696429999999990
f: 1978 tv: 0 nM: 1
786.827819999999970 141.420530000000010
f: 1978 tv: 1 nM: 1
788.978269999999950 140.891300000000000
f: 1979 tv: 0 nM: 1
788.503360000000040 142.216659999999990
f: 1979 tv: 1 nM: 1
789.619320000000020 141.892040000000010
f: 1980 tv: 0 nM: 1
790.412349999999950 143.262980000000000
f: 1980 tv: 1 nM: 1
790.439820000000050 142.384260000000010
f: 1981 tv: 0 nM: 1
791.585820000000010 144.555970000000000
f: 1981 tv: 1 nM: 1
791.825320000000030 143.493969999999990
f: 1982 tv: 0 nM: 1
794.053589999999990 146.110719999999990
f: 1982 tv: 1 nM: 1
793.079529999999980 144.409089999999990
f: 1983 tv: 0 nM: 1
796.196530000000050 147.572419999999990
f: 1983 tv: 1 nM: 1
793.912839999999960 145.541290000000000
f: 1984 tv: 0 nM: 1
797.586789999999950 149.010420000000010
f: 1984 tv: 1 nM: 1
795.217160000000040 147.191930000000010
f: 1985 tv: 0 nM: 1
799.564880000000020 150.240460000000010
f: 1985 tv: 1 nM: 1
795.687500000000000 148.385420000000010
f: 1986 tv: 0 nM: 1
801.209529999999970 152.238969999999990
f: 1986 tv: 1 nM: 1
796.837520000000040 150.524990000000000
f: 1987 tv: 0 nM: 1
802.666690000000020 154.798620000000000
f: 1987 tv: 1 nM: 1
798.157169999999950 151.266660000000000
f: 1988 tv: 0 nM: 1
804.181150000000000 156.623179999999990
f: 1988 tv: 1 nM: 1
798.510620000000020 153.819150000000010
f: 1989 tv: 0 nM: 1
806.228579999999970 158.892850000000010
f: 1989 tv: 1 nM: 1
799.925659999999990 154.655409999999990
f: 1990 tv: 0 nM: 1
808.038210000000050 160.920130000000000
f: 1990 tv: 1 nM: 1
801.806640000000020 156.613329999999990
f: 1991 tv: 0 nM: 1
809.694460000000050 162.680560000000010
f: 1991 tv: 1 nM: 1
801.956540000000020 158.282610000000010
f: 1992 tv: 0 nM: 1
811.077450000000000 164.964779999999990
f: 1992 tv: 1 nM: 1
802.500000000000000 159.704540000000010
f: 1993 tv: 0 nM: 1
812.797119999999950 167.753629999999990
f: 1993 tv: 1 nM: 1
803.117679999999950 161.897060000000010
f: 1994 tv: 0 nM: 1
813.687069999999950 169.724490000000000
f: 1994 tv: 1 nM: 1
804.121219999999990 163.696980000000000
f: 1995 tv: 0 nM: 1
815.332089999999990 171.720149999999990
f: 1995 tv: 1 nM: 1
805.430790000000000 165.884610000000010
f: 1996 tv: 0 nM: 1
816.678099999999970 173.801379999999990
f: 1996 tv: 1 nM: 1
805.615779999999970 167.747379999999990
f: 1997 tv: 0 nM: 1
818.589720000000060 176.102569999999990
f: 1997 tv: 1 nM: 1
806.046690000000010 169.586670000000000
f: 1998 tv: 0 nM: 1
819.679080000000000 178.604480000000000
f: 1998 tv: 1 nM: 1
807.054200000000040 170.602420000000000
f: 1999 tv: 0 nM: 1
821.476199999999950 180.452380000000010
f: 1999 tv: 1 nM: 1
807.634829999999970 172.696630000000000
f: 2000 tv: 0 nM: 1
822.743349999999960 182.310000000000000
f: 2000 tv: 1 nM: 1
807.724119999999970 174.120700000000000
f: 2001 tv: 0 nM: 1
824.124080000000050 184.361310000000000
f: 2001 tv: 1 nM: 1
807.809510000000050 175.571429999999990
f: 2002 tv: 0 nM: 1
825.224119999999970 186.517239999999990
f: 2002 tv: 1 nM: 1
809.445190000000030 177.315059999999990
f: 2003 tv: 0 nM: 1
826.802000000000020 188.208049999999990
f: 2003 tv: 1 nM: 1
809.569460000000050 178.138880000000000
f: 2004 tv: 0 nM: 1
827.868230000000040 189.611480000000000
f: 2004 tv: 1 nM: 1
809.952700000000050 179.804049999999990
f: 2005 tv: 0 nM: 1
829.058470000000060 191.746749999999990
f: 2005 tv: 1 nM: 1
810.637510000000020 180.350010000000000
f: 2006 tv: 0 nM: 1
830.796450000000050 193.046429999999990
f: 2006 tv: 1 nM: 1
810.750000000000000 182.159089999999990
f: 2007 tv: 0 nM: 1
832.273069999999960 193.971630000000000
f: 2007 tv: 1 nM: 1
811.689640000000050 182.591950000000000
f: 2008 tv: 0 nM: 1
833.514279999999990 195.207140000000010
f: 2008 tv: 1 nM: 1
812.465879999999970 183.272740000000000
f: 2009 tv: 0 nM: 1
834.643919999999980 196.583329999999990
f: 2009 tv: 1 nM: 1
812.875000000000000 183.787510000000000
f: 2010 tv: 0 nM: 1
835.686029999999960 197.697679999999990
f: 2010 tv: 1 nM: 1
813.053589999999990 185.041670000000010
f: 2011 tv: 0 nM: 1
836.992129999999970 198.720470000000010
f: 2011 tv: 1 nM: 1
813.440000000000050 185.926670000000000
f: 2012 tv: 0 nM: 1
838.070500000000040 199.255030000000000
f: 2012 tv: 1 nM: 1
814.101199999999950 186.827380000000010
f: 2013 tv: 0 nM: 1
839.021420000000030 200.135709999999990
f: 2013 tv: 1 nM: 1
814.493349999999960 187.020000000000010
f: 2014 tv: 0 nM: 1
840.750000000000000 201.117189999999990
f: 2014 tv: 1 nM: 1
814.679989999999980 187.953340000000000
f: 2015 tv: 0 nM: 1
841.874019999999970 202.657490000000000
f: 2015 tv: 1 nM: 1
815.670470000000020 188.420459999999990
f: 2016 tv: 0 nM: 1
842.748230000000040 203.039570000000000
f: 2016 tv: 1 nM: 1
815.470280000000000 189.257430000000000
f: 2017 tv: 0 nM: 1
843.866210000000020 203.887329999999990
f: 2017 tv: 1 nM: 1
816.664310000000000 190.078570000000010
f: 2018 tv: 0 nM: 1
844.986020000000050 204.737760000000010
f: 2018 tv: 1 nM: 1
817.115360000000010 190.448710000000010
f: 2019 tv: 0 nM: 1
846.047239999999990 205.011810000000000
f: 2019 tv: 1 nM: 1
817.637510000000020 190.962490000000000
f: 2020 tv: 0 nM: 1
847.392640000000030 206.000000000000000
f: 2020 tv: 1 nM: 1
817.592099999999960 191.394749999999990
f: 2021 tv: 0 nM: 1
848.380430000000050 206.605070000000010
f: 2021 tv: 1 nM: 1
818.397950000000040 191.500000000000000
f: 2022 tv: 0 nM: 1
849.770260000000010 208.121630000000010
f: 2022 tv: 1 nM: 1
817.792850000000040 193.078570000000010
f: 2023 tv: 0 nM: 1
850.293459999999980 208.938400000000000
f: 2023 tv: 1 nM: 1
818.875000000000000 194.535720000000000
f: 2024 tv: 0 nM: 1
850.939700000000020 209.340419999999990
f: 2024 tv: 1 nM: 1
819.780700000000020 193.877199999999990
f: 2025 tv: 0 nM: 1
852.516240000000040 210.568180000000010
f: 2025 tv: 1 nM: 1
818.952700000000050 195.195950000000010
f: 2026 tv: 0 nM: 1
853.126650000000040 211.320010000000000
f: 2026 tv: 1 nM: 1
819.061400000000050 195.192980000000010
f: 2027 tv: 0 nM: 1
854.471620000000030 211.815599999999990
f: 2027 tv: 1 nM: 1
819.905150000000050 196.301729999999990
f: 2028 tv: 0 nM: 1
854.948120000000020 212.366670000000000
f: 2028 tv: 1 nM: 1
819.718319999999950 195.767609999999990
f: 2029 tv: 0 nM: 1
856.267879999999990 212.603579999999990
f: 2029 tv: 1 nM: 1
820.392330000000020 196.676930000000000
f: 2030 tv: 0 nM: 1
857.110410000000000 212.974030000000000
f: 2030 tv: 1 nM: 1
820.206360000000020 197.023799999999990
f: 2031 tv: 0 nM: 1
857.079830000000020 213.204870000000000
f: 2031 tv: 1 nM: 1
821.202390000000040 197.083329999999990
f: 2032 tv: 0 nM: 1
858.864010000000010 213.258770000000000
f: 2032 tv: 1 nM: 1
821.437500000000000 197.324999999999990
f: 2033 tv: 0 nM: 1
859.649660000000040 213.455410000000000
f: 2033 tv: 1 nM: 1
821.753360000000040 197.119990000000000
f: 2034 tv: 0 nM: 1
860.379459999999990 213.361690000000010
f: 2034 tv: 1 nM: 1
822.013490000000050 196.810810000000000
f: 2035 tv: 0 nM: 1
860.825810000000050 213.009670000000000
f: 2035 tv: 1 nM: 1
822.056699999999980 197.072160000000000
f: 2036 tv: 0 nM: 1
861.580870000000000 213.183820000000000
f: 2036 tv: 1 nM: 1
821.965090000000030 196.662800000000000
f: 2037 tv: 0 nM: 1
862.172000000000030 212.776000000000010
f: 2037 tv: 1 nM: 1
821.948300000000020 196.568970000000010
f: 2038 tv: 0 nM: 1
863.606379999999940 212.907810000000010
f: 2038 tv: 1 nM: 1
822.206239999999980 196.693760000000000
f: 2039 tv: 0 nM: 1
864.291990000000060 212.912000000000010
f: 2039 tv: 1 nM: 1
822.664310000000000 195.949999999999990
f: 2040 tv: 0 nM: 1
864.735050000000000 212.944030000000000
f: 2040 tv: 1 nM: 1
822.666690000000020 195.699999999999990
f: 2041 tv: 0 nM: 1
865.460450000000040 212.197849999999990
f: 2041 tv: 1 nM: 1
823.517029999999980 196.119319999999990
f: 2042 tv: 0 nM: 1
866.019840000000040 212.615080000000010
f: 2042 tv: 1 nM: 1
823.648379999999970 196.214280000000000
f: 2043 tv: 0 nM: 1
866.532040000000050 212.442309999999990
f: 2043 tv: 1 nM: 1
822.975890000000050 195.945789999999990
f: 2044 tv: 0 nM: 1
866.729190000000020 211.722230000000000
f: 2044 tv: 1 nM: 1
822.860779999999980 195.917720000000000
f: 2045 tv: 0 nM: 1
868.995480000000040 211.168180000000010
f: 2045 tv: 1 nM: 1
824.040399999999980 195.540400000000010
f: 2046 tv: 0 nM: 1
868.544130000000000 210.970580000000010
f: 2046 tv: 1 nM: 1
823.358209999999990 194.858219999999990
f: 2047 tv: 0 nM: 1
868.489140000000020 210.148540000000000
f: 2047 tv: 1 nM: 1
823.156979999999980 194.680240000000000
f: 2048 tv: 0 nM: 1
868.595400000000040 209.339689999999990
f: 2048 tv: 1 nM: 1
822.427429999999960 194.040330000000010
f: 2049 tv: 0 nM: 1
869.463989999999970 208.576570000000000
f: 2049 tv: 1 nM: 1
823.187500000000000 193.500000000000000
f: 2050 tv: 0 nM: 1
869.305970000000000 208.298509999999990
f: 2050 tv: 1 nM: 1
823.122309999999970 192.271269999999990
f: 2051 tv: 0 nM: 1
869.325010000000020 206.703570000000010
f: 2051 tv: 1 nM: 1
822.413329999999970 191.273329999999990
f: 2052 tv: 0 nM: 1
869.333309999999980 205.212130000000000
f: 2052 tv: 1 nM: 1
822.662169999999950 190.675670000000000
f: 2053 tv: 0 nM: 1
869.000000000000000 203.746379999999990
f: 2053 tv: 1 nM: 1
822.452390000000040 189.650790000000000
f: 2054 tv: 0 nM: 1
869.109990000000040 201.840000000000000
f: 2054 tv: 1 nM: 1
822.246399999999990 188.326079999999990
f: 2055 tv: 0 nM: 1
868.864690000000000 200.515040000000000
f: 2055 tv: 1 nM: 1
822.109379999999990 186.531250000000000
f: 2056 tv: 0 nM: 1
868.000000000000000 198.897840000000000
f: 2056 tv: 1 nM: 1
820.992190000000050 185.523439999999990
f: 2057 tv: 0 nM: 1
867.624080000000050 196.934310000000010
f: 2057 tv: 1 nM: 1
820.047969999999960 184.013700000000000
f: 2058 tv: 0 nM: 1
868.194460000000050 195.296290000000000
f: 2058 tv: 1 nM: 1
820.298710000000030 182.058439999999990
f: 2059 tv: 0 nM: 1
866.649049999999990 193.389420000000000
f: 2059 tv: 1 nM: 1
819.470580000000040 181.720580000000010
f: 2060 tv: 0 nM: 1
867.303409999999990 191.555560000000010
f: 2060 tv: 1 nM: 1
819.019710000000030 180.059200000000000
f: 2061 tv: 0 nM: 1
866.540280000000050 189.342289999999990
f: 2061 tv: 1 nM: 1
818.622930000000000 177.909840000000000
f: 2062 tv: 0 nM: 1
865.816770000000020 187.706099999999990
f: 2062 tv: 1 nM: 1
818.118650000000000 176.500000000000000
f: 2063 tv: 0 nM: 1
865.452149999999960 185.491300000000000
f: 2063 tv: 1 nM: 1
817.462099999999960 175.189390000000000
f: 2064 tv: 0 nM: 1
864.634149999999980 183.670729999999990
f: 2064 tv: 1 nM: 1
817.955199999999990 173.708949999999990
f: 2065 tv: 0 nM: 1
863.963129999999980 181.709010000000010
f: 2065 tv: 1 nM: 1
816.921450000000050 172.335710000000010
f: 2066 tv: 0 nM: 1
863.274409999999990 179.969920000000000
f: 2066 tv: 1 nM: 1
816.275020000000040 170.574999999999990
f: 2067 tv: 0 nM: 1
862.504699999999960 177.799070000000000
f: 2067 tv: 1 nM: 1
815.895809999999980 169.048620000000000
f: 2068 tv: 0 nM: 1
861.491999999999960 176.024000000000000
f: 2068 tv: 1 nM: 1
815.602420000000050 168.126510000000000
f: 2069 tv: 0 nM: 1
860.537479999999960 174.479170000000010
f: 2069 tv: 1 nM: 1
814.564939999999980 166.558439999999990
f: 2070 tv: 0 nM: 1
860.035949999999960 172.449649999999990
f: 2070 tv: 1 nM: 1
814.807680000000000 164.730770000000010
f: 2071 tv: 0 nM: 1
858.856139999999980 170.881300000000010
f: 2071 tv: 1 nM: 1
814.846679999999990 164.173340000000000
f: 2072 tv: 0 nM: 1
858.270689999999950 169.537600000000000
f: 2072 tv: 1 nM: 1
814.739140000000020 162.920289999999990
f: 2073 tv: 0 nM: 1
857.516660000000000 168.596660000000010
f: 2073 tv: 1 nM: 1
814.440000000000050 161.926670000000000
f: 2074 tv: 0 nM: 1
856.260009999999970 167.567990000000010
f: 2074 tv: 1 nM: 1
813.597719999999980 161.408050000000000
f: 2075 tv: 0 nM: 1
855.272100000000020 166.132659999999990
f: 2075 tv: 1 nM: 1
813.674679999999970 160.716870000000000
f: 2076 tv: 0 nM: 1
854.652649999999990 165.496190000000010
f: 2076 tv: 1 nM: 1
814.023249999999960 159.790699999999990
f: 2077 tv: 0 nM: 1
853.436649999999990 164.894360000000010
f: 2077 tv: 1 nM: 1
813.506769999999960 159.331089999999990
f: 2078 tv: 0 nM: 1
852.642270000000050 163.955289999999990
f: 2078 tv: 1 nM: 1
814.224979999999960 159.112500000000010
f: 2079 tv: 0 nM: 1
851.488159999999990 164.200790000000010
f: 2079 tv: 1 nM: 1
814.149480000000040 158.381440000000000
f: 2080 tv: 0 nM: 1
850.630800000000020 164.161540000000000
f: 2080 tv: 1 nM: 1
813.949460000000040 158.303370000000000
f: 2081 tv: 0 nM: 1
850.732300000000010 163.051179999999990
f: 2081 tv: 1 nM: 1
815.125000000000000 158.158340000000010
f: 2082 tv: 0 nM: 1
850.308959999999960 163.028460000000000
f: 2082 tv: 1 nM: 1
815.721499999999990 158.120250000000000
f: 2083 tv: 0 nM: 1
849.545470000000020 163.052439999999990
f: 2083 tv: 1 nM: 1
816.351199999999950 158.410720000000000
f: 2084 tv: 0 nM: 1
848.835820000000010 162.865680000000000
f: 2084 tv: 1 nM: 1
816.461980000000040 158.364139999999990
f: 2085 tv: 0 nM: 1
848.956239999999980 163.399990000000000
f: 2085 tv: 1 nM: 1
817.765440000000010 158.314820000000000
f: 2086 tv: 0 nM: 1
849.078920000000040 164.112779999999990
f: 2086 tv: 1 nM: 1
818.901250000000000 158.660490000000010
f: 2087 tv: 0 nM: 1
848.888550000000010 164.146500000000000
f: 2087 tv: 1 nM: 1
820.470580000000040 159.076480000000000
f: 2088 tv: 0 nM: 1
848.751710000000000 164.387759999999990
f: 2088 tv: 1 nM: 1
820.906979999999980 158.825580000000000
f: 2089 tv: 0 nM: 1
849.037169999999950 164.949330000000000
f: 2089 tv: 1 nM: 1
822.598750000000000 159.185180000000000
f: 2090 tv: 0 nM: 1
849.187930000000050 165.324839999999990
f: 2090 tv: 1 nM: 1
824.141049999999950 159.705119999999990
f: 2091 tv: 0 nM: 1
849.213380000000030 166.057330000000010
f: 2091 tv: 1 nM: 1
825.045470000000020 160.272740000000000
f: 2092 tv: 0 nM: 1
850.256650000000040 166.356660000000010
f: 2092 tv: 1 nM: 1
826.329650000000020 160.774720000000000
f: 2093 tv: 0 nM: 1
850.516660000000000 167.016660000000000
f: 2093 tv: 1 nM: 1
827.400020000000040 160.666670000000010
f: 2094 tv: 0 nM: 1
850.730040000000030 167.315949999999990
f: 2094 tv: 1 nM: 1
829.664610000000040 161.567080000000000
f: 2095 tv: 0 nM: 1
851.273010000000000 168.069080000000010
f: 2095 tv: 1 nM: 1
831.048400000000020 161.634410000000000
f: 2096 tv: 0 nM: 1
852.503240000000010 168.370970000000000
f: 2096 tv: 1 nM: 1
832.311100000000010 162.077769999999990
f: 2097 tv: 0 nM: 1
853.037050000000020 169.265430000000010
f: 2097 tv: 1 nM: 1
834.281920000000010 162.707439999999990
f: 2098 tv: 0 nM: 1
853.786190000000030 169.886200000000000
f: 2098 tv: 1 nM: 1
835.750000000000000 163.261370000000000
f: 2099 tv: 0 nM: 1
855.440799999999970 170.190800000000000
f: 2099 tv: 1 nM: 1
838.298710000000030 163.305190000000010
f: 2100 tv: 0 nM: 1
856.278500000000010 170.860760000000000
f: 2100 tv: 1 nM: 1
838.674989999999980 163.565000000000000
f: 2101 tv: 0 nM: 1
857.516420000000040 171.207249999999990
f: 2101 tv: 1 nM: 1
841.710140000000020 163.615939999999990
f: 2102 tv: 0 nM: 1
858.964050000000040 171.712420000000010
f: 2102 tv: 1 nM: 1
843.388919999999980 163.939390000000000
f: 2103 tv: 0 nM: 1
860.625790000000050 172.332259999999990
f: 2103 tv: 1 nM: 1
844.431820000000020 164.727260000000000
f: 2104 tv: 0 nM: 1
861.865050000000000 173.279140000000010
f: 2104 tv: 1 nM: 1
845.726810000000000 165.494840000000010
f: 2105 tv: 0 nM: 1
863.434629999999970 173.678969999999990
f: 2105 tv: 1 nM: 1
847.666690000000020 166.263440000000000
f: 2106 tv: 0 nM: 1
865.279909999999970 174.638579999999990
f: 2106 tv: 1 nM: 1
848.444460000000050 166.398990000000000
f: 2107 tv: 0 nM: 1
867.099429999999980 175.336260000000010
f: 2107 tv: 1 nM: 1
851.234680000000030 166.846939999999990
f: 2108 tv: 0 nM: 1
868.544560000000050 176.452229999999990
f: 2108 tv: 1 nM: 1
851.885070000000040 167.189650000000000
f: 2109 tv: 0 nM: 1
870.548710000000030 176.762980000000000
f: 2109 tv: 1 nM: 1
853.000000000000000 169.236850000000000
f: 2110 tv: 0 nM: 1
872.364259999999940 177.652310000000000
f: 2110 tv: 1 nM: 1
854.094730000000030 168.752620000000010
f: 2111 tv: 0 nM: 1
873.325010000000020 178.530550000000010
f: 2111 tv: 1 nM: 1
855.903869999999980 169.865389999999990
f: 2112 tv: 0 nM: 1
875.621030000000020 179.389479999999990
f: 2112 tv: 1 nM: 1
857.571410000000010 170.028560000000000
f: 2113 tv: 0 nM: 1
876.643680000000020 180.552490000000010
f: 2113 tv: 1 nM: 1
858.299989999999980 170.745450000000010
f: 2114 tv: 0 nM: 1
878.201230000000010 181.336469999999990
f: 2114 tv: 1 nM: 1
859.245790000000060 171.677960000000010
f: 2115 tv: 0 nM: 1
879.570129999999950 182.600619999999990
f: 2115 tv: 1 nM: 1
860.600950000000010 172.302889999999990
f: 2116 tv: 0 nM: 1
881.031250000000000 183.519880000000000
f: 2116 tv: 1 nM: 1
861.065489999999950 172.696429999999990
f: 2117 tv: 0 nM: 1
882.176450000000050 184.576480000000000
f: 2117 tv: 1 nM: 1
861.191900000000030 173.944439999999990
f: 2118 tv: 0 nM: 1
883.366089999999990 185.729510000000000
f: 2118 tv: 1 nM: 1
861.650570000000020 174.969879999999990
f: 2119 tv: 0 nM: 1
884.580810000000040 186.410190000000000
f: 2119 tv: 1 nM: 1
862.773800000000050 174.988100000000000
f: 2120 tv: 0 nM: 1
885.491269999999990 187.345930000000010
f: 2120 tv: 1 nM: 1
863.083309999999980 177.059530000000000
f: 2121 tv: 0 nM: 1
886.076050000000010 188.400589999999990
f: 2121 tv: 1 nM: 1
862.166690000000020 176.579710000000010
f: 2122 tv: 0 nM: 1
886.972719999999980 189.175749999999990
f: 2122 tv: 1 nM: 1
863.273440000000050 177.601560000000010
f: 2123 tv: 0 nM: 1
887.197329999999970 189.908109999999990
f: 2123 tv: 1 nM: 1
862.237120000000000 178.190720000000000
f: 2124 tv: 0 nM: 1
887.338319999999950 190.886230000000010
f: 2124 tv: 1 nM: 1
861.119689999999990 178.253530000000010
f: 2125 tv: 0 nM: 1
887.513310000000050 191.476059999999990
f: 2125 tv: 1 nM: 1
860.553160000000050 179.510640000000000
f: 2126 tv: 0 nM: 1
887.474979999999960 192.447219999999990
f: 2126 tv: 1 nM: 1
860.836300000000050 179.460170000000010
f: 2127 tv: 0 nM: 1
887.264710000000040 193.379680000000010
f: 2127 tv: 1 nM: 1
859.974669999999950 180.272160000000010
f: 2128 tv: 0 nM: 1
886.830379999999990 194.149120000000010
f: 2128 tv: 1 nM: 1
858.725950000000010 181.235580000000000
f: 2129 tv: 0 nM: 1
886.461549999999990 195.049450000000010
f: 2129 tv: 1 nM: 1
857.448980000000010 181.816329999999990
f: 2130 tv: 0 nM: 1
885.690060000000020 195.792399999999990
f: 2130 tv: 1 nM: 1
856.438660000000030 182.202830000000010
f: 2131 tv: 0 nM: 1
884.877809999999950 196.616670000000000
f: 2131 tv: 1 nM: 1
854.669009999999960 182.380280000000000
f: 2132 tv: 0 nM: 1
884.164729999999960 197.537569999999990
f: 2132 tv: 1 nM: 1
853.519229999999990 184.083329999999990
f: 2133 tv: 0 nM: 1
883.266049999999950 198.631409999999990
f: 2133 tv: 1 nM: 1
852.108700000000000 184.489139999999990
f: 2134 tv: 0 nM: 1
881.875000000000000 199.899990000000000
f: 2134 tv: 1 nM: 1
851.097840000000020 185.532610000000010
f: 2135 tv: 0 nM: 1
881.317379999999960 200.476040000000010
f: 2135 tv: 1 nM: 1
849.317199999999960 185.978500000000000
f: 2136 tv: 0 nM: 1
880.342279999999960 201.288700000000010
f: 2136 tv: 1 nM: 1
847.988770000000050 186.949430000000010
f: 2137 tv: 0 nM: 1
878.943790000000040 202.331359999999990
f: 2137 tv: 1 nM: 1
847.202030000000040 187.388880000000000
f: 2138 tv: 0 nM: 1
877.987979999999990 203.283130000000000
f: 2138 tv: 1 nM: 1
844.556950000000030 188.158230000000000
f: 2139 tv: 0 nM: 1
876.875000000000000 204.070130000000010
f: 2139 tv: 1 nM: 1
842.000000000000000 188.699999999999990
f: 2140 tv: 0 nM: 1
875.233150000000020 204.395710000000010
f: 2140 tv: 1 nM: 1
841.690489999999950 189.416670000000010
f: 2141 tv: 0 nM: 1
874.157230000000030 205.147799999999990
f: 2141 tv: 1 nM: 1
839.252989999999950 189.945789999999990
f: 2142 tv: 0 nM: 1
872.902280000000020 205.424800000000000
f: 2142 tv: 1 nM: 1
837.356260000000020 190.018750000000010
f: 2143 tv: 0 nM: 1
871.423829999999950 205.420530000000010
f: 2143 tv: 1 nM: 1
836.611080000000020 189.802470000000000
f: 2144 tv: 0 nM: 1
869.512209999999980 205.804869999999990
f: 2144 tv: 1 nM: 1
834.691339999999970 190.500000000000000
f: 2145 tv: 0 nM: 1
868.636660000000010 205.570010000000000
f: 2145 tv: 1 nM: 1
832.862610000000020 190.395600000000000
f: 2146 tv: 0 nM: 1
867.165399999999980 205.484960000000000
f: 2146 tv: 1 nM: 1
831.020570000000020 190.068500000000000
f: 2147 tv: 0 nM: 1
865.570010000000020 205.283340000000010
f: 2147 tv: 1 nM: 1
829.535219999999980 189.866199999999990
f: 2148 tv: 0 nM: 1
864.481750000000030 204.718979999999990
f: 2148 tv: 1 nM: 1
827.822570000000040 190.661280000000000
f: 2149 tv: 0 nM: 1
862.186159999999970 204.773730000000000
f: 2149 tv: 1 nM: 1
825.271179999999960 189.686450000000010
f: 2150 tv: 0 nM: 1
860.865540000000010 204.393100000000000
f: 2150 tv: 1 nM: 1
823.674440000000000 190.000000000000000
f: 2151 tv: 0 nM: 1
858.743039999999950 203.604170000000010
f: 2151 tv: 1 nM: 1
821.000000000000000 189.500000000000000
f: 2152 tv: 0 nM: 1
856.963750000000000 202.753629999999990
f: 2152 tv: 1 nM: 1
820.938480000000030 189.176930000000000
f: 2153 tv: 0 nM: 1
855.695500000000040 202.052629999999990
f: 2153 tv: 1 nM: 1
816.993830000000000 188.679020000000010
f: 2154 tv: 0 nM: 1
853.925539999999960 201.531920000000010
f: 2154 tv: 1 nM: 1
816.459470000000010 187.932430000000010
f: 2155 tv: 0 nM: 1
850.984500000000030 200.678300000000010
f: 2155 tv: 1 nM: 1
814.209659999999990 187.016130000000000
f: 2156 tv: 0 nM: 1
849.009770000000000 199.775970000000000
f: 2156 tv: 1 nM: 1
812.156860000000050 187.284320000000010
f: 2157 tv: 0 nM: 1
847.142879999999990 198.936510000000000
f: 2157 tv: 1 nM: 1
810.808840000000030 186.191180000000000
f: 2158 tv: 0 nM: 1
845.074579999999970 198.127199999999990
f: 2158 tv: 1 nM: 1
808.464780000000020 185.119720000000000
f: 2159 tv: 0 nM: 1
842.942320000000000 196.957690000000010
f: 2159 tv: 1 nM: 1
806.741390000000020 184.735629999999990
f: 2160 tv: 0 nM: 1
840.063539999999990 195.783909999999990
f: 2160 tv: 1 nM: 1
804.645809999999980 184.104170000000010
f: 2161 tv: 0 nM: 1
838.170709999999990 194.719510000000010
f: 2161 tv: 1 nM: 1
803.322210000000040 183.055560000000010
f: 2162 tv: 0 nM: 1
836.091680000000000 193.616670000000000
f: 2162 tv: 1 nM: 1
801.343750000000000 182.500000000000000
f: 2163 tv: 0 nM: 1
833.619019999999980 192.515870000000010
f: 2163 tv: 1 nM: 1
799.213439999999990 181.554869999999990
f: 2164 tv: 0 nM: 1
831.131769999999960 191.500000000000000
f: 2164 tv: 1 nM: 1
797.657900000000040 180.710530000000010
f: 2165 tv: 0 nM: 1
828.633609999999980 190.927470000000000
f: 2165 tv: 1 nM: 1
795.038940000000030 180.500000000000000
f: 2166 tv: 0 nM: 1
826.900939999999990 189.495290000000010
f: 2166 tv: 1 nM: 1
793.595580000000040 179.360289999999990
f: 2167 tv: 0 nM: 1
823.304139999999960 188.495830000000010
f: 2167 tv: 1 nM: 1
792.326109999999970 178.724639999999990
f: 2168 tv: 0 nM: 1
820.866089999999990 187.258929999999990
f: 2168 tv: 1 nM: 1
789.500000000000000 177.500000000000000
f: 2169 tv: 0 nM: 1
817.965090000000030 186.434110000000000
f: 2169 tv: 1 nM: 1
787.654909999999970 177.014080000000010
f: 2170 tv: 0 nM: 1
815.974979999999960 185.153560000000000
f: 2170 tv: 1 nM: 1
786.237730000000060 176.311479999999990
f: 2171 tv: 0 nM: 1
812.437990000000010 184.612400000000010
f: 2171 tv: 1 nM: 1
784.454529999999980 175.336369999999990
f: 2172 tv: 0 nM: 1
810.162600000000000 183.386190000000000
f: 2172 tv: 1 nM: 1
782.347350000000010 174.899990000000000
f: 2173 tv: 0 nM: 1
806.900020000000040 182.952000000000000
f: 2173 tv: 1 nM: 1
780.365660000000050 174.000000000000000
f: 2174 tv: 0 nM: 1
804.301820000000020 181.909910000000000
f: 2174 tv: 1 nM: 1
778.527770000000030 173.527770000000000
f: 2175 tv: 0 nM: 1
801.782780000000000 180.979510000000000
f: 2175 tv: 1 nM: 1
776.822570000000040 172.322589999999990
f: 2176 tv: 0 nM: 1
798.074399999999970 180.409089999999990
f: 2176 tv: 1 nM: 1
776.234559999999990 172.635799999999990
f: 2177 tv: 0 nM: 1
795.008789999999980 179.324549999999990
f: 2177 tv: 1 nM: 1
773.380000000000000 171.506670000000010
f: 2178 tv: 0 nM: 1
792.099979999999960 178.163639999999990
f: 2178 tv: 1 nM: 1
771.949280000000040 171.144929999999990
f: 2179 tv: 0 nM: 1
789.447750000000040 177.843279999999990
f: 2179 tv: 1 nM: 1
770.422419999999990 170.577589999999990
f: 2180 tv: 0 nM: 1
786.664120000000030 177.095409999999990
f: 2180 tv: 1 nM: 1
769.154540000000000 170.254549999999990
f: 2181 tv: 0 nM: 1
784.080199999999990 177.023590000000010
f: 2181 tv: 1 nM: 1
767.941159999999970 169.573530000000010
f: 2182 tv: 0 nM: 1
781.541690000000020 175.691669999999990
f: 2182 tv: 1 nM: 1
766.851869999999960 169.043209999999990
f: 2183 tv: 0 nM: 1
778.656250000000000 175.343750000000000
f: 2183 tv: 1 nM: 1
765.612489999999980 168.662510000000000
f: 2184 tv: 0 nM: 1
776.457269999999990 174.897430000000010
f: 2184 tv: 1 nM: 1
764.157529999999950 168.219179999999990
f: 2185 tv: 0 nM: 1
774.068790000000040 174.036700000000000
f: 2185 tv: 1 nM: 1
763.250000000000000 168.027770000000000
f: 2186 tv: 0 nM: 1
771.336120000000050 173.222690000000000
f: 2186 tv: 1 nM: 1
762.066280000000010 167.445789999999990
f: 2187 tv: 0 nM: 1
769.173220000000010 173.011810000000000
f: 2187 tv: 1 nM: 1
761.554870000000050 167.445130000000010
f: 2188 tv: 0 nM: 1
766.241819999999960 172.405730000000010
f: 2188 tv: 1 nM: 1
761.162349999999950 166.857149999999990
f: 2189 tv: 0 nM: 1
764.453859999999960 171.815380000000000
f: 2189 tv: 1 nM: 1
760.370599999999970 166.894119999999990
f: 2190 tv: 0 nM: 1
762.313719999999990 171.303920000000010
f: 2190 tv: 1 nM: 1
759.554870000000050 166.310970000000000
f: 2191 tv: 0 nM: 1
760.247989999999960 171.138209999999990
f: 2191 tv: 1 nM: 1
760.617190000000050 165.632810000000010
f: 2192 tv: 0 nM: 1
758.686029999999960 170.782940000000000
f: 2192 tv: 1 nM: 1
760.200010000000020 164.850010000000000
f: 2193 tv: 0 nM: 1
756.984379999999990 170.828129999999990
f: 2193 tv: 1 nM: 1
759.305179999999950 165.909089999999990
f: 2194 tv: 0 nM: 1
755.244080000000050 170.854320000000000
f: 2194 tv: 1 nM: 1
759.648130000000040 165.728389999999990
f: 2195 tv: 0 nM: 1
753.844849999999950 170.586209999999990
f: 2195 tv: 1 nM: 1
759.784790000000040 164.778490000000010
f: 2196 tv: 0 nM: 1
752.339540000000060 170.085820000000010
f: 2196 tv: 1 nM: 1
759.890139999999970 165.280210000000010
f: 2197 tv: 0 nM: 1
750.633550000000010 170.256849999999990
f: 2197 tv: 1 nM: 1
760.052609999999960 165.250000000000000
f: 2198 tv: 0 nM: 1
749.451479999999950 169.608219999999990
f: 2198 tv: 1 nM: 1
760.452940000000010 164.658829999999990
f: 2199 tv: 0 nM: 1
748.354490000000060 169.294770000000000
f: 2199 tv: 1 nM: 1
760.974240000000010 164.391750000000000
f: 2200 tv: 0 nM: 1
747.656250000000000 169.489579999999990
f: 2200 tv: 1 nM: 1
761.847840000000020 164.065220000000010
f: 2201 tv: 0 nM: 1
746.602110000000040 169.123250000000010
f: 2201 tv: 1 nM: 1
762.000000000000000 163.903840000000000
f: 2202 tv: 0 nM: 1
745.467830000000050 168.810710000000000
f: 2202 tv: 1 nM: 1
762.127439999999980 163.892149999999990
f: 2203 tv: 0 nM: 1
744.958980000000000 168.847019999999990
f: 2203 tv: 1 nM: 1
763.131290000000040 164.055560000000010
f: 2204 tv: 0 nM: 1
744.332210000000030 168.941790000000000
f: 2204 tv: 1 nM: 1
764.360840000000050 164.324739999999990
f: 2205 tv: 0 nM: 1
743.648869999999990 168.706099999999990
f: 2205 tv: 1 nM: 1
764.712520000000040 164.087490000000000
f: 2206 tv: 0 nM: 1
743.184750000000010 169.184779999999990
f: 2206 tv: 1 nM: 1
766.214290000000010 164.259739999999990
f: 2207 tv: 0 nM: 1
743.195190000000030 169.160969999999990
f: 2207 tv: 1 nM: 1
766.936029999999960 164.424420000000000
f: 2208 tv: 0 nM: 1
742.763670000000050 169.558230000000010
f: 2208 tv: 1 nM: 1
768.071410000000010 164.714280000000000
f: 2209 tv: 0 nM: 1
742.598690000000030 170.302629999999990
f: 2209 tv: 1 nM: 1
769.388310000000050 165.101059999999990
f: 2210 tv: 0 nM: 1
743.036439999999970 170.556289999999990
f: 2210 tv: 1 nM: 1
770.919369999999960 165.161280000000000
f: 2211 tv: 0 nM: 1
742.729979999999950 171.343340000000010
f: 2211 tv: 1 nM: 1
772.122309999999970 165.377659999999990
f: 2212 tv: 0 nM: 1
743.668760000000020 172.015930000000000
f: 2212 tv: 1 nM: 1
773.842830000000050 166.457140000000010
f: 2213 tv: 0 nM: 1
743.928589999999990 173.192860000000000
f: 2213 tv: 1 nM: 1
774.960019999999990 167.320010000000000
f: 2214 tv: 0 nM: 1
744.542479999999950 174.022870000000010
f: 2214 tv: 1 nM: 1
776.059139999999960 167.548390000000010
f: 2215 tv: 0 nM: 1
745.678099999999970 175.130140000000010
f: 2215 tv: 1 nM: 1
777.625000000000000 168.137499999999990
f: 2216 tv: 0 nM: 1
746.573849999999990 176.469799999999990
f: 2216 tv: 1 nM: 1
779.702149999999960 169.893620000000000
f: 2217 tv: 0 nM: 1
748.059020000000030 177.440990000000000
f: 2217 tv: 1 nM: 1
781.117129999999970 170.518020000000010
f: 2218 tv: 0 nM: 1
749.662780000000000 178.889540000000010
f: 2218 tv: 1 nM: 1
783.090450000000030 171.666670000000010
f: 2219 tv: 0 nM: 1
750.804200000000040 180.009030000000000
f: 2219 tv: 1 nM: 1
784.520809999999980 172.614579999999990
f: 2220 tv: 0 nM: 1
752.698060000000050 181.633119999999990
f: 2220 tv: 1 nM: 1
786.500000000000000 173.635420000000010
f: 2221 tv: 0 nM: 1
754.286740000000010 182.842649999999990
f: 2221 tv: 1 nM: 1
788.953250000000030 174.827100000000000
f: 2222 tv: 0 nM: 1
756.544859999999970 185.141020000000000
f: 2222 tv: 1 nM: 1
789.901060000000030 176.057300000000000
f: 2223 tv: 0 nM: 1
758.410709999999990 186.589280000000000
f: 2223 tv: 1 nM: 1
791.601139999999990 178.179779999999990
f: 2224 tv: 0 nM: 1
760.049319999999970 188.121700000000000
f: 2224 tv: 1 nM: 1
792.945560000000000 179.564359999999990
f: 2225 tv: 0 nM: 1
762.026309999999970 189.960530000000010
f: 2225 tv: 1 nM: 1
794.162289999999980 180.916670000000010
f: 2226 tv: 0 nM: 1
763.503169999999950 192.060520000000000
f: 2226 tv: 1 nM: 1
795.210510000000000 182.373690000000010
f: 2227 tv: 0 nM: 1
764.957340000000040 193.329270000000010
f: 2227 tv: 1 nM: 1
795.779540000000000 183.881710000000000
f: 2228 tv: 0 nM: 1
766.682620000000040 195.404190000000000
f: 2228 tv: 1 nM: 1
797.330079999999950 184.529130000000010
f: 2229 tv: 0 nM: 1
768.021730000000050 197.111799999999990
f: 2229 tv: 1 nM: 1
797.810970000000000 186.945130000000010
f: 2230 tv: 0 nM: 1
769.805539999999950 199.131939999999990
f: 2230 tv: 1 nM: 1
798.479190000000020 187.541670000000010
f: 2231 tv: 0 nM: 1
770.582340000000040 200.551830000000000
f: 2231 tv: 1 nM: 1
798.331909999999990 189.116379999999990
f: 2232 tv: 0 nM: 1
772.397339999999990 202.347690000000000
f: 2232 tv: 1 nM: 1
799.184999999999950 190.414989999999990
f: 2233 tv: 0 nM: 1
773.057559999999970 203.775759999999990
f: 2233 tv: 1 nM: 1
799.018680000000020 191.546719999999990
f: 2234 tv: 0 nM: 1
774.079770000000050 205.450930000000000
f: 2234 tv: 1 nM: 1
798.358700000000000 193.358700000000000
f: 2235 tv: 0 nM: 1
774.494019999999980 207.035720000000000
f: 2235 tv: 1 nM: 1
798.840450000000030 194.000000000000000
f: 2236 tv: 0 nM: 1
774.887880000000000 208.369689999999990
f: 2236 tv: 1 nM: 1
798.021300000000000 195.042560000000010
f: 2237 tv: 0 nM: 1
775.395080000000010 209.648149999999990
f: 2237 tv: 1 nM: 1
796.717160000000040 195.984849999999990
f: 2238 tv: 0 nM: 1
775.972779999999940 210.676860000000000
f: 2238 tv: 1 nM: 1
796.231509999999960 197.231480000000000
f: 2239 tv: 0 nM: 1
775.929989999999980 211.630010000000000
f: 2239 tv: 1 nM: 1
795.292540000000030 198.388309999999990
f: 2240 tv: 0 nM: 1
776.348570000000000 212.785220000000010
f: 2240 tv: 1 nM: 1
794.788210000000050 198.523529999999990
f: 2241 tv: 0 nM: 1
775.967160000000040 213.992709999999990
f: 2241 tv: 1 nM: 1
793.050479999999990 199.772740000000000
f: 2242 tv: 0 nM: 1
775.528500000000010 214.553800000000000
f: 2242 tv: 1 nM: 1
791.959600000000020 200.055560000000010
f: 2243 tv: 0 nM: 1
775.506769999999960 215.500000000000000
f: 2243 tv: 1 nM: 1
790.475220000000040 200.668319999999990
f: 2244 tv: 0 nM: 1
774.765139999999970 216.000000000000000
f: 2244 tv: 1 nM: 1
788.881710000000000 201.500000000000000
f: 2245 tv: 0 nM: 1
773.780639999999950 216.667740000000010
f: 2245 tv: 1 nM: 1
787.370599999999970 202.105880000000010
f: 2246 tv: 0 nM: 1
773.375000000000000 217.305560000000010
f: 2246 tv: 1 nM: 1
785.973389999999990 202.611690000000010
f: 2247 tv: 0 nM: 1
771.826419999999980 218.131939999999990
f: 2247 tv: 1 nM: 1
784.009639999999990 203.278840000000000
f: 2248 tv: 0 nM: 1
770.860289999999960 218.470580000000010
f: 2248 tv: 1 nM: 1
782.070500000000040 203.814100000000000
f: 2249 tv: 0 nM: 1
769.659120000000030 218.652600000000010
f: 2249 tv: 1 nM: 1
780.388310000000050 204.218079999999990
f: 2250 tv: 0 nM: 1
768.609500000000030 218.919710000000010
f: 2250 tv: 1 nM: 1
777.871949999999970 204.481709999999990
f: 2251 tv: 0 nM: 1
767.316900000000030 219.176060000000010
f: 2251 tv: 1 nM: 1
776.453610000000030 204.056700000000010
f: 2252 tv: 0 nM: 1
765.650390000000020 219.165420000000010
f: 2252 tv: 1 nM: 1
774.728150000000030 204.412630000000010
f: 2253 tv: 0 nM: 1
764.452700000000050 219.513520000000000
f: 2253 tv: 1 nM: 1
772.202390000000040 204.809530000000000
f: 2254 tv: 0 nM: 1
762.606319999999980 219.326770000000010
f: 2254 tv: 1 nM: 1
769.244869999999990 205.602039999999990
f: 2255 tv: 0 nM: 1
761.003780000000010 219.067669999999990
f: 2255 tv: 1 nM: 1
767.627809999999950 204.938889999999990
f: 2256 tv: 0 nM: 1
759.575740000000000 219.227280000000010
f: 2256 tv: 1 nM: 1
765.695860000000040 205.288670000000000
f: 2257 tv: 0 nM: 1
758.020020000000050 219.240010000000010
f: 2257 tv: 1 nM: 1
763.063350000000010 204.887329999999990
f: 2258 tv: 0 nM: 1
755.803160000000050 218.602360000000000
f: 2258 tv: 1 nM: 1
761.233759999999960 204.746749999999990
f: 2259 tv: 0 nM: 1
754.049620000000000 218.190840000000010
f: 2259 tv: 1 nM: 1
759.419800000000010 204.957550000000000
f: 2260 tv: 0 nM: 1
752.485720000000010 218.242860000000010
f: 2260 tv: 1 nM: 1
756.710820000000010 203.873490000000000
f: 2261 tv: 0 nM: 1
750.063539999999990 217.495759999999990
f: 2261 tv: 1 nM: 1
754.804080000000000 204.195950000000010
f: 2262 tv: 0 nM: 1
747.642879999999990 216.751880000000000
f: 2262 tv: 1 nM: 1
753.637939999999960 202.482760000000010
f: 2263 tv: 0 nM: 1
746.484619999999950 216.146150000000010
f: 2263 tv: 1 nM: 1
750.586980000000040 202.652179999999990
f: 2264 tv: 0 nM: 1
743.887939999999960 215.181029999999990
f: 2264 tv: 1 nM: 1
748.401309999999970 202.309200000000000
f: 2265 tv: 0 nM: 1
741.877809999999950 214.385189999999990
f: 2265 tv: 1 nM: 1
745.577390000000040 201.613100000000000
f: 2266 tv: 0 nM: 1
739.215509999999990 212.629300000000000
f: 2266 tv: 1 nM: 1
744.541690000000020 201.136900000000000
f: 2267 tv: 0 nM: 1
737.759519999999950 211.908400000000000
f: 2267 tv: 1 nM: 1
742.026849999999970 199.645160000000000
f: 2268 tv: 0 nM: 1
735.161680000000050 210.751880000000000
f: 2268 tv: 1 nM: 1
739.000000000000000 199.097230000000000
f: 2269 tv: 0 nM: 1
732.864320000000020 209.023249999999990
f: 2269 tv: 1 nM: 1
736.746579999999990 197.643830000000010
f: 2270 tv: 0 nM: 1
730.708800000000000 206.813189999999990
f: 2270 tv: 1 nM: 1
734.625000000000000 196.537510000000000
f: 2271 tv: 0 nM: 1
728.086369999999990 205.868180000000000
f: 2271 tv: 1 nM: 1
732.957890000000020 195.405260000000000
f: 2272 tv: 0 nM: 1
725.843200000000020 203.936450000000010
f: 2272 tv: 1 nM: 1
731.013000000000030 193.551940000000000
f: 2273 tv: 0 nM: 1
723.470580000000040 201.844539999999990
f: 2273 tv: 1 nM: 1
728.481689999999960 192.128050000000000
f: 2274 tv: 0 nM: 1
721.168329999999970 200.054460000000010
f: 2274 tv: 1 nM: 1
726.541079999999970 190.369859999999990
f: 2275 tv: 0 nM: 1
718.296330000000010 197.185180000000000
f: 2275 tv: 1 nM: 1
724.414310000000000 188.842860000000000
f: 2276 tv: 0 nM: 1
715.638180000000030 196.260160000000010
f: 2276 tv: 1 nM: 1
722.440799999999970 187.414469999999990
f: 2277 tv: 0 nM: 1
712.725400000000040 193.733610000000000
f: 2277 tv: 1 nM: 1
718.788879999999950 185.355560000000000
f: 2278 tv: 0 nM: 1
709.791320000000040 191.440949999999990
f: 2278 tv: 1 nM: 1
718.150020000000040 184.062500000000000
f: 2279 tv: 0 nM: 1
706.868410000000040 189.515790000000010
f: 2279 tv: 1 nM: 1
715.627439999999980 182.323530000000010
f: 2280 tv: 0 nM: 1
703.963989999999970 188.094590000000010
f: 2280 tv: 1 nM: 1
713.675420000000030 180.684200000000000
f: 2281 tv: 0 nM: 1
701.609990000000040 185.500000000000000
f: 2281 tv: 1 nM: 1
711.694820000000050 179.116880000000010
f: 2282 tv: 0 nM: 1
699.239810000000030 184.290820000000000
f: 2282 tv: 1 nM: 1
709.886349999999990 177.795459999999990
f: 2283 tv: 0 nM: 1
696.969060000000010 182.345139999999990
f: 2283 tv: 1 nM: 1
708.450010000000020 176.616670000000000
f: 2284 tv: 0 nM: 1
693.691159999999970 180.436280000000010
f: 2284 tv: 1 nM: 1
706.303769999999990 174.778490000000010
f: 2285 tv: 0 nM: 1
692.080379999999990 179.116070000000010
f: 2285 tv: 1 nM: 1
705.616639999999960 173.550000000000010
f: 2286 tv: 0 nM: 1
688.712949999999980 177.055560000000010
f: 2286 tv: 1 nM: 1
703.483150000000020 172.353929999999990
f: 2287 tv: 0 nM: 1
686.074579999999970 175.934200000000000
f: 2287 tv: 1 nM: 1
702.241760000000000 171.313189999999990
f: 2288 tv: 0 nM: 1
683.951779999999990 174.951750000000000
f: 2288 tv: 1 nM: 1
700.855289999999970 169.881580000000010
f: 2289 tv: 0 nM: 1
681.231810000000000 173.304550000000010
f: 2289 tv: 1 nM: 1
699.476440000000030 168.976470000000010
f: 2290 tv: 0 nM: 1
679.212520000000040 172.429170000000000
f: 2290 tv: 1 nM: 1
698.382320000000050 167.847060000000000
f: 2291 tv: 0 nM: 1
677.252320000000050 171.642200000000000
f: 2291 tv: 1 nM: 1
697.522699999999990 167.901520000000000
f: 2292 tv: 0 nM: 1
674.700929999999970 170.387849999999990
f: 2292 tv: 1 nM: 1
696.266240000000040 166.259739999999990
f: 2293 tv: 0 nM: 1
672.743230000000040 169.450459999999990
f: 2293 tv: 1 nM: 1
695.087220000000000 165.354649999999990
f: 2294 tv: 0 nM: 1
670.312990000000010 168.300810000000010
f: 2294 tv: 1 nM: 1
694.466310000000020 164.280900000000000
f: 2295 tv: 0 nM: 1
668.653500000000010 167.425450000000010
f: 2295 tv: 1 nM: 1
693.973389999999990 163.760640000000000
f: 2296 tv: 0 nM: 1
666.039800000000010 166.982300000000010
f: 2296 tv: 1 nM: 1
693.853209999999990 163.509170000000010
f: 2297 tv: 0 nM: 1
664.193539999999980 166.000000000000000
f: 2297 tv: 1 nM: 1
693.015440000000010 162.804120000000010
f: 2298 tv: 0 nM: 1
662.291990000000060 165.016009999999990
f: 2298 tv: 1 nM: 1
692.471919999999950 161.769669999999990
f: 2299 tv: 0 nM: 1
660.223209999999990 164.919649999999990
f: 2299 tv: 1 nM: 1
692.268190000000000 161.259089999999990
f: 2300 tv: 0 nM: 1
658.596800000000030 163.750000000000000
f: 2300 tv: 1 nM: 1
692.066339999999970 160.707960000000010
f: 2301 tv: 0 nM: 1
656.905089999999970 163.076650000000000
f: 2301 tv: 1 nM: 1
691.928589999999990 160.114290000000010
f: 2302 tv: 0 nM: 1
655.180790000000000 162.065380000000000
f: 2302 tv: 1 nM: 1
692.103460000000040 159.649430000000000
f: 2303 tv: 0 nM: 1
653.714290000000010 161.609240000000000
f: 2303 tv: 1 nM: 1
692.308099999999970 159.060610000000000
f: 2304 tv: 0 nM: 1
652.274409999999990 160.721800000000000
f: 2304 tv: 1 nM: 1
692.347350000000010 158.310530000000000
f: 2305 tv: 0 nM: 1
650.684629999999970 160.476930000000010
f: 2305 tv: 1 nM: 1
692.785709999999990 157.901780000000000
f: 2306 tv: 0 nM: 1
649.438419999999950 160.076079999999990
f: 2306 tv: 1 nM: 1
693.233029999999990 157.519409999999990
f: 2307 tv: 0 nM: 1
648.031010000000040 159.399229999999990
f: 2307 tv: 1 nM: 1
693.688599999999950 157.188600000000010
f: 2308 tv: 0 nM: 1
646.848150000000030 159.325930000000000
f: 2308 tv: 1 nM: 1
694.125000000000000 156.803570000000010
f: 2309 tv: 0 nM: 1
645.908390000000050 158.835880000000000
f: 2309 tv: 1 nM: 1
695.033320000000000 156.247620000000010
f: 2310 tv: 0 nM: 1
644.806330000000000 158.883800000000010
f: 2310 tv: 1 nM: 1
695.609990000000040 156.610000000000010
f: 2311 tv: 0 nM: 1
644.200010000000020 158.870380000000010
f: 2311 tv: 1 nM: 1
696.662289999999980 156.916670000000010
f: 2312 tv: 0 nM: 1
643.592220000000000 158.872350000000010
f: 2312 tv: 1 nM: 1
698.000000000000000 156.820390000000000
f: 2313 tv: 0 nM: 1
642.958980000000000 159.055970000000000
f: 2313 tv: 1 nM: 1
698.637269999999940 156.745100000000010
f: 2314 tv: 0 nM: 1
642.313350000000010 159.510560000000000
f: 2314 tv: 1 nM: 1
699.357790000000020 157.206420000000010
f: 2315 tv: 0 nM: 1
642.305050000000050 160.075470000000000
f: 2315 tv: 1 nM: 1
701.247560000000020 157.611650000000000
f: 2316 tv: 0 nM: 1
642.075129999999940 160.437909999999990
f: 2316 tv: 1 nM: 1
702.210749999999960 158.514710000000010
f: 2317 tv: 0 nM: 1
642.243650000000000 161.446200000000000
f: 2317 tv: 1 nM: 1
703.587400000000000 158.980580000000000
f: 2318 tv: 0 nM: 1
642.025819999999950 162.493550000000000
f: 2318 tv: 1 nM: 1
705.252320000000050 160.228970000000000
f: 2319 tv: 0 nM: 1
642.515809999999990 163.458859999999990
f: 2319 tv: 1 nM: 1
707.008670000000050 160.813050000000000
f: 2320 tv: 0 nM: 1
642.596130000000020 164.653840000000000
f: 2320 tv: 1 nM: 1
708.647640000000020 161.814290000000000
f: 2321 tv: 0 nM: 1
643.003360000000040 166.077699999999990
f: 2321 tv: 1 nM: 1
710.406010000000040 163.076920000000000
f: 2322 tv: 0 nM: 1
643.483340000000000 168.156659999999990
f: 2322 tv: 1 nM: 1
711.866940000000000 164.440370000000000
f: 2323 tv: 0 nM: 1
644.342099999999960 169.684200000000000
f: 2323 tv: 1 nM: 1
713.986819999999970 166.013150000000000
f: 2324 tv: 0 nM: 1
645.284790000000040 171.387419999999990
f: 2324 tv: 1 nM: 1
715.756530000000000 167.673920000000010
f: 2325 tv: 0 nM: 1
646.556640000000020 173.356660000000010
f: 2325 tv: 1 nM: 1
717.292479999999950 169.084900000000000
f: 2326 tv: 0 nM: 1
647.403869999999980 175.294880000000010
f: 2326 tv: 1 nM: 1
719.477049999999960 170.692659999999990
f: 2327 tv: 0 nM: 1
648.302490000000030 177.382720000000010
f: 2327 tv: 1 nM: 1
720.860840000000050 172.319580000000000
f: 2328 tv: 0 nM: 1
649.455140000000030 179.692309999999990
f: 2328 tv: 1 nM: 1
722.823790000000030 174.428570000000010
f: 2329 tv: 0 nM: 1
650.670960000000040 182.319349999999990
f: 2329 tv: 1 nM: 1
724.641600000000040 176.646009999999990
f: 2330 tv: 0 nM: 1
652.335510000000000 184.538710000000010
f: 2330 tv: 1 nM: 1
726.919800000000010 178.344349999999990
f: 2331 tv: 0 nM: 1
653.390750000000030 187.029799999999990
f: 2331 tv: 1 nM: 1
728.390009999999960 180.600010000000000
f: 2332 tv: 0 nM: 1
654.836490000000030 189.550310000000000
f: 2332 tv: 1 nM: 1
729.455870000000000 182.671570000000000
f: 2333 tv: 0 nM: 1
656.251530000000000 192.248470000000000
f: 2333 tv: 1 nM: 1
731.194460000000050 185.342590000000000
f: 2334 tv: 0 nM: 1
657.057559999999970 194.535969999999990
f: 2334 tv: 1 nM: 1
732.081050000000000 187.382890000000000
f: 2335 tv: 0 nM: 1
659.035219999999980 197.352110000000010
f: 2335 tv: 1 nM: 1
733.382629999999950 189.665220000000010
f: 2336 tv: 0 nM: 1
660.592099999999960 200.611850000000000
f: 2336 tv: 1 nM: 1
734.793580000000020 192.403670000000010
f: 2337 tv: 0 nM: 1
661.581180000000020 203.373380000000000
f: 2337 tv: 1 nM: 1
735.181029999999960 194.318970000000010
f: 2338 tv: 0 nM: 1
662.479739999999990 206.094590000000010
f: 2338 tv: 1 nM: 1
736.247499999999950 196.539610000000010
f: 2339 tv: 0 nM: 1
664.006470000000040 208.935059999999990
f: 2339 tv: 1 nM: 1
736.616089999999990 198.866070000000010
f: 2340 tv: 0 nM: 1
664.845149999999990 211.235490000000000
f: 2340 tv: 1 nM: 1
737.500000000000000 201.000000000000000
f: 2341 tv: 0 nM: 1
665.847959999999940 213.888520000000000
f: 2341 tv: 1 nM: 1
737.633910000000010 203.026780000000000
f: 2342 tv: 0 nM: 1
666.763000000000030 216.353900000000010
f: 2342 tv: 1 nM: 1
737.908320000000000 204.891660000000000
f: 2343 tv: 0 nM: 1
667.456670000000030 218.343340000000010
f: 2343 tv: 1 nM: 1
737.725950000000010 206.639420000000000
f: 2344 tv: 0 nM: 1
667.662169999999950 220.337830000000000
f: 2344 tv: 1 nM: 1
737.830259999999950 208.541290000000000
f: 2345 tv: 0 nM: 1
667.834529999999970 222.116199999999990
f: 2345 tv: 1 nM: 1
736.953669999999990 210.009260000000010
f: 2346 tv: 0 nM: 1
668.198669999999990 223.586090000000010
f: 2346 tv: 1 nM: 1
736.561339999999970 211.438670000000000
f: 2347 tv: 0 nM: 1
668.399350000000030 225.087250000000010
f: 2347 tv: 1 nM: 1
735.752380000000020 213.109530000000010
f: 2348 tv: 0 nM: 1
668.000000000000000 226.614090000000000
f: 2348 tv: 1 nM: 1
734.500000000000000 214.000000000000000
f: 2349 tv: 0 nM: 1
667.780880000000020 227.577159999999990
f: 2349 tv: 1 nM: 1
733.049989999999980 215.122729999999990
f: 2350 tv: 0 nM: 1
667.089839999999980 228.619769999999990
f: 2350 tv: 1 nM: 1
732.162900000000040 215.640440000000010
f: 2351 tv: 0 nM: 1
666.648739999999980 229.376589999999990
f: 2351 tv: 1 nM: 1
729.920229999999950 216.005329999999990
f: 2352 tv: 0 nM: 1
665.663450000000010 229.631409999999990
f: 2352 tv: 1 nM: 1
728.157169999999950 216.628570000000000
f: 2353 tv: 0 nM: 1
664.869869999999990 229.917820000000010
f: 2353 tv: 1 nM: 1
725.895449999999980 217.013640000000010
f: 2354 tv: 0 nM: 1
663.811280000000010 230.139070000000000
f: 2354 tv: 1 nM: 1
724.500000000000000 217.259999999999990
f: 2355 tv: 0 nM: 1
662.653869999999980 230.211530000000010
f: 2355 tv: 1 nM: 1
722.479979999999950 217.389999999999990
f: 2356 tv: 0 nM: 1
661.559449999999970 229.856640000000000
f: 2356 tv: 1 nM: 1
720.271849999999970 217.393200000000010
f: 2357 tv: 0 nM: 1
660.510009999999970 229.643339999999990
f: 2357 tv: 1 nM: 1
718.195249999999990 217.371430000000000
f: 2358 tv: 0 nM: 1
659.527770000000030 229.430560000000010
f: 2358 tv: 1 nM: 1
715.900939999999990 216.806610000000010
f: 2359 tv: 0 nM: 1
658.446289999999980 228.723140000000000
f: 2359 tv: 1 nM: 1
712.635620000000020 216.745759999999990
f: 2360 tv: 0 nM: 1
657.083920000000030 228.045459999999990
f: 2360 tv: 1 nM: 1
711.768069999999970 216.443299999999990
f: 2361 tv: 0 nM: 1
655.500000000000000 227.381939999999990
f: 2361 tv: 1 nM: 1
709.333309999999980 216.022519999999990
f: 2362 tv: 0 nM: 1
654.485410000000000 226.919710000000010
f: 2362 tv: 1 nM: 1
706.902040000000060 215.721650000000010
f: 2363 tv: 0 nM: 1
653.451839999999950 226.055560000000010
f: 2363 tv: 1 nM: 1
704.760859999999980 215.413040000000000
f: 2364 tv: 0 nM: 1
652.118709999999960 225.503600000000010
f: 2364 tv: 1 nM: 1
702.038450000000010 214.509610000000010
f: 2365 tv: 0 nM: 1
650.847350000000010 224.706099999999990
f: 2365 tv: 1 nM: 1
699.790470000000030 214.023799999999990
f: 2366 tv: 0 nM: 1
649.395999999999960 223.976000000000000
f: 2366 tv: 1 nM: 1
697.788210000000050 213.629410000000010
f: 2367 tv: 0 nM: 1
648.069759999999970 223.399229999999990
f: 2367 tv: 1 nM: 1
695.207149999999960 213.221440000000000
f: 2368 tv: 0 nM: 1
646.332089999999990 222.712690000000010
f: 2368 tv: 1 nM: 1
692.648500000000010 212.663360000000010
f: 2369 tv: 0 nM: 1
644.992679999999950 222.367650000000000
f: 2369 tv: 1 nM: 1
690.630000000000000 212.389999999999990
f: 2370 tv: 0 nM: 1
643.623110000000000 221.406720000000010
f: 2370 tv: 1 nM: 1
688.642879999999990 211.819050000000000
f: 2371 tv: 0 nM: 1
641.793879999999940 221.019090000000010
f: 2371 tv: 1 nM: 1
686.370000000000000 211.259999999999990
f: 2372 tv: 0 nM: 1
640.264459999999990 220.503620000000010
f: 2372 tv: 1 nM: 1
683.861080000000020 211.138880000000000
f: 2373 tv: 0 nM: 1
638.706599999999980 219.619840000000010
f: 2373 tv: 1 nM: 1
681.569150000000040 210.473400000000000
f: 2374 tv: 0 nM: 1
637.055539999999950 218.606840000000010
f: 2374 tv: 1 nM: 1
679.370599999999970 209.894119999999990
f: 2375 tv: 0 nM: 1
635.528689999999980 218.004110000000000
f: 2375 tv: 1 nM: 1
676.566339999999970 209.229580000000000
f: 2376 tv: 0 nM: 1
633.915889999999990 217.247670000000000
f: 2376 tv: 1 nM: 1
674.105900000000020 208.629410000000010
f: 2377 tv: 0 nM: 1
632.310359999999950 215.896549999999990
f: 2377 tv: 1 nM: 1
671.494869999999990 207.586729999999990
f: 2378 tv: 0 nM: 1
630.283199999999970 214.871669999999990
f: 2378 tv: 1 nM: 1
669.385440000000020 206.729170000000010
f: 2379 tv: 0 nM: 1
629.025020000000040 214.233340000000000
f: 2379 tv: 1 nM: 1
667.522219999999950 205.777770000000000
f: 2380 tv: 0 nM: 1
627.059999999999950 212.544009999999990
f: 2380 tv: 1 nM: 1
664.974669999999950 204.132900000000010
f: 2381 tv: 0 nM: 1
625.118410000000040 211.179820000000010
f: 2381 tv: 1 nM: 1
662.537479999999960 202.850010000000000
f: 2382 tv: 0 nM: 1
623.512389999999980 208.657029999999990
f: 2382 tv: 1 nM: 1
660.101260000000020 201.791140000000010
f: 2383 tv: 0 nM: 1
621.237300000000000 206.711870000000000
f: 2383 tv: 1 nM: 1
657.372190000000050 199.850010000000000
f: 2384 tv: 0 nM: 1
619.637939999999960 205.051729999999990
f: 2384 tv: 1 nM: 1
654.344180000000050 197.857149999999990
f: 2385 tv: 0 nM: 1
617.376219999999990 203.004940000000000
f: 2385 tv: 1 nM: 1
652.603640000000040 196.506100000000000
f: 2386 tv: 0 nM: 1
615.425600000000030 200.809920000000010
f: 2386 tv: 1 nM: 1
650.186770000000020 194.289150000000010
f: 2387 tv: 0 nM: 1
613.595029999999950 198.582640000000000
f: 2387 tv: 1 nM: 1
647.971919999999950 192.426970000000010
f: 2388 tv: 0 nM: 1
610.980770000000010 195.730770000000010
f: 2388 tv: 1 nM: 1
645.356319999999980 190.442530000000000
f: 2389 tv: 0 nM: 1
608.764220000000020 193.630079999999990
f: 2389 tv: 1 nM: 1
642.305539999999950 188.405550000000010
f: 2390 tv: 0 nM: 1
606.230410000000010 191.357850000000010
f: 2390 tv: 1 nM: 1
639.170470000000020 185.954540000000010
f: 2391 tv: 0 nM: 1
603.931209999999960 188.458710000000000
f: 2391 tv: 1 nM: 1
637.500000000000000 184.082179999999990
f: 2392 tv: 0 nM: 1
601.451599999999980 186.123660000000000
f: 2392 tv: 1 nM: 1
634.533810000000020 182.101350000000000
f: 2393 tv: 0 nM: 1
598.887269999999940 183.867650000000000
f: 2393 tv: 1 nM: 1
631.770570000000020 180.164700000000010
f: 2394 tv: 0 nM: 1
595.866940000000000 181.440370000000000
f: 2394 tv: 1 nM: 1
629.227840000000010 178.208859999999990
f: 2395 tv: 0 nM: 1
593.328549999999950 179.047619999999990
f: 2395 tv: 1 nM: 1
626.633000000000040 175.781920000000010
f: 2396 tv: 0 nM: 1
590.940860000000040 177.172040000000010
f: 2396 tv: 1 nM: 1
623.808170000000020 173.482560000000010
f: 2397 tv: 0 nM: 1
587.771060000000030 175.093459999999990
f: 2397 tv: 1 nM: 1
621.579529999999980 172.079540000000010
f: 2398 tv: 0 nM: 1
585.255189999999970 172.515629999999990
f: 2398 tv: 1 nM: 1
619.179989999999980 170.759999999999990
f: 2399 tv: 0 nM: 1
582.628600000000010 171.195240000000010
f: 2399 tv: 1 nM: 1
617.166690000000020 168.551729999999990
f: 2400 tv: 0 nM: 1
580.527770000000030 169.572219999999990
f: 2400 tv: 1 nM: 1
615.074340000000010 167.047300000000010
f: 2401 tv: 0 nM: 1
577.247439999999980 167.097929999999990
f: 2401 tv: 1 nM: 1
613.022460000000020 165.353929999999990
f: 2402 tv: 0 nM: 1
574.886960000000040 165.404339999999990
f: 2402 tv: 1 nM: 1
611.430849999999960 163.611690000000010
f: 2403 tv: 0 nM: 1
572.912349999999950 164.020610000000000
f: 2403 tv: 1 nM: 1
609.511899999999970 162.380950000000010
f: 2404 tv: 0 nM: 1
570.513730000000010 162.206420000000010
f: 2404 tv: 1 nM: 1
607.515440000000010 161.097929999999990
f: 2405 tv: 0 nM: 1
568.117920000000030 161.193389999999990
f: 2405 tv: 1 nM: 1
606.740170000000030 160.230390000000000
f: 2406 tv: 0 nM: 1
565.688599999999950 159.802629999999990
f: 2406 tv: 1 nM: 1
604.811220000000050 158.341839999999990
f: 2407 tv: 0 nM: 1
563.736629999999990 158.897320000000010
f: 2407 tv: 1 nM: 1
603.414120000000030 157.489900000000010
f: 2408 tv: 0 nM: 1
561.964910000000030 157.657900000000010
f: 2408 tv: 1 nM: 1
601.968439999999990 156.678959999999990
f: 2409 tv: 0 nM: 1
559.967589999999970 156.662029999999990
f: 2409 tv: 1 nM: 1
600.929319999999960 156.055560000000010
f: 2410 tv: 0 nM: 1
559.000000000000000 154.000000000000000
f: 2410 tv: 1 nM: 1
600.040399999999980 155.590910000000010
f: 2411 tv: 0 nM: 1
555.151610000000010 155.684419999999990
f: 2411 tv: 1 nM: 1
598.540399999999980 154.929290000000010
f: 2412 tv: 0 nM: 1
553.396420000000030 155.445950000000010
f: 2412 tv: 1 nM: 1
598.390009999999960 154.610000000000010
f: 2413 tv: 0 nM: 1
551.148130000000040 155.268520000000000
f: 2413 tv: 1 nM: 1
597.785709999999990 154.304759999999990
f: 2414 tv: 0 nM: 1
549.092099999999960 154.820179999999990
f: 2414 tv: 1 nM: 1
597.440609999999990 154.217819999999990
f: 2415 tv: 0 nM: 1
547.818599999999950 154.557530000000010
f: 2415 tv: 1 nM: 1
597.070740000000000 153.966980000000010
f: 2416 tv: 0 nM: 1
545.917360000000030 155.012390000000010
f: 2416 tv: 1 nM: 1
596.967899999999990 154.238530000000000
f: 2417 tv: 0 nM: 1
544.039490000000000 154.644749999999990
f: 2417 tv: 1 nM: 1
596.928589999999990 154.285720000000000
f: 2418 tv: 0 nM: 1
542.585389999999960 154.930890000000010
f: 2418 tv: 1 nM: 1
597.121520000000030 154.228970000000000
f: 2419 tv: 0 nM: 1
541.158320000000000 154.891660000000000
f: 2419 tv: 1 nM: 1
597.394229999999990 154.375000000000000
f: 2420 tv: 0 nM: 1
540.016660000000000 155.250000000000000
f: 2420 tv: 1 nM: 1
597.522950000000040 154.692659999999990
f: 2421 tv: 0 nM: 1
538.516970000000010 155.440670000000010
f: 2421 tv: 1 nM: 1
597.905150000000050 155.094830000000000
f: 2422 tv: 0 nM: 1
537.007629999999950 156.057250000000010
f: 2422 tv: 1 nM: 1
598.180179999999950 155.130630000000000
f: 2423 tv: 0 nM: 1
535.796879999999990 156.234379999999990
f: 2423 tv: 1 nM: 1
599.050479999999990 155.495409999999990
f: 2424 tv: 0 nM: 1
534.694640000000050 156.950380000000000
f: 2424 tv: 1 nM: 1
599.314820000000050 156.157410000000000
f: 2425 tv: 0 nM: 1
533.613650000000010 157.659089999999990
f: 2425 tv: 1 nM: 1
600.500000000000000 156.500000000000000
f: 2426 tv: 0 nM: 1
533.070920000000000 158.317170000000000
f: 2426 tv: 1 nM: 1
601.436280000000010 157.563719999999990
f: 2427 tv: 0 nM: 1
531.763550000000010 158.922480000000010
f: 2427 tv: 1 nM: 1
602.102480000000010 158.168029999999990
f: 2428 tv: 0 nM: 1
531.174989999999980 159.858340000000000
f: 2428 tv: 1 nM: 1
603.234130000000050 158.940470000000000
f: 2429 tv: 0 nM: 1
530.453129999999990 160.351560000000010
f: 2429 tv: 1 nM: 1
604.472959999999940 159.729739999999990
f: 2430 tv: 0 nM: 1
529.924989999999980 160.875000000000000
f: 2430 tv: 1 nM: 1
605.500000000000000 160.336140000000000
f: 2431 tv: 0 nM: 1
529.174679999999970 162.270549999999990
f: 2431 tv: 1 nM: 1
606.762269999999940 161.409840000000000
f: 2432 tv: 0 nM: 1
528.423580000000020 163.298620000000000
f: 2432 tv: 1 nM: 1
608.252010000000040 162.126020000000010
f: 2433 tv: 0 nM: 1
528.147280000000020 164.277400000000000
f: 2433 tv: 1 nM: 1
609.849979999999960 163.141660000000000
f: 2434 tv: 0 nM: 1
528.281740000000010 165.980160000000010
f: 2434 tv: 1 nM: 1
611.658320000000000 164.800000000000010
f: 2435 tv: 0 nM: 1
528.217040000000000 166.965120000000010
f: 2435 tv: 1 nM: 1
612.780030000000010 165.679990000000000
f: 2436 tv: 0 nM: 1
528.339050000000040 168.291090000000000
f: 2436 tv: 1 nM: 1
614.290960000000040 166.938520000000010
f: 2437 tv: 0 nM: 1
528.204219999999960 170.183110000000000
f: 2437 tv: 1 nM: 1
616.435489999999960 168.451609999999990
f: 2438 tv: 0 nM: 1
528.292239999999990 171.742950000000010
f: 2438 tv: 1 nM: 1
618.204529999999980 170.122729999999990
f: 2439 tv: 0 nM: 1
528.655030000000010 173.782940000000000
f: 2439 tv: 1 nM: 1
619.860170000000040 171.673740000000010
f: 2440 tv: 0 nM: 1
529.427609999999960 175.440800000000000
f: 2440 tv: 1 nM: 1
621.939820000000050 173.582699999999990
f: 2441 tv: 0 nM: 1
530.053040000000010 177.666670000000010
f: 2441 tv: 1 nM: 1
624.000000000000000 175.500000000000000
f: 2442 tv: 0 nM: 1
531.109919999999990 179.538999999999990
f: 2442 tv: 1 nM: 1
626.056879999999980 177.654460000000000
f: 2443 tv: 0 nM: 1
532.208309999999980 182.055560000000010
f: 2443 tv: 1 nM: 1
628.242550000000050 179.548509999999990
f: 2444 tv: 0 nM: 1
533.010250000000040 184.455479999999990
f: 2444 tv: 1 nM: 1
630.145999999999960 181.654860000000010
f: 2445 tv: 0 nM: 1
534.024660000000040 186.771130000000000
f: 2445 tv: 1 nM: 1
632.051209999999970 183.582670000000010
f: 2446 tv: 0 nM: 1
534.684750000000010 189.141300000000000
f: 2446 tv: 1 nM: 1
633.964290000000010 185.857149999999990
f: 2447 tv: 0 nM: 1
536.375850000000010 191.231540000000000
f: 2447 tv: 1 nM: 1
635.685849999999960 187.592930000000000
f: 2448 tv: 0 nM: 1
537.492679999999950 193.757350000000000
f: 2448 tv: 1 nM: 1
637.775020000000040 190.108340000000000
f: 2449 tv: 0 nM: 1
538.851620000000030 196.293550000000010
f: 2449 tv: 1 nM: 1
639.673710000000030 192.283909999999990
f: 2450 tv: 0 nM: 1
540.218020000000020 198.432330000000010
f: 2450 tv: 1 nM: 1
640.988159999999990 194.401580000000000
f: 2451 tv: 0 nM: 1
541.804080000000000 200.837830000000000
f: 2451 tv: 1 nM: 1
642.202270000000000 196.595409999999990
f: 2452 tv: 0 nM: 1
543.016790000000010 203.221480000000010
f: 2452 tv: 1 nM: 1
643.854310000000050 198.755910000000000
f: 2453 tv: 0 nM: 1
544.672670000000040 205.474819999999990
f: 2453 tv: 1 nM: 1
645.016660000000000 200.800000000000010
f: 2454 tv: 0 nM: 1
546.266660000000000 207.640750000000000
f: 2454 tv: 1 nM: 1
646.266420000000040 202.905110000000010
f: 2455 tv: 0 nM: 1
547.451419999999980 209.958329999999990
f: 2455 tv: 1 nM: 1
646.742070000000010 204.702380000000010
f: 2456 tv: 0 nM: 1
548.711059999999970 212.360379999999990
f: 2456 tv: 1 nM: 1
647.477899999999980 206.800890000000010
f: 2457 tv: 0 nM: 1
550.050349999999980 214.194629999999990
f: 2457 tv: 1 nM: 1
647.915960000000040 208.504430000000010
f: 2458 tv: 0 nM: 1
551.251650000000040 216.140940000000000
f: 2458 tv: 1 nM: 1
648.055119999999990 210.161419999999990
f: 2459 tv: 0 nM: 1
552.487489999999980 217.699999999999990
f: 2459 tv: 1 nM: 1
648.373169999999960 211.670289999999990
f: 2460 tv: 0 nM: 1
553.403869999999980 219.538469999999990
f: 2460 tv: 1 nM: 1
648.524660000000040 213.151410000000000
f: 2461 tv: 0 nM: 1
554.003360000000040 221.179049999999990
f: 2461 tv: 1 nM: 1
648.016660000000000 214.533340000000010
f: 2462 tv: 0 nM: 1
554.662169999999950 222.567569999999990
f: 2462 tv: 1 nM: 1
647.942320000000000 216.042309999999990
f: 2463 tv: 0 nM: 1
555.201419999999980 224.118060000000010
f: 2463 tv: 1 nM: 1
647.304139999999960 217.504169999999990
f: 2464 tv: 0 nM: 1
555.763490000000050 225.486480000000000
f: 2464 tv: 1 nM: 1
646.448729999999950 218.589740000000010
f: 2465 tv: 0 nM: 1
556.360410000000000 226.568180000000010
f: 2465 tv: 1 nM: 1
645.843200000000020 219.495759999999990
f: 2466 tv: 0 nM: 1
556.430479999999990 227.658940000000000
f: 2466 tv: 1 nM: 1
644.869019999999980 220.765870000000010
f: 2467 tv: 0 nM: 1
556.361819999999970 228.552629999999990
f: 2467 tv: 1 nM: 1
643.678589999999990 221.734129999999990
f: 2468 tv: 0 nM: 1
556.546079999999960 229.388150000000000
f: 2468 tv: 1 nM: 1
642.008360000000040 222.466659999999990
f: 2469 tv: 0 nM: 1
556.237430000000020 230.032379999999990
f: 2469 tv: 1 nM: 1
640.629329999999980 223.129300000000000
f: 2470 tv: 0 nM: 1
556.310730000000040 231.017850000000010
f: 2470 tv: 1 nM: 1
639.098209999999990 224.080350000000010
f: 2471 tv: 0 nM: 1
555.637939999999960 231.413790000000010
f: 2471 tv: 1 nM: 1
637.683470000000060 224.284410000000010
f: 2472 tv: 0 nM: 1
555.670290000000020 231.655790000000000
f: 2472 tv: 1 nM: 1
635.427980000000050 224.707629999999990
f: 2473 tv: 0 nM: 1
555.010560000000050 231.862670000000010
f: 2473 tv: 1 nM: 1
633.834899999999950 224.872639999999990
f: 2474 tv: 0 nM: 1
554.484990000000040 231.932330000000010
f: 2474 tv: 1 nM: 1
632.189640000000050 224.913790000000010
f: 2475 tv: 0 nM: 1
553.515009999999960 231.969920000000000
f: 2475 tv: 1 nM: 1
629.716189999999980 224.963959999999990
f: 2476 tv: 0 nM: 1
552.932310000000030 231.515040000000000
f: 2476 tv: 1 nM: 1
627.633670000000050 224.797030000000010
f: 2477 tv: 0 nM: 1
552.036500000000050 231.281020000000010
f: 2477 tv: 1 nM: 1
625.388919999999980 224.581189999999990
f: 2478 tv: 0 nM: 1
551.077999999999970 230.606380000000000
f: 2478 tv: 1 nM: 1
623.792910000000010 224.323230000000000
f: 2479 tv: 0 nM: 1
550.259400000000030 230.000000000000000
f: 2479 tv: 1 nM: 1
620.834899999999950 223.580189999999990
f: 2480 tv: 0 nM: 1
549.271539999999960 229.182109999999990
f: 2480 tv: 1 nM: 1
618.975460000000000 223.181369999999990
f: 2481 tv: 0 nM: 1
548.511539999999970 228.034609999999990
f: 2481 tv: 1 nM: 1
616.803160000000050 222.526600000000000
f: 2482 tv: 0 nM: 1
547.325929999999970 227.781479999999990
f: 2482 tv: 1 nM: 1
614.138919999999980 221.638880000000000
f: 2483 tv: 0 nM: 1
546.175600000000030 226.942749999999990
f: 2483 tv: 1 nM: 1
611.747560000000020 221.567960000000000
f: 2484 tv: 0 nM: 1
545.179380000000040 226.351149999999990
f: 2484 tv: 1 nM: 1
609.566339999999970 220.545909999999990
f: 2485 tv: 0 nM: 1
544.126949999999970 225.065380000000000
f: 2485 tv: 1 nM: 1
607.033320000000000 220.108340000000000
f: 2486 tv: 0 nM: 1
542.500000000000000 224.390919999999990
f: 2486 tv: 1 nM: 1
605.304319999999960 219.000000000000000
f: 2487 tv: 0 nM: 1
541.781489999999960 223.481480000000000
f: 2487 tv: 1 nM: 1
602.536380000000010 218.536360000000000
f: 2488 tv: 0 nM: 1
540.217530000000010 222.778629999999990
f: 2488 tv: 1 nM: 1
599.805539999999950 217.629619999999990
f: 2489 tv: 0 nM: 1
538.756530000000000 221.439130000000010
f: 2489 tv: 1 nM: 1
597.412839999999960 216.967899999999990
f: 2490 tv: 0 nM: 1
537.608700000000000 220.482609999999990
f: 2490 tv: 1 nM: 1
595.472229999999970 216.283320000000000
f: 2491 tv: 0 nM: 1
536.400020000000040 219.600010000000000
f: 2491 tv: 1 nM: 1
592.417479999999950 215.315540000000000
f: 2492 tv: 0 nM: 1
534.904540000000000 218.713640000000000
f: 2492 tv: 1 nM: 1
589.957459999999970 214.297869999999990
f: 2493 tv: 0 nM: 1
533.355350000000040 217.458679999999990
f: 2493 tv: 1 nM: 1
587.367679999999950 213.308820000000000
f: 2494 tv: 0 nM: 1
531.728700000000000 216.367020000000000
f: 2494 tv: 1 nM: 1
585.019409999999990 212.461170000000010
f: 2495 tv: 0 nM: 1
529.747740000000020 215.418920000000010
f: 2495 tv: 1 nM: 1
582.225950000000010 211.600969999999990
f: 2496 tv: 0 nM: 1
528.250000000000000 214.000000000000000
f: 2496 tv: 1 nM: 1
579.395809999999980 210.114579999999990
f: 2497 tv: 0 nM: 1
526.738339999999990 212.640179999999990
f: 2497 tv: 1 nM: 1
576.525510000000050 209.076539999999990
f: 2498 tv: 0 nM: 1
524.912839999999960 210.532100000000010
f: 2498 tv: 1 nM: 1
574.000000000000000 207.647370000000000
f: 2499 tv: 0 nM: 1
523.086369999999990 208.931819999999990
f: 2499 tv: 1 nM: 1
571.231139999999980 206.023590000000010
f: 2500 tv: 0 nM: 1
521.457149999999960 207.319050000000000
f: 2500 tv: 1 nM: 1
568.836980000000040 204.336960000000000
f: 2501 tv: 0 nM: 1
519.828859999999960 205.500000000000000
f: 2501 tv: 1 nM: 1
565.688110000000050 202.554460000000010
f: 2502 tv: 0 nM: 1
517.730770000000010 203.605770000000010
f: 2502 tv: 1 nM: 1
562.860779999999980 200.943040000000000
f: 2503 tv: 0 nM: 1
515.574399999999970 201.066120000000010
f: 2503 tv: 1 nM: 1
560.901179999999950 198.889540000000010
f: 2504 tv: 0 nM: 1
513.623720000000050 199.649489999999990
f: 2504 tv: 1 nM: 1
558.090329999999990 197.373490000000000
f: 2505 tv: 0 nM: 1
511.413790000000010 196.922410000000010
f: 2505 tv: 1 nM: 1
555.061100000000010 195.238890000000000
f: 2506 tv: 0 nM: 1
510.168490000000020 194.646739999999990
f: 2506 tv: 1 nM: 1
552.532590000000030 193.260860000000010
f: 2507 tv: 0 nM: 1
507.292149999999990 192.106730000000000
f: 2507 tv: 1 nM: 1
549.833309999999980 191.343430000000010
f: 2508 tv: 0 nM: 1
505.223819999999990 190.333329999999990
f: 2508 tv: 1 nM: 1
547.105770000000010 188.923080000000000
f: 2509 tv: 0 nM: 1
502.289460000000020 187.561399999999990
f: 2509 tv: 1 nM: 1
544.548520000000050 186.893200000000010
f: 2510 tv: 0 nM: 1
500.668819999999980 185.818180000000010
f: 2510 tv: 1 nM: 1
541.619019999999980 184.261900000000000
f: 2511 tv: 0 nM: 1
497.846529999999970 183.841579999999990
f: 2511 tv: 1 nM: 1
539.067080000000030 182.408539999999990
f: 2512 tv: 0 nM: 1
495.080350000000010 181.276780000000000
f: 2512 tv: 1 nM: 1
536.019409999999990 180.305829999999990
f: 2513 tv: 0 nM: 1
492.222230000000020 179.156569999999990
f: 2513 tv: 1 nM: 1
533.242129999999970 177.963169999999990
f: 2514 tv: 0 nM: 1
489.836950000000000 177.402179999999990
f: 2514 tv: 1 nM: 1
531.321410000000010 176.494900000000000
f: 2515 tv: 0 nM: 1
487.719119999999980 175.544940000000000
f: 2515 tv: 1 nM: 1
528.500000000000000 174.270829999999990
f: 2516 tv: 0 nM: 1
484.872439999999980 173.025510000000000
f: 2516 tv: 1 nM: 1
526.074280000000040 172.237630000000000
f: 2517 tv: 0 nM: 1
482.479159999999980 170.906250000000000
f: 2517 tv: 1 nM: 1
524.291690000000020 170.291670000000010
f: 2518 tv: 0 nM: 1
480.041659999999980 169.148799999999990
f: 2518 tv: 1 nM: 1
521.794430000000030 168.327769999999990
f: 2519 tv: 0 nM: 1
477.724640000000020 166.833329999999990
f: 2519 tv: 1 nM: 1
519.921879999999990 166.755200000000000
f: 2520 tv: 0 nM: 1
475.122560000000020 165.730390000000000
f: 2520 tv: 1 nM: 1
518.000000000000000 165.286409999999990
f: 2521 tv: 0 nM: 1
473.187500000000000 164.109379999999990
f: 2521 tv: 1 nM: 1
515.772699999999990 163.929290000000010
f: 2522 tv: 0 nM: 1
469.916659999999980 162.000000000000000
f: 2522 tv: 1 nM: 1
514.097959999999940 162.350510000000010
f: 2523 tv: 0 nM: 1
468.009610000000010 160.317309999999990
f: 2523 tv: 1 nM: 1
512.455870000000000 160.563719999999990
f: 2524 tv: 0 nM: 1
464.821779999999990 159.727720000000010
f: 2524 tv: 1 nM: 1
511.097930000000020 159.360829999999990
f: 2525 tv: 0 nM: 1
463.354550000000020 158.518190000000000
f: 2525 tv: 1 nM: 1
509.843230000000010 158.283909999999990
f: 2526 tv: 0 nM: 1
460.469299999999980 156.934200000000000
f: 2526 tv: 1 nM: 1
508.559630000000030 156.811919999999990
f: 2527 tv: 0 nM: 1
458.986240000000010 156.165130000000000
f: 2527 tv: 1 nM: 1
507.380949999999980 156.090489999999990
f: 2528 tv: 0 nM: 1
456.849060000000010 155.132080000000000
f: 2528 tv: 1 nM: 1
506.318969999999980 155.258620000000010
f: 2529 tv: 0 nM: 1
454.962490000000000 155.062500000000000
f: 2529 tv: 1 nM: 1
505.887940000000010 154.603460000000010
f: 2530 tv: 0 nM: 1
452.195249999999990 153.371430000000000
f: 2530 tv: 1 nM: 1
505.295439999999990 153.559100000000000
f: 2531 tv: 0 nM: 1
450.891509999999980 152.834900000000000
f: 2531 tv: 1 nM: 1
504.687500000000000 153.232149999999990
f: 2532 tv: 0 nM: 1
448.867030000000000 152.281920000000010
f: 2532 tv: 1 nM: 1
504.250000000000000 152.723680000000000
f: 2533 tv: 0 nM: 1
446.699130000000030 152.216810000000010
f: 2533 tv: 1 nM: 1
504.000000000000000 152.491379999999990
f: 2534 tv: 0 nM: 1
444.931030000000020 151.724140000000010
f: 2534 tv: 1 nM: 1
504.077879999999990 151.922130000000010
f: 2535 tv: 0 nM: 1
442.929170000000000 151.470820000000000
f: 2535 tv: 1 nM: 1
503.938539999999990 151.635250000000010
f: 2536 tv: 0 nM: 1
441.037379999999980 151.453280000000010
f: 2536 tv: 1 nM: 1
504.033320000000000 151.658340000000010
f: 2537 tv: 0 nM: 1
439.561309999999990 151.438670000000000
f: 2537 tv: 1 nM: 1
504.130429999999990 151.500000000000000
f: 2538 tv: 0 nM: 1
437.864870000000000 151.472980000000010
f: 2538 tv: 1 nM: 1
504.660709999999990 151.633929999999990
f: 2539 tv: 0 nM: 1
436.500000000000000 151.765760000000000
f: 2539 tv: 1 nM: 1
505.072569999999980 151.790330000000010
f: 2540 tv: 0 nM: 1
435.172419999999990 152.112060000000010
f: 2540 tv: 1 nM: 1
505.755920000000000 152.043299999999990
f: 2541 tv: 0 nM: 1
433.886959999999990 152.595660000000010
f: 2541 tv: 1 nM: 1
506.320620000000020 152.721370000000010
f: 2542 tv: 0 nM: 1
432.519229999999990 152.625000000000000
f: 2542 tv: 1 nM: 1
507.162690000000000 153.059530000000000
f: 2543 tv: 0 nM: 1
431.442470000000010 153.703540000000000
f: 2543 tv: 1 nM: 1
507.893129999999990 153.790069999999990
f: 2544 tv: 0 nM: 1
430.125000000000000 154.074999999999990
f: 2544 tv: 1 nM: 1
509.030089999999970 154.244350000000000
f: 2545 tv: 0 nM: 1
429.320890000000020 154.947750000000010
f: 2545 tv: 1 nM: 1
509.898379999999970 155.276430000000000
f: 2546 tv: 0 nM: 1
428.364750000000020 156.020490000000000
f: 2546 tv: 1 nM: 1
511.000000000000000 156.375920000000010
f: 2547 tv: 0 nM: 1
427.765870000000010 157.059530000000000
f: 2547 tv: 1 nM: 1
512.203669999999990 157.659259999999990
f: 2548 tv: 0 nM: 1
426.992369999999990 158.851149999999990
f: 2548 tv: 1 nM: 1
513.710510000000000 158.887220000000010
f: 2549 tv: 0 nM: 1
426.196840000000010 159.940949999999990
f: 2549 tv: 1 nM: 1
514.577760000000010 160.055560000000010
f: 2550 tv: 0 nM: 1
425.634160000000010 161.231709999999990
f: 2550 tv: 1 nM: 1
515.688419999999950 161.195650000000000
f: 2551 tv: 0 nM: 1
425.548160000000000 163.033340000000010
f: 2551 tv: 1 nM: 1
517.330929999999970 162.960430000000000
f: 2552 tv: 0 nM: 1
424.734860000000030 164.530300000000010
f: 2552 tv: 1 nM: 1
518.485410000000000 164.854019999999990
f: 2553 tv: 0 nM: 1
424.496489999999990 166.454219999999990
f: 2553 tv: 1 nM: 1
520.111570000000030 167.206600000000010
f: 2554 tv: 0 nM: 1
424.618319999999980 168.416030000000010
f: 2554 tv: 1 nM: 1
521.500000000000000 169.000000000000000
f: 2555 tv: 0 nM: 1
424.360470000000020 170.472870000000000
f: 2555 tv: 1 nM: 1
522.594910000000030 171.014600000000000
f: 2556 tv: 0 nM: 1
424.390629999999990 172.843750000000000
f: 2556 tv: 1 nM: 1
524.038760000000020 173.468310000000000
f: 2557 tv: 0 nM: 1
424.588010000000000 174.800000000000010
f: 2557 tv: 1 nM: 1
525.628600000000010 175.699999999999990
f: 2558 tv: 0 nM: 1
425.000000000000000 177.500000000000000
f: 2558 tv: 1 nM: 1
527.015629999999990 178.101560000000010
f: 2559 tv: 0 nM: 1
425.349640000000020 179.961530000000010
f: 2559 tv: 1 nM: 1
528.178279999999970 180.306199999999990
f: 2560 tv: 0 nM: 1
425.688899999999990 182.766660000000000
f: 2560 tv: 1 nM: 1
529.864320000000020 183.023249999999990
f: 2561 tv: 0 nM: 1
426.644070000000000 185.474580000000000
f: 2561 tv: 1 nM: 1
531.081419999999980 185.751939999999990
f: 2562 tv: 0 nM: 1
427.316559999999980 187.816540000000000
f: 2562 tv: 1 nM: 1
532.817810000000010 188.434110000000000
f: 2563 tv: 0 nM: 1
427.737210000000000 190.426999999999990
f: 2563 tv: 1 nM: 1
534.178829999999950 191.167880000000000
f: 2564 tv: 0 nM: 1
428.573420000000000 193.066440000000000
f: 2564 tv: 1 nM: 1
535.474609999999980 193.503620000000010
f: 2565 tv: 0 nM: 1
429.580289999999990 196.000000000000000
f: 2565 tv: 1 nM: 1
536.891790000000010 196.444030000000000
f: 2566 tv: 0 nM: 1
430.438840000000030 198.744599999999990
f: 2566 tv: 1 nM: 1
537.893919999999980 198.924240000000000
f: 2567 tv: 0 nM: 1
430.660460000000000 201.690290000000000
f: 2567 tv: 1 nM: 1
538.858759999999960 201.190840000000010
f: 2568 tv: 0 nM: 1
431.982030000000010 204.482010000000000
f: 2568 tv: 1 nM: 1
539.910340000000020 204.293110000000010
f: 2569 tv: 0 nM: 1
432.799989999999980 206.578570000000010
f: 2569 tv: 1 nM: 1
540.560179999999950 206.563899999999990
f: 2570 tv: 0 nM: 1
433.748080000000020 208.744280000000000
f: 2570 tv: 1 nM: 1
541.500000000000000 209.000000000000000
f: 2571 tv: 0 nM: 1
434.461819999999990 211.351149999999990
f: 2571 tv: 1 nM: 1
541.804989999999980 210.971630000000000
f: 2572 tv: 0 nM: 1
435.252070000000000 213.206600000000010
f: 2572 tv: 1 nM: 1
541.901489999999970 212.901520000000000
f: 2573 tv: 0 nM: 1
435.951840000000000 215.074070000000010
f: 2573 tv: 1 nM: 1
542.110720000000010 214.717860000000000
f: 2574 tv: 0 nM: 1
436.162600000000000 217.158539999999990
f: 2574 tv: 1 nM: 1
541.826779999999990 216.578730000000010
f: 2575 tv: 0 nM: 1
436.785219999999980 218.334499999999990
f: 2575 tv: 1 nM: 1
541.515009999999960 217.969920000000000
f: 2576 tv: 0 nM: 1
437.100770000000010 220.251939999999990
f: 2576 tv: 1 nM: 1
540.590270000000030 219.708329999999990
f: 2577 tv: 0 nM: 1
437.470800000000000 221.810210000000010
f: 2577 tv: 1 nM: 1
539.901489999999970 221.098480000000000
f: 2578 tv: 0 nM: 1
437.945650000000000 222.873179999999990
f: 2578 tv: 1 nM: 1
538.954889999999980 222.740600000000000
f: 2579 tv: 0 nM: 1
438.277769999999980 224.592590000000000
f: 2579 tv: 1 nM: 1
537.842279999999960 224.126920000000010
f: 2580 tv: 0 nM: 1
438.100889999999990 225.706150000000010
f: 2580 tv: 1 nM: 1
536.422239999999990 225.137040000000010
f: 2581 tv: 0 nM: 1
438.015379999999990 226.399990000000000
f: 2581 tv: 1 nM: 1
535.217040000000000 226.267439999999990
f: 2582 tv: 0 nM: 1
438.537809999999980 227.298329999999990
f: 2582 tv: 1 nM: 1
533.965090000000030 227.217060000000000
f: 2583 tv: 0 nM: 1
437.961549999999990 228.468539999999990
f: 2583 tv: 1 nM: 1
532.156920000000010 228.029190000000000
f: 2584 tv: 0 nM: 1
437.901520000000000 229.098480000000000
f: 2584 tv: 1 nM: 1
530.203129999999990 229.000000000000000
f: 2585 tv: 0 nM: 1
437.790309999999980 229.927410000000010
f: 2585 tv: 1 nM: 1
528.317810000000010 229.622880000000010
f: 2586 tv: 0 nM: 1
437.297419999999990 230.357760000000010
f: 2586 tv: 1 nM: 1
526.705870000000000 230.213240000000010
f: 2587 tv: 0 nM: 1
436.841680000000000 230.808330000000010
f: 2587 tv: 1 nM: 1
524.732849999999980 230.828250000000000
f: 2588 tv: 0 nM: 1
436.725919999999970 231.233340000000000
f: 2588 tv: 1 nM: 1
522.809139999999960 231.064879999999990
f: 2589 tv: 0 nM: 1
436.085939999999990 231.218750000000000
f: 2589 tv: 1 nM: 1
520.839540000000060 231.682830000000000
f: 2590 tv: 0 nM: 1
436.000000000000000 231.533320000000000
f: 2590 tv: 1 nM: 1
519.125000000000000 231.833329999999990
f: 2591 tv: 0 nM: 1
435.515040000000000 231.969920000000000
f: 2591 tv: 1 nM: 1
517.174800000000000 232.479670000000000
f: 2592 tv: 0 nM: 1
435.216680000000000 231.858340000000000
f: 2592 tv: 1 nM: 1
514.693300000000020 232.336140000000000
f: 2593 tv: 0 nM: 1
434.450409999999980 231.694210000000000
f: 2593 tv: 1 nM: 1
512.747740000000020 232.418920000000010
f: 2594 tv: 0 nM: 1
434.047000000000030 231.444439999999990
f: 2594 tv: 1 nM: 1
510.568390000000020 232.410259999999990
f: 2595 tv: 0 nM: 1
433.256010000000000 231.524000000000000
f: 2595 tv: 1 nM: 1
508.653840000000000 232.111120000000000
f: 2596 tv: 0 nM: 1
432.177669999999980 230.892560000000000
f: 2596 tv: 1 nM: 1
506.604550000000020 232.213640000000000
f: 2597 tv: 0 nM: 1
432.130949999999980 230.924610000000000
f: 2597 tv: 1 nM: 1
504.100889999999990 231.741230000000000
f: 2598 tv: 0 nM: 1
431.392850000000010 230.188780000000010
f: 2598 tv: 1 nM: 1
501.951750000000000 231.407900000000010
f: 2599 tv: 0 nM: 1
430.080350000000010 229.767850000000010
f: 2599 tv: 1 nM: 1
499.534490000000010 231.008620000000010
f: 2600 tv: 0 nM: 1
429.295439999999990 229.313629999999990
f: 2600 tv: 1 nM: 1
497.416659999999980 230.723680000000000
f: 2601 tv: 0 nM: 1
428.584110000000010 228.598130000000000
f: 2601 tv: 1 nM: 1
495.104829999999990 229.895160000000000
f: 2602 tv: 0 nM: 1
427.537050000000020 228.009260000000010
f: 2602 tv: 1 nM: 1
492.346470000000010 229.421269999999990
f: 2603 tv: 0 nM: 1
426.314820000000000 227.222230000000000
f: 2603 tv: 1 nM: 1
489.983340000000000 228.908340000000010
f: 2604 tv: 0 nM: 1
425.632479999999990 226.551289999999990
f: 2604 tv: 1 nM: 1
487.775849999999990 227.982760000000010
f: 2605 tv: 0 nM: 1
424.431030000000020 225.129300000000000
f: 2605 tv: 1 nM: 1
485.038050000000000 226.918470000000010
f: 2606 tv: 0 nM: 1
423.428560000000000 223.939560000000000
f: 2606 tv: 1 nM: 1
482.890019999999990 226.300000000000010
f: 2607 tv: 0 nM: 1
422.535340000000020 223.500000000000000
f: 2607 tv: 1 nM: 1
480.097559999999990 225.052840000000000
f: 2608 tv: 0 nM: 1
421.213529999999990 221.942700000000000
f: 2608 tv: 1 nM: 1
477.508940000000000 224.196429999999990
f: 2609 tv: 0 nM: 1
420.426609999999980 220.623860000000010
f: 2609 tv: 1 nM: 1
474.981990000000000 222.400890000000000
f: 2610 tv: 0 nM: 1
419.704560000000010 218.500000000000000
f: 2610 tv: 1 nM: 1
472.458680000000020 221.140500000000000
f: 2611 tv: 0 nM: 1
418.137360000000000 217.208789999999990
f: 2611 tv: 1 nM: 1
470.393520000000020 219.523149999999990
f: 2612 tv: 0 nM: 1
416.649990000000000 215.630010000000000
f: 2612 tv: 1 nM: 1
467.212490000000000 217.570830000000000
f: 2613 tv: 0 nM: 1
416.165039999999980 213.451460000000000
f: 2613 tv: 1 nM: 1
464.848750000000000 215.558820000000000
f: 2614 tv: 0 nM: 1
414.863650000000010 211.375000000000000
f: 2614 tv: 1 nM: 1
461.925749999999990 213.366330000000000
f: 2615 tv: 0 nM: 1
413.654630000000000 209.618560000000000
f: 2615 tv: 1 nM: 1
459.252439999999980 211.461170000000010
f: 2616 tv: 0 nM: 1
412.000000000000000 206.766660000000000
f: 2616 tv: 1 nM: 1
456.678560000000000 209.321429999999990
f: 2617 tv: 0 nM: 1
410.625000000000000 205.056819999999990
f: 2617 tv: 1 nM: 1
454.328430000000030 207.328430000000000
f: 2618 tv: 0 nM: 1
409.337220000000000 202.604649999999990
f: 2618 tv: 1 nM: 1
451.804750000000010 204.580950000000000
f: 2619 tv: 0 nM: 1
407.773190000000000 200.056700000000010
f: 2619 tv: 1 nM: 1
449.063840000000030 201.882980000000000
f: 2620 tv: 0 nM: 1
405.566309999999990 197.433670000000010
f: 2620 tv: 1 nM: 1
446.303560000000000 199.776780000000000
f: 2621 tv: 0 nM: 1
404.067320000000000 195.596160000000000
f: 2621 tv: 1 nM: 1
443.486359999999990 197.295459999999990
f: 2622 tv: 0 nM: 1
402.429199999999980 193.150440000000000
f: 2622 tv: 1 nM: 1
440.659089999999990 195.222730000000010
f: 2623 tv: 0 nM: 1
399.807680000000000 190.278840000000000
f: 2623 tv: 1 nM: 1
437.873780000000010 192.500000000000000
f: 2624 tv: 0 nM: 1
397.530179999999970 188.831889999999990
f: 2624 tv: 1 nM: 1
434.869570000000010 190.465210000000010
f: 2625 tv: 0 nM: 1
394.811890000000010 186.569310000000000
f: 2625 tv: 1 nM: 1
432.068820000000020 188.275219999999990
f: 2626 tv: 0 nM: 1
392.146669999999970 183.100010000000000
f: 2626 tv: 1 nM: 1
429.576540000000020 185.994900000000000
f: 2627 tv: 0 nM: 1
389.673920000000010 182.282610000000010
f: 2627 tv: 1 nM: 1
426.440580000000010 183.643570000000010
f: 2628 tv: 0 nM: 1
386.928560000000000 179.844159999999990
f: 2628 tv: 1 nM: 1
423.757020000000010 181.434589999999990
f: 2629 tv: 0 nM: 1
385.059140000000010 177.537630000000010
f: 2629 tv: 1 nM: 1
420.560180000000000 179.189820000000000
f: 2630 tv: 0 nM: 1
382.416659999999980 175.488100000000000
f: 2630 tv: 1 nM: 1
417.635409999999980 176.656250000000000
f: 2631 tv: 0 nM: 1
379.207789999999990 172.668820000000010
f: 2631 tv: 1 nM: 1
415.321109999999980 174.830279999999990
f: 2632 tv: 0 nM: 1
377.052889999999990 170.725969999999990
f: 2632 tv: 1 nM: 1
412.500000000000000 172.626270000000010
f: 2633 tv: 0 nM: 1
374.216340000000000 168.408660000000000
f: 2633 tv: 1 nM: 1
410.050450000000010 170.311919999999990
f: 2634 tv: 0 nM: 1
371.323089999999980 166.776919999999990
f: 2634 tv: 1 nM: 1
407.513890000000000 168.569439999999990
f: 2635 tv: 0 nM: 1
368.589999999999970 164.990010000000010
f: 2635 tv: 1 nM: 1
405.305540000000010 167.175929999999990
f: 2636 tv: 0 nM: 1
365.404760000000010 163.238100000000000
f: 2636 tv: 1 nM: 1
402.943969999999980 165.564650000000000
f: 2637 tv: 0 nM: 1
363.476470000000010 162.023529999999990
f: 2637 tv: 1 nM: 1
400.476200000000010 164.071429999999990
f: 2638 tv: 0 nM: 1
360.845730000000000 160.771269999999990
f: 2638 tv: 1 nM: 1
398.522949999999980 162.692659999999990
f: 2639 tv: 0 nM: 1
357.606049999999980 159.666670000000010
f: 2639 tv: 1 nM: 1
396.662170000000000 161.117110000000000
f: 2640 tv: 0 nM: 1
355.488099999999970 158.142850000000010
f: 2640 tv: 1 nM: 1
394.528439999999990 159.817080000000000
f: 2641 tv: 0 nM: 1
352.050630000000010 156.601270000000000
f: 2641 tv: 1 nM: 1
392.790309999999980 158.927410000000010
f: 2642 tv: 0 nM: 1
350.530489999999990 156.335360000000010
f: 2642 tv: 1 nM: 1
390.815580000000010 157.790989999999990
f: 2643 tv: 0 nM: 1
347.296290000000000 155.376540000000010
f: 2643 tv: 1 nM: 1
388.975619999999990 156.719510000000010
f: 2644 tv: 0 nM: 1
344.838900000000020 154.394440000000000
f: 2644 tv: 1 nM: 1
387.331970000000010 156.028690000000010
f: 2645 tv: 0 nM: 1
341.559509999999990 154.107149999999990
f: 2645 tv: 1 nM: 1
385.870700000000000 155.594830000000000
f: 2646 tv: 0 nM: 1
339.890019999999990 153.979999999999990
f: 2646 tv: 1 nM: 1
384.542300000000010 155.250000000000000
f: 2647 tv: 0 nM: 1
337.214290000000010 153.485719999999990
f: 2647 tv: 1 nM: 1
383.291659999999980 155.091659999999990
f: 2648 tv: 0 nM: 1
334.490659999999990 153.495330000000000
f: 2648 tv: 1 nM: 1
382.203129999999990 155.000000000000000
f: 2649 tv: 0 nM: 1
331.909519999999990 153.438099999999990
f: 2649 tv: 1 nM: 1
381.103700000000000 154.877780000000000
f: 2650 tv: 0 nM: 1
329.846859999999990 153.491000000000010
f: 2650 tv: 1 nM: 1
380.397550000000020 154.963120000000000
f: 2651 tv: 0 nM: 1
327.448460000000010 153.855670000000000
f: 2651 tv: 1 nM: 1
379.704380000000010 155.729919999999990
f: 2652 tv: 0 nM: 1
325.569300000000000 154.623760000000000
f: 2652 tv: 1 nM: 1
378.992489999999980 156.033829999999990
f: 2653 tv: 0 nM: 1
323.458710000000000 154.931199999999990
f: 2653 tv: 1 nM: 1
378.289490000000000 156.887220000000010
f: 2654 tv: 0 nM: 1
321.864870000000000 155.382890000000000
f: 2654 tv: 1 nM: 1
378.123020000000000 157.281740000000010
f: 2655 tv: 0 nM: 1
319.623809999999990 156.314290000000000
f: 2655 tv: 1 nM: 1
377.620569999999990 157.907810000000010
f: 2656 tv: 0 nM: 1
317.625000000000000 157.105770000000010
f: 2656 tv: 1 nM: 1
377.559450000000030 158.793700000000000
f: 2657 tv: 0 nM: 1
316.040410000000010 157.590910000000010
f: 2657 tv: 1 nM: 1
377.533110000000020 159.642380000000000
f: 2658 tv: 0 nM: 1
314.122740000000020 158.595460000000000
f: 2658 tv: 1 nM: 1
377.614289999999980 160.649990000000000
f: 2659 tv: 0 nM: 1
312.495150000000020 159.441740000000010
f: 2659 tv: 1 nM: 1
377.609500000000030 161.080289999999990
f: 2660 tv: 0 nM: 1
311.270840000000020 160.500000000000000
f: 2660 tv: 1 nM: 1
378.021419999999980 162.514280000000010
f: 2661 tv: 0 nM: 1
309.605770000000010 161.500000000000000
f: 2661 tv: 1 nM: 1
378.443330000000000 163.543340000000000
f: 2662 tv: 0 nM: 1
308.760010000000020 162.490010000000010
f: 2662 tv: 1 nM: 1
378.818480000000020 164.554139999999990
f: 2663 tv: 0 nM: 1
307.620360000000010 163.500000000000000
f: 2663 tv: 1 nM: 1
379.549989999999980 165.669999999999990
f: 2664 tv: 0 nM: 1
306.378390000000020 164.301799999999990
f: 2664 tv: 1 nM: 1
380.087580000000000 166.857670000000010
f: 2665 tv: 0 nM: 1
305.308929999999980 165.939030000000000
f: 2665 tv: 1 nM: 1
381.243260000000020 168.243239999999990
f: 2666 tv: 0 nM: 1
304.470890000000000 167.019409999999990
f: 2666 tv: 1 nM: 1
382.245330000000020 169.596270000000000
f: 2667 tv: 0 nM: 1
303.688600000000010 168.793849999999990
f: 2667 tv: 1 nM: 1
383.260280000000020 171.000000000000000
f: 2668 tv: 0 nM: 1
303.517850000000010 169.964280000000000
f: 2668 tv: 1 nM: 1
384.519749999999990 172.598680000000000
f: 2669 tv: 0 nM: 1
302.818570000000020 171.442469999999990
f: 2669 tv: 1 nM: 1
385.706909999999990 174.062070000000010
f: 2670 tv: 0 nM: 1
302.380000000000000 173.232000000000000
f: 2670 tv: 1 nM: 1
386.683010000000020 176.228759999999990
f: 2671 tv: 0 nM: 1
302.160550000000000 174.779820000000000
f: 2671 tv: 1 nM: 1
388.442169999999980 178.037420000000000
f: 2672 tv: 0 nM: 1
301.984379999999990 176.898439999999990
f: 2672 tv: 1 nM: 1
389.655399999999990 179.979739999999990
f: 2673 tv: 0 nM: 1
302.028689999999980 178.815570000000010
f: 2673 tv: 1 nM: 1
391.356659999999980 182.130010000000000
f: 2674 tv: 0 nM: 1
302.022740000000000 180.695449999999990
f: 2674 tv: 1 nM: 1
392.643340000000020 184.483340000000000
f: 2675 tv: 0 nM: 1
302.174989999999980 182.983340000000000
f: 2675 tv: 1 nM: 1
394.500000000000000 187.000000000000000
f: 2676 tv: 0 nM: 1
302.197360000000000 185.293849999999990
f: 2676 tv: 1 nM: 1
395.967739999999990 189.241940000000000
f: 2677 tv: 0 nM: 1
302.637790000000000 187.248030000000000
f: 2677 tv: 1 nM: 1
397.386349999999990 191.762980000000000
f: 2678 tv: 0 nM: 1
303.665219999999980 189.591309999999990
f: 2678 tv: 1 nM: 1
398.975860000000010 194.268970000000000
f: 2679 tv: 0 nM: 1
303.758609999999980 192.189650000000000
f: 2679 tv: 1 nM: 1
400.329990000000010 196.883330000000000
f: 2680 tv: 0 nM: 1
304.905980000000000 194.576920000000000
f: 2680 tv: 1 nM: 1
401.910489999999980 199.182099999999990
f: 2681 tv: 0 nM: 1
305.655980000000000 196.440370000000000
f: 2681 tv: 1 nM: 1
403.578950000000020 202.006580000000010
f: 2682 tv: 0 nM: 1
306.454929999999990 198.897539999999990
f: 2682 tv: 1 nM: 1
404.916659999999980 204.608980000000000
f: 2683 tv: 0 nM: 1
307.364039999999990 201.478070000000000
f: 2683 tv: 1 nM: 1
406.344940000000010 206.768980000000000
f: 2684 tv: 0 nM: 1
308.370540000000010 203.611600000000010
f: 2684 tv: 1 nM: 1
407.611110000000000 209.339869999999990
f: 2685 tv: 0 nM: 1
309.549590000000020 205.950410000000010
f: 2685 tv: 1 nM: 1
408.870000000000000 211.576660000000000
f: 2686 tv: 0 nM: 1
310.320530000000020 207.649570000000010
f: 2686 tv: 1 nM: 1
409.706909999999990 214.000000000000000
f: 2687 tv: 0 nM: 1
311.434779999999990 209.804350000000000
f: 2687 tv: 1 nM: 1
410.641020000000030 216.294880000000010
f: 2688 tv: 0 nM: 1
312.566680000000020 211.983340000000000
f: 2688 tv: 1 nM: 1
411.500000000000000 218.500000000000000
f: 2689 tv: 0 nM: 1
313.806310000000000 214.108110000000010
f: 2689 tv: 1 nM: 1
411.779240000000020 221.000000000000000
f: 2690 tv: 0 nM: 1
314.235570000000000 216.043270000000010
f: 2690 tv: 1 nM: 1
412.399319999999990 222.912749999999990
f: 2691 tv: 0 nM: 1
315.959690000000020 217.967739999999990
f: 2691 tv: 1 nM: 1
412.600680000000010 225.013430000000000
f: 2692 tv: 0 nM: 1
317.053099999999970 219.933619999999990
f: 2692 tv: 1 nM: 1
412.847230000000020 226.902770000000000
f: 2693 tv: 0 nM: 1
318.199130000000030 221.469020000000000
f: 2693 tv: 1 nM: 1
412.850340000000020 228.765310000000000
f: 2694 tv: 0 nM: 1
319.088709999999990 223.000000000000000
f: 2694 tv: 1 nM: 1
412.793340000000000 230.213330000000010
f: 2695 tv: 0 nM: 1
320.177000000000020 224.464599999999990
f: 2695 tv: 1 nM: 1
412.587679999999980 231.665590000000010
f: 2696 tv: 0 nM: 1
320.970340000000020 225.936450000000010
f: 2696 tv: 1 nM: 1
412.418819999999980 233.237020000000000
f: 2697 tv: 0 nM: 1
321.755920000000000 227.082670000000010
f: 2697 tv: 1 nM: 1
411.788450000000010 234.564100000000000
f: 2698 tv: 0 nM: 1
322.346470000000010 228.129910000000000
f: 2698 tv: 1 nM: 1
411.222960000000000 235.817569999999990
f: 2699 tv: 0 nM: 1
323.293400000000020 229.148760000000010
f: 2699 tv: 1 nM: 1
410.195190000000030 237.119859999999990
f: 2700 tv: 0 nM: 1
323.978819999999980 230.343220000000000
f: 2700 tv: 1 nM: 1
409.319459999999990 238.277770000000000
f: 2701 tv: 0 nM: 1
324.450409999999980 231.041320000000010
f: 2701 tv: 1 nM: 1
408.316559999999980 238.924450000000010
f: 2702 tv: 0 nM: 1
325.017699999999990 231.747790000000010
f: 2702 tv: 1 nM: 1
407.228580000000020 239.828570000000010
f: 2703 tv: 0 nM: 1
326.000000000000000 232.723999999999990
f: 2703 tv: 1 nM: 1
405.856690000000010 240.656049999999990
f: 2704 tv: 0 nM: 1
325.881129999999980 232.815570000000010
f: 2704 tv: 1 nM: 1
404.438420000000010 241.264500000000000
f: 2705 tv: 0 nM: 1
326.268579999999990 233.148760000000010
f: 2705 tv: 1 nM: 1
402.968320000000010 241.559859999999990
f: 2706 tv: 0 nM: 1
326.870360000000010 233.675929999999990
f: 2706 tv: 1 nM: 1
401.857669999999980 241.956210000000000
f: 2707 tv: 0 nM: 1
326.789920000000000 233.768910000000010
f: 2707 tv: 1 nM: 1
400.140629999999990 242.218750000000000
f: 2708 tv: 0 nM: 1
326.982759999999980 233.750000000000000
f: 2708 tv: 1 nM: 1
398.654659999999980 242.773380000000000
f: 2709 tv: 0 nM: 1
327.337830000000000 233.765760000000000
f: 2709 tv: 1 nM: 1
396.958950000000020 242.944030000000000
f: 2710 tv: 0 nM: 1
327.695830000000000 234.087490000000000
f: 2710 tv: 1 nM: 1
395.170230000000000 242.500000000000000
f: 2711 tv: 0 nM: 1
327.264459999999990 234.028930000000000
f: 2711 tv: 1 nM: 1
393.564880000000020 242.706099999999990
f: 2712 tv: 0 nM: 1
327.222230000000020 233.805560000000010
f: 2712 tv: 1 nM: 1
391.899990000000000 242.566669999999990
f: 2713 tv: 0 nM: 1
327.627200000000020 233.539469999999990
f: 2713 tv: 1 nM: 1
389.984379999999990 241.984379999999990
f: 2714 tv: 0 nM: 1
327.068420000000000 233.442110000000010
f: 2714 tv: 1 nM: 1
388.059509999999990 241.718259999999990
f: 2715 tv: 0 nM: 1
327.261689999999990 232.686919999999990
f: 2715 tv: 1 nM: 1
386.157680000000030 240.873079999999990
f: 2716 tv: 0 nM: 1
326.804750000000010 231.647609999999990
f: 2716 tv: 1 nM: 1
384.151639999999990 240.627050000000000
f: 2717 tv: 0 nM: 1
326.561309999999990 231.561330000000000
f: 2717 tv: 1 nM: 1
382.100889999999990 239.662280000000010
f: 2718 tv: 0 nM: 1
325.779999999999970 230.340000000000000
f: 2718 tv: 1 nM: 1
380.203129999999990 239.000000000000000
f: 2719 tv: 0 nM: 1
325.441739999999980 229.631069999999990
f: 2719 tv: 1 nM: 1
377.848209999999990 237.991070000000010
f: 2720 tv: 0 nM: 1
325.153169999999990 228.536040000000010
f: 2720 tv: 1 nM: 1
376.116550000000020 237.015040000000000
f: 2721 tv: 0 nM: 1
324.965329999999990 227.495060000000000
f: 2721 tv: 1 nM: 1
373.681490000000000 236.122220000000000
f: 2722 tv: 0 nM: 1
324.260859999999980 226.521739999999990
f: 2722 tv: 1 nM: 1
372.085939999999990 235.000000000000000
f: 2723 tv: 0 nM: 1
323.513520000000030 225.436939999999990
f: 2723 tv: 1 nM: 1
369.360169999999980 233.843220000000000
f: 2724 tv: 0 nM: 1
323.339510000000020 224.246919999999990
f: 2724 tv: 1 nM: 1
367.455350000000010 232.633929999999990
f: 2725 tv: 0 nM: 1
322.102260000000000 222.454540000000010
f: 2725 tv: 1 nM: 1
365.000000000000000 231.613040000000010
f: 2726 tv: 0 nM: 1
321.716680000000000 221.761110000000000
f: 2726 tv: 1 nM: 1
362.644009999999980 230.016009999999990
f: 2727 tv: 0 nM: 1
321.315060000000020 220.253420000000010
f: 2727 tv: 1 nM: 1
360.108340000000000 228.550000000000010
f: 2728 tv: 0 nM: 1
319.500000000000000 218.500000000000000
f: 2728 tv: 1 nM: 1
358.113830000000010 227.109759999999990
f: 2729 tv: 0 nM: 1
318.784820000000020 217.158230000000000
f: 2729 tv: 1 nM: 1
354.881350000000000 225.525420000000000
f: 2730 tv: 0 nM: 1
317.383330000000000 215.572219999999990
f: 2730 tv: 1 nM: 1
352.509250000000010 224.046290000000000
f: 2731 tv: 0 nM: 1
316.738369999999970 213.808140000000010
f: 2731 tv: 1 nM: 1
350.083340000000020 222.092099999999990
f: 2732 tv: 0 nM: 1
315.784089999999990 212.250000000000000
f: 2732 tv: 1 nM: 1
347.065800000000020 219.609649999999990
f: 2733 tv: 0 nM: 1
313.630830000000000 210.018689999999990
f: 2733 tv: 1 nM: 1
344.181429999999980 217.442469999999990
f: 2734 tv: 0 nM: 1
312.500000000000000 207.629619999999990
f: 2734 tv: 1 nM: 1
341.319059999999980 215.485719999999990
f: 2735 tv: 0 nM: 1
310.826079999999990 205.641300000000000
f: 2735 tv: 1 nM: 1
338.488650000000010 212.977280000000010
f: 2736 tv: 0 nM: 1
309.295439999999990 203.295459999999990
f: 2736 tv: 1 nM: 1
335.639770000000000 210.000000000000000
f: 2737 tv: 0 nM: 1
307.704320000000000 200.419360000000010
f: 2737 tv: 1 nM: 1
332.056609999999980 208.000000000000000
f: 2738 tv: 0 nM: 1
306.289150000000010 197.873490000000000
f: 2738 tv: 1 nM: 1
329.837830000000000 205.364870000000000
f: 2739 tv: 0 nM: 1
304.656979999999980 195.680240000000000
f: 2739 tv: 1 nM: 1
327.515989999999990 202.983990000000010
f: 2740 tv: 0 nM: 1
303.000000000000000 193.000000000000000
f: 2740 tv: 1 nM: 1
324.017850000000010 199.839280000000000
f: 2741 tv: 0 nM: 1
301.287140000000020 190.747530000000010
f: 2741 tv: 1 nM: 1
321.178279999999970 197.414729999999990
f: 2742 tv: 0 nM: 1
298.704560000000010 187.875000000000000
f: 2742 tv: 1 nM: 1
318.014860000000000 194.297030000000010
f: 2743 tv: 0 nM: 1
296.721040000000020 185.094740000000000
f: 2743 tv: 1 nM: 1
314.813170000000010 191.543960000000000
f: 2744 tv: 0 nM: 1
295.228270000000010 183.434779999999990
f: 2744 tv: 1 nM: 1
312.337830000000000 188.882890000000000
f: 2745 tv: 0 nM: 1
293.354829999999990 180.822589999999990
f: 2745 tv: 1 nM: 1
309.521000000000020 186.189069999999990
f: 2746 tv: 0 nM: 1
291.092589999999970 178.172840000000010
f: 2746 tv: 1 nM: 1
306.154630000000000 183.500000000000000
f: 2747 tv: 0 nM: 1
288.384610000000010 175.500000000000000
f: 2747 tv: 1 nM: 1
303.076079999999990 181.304350000000000
f: 2748 tv: 0 nM: 1
286.785709999999990 173.649350000000000
f: 2748 tv: 1 nM: 1
300.088230000000010 178.647060000000010
f: 2749 tv: 0 nM: 1
283.684199999999980 171.144749999999990
f: 2749 tv: 1 nM: 1
297.478999999999980 176.029419999999990
f: 2750 tv: 0 nM: 1
282.024380000000010 169.353649999999990
f: 2750 tv: 1 nM: 1
295.125000000000000 173.875000000000000
f: 2751 tv: 0 nM: 1
279.647060000000010 167.570590000000010
f: 2751 tv: 1 nM: 1
291.814820000000000 171.657410000000000
f: 2752 tv: 0 nM: 1
277.142850000000010 166.000000000000000
f: 2752 tv: 1 nM: 1
289.059509999999990 169.956349999999990
f: 2753 tv: 0 nM: 1
274.766660000000000 164.011110000000000
f: 2753 tv: 1 nM: 1
286.459810000000000 168.058030000000000
f: 2754 tv: 0 nM: 1
271.987000000000020 162.045459999999990
f: 2754 tv: 1 nM: 1
283.923430000000000 166.270260000000010
f: 2755 tv: 0 nM: 1
269.522740000000000 160.329540000000010
f: 2755 tv: 1 nM: 1
280.644070000000000 164.788130000000000
f: 2756 tv: 0 nM: 1
267.485500000000000 159.652179999999990
f: 2756 tv: 1 nM: 1
278.419649999999990 162.803570000000010
f: 2757 tv: 0 nM: 1
263.975889999999990 158.367459999999990
f: 2757 tv: 1 nM: 1
276.438690000000010 161.438670000000000
f: 2758 tv: 0 nM: 1
262.076259999999990 157.169500000000000
f: 2758 tv: 1 nM: 1
273.785100000000000 160.609649999999990
f: 2759 tv: 0 nM: 1
260.000000000000000 156.137499999999990
f: 2759 tv: 1 nM: 1
271.435790000000000 159.256880000000000
f: 2760 tv: 0 nM: 1
257.469699999999990 155.696980000000000
f: 2760 tv: 1 nM: 1
268.743589999999980 157.952990000000000
f: 2761 tv: 0 nM: 1
253.696200000000000 154.626589999999990
f: 2761 tv: 1 nM: 1
266.693789999999980 157.348829999999990
f: 2762 tv: 0 nM: 1
251.605560000000000 154.183330000000010
f: 2762 tv: 1 nM: 1
264.630609999999990 156.418920000000010
f: 2763 tv: 0 nM: 1
249.346160000000000 153.910259999999990
f: 2763 tv: 1 nM: 1
262.763370000000010 155.736629999999990
f: 2764 tv: 0 nM: 1
246.339280000000000 152.982149999999990
f: 2764 tv: 1 nM: 1
261.131590000000020 155.097749999999990
f: 2765 tv: 0 nM: 1
243.884610000000010 152.711530000000010
f: 2765 tv: 1 nM: 1
259.838349999999990 154.834579999999990
f: 2766 tv: 0 nM: 1
241.230770000000010 150.423080000000000
f: 2766 tv: 1 nM: 1
258.176699999999980 154.233080000000000
f: 2767 tv: 0 nM: 1
239.426970000000010 152.297760000000010
f: 2767 tv: 1 nM: 1
256.451840000000000 154.159259999999990
f: 2768 tv: 0 nM: 1
237.361390000000000 151.643570000000010
f: 2768 tv: 1 nM: 1
255.438840000000000 154.133090000000010
f: 2769 tv: 0 nM: 1
234.721650000000010 152.170109999999990
f: 2769 tv: 1 nM: 1
254.398380000000000 154.256100000000000
f: 2770 tv: 0 nM: 1
232.301070000000010 152.080639999999990
f: 2770 tv: 1 nM: 1
253.242860000000010 154.114290000000010
f: 2771 tv: 0 nM: 1
230.739139999999990 152.054350000000000
f: 2771 tv: 1 nM: 1
252.112320000000010 154.525360000000010
f: 2772 tv: 0 nM: 1
227.811690000000000 152.792210000000010
f: 2772 tv: 1 nM: 1
251.500000000000000 155.000000000000000
f: 2773 tv: 0 nM: 1
226.693880000000010 153.010210000000000
f: 2773 tv: 1 nM: 1
250.874180000000000 155.605960000000010
f: 2774 tv: 0 nM: 1
224.670459999999990 153.988630000000000
f: 2774 tv: 1 nM: 1
250.506580000000010 156.203949999999990
f: 2775 tv: 0 nM: 1
223.459460000000010 154.743239999999990
f: 2775 tv: 1 nM: 1
249.678310000000010 157.129359999999990
f: 2776 tv: 0 nM: 1
221.239139999999990 155.663040000000000
f: 2776 tv: 1 nM: 1
249.662170000000000 158.385130000000000
f: 2777 tv: 0 nM: 1
219.661910000000010 156.190470000000000
f: 2777 tv: 1 nM: 1
249.671050000000010 159.513150000000000
f: 2778 tv: 0 nM: 1
218.154249999999990 157.484039999999990
f: 2778 tv: 1 nM: 1
249.440550000000000 160.856640000000000
f: 2779 tv: 0 nM: 1
216.674759999999990 158.640780000000010
f: 2779 tv: 1 nM: 1
249.643339999999990 162.256670000000010
f: 2780 tv: 0 nM: 1
215.797300000000010 159.684689999999990
f: 2780 tv: 1 nM: 1
249.641889999999990 163.777019999999990
f: 2781 tv: 0 nM: 1
214.205890000000010 161.243699999999990
f: 2781 tv: 1 nM: 1
249.835530000000010 165.480259999999990
f: 2782 tv: 0 nM: 1
213.250000000000000 162.941480000000010
f: 2782 tv: 1 nM: 1
250.443330000000000 167.356660000000010
f: 2783 tv: 0 nM: 1
212.196630000000000 164.573029999999990
f: 2783 tv: 1 nM: 1
251.190800000000000 169.427629999999990
f: 2784 tv: 0 nM: 1
211.585860000000000 165.772719999999990
f: 2784 tv: 1 nM: 1
251.513430000000000 171.087250000000010
f: 2785 tv: 0 nM: 1
210.700970000000010 167.691180000000000
f: 2785 tv: 1 nM: 1
251.963200000000000 173.273010000000000
f: 2786 tv: 0 nM: 1
209.863159999999990 169.594740000000000
f: 2786 tv: 1 nM: 1
252.838030000000000 175.753530000000010
f: 2787 tv: 0 nM: 1
209.686170000000000 171.558519999999990
f: 2787 tv: 1 nM: 1
253.581179999999990 177.762980000000000
f: 2788 tv: 0 nM: 1
209.386140000000010 173.737630000000000
f: 2788 tv: 1 nM: 1
254.500000000000000 180.317080000000000
f: 2789 tv: 0 nM: 1
209.105560000000000 175.894440000000000
f: 2789 tv: 1 nM: 1
255.596660000000010 183.056670000000000
f: 2790 tv: 0 nM: 1
209.729999999999990 177.889999999999990
f: 2790 tv: 1 nM: 1
256.666659999999980 185.500000000000000
f: 2791 tv: 0 nM: 1
209.180849999999990 179.957439999999990
f: 2791 tv: 1 nM: 1
257.657899999999980 188.625000000000000
f: 2792 tv: 0 nM: 1
209.600010000000000 182.680950000000000
f: 2792 tv: 1 nM: 1
259.173220000000010 191.326799999999990
f: 2793 tv: 0 nM: 1
209.514559999999990 185.169909999999990
f: 2793 tv: 1 nM: 1
260.503170000000010 194.338609999999990
f: 2794 tv: 0 nM: 1
210.207870000000010 187.943819999999990
f: 2794 tv: 1 nM: 1
261.741150000000000 197.177310000000010
f: 2795 tv: 0 nM: 1
210.822920000000010 190.562500000000000
f: 2795 tv: 1 nM: 1
262.963070000000020 200.516789999999990
f: 2796 tv: 0 nM: 1
210.949430000000010 192.966289999999990
f: 2796 tv: 1 nM: 1
264.298650000000010 203.281880000000000
f: 2797 tv: 0 nM: 1
212.240199999999990 195.946079999999990
f: 2797 tv: 1 nM: 1
265.401310000000020 206.302629999999990
f: 2798 tv: 0 nM: 1
212.759739999999990 197.766230000000010
f: 2798 tv: 1 nM: 1
266.945859999999980 209.484070000000000
f: 2799 tv: 0 nM: 1
212.405170000000000 200.422410000000010
f: 2799 tv: 1 nM: 1
268.293090000000010 212.000000000000000
f: 2800 tv: 0 nM: 1
213.076480000000000 202.105880000000010
f: 2800 tv: 1 nM: 1
269.489870000000000 214.922300000000010
f: 2801 tv: 0 nM: 1
214.686919999999990 205.523360000000000
f: 2801 tv: 1 nM: 1
270.432430000000010 217.425670000000000
f: 2802 tv: 0 nM: 1
214.948970000000000 207.448970000000000
f: 2802 tv: 1 nM: 1
271.446199999999980 219.756329999999990
f: 2803 tv: 0 nM: 1
216.059140000000010 209.032260000000010
f: 2803 tv: 1 nM: 1
272.416139999999980 222.686340000000000
f: 2804 tv: 0 nM: 1
217.538469999999990 211.719789999999990
f: 2804 tv: 1 nM: 1
273.600680000000010 225.087250000000010
f: 2805 tv: 0 nM: 1
218.388399999999990 213.522320000000010
f: 2805 tv: 1 nM: 1
274.203340000000030 227.323330000000000
f: 2806 tv: 0 nM: 1
219.340210000000010 215.025769999999990
f: 2806 tv: 1 nM: 1
274.549989999999980 229.300000000000010
f: 2807 tv: 0 nM: 1
220.005010000000000 216.705000000000010
f: 2807 tv: 1 nM: 1
275.242950000000010 231.700700000000010
f: 2808 tv: 0 nM: 1
220.731480000000000 219.129619999999990
f: 2808 tv: 1 nM: 1
275.322569999999980 233.583879999999990
f: 2809 tv: 0 nM: 1
221.733049999999990 220.911010000000000
f: 2809 tv: 1 nM: 1
275.569459999999990 235.618060000000010
f: 2810 tv: 0 nM: 1
222.086729999999990 222.086729999999990
f: 2810 tv: 1 nM: 1
275.544860000000030 237.211530000000010
f: 2811 tv: 0 nM: 1
222.821429999999990 223.714280000000000
f: 2811 tv: 1 nM: 1
275.544220000000000 238.948970000000000
f: 2812 tv: 0 nM: 1
223.244570000000010 224.135860000000010
f: 2812 tv: 1 nM: 1
275.338619999999990 240.528470000000000
f: 2813 tv: 0 nM: 1
224.163040000000000 225.989139999999990
f: 2813 tv: 1 nM: 1
275.094330000000010 241.619490000000010
f: 2814 tv: 0 nM: 1
224.632980000000000 226.718079999999990
f: 2814 tv: 1 nM: 1
274.500000000000000 243.000000000000000
f: 2815 tv: 0 nM: 1
225.329890000000010 227.798970000000000
f: 2815 tv: 1 nM: 1
273.878570000000020 243.914289999999990
f: 2816 tv: 0 nM: 1
226.041670000000010 228.569439999999990
f: 2816 tv: 1 nM: 1
273.337580000000000 244.882170000000000
f: 2817 tv: 0 nM: 1
227.250000000000000 229.500000000000000
f: 2817 tv: 1 nM: 1
272.556670000000000 245.643339999999990
f: 2818 tv: 0 nM: 1
227.301030000000000 229.474490000000000
f: 2818 tv: 1 nM: 1
271.748409999999980 246.133760000000000
f: 2819 tv: 0 nM: 1
227.945010000000000 229.764999999999990
f: 2819 tv: 1 nM: 1
271.056670000000000 246.403339999999990
f: 2820 tv: 0 nM: 1
228.607530000000000 230.053769999999990
f: 2820 tv: 1 nM: 1
269.893829999999980 246.318500000000000
f: 2821 tv: 0 nM: 1
229.074270000000010 229.782180000000010
f: 2821 tv: 1 nM: 1
268.843320000000010 246.283340000000010
f: 2822 tv: 0 nM: 1
229.053410000000010 230.330090000000010
f: 2822 tv: 1 nM: 1
267.728880000000000 246.517609999999990
f: 2823 tv: 0 nM: 1
229.956529999999990 229.576079999999990
f: 2823 tv: 1 nM: 1
266.704380000000010 245.912420000000000
f: 2824 tv: 0 nM: 1
230.404750000000010 229.628570000000000
f: 2824 tv: 1 nM: 1
265.568850000000000 245.771739999999990
f: 2825 tv: 0 nM: 1
231.112240000000010 228.908160000000010
f: 2825 tv: 1 nM: 1
264.251829999999980 244.861310000000000
f: 2826 tv: 0 nM: 1
231.181320000000000 228.450549999999990
f: 2826 tv: 1 nM: 1
263.307129999999970 244.357149999999990
f: 2827 tv: 0 nM: 1
231.707439999999990 227.420210000000000
f: 2827 tv: 1 nM: 1
261.954900000000010 243.515040000000000
f: 2828 tv: 0 nM: 1
232.042859999999990 226.847630000000010
f: 2828 tv: 1 nM: 1
260.440549999999970 242.793700000000000
f: 2829 tv: 0 nM: 1
232.293270000000010 226.302889999999990
f: 2829 tv: 1 nM: 1
259.244449999999970 241.974079999999990
f: 2830 tv: 0 nM: 1
232.646070000000010 225.977520000000000
f: 2830 tv: 1 nM: 1
257.685490000000020 241.419360000000010
f: 2831 tv: 0 nM: 1
233.110379999999990 224.818180000000010
f: 2831 tv: 1 nM: 1
256.254090000000020 240.557369999999990
f: 2832 tv: 0 nM: 1
233.397840000000000 224.134410000000000
f: 2832 tv: 1 nM: 1
254.902989999999990 239.701490000000010
f: 2833 tv: 0 nM: 1
233.231190000000000 223.462369999999990
f: 2833 tv: 1 nM: 1
253.324810000000010 238.824810000000010
f: 2834 tv: 0 nM: 1
233.069889999999990 222.548390000000010
f: 2834 tv: 1 nM: 1
251.606380000000000 237.907810000000010
f: 2835 tv: 0 nM: 1
233.260860000000010 221.804350000000000
f: 2835 tv: 1 nM: 1
250.250000000000000 237.120970000000000
f: 2836 tv: 0 nM: 1
233.370589999999990 221.117650000000000
f: 2836 tv: 1 nM: 1
248.423620000000000 236.291670000000010
f: 2837 tv: 0 nM: 1
233.264280000000010 220.050000000000010
f: 2837 tv: 1 nM: 1
246.656250000000000 235.414060000000010
f: 2838 tv: 0 nM: 1
233.038960000000000 219.500000000000000
f: 2838 tv: 1 nM: 1
245.077869999999990 234.831970000000010
f: 2839 tv: 0 nM: 1
233.281690000000000 218.500000000000000
f: 2839 tv: 1 nM: 1
243.181410000000000 233.442469999999990
f: 2840 tv: 0 nM: 1
233.098829999999990 217.633730000000010
f: 2840 tv: 1 nM: 1
241.688889999999990 232.959260000000000
f: 2841 tv: 0 nM: 1
232.932920000000000 217.067080000000000
f: 2841 tv: 1 nM: 1
239.330350000000010 232.107149999999990
f: 2842 tv: 0 nM: 1
232.957439999999990 215.978730000000010
f: 2842 tv: 1 nM: 1
237.653550000000000 230.933079999999990
f: 2843 tv: 0 nM: 1
232.736850000000000 215.710530000000010
f: 2843 tv: 1 nM: 1
236.297000000000000 229.849629999999990
f: 2844 tv: 0 nM: 1
232.176830000000000 213.798779999999990
f: 2844 tv: 1 nM: 1
234.000000000000000 229.000000000000000
f: 2845 tv: 0 nM: 1
231.918470000000010 212.385860000000010
f: 2845 tv: 1 nM: 1
232.171879999999990 228.015629999999990
f: 2846 tv: 0 nM: 1
231.895600000000000 212.164840000000000
f: 2846 tv: 1 nM: 1
230.095460000000000 226.704540000000010
f: 2847 tv: 0 nM: 1
231.174759999999990 210.645630000000010
f: 2847 tv: 1 nM: 1
228.046619999999990 225.546619999999990
f: 2848 tv: 0 nM: 1
230.265060000000010 209.981930000000010
f: 2848 tv: 1 nM: 1
225.815990000000000 223.940000000000000
f: 2849 tv: 0 nM: 1
229.328769999999990 208.869859999999990
f: 2849 tv: 1 nM: 1
224.045070000000010 222.709010000000010
f: 2850 tv: 0 nM: 1
228.436610000000000 207.133800000000010
f: 2850 tv: 1 nM: 1
221.500000000000000 221.095660000000010
f: 2851 tv: 0 nM: 1
227.567080000000000 205.603649999999990
f: 2851 tv: 1 nM: 1
219.460939999999990 219.546879999999990
f: 2852 tv: 0 nM: 1
226.694809999999990 204.012980000000000
f: 2852 tv: 1 nM: 1
216.756409999999990 217.794880000000010
f: 2853 tv: 0 nM: 1
225.293340000000000 202.580000000000010
f: 2853 tv: 1 nM: 1
214.747739999999990 216.319819999999990
f: 2854 tv: 0 nM: 1
224.968349999999990 201.303800000000000
f: 2854 tv: 1 nM: 1
212.081390000000000 214.271320000000000
f: 2855 tv: 0 nM: 1
223.270829999999990 200.604170000000010
f: 2855 tv: 1 nM: 1
208.793579999999990 212.311919999999990
f: 2856 tv: 0 nM: 1
222.235289999999990 197.764710000000010
f: 2856 tv: 1 nM: 1
206.540179999999990 210.531250000000000
f: 2857 tv: 0 nM: 1
219.612500000000010 195.762499999999990
f: 2857 tv: 1 nM: 1
204.276430000000000 208.524380000000010
f: 2858 tv: 0 nM: 1
219.448710000000010 195.025630000000010
f: 2858 tv: 1 nM: 1
201.203990000000000 207.008000000000010
f: 2859 tv: 0 nM: 1
217.782610000000010 193.253620000000010
f: 2859 tv: 1 nM: 1
198.484129999999990 204.698410000000000
f: 2860 tv: 0 nM: 1
216.058140000000010 191.127900000000010
f: 2860 tv: 1 nM: 1
195.396390000000000 202.761259999999990
f: 2861 tv: 0 nM: 1
214.126859999999990 189.358219999999990
f: 2861 tv: 1 nM: 1
192.308030000000000 200.468750000000000
f: 2862 tv: 0 nM: 1
213.091460000000010 187.664629999999990
f: 2862 tv: 1 nM: 1
189.518190000000000 198.418180000000010
f: 2863 tv: 0 nM: 1
210.912280000000010 185.570179999999990
f: 2863 tv: 1 nM: 1
186.893710000000000 196.362200000000000
f: 2864 tv: 0 nM: 1
209.840910000000010 183.704540000000010
f: 2864 tv: 1 nM: 1
184.208329999999990 194.208329999999990
f: 2865 tv: 0 nM: 1
207.421429999999990 182.164289999999990
f: 2865 tv: 1 nM: 1
181.177079999999990 192.104170000000010
f: 2866 tv: 0 nM: 1
205.833329999999990 179.961530000000010
f: 2866 tv: 1 nM: 1
178.051289999999990 189.602569999999990
f: 2867 tv: 0 nM: 1
204.238800000000000 178.813430000000010
f: 2867 tv: 1 nM: 1
175.723220000000000 187.892850000000010
f: 2868 tv: 0 nM: 1
202.128369999999990 176.966219999999990
f: 2868 tv: 1 nM: 1
173.012499999999990 185.912510000000000
f: 2869 tv: 0 nM: 1
199.507460000000010 175.634320000000000
f: 2869 tv: 1 nM: 1
170.179250000000000 184.339630000000000
f: 2870 tv: 0 nM: 1
197.971830000000010 173.683110000000000
f: 2870 tv: 1 nM: 1
167.654200000000000 182.266359999999990
f: 2871 tv: 0 nM: 1
196.647539999999990 172.688520000000010
f: 2871 tv: 1 nM: 1
164.603180000000010 180.500000000000000
f: 2872 tv: 0 nM: 1
193.861120000000000 171.194439999999990
f: 2872 tv: 1 nM: 1
162.008999999999990 178.833329999999990
f: 2873 tv: 0 nM: 1
192.404249999999990 169.925540000000010
f: 2873 tv: 1 nM: 1
159.073270000000010 177.297410000000010
f: 2874 tv: 0 nM: 1
189.826079999999990 168.065220000000010
f: 2874 tv: 1 nM: 1
156.259400000000000 175.819549999999990
f: 2875 tv: 0 nM: 1
188.833329999999990 166.708329999999990
f: 2875 tv: 1 nM: 1
153.609240000000000 174.487400000000010
f: 2876 tv: 0 nM: 1
185.951809999999990 166.006030000000010
f: 2876 tv: 1 nM: 1
151.038469999999990 172.991459999999990
f: 2877 tv: 0 nM: 1
183.360000000000010 164.673340000000000
f: 2877 tv: 1 nM: 1
147.783909999999990 171.750000000000000
f: 2878 tv: 0 nM: 1
180.804049999999990 163.952699999999990
f: 2878 tv: 1 nM: 1
145.008000000000010 170.771999999999990
f: 2879 tv: 0 nM: 1
179.240260000000010 163.181819999999990
f: 2879 tv: 1 nM: 1
142.180450000000010 169.710530000000010
f: 2880 tv: 0 nM: 1
176.750000000000000 162.250000000000000
f: 2880 tv: 1 nM: 1
140.337200000000000 169.170549999999990
f: 2881 tv: 0 nM: 1
175.430560000000010 161.736120000000000
f: 2881 tv: 1 nM: 1
137.145829999999990 168.260420000000010
f: 2882 tv: 0 nM: 1
173.948060000000000 161.811690000000000
f: 2882 tv: 1 nM: 1
135.776000000000010 168.075999999999990
f: 2883 tv: 0 nM: 1
172.629300000000000 161.112079999999990
f: 2883 tv: 1 nM: 1
133.419360000000010 167.814510000000010
f: 2884 tv: 0 nM: 1
170.272160000000010 161.645569999999990
f: 2884 tv: 1 nM: 1
131.843060000000010 168.014600000000000
f: 2885 tv: 0 nM: 1
168.616880000000010 161.350650000000000
f: 2885 tv: 1 nM: 1
130.064879999999990 168.106869999999990
f: 2886 tv: 0 nM: 1
169.000000000000000 162.000000000000000
f: 2886 tv: 1 nM: 1
128.359500000000000 168.685939999999990
f: 2887 tv: 0 nM: 1
165.875000000000000 161.875000000000000
f: 2887 tv: 1 nM: 1
127.068000000000000 168.855999999999990
f: 2888 tv: 0 nM: 1
165.029419999999990 162.323530000000010
f: 2888 tv: 1 nM: 1
125.751940000000000 169.577519999999990
f: 2889 tv: 0 nM: 1
164.125000000000000 163.027770000000000
f: 2889 tv: 1 nM: 1
125.129459999999990 170.299100000000010
f: 2890 tv: 0 nM: 1
161.924530000000000 163.877370000000010
f: 2890 tv: 1 nM: 1
124.037499999999990 171.387499999999990
f: 2891 tv: 0 nM: 1
161.206529999999990 164.358700000000000
f: 2891 tv: 1 nM: 1
123.451390000000000 172.500000000000000
f: 2892 tv: 0 nM: 1
161.660720000000000 164.392850000000010
f: 2892 tv: 1 nM: 1
122.889259999999990 173.382550000000010
f: 2893 tv: 0 nM: 1
160.956790000000010 166.135799999999990
f: 2893 tv: 1 nM: 1
122.904410000000000 174.889710000000010
f: 2894 tv: 0 nM: 1
160.452940000000010 167.588240000000010
f: 2894 tv: 1 nM: 1
122.000000000000000 175.472600000000000
f: 2895 tv: 0 nM: 1
159.618180000000000 168.300000000000010
f: 2895 tv: 1 nM: 1
122.195650000000000 177.115939999999990
f: 2896 tv: 0 nM: 1
159.704540000000010 169.492430000000010
f: 2896 tv: 1 nM: 1
121.885250000000000 178.500000000000000
f: 2897 tv: 0 nM: 1
159.472600000000000 170.136990000000000
f: 2897 tv: 1 nM: 1
123.000000000000000 179.750000000000000
