# Supplementary material for: Action Sport Cameras as an Instrument to Perform a 3D Underwater Motion Analysis
Source: PLoS One. 2016 Aug 11;11(8):e0160490. doi: 10.1371/journal.pone.0160490 (PMC4981397; doi:10.1371/journal.pone.0160490)
Supplement: S1 Supporting Information — S1.1_Calibration Quality > S1.1.1_Underwater > S1.1.1.1_Highres > S1.1.1.1.1_Calibration > File A. This is the BUNDLE_CameraParameters. This is the camera calibration parameters. File B. This is the Triad. This is the 2D coordinates of the waterproof orthogonal triad structure carrying nine spherical black markers. File C. This is the WandCalibration. This is the 2D coordinates of the wand structure carrying one spherical black marker. S1.1.1.1.2_Accuracy > File D. This is the Trial_1. This is the 2D coordinates of the first rigid bar test acquisition, carrying two markers at known distance. File E. This is the Trial_2. This is the 2D coordinates of the second rigid bar test acquisition, carrying two markers at known distance. File F. This is the Trial_3. This is the 2D coordinates of the third rigid bar test acquisition, carrying two markers at known distance. File G. This is the Trial_4. This is the 2D coordinates of the fourth rigid bar test acquisition, carrying two markers at known distance. File H. This is the Trial_5. This is the 2D coordinates of the fifth rigid bar test acquisition, carrying two markers at known distance. File I. This is the MotionSequence3D_Trial_1. This is the 3D coordinates of the first rigid bar test acquisition. File J. This is the MotionSequence3D_Trial_2. This is the 3D coordinates of the second rigid bar test acquisition. File K. This is the MotionSequence3D_Trial_3. This is the 3D coordinates of the third rigid bar test acquisition. File L. This is the MotionSequence3D_Trial_4. This is the 3D coordinates of the fourth rigid bar test acquisition. File M. This is the MotionSequence3D_Trial_5. This is the 3D coordinates of the fifth rigid bar test acquisition. S1.1.1.2_Lowres > S1.1.1.2.1_Calibration > File N. This is the BUNDLE_CameraParameters. This is the camera calibration parameters. File O. This is the Triad. This is the 2D coordinates of the waterproof orthogonal triad structure carrying nine spherical black markers. File P. Th [file pone.0160490.s001.zip › S1_SupportingInformation/S1.1_Calibration_Quality/S1.1.1_Underwater/S1.1.1.1_Highres/S1.1.1.1.2_Accuracy/File D.txt]

901 2
f: 0 tv: 0 nM: 2
0.000000000000000 0.000000000000000
0.000000000000000 0.000000000000000
f: 0 tv: 1 nM: 2
0.000000000000000 0.000000000000000
0.000000000000000 0.000000000000000
f: 1 tv: 0 nM: 2
293.075740000000000 178.659089999999990
296.315609999999990 227.014190000000010
f: 1 tv: 1 nM: 2
310.088709999999990 183.701609999999990
310.005550000000030 238.972230000000000
f: 2 tv: 0 nM: 2
292.405520000000020 177.992130000000000
295.399200000000010 226.197589999999990
f: 2 tv: 1 nM: 2
308.252259999999980 183.373870000000010
307.043950000000000 238.137360000000000
f: 3 tv: 0 nM: 2
289.596160000000000 177.487180000000000
293.082730000000030 225.561160000000000
f: 3 tv: 1 nM: 2
305.653529999999990 182.641740000000000
304.211119999999990 237.372220000000000
f: 4 tv: 0 nM: 2
288.246919999999990 177.098770000000000
291.805760000000020 224.960430000000000
f: 4 tv: 1 nM: 2
302.886959999999990 182.404339999999990
301.327580000000010 237.183910000000000
f: 5 tv: 0 nM: 2
286.658540000000020 176.591460000000010
289.393739999999980 224.562500000000000
f: 5 tv: 1 nM: 2
299.952180000000000 181.956529999999990
298.199009999999990 236.574630000000010
f: 6 tv: 0 nM: 2
284.969119999999980 176.053370000000000
287.399260000000030 224.055970000000000
f: 6 tv: 1 nM: 2
297.385830000000000 181.767720000000000
295.223450000000010 236.494419999999990
f: 7 tv: 0 nM: 2
282.527040000000000 176.418920000000010
285.081079999999990 224.216219999999990
f: 7 tv: 1 nM: 2
294.504059999999980 181.581300000000000
292.220730000000000 236.316480000000010
f: 8 tv: 0 nM: 2
280.699310000000030 175.726350000000000
282.890499999999970 223.354019999999990
f: 8 tv: 1 nM: 2
291.911009999999980 181.063549999999990
289.460109999999990 235.763810000000010
f: 9 tv: 0 nM: 2
277.150420000000000 175.560970000000000
281.474580000000000 222.796619999999990
f: 9 tv: 1 nM: 2
289.328950000000020 180.934200000000000
285.813289999999990 235.427220000000010
f: 10 tv: 0 nM: 2
275.611820000000020 175.608700000000000
275.110259999999980 222.230770000000010
f: 10 tv: 1 nM: 2
286.879030000000000 180.806459999999990
283.053679999999990 235.367230000000010
f: 11 tv: 0 nM: 2
273.679469999999980 175.185900000000000
275.807680000000000 222.384610000000010
f: 11 tv: 1 nM: 2
284.383730000000010 180.813950000000010
279.736210000000030 235.555219999999990
f: 12 tv: 0 nM: 2
271.332119999999970 175.204379999999990
273.045439999999990 222.338840000000000
f: 12 tv: 1 nM: 2
282.112059999999990 180.698270000000010
277.723940000000030 235.536800000000000
f: 13 tv: 0 nM: 2
269.728580000000020 175.178570000000010
270.135920000000000 221.820390000000000
f: 13 tv: 1 nM: 2
279.837710000000020 180.732450000000000
275.029879999999990 235.676639999999990
f: 14 tv: 0 nM: 2
267.547300000000010 175.668920000000010
266.963930000000000 222.319580000000000
f: 14 tv: 1 nM: 2
277.954929999999990 180.938520000000010
272.325010000000020 235.663900000000010
f: 15 tv: 0 nM: 2
264.163639999999990 174.899990000000000
264.388890000000000 222.777770000000000
f: 15 tv: 1 nM: 2
275.954929999999990 180.938520000000010
269.851069999999990 236.148940000000010
f: 16 tv: 0 nM: 2
262.349359999999990 175.419880000000010
262.490200000000020 222.117650000000000
f: 16 tv: 1 nM: 2
274.393710000000000 181.381900000000000
268.268370000000000 236.333329999999990
f: 17 tv: 0 nM: 2
259.681490000000000 175.848140000000000
260.125920000000010 223.040740000000000
f: 17 tv: 1 nM: 2
273.099210000000030 181.718259999999990
266.560909999999980 237.259610000000010
f: 18 tv: 0 nM: 2
257.854339999999980 175.803149999999990
257.975739999999970 223.815540000000000
f: 18 tv: 1 nM: 2
271.942320000000000 182.042309999999990
264.534580000000010 237.561170000000000
f: 19 tv: 0 nM: 2
255.916110000000000 175.832210000000000
254.685489999999990 223.927410000000010
f: 19 tv: 1 nM: 2
271.078370000000010 182.458949999999990
263.485079999999980 238.492539999999990
f: 20 tv: 0 nM: 2
253.705029999999990 175.838130000000010
253.127590000000000 224.165510000000010
f: 20 tv: 1 nM: 2
270.451840000000000 182.996289999999990
262.105009999999990 239.095000000000000
f: 21 tv: 0 nM: 2
252.438840000000000 176.205029999999990
250.414289999999990 224.307140000000000
f: 21 tv: 1 nM: 2
270.221799999999970 183.278200000000000
261.871060000000000 240.250000000000000
f: 22 tv: 0 nM: 2
250.895690000000000 177.410069999999990
248.006760000000010 224.682430000000010
f: 22 tv: 1 nM: 2
269.942320000000000 183.742310000000000
261.771849999999970 240.825240000000010
f: 23 tv: 0 nM: 2
249.547779999999990 177.487259999999990
247.136370000000000 225.886370000000000
f: 23 tv: 1 nM: 2
270.277400000000000 184.455479999999990
261.859800000000010 241.534390000000000
f: 24 tv: 0 nM: 2
247.716460000000010 178.246950000000000
246.011110000000000 226.607409999999990
f: 24 tv: 1 nM: 2
270.659850000000010 184.948970000000000
262.152499999999970 242.457500000000010
f: 25 tv: 0 nM: 2
247.368419999999990 178.217099999999990
244.179730000000010 227.372539999999990
f: 25 tv: 1 nM: 2
271.455469999999990 185.277400000000000
262.421940000000010 243.268290000000010
f: 26 tv: 0 nM: 2
245.969619999999990 178.712709999999990
243.321210000000010 227.342420000000000
f: 26 tv: 1 nM: 2
272.506590000000020 185.710530000000010
263.585849999999990 244.282819999999990
f: 27 tv: 0 nM: 2
245.279879999999990 179.138370000000010
242.393859999999990 228.893859999999990
f: 27 tv: 1 nM: 2
273.556670000000000 186.356660000000010
264.500000000000000 245.000000000000000
f: 28 tv: 0 nM: 2
244.011979999999990 179.679640000000010
241.316890000000000 229.021130000000000
f: 28 tv: 1 nM: 2
275.081180000000020 186.516230000000010
265.830229999999970 245.744190000000000
f: 29 tv: 0 nM: 2
243.863630000000000 179.941560000000010
240.462740000000000 229.826079999999990
f: 29 tv: 1 nM: 2
276.625000000000000 187.118419999999990
267.448210000000020 246.538279999999990
f: 30 tv: 0 nM: 2
244.166670000000010 180.529750000000010
240.207249999999990 230.108550000000010
f: 30 tv: 1 nM: 2
278.425689999999970 187.527019999999990
268.942470000000010 247.123899999999990
f: 31 tv: 0 nM: 2
243.728649999999990 180.777440000000010
239.351270000000000 231.332280000000000
f: 31 tv: 1 nM: 2
280.393620000000000 187.907810000000010
270.702760000000010 248.129030000000000
f: 32 tv: 0 nM: 2
243.387499999999990 181.218750000000000
239.355179999999990 232.103460000000010
f: 32 tv: 1 nM: 2
282.301940000000000 188.321429999999990
272.646390000000000 248.623870000000010
f: 33 tv: 0 nM: 2
243.242510000000010 182.065869999999990
238.458949999999990 232.944030000000000
f: 33 tv: 1 nM: 2
284.899350000000030 188.568180000000010
275.166659999999980 249.362320000000010
f: 34 tv: 0 nM: 2
243.477659999999990 181.798890000000000
238.216680000000000 233.296660000000000
f: 34 tv: 1 nM: 2
287.230770000000010 189.024480000000010
277.329560000000010 249.984080000000010
f: 35 tv: 0 nM: 2
243.898210000000010 182.398210000000010
238.596769999999990 234.070969999999990
f: 35 tv: 1 nM: 2
289.785219999999980 189.313390000000000
280.274409999999990 250.727900000000010
f: 36 tv: 0 nM: 2
244.509430000000010 182.676099999999990
239.000000000000000 234.907410000000000
f: 36 tv: 1 nM: 2
292.500000000000000 189.500000000000000
282.632290000000010 251.042599999999990
f: 37 tv: 0 nM: 2
245.280000000000000 183.254290000000000
239.556289999999990 235.149000000000000
f: 37 tv: 1 nM: 2
295.761900000000030 189.948970000000000
285.623319999999980 251.872189999999990
f: 38 tv: 0 nM: 2
245.658829999999990 183.294109999999990
240.210880000000000 235.880950000000010
f: 38 tv: 1 nM: 2
298.753420000000010 189.917820000000010
288.868650000000000 252.046079999999990
f: 39 tv: 0 nM: 2
247.224430000000010 183.264209999999990
240.426379999999990 236.282209999999990
f: 39 tv: 1 nM: 2
302.049010000000010 190.117650000000000
292.390690000000010 252.272099999999990
f: 40 tv: 0 nM: 2
248.119990000000000 183.534290000000000
241.600010000000000 236.911120000000010
f: 40 tv: 1 nM: 2
305.689180000000020 190.135130000000000
295.884979999999980 252.840380000000010
f: 41 tv: 0 nM: 2
249.601969999999990 184.259870000000010
242.947370000000010 237.248539999999990
f: 41 tv: 1 nM: 2
309.542269999999970 190.028169999999990
299.206819999999990 252.911360000000000
f: 42 tv: 0 nM: 2
251.555250000000000 183.651929999999990
243.945079999999990 237.473980000000010
f: 42 tv: 1 nM: 2
313.419590000000030 190.150340000000000
303.596070000000000 253.375550000000000
f: 43 tv: 0 nM: 2
252.847700000000000 184.037350000000000
246.032749999999990 238.056549999999990
f: 43 tv: 1 nM: 2
317.281459999999980 189.887419999999990
307.578730000000010 253.525530000000000
f: 44 tv: 0 nM: 2
255.039109999999990 183.617320000000010
247.935669999999990 238.219300000000000
f: 44 tv: 1 nM: 2
321.483769999999990 189.581179999999990
311.474240000000010 253.484980000000010
f: 45 tv: 0 nM: 2
256.596499999999990 184.470760000000010
249.447530000000000 238.540130000000000
f: 45 tv: 1 nM: 2
325.729550000000020 189.581760000000000
316.264070000000000 253.638530000000000
f: 46 tv: 0 nM: 2
258.839630000000000 184.308179999999990
251.487500000000010 238.468750000000000
f: 46 tv: 1 nM: 2
329.653320000000010 189.199999999999990
320.581909999999990 253.344830000000000
f: 47 tv: 0 nM: 2
260.652040000000000 183.923980000000000
253.398799999999990 239.309530000000000
f: 47 tv: 1 nM: 2
334.166659999999980 189.326660000000000
324.854060000000000 253.110050000000000
f: 48 tv: 0 nM: 2
263.732599999999990 183.569520000000010
256.539280000000020 238.725130000000010
f: 48 tv: 1 nM: 2
339.429469999999980 188.608980000000000
329.844020000000000 253.027530000000010
f: 49 tv: 0 nM: 2
266.031250000000000 183.557300000000000
258.320249999999990 238.316990000000000
f: 49 tv: 1 nM: 2
343.864500000000020 188.641940000000010
334.810430000000000 252.983409999999990
f: 50 tv: 0 nM: 2
269.029240000000020 183.190059999999990
261.947510000000020 239.370160000000000
f: 50 tv: 1 nM: 2
349.134490000000030 188.262069999999990
339.973689999999980 252.923450000000000
f: 51 tv: 0 nM: 2
272.379910000000000 183.262249999999990
264.555850000000020 239.486690000000010
f: 51 tv: 1 nM: 2
353.537660000000020 188.284240000000010
345.000000000000000 252.936280000000010
f: 52 tv: 0 nM: 2
275.000000000000000 183.121309999999990
266.816770000000020 239.354029999999990
f: 52 tv: 1 nM: 2
358.400640000000010 187.540380000000000
349.820010000000020 252.895000000000010
f: 53 tv: 0 nM: 2
278.436579999999990 183.136580000000010
270.548040000000010 239.742930000000000
f: 53 tv: 1 nM: 2
363.189390000000000 187.537870000000000
355.049770000000020 252.720380000000010
f: 54 tv: 0 nM: 2
281.561460000000010 182.893859999999990
273.677979999999990 239.901119999999990
f: 54 tv: 1 nM: 2
368.355259999999990 187.171050000000010
360.653840000000000 252.519229999999990
f: 55 tv: 0 nM: 2
285.026180000000010 182.992140000000010
276.588230000000010 240.311770000000000
f: 55 tv: 1 nM: 2
372.388460000000010 187.096160000000000
365.168060000000030 252.205890000000010
f: 56 tv: 0 nM: 2
288.251250000000030 182.726360000000000
280.102329999999990 240.298250000000000
f: 56 tv: 1 nM: 2
377.974060000000010 186.888880000000000
371.081729999999990 251.918270000000010
f: 57 tv: 0 nM: 2
292.332429999999990 182.700549999999990
284.323210000000020 240.519330000000000
f: 57 tv: 1 nM: 2
382.513520000000030 186.864870000000000
376.168340000000000 251.814069999999990
f: 58 tv: 0 nM: 2
295.696620000000000 182.674160000000000
287.760859999999980 240.378880000000010
f: 58 tv: 1 nM: 2
387.614870000000000 186.256760000000010
381.396450000000020 251.856060000000010
f: 59 tv: 0 nM: 2
299.398469999999970 182.228420000000000
291.892850000000010 240.821429999999990
f: 59 tv: 1 nM: 2
391.229609999999980 186.292589999999990
386.767609999999990 251.075120000000000
f: 60 tv: 0 nM: 2
302.989809999999980 182.836729999999990
295.368870000000020 240.699450000000010
f: 60 tv: 1 nM: 2
396.803830000000000 185.719240000000010
392.344820000000030 251.081279999999990
f: 61 tv: 0 nM: 2
307.098970000000010 182.911450000000000
299.124270000000020 240.913299999999990
f: 61 tv: 1 nM: 2
401.421629999999990 185.720149999999990
397.018680000000020 250.887849999999990
f: 62 tv: 0 nM: 2
311.106139999999980 182.511169999999990
303.314149999999980 241.185869999999990
f: 62 tv: 1 nM: 2
405.725799999999990 185.725799999999990
402.314210000000000 250.566509999999990
f: 63 tv: 0 nM: 2
314.718750000000000 182.786930000000010
308.658720000000020 241.312160000000010
f: 63 tv: 1 nM: 2
410.513060000000000 185.450970000000010
406.980500000000010 250.665850000000010
f: 64 tv: 0 nM: 2
319.095399999999980 183.049350000000000
312.029240000000020 241.834409999999990
f: 64 tv: 1 nM: 2
414.964049999999990 185.444439999999990
412.911900000000000 250.517619999999990
f: 65 tv: 0 nM: 2
323.035190000000000 182.781399999999990
317.000000000000000 242.094940000000010
f: 65 tv: 1 nM: 2
418.819369999999990 185.300000000000010
416.837830000000000 250.045040000000000
f: 66 tv: 0 nM: 2
326.111389999999970 182.943070000000010
321.000000000000000 242.000000000000000
f: 66 tv: 1 nM: 2
422.573420000000000 185.290210000000000
421.117399999999980 250.130429999999990
f: 67 tv: 0 nM: 2
329.754239999999980 182.977399999999990
324.024110000000010 242.246990000000010
f: 67 tv: 1 nM: 2
426.222600000000000 185.599320000000010
424.963590000000010 250.046110000000000
f: 68 tv: 0 nM: 2
333.663760000000020 182.608180000000000
328.816829999999980 242.490100000000010
f: 68 tv: 1 nM: 2
429.441770000000020 185.599320000000010
428.549770000000020 250.101900000000000
f: 69 tv: 0 nM: 2
337.670230000000000 183.824459999999990
332.966459999999980 242.850619999999990
f: 69 tv: 1 nM: 2
432.463230000000010 185.794109999999990
432.444700000000010 249.896639999999990
f: 70 tv: 0 nM: 2
341.167629999999970 183.968200000000000
336.725010000000000 242.452769999999990
f: 70 tv: 1 nM: 2
435.320429999999990 185.672529999999990
435.957760000000010 249.742220000000000
f: 71 tv: 0 nM: 2
345.309079999999990 183.639389999999990
340.350950000000010 242.519229999999990
f: 71 tv: 1 nM: 2
438.293090000000010 186.000000000000000
438.842589999999970 249.810180000000000
f: 72 tv: 0 nM: 2
348.098970000000010 183.854170000000010
344.458559999999980 242.813480000000000
f: 72 tv: 1 nM: 2
440.829929999999990 185.853749999999990
441.702180000000000 249.397830000000000
f: 73 tv: 0 nM: 2
351.765530000000010 183.706210000000000
347.850010000000000 243.009999999999990
f: 73 tv: 1 nM: 2
443.000000000000000 186.000000000000000
443.748870000000010 249.018100000000000
f: 74 tv: 0 nM: 2
354.899510000000020 184.061280000000010
351.475129999999980 242.759670000000000
f: 74 tv: 1 nM: 2
444.833340000000020 186.000000000000000
446.000000000000000 248.927889999999990
f: 75 tv: 0 nM: 2
357.759160000000010 183.924090000000010
354.202909999999970 242.780200000000010
f: 75 tv: 1 nM: 2
446.514189999999990 185.985809999999990
447.761169999999990 248.837050000000000
f: 76 tv: 0 nM: 2
360.403930000000000 183.514770000000000
356.951599999999980 242.445159999999990
f: 76 tv: 1 nM: 2
447.664339999999980 186.010500000000010
449.118200000000000 248.327270000000000
f: 77 tv: 0 nM: 2
362.850010000000000 183.581570000000000
359.548859999999990 242.364939999999990
f: 77 tv: 1 nM: 2
448.664339999999980 185.947560000000010
450.000000000000000 248.233030000000010
f: 78 tv: 0 nM: 2
365.793000000000010 183.663970000000010
362.083770000000020 241.756550000000000
f: 78 tv: 1 nM: 2
449.440549999999970 185.856640000000000
450.454349999999980 247.619570000000010
f: 79 tv: 0 nM: 2
367.500000000000000 183.444439999999990
364.505710000000020 241.685710000000000
f: 79 tv: 1 nM: 2
449.894749999999990 185.868419999999990
450.602170000000000 247.297820000000000
f: 80 tv: 0 nM: 2
369.946199999999980 183.300630000000010
366.767029999999980 241.413600000000000
f: 80 tv: 1 nM: 2
450.062040000000020 185.934310000000010
450.634709999999980 246.897259999999990
f: 81 tv: 0 nM: 2
371.395510000000000 183.388060000000000
368.414120000000030 241.233120000000010
f: 81 tv: 1 nM: 2
449.907809999999980 185.606380000000000
450.095000000000030 246.190000000000000
f: 82 tv: 0 nM: 2
373.766270000000020 183.147930000000000
370.676789999999980 240.381210000000010
f: 82 tv: 1 nM: 2
449.532379999999990 185.226620000000000
449.755069999999990 245.952030000000010
f: 83 tv: 0 nM: 2
374.899990000000000 182.954289999999990
372.571010000000000 240.372160000000010
f: 83 tv: 1 nM: 2
449.000000000000000 185.117189999999990
448.927090000000020 245.453129999999990
f: 84 tv: 0 nM: 2
376.195560000000000 182.952969999999990
374.089600000000020 239.693630000000010
f: 84 tv: 1 nM: 2
448.325930000000030 185.159259999999990
448.009610000000010 245.081729999999990
f: 85 tv: 0 nM: 2
377.750000000000000 182.955549999999990
375.451140000000010 239.548859999999990
f: 85 tv: 1 nM: 2
447.390499999999970 185.080289999999990
447.530460000000010 244.903550000000000
f: 86 tv: 0 nM: 2
379.223389999999990 182.702130000000010
377.015960000000010 239.223400000000000
f: 86 tv: 1 nM: 2
446.799989999999980 185.129619999999990
446.586209999999990 244.573880000000000
f: 87 tv: 0 nM: 2
381.304109999999980 183.289469999999990
378.323359999999980 238.589679999999990
f: 87 tv: 1 nM: 2
445.679379999999980 185.095409999999990
445.374360000000020 244.233340000000000
f: 88 tv: 0 nM: 2
381.830809999999990 183.133839999999990
379.828129999999990 238.677079999999990
f: 88 tv: 1 nM: 2
444.548160000000000 185.003710000000010
444.065000000000000 243.830000000000010
f: 89 tv: 0 nM: 2
382.380429999999990 183.108700000000000
380.844359999999990 237.854310000000000
f: 89 tv: 1 nM: 2
443.165340000000010 184.917329999999990
442.500000000000000 243.403410000000010
f: 90 tv: 0 nM: 2
383.177829999999970 182.945879999999990
381.659850000000010 237.887759999999990
f: 90 tv: 1 nM: 2
442.045070000000010 185.061479999999990
441.000000000000000 242.933670000000010
f: 91 tv: 0 nM: 2
383.836950000000000 182.858700000000000
382.706700000000010 237.748600000000010
f: 91 tv: 1 nM: 2
440.631779999999990 185.007749999999990
439.047030000000010 242.868810000000000
f: 92 tv: 0 nM: 2
384.060970000000000 182.548779999999990
383.348689999999980 237.164469999999990
f: 92 tv: 1 nM: 2
439.019990000000010 184.943999999999990
437.120000000000000 242.340000000000000
f: 93 tv: 0 nM: 2
384.850280000000000 182.610170000000010
383.658970000000010 236.794800000000010
f: 93 tv: 1 nM: 2
437.052000000000020 184.783999999999990
435.765469999999990 241.765459999999990
f: 94 tv: 0 nM: 2
385.092899999999990 182.428959999999990
384.860259999999980 236.242230000000010
f: 94 tv: 1 nM: 2
435.149990000000000 184.766660000000000
433.461760000000030 241.449999999999990
f: 95 tv: 0 nM: 2
385.087710000000020 182.459059999999990
384.399990000000000 236.021210000000000
f: 95 tv: 1 nM: 2
433.165250000000010 184.453380000000010
431.630429999999990 240.750000000000000
f: 96 tv: 0 nM: 2
385.149720000000000 182.491530000000010
384.686710000000010 235.161390000000010
f: 96 tv: 1 nM: 2
431.355930000000000 184.338990000000000
429.296080000000020 240.460890000000010
f: 97 tv: 0 nM: 2
385.430940000000020 181.748629999999990
384.346709999999970 234.591250000000000
f: 97 tv: 1 nM: 2
429.344330000000010 184.108489999999990
427.334290000000010 239.502850000000000
f: 98 tv: 0 nM: 2
385.342589999999970 181.274689999999990
384.839049999999990 233.284240000000010
f: 98 tv: 1 nM: 2
427.318969999999980 183.775859999999990
425.053679999999990 239.209049999999990
f: 99 tv: 0 nM: 2
385.276059999999970 181.315949999999990
385.201259999999990 233.034590000000010
f: 99 tv: 1 nM: 2
425.370700000000000 183.206889999999990
423.150849999999990 238.226260000000000
f: 100 tv: 0 nM: 2
384.743589999999980 180.602569999999990
384.839749999999980 232.384610000000010
f: 100 tv: 1 nM: 2
423.478060000000030 182.714900000000000
420.966490000000020 237.500000000000000
f: 101 tv: 0 nM: 2
384.500000000000000 179.852360000000000
384.876680000000020 231.843340000000010
f: 101 tv: 1 nM: 2
421.522740000000000 182.059100000000000
418.695130000000010 236.579270000000010
f: 102 tv: 0 nM: 2
383.838709999999990 179.203229999999990
384.538239999999970 230.361770000000010
f: 102 tv: 1 nM: 2
419.325679999999980 181.559630000000000
416.410489999999980 235.700619999999990
f: 103 tv: 0 nM: 2
383.332249999999990 179.012910000000010
384.506260000000000 229.806240000000000
f: 103 tv: 1 nM: 2
417.293850000000020 181.100879999999990
414.927579999999980 235.186200000000010
f: 104 tv: 0 nM: 2
382.386900000000030 178.089280000000000
384.160610000000020 228.315159999999990
f: 104 tv: 1 nM: 2
415.195830000000000 180.520829999999990
411.926269999999990 234.054489999999990
f: 105 tv: 0 nM: 2
381.803679999999990 177.438639999999990
382.247529999999980 227.509899999999990
f: 105 tv: 1 nM: 2
412.582460000000030 179.742259999999990
410.539150000000010 233.370479999999990
f: 106 tv: 0 nM: 2
380.986479999999970 176.837840000000000
383.866670000000000 225.793340000000000
f: 106 tv: 1 nM: 2
410.856479999999980 179.513880000000000
408.000000000000000 232.336060000000000
f: 107 tv: 0 nM: 2
379.696660000000010 175.823330000000000
381.429629999999970 225.655550000000010
f: 107 tv: 1 nM: 2
408.870700000000000 178.758620000000010
405.956639999999990 231.294800000000010
f: 108 tv: 0 nM: 2
378.330870000000000 175.838240000000010
380.655790000000020 225.250000000000000
f: 108 tv: 1 nM: 2
406.500000000000000 178.472730000000010
403.420750000000000 231.213410000000010
f: 109 tv: 0 nM: 2
377.224490000000000 175.357149999999990
379.127659999999990 224.407810000000010
f: 109 tv: 1 nM: 2
403.956909999999990 178.051729999999990
400.577389999999980 230.297619999999990
f: 110 tv: 0 nM: 2
375.165619999999990 174.853119999999990
377.380000000000000 223.104000000000010
f: 110 tv: 1 nM: 2
401.514279999999990 177.538099999999990
397.821230000000010 229.927280000000000
f: 111 tv: 0 nM: 2
372.496399999999990 174.744599999999990
374.798610000000000 222.868060000000010
f: 111 tv: 1 nM: 2
399.205600000000000 177.228970000000000
395.065220000000010 229.857149999999990
f: 112 tv: 0 nM: 2
371.546600000000010 173.834750000000010
372.445949999999980 222.342350000000010
f: 112 tv: 1 nM: 2
396.850010000000000 177.431819999999990
392.320530000000020 229.487180000000000
f: 113 tv: 0 nM: 2
368.629639999999990 174.370380000000010
369.792359999999970 222.911010000000000
f: 113 tv: 1 nM: 2
394.135130000000000 177.319819999999990
388.963559999999970 229.344380000000000
f: 114 tv: 0 nM: 2
366.369230000000020 174.446149999999990
367.265319999999970 222.697280000000010
f: 114 tv: 1 nM: 2
391.901790000000010 176.964280000000000
386.512510000000020 229.312500000000000
f: 115 tv: 0 nM: 2
363.757049999999990 174.250000000000000
364.663329999999970 222.850010000000000
f: 115 tv: 1 nM: 2
389.397190000000020 177.121489999999990
383.628049999999970 229.707320000000010
f: 116 tv: 0 nM: 2
361.054350000000000 174.054350000000000
361.729490000000000 222.311479999999990
f: 116 tv: 1 nM: 2
387.233340000000000 176.850010000000000
380.325010000000020 229.413900000000010
f: 117 tv: 0 nM: 2
358.966220000000020 174.047300000000010
358.937990000000010 221.848829999999990
f: 117 tv: 1 nM: 2
384.905179999999970 177.094830000000000
378.321010000000000 229.247160000000010
f: 118 tv: 0 nM: 2
356.237210000000000 173.642329999999990
355.756530000000000 221.917390000000010
f: 118 tv: 1 nM: 2
382.927190000000000 177.058259999999990
376.092899999999990 229.642079999999990
f: 119 tv: 0 nM: 2
353.931460000000020 173.116940000000000
352.536900000000000 222.086060000000000
f: 119 tv: 1 nM: 2
381.349550000000020 176.734510000000000
373.628850000000000 229.950930000000000
f: 120 tv: 0 nM: 2
351.735470000000020 173.983870000000000
349.575530000000010 222.176250000000010
f: 120 tv: 1 nM: 2
379.972230000000020 177.178570000000010
371.672520000000020 230.014620000000010
f: 121 tv: 0 nM: 2
347.680850000000020 173.936170000000000
347.472410000000020 222.193099999999990
f: 121 tv: 1 nM: 2
378.797610000000020 177.242070000000010
369.560700000000000 230.274570000000010
f: 122 tv: 0 nM: 2
346.855039999999970 174.295850000000000
344.325010000000020 222.431240000000000
f: 122 tv: 1 nM: 2
378.008330000000000 177.533320000000000
368.382540000000010 230.641570000000000
f: 123 tv: 0 nM: 2
344.510859999999980 173.983700000000000
341.817839999999990 221.976750000000010
f: 123 tv: 1 nM: 2
376.951320000000010 177.362840000000010
366.997279999999990 230.908109999999990
f: 124 tv: 0 nM: 2
342.935819999999980 174.057430000000010
338.518649999999980 222.861940000000000
f: 124 tv: 1 nM: 2
376.810490000000020 177.479840000000000
365.905030000000010 231.416200000000000
f: 125 tv: 0 nM: 2
341.091220000000020 173.841219999999990
336.137700000000000 222.717389999999990
f: 125 tv: 1 nM: 2
376.924989999999980 177.566669999999990
365.359680000000030 231.522960000000010
f: 126 tv: 0 nM: 2
339.543760000000020 174.206250000000010
333.617099999999990 223.218349999999990
f: 126 tv: 1 nM: 2
376.972230000000020 177.146819999999990
364.814210000000000 231.500000000000000
f: 127 tv: 0 nM: 2
337.988589999999990 174.317139999999990
331.869050000000020 223.043659999999990
f: 127 tv: 1 nM: 2
377.598419999999980 177.098420000000000
364.880220000000010 231.833329999999990
f: 128 tv: 0 nM: 2
336.655640000000010 174.036419999999990
330.302829999999970 223.035220000000010
f: 128 tv: 1 nM: 2
378.368229999999980 176.984500000000000
365.135339999999990 232.215470000000010
f: 129 tv: 0 nM: 2
335.895260000000010 173.638520000000000
328.936710000000010 223.810120000000010
f: 129 tv: 1 nM: 2
379.691070000000020 176.711379999999990
366.403840000000000 232.244509999999990
f: 130 tv: 0 nM: 2
335.977719999999980 173.745219999999990
328.637209999999980 223.576220000000010
f: 130 tv: 1 nM: 2
381.469179999999990 176.503420000000010
367.861110000000000 232.154040000000010
f: 131 tv: 0 nM: 2
335.357570000000010 173.287870000000000
327.940740000000010 223.729629999999990
f: 131 tv: 1 nM: 2
383.701599999999980 176.032260000000010
369.636140000000010 232.371739999999990
f: 132 tv: 0 nM: 2
335.280120000000010 173.346390000000010
327.697450000000000 223.891719999999990
f: 132 tv: 1 nM: 2
385.734129999999990 176.027770000000000
371.989320000000020 232.419780000000000
f: 133 tv: 0 nM: 2
335.309810000000030 172.889569999999990
327.335480000000020 223.964509999999990
f: 133 tv: 1 nM: 2
388.326079999999990 175.756519999999990
374.175540000000010 232.377659999999990
f: 134 tv: 0 nM: 2
335.917730000000010 173.012670000000010
327.159640000000020 224.147580000000000
f: 134 tv: 1 nM: 2
391.128109999999990 175.214869999999990
377.385040000000000 232.740649999999990
f: 135 tv: 0 nM: 2
335.793950000000000 172.898349999999990
327.500000000000000 224.095540000000000
f: 135 tv: 1 nM: 2
394.426910000000020 175.273069999999990
380.136349999999990 232.861240000000010
f: 136 tv: 0 nM: 2
336.992279999999990 172.796390000000000
327.910190000000000 225.038929999999990
f: 136 tv: 1 nM: 2
397.151149999999970 175.077519999999990
383.217069999999980 232.760969999999990
f: 137 tv: 0 nM: 2
338.325710000000020 172.465710000000000
329.102420000000000 225.078309999999990
f: 137 tv: 1 nM: 2
400.857700000000020 174.957690000000010
387.137630000000000 232.985960000000010
f: 138 tv: 0 nM: 2
339.000000000000000 172.673460000000010
329.708100000000000 225.473980000000010
f: 138 tv: 1 nM: 2
404.251950000000020 175.054260000000000
391.015960000000010 233.053190000000000
f: 139 tv: 0 nM: 2
340.596439999999970 172.903550000000000
331.103270000000010 225.951079999999990
f: 139 tv: 1 nM: 2
408.043639999999980 174.853180000000010
394.554689999999990 233.523439999999990
f: 140 tv: 0 nM: 2
341.942320000000000 172.645600000000000
331.988830000000010 226.332400000000010
f: 140 tv: 1 nM: 2
412.359710000000010 174.514389999999990
398.790410000000010 233.820709999999990
f: 141 tv: 0 nM: 2
343.394009999999980 172.535320000000010
333.641300000000000 226.793470000000010
f: 141 tv: 1 nM: 2
416.463230000000010 174.352939999999990
403.010010000000020 233.914989999999990
f: 142 tv: 0 nM: 2
345.305389999999990 172.655689999999990
334.993870000000020 227.082830000000000
f: 142 tv: 1 nM: 2
420.685029999999980 174.090550000000010
407.330989999999990 234.004700000000010
f: 143 tv: 0 nM: 2
347.033509999999980 172.393859999999990
337.030210000000010 227.200549999999990
f: 143 tv: 1 nM: 2
424.500000000000000 174.052629999999990
412.009770000000000 234.202440000000000
f: 144 tv: 0 nM: 2
347.914220000000000 172.278110000000000
338.401149999999970 227.412800000000000
f: 144 tv: 1 nM: 2
428.653230000000010 173.919360000000010
416.183560000000000 234.007250000000000
f: 145 tv: 0 nM: 2
350.214999999999970 172.030000000000000
339.856749999999980 227.605410000000010
f: 145 tv: 1 nM: 2
433.148280000000000 173.206889999999990
420.941930000000010 233.906569999999990
f: 146 tv: 0 nM: 2
352.943600000000000 171.792309999999990
342.081509999999980 227.668470000000010
f: 146 tv: 1 nM: 2
437.590269999999980 172.611120000000000
425.843750000000000 234.040860000000010
f: 147 tv: 0 nM: 2
354.818420000000000 171.228939999999990
344.312130000000020 228.072720000000000
f: 147 tv: 1 nM: 2
442.666659999999980 172.465270000000000
431.104490000000000 233.699009999999990
f: 148 tv: 0 nM: 2
357.485540000000010 170.528899999999990
346.516110000000030 227.564510000000010
f: 148 tv: 1 nM: 2
446.930139999999990 171.702210000000010
436.034089999999990 233.045459999999990
f: 149 tv: 0 nM: 2
360.050259999999980 170.465610000000000
349.628420000000010 227.652999999999990
f: 149 tv: 1 nM: 2
452.868010000000030 170.912000000000010
440.974269999999990 233.022860000000010
f: 150 tv: 0 nM: 2
362.542730000000010 169.891969999999990
352.021729999999990 227.722820000000010
f: 150 tv: 1 nM: 2
456.615140000000000 170.740129999999990
446.393430000000020 233.008190000000010
f: 151 tv: 0 nM: 2
365.736690000000010 169.279249999999990
354.128750000000030 227.676650000000000
f: 151 tv: 1 nM: 2
461.840419999999990 170.361690000000010
451.398410000000010 232.967909999999990
f: 152 tv: 0 nM: 2
368.692900000000010 169.208130000000010
357.972230000000020 227.972230000000000
f: 152 tv: 1 nM: 2
466.440549999999970 170.206300000000000
457.081149999999980 232.633510000000000
f: 153 tv: 0 nM: 2
372.232390000000010 168.915500000000010
360.377900000000010 228.238370000000000
f: 153 tv: 1 nM: 2
471.575870000000010 169.875850000000010
461.895840000000020 232.181549999999990
f: 154 tv: 0 nM: 2
375.093290000000020 169.234450000000010
363.733150000000020 228.221910000000010
f: 154 tv: 1 nM: 2
477.156250000000000 169.174100000000010
466.689059999999980 232.144270000000010
f: 155 tv: 0 nM: 2
378.406679999999990 168.915560000000000
367.015629999999990 228.375000000000000
f: 155 tv: 1 nM: 2
481.662780000000000 169.023249999999990
471.620510000000020 232.228209999999990
f: 156 tv: 0 nM: 2
382.082119999999970 169.007250000000000
371.066680000000020 228.587169999999990
f: 156 tv: 1 nM: 2
486.067169999999980 168.723880000000010
476.903660000000000 232.033860000000000
f: 157 tv: 0 nM: 2
385.535370000000000 169.016510000000010
374.666659999999980 228.963550000000000
f: 157 tv: 1 nM: 2
490.528660000000000 169.066880000000000
483.154049999999980 231.886490000000010
f: 158 tv: 0 nM: 2
389.041080000000020 168.705310000000000
377.736300000000030 229.660969999999990
f: 158 tv: 1 nM: 2
495.125000000000000 168.854739999999990
488.056150000000000 232.299470000000010
f: 159 tv: 0 nM: 2
392.346920000000010 169.102039999999990
382.274409999999990 229.844190000000000
f: 159 tv: 1 nM: 2
499.943269999999980 169.273059999999990
492.921049999999980 232.166670000000010
f: 160 tv: 0 nM: 2
396.720180000000030 169.165130000000000
386.753809999999990 230.456850000000000
f: 160 tv: 1 nM: 2
504.500000000000000 169.614870000000000
498.674870000000000 232.820190000000000
f: 161 tv: 0 nM: 2
399.980770000000010 169.730770000000010
390.022740000000000 230.590910000000010
f: 161 tv: 1 nM: 2
508.476009999999970 170.017120000000010
503.302280000000000 232.984080000000010
f: 162 tv: 0 nM: 2
403.836950000000000 170.076079999999990
394.731170000000020 231.569889999999990
f: 162 tv: 1 nM: 2
513.872679999999950 170.515530000000010
508.327270000000000 233.500000000000000
f: 163 tv: 0 nM: 2
408.181330000000000 170.681350000000010
398.995180000000000 231.886470000000000
f: 163 tv: 1 nM: 2
517.938539999999990 170.864749999999990
513.059259999999990 234.043810000000010
f: 164 tv: 0 nM: 2
411.903079999999990 171.096939999999990
402.972780000000000 232.858920000000010
f: 164 tv: 1 nM: 2
522.367370000000050 171.139450000000010
518.277770000000030 234.217770000000000
f: 165 tv: 0 nM: 2
416.600430000000020 172.100450000000000
408.023190000000000 233.523190000000000
f: 165 tv: 1 nM: 2
526.173580000000020 171.777770000000000
522.435669999999960 234.415850000000010
f: 166 tv: 0 nM: 2
420.762670000000010 172.276500000000000
412.625639999999980 234.306530000000010
f: 166 tv: 1 nM: 2
529.939510000000040 172.426760000000000
526.075010000000020 234.935000000000000
f: 167 tv: 0 nM: 2
424.952029999999980 172.962130000000000
417.187810000000010 234.809750000000010
f: 167 tv: 1 nM: 2
533.877809999999950 172.688889999999990
530.700439999999960 235.502260000000010
f: 168 tv: 0 nM: 2
429.265899999999990 173.734080000000010
421.295439999999990 235.381820000000000
f: 168 tv: 1 nM: 2
537.298340000000050 173.504200000000000
534.380369999999970 236.062199999999990
f: 169 tv: 0 nM: 2
432.829960000000030 173.934010000000000
426.404049999999980 236.555560000000010
f: 169 tv: 1 nM: 2
540.951109999999970 174.142850000000010
538.970699999999970 236.314640000000000
f: 170 tv: 0 nM: 2
437.550290000000020 175.201110000000000
430.610050000000000 237.081349999999990
f: 170 tv: 1 nM: 2
544.155269999999970 174.965910000000010
542.871340000000030 237.109219999999990
f: 171 tv: 0 nM: 2
442.202909999999970 176.036219999999990
435.965610000000030 238.116390000000000
f: 171 tv: 1 nM: 2
547.569460000000050 175.361120000000000
546.779109999999950 237.065540000000000
f: 172 tv: 0 nM: 2
446.154389999999980 176.760380000000000
441.093599999999980 238.918720000000010
f: 172 tv: 1 nM: 2
550.437500000000000 175.854170000000010
549.684330000000050 237.880190000000000
f: 173 tv: 0 nM: 2
449.555540000000010 177.082210000000000
446.201390000000000 239.118060000000010
f: 173 tv: 1 nM: 2
553.741819999999960 176.528690000000010
553.280639999999950 238.086729999999990
f: 174 tv: 0 nM: 2
453.931179999999980 177.596329999999990
449.891300000000000 239.635860000000010
f: 174 tv: 1 nM: 2
555.880310000000010 177.070420000000010
556.044189999999960 238.460460000000010
f: 175 tv: 0 nM: 2
457.880490000000010 177.921950000000010
454.297759999999980 240.191010000000010
f: 175 tv: 1 nM: 2
558.057680000000000 177.257690000000000
559.342099999999960 238.416670000000010
f: 176 tv: 0 nM: 2
461.500000000000000 178.590520000000000
458.387700000000000 240.203219999999990
f: 176 tv: 1 nM: 2
560.435489999999960 177.193540000000010
561.645319999999970 238.056659999999990
f: 177 tv: 0 nM: 2
465.660799999999990 178.618090000000000
462.236850000000000 240.889469999999990
f: 177 tv: 1 nM: 2
562.417299999999950 177.791339999999990
563.724849999999950 238.263150000000000
f: 178 tv: 0 nM: 2
468.853270000000010 178.809779999999990
465.090210000000010 240.842790000000010
f: 178 tv: 1 nM: 2
564.098510000000030 177.984849999999990
565.429930000000010 238.070050000000010
f: 179 tv: 0 nM: 2
472.081729999999990 178.918270000000010
469.510409999999980 241.067700000000000
f: 179 tv: 1 nM: 2
565.533570000000050 178.212690000000010
567.275629999999980 238.209759999999990
f: 180 tv: 0 nM: 2
475.260560000000000 179.291079999999990
472.559019999999980 240.754650000000000
f: 180 tv: 1 nM: 2
566.592220000000000 178.262409999999990
568.315669999999950 237.982329999999990
f: 181 tv: 0 nM: 2
478.624329999999990 179.510590000000010
476.054140000000020 241.146909999999990
f: 181 tv: 1 nM: 2
567.481319999999980 178.354480000000000
569.245000000000000 238.074999999999990
f: 182 tv: 0 nM: 2
480.450229999999980 179.931270000000010
478.418670000000020 241.023930000000010
f: 182 tv: 1 nM: 2
568.106869999999960 178.790069999999990
570.002500000000050 237.770199999999990
f: 183 tv: 0 nM: 2
483.100010000000000 179.833329999999990
481.500000000000000 241.000000000000000
f: 183 tv: 1 nM: 2
568.669310000000000 178.751970000000000
570.352480000000010 237.642500000000010
f: 184 tv: 0 nM: 2
485.467989999999990 180.056659999999990
483.980410000000010 240.740199999999990
f: 184 tv: 1 nM: 2
568.873050000000030 178.842320000000000
570.371160000000030 237.525769999999990
f: 185 tv: 0 nM: 2
487.500000000000000 180.089200000000010
485.962370000000020 240.290330000000010
f: 185 tv: 1 nM: 2
568.873960000000010 178.592440000000010
570.462769999999980 237.063830000000000
f: 186 tv: 0 nM: 2
489.408880000000010 180.044389999999990
487.016750000000000 240.722489999999990
f: 186 tv: 1 nM: 2
568.500000000000000 178.610170000000010
570.000000000000000 236.735000000000010
f: 187 tv: 0 nM: 2
490.866150000000000 180.037870000000000
489.039460000000020 240.507890000000000
f: 187 tv: 1 nM: 2
568.193539999999980 178.879030000000000
569.095460000000000 236.796480000000000
f: 188 tv: 0 nM: 2
492.341310000000020 180.619570000000010
491.265690000000010 239.929949999999990
f: 188 tv: 1 nM: 2
567.862920000000030 178.879030000000000
568.600519999999960 236.656080000000000
f: 189 tv: 0 nM: 2
493.934779999999990 180.396130000000000
492.638579999999990 239.508150000000000
f: 189 tv: 1 nM: 2
566.830439999999950 178.443479999999990
568.000000000000000 236.336060000000000
f: 190 tv: 0 nM: 2
495.367920000000030 180.198119999999990
494.185490000000020 239.438170000000010
f: 190 tv: 1 nM: 2
566.233340000000000 178.891660000000000
567.070680000000040 235.456529999999990
f: 191 tv: 0 nM: 2
495.792050000000020 180.413540000000010
495.133850000000000 238.886370000000000
f: 191 tv: 1 nM: 2
565.065799999999970 178.837719999999990
565.950010000000020 235.544739999999990
f: 192 tv: 0 nM: 2
496.989960000000000 180.138180000000010
496.307680000000000 238.725650000000000
f: 192 tv: 1 nM: 2
563.826289999999970 178.733049999999990
564.410709999999990 235.333329999999990
f: 193 tv: 0 nM: 2
497.285370000000000 179.980480000000000
497.500000000000000 238.500000000000000
f: 193 tv: 1 nM: 2
562.301820000000020 179.000000000000000
562.896060000000030 235.087079999999990
f: 194 tv: 0 nM: 2
497.958559999999980 180.392270000000000
498.005000000000000 238.179990000000000
f: 194 tv: 1 nM: 2
560.841680000000000 178.966659999999990
560.987669999999980 234.864200000000010
f: 195 tv: 0 nM: 2
498.476929999999980 180.423080000000000
498.258330000000000 237.669450000000010
f: 195 tv: 1 nM: 2
558.557500000000000 179.181410000000000
559.113280000000030 234.546969999999990
f: 196 tv: 0 nM: 2
498.442200000000010 180.410400000000010
498.200010000000020 237.710250000000000
f: 196 tv: 1 nM: 2
556.852970000000030 179.336140000000000
556.893860000000020 234.656420000000000
f: 197 tv: 0 nM: 2
498.403930000000000 180.741379999999990
498.559689999999990 237.820889999999990
f: 197 tv: 1 nM: 2
554.860170000000040 179.546619999999990
554.712949999999980 234.552470000000000
f: 198 tv: 0 nM: 2
498.378170000000010 180.751270000000010
498.628420000000010 237.357920000000010
f: 198 tv: 1 nM: 2
552.818599999999950 179.442469999999990
552.467530000000010 233.993500000000010
f: 199 tv: 0 nM: 2
497.901059999999970 180.737959999999990
497.991120000000020 236.982249999999990
f: 199 tv: 1 nM: 2
550.538090000000010 179.495240000000000
550.256650000000040 233.910000000000000
f: 200 tv: 0 nM: 2
497.683690000000010 180.816329999999990
497.737979999999990 236.671130000000010
f: 200 tv: 1 nM: 2
548.338070000000020 179.590470000000010
547.668879999999940 233.831130000000000
f: 201 tv: 0 nM: 2
495.931150000000000 180.832339999999990
496.655059999999990 236.161390000000010
f: 201 tv: 1 nM: 2
545.783509999999980 179.664950000000000
544.850280000000000 233.559329999999990
f: 202 tv: 0 nM: 2
495.103819999999980 180.500000000000000
495.410709999999990 235.410720000000000
f: 202 tv: 1 nM: 2
543.328309999999990 179.676770000000000
541.403869999999980 233.346160000000000
f: 203 tv: 0 nM: 2
494.135339999999990 180.403320000000010
494.423070000000000 235.236690000000010
f: 203 tv: 1 nM: 2
540.495120000000040 179.451460000000000
538.525020000000040 233.231249999999990
f: 204 tv: 0 nM: 2
492.674559999999990 180.044369999999990
493.350829999999970 234.453030000000010
f: 204 tv: 1 nM: 2
537.520020000000050 179.389999999999990
535.310119999999980 232.803800000000000
f: 205 tv: 0 nM: 2
491.653410000000010 179.642040000000010
491.655640000000010 233.963580000000010
f: 205 tv: 1 nM: 2
534.771730000000050 179.163040000000000
532.149720000000000 232.293790000000000
f: 206 tv: 0 nM: 2
489.779139999999980 179.463200000000000
490.085719999999980 233.488570000000010
f: 206 tv: 1 nM: 2
532.259639999999990 178.798080000000000
529.149409999999990 231.966460000000010
f: 207 tv: 0 nM: 2
488.251370000000010 179.298340000000000
488.171420000000010 232.694290000000000
f: 207 tv: 1 nM: 2
529.508910000000010 178.776780000000000
526.568179999999980 231.327930000000010
f: 208 tv: 0 nM: 2
487.171420000000010 178.660000000000000
486.708340000000020 231.928570000000010
f: 208 tv: 1 nM: 2
526.752619999999980 178.463169999999990
523.415160000000010 230.581819999999990
f: 209 tv: 0 nM: 2
484.500000000000000 178.220249999999990
484.543760000000020 231.206250000000010
f: 209 tv: 1 nM: 2
524.257449999999950 177.935640000000010
520.401979999999980 230.000000000000000
f: 210 tv: 0 nM: 2
483.494320000000020 177.596589999999990
483.037960000000000 230.037980000000000
f: 210 tv: 1 nM: 2
521.514590000000000 177.364080000000000
516.924319999999970 230.003300000000000
f: 211 tv: 0 nM: 2
481.438319999999980 177.107149999999990
481.408779999999980 229.131760000000010
f: 211 tv: 1 nM: 2
518.524779999999960 177.074270000000010
514.344360000000050 228.864240000000000
f: 212 tv: 0 nM: 2
479.771270000000020 177.021269999999990
479.682920000000020 228.500000000000000
f: 212 tv: 1 nM: 2
515.797059999999990 177.079209999999990
510.757229999999990 228.358700000000000
f: 213 tv: 0 nM: 2
478.440670000000010 176.776839999999990
477.500000000000000 227.500000000000000
f: 213 tv: 1 nM: 2
513.390009999999960 176.389999999999990
508.162690000000000 227.892850000000010
f: 214 tv: 0 nM: 2
476.250000000000000 176.165590000000010
475.657410000000030 227.274689999999990
f: 214 tv: 1 nM: 2
511.195249999999990 175.580950000000000
505.275640000000010 227.333329999999990
f: 215 tv: 0 nM: 2
473.912289999999980 175.728070000000000
473.513430000000030 226.986570000000000
f: 215 tv: 1 nM: 2
508.544249999999980 175.707960000000010
503.099300000000030 226.674650000000010
f: 216 tv: 0 nM: 2
471.500000000000000 175.187500000000000
470.825650000000000 225.924350000000000
f: 216 tv: 1 nM: 2
506.401000000000010 175.485150000000000
499.581239999999980 226.406250000000000
f: 217 tv: 0 nM: 2
469.338709999999990 174.845149999999990
468.431820000000020 225.522740000000000
f: 217 tv: 1 nM: 2
504.184480000000010 175.422329999999990
497.000000000000000 226.258860000000000
f: 218 tv: 0 nM: 2
467.299379999999990 174.367279999999990
465.729460000000020 225.147259999999990
f: 218 tv: 1 nM: 2
501.782620000000010 175.206529999999990
494.500000000000000 226.084960000000000
f: 219 tv: 0 nM: 2
465.153599999999980 174.751630000000010
463.153599999999980 225.156859999999990
f: 219 tv: 1 nM: 2
499.534670000000010 175.004940000000000
492.104030000000020 226.208049999999990
f: 220 tv: 0 nM: 2
462.635220000000000 174.500000000000000
460.773990000000030 225.486300000000000
f: 220 tv: 1 nM: 2
497.814820000000000 174.870380000000010
489.572360000000000 225.993419999999990
f: 221 tv: 0 nM: 2
460.223180000000010 174.338990000000000
458.052640000000000 225.400589999999990
f: 221 tv: 1 nM: 2
495.838230000000010 175.083329999999990
487.646700000000010 226.278439999999990
f: 222 tv: 0 nM: 2
457.882690000000030 174.377090000000010
455.000000000000000 225.179020000000010
f: 222 tv: 1 nM: 2
494.370000000000000 175.259999999999990
485.662570000000020 226.463200000000000
f: 223 tv: 0 nM: 2
455.057590000000000 174.678789999999990
451.783140000000000 225.090360000000000
f: 223 tv: 1 nM: 2
492.658169999999980 174.811219999999990
483.703919999999980 226.539109999999990
f: 224 tv: 0 nM: 2
452.993589999999980 174.647430000000010
449.159089999999990 225.204540000000010
f: 224 tv: 1 nM: 2
491.415889999999990 175.018689999999990
481.784420000000010 226.637730000000000
f: 225 tv: 0 nM: 2
450.500000000000000 174.671050000000010
446.464479999999980 225.445359999999990
f: 225 tv: 1 nM: 2
490.529999999999970 174.880010000000000
480.413050000000000 226.627330000000000
f: 226 tv: 0 nM: 2
448.552460000000000 174.435180000000000
443.911189999999980 225.970400000000010
f: 226 tv: 1 nM: 2
489.491060000000000 174.875000000000000
479.391970000000010 226.959870000000000
f: 227 tv: 0 nM: 2
445.825960000000010 174.351270000000000
440.895050000000030 225.919749999999990
f: 227 tv: 1 nM: 2
488.644749999999990 174.714900000000000
477.598140000000000 226.944780000000010
f: 228 tv: 0 nM: 2
444.200010000000020 173.862959999999990
438.544530000000010 225.585620000000010
f: 228 tv: 1 nM: 2
487.864870000000000 174.400890000000000
476.641970000000010 226.913569999999990
f: 229 tv: 0 nM: 2
441.812869999999980 173.710530000000010
436.292689999999990 225.371950000000000
f: 229 tv: 1 nM: 2
487.757139999999990 173.685710000000000
475.793299999999990 226.689940000000010
f: 230 tv: 0 nM: 2
440.287050000000020 173.552470000000000
432.748290000000000 224.785720000000000
f: 230 tv: 1 nM: 2
486.987700000000020 173.954929999999990
474.960910000000010 226.678769999999990
f: 231 tv: 0 nM: 2
437.854400000000000 173.354400000000000
430.463199999999970 224.895710000000010
f: 231 tv: 1 nM: 2
486.924989999999980 173.800000000000010
474.173189999999980 226.729050000000000
f: 232 tv: 0 nM: 2
436.251469999999980 172.781070000000000
428.284359999999990 224.984379999999990
f: 232 tv: 1 nM: 2
486.848360000000010 172.987699999999990
474.146419999999980 226.607730000000000
f: 233 tv: 0 nM: 2
435.131100000000000 172.405489999999990
426.920380000000020 224.611470000000000
f: 233 tv: 1 nM: 2
487.176240000000010 173.077869999999990
473.948910000000010 226.916670000000010
f: 234 tv: 0 nM: 2
433.157559999999990 172.215149999999990
424.251489999999990 224.547900000000000
f: 234 tv: 1 nM: 2
488.059509999999990 172.765870000000010
474.256680000000020 226.628340000000010
f: 235 tv: 0 nM: 2
431.967469999999990 172.005920000000000
422.640019999999990 224.568569999999990
f: 235 tv: 1 nM: 2
488.876039999999990 172.210739999999990
474.899990000000000 226.600010000000000
f: 236 tv: 0 nM: 2
431.111110000000000 171.738890000000000
421.429320000000020 224.918849999999990
f: 236 tv: 1 nM: 2
489.860470000000020 172.313950000000010
475.856749999999980 226.545940000000000
f: 237 tv: 0 nM: 2
430.627070000000000 171.817690000000000
419.808499999999980 224.920210000000000
f: 237 tv: 1 nM: 2
491.487180000000020 172.457259999999990
476.923459999999980 226.989790000000000
f: 238 tv: 0 nM: 2
430.228819999999980 171.367230000000010
418.882690000000030 224.594969999999990
f: 238 tv: 1 nM: 2
492.882810000000010 171.882810000000010
478.179350000000000 227.288040000000000
f: 239 tv: 0 nM: 2
429.817720000000010 171.343750000000000
418.383060000000000 225.233920000000010
f: 239 tv: 1 nM: 2
494.895170000000010 171.822589999999990
479.909789999999990 227.322160000000000
f: 240 tv: 0 nM: 2
429.500000000000000 171.403410000000010
417.598850000000030 225.412800000000000
f: 240 tv: 1 nM: 2
496.967739999999990 171.774200000000010
482.078950000000020 227.542100000000000
f: 241 tv: 0 nM: 2
429.893860000000020 171.416200000000000
417.678560000000000 225.410720000000000
f: 241 tv: 1 nM: 2
499.285709999999990 171.758929999999990
484.435909999999980 227.766660000000000
f: 242 tv: 0 nM: 2
429.920320000000000 171.310440000000000
417.737579999999980 225.430939999999990
f: 242 tv: 1 nM: 2
501.708340000000020 171.908340000000010
487.180850000000020 227.861690000000010
f: 243 tv: 0 nM: 2
431.054899999999980 171.572250000000000
418.039490000000000 226.050000000000010
f: 243 tv: 1 nM: 2
504.049989999999980 171.566669999999990
489.810150000000020 228.149730000000010
f: 244 tv: 0 nM: 2
431.557009999999990 171.191710000000000
418.092899999999990 226.357920000000010
f: 244 tv: 1 nM: 2
507.326599999999980 171.536280000000000
492.759670000000030 228.392270000000000
f: 245 tv: 0 nM: 2
432.573519999999970 171.181369999999990
419.255609999999990 226.935390000000010
f: 245 tv: 1 nM: 2
510.500000000000000 171.258620000000010
495.842649999999990 228.307099999999990
f: 246 tv: 0 nM: 2
434.081149999999980 171.047120000000010
420.415340000000010 227.243380000000000
f: 246 tv: 1 nM: 2
513.919490000000000 171.207629999999990
499.671049999999980 228.586840000000000
f: 247 tv: 0 nM: 2
435.248659999999970 170.898390000000010
421.965059999999990 227.131710000000000
f: 247 tv: 1 nM: 2
517.304499999999960 171.030080000000000
502.898410000000010 228.500000000000000
f: 248 tv: 0 nM: 2
436.907960000000000 170.935319999999990
423.077940000000010 227.266130000000000
f: 248 tv: 1 nM: 2
520.763180000000030 171.015040000000000
506.409789999999990 228.940720000000000
f: 249 tv: 0 nM: 2
439.283320000000000 170.955549999999990
425.154049999999980 227.545940000000000
f: 249 tv: 1 nM: 2
524.629329999999980 170.905170000000000
510.010650000000000 228.888309999999990
f: 250 tv: 0 nM: 2
441.629549999999990 170.772020000000000
427.646549999999990 228.043110000000010
f: 250 tv: 1 nM: 2
528.947630000000000 170.561910000000010
514.223389999999990 228.962770000000010
f: 251 tv: 0 nM: 2
444.362790000000020 170.913960000000000
430.148439999999990 228.372390000000000
f: 251 tv: 1 nM: 2
532.863280000000030 170.694240000000010
518.570619999999960 228.703380000000010
f: 252 tv: 0 nM: 2
446.912840000000020 170.995409999999990
432.360660000000000 229.150270000000010
f: 252 tv: 1 nM: 2
537.025880000000030 170.568970000000010
522.761480000000010 228.778730000000000
f: 253 tv: 0 nM: 2
449.553800000000020 171.022420000000010
435.231420000000010 228.937150000000000
f: 253 tv: 1 nM: 2
540.875000000000000 170.397060000000010
527.165650000000030 228.852420000000000
f: 254 tv: 0 nM: 2
452.886349999999990 171.037870000000000
438.289179999999990 229.637830000000010
f: 254 tv: 1 nM: 2
545.571410000000010 170.528560000000000
531.895200000000050 229.029940000000010
f: 255 tv: 0 nM: 2
455.929899999999980 171.028050000000010
441.522339999999990 229.905030000000010
f: 255 tv: 1 nM: 2
550.854000000000040 170.893800000000000
537.578549999999950 229.722520000000000
f: 256 tv: 0 nM: 2
459.637270000000000 171.524509999999990
444.989080000000000 230.450819999999990
f: 256 tv: 1 nM: 2
554.452030000000040 171.056000000000010
542.733889999999970 230.008060000000000
f: 257 tv: 0 nM: 2
462.992430000000010 171.795459999999990
448.119509999999990 231.156100000000010
f: 257 tv: 1 nM: 2
559.964290000000010 170.946429999999990
546.363650000000010 229.681819999999990
f: 258 tv: 0 nM: 2
467.168520000000000 171.469619999999990
452.820010000000020 231.895000000000010
f: 258 tv: 1 nM: 2
564.804570000000010 170.895450000000010
551.918459999999980 229.956529999999990
f: 259 tv: 0 nM: 2
470.918270000000010 171.918270000000010
456.556060000000000 231.899110000000010
f: 259 tv: 1 nM: 2
569.700740000000000 170.912870000000000
557.317869999999970 230.194439999999990
f: 260 tv: 0 nM: 2
474.949740000000020 171.871860000000000
460.564669999999980 232.353240000000000
f: 260 tv: 1 nM: 2
574.218750000000000 170.859379999999990
562.500000000000000 230.324999999999990
f: 261 tv: 0 nM: 2
478.527280000000020 172.540910000000000
465.009799999999980 232.980390000000000
f: 261 tv: 1 nM: 2
579.226869999999960 170.936980000000010
568.381470000000040 230.556700000000010
f: 262 tv: 0 nM: 2
482.806820000000020 172.022719999999990
469.393399999999990 233.558380000000000
f: 262 tv: 1 nM: 2
584.037349999999950 171.023360000000000
573.368709999999960 230.438549999999990
f: 263 tv: 0 nM: 2
486.843900000000020 172.382939999999990
472.872099999999990 233.831390000000000
f: 263 tv: 1 nM: 2
588.815370000000030 170.884610000000010
578.495419999999970 230.378999999999990
f: 264 tv: 0 nM: 2
491.072229999999990 172.066669999999990
478.493409999999980 234.389860000000000
f: 264 tv: 1 nM: 2
593.439640000000050 170.879300000000000
584.231199999999940 230.945079999999990
f: 265 tv: 0 nM: 2
496.347840000000020 173.076079999999990
483.835050000000020 234.443299999999990
f: 265 tv: 1 nM: 2
597.578129999999990 170.773439999999990
588.729190000000020 230.578129999999990
f: 266 tv: 0 nM: 2
499.929260000000000 172.264150000000000
487.558139999999980 234.876740000000010
f: 266 tv: 1 nM: 2
602.569089999999960 170.995939999999990
593.452509999999960 230.824019999999990
f: 267 tv: 0 nM: 2
504.265960000000010 172.829790000000000
492.727019999999980 234.859469999999990
f: 267 tv: 1 nM: 2
606.504519999999960 170.940900000000000
597.895260000000010 230.751309999999990
f: 268 tv: 0 nM: 2
508.529110000000000 173.106799999999990
496.775699999999970 235.542049999999990
f: 268 tv: 1 nM: 2
610.647640000000020 171.014280000000010
603.629400000000030 230.388229999999990
f: 269 tv: 0 nM: 2
512.995120000000040 172.953660000000010
501.911929999999980 235.992230000000010
f: 269 tv: 1 nM: 2
615.430910000000040 171.069109999999990
608.207089999999990 230.843430000000010
f: 270 tv: 0 nM: 2
518.155939999999990 173.486240000000010
507.629180000000020 236.248809999999990
f: 270 tv: 1 nM: 2
619.519710000000030 171.311020000000010
613.058350000000020 231.223360000000010
f: 271 tv: 0 nM: 2
522.329470000000010 173.668200000000010
512.311829999999990 236.724230000000010
f: 271 tv: 1 nM: 2
623.121340000000030 171.275740000000010
617.163639999999990 230.887880000000000
f: 272 tv: 0 nM: 2
526.894289999999960 173.407490000000000
517.984619999999950 237.033320000000000
f: 272 tv: 1 nM: 2
626.813419999999950 171.149260000000000
621.688419999999950 231.108030000000010
f: 273 tv: 0 nM: 2
531.581909999999990 173.452589999999990
520.885009999999970 237.270000000000010
f: 273 tv: 1 nM: 2
630.755919999999950 171.350390000000000
625.898379999999970 230.617650000000000
f: 274 tv: 0 nM: 2
536.412839999999960 174.000000000000000
526.388919999999980 237.616170000000010
f: 274 tv: 1 nM: 2
634.190669999999950 171.385590000000010
629.064759999999980 230.953370000000010
f: 275 tv: 0 nM: 2
540.414800000000010 174.013460000000010
531.210389999999960 237.765030000000000
f: 275 tv: 1 nM: 2
637.128109999999990 171.479340000000010
632.680790000000000 230.796619999999990
f: 276 tv: 0 nM: 2
544.753540000000040 174.023470000000000
535.098510000000030 237.785360000000000
f: 276 tv: 1 nM: 2
640.301640000000020 171.537190000000010
636.246219999999990 230.660799999999990
f: 277 tv: 0 nM: 2
548.692630000000010 174.508649999999990
540.082149999999960 238.021739999999990
f: 277 tv: 1 nM: 2
643.495909999999980 171.304869999999990
639.487790000000020 230.475619999999990
f: 278 tv: 0 nM: 2
553.349789999999980 174.343050000000010
545.241390000000020 237.923640000000010
f: 278 tv: 1 nM: 2
646.000000000000000 171.500000000000000
642.702270000000000 230.651690000000000
f: 279 tv: 0 nM: 2
557.602359999999980 174.421429999999990
549.739810000000030 238.135740000000000
f: 279 tv: 1 nM: 2
648.542479999999950 171.683960000000010
646.343570000000000 230.201110000000000
f: 280 tv: 0 nM: 2
562.055050000000050 174.071779999999990
554.208309999999980 238.155700000000000
f: 280 tv: 1 nM: 2
651.114749999999960 171.500000000000000
648.555849999999960 229.532990000000010
f: 281 tv: 0 nM: 2
566.739259999999940 174.062199999999990
557.991880000000040 237.994599999999990
f: 281 tv: 1 nM: 2
652.605530000000040 171.206420000000010
650.958560000000030 229.546969999999990
f: 282 tv: 0 nM: 2
570.497799999999980 174.015210000000000
563.475460000000000 238.107850000000010
f: 282 tv: 1 nM: 2
654.799989999999980 171.207690000000010
653.402159999999980 229.179350000000000
f: 283 tv: 0 nM: 2
574.808350000000020 174.036120000000010
567.075259999999960 237.691740000000010
f: 283 tv: 1 nM: 2
656.995599999999970 171.274340000000000
654.776250000000000 229.104980000000010
f: 284 tv: 0 nM: 2
577.661680000000050 174.106959999999990
570.568670000000000 237.708159999999990
f: 284 tv: 1 nM: 2
658.456670000000030 171.192919999999990
656.627690000000030 228.898940000000010
f: 285 tv: 0 nM: 2
580.766970000000010 174.117650000000000
574.900939999999990 237.555560000000010
f: 285 tv: 1 nM: 2
659.829290000000010 171.174800000000000
658.143249999999970 228.270260000000010
f: 286 tv: 0 nM: 2
584.081729999999990 174.163469999999990
578.495300000000040 237.323939999999990
f: 286 tv: 1 nM: 2
660.826289999999970 171.326259999999990
659.754029999999940 228.432430000000010
f: 287 tv: 0 nM: 2
587.574160000000010 174.275119999999990
582.271730000000050 237.345660000000010
f: 287 tv: 1 nM: 2
662.252259999999980 171.481979999999990
660.842959999999950 228.164920000000000
f: 288 tv: 0 nM: 2
590.920529999999990 174.633900000000010
585.435359999999950 237.637920000000010
f: 288 tv: 1 nM: 2
663.182189999999990 171.317790000000000
662.163210000000050 227.948180000000010
f: 289 tv: 0 nM: 2
593.629940000000030 174.825989999999990
588.751160000000030 237.739440000000000
f: 289 tv: 1 nM: 2
663.811950000000020 171.541290000000000
662.980770000000010 227.848909999999990
f: 290 tv: 0 nM: 2
596.623290000000000 175.033629999999990
591.564570000000000 237.466510000000000
f: 290 tv: 1 nM: 2
664.685849999999960 171.637159999999990
663.978700000000000 227.643620000000000
f: 291 tv: 0 nM: 2
599.287600000000000 175.075230000000000
594.912420000000000 237.509220000000000
f: 291 tv: 1 nM: 2
665.057009999999990 171.820179999999990
664.560119999999980 227.814210000000000
f: 292 tv: 0 nM: 2
601.350890000000050 175.575680000000010
597.070429999999990 237.448360000000010
f: 292 tv: 1 nM: 2
665.663819999999990 172.163790000000010
664.819150000000040 228.042560000000010
f: 293 tv: 0 nM: 2
603.723449999999960 175.780980000000000
599.128659999999970 237.890780000000010
f: 293 tv: 1 nM: 2
665.854370000000020 172.538829999999990
664.977660000000010 227.678769999999990
f: 294 tv: 0 nM: 2
605.671939999999950 175.990950000000000
601.343319999999950 237.843320000000010
f: 294 tv: 1 nM: 2
666.140930000000030 172.386370000000000
665.327700000000050 227.742930000000000
f: 295 tv: 0 nM: 2
607.759090000000010 176.418180000000010
603.685359999999950 237.853649999999990
f: 295 tv: 1 nM: 2
665.533019999999960 173.212269999999990
665.106139999999980 227.656420000000000
f: 296 tv: 0 nM: 2
609.541259999999970 176.682040000000000
604.952940000000010 237.868810000000000
f: 296 tv: 1 nM: 2
665.759459999999990 173.099060000000010
665.257389999999990 227.704150000000000
f: 297 tv: 0 nM: 2
610.664310000000000 176.654750000000010
606.832580000000010 237.806980000000010
f: 297 tv: 1 nM: 2
665.286380000000010 173.233000000000000
664.111760000000000 228.011770000000010
f: 298 tv: 0 nM: 2
611.538819999999990 176.984019999999990
607.568729999999960 237.954970000000000
f: 298 tv: 1 nM: 2
664.495239999999970 173.461900000000010
663.589290000000010 227.589280000000000
f: 299 tv: 0 nM: 2
612.859249999999970 176.898059999999990
608.529660000000040 237.869859999999990
f: 299 tv: 1 nM: 2
663.868709999999960 173.671719999999990
662.893860000000020 227.706700000000010
f: 300 tv: 0 nM: 2
613.679629999999970 177.029130000000010
608.844600000000010 237.515760000000000
f: 300 tv: 1 nM: 2
662.947139999999990 173.649030000000010
661.022830000000000 227.511429999999990
f: 301 tv: 0 nM: 2
614.000000000000000 177.166670000000010
609.787420000000000 237.277770000000000
f: 301 tv: 1 nM: 2
661.500000000000000 173.630010000000000
659.500000000000000 227.500000000000000
f: 302 tv: 0 nM: 2
614.046140000000040 177.128649999999990
610.064030000000000 237.041869999999990
f: 302 tv: 1 nM: 2
660.050479999999990 173.504590000000010
657.641539999999960 227.448790000000000
f: 303 tv: 0 nM: 2
614.827210000000040 177.442410000000000
610.596440000000030 237.010150000000010
f: 303 tv: 1 nM: 2
658.671569999999970 173.583329999999990
656.452509999999960 226.851270000000000
f: 304 tv: 0 nM: 2
614.738830000000010 177.373140000000010
610.719479999999980 236.800000000000010
f: 304 tv: 1 nM: 2
657.400999999999950 173.574270000000010
654.869320000000020 226.988630000000000
f: 305 tv: 0 nM: 2
614.905030000000010 177.160000000000000
611.086729999999990 236.750000000000000
f: 305 tv: 1 nM: 2
655.727719999999980 173.495060000000000
652.790529999999990 226.432430000000010
f: 306 tv: 0 nM: 2
614.743960000000020 177.036219999999990
610.828060000000050 235.894180000000010
f: 306 tv: 1 nM: 2
654.111080000000020 173.722230000000000
651.156860000000050 226.388880000000000
f: 307 tv: 0 nM: 2
614.598570000000000 176.915500000000010
610.094969999999990 235.416200000000000
f: 307 tv: 1 nM: 2
652.375000000000000 173.519229999999990
649.155399999999990 225.763520000000000
f: 308 tv: 0 nM: 2
613.477420000000050 177.027629999999990
609.649229999999990 235.029850000000010
f: 308 tv: 1 nM: 2
650.906560000000010 173.191589999999990
646.889710000000040 225.904419999999990
f: 309 tv: 0 nM: 2
612.617370000000050 177.079820000000010
608.896179999999960 234.560100000000010
f: 309 tv: 1 nM: 2
648.544130000000000 173.436280000000010
644.500000000000000 225.744830000000010
f: 310 tv: 0 nM: 2
611.914980000000010 176.914989999999990
608.058099999999970 234.133839999999990
f: 310 tv: 1 nM: 2
646.595950000000020 173.479800000000010
642.291380000000000 225.316540000000000
f: 311 tv: 0 nM: 2
610.859799999999950 176.814820000000000
607.000000000000000 233.588550000000000
f: 311 tv: 1 nM: 2
643.714290000000010 173.038469999999990
640.059999999999950 225.153339999999990
f: 312 tv: 0 nM: 2
609.736689999999950 176.619679999999990
605.970280000000000 233.199999999999990
f: 312 tv: 1 nM: 2
641.759829999999970 172.897060000000010
637.266480000000000 224.228029999999990
f: 313 tv: 0 nM: 2
608.508060000000000 175.663970000000010
604.277410000000030 232.164520000000010
f: 313 tv: 1 nM: 2
639.902159999999980 172.608700000000000
635.083920000000030 224.073420000000000
f: 314 tv: 0 nM: 2
606.797850000000040 175.648940000000010
602.763310000000050 232.245560000000010
f: 314 tv: 1 nM: 2
637.375000000000000 172.112500000000010
632.182860000000010 223.437150000000000
f: 315 tv: 0 nM: 2
605.314640000000050 175.073170000000000
601.287050000000020 231.354940000000000
f: 315 tv: 1 nM: 2
635.984559999999990 172.505159999999990
630.000000000000000 222.909640000000000
f: 316 tv: 0 nM: 2
603.844910000000030 174.863630000000000
599.748470000000000 230.128739999999990
f: 316 tv: 1 nM: 2
633.353939999999970 172.101120000000010
627.500000000000000 222.744830000000010
f: 317 tv: 0 nM: 2
601.916690000000020 174.846769999999990
597.594910000000030 230.069629999999990
f: 317 tv: 1 nM: 2
630.921330000000010 171.754619999999990
625.098020000000020 222.401960000000000
f: 318 tv: 0 nM: 2
600.081180000000020 174.617799999999990
595.511840000000010 229.757399999999990
f: 318 tv: 1 nM: 2
628.909120000000030 171.309100000000000
622.032900000000040 222.526320000000000
f: 319 tv: 0 nM: 2
598.027159999999980 174.641300000000000
593.113280000000030 229.475140000000010
f: 319 tv: 1 nM: 2
626.615720000000010 171.745380000000010
619.311400000000050 221.793849999999990
f: 320 tv: 0 nM: 2
595.985959999999980 173.969100000000000
589.649229999999990 229.261200000000000
f: 320 tv: 1 nM: 2
624.000000000000000 171.500000000000000
617.013789999999970 221.603460000000010
f: 321 tv: 0 nM: 2
593.542659999999960 173.798779999999990
587.464969999999990 228.799360000000010
f: 321 tv: 1 nM: 2
621.810119999999980 171.246839999999990
613.810359999999950 221.772420000000010
f: 322 tv: 0 nM: 2
591.205199999999990 173.583820000000000
585.042299999999950 228.226930000000010
f: 322 tv: 1 nM: 2
619.500000000000000 170.729170000000010
612.395570000000020 221.661390000000010
f: 323 tv: 0 nM: 2
588.727780000000050 173.544450000000010
582.714290000000010 227.887759999999990
f: 323 tv: 1 nM: 2
617.010009999999970 170.429990000000000
608.720699999999970 220.972410000000000
f: 324 tv: 0 nM: 2
586.578369999999950 173.105989999999990
579.460879999999970 227.296079999999990
f: 324 tv: 1 nM: 2
615.188899999999990 170.277770000000000
606.596009999999980 220.639070000000000
f: 325 tv: 0 nM: 2
583.772219999999950 172.655550000000010
576.441159999999970 226.470580000000010
f: 325 tv: 1 nM: 2
612.409120000000030 170.102280000000010
603.592220000000000 220.737599999999990
f: 326 tv: 0 nM: 2
581.886480000000010 172.705410000000000
574.701720000000020 225.860790000000010
f: 326 tv: 1 nM: 2
609.857120000000010 169.678570000000010
600.554809999999970 220.048390000000010
f: 327 tv: 0 nM: 2
579.842099999999960 171.875000000000000
572.133119999999960 225.449710000000010
f: 327 tv: 1 nM: 2
607.493960000000020 169.801210000000000
598.121639999999960 219.540539999999990
f: 328 tv: 0 nM: 2
577.064390000000000 171.981599999999990
569.554809999999970 225.048390000000010
f: 328 tv: 1 nM: 2
605.698980000000010 169.525510000000000
595.549679999999970 219.271930000000000
f: 329 tv: 0 nM: 2
575.587769999999980 171.231380000000000
567.125000000000000 224.649990000000000
f: 329 tv: 1 nM: 2
603.360840000000050 168.891750000000000
592.781250000000000 218.968750000000000
f: 330 tv: 0 nM: 2
573.496949999999970 171.248470000000000
565.235289999999960 224.221920000000010
f: 330 tv: 1 nM: 2
601.140200000000050 168.742999999999990
590.540280000000050 218.187929999999990
f: 331 tv: 0 nM: 2
571.144099999999980 170.755889999999990
562.402770000000030 223.425000000000010
f: 331 tv: 1 nM: 2
599.500000000000000 168.654750000000010
587.838010000000050 218.387329999999990
f: 332 tv: 0 nM: 2
569.054930000000010 170.462430000000010
560.669740000000050 223.317900000000010
f: 332 tv: 1 nM: 2
597.500000000000000 168.500000000000000
585.326540000000020 217.928570000000010
f: 333 tv: 0 nM: 2
566.744749999999950 170.107900000000000
558.231319999999980 222.316329999999990
f: 333 tv: 1 nM: 2
595.716680000000000 168.338879999999990
583.205870000000000 217.904419999999990
f: 334 tv: 0 nM: 2
564.877929999999990 169.866269999999990
554.581050000000000 222.243239999999990
f: 334 tv: 1 nM: 2
594.018680000000020 168.509340000000010
581.568179999999980 217.607149999999990
f: 335 tv: 0 nM: 2
562.515319999999970 169.365039999999990
553.071839999999950 221.661679999999990
f: 335 tv: 1 nM: 2
592.643620000000060 168.196810000000000
579.907780000000000 217.152480000000000
f: 336 tv: 0 nM: 2
559.872859999999950 169.367230000000010
550.155089999999970 221.800630000000010
f: 336 tv: 1 nM: 2
591.500000000000000 168.000000000000000
578.743960000000020 217.472880000000000
f: 337 tv: 0 nM: 2
557.556209999999960 169.464490000000010
548.092470000000050 221.393830000000010
f: 337 tv: 1 nM: 2
590.454100000000040 167.566329999999990
576.851440000000030 217.054350000000000
f: 338 tv: 0 nM: 2
555.991940000000000 168.959669999999990
545.184020000000030 221.407970000000010
f: 338 tv: 1 nM: 2
589.455870000000000 167.436280000000010
575.456969999999960 216.950330000000010
f: 339 tv: 0 nM: 2
553.549129999999990 168.488429999999990
542.542659999999960 221.201220000000010
f: 339 tv: 1 nM: 2
588.614559999999980 167.406250000000000
574.344360000000050 217.135760000000000
f: 340 tv: 0 nM: 2
552.231570000000030 168.294739999999990
540.160089999999970 220.671359999999990
f: 340 tv: 1 nM: 2
588.419070000000030 166.804759999999990
573.443729999999960 216.963580000000010
f: 341 tv: 0 nM: 2
550.624270000000020 168.008670000000000
537.940249999999990 220.619570000000010
f: 341 tv: 1 nM: 2
588.165039999999980 166.645630000000010
572.987669999999980 216.987660000000010
f: 342 tv: 0 nM: 2
548.201720000000020 168.167620000000000
535.984069999999970 220.170210000000000
f: 342 tv: 1 nM: 2
588.071410000000010 166.476200000000010
572.625729999999980 216.580839999999990
f: 343 tv: 0 nM: 2
547.065249999999990 167.972820000000010
534.379639999999990 220.262339999999990
f: 343 tv: 1 nM: 2
588.131290000000040 166.378780000000010
572.776849999999970 216.536730000000010
f: 344 tv: 0 nM: 2
545.222229999999970 167.264710000000010
532.265260000000010 219.954270000000010
f: 344 tv: 1 nM: 2
588.750000000000000 166.146549999999990
572.633360000000040 216.515150000000010
f: 345 tv: 0 nM: 2
544.328740000000040 166.845310000000010
531.127809999999950 219.822219999999990
f: 345 tv: 1 nM: 2
589.631840000000010 165.895450000000010
573.370480000000040 216.539150000000010
f: 346 tv: 0 nM: 2
544.000000000000000 166.925000000000010
529.817139999999990 220.488570000000010
f: 346 tv: 1 nM: 2
590.778320000000010 165.768859999999990
574.169859999999970 216.798080000000000
f: 347 tv: 0 nM: 2
542.981199999999940 166.981190000000000
528.482359999999970 220.617650000000000
f: 347 tv: 1 nM: 2
591.711000000000010 165.642200000000000
575.054930000000010 217.277449999999990
f: 348 tv: 0 nM: 2
542.617370000000050 167.079820000000010
527.321410000000010 220.760989999999990
f: 348 tv: 1 nM: 2
593.513370000000010 165.638399999999990
576.441649999999980 217.258330000000000
f: 349 tv: 0 nM: 2
542.546939999999950 167.098590000000000
526.645689999999950 220.557140000000000
f: 349 tv: 1 nM: 2
595.094060000000010 165.603960000000000
578.034300000000030 217.597140000000000
f: 350 tv: 0 nM: 2
542.129329999999980 167.246280000000010
526.185790000000000 221.439899999999990
f: 350 tv: 1 nM: 2
596.679629999999970 165.665050000000010
579.802059999999980 217.817700000000000
f: 351 tv: 0 nM: 2
542.210270000000040 167.253850000000000
526.103820000000040 221.439899999999990
f: 351 tv: 1 nM: 2
598.661929999999980 165.666670000000010
581.651250000000000 217.854940000000000
f: 352 tv: 0 nM: 2
542.863889999999970 167.150990000000010
526.291439999999970 222.057790000000010
f: 352 tv: 1 nM: 2
601.328430000000030 165.671570000000000
583.896730000000050 217.951079999999990
f: 353 tv: 0 nM: 2
543.537109999999980 167.383670000000000
526.748600000000010 222.546969999999990
f: 353 tv: 1 nM: 2
603.518680000000020 165.859820000000010
586.733089999999950 218.138520000000000
f: 354 tv: 0 nM: 2
544.911190000000030 167.761410000000010
527.256470000000040 222.943009999999990
f: 354 tv: 1 nM: 2
606.373720000000050 165.752530000000010
589.867740000000030 218.651610000000010
f: 355 tv: 0 nM: 2
546.212890000000020 167.775119999999990
528.154239999999960 223.361690000000010
f: 355 tv: 1 nM: 2
609.210749999999960 166.024509999999990
592.020390000000020 218.923460000000010
f: 356 tv: 0 nM: 2
547.461180000000010 167.956619999999990
529.760740000000060 223.981190000000000
f: 356 tv: 1 nM: 2
612.620540000000010 165.808030000000000
595.661680000000050 219.077850000000010
f: 357 tv: 0 nM: 2
549.350770000000010 167.824600000000000
531.005189999999970 224.187500000000000
f: 357 tv: 1 nM: 2
615.757020000000010 165.855130000000000
599.157410000000030 219.490739999999990
f: 358 tv: 0 nM: 2
551.121890000000010 167.900499999999990
532.949709999999980 224.465610000000000
f: 358 tv: 1 nM: 2
619.065799999999970 166.171050000000010
602.549989999999980 219.385300000000000
f: 359 tv: 0 nM: 2
553.914980000000010 167.979999999999990
534.962099999999960 224.694439999999990
f: 359 tv: 1 nM: 2
623.237370000000060 166.222230000000000
605.793760000000020 219.456250000000010
f: 360 tv: 0 nM: 2
555.598570000000000 167.920179999999990
537.546879999999990 224.994800000000000
f: 360 tv: 1 nM: 2
626.364010000000010 165.952000000000000
609.645080000000010 219.577159999999990
f: 361 tv: 0 nM: 2
558.824769999999940 167.633180000000010
539.968930000000000 225.525420000000000
f: 361 tv: 1 nM: 2
630.454100000000040 166.015310000000000
614.194949999999950 220.128940000000000
f: 362 tv: 0 nM: 2
561.606810000000000 168.111359999999990
543.088560000000030 225.833329999999990
f: 362 tv: 1 nM: 2
634.352300000000010 165.477280000000010
618.398800000000050 220.500000000000000
f: 363 tv: 0 nM: 2
565.436580000000050 167.951220000000010
545.884220000000030 226.600979999999990
f: 363 tv: 1 nM: 2
638.297059999999990 165.688109999999990
621.897830000000000 220.274200000000010
f: 364 tv: 0 nM: 2
568.246399999999990 168.076550000000000
550.150449999999980 226.807880000000010
f: 364 tv: 1 nM: 2
641.986819999999970 165.530700000000000
627.324340000000010 220.452699999999990
f: 365 tv: 0 nM: 2
571.651790000000010 168.200899999999990
553.408019999999960 227.068389999999990
f: 365 tv: 1 nM: 2
646.075870000000010 165.799100000000010
631.910160000000020 220.326359999999990
f: 366 tv: 0 nM: 2
575.323300000000020 167.836209999999990
557.000000000000000 227.578540000000000
f: 366 tv: 1 nM: 2
650.799009999999950 165.436280000000010
636.838870000000040 220.788900000000010
f: 367 tv: 0 nM: 2
579.483579999999960 168.227690000000000
561.142519999999990 228.072430000000000
f: 367 tv: 1 nM: 2
654.631589999999960 165.561399999999990
641.096859999999990 220.596880000000000
f: 368 tv: 0 nM: 2
583.520750000000020 168.077730000000000
565.753299999999970 228.506550000000000
f: 368 tv: 1 nM: 2
659.380000000000000 166.040010000000000
645.282349999999950 221.252950000000000
f: 369 tv: 0 nM: 2
588.117370000000050 168.117390000000000
569.716059999999970 228.391969999999990
f: 369 tv: 1 nM: 2
663.418760000000020 165.381260000000000
650.687500000000000 221.150740000000010
f: 370 tv: 0 nM: 2
591.888370000000010 168.199040000000000
574.351750000000040 228.866840000000000
f: 370 tv: 1 nM: 2
668.214910000000030 165.390350000000010
655.372070000000010 220.744190000000000
f: 371 tv: 0 nM: 2
596.679260000000000 168.160370000000000
578.490419999999970 229.550230000000000
f: 371 tv: 1 nM: 2
672.678589999999990 165.474490000000000
660.376340000000030 221.349459999999990
f: 372 tv: 0 nM: 2
601.316040000000040 168.297169999999990
584.391970000000010 229.806530000000010
f: 372 tv: 1 nM: 2
676.084600000000020 165.530759999999990
664.726070000000050 221.300540000000010
f: 373 tv: 0 nM: 2
606.425719999999960 168.396040000000000
589.486629999999990 230.275409999999990
f: 373 tv: 1 nM: 2
681.273680000000010 165.321050000000010
669.243960000000020 221.533130000000000
f: 374 tv: 0 nM: 2
611.090029999999960 168.395000000000010
593.831969999999960 230.174270000000010
f: 374 tv: 1 nM: 2
685.565429999999990 165.523360000000000
674.029239999999960 221.620129999999990
f: 375 tv: 0 nM: 2
615.817500000000000 168.432490000000000
598.685610000000000 230.727080000000000
f: 375 tv: 1 nM: 2
689.313170000000010 165.065930000000010
679.075010000000020 221.035000000000000
f: 376 tv: 0 nM: 2
620.907289999999990 168.402440000000010
603.753479999999970 230.760380000000000
f: 376 tv: 1 nM: 2
694.065249999999990 165.191300000000010
683.798890000000030 221.206529999999990
f: 377 tv: 0 nM: 2
625.648320000000010 168.385590000000010
609.238339999999990 230.761689999999990
f: 377 tv: 1 nM: 2
698.545470000000020 164.772719999999990
688.475590000000010 220.317080000000000
f: 378 tv: 0 nM: 2
630.483830000000010 168.210649999999990
614.544070000000030 231.049229999999990
f: 378 tv: 1 nM: 2
702.568359999999980 164.529910000000000
692.311100000000010 220.244450000000000
f: 379 tv: 0 nM: 2
635.112550000000060 168.335500000000000
620.107120000000010 230.795909999999990
f: 379 tv: 1 nM: 2
706.560179999999950 164.300929999999990
696.868410000000040 219.736850000000000
f: 380 tv: 0 nM: 2
640.322940000000020 167.856249999999990
625.445920000000000 230.767560000000000
f: 380 tv: 1 nM: 2
710.049440000000000 164.252749999999990
701.757870000000030 219.826310000000010
f: 381 tv: 0 nM: 2
645.978330000000030 167.474030000000000
630.781740000000010 230.906100000000010
f: 381 tv: 1 nM: 2
714.171569999999970 164.083329999999990
706.742619999999990 219.331359999999990
f: 382 tv: 0 nM: 2
650.255490000000010 167.618940000000010
636.124329999999990 231.169310000000000
f: 382 tv: 1 nM: 2
717.905579999999990 163.661120000000010
710.461789999999950 219.550000000000010
f: 383 tv: 0 nM: 2
654.894350000000030 167.713910000000000
641.555539999999950 231.585860000000000
f: 383 tv: 1 nM: 2
722.642879999999990 163.619049999999990
714.680600000000030 219.013090000000010
f: 384 tv: 0 nM: 2
660.530210000000010 167.048840000000010
647.031129999999960 231.435679999999990
f: 384 tv: 1 nM: 2
725.737370000000060 163.681819999999990
718.528689999999980 218.837330000000010
f: 385 tv: 0 nM: 2
665.814210000000000 167.130740000000000
652.533019999999960 231.396220000000000
f: 385 tv: 1 nM: 2
728.602780000000050 163.121489999999990
722.305420000000030 219.162170000000000
f: 386 tv: 0 nM: 2
670.462340000000040 166.989240000000000
658.264279999999990 231.397609999999990
f: 386 tv: 1 nM: 2
731.504879999999960 163.315540000000000
726.783320000000000 218.810000000000000
f: 387 tv: 0 nM: 2
675.378720000000040 167.284650000000000
663.810550000000030 232.248899999999990
f: 387 tv: 1 nM: 2
734.886780000000040 163.273590000000010
729.746759999999990 218.240389999999990
f: 388 tv: 0 nM: 2
680.625610000000050 167.405790000000000
669.509400000000030 231.854459999999990
f: 388 tv: 1 nM: 2
737.790830000000030 163.250000000000000
733.682069999999950 218.312500000000000
f: 389 tv: 0 nM: 2
685.735840000000050 167.476409999999990
673.997070000000010 232.779419999999990
f: 389 tv: 1 nM: 2
740.899049999999990 163.687500000000000
737.588010000000050 218.066890000000000
f: 390 tv: 0 nM: 2
690.205630000000040 167.747670000000000
679.542910000000010 232.596570000000010
f: 390 tv: 1 nM: 2
743.504760000000030 163.661910000000010
740.748529999999960 218.248539999999990
f: 391 tv: 0 nM: 2
694.789980000000010 167.938350000000010
685.583679999999960 232.989790000000000
f: 391 tv: 1 nM: 2
746.909120000000030 163.568180000000010
743.546510000000010 218.488370000000000
f: 392 tv: 0 nM: 2
699.935610000000000 168.019319999999990
690.153630000000020 232.770950000000000
f: 392 tv: 1 nM: 2
748.304989999999980 164.274990000000000
746.325010000000020 218.500000000000000
f: 393 tv: 0 nM: 2
704.780269999999970 168.800450000000010
695.661320000000050 233.562209999999990
f: 393 tv: 1 nM: 2
750.995059999999970 164.287129999999990
748.949709999999980 218.692309999999990
f: 394 tv: 0 nM: 2
709.648130000000040 168.976850000000010
700.125670000000010 233.558650000000000
f: 394 tv: 1 nM: 2
752.909120000000030 164.354549999999990
751.464290000000010 218.613100000000000
f: 395 tv: 0 nM: 2
714.033630000000020 169.283660000000000
706.412839999999960 233.899080000000000
f: 395 tv: 1 nM: 2
754.797059999999990 164.762370000000000
753.281619999999980 219.511490000000010
f: 396 tv: 0 nM: 2
717.089720000000060 170.055560000000010
710.032169999999950 234.175960000000000
f: 396 tv: 1 nM: 2
756.385440000000020 165.385420000000010
755.382510000000020 219.358430000000000
f: 397 tv: 0 nM: 2
721.386349999999990 170.456600000000010
714.693480000000020 234.826629999999990
f: 397 tv: 1 nM: 2
757.968200000000020 165.559100000000000
757.268069999999970 219.448790000000000
f: 398 tv: 0 nM: 2
725.294859999999970 170.987180000000000
718.914980000000010 235.074999999999990
f: 398 tv: 1 nM: 2
759.428589999999990 165.939560000000000
758.555849999999960 219.609039999999990
f: 399 tv: 0 nM: 2
728.517519999999990 171.750000000000000
722.675780000000030 235.203200000000010
f: 399 tv: 1 nM: 2
760.236819999999970 166.596499999999990
759.521060000000030 219.705260000000010
f: 400 tv: 0 nM: 2
731.838870000000040 171.940769999999990
726.174129999999990 235.656250000000000
f: 400 tv: 1 nM: 2
761.479190000000020 166.947920000000010
760.737669999999980 219.527770000000000
f: 401 tv: 0 nM: 2
734.560359999999950 172.383620000000010
729.756840000000010 235.934100000000000
f: 401 tv: 1 nM: 2
762.087400000000000 167.441740000000010
761.560730000000040 219.982149999999990
f: 402 tv: 0 nM: 2
737.320069999999990 172.932250000000010
732.730040000000030 236.070420000000010
f: 402 tv: 1 nM: 2
762.404779999999960 167.371430000000000
761.877439999999980 219.887100000000000
f: 403 tv: 0 nM: 2
739.918270000000010 173.081729999999990
735.851869999999960 236.594650000000000
f: 403 tv: 1 nM: 2
762.878479999999970 167.584110000000010
762.927059999999980 220.246520000000000
f: 404 tv: 0 nM: 2
742.112979999999990 173.593750000000000
737.604000000000040 237.117250000000010
f: 404 tv: 1 nM: 2
762.675539999999960 168.101059999999990
763.447999999999980 219.940000000000000
f: 405 tv: 0 nM: 2
743.722779999999940 173.748809999999990
739.680970000000000 236.968320000000010
f: 405 tv: 1 nM: 2
762.354190000000020 168.250000000000000
762.753299999999970 219.832249999999990
f: 406 tv: 0 nM: 2
745.441959999999990 174.491070000000010
741.072630000000000 237.128199999999990
f: 406 tv: 1 nM: 2
762.454100000000040 168.433670000000010
762.385930000000030 219.939590000000010
f: 407 tv: 0 nM: 2
746.529540000000000 174.956819999999990
742.418149999999970 237.077440000000000
f: 407 tv: 1 nM: 2
761.695860000000040 168.453610000000000
761.472899999999980 220.358430000000000
f: 408 tv: 0 nM: 2
747.062810000000010 175.106979999999990
742.536320000000050 237.510680000000010
f: 408 tv: 1 nM: 2
760.508850000000050 169.061950000000000
760.174499999999970 220.399319999999990
f: 409 tv: 0 nM: 2
747.529660000000040 175.130140000000010
743.441959999999990 237.321429999999990
f: 409 tv: 1 nM: 2
759.415100000000050 168.698119999999990
758.756470000000040 220.250000000000000
f: 410 tv: 0 nM: 2
747.519170000000030 175.129179999999990
743.776979999999980 237.215960000000000
f: 410 tv: 1 nM: 2
758.382320000000050 169.105880000000010
756.922299999999950 220.003369999999990
f: 411 tv: 0 nM: 2
747.681820000000020 175.100480000000000
743.488770000000050 237.024779999999990
f: 411 tv: 1 nM: 2
756.163390000000050 169.435640000000010
755.678350000000020 220.031460000000010
f: 412 tv: 0 nM: 2
747.442990000000010 175.732450000000000
742.960330000000000 236.624339999999990
f: 412 tv: 1 nM: 2
754.798769999999990 169.481709999999990
753.363650000000010 219.469699999999990
f: 413 tv: 0 nM: 2
746.990360000000010 175.918270000000010
741.995120000000040 236.026829999999990
f: 413 tv: 1 nM: 2
752.614559999999980 169.312500000000000
750.817019999999960 220.003269999999990
f: 414 tv: 0 nM: 2
746.549740000000040 176.026060000000000
741.369450000000030 236.126100000000010
f: 414 tv: 1 nM: 2
749.956540000000020 169.423920000000010
747.932130000000030 219.882139999999990
f: 415 tv: 0 nM: 2
745.714969999999990 175.992750000000000
739.774480000000040 235.567929999999990
f: 415 tv: 1 nM: 2
748.423829999999950 169.561910000000010
745.902590000000030 219.123380000000000
f: 416 tv: 0 nM: 2
744.490779999999970 175.834110000000010
738.445799999999960 235.492619999999990
f: 416 tv: 1 nM: 2
746.333309999999980 169.459599999999990
742.832340000000040 219.110780000000010
f: 417 tv: 0 nM: 2
743.119929999999950 175.334840000000010
737.192500000000000 234.500000000000000
f: 417 tv: 1 nM: 2
744.260859999999980 169.228260000000010
740.169800000000010 219.103780000000000
f: 418 tv: 0 nM: 2
742.145260000000010 175.464280000000000
735.855959999999980 234.328800000000000
f: 418 tv: 1 nM: 2
742.137510000000020 169.362500000000010
738.000000000000000 218.000000000000000
f: 419 tv: 0 nM: 2
740.335879999999970 175.164140000000000
734.214720000000060 233.914700000000010
f: 419 tv: 1 nM: 2
740.301209999999970 168.728910000000010
735.277410000000030 218.571910000000000
f: 420 tv: 0 nM: 2
739.522699999999990 174.896469999999990
732.518800000000060 233.276890000000010
f: 420 tv: 1 nM: 2
738.343750000000000 168.656250000000000
733.132079999999970 218.097489999999990
f: 421 tv: 0 nM: 2
737.924989999999980 174.755010000000000
730.951050000000010 232.878860000000000
f: 421 tv: 1 nM: 2
735.074340000000010 168.925670000000000
729.859379999999990 218.115630000000010
f: 422 tv: 0 nM: 2
736.366520000000040 174.735600000000010
729.712340000000040 232.255370000000000
f: 422 tv: 1 nM: 2
732.827880000000050 168.311479999999990
727.156680000000050 217.356660000000010
f: 423 tv: 0 nM: 2
735.004879999999960 174.621950000000000
727.822940000000020 231.744800000000000
f: 423 tv: 1 nM: 2
730.941159999999970 169.347060000000000
724.416690000000020 217.442309999999990
f: 424 tv: 0 nM: 2
733.158630000000020 174.432799999999990
725.982060000000050 230.931140000000000
f: 424 tv: 1 nM: 2
728.494509999999990 169.225280000000000
722.054319999999960 217.054350000000000
f: 425 tv: 0 nM: 2
731.468439999999990 174.794739999999990
724.696410000000010 230.863100000000000
f: 425 tv: 1 nM: 2
726.000000000000000 167.000000000000000
718.977600000000050 216.641789999999990
f: 426 tv: 0 nM: 2
729.907720000000040 174.751280000000010
722.086180000000010 230.379300000000000
f: 426 tv: 1 nM: 2
724.921879999999990 169.036450000000000
716.164610000000040 216.714280000000000
f: 427 tv: 0 nM: 2
728.188419999999950 174.658300000000000
720.798220000000010 229.233920000000010
f: 427 tv: 1 nM: 2
722.691829999999980 169.075580000000000
713.786989999999950 216.217389999999990
f: 428 tv: 0 nM: 2
726.577329999999960 174.293810000000010
718.686029999999960 229.412800000000000
f: 428 tv: 1 nM: 2
721.352480000000010 168.770490000000000
711.973079999999980 215.942309999999990
f: 429 tv: 0 nM: 2
724.753720000000040 174.100979999999990
717.058470000000060 228.558470000000000
f: 429 tv: 1 nM: 2
719.911320000000050 169.056459999999990
710.320500000000040 215.621800000000010
f: 430 tv: 0 nM: 2
722.773010000000000 173.640809999999990
715.234069999999970 228.680849999999990
f: 430 tv: 1 nM: 2
717.412349999999950 168.788670000000000
709.003479999999970 215.552079999999990
f: 431 tv: 0 nM: 2
720.989069999999970 173.428959999999990
713.297670000000040 228.283230000000000
f: 431 tv: 1 nM: 2
716.909850000000010 168.573780000000000
706.866940000000000 214.908260000000010
f: 432 tv: 0 nM: 2
718.945010000000020 173.178010000000000
711.710940000000050 227.914060000000010
f: 432 tv: 1 nM: 2
716.121459999999960 168.464280000000000
705.678099999999970 215.095890000000000
f: 433 tv: 0 nM: 2
717.238590000000040 173.241120000000000
708.485289999999960 227.750000000000000
f: 433 tv: 1 nM: 2
713.201900000000020 168.384610000000010
703.892879999999990 215.000000000000000
f: 434 tv: 0 nM: 2
714.882510000000020 172.822300000000010
706.271359999999960 227.533539999999990
f: 434 tv: 1 nM: 2
712.358700000000000 168.228260000000010
702.323790000000030 215.036880000000000
f: 435 tv: 0 nM: 2
712.888919999999980 172.934779999999990
704.021849999999970 227.510920000000000
f: 435 tv: 1 nM: 2
711.683350000000020 167.761110000000000
701.057680000000000 215.157680000000000
f: 436 tv: 0 nM: 2
711.778749999999950 172.818970000000010
701.776179999999950 227.485459999999990
f: 436 tv: 1 nM: 2
710.277770000000030 168.000000000000000
699.546749999999970 214.946050000000010
f: 437 tv: 0 nM: 2
709.354739999999990 172.737429999999990
699.601199999999950 227.232149999999990
f: 437 tv: 1 nM: 2
709.220950000000020 167.674420000000000
698.583309999999980 215.143339999999990
f: 438 tv: 0 nM: 2
706.841739999999960 172.577900000000000
696.829770000000050 226.957439999999990
f: 438 tv: 1 nM: 2
708.387629999999940 167.808989999999990
697.295589999999950 215.110060000000000
f: 439 tv: 0 nM: 2
704.832400000000010 172.196030000000010
695.112060000000040 226.974140000000010
f: 439 tv: 1 nM: 2
706.876530000000000 167.685180000000000
695.629149999999980 215.049669999999990
f: 440 tv: 0 nM: 2
703.071050000000010 172.407100000000010
691.953489999999990 226.488370000000000
f: 440 tv: 1 nM: 2
706.307680000000000 167.104400000000000
694.391049999999950 214.429489999999990
f: 441 tv: 0 nM: 2
701.129329999999980 171.606320000000010
690.789920000000050 225.785720000000000
f: 441 tv: 1 nM: 2
705.530269999999970 166.848480000000000
693.041020000000000 214.847019999999990
f: 442 tv: 0 nM: 2
699.032780000000000 171.652999999999990
687.615850000000020 226.439030000000000
f: 442 tv: 1 nM: 2
705.292299999999950 166.715390000000010
692.349669999999950 214.248250000000010
f: 443 tv: 0 nM: 2
697.525880000000030 171.264250000000000
685.230530000000040 226.161679999999990
f: 443 tv: 1 nM: 2
705.358340000000000 166.024990000000000
691.635440000000020 214.072920000000010
f: 444 tv: 0 nM: 2
696.497560000000020 170.992750000000000
683.000000000000000 225.663940000000000
f: 444 tv: 1 nM: 2
704.112920000000030 166.817200000000010
691.167910000000010 213.988800000000000
f: 445 tv: 0 nM: 2
695.225400000000040 170.398959999999990
681.727719999999980 225.075909999999990
f: 445 tv: 1 nM: 2
703.723389999999990 166.095750000000010
690.858150000000020 213.698579999999990
f: 446 tv: 0 nM: 2
694.405819999999950 170.002410000000000
679.905880000000020 225.094089999999990
f: 446 tv: 1 nM: 2
704.137510000000020 166.100010000000000
690.703430000000030 213.762069999999990
f: 447 tv: 0 nM: 2
693.220090000000030 169.624410000000010
678.425899999999960 224.666670000000010
f: 447 tv: 1 nM: 2
704.825010000000020 165.699999999999990
691.011169999999990 213.416200000000000
f: 448 tv: 0 nM: 2
693.088989999999970 169.411000000000000
677.361269999999990 224.445079999999990
f: 448 tv: 1 nM: 2
705.234919999999990 165.000000000000000
691.410279999999940 212.801289999999990
f: 449 tv: 0 nM: 2
692.720400000000040 168.883880000000000
676.523249999999960 224.273249999999990
f: 449 tv: 1 nM: 2
707.024049999999990 164.427889999999990
692.333309999999980 212.993060000000010
f: 450 tv: 0 nM: 2
692.863650000000010 168.861240000000010
676.877690000000030 224.138309999999990
f: 450 tv: 1 nM: 2
708.500000000000000 164.101120000000010
693.681519999999980 212.971340000000000
f: 451 tv: 0 nM: 2
693.398929999999950 167.968079999999990
677.000000000000000 223.846939999999990
f: 451 tv: 1 nM: 2
710.345220000000040 163.869049999999990
695.385499999999980 212.633590000000000
f: 452 tv: 0 nM: 2
695.104979999999950 167.905000000000000
677.312189999999990 223.962430000000010
f: 452 tv: 1 nM: 2
711.796510000000010 163.529069999999990
698.000000000000000 212.141510000000010
f: 453 tv: 0 nM: 2
696.091130000000020 167.384230000000000
678.619140000000020 223.601040000000010
f: 453 tv: 1 nM: 2
714.252619999999980 163.542100000000000
700.392519999999990 212.303740000000000
f: 454 tv: 0 nM: 2
698.129270000000020 167.087799999999990
680.655819999999950 223.765120000000000
f: 454 tv: 1 nM: 2
717.729190000000020 163.302079999999990
702.295039999999970 212.105590000000010
f: 455 tv: 0 nM: 2
700.281070000000000 167.179110000000010
682.627690000000030 223.776600000000000
f: 455 tv: 1 nM: 2
719.601199999999950 162.744049999999990
705.385930000000030 212.261750000000010
f: 456 tv: 0 nM: 2
703.190370000000030 166.659899999999990
684.917850000000040 223.852659999999990
f: 456 tv: 1 nM: 2
722.886110000000030 162.544559999999990
709.337830000000050 212.182430000000010
f: 457 tv: 0 nM: 2
706.331789999999960 166.836459999999990
687.601070000000050 224.000000000000000
f: 457 tv: 1 nM: 2
725.314449999999970 162.381440000000000
711.457459999999970 212.141850000000010
f: 458 tv: 0 nM: 2
708.710879999999970 166.827010000000000
691.571410000000010 223.913790000000010
f: 458 tv: 1 nM: 2
728.282169999999950 162.148509999999990
714.802249999999960 212.294770000000000
f: 459 tv: 0 nM: 2
711.988950000000050 166.573010000000010
695.030210000000010 224.431320000000000
f: 459 tv: 1 nM: 2
731.563229999999980 162.385060000000010
718.728209999999990 212.120800000000000
f: 460 tv: 0 nM: 2
716.041079999999970 166.728320000000000
698.805119999999990 224.935900000000000
f: 460 tv: 1 nM: 2
734.939570000000000 162.428570000000010
721.250000000000000 212.830890000000010
f: 461 tv: 0 nM: 2
719.705320000000030 166.852659999999990
703.097899999999980 224.851850000000010
f: 461 tv: 1 nM: 2
738.352300000000010 162.647719999999990
725.958980000000000 212.152989999999990
f: 462 tv: 0 nM: 2
723.247619999999980 166.686330000000000
707.618529999999960 225.443299999999990
f: 462 tv: 1 nM: 2
741.292540000000030 162.611690000000010
730.037420000000000 212.557830000000000
f: 463 tv: 0 nM: 2
728.188350000000010 167.154709999999990
711.868159999999990 225.676620000000010
f: 463 tv: 1 nM: 2
744.523559999999970 162.470580000000010
734.379459999999990 212.730500000000010
f: 464 tv: 0 nM: 2
732.894469999999960 167.123110000000000
715.888919999999980 226.393720000000000
f: 464 tv: 1 nM: 2
747.401179999999950 163.052320000000010
737.333309999999980 212.621219999999990
f: 465 tv: 0 nM: 2
737.238889999999970 167.334980000000000
720.601139999999990 226.638730000000010
f: 465 tv: 1 nM: 2
750.805179999999950 162.850650000000000
740.927000000000020 213.156939999999990
f: 466 tv: 0 nM: 2
739.608950000000050 167.209499999999990
725.409610000000040 226.960450000000010
f: 466 tv: 1 nM: 2
754.219969999999990 162.853330000000000
744.549679999999970 213.003310000000000
f: 467 tv: 0 nM: 2
745.024289999999950 167.941740000000010
729.989810000000030 227.816329999999990
f: 467 tv: 1 nM: 2
757.335199999999990 163.176130000000000
747.551209999999970 213.436749999999990
f: 468 tv: 0 nM: 2
748.626160000000030 168.140179999999990
735.107480000000010 227.936399999999990
f: 468 tv: 1 nM: 2
760.902590000000030 162.792210000000010
750.902829999999990 213.425720000000010
f: 469 tv: 0 nM: 2
752.854919999999990 168.078129999999990
739.681820000000020 228.668460000000010
f: 469 tv: 1 nM: 2
763.062500000000000 163.312500000000000
755.002929999999990 213.491120000000000
f: 470 tv: 0 nM: 2
757.325680000000030 168.761470000000000
743.241999999999960 228.727000000000000
f: 470 tv: 1 nM: 2
766.108950000000050 163.326920000000000
757.584899999999950 213.342770000000000
f: 471 tv: 0 nM: 2
760.849550000000020 168.817119999999990
748.567750000000050 229.413540000000010
f: 471 tv: 1 nM: 2
768.739990000000030 163.493329999999990
759.184750000000010 213.931150000000000
f: 472 tv: 0 nM: 2
765.471990000000010 169.144870000000000
753.000000000000000 229.822039999999990
f: 472 tv: 1 nM: 2
770.764710000000040 163.652940000000000
762.557369999999990 213.688520000000010
f: 473 tv: 0 nM: 2
769.647219999999950 169.371489999999990
757.739810000000030 230.561219999999990
f: 473 tv: 1 nM: 2
773.094910000000030 163.886079999999990
766.266660000000000 213.893339999999990
f: 474 tv: 0 nM: 2
773.008730000000010 169.735809999999990
761.589540000000060 230.880599999999990
f: 474 tv: 1 nM: 2
775.276179999999950 163.776180000000010
768.490909999999990 214.081819999999990
f: 475 tv: 0 nM: 2
776.631229999999960 170.253390000000000
764.862060000000040 231.125609999999990
f: 475 tv: 1 nM: 2
777.203669999999990 164.123459999999990
770.729190000000020 214.159730000000000
f: 476 tv: 0 nM: 2
780.455929999999970 170.049229999999990
768.822570000000040 231.059910000000000
f: 476 tv: 1 nM: 2
779.529419999999960 164.352939999999990
772.618830000000000 214.290989999999990
f: 477 tv: 0 nM: 2
783.779480000000040 170.894870000000000
773.176090000000040 231.536959999999990
f: 477 tv: 1 nM: 2
780.809510000000050 164.714280000000000
775.659120000000030 214.074680000000000
f: 478 tv: 0 nM: 2
787.159300000000030 171.000000000000000
776.859919999999990 231.967670000000000
f: 478 tv: 1 nM: 2
783.047609999999960 165.083329999999990
777.254270000000020 214.280000000000000
f: 479 tv: 0 nM: 2
790.388609999999970 171.016590000000010
780.591130000000020 232.254670000000000
f: 479 tv: 1 nM: 2
783.500000000000000 165.164700000000010
778.872129999999970 214.582380000000000
f: 480 tv: 0 nM: 2
793.409300000000030 171.344560000000000
783.667540000000030 232.649750000000010
f: 480 tv: 1 nM: 2
786.107970000000020 165.164760000000000
781.319150000000040 214.585109999999990
f: 481 tv: 0 nM: 2
796.267879999999990 171.705350000000010
786.876830000000040 232.751240000000000
f: 481 tv: 1 nM: 2
786.966189999999980 165.398650000000000
782.158810000000020 214.354739999999990
f: 482 tv: 0 nM: 2
798.500000000000000 172.067870000000000
790.265689999999950 233.157010000000010
f: 482 tv: 1 nM: 2
788.071410000000010 165.250000000000000
784.267460000000030 214.829450000000010
f: 483 tv: 0 nM: 2
801.243159999999990 172.038639999999990
792.962099999999960 233.073460000000010
f: 483 tv: 1 nM: 2
789.303769999999990 165.854430000000010
785.279300000000030 214.972410000000000
f: 484 tv: 0 nM: 2
804.094669999999950 172.259710000000010
795.860109999999960 233.369260000000000
f: 484 tv: 1 nM: 2
790.858089999999950 165.777019999999990
786.711789999999950 214.982630000000000
f: 485 tv: 0 nM: 2
806.506530000000000 172.789120000000000
798.745180000000000 233.735580000000000
f: 485 tv: 1 nM: 2
791.327940000000010 166.236560000000000
788.492920000000030 215.304959999999990
f: 486 tv: 0 nM: 2
808.888370000000010 172.508929999999990
801.520940000000000 233.517959999999990
f: 486 tv: 1 nM: 2
792.370599999999970 166.105880000000010
788.506899999999970 215.144820000000010
f: 487 tv: 0 nM: 2
810.604060000000000 172.882350000000000
803.895940000000000 233.873089999999990
f: 487 tv: 1 nM: 2
793.000000000000000 165.988370000000000
789.484190000000010 215.256329999999990
f: 488 tv: 0 nM: 2
812.439759999999980 173.185270000000000
806.125610000000050 233.816589999999990
f: 488 tv: 1 nM: 2
793.746579999999990 166.575349999999990
789.611819999999970 215.118419999999990
f: 489 tv: 0 nM: 2
814.356509999999960 173.625000000000000
808.490230000000000 233.965849999999990
f: 489 tv: 1 nM: 2
794.191829999999980 166.563950000000010
790.808290000000060 214.932330000000010
f: 490 tv: 0 nM: 2
816.125000000000000 173.787280000000010
810.010009999999970 234.169999999999990
f: 490 tv: 1 nM: 2
794.135800000000020 166.796290000000000
791.520319999999970 215.703250000000000
f: 491 tv: 0 nM: 2
817.191040000000040 173.969349999999990
811.409300000000030 234.132550000000010
f: 491 tv: 1 nM: 2
794.194089999999960 167.117650000000000
791.623410000000040 215.648730000000000
f: 492 tv: 0 nM: 2
818.173890000000030 174.190830000000010
812.858150000000020 234.330230000000000
f: 492 tv: 1 nM: 2
794.339479999999980 167.012339999999990
791.617250000000010 215.744830000000010
f: 493 tv: 0 nM: 2
819.382510000000020 174.608980000000000
813.972779999999940 234.784650000000000
f: 493 tv: 1 nM: 2
794.404049999999980 167.328280000000010
791.669070000000030 215.586330000000000
f: 494 tv: 0 nM: 2
820.143919999999980 174.916670000000010
814.972779999999940 234.784650000000000
f: 494 tv: 1 nM: 2
794.533810000000020 167.263520000000000
791.992920000000030 215.741140000000000
f: 495 tv: 0 nM: 2
820.579830000000020 175.070420000000010
815.920409999999950 234.728849999999990
f: 495 tv: 1 nM: 2
793.777040000000060 168.006760000000010
792.080320000000030 215.857670000000010
f: 496 tv: 0 nM: 2
820.650210000000020 175.070420000000010
816.037109999999980 235.121289999999990
f: 496 tv: 1 nM: 2
793.500000000000000 168.000000000000000
790.826289999999970 215.385590000000010
f: 497 tv: 0 nM: 2
821.405939999999990 175.080279999999990
816.365289999999960 234.897259999999990
f: 497 tv: 1 nM: 2
793.164490000000000 168.164469999999990
790.049319999999970 215.992950000000010
f: 498 tv: 0 nM: 2
821.037900000000040 175.219699999999990
816.418639999999980 234.937810000000010
f: 498 tv: 1 nM: 2
792.150020000000040 168.107149999999990
789.661870000000020 216.097119999999990
f: 499 tv: 0 nM: 2
821.257510000000020 175.477489999999990
816.418639999999980 234.875599999999990
f: 499 tv: 1 nM: 2
791.380430000000050 168.521739999999990
788.663210000000050 216.607630000000000
f: 500 tv: 0 nM: 2
820.642519999999990 176.237550000000000
816.471800000000030 235.173710000000000
f: 500 tv: 1 nM: 2
791.156250000000000 168.437500000000000
787.545470000000020 216.052439999999990
f: 501 tv: 0 nM: 2
820.357480000000010 176.025700000000000
815.650210000000020 235.079820000000010
f: 501 tv: 1 nM: 2
789.844849999999950 169.068970000000010
785.889710000000040 216.176469999999990
f: 502 tv: 0 nM: 2
819.294679999999970 175.958940000000010
814.895139999999970 235.375609999999990
f: 502 tv: 1 nM: 2
788.494199999999980 168.970930000000010
785.434750000000010 216.923920000000010
f: 503 tv: 0 nM: 2
818.550899999999960 176.416670000000010
814.127380000000020 235.036059999999990
f: 503 tv: 1 nM: 2
787.253969999999980 169.563490000000000
783.640629999999990 216.661450000000000
f: 504 tv: 0 nM: 2
817.507079999999970 176.718020000000000
813.387820000000030 235.141460000000000
f: 504 tv: 1 nM: 2
786.601559999999950 169.539060000000010
782.741390000000020 216.137920000000010
f: 505 tv: 0 nM: 2
816.407780000000000 176.572810000000000
811.860540000000010 235.207900000000000
f: 505 tv: 1 nM: 2
783.666690000000020 169.706349999999990
780.576289999999970 216.254240000000010
f: 506 tv: 0 nM: 2
814.512330000000020 176.967989999999990
810.449219999999970 235.299499999999990
f: 506 tv: 1 nM: 2
782.548769999999990 170.000000000000000
779.315799999999970 216.368419999999990
f: 507 tv: 0 nM: 2
813.372070000000010 176.895360000000010
808.856750000000030 234.929730000000010
f: 507 tv: 1 nM: 2
781.009639999999990 169.875000000000000
777.728820000000040 216.516950000000010
f: 508 tv: 0 nM: 2
811.762700000000000 176.792630000000000
807.099979999999960 234.515790000000010
f: 508 tv: 1 nM: 2
779.148620000000050 169.418920000000010
775.102359999999980 216.673229999999990
f: 509 tv: 0 nM: 2
809.312189999999990 176.957750000000000
805.111760000000000 234.628490000000000
f: 509 tv: 1 nM: 2
777.720580000000040 169.808820000000000
774.263730000000010 216.137360000000000
f: 510 tv: 0 nM: 2
807.548829999999950 176.974430000000010
803.294430000000030 234.362950000000010
f: 510 tv: 1 nM: 2
776.289859999999980 169.789860000000000
771.391300000000000 216.405790000000000
f: 511 tv: 0 nM: 2
805.356810000000000 177.334170000000000
800.255430000000050 233.679350000000000
f: 511 tv: 1 nM: 2
773.974119999999970 170.025859999999990
769.203129999999990 216.000000000000000
f: 512 tv: 0 nM: 2
803.442990000000010 177.305690000000000
798.417109999999980 233.711060000000000
f: 512 tv: 1 nM: 2
770.500000000000000 170.000000000000000
766.875000000000000 217.000000000000000
f: 513 tv: 0 nM: 2
801.167599999999990 177.271970000000010
796.065550000000030 233.822399999999990
f: 513 tv: 1 nM: 2
770.174620000000000 169.452380000000010
764.958309999999980 215.949999999999990
f: 514 tv: 0 nM: 2
798.714659999999980 177.009750000000000
793.912960000000000 233.616909999999990
f: 514 tv: 1 nM: 2
767.468750000000000 170.229170000000010
763.259279999999990 216.107409999999990
f: 515 tv: 0 nM: 2
796.685359999999950 176.824389999999990
791.215879999999970 233.022719999999990
f: 515 tv: 1 nM: 2
765.776309999999970 170.092099999999990
759.805790000000000 216.010789999999990
f: 516 tv: 0 nM: 2
793.989990000000030 176.915010000000000
788.719479999999980 233.190249999999990
f: 516 tv: 1 nM: 2
762.610289999999960 170.242650000000000
757.251830000000040 216.226270000000000
f: 517 tv: 0 nM: 2
791.211729999999990 177.202699999999990
785.655150000000050 233.066499999999990
f: 517 tv: 1 nM: 2
761.320010000000020 170.046660000000000
755.515499999999970 216.186049999999990
f: 518 tv: 0 nM: 2
788.378969999999980 177.521060000000010
783.791929999999980 233.037569999999990
f: 518 tv: 1 nM: 2
758.881350000000000 170.500000000000000
753.259279999999990 216.344449999999990
f: 519 tv: 0 nM: 2
786.283260000000040 177.492619999999990
780.513060000000000 232.678010000000000
f: 519 tv: 1 nM: 2
757.116449999999990 170.232879999999990
751.478269999999950 216.352170000000000
f: 520 tv: 0 nM: 2
783.212279999999960 177.377090000000010
777.933719999999990 232.813250000000010
f: 520 tv: 1 nM: 2
755.184750000000010 170.619570000000010
748.980159999999960 216.384919999999990
f: 521 tv: 0 nM: 2
780.806820000000020 177.823870000000000
775.615170000000030 232.912920000000010
f: 521 tv: 1 nM: 2
753.260250000000040 169.965759999999990
747.579529999999980 217.140150000000010
f: 522 tv: 0 nM: 2
778.242619999999990 178.056209999999990
772.343079999999990 233.869679999999990
f: 522 tv: 1 nM: 2
750.883360000000040 170.983340000000000
744.968200000000020 216.904540000000000
f: 523 tv: 0 nM: 2
776.129459999999990 178.531250000000000
770.533140000000000 233.185430000000000
f: 523 tv: 1 nM: 2
749.071410000000010 171.380950000000010
742.457269999999990 216.982910000000000
f: 524 tv: 0 nM: 2
773.571410000000010 178.587909999999990
767.255859999999980 233.702940000000010
f: 524 tv: 1 nM: 2
747.492859999999950 171.978579999999990
741.027040000000060 217.148650000000000
f: 525 tv: 0 nM: 2
770.333309999999980 179.057300000000000
764.767939999999950 233.674640000000010
f: 525 tv: 1 nM: 2
745.263490000000050 171.533780000000010
737.899289999999950 217.975689999999990
f: 526 tv: 0 nM: 2
768.147029999999970 179.083329999999990
761.681150000000000 234.477039999999990
f: 526 tv: 1 nM: 2
743.750000000000000 172.371219999999990
737.114379999999980 218.063549999999990
f: 527 tv: 0 nM: 2
765.500000000000000 179.351490000000010
758.724730000000020 233.977520000000000
f: 527 tv: 1 nM: 2
742.123349999999960 172.337660000000000
735.254519999999960 218.699999999999990
f: 528 tv: 0 nM: 2
762.470950000000020 179.880650000000000
755.893429999999970 234.530059999999990
f: 528 tv: 1 nM: 2
740.138180000000030 172.190800000000000
733.481319999999980 218.841129999999990
f: 529 tv: 0 nM: 2
759.150939999999990 180.047169999999990
754.450010000000020 234.681240000000000
f: 529 tv: 1 nM: 2
738.253169999999950 172.981020000000000
730.916690000000020 219.400790000000000
f: 530 tv: 0 nM: 2
757.052490000000030 180.370160000000000
751.116580000000000 234.518400000000010
f: 530 tv: 1 nM: 2
736.409120000000030 173.207789999999990
728.329039999999960 219.177410000000010
f: 531 tv: 0 nM: 2
754.053649999999950 180.632769999999990
747.280520000000020 234.780489999999990
f: 531 tv: 1 nM: 2
734.256960000000050 173.659730000000000
726.801510000000010 219.034349999999990
f: 532 tv: 0 nM: 2
751.454770000000050 180.534580000000010
745.641600000000040 234.809740000000010
f: 532 tv: 1 nM: 2
732.585510000000000 173.559200000000000
724.500000000000000 219.500000000000000
f: 533 tv: 0 nM: 2
748.929690000000050 180.492189999999990
743.280880000000020 234.793209999999990
f: 533 tv: 1 nM: 2
731.448300000000020 173.833329999999990
723.068179999999980 219.787870000000000
f: 534 tv: 0 nM: 2
745.773379999999970 180.567749999999990
739.091800000000030 235.104430000000010
f: 534 tv: 1 nM: 2
729.153080000000050 173.653060000000010
720.260859999999980 219.447830000000010
f: 535 tv: 0 nM: 2
743.155459999999950 180.608810000000010
736.451599999999980 234.645160000000000
f: 535 tv: 1 nM: 2
727.639530000000040 173.906980000000000
719.625980000000030 219.927470000000000
f: 536 tv: 0 nM: 2
740.838989999999970 180.548020000000010
732.902100000000020 234.306880000000010
f: 536 tv: 1 nM: 2
726.158509999999980 174.121950000000000
716.595640000000000 219.982609999999990
f: 537 tv: 0 nM: 2
738.476070000000050 180.465419999999990
729.555240000000030 234.337020000000000
f: 537 tv: 1 nM: 2
724.387510000000020 174.125000000000000
714.887569999999980 219.937990000000010
f: 538 tv: 0 nM: 2
735.918819999999980 180.706799999999990
727.261780000000040 234.697049999999990
f: 538 tv: 1 nM: 2
723.814510000000040 174.233870000000000
713.326540000000020 219.928570000000010
f: 539 tv: 0 nM: 2
733.716369999999980 180.807019999999990
724.154109999999950 234.195500000000010
f: 539 tv: 1 nM: 2
722.285709999999990 173.982149999999990
711.931820000000020 220.113630000000000
f: 540 tv: 0 nM: 2
731.340820000000010 180.860700000000010
721.736020000000050 234.583850000000010
f: 540 tv: 1 nM: 2
721.132200000000010 174.160920000000000
710.726620000000030 220.032379999999990
f: 541 tv: 0 nM: 2
728.715879999999970 180.738630000000000
719.881530000000000 234.462430000000010
f: 541 tv: 1 nM: 2
720.097959999999940 174.567020000000010
709.945680000000040 220.054350000000000
f: 542 tv: 0 nM: 2
727.385989999999990 181.160810000000000
717.697509999999970 235.000000000000000
f: 542 tv: 1 nM: 2
719.653320000000010 174.740010000000010
708.718510000000040 221.374069999999990
f: 543 tv: 0 nM: 2
725.193670000000000 181.277449999999990
715.256229999999960 235.500000000000000
f: 543 tv: 1 nM: 2
718.847840000000020 175.043470000000010
708.095580000000040 221.794109999999990
f: 544 tv: 0 nM: 2
723.631170000000000 181.699450000000010
713.475590000000010 236.134140000000000
f: 544 tv: 1 nM: 2
718.869019999999980 175.392850000000010
707.884890000000040 221.924470000000010
f: 545 tv: 0 nM: 2
722.421879999999990 182.406250000000000
711.853460000000040 236.284480000000000
f: 545 tv: 1 nM: 2
718.738339999999990 175.808140000000010
708.259459999999990 223.457550000000000
f: 546 tv: 0 nM: 2
720.892879999999990 182.607149999999990
710.454039999999960 237.040539999999990
f: 546 tv: 1 nM: 2
718.572210000000040 176.161120000000010
707.616639999999960 222.975010000000000
f: 547 tv: 0 nM: 2
719.500000000000000 183.000000000000000
708.997309999999970 237.871659999999990
f: 547 tv: 1 nM: 2
718.680240000000030 176.087200000000000
707.756840000000010 223.503420000000010
f: 548 tv: 0 nM: 2
718.760620000000020 183.058519999999990
707.491210000000020 238.581880000000010
f: 548 tv: 1 nM: 2
719.109190000000010 177.023000000000000
708.027590000000030 224.189650000000000
f: 549 tv: 0 nM: 2
717.852780000000050 183.342639999999990
706.500000000000000 238.995119999999990
f: 549 tv: 1 nM: 2
719.849429999999980 177.132540000000010
708.844420000000010 224.803710000000000
f: 550 tv: 0 nM: 2
717.385989999999990 184.207259999999990
706.039670000000000 239.455029999999990
f: 550 tv: 1 nM: 2
720.268069999999970 176.963910000000000
708.742309999999970 225.011540000000000
f: 551 tv: 0 nM: 2
716.817689999999970 184.151050000000000
705.423710000000030 239.624300000000010
f: 551 tv: 1 nM: 2
720.709470000000010 177.804049999999990
709.932429999999950 225.709460000000010
f: 552 tv: 0 nM: 2
716.459410000000050 184.680209999999990
705.041690000000020 240.067700000000000
f: 552 tv: 1 nM: 2
721.523559999999970 177.811770000000000
710.362489999999980 225.687500000000000
f: 553 tv: 0 nM: 2
716.763180000000030 184.889950000000000
705.448790000000030 240.460849999999990
f: 553 tv: 1 nM: 2
722.258420000000000 178.196630000000000
711.612610000000020 226.596020000000010
f: 554 tv: 0 nM: 2
716.589169999999970 185.112670000000010
705.175539999999960 241.526600000000000
f: 554 tv: 1 nM: 2
723.298829999999950 178.166670000000010
712.107610000000020 226.778490000000010
f: 555 tv: 0 nM: 2
716.923099999999980 185.751280000000010
705.192500000000000 242.441180000000000
f: 555 tv: 1 nM: 2
724.392879999999990 178.785720000000000
713.365360000000010 227.480770000000010
f: 556 tv: 0 nM: 2
717.405819999999950 186.007250000000000
705.952940000000010 242.868810000000000
f: 556 tv: 1 nM: 2
725.365660000000050 179.000000000000000
714.641480000000000 228.047169999999990
f: 557 tv: 0 nM: 2
717.797119999999950 186.775360000000010
706.210389999999960 243.868900000000000
f: 557 tv: 1 nM: 2
727.241149999999950 179.341170000000010
716.212520000000040 228.287510000000000
f: 558 tv: 0 nM: 2
718.379580000000030 187.445020000000000
707.094119999999980 244.604840000000000
f: 558 tv: 1 nM: 2
728.376399999999990 180.044950000000000
718.000000000000000 229.285230000000010
f: 559 tv: 0 nM: 2
719.890750000000030 188.055829999999990
708.377140000000050 245.220000000000000
f: 559 tv: 1 nM: 2
730.010130000000000 180.035360000000000
719.540160000000010 229.507290000000010
f: 560 tv: 0 nM: 2
721.000000000000000 188.688080000000010
710.120970000000060 245.776890000000010
f: 560 tv: 1 nM: 2
730.938899999999990 180.683330000000010
721.258609999999980 229.767239999999990
f: 561 tv: 0 nM: 2
722.663270000000010 189.010210000000000
711.819889999999990 246.572589999999990
f: 561 tv: 1 nM: 2
732.903630000000020 181.439760000000010
722.945860000000040 230.585980000000010
f: 562 tv: 0 nM: 2
724.365720000000010 189.921290000000000
713.294859999999970 247.887180000000000
f: 562 tv: 1 nM: 2
734.746830000000050 181.981020000000000
724.673459999999980 231.071429999999990
f: 563 tv: 0 nM: 2
726.175899999999960 190.722230000000000
715.020809999999980 248.687500000000000
f: 563 tv: 1 nM: 2
736.819579999999970 182.587629999999990
726.789120000000030 232.017010000000000
f: 564 tv: 0 nM: 2
727.872380000000020 191.638020000000010
717.948729999999950 249.884610000000010
f: 564 tv: 1 nM: 2
738.287349999999950 183.752870000000000
729.704529999999980 232.886370000000000
f: 565 tv: 0 nM: 2
729.608830000000010 192.932880000000010
719.116760000000000 250.799499999999990
f: 565 tv: 1 nM: 2
739.809259999999990 184.103090000000010
731.548580000000020 233.576380000000000
f: 566 tv: 0 nM: 2
732.302310000000030 193.709309999999990
721.564939999999980 252.149720000000000
f: 566 tv: 1 nM: 2
741.510740000000060 185.279570000000010
733.775510000000050 234.173460000000010
f: 567 tv: 0 nM: 2
733.963619999999990 194.953890000000000
723.879580000000030 253.358640000000010
f: 567 tv: 1 nM: 2
743.556090000000040 185.915889999999990
736.766480000000000 235.344310000000010
f: 568 tv: 0 nM: 2
736.184200000000030 196.028699999999990
726.755859999999980 254.997050000000000
f: 568 tv: 1 nM: 2
745.354860000000030 187.188170000000010
738.137510000000020 236.568760000000000
f: 569 tv: 0 nM: 2
738.815920000000010 197.191540000000000
728.940550000000030 256.364870000000000
f: 569 tv: 1 nM: 2
747.105900000000020 187.652940000000000
739.972049999999970 237.279509999999990
f: 570 tv: 0 nM: 2
740.784419999999950 198.368900000000000
731.932800000000040 257.384400000000030
f: 570 tv: 1 nM: 2
749.763919999999980 188.222230000000000
742.576419999999980 238.089170000000000
f: 571 tv: 0 nM: 2
743.682009999999990 199.608780000000000
735.223150000000030 258.536710000000030
f: 571 tv: 1 nM: 2
751.168580000000020 189.563950000000010
744.964290000000010 239.100010000000000
f: 572 tv: 0 nM: 2
746.000000000000000 200.474490000000000
738.327760000000010 259.918670000000020
f: 572 tv: 1 nM: 2
752.572210000000040 190.161120000000010
746.841609999999950 239.689439999999990
f: 573 tv: 0 nM: 2
747.867129999999970 201.777770000000000
740.331419999999980 261.082859999999980
f: 573 tv: 1 nM: 2
754.270809999999980 191.500000000000000
748.704410000000050 241.218979999999990
f: 574 tv: 0 nM: 2
750.450259999999960 202.831760000000000
743.830929999999970 262.620790000000000
f: 574 tv: 1 nM: 2
755.850590000000010 191.948270000000010
750.434330000000050 241.080289999999990
f: 575 tv: 0 nM: 2
752.952149999999960 203.590910000000010
746.761409999999960 263.210660000000020
f: 575 tv: 1 nM: 2
757.357909999999950 192.689470000000000
752.208620000000000 242.046770000000010
f: 576 tv: 0 nM: 2
755.130549999999970 204.719210000000000
748.858209999999990 264.119419999999990
f: 576 tv: 1 nM: 2
758.457760000000010 193.549299999999990
754.209659999999990 242.199999999999990
f: 577 tv: 0 nM: 2
757.562189999999990 205.108810000000010
752.192500000000000 264.474150000000010
f: 577 tv: 1 nM: 2
759.804319999999960 193.869570000000010
755.490109999999960 243.049350000000000
f: 578 tv: 0 nM: 2
758.962220000000000 205.648900000000000
753.417050000000020 265.219510000000010
f: 578 tv: 1 nM: 2
760.855099999999990 193.413040000000000
756.417789999999970 242.938350000000010
f: 579 tv: 0 nM: 2
760.883789999999980 205.984649999999990
756.297419999999990 265.264099999999980
f: 579 tv: 1 nM: 2
760.955569999999970 194.244450000000000
757.134890000000040 243.384870000000010
f: 580 tv: 0 nM: 2
762.569700000000010 206.290860000000010
758.000000000000000 265.614140000000020
f: 580 tv: 1 nM: 2
761.415709999999990 194.769669999999990
758.036320000000050 243.375000000000000
f: 581 tv: 0 nM: 2
764.198060000000050 206.282610000000010
760.292910000000010 265.898990000000030
f: 581 tv: 1 nM: 2
761.663019999999960 194.445650000000000
759.651430000000000 243.785220000000010
f: 582 tv: 0 nM: 2
765.383550000000010 206.878999999999990
761.773190000000000 265.945339999999990
f: 582 tv: 1 nM: 2
761.985720000000010 194.838089999999990
759.746639999999960 243.940000000000000
f: 583 tv: 0 nM: 2
766.461180000000010 206.801379999999990
762.931460000000020 265.898469999999970
f: 583 tv: 1 nM: 2
762.371279999999960 194.772279999999990
759.678350000000020 243.968539999999990
f: 584 tv: 0 nM: 2
767.557069999999950 206.984019999999990
764.431270000000040 265.770140000000030
f: 584 tv: 1 nM: 2
762.367679999999950 194.691180000000000
760.059999999999950 243.448000000000010
f: 585 tv: 0 nM: 2
768.519170000000030 207.071779999999990
765.343079999999990 265.598389999999990
f: 585 tv: 1 nM: 2
762.589290000000010 194.815470000000000
759.801330000000010 242.771530000000010
f: 586 tv: 0 nM: 2
769.047059999999990 206.962880000000010
766.337580000000000 266.050749999999990
f: 586 tv: 1 nM: 2
762.322390000000040 194.888150000000000
759.737610000000020 243.195040000000010
f: 587 tv: 0 nM: 2
769.672239999999990 206.856460000000000
767.103820000000040 265.500000000000000
f: 587 tv: 1 nM: 2
762.613339999999990 195.086670000000000
759.794130000000000 242.985289999999990
f: 588 tv: 0 nM: 2
770.113280000000030 207.036939999999990
767.578920000000040 265.331570000000000
f: 588 tv: 1 nM: 2
761.018490000000040 194.768520000000000
759.225829999999970 242.362900000000000
f: 589 tv: 0 nM: 2
770.251160000000030 206.981900000000000
768.299070000000030 265.071779999999990
f: 589 tv: 1 nM: 2
760.831239999999980 195.018750000000010
757.948909999999960 242.500000000000000
f: 590 tv: 0 nM: 2
770.181580000000050 206.771150000000010
768.439640000000050 264.746370000000010
f: 590 tv: 1 nM: 2
759.729190000000020 194.697920000000010
757.672299999999950 242.341219999999990
f: 591 tv: 0 nM: 2
770.382690000000030 206.692730000000010
768.263429999999970 264.446230000000010
f: 591 tv: 1 nM: 2
759.000000000000000 194.500000000000000
756.323549999999950 242.436980000000010
f: 592 tv: 0 nM: 2
770.107120000000010 206.693880000000010
768.374329999999990 263.778079999999990
f: 592 tv: 1 nM: 2
758.104680000000030 194.709309999999990
755.396539999999960 241.910339999999990
f: 593 tv: 0 nM: 2
769.230590000000010 206.450770000000010
768.425839999999990 263.920320000000000
f: 593 tv: 1 nM: 2
756.567080000000030 194.615860000000000
754.000000000000000 242.072589999999990
f: 594 tv: 0 nM: 2
768.970699999999970 206.392689999999990
768.052490000000030 263.486179999999990
f: 594 tv: 1 nM: 2
755.145570000000020 194.696200000000000
752.715389999999960 241.415390000000000
f: 595 tv: 0 nM: 2
767.792299999999950 206.384060000000010
767.321230000000010 263.090669999999990
f: 595 tv: 1 nM: 2
754.412169999999950 194.547300000000010
751.433530000000020 241.433550000000000
f: 596 tv: 0 nM: 2
766.697689999999970 206.648830000000000
766.760189999999970 262.739809999999980
f: 596 tv: 1 nM: 2
753.141970000000010 194.777770000000000
750.212099999999960 241.818180000000010
f: 597 tv: 0 nM: 2
765.355289999999970 206.634220000000000
765.470760000000040 263.122799999999980
f: 597 tv: 1 nM: 2
751.500000000000000 194.397719999999990
748.623410000000040 241.648730000000000
f: 598 tv: 0 nM: 2
765.061889999999950 206.633330000000000
765.365850000000020 262.134160000000010
f: 598 tv: 1 nM: 2
749.506099999999950 194.871950000000000
747.064089999999960 241.384610000000010
f: 599 tv: 0 nM: 2
764.170229999999950 205.973400000000000
764.333309999999980 261.387180000000000
f: 599 tv: 1 nM: 2
747.368410000000040 194.745620000000000
745.289059999999950 240.929689999999990
f: 600 tv: 0 nM: 2
761.980099999999990 206.256229999999990
762.548829999999950 261.451140000000010
f: 600 tv: 1 nM: 2
745.413819999999990 194.500000000000000
742.984500000000030 240.445740000000000
f: 601 tv: 0 nM: 2
760.632200000000010 206.316090000000000
761.293760000000020 260.406250000000000
f: 601 tv: 1 nM: 2
744.352539999999980 195.057690000000010
741.980159999999960 240.702380000000010
f: 602 tv: 0 nM: 2
759.027220000000060 205.710389999999990
759.945069999999990 260.497099999999990
f: 602 tv: 1 nM: 2
742.315799999999970 195.223680000000000
739.634950000000000 240.555560000000010
f: 603 tv: 0 nM: 2
756.835879999999970 205.838460000000000
758.000000000000000 260.331450000000020
f: 603 tv: 1 nM: 2
741.038879999999950 195.372220000000000
738.328549999999950 240.057140000000000
f: 604 tv: 0 nM: 2
754.818179999999980 205.419780000000000
756.263310000000050 259.428189999999970
f: 604 tv: 1 nM: 2
739.096620000000030 194.653410000000010
736.500000000000000 240.121950000000000
f: 605 tv: 0 nM: 2
753.108280000000040 205.456220000000000
754.727480000000010 259.087490000000000
f: 605 tv: 1 nM: 2
737.348079999999980 195.291140000000010
734.954889999999980 240.061479999999990
f: 606 tv: 0 nM: 2
750.689640000000050 204.972900000000010
752.398869999999990 258.988769999999990
f: 606 tv: 1 nM: 2
735.340879999999970 194.325760000000000
733.313660000000030 239.495450000000010
f: 607 tv: 0 nM: 2
747.691339999999970 205.197530000000000
750.216369999999980 258.798250000000000
f: 607 tv: 1 nM: 2
733.921450000000050 194.792859999999990
731.450439999999960 239.662170000000000
f: 608 tv: 0 nM: 2
746.436220000000050 205.375000000000000
748.279850000000010 258.358490000000020
f: 608 tv: 1 nM: 2
731.412780000000000 194.982560000000010
728.635009999999970 239.565689999999990
f: 609 tv: 0 nM: 2
744.312500000000000 204.878300000000000
746.222229999999970 258.283630000000020
f: 609 tv: 1 nM: 2
730.041079999999970 194.993150000000010
726.824769999999940 239.649570000000010
f: 610 tv: 0 nM: 2
741.315609999999990 205.000000000000000
743.100770000000010 258.742520000000010
f: 610 tv: 1 nM: 2
728.512820000000030 194.794880000000010
725.653140000000010 239.504500000000010
f: 611 tv: 0 nM: 2
739.287900000000040 205.282819999999990
741.012330000000020 257.975309999999980
f: 611 tv: 1 nM: 2
725.676450000000050 195.338240000000010
722.804139999999960 239.762499999999990
f: 612 tv: 0 nM: 2
735.987430000000020 205.550310000000000
738.522460000000020 258.035250000000020
f: 612 tv: 1 nM: 2
723.753360000000040 195.399990000000000
721.137939999999960 239.767239999999990
f: 613 tv: 0 nM: 2
732.870480000000040 205.520720000000010
736.232729999999950 258.411960000000020
f: 613 tv: 1 nM: 2
722.544800000000010 195.328350000000000
719.326419999999980 240.409730000000000
f: 614 tv: 0 nM: 2
730.883969999999980 206.245849999999990
732.568179999999980 258.340910000000010
f: 614 tv: 1 nM: 2
720.305179999999950 194.961040000000000
717.422000000000030 240.723400000000000
f: 615 tv: 0 nM: 2
727.675420000000030 205.976609999999990
729.856689999999960 258.661589999999990
f: 615 tv: 1 nM: 2
719.000000000000000 195.500000000000000
715.570370000000030 240.462970000000010
f: 616 tv: 0 nM: 2
725.715090000000030 205.761630000000000
726.042479999999950 258.503269999999990
f: 616 tv: 1 nM: 2
717.500000000000000 195.500000000000000
713.451109999999970 240.958650000000010
f: 617 tv: 0 nM: 2
722.367250000000010 206.161010000000000
722.895080000000010 258.513980000000000
f: 617 tv: 1 nM: 2
716.077329999999960 196.453610000000000
711.878780000000010 241.944439999999990
f: 618 tv: 0 nM: 2
718.939330000000040 206.329479999999990
720.005369999999970 259.301089999999990
f: 618 tv: 1 nM: 2
714.607120000000010 196.064290000000000
709.441959999999990 241.424100000000010
f: 619 tv: 0 nM: 2
715.592710000000010 206.716289999999990
717.320500000000040 259.621800000000010
f: 619 tv: 1 nM: 2
712.978939999999970 196.721049999999990
708.045470000000020 241.553710000000000
f: 620 tv: 0 nM: 2
713.114500000000020 206.541900000000000
714.175839999999990 259.785709999999990
f: 620 tv: 1 nM: 2
711.811770000000020 196.629410000000010
706.382749999999990 241.965520000000000
f: 621 tv: 0 nM: 2
710.354310000000050 206.757139999999990
710.928589999999990 259.673459999999980
f: 621 tv: 1 nM: 2
710.965879999999970 196.431819999999990
705.486940000000000 242.320269999999990
f: 622 tv: 0 nM: 2
707.991520000000040 206.677960000000010
707.635859999999980 259.846830000000010
f: 622 tv: 1 nM: 2
709.366999999999960 197.037229999999990
704.110289999999960 242.904419999999990
f: 623 tv: 0 nM: 2
705.670960000000040 206.865280000000010
705.921079999999960 259.802640000000000
f: 623 tv: 1 nM: 2
708.715029999999960 196.698929999999990
703.237060000000040 243.144440000000000
f: 624 tv: 0 nM: 2
702.535160000000020 206.948649999999990
701.282040000000050 260.346160000000000
f: 624 tv: 1 nM: 2
707.466680000000000 196.860000000000010
702.433350000000020 243.006670000000010
f: 625 tv: 0 nM: 2
701.029540000000000 206.900540000000010
699.583309999999980 260.409730000000020
f: 625 tv: 1 nM: 2
707.000000000000000 197.000000000000000
701.135130000000000 243.445950000000010
f: 626 tv: 0 nM: 2
698.005430000000050 206.630429999999990
696.622859999999950 260.968570000000000
f: 626 tv: 1 nM: 2
706.647699999999990 197.420459999999990
700.659120000000030 244.075760000000000
f: 627 tv: 0 nM: 2
696.379149999999980 206.893370000000000
694.382320000000050 260.921569999999970
f: 627 tv: 1 nM: 2
705.889590000000000 197.311690000000000
699.515380000000050 243.615389999999990
f: 628 tv: 0 nM: 2
694.212340000000040 207.056459999999990
692.017029999999980 261.488650000000010
f: 628 tv: 1 nM: 2
706.135440000000020 197.375000000000000
699.256589999999960 244.565800000000000
f: 629 tv: 0 nM: 2
692.007690000000030 207.123079999999990
690.045470000000020 262.085240000000000
f: 629 tv: 1 nM: 2
706.080630000000040 197.440859999999990
699.179570000000010 245.137329999999990
f: 630 tv: 0 nM: 2
690.522579999999950 207.555280000000010
688.168639999999980 262.195249999999990
f: 630 tv: 1 nM: 2
705.926150000000010 197.789780000000010
698.574579999999970 246.048250000000000
f: 631 tv: 0 nM: 2
688.557800000000040 207.349240000000010
685.538210000000050 262.461760000000030
f: 631 tv: 1 nM: 2
706.232970000000020 197.948870000000000
699.316100000000010 246.029040000000010
f: 632 tv: 0 nM: 2
686.669740000000050 207.917440000000000
683.615599999999970 263.606929999999980
f: 632 tv: 1 nM: 2
706.602420000000050 198.066270000000000
699.304870000000050 246.396350000000010
f: 633 tv: 0 nM: 2
685.636600000000040 207.717070000000010
682.120239999999970 263.696720000000030
f: 633 tv: 1 nM: 2
706.797119999999950 198.456529999999990
700.038999999999990 247.014190000000010
f: 634 tv: 0 nM: 2
684.561950000000020 208.314220000000010
679.917180000000030 264.220860000000020
f: 634 tv: 1 nM: 2
708.052609999999960 198.802629999999990
700.165589999999950 247.542210000000010
f: 635 tv: 0 nM: 2
683.000000000000000 208.735000000000010
678.666690000000020 265.262729999999980
f: 635 tv: 1 nM: 2
708.828309999999990 199.176770000000000
701.351260000000020 248.458859999999990
f: 636 tv: 0 nM: 2
681.637209999999980 208.904650000000000
676.924440000000000 265.808139999999980
f: 636 tv: 1 nM: 2
710.000000000000000 199.652940000000000
701.974849999999950 248.889940000000000
f: 637 tv: 0 nM: 2
680.578369999999950 209.078340000000000
675.822750000000040 266.894160000000000
f: 637 tv: 1 nM: 2
710.969730000000030 199.994949999999990
703.294859999999970 249.634610000000010
f: 638 tv: 0 nM: 2
679.916690000000020 209.083329999999990
674.521730000000050 267.190830000000010
f: 638 tv: 1 nM: 2
711.942689999999970 200.130200000000000
704.526920000000020 250.398210000000010
f: 639 tv: 0 nM: 2
679.356509999999960 209.899990000000000
673.598629999999960 268.112399999999980
f: 639 tv: 1 nM: 2
713.533320000000000 199.633330000000000
705.500000000000000 250.915040000000000
f: 640 tv: 0 nM: 2
679.123839999999970 210.183490000000010
672.637209999999980 269.072080000000030
f: 640 tv: 1 nM: 2
715.204529999999980 200.759089999999990
707.512209999999980 251.603649999999990
f: 641 tv: 0 nM: 2
678.502140000000050 210.955690000000000
672.278559999999970 269.910950000000010
f: 641 tv: 1 nM: 2
716.701170000000050 200.833329999999990
708.820920000000000 252.057430000000010
f: 642 tv: 0 nM: 2
678.303099999999970 211.152649999999990
671.844180000000050 270.548830000000010
f: 642 tv: 1 nM: 2
719.000000000000000 201.613630000000000
710.155150000000050 253.179309999999990
f: 643 tv: 0 nM: 2
678.386899999999970 211.769229999999990
671.513789999999970 271.658999999999990
f: 643 tv: 1 nM: 2
720.907410000000030 201.740739999999990
712.827580000000010 253.534480000000000
f: 644 tv: 0 nM: 2
678.394040000000020 212.177960000000010
671.492979999999990 272.250000000000000
f: 644 tv: 1 nM: 2
723.000000000000000 201.762630000000000
715.083309999999980 254.215520000000000
f: 645 tv: 0 nM: 2
678.713679999999950 212.905980000000000
671.387150000000020 273.537600000000000
f: 645 tv: 1 nM: 2
725.086180000000010 202.402300000000000
717.448549999999950 254.914289999999990
f: 646 tv: 0 nM: 2
679.432130000000030 212.914030000000000
671.612849999999980 274.311950000000020
f: 646 tv: 1 nM: 2
727.678589999999990 202.566329999999990
719.313290000000050 255.547470000000000
f: 647 tv: 0 nM: 2
680.046939999999950 213.697190000000010
672.418210000000040 275.413639999999990
f: 647 tv: 1 nM: 2
730.778320000000010 202.599060000000010
722.378910000000020 255.704970000000000
f: 648 tv: 0 nM: 2
680.545650000000020 214.058699999999990
673.452030000000040 276.792239999999990
f: 648 tv: 1 nM: 2
732.838259999999990 203.210780000000000
725.601199999999950 256.511900000000030
f: 649 tv: 0 nM: 2
681.853150000000030 214.607149999999990
674.093380000000020 277.087130000000000
f: 649 tv: 1 nM: 2
735.979799999999950 203.388880000000000
728.185430000000000 257.374180000000020
f: 650 tv: 0 nM: 2
683.143800000000060 215.154509999999990
675.112550000000060 277.829009999999980
f: 650 tv: 1 nM: 2
738.159970000000040 203.679990000000000
730.904480000000040 257.500000000000000
f: 651 tv: 0 nM: 2
684.270750000000020 215.332020000000000
676.595029999999950 278.904969999999990
f: 651 tv: 1 nM: 2
741.296140000000040 203.533980000000010
733.772699999999990 258.083919999999980
f: 652 tv: 0 nM: 2
685.954529999999980 215.442690000000000
677.586180000000010 279.607759999999980
f: 652 tv: 1 nM: 2
744.195010000000020 203.494990000000000
737.251470000000040 258.260100000000020
f: 653 tv: 0 nM: 2
687.605350000000040 215.621900000000010
679.500000000000000 279.995970000000000
f: 653 tv: 1 nM: 2
747.586729999999990 203.637759999999990
740.629820000000000 257.980650000000030
f: 654 tv: 0 nM: 2
689.961850000000030 215.465870000000000
681.265200000000050 280.782590000000030
f: 654 tv: 1 nM: 2
751.126219999999990 203.305829999999990
744.792540000000030 258.968079999999990
f: 655 tv: 0 nM: 2
691.630859999999980 215.501949999999990
683.273130000000040 280.983180000000000
f: 655 tv: 1 nM: 2
754.250000000000000 203.474140000000010
748.634639999999990 258.506410000000020
f: 656 tv: 0 nM: 2
694.333309999999980 215.341659999999990
685.769229999999990 281.192320000000000
f: 656 tv: 1 nM: 2
757.659120000000030 202.677280000000000
752.417659999999960 258.771329999999980
f: 657 tv: 0 nM: 2
696.616999999999960 215.223400000000000
688.209230000000050 281.470700000000020
f: 657 tv: 1 nM: 2
761.051019999999990 203.153060000000010
755.384149999999980 258.219510000000010
f: 658 tv: 0 nM: 2
698.859190000000010 214.804080000000000
690.632020000000010 282.080080000000010
f: 658 tv: 1 nM: 2
764.189820000000050 202.819439999999990
759.620120000000040 258.460910000000010
f: 659 tv: 0 nM: 2
701.654300000000030 214.594650000000000
693.579160000000000 282.191680000000020
f: 659 tv: 1 nM: 2
767.790340000000010 202.072589999999990
763.637449999999940 258.336239999999980
f: 660 tv: 0 nM: 2
704.660279999999940 214.469470000000000
697.222229999999970 282.294249999999980
f: 660 tv: 1 nM: 2
771.275210000000020 202.068800000000010
767.933660000000030 258.653079999999990
f: 661 tv: 0 nM: 2
707.903559999999970 213.962600000000010
700.474609999999980 282.509770000000000
f: 661 tv: 1 nM: 2
775.252259999999980 201.581089999999990
771.645260000000010 258.061460000000010
f: 662 tv: 0 nM: 2
710.985660000000050 214.066319999999990
703.646120000000000 282.331270000000020
f: 662 tv: 1 nM: 2
778.570860000000040 201.329160000000000
776.087220000000000 257.953489999999990
f: 663 tv: 0 nM: 2
714.364810000000030 213.927780000000010
707.157289999999990 282.423400000000020
f: 663 tv: 1 nM: 2
781.793090000000010 200.810350000000000
779.423890000000030 257.902159999999980
f: 664 tv: 0 nM: 2
718.303099999999970 213.698839999999990
710.947570000000040 282.516140000000010
f: 664 tv: 1 nM: 2
785.384950000000000 200.017699999999990
783.426019999999990 257.492340000000010
f: 665 tv: 0 nM: 2
722.054200000000040 213.369480000000010
715.355829999999970 282.676019999999990
f: 665 tv: 1 nM: 2
788.653869999999980 200.438459999999990
787.122799999999980 257.529240000000020
f: 666 tv: 0 nM: 2
725.270200000000050 213.138600000000000
719.274049999999990 282.966520000000000
f: 666 tv: 1 nM: 2
791.009030000000050 200.220720000000000
791.410709999999990 257.321440000000000
f: 667 tv: 0 nM: 2
728.611940000000000 213.057770000000000
723.685359999999950 283.349150000000010
f: 667 tv: 1 nM: 2
794.442500000000000 199.951320000000010
795.082890000000020 256.891419999999980
f: 668 tv: 0 nM: 2
731.983579999999960 213.319670000000000
727.597589999999970 283.428279999999970
f: 668 tv: 1 nM: 2
797.605770000000010 199.730770000000010
798.056400000000050 256.802550000000000
f: 669 tv: 0 nM: 2
735.894469999999960 213.190730000000000
731.581909999999990 283.297419999999990
f: 669 tv: 1 nM: 2
799.322329999999970 199.706600000000010
801.798279999999980 256.605099999999990
f: 670 tv: 0 nM: 2
739.075560000000000 213.277130000000000
735.366639999999960 284.017550000000030
f: 670 tv: 1 nM: 2
801.959659999999990 199.758060000000000
804.615850000000020 256.365839999999990
f: 671 tv: 0 nM: 2
742.077210000000040 213.316180000000000
739.429690000000050 283.910160000000020
f: 671 tv: 1 nM: 2
803.898130000000040 199.675929999999990
807.023379999999970 256.459079999999970
f: 672 tv: 0 nM: 2
745.813599999999950 213.374560000000000
743.601260000000020 284.092989999999990
f: 672 tv: 1 nM: 2
806.061460000000010 199.709010000000010
809.760499999999980 256.202639999999970
f: 673 tv: 0 nM: 2
748.655880000000020 213.596769999999990
746.374019999999970 284.526000000000010
f: 673 tv: 1 nM: 2
807.181400000000050 199.442469999999990
811.521179999999960 256.190490000000010
f: 674 tv: 0 nM: 2
751.150510000000050 213.962369999999990
749.716860000000000 284.502009999999980
f: 674 tv: 1 nM: 2
808.337710000000020 199.662280000000010
812.990360000000010 255.992750000000000
f: 675 tv: 0 nM: 2
753.563599999999950 214.214779999999990
752.789670000000000 284.742070000000010
f: 675 tv: 1 nM: 2
808.953369999999950 199.656780000000000
814.272029999999970 255.829010000000010
f: 676 tv: 0 nM: 2
755.382449999999950 214.401119999999990
755.217470000000050 284.542689999999990
f: 676 tv: 1 nM: 2
809.260009999999970 199.791990000000000
814.901119999999990 255.644070000000000
f: 677 tv: 0 nM: 2
756.927730000000000 214.507600000000000
756.892460000000030 284.711149999999980
f: 677 tv: 1 nM: 2
809.325010000000020 200.000000000000000
814.726499999999990 255.845310000000010
f: 678 tv: 0 nM: 2
758.402829999999990 215.012360000000000
757.694460000000050 284.869050000000020
f: 678 tv: 1 nM: 2
809.156799999999980 200.080500000000000
814.693850000000000 255.836729999999990
f: 679 tv: 0 nM: 2
759.711300000000050 215.516979999999990
759.830749999999970 284.676910000000020
f: 679 tv: 1 nM: 2
808.629639999999990 200.333329999999990
814.367679999999950 256.091189999999980
f: 680 tv: 0 nM: 2
760.768310000000040 215.345570000000010
761.040709999999990 284.970919999999980
f: 680 tv: 1 nM: 2
808.151370000000040 200.660550000000000
813.042540000000030 255.760640000000000
f: 681 tv: 0 nM: 2
761.721800000000030 215.721769999999990
762.431460000000020 284.661290000000010
f: 681 tv: 1 nM: 2
806.691959999999990 200.504470000000000
812.104490000000060 255.666670000000010
f: 682 tv: 0 nM: 2
762.633969999999980 216.090000000000000
763.423400000000020 284.637090000000000
f: 682 tv: 1 nM: 2
806.129329999999980 201.000000000000000
811.448790000000030 255.653609999999990
f: 683 tv: 0 nM: 2
763.258670000000050 216.426639999999990
764.122499999999950 284.614469999999980
f: 683 tv: 1 nM: 2
804.719969999999990 201.520000000000010
810.303769999999990 255.857530000000000
f: 684 tv: 0 nM: 2
763.500000000000000 216.500000000000000
764.523320000000010 284.486389999999970
f: 684 tv: 1 nM: 2
803.307310000000030 201.477070000000000
807.933530000000020 255.907520000000010
f: 685 tv: 0 nM: 2
763.805659999999990 216.603780000000000
764.572570000000040 284.382360000000010
f: 685 tv: 1 nM: 2
801.793580000000020 201.688080000000010
806.216000000000010 255.816570000000010
f: 686 tv: 0 nM: 2
763.346800000000030 216.500000000000000
764.500000000000000 284.500000000000000
f: 686 tv: 1 nM: 2
799.777220000000060 201.584149999999990
803.548710000000030 256.172090000000030
f: 687 tv: 0 nM: 2
763.028749999999950 216.540220000000010
764.277529999999960 283.924500000000020
f: 687 tv: 1 nM: 2
798.040889999999990 202.313629999999990
802.075560000000000 256.110470000000020
f: 688 tv: 0 nM: 2
762.717470000000050 216.839429999999990
763.955690000000000 283.936710000000010
f: 688 tv: 1 nM: 2
796.743100000000030 201.711009999999990
800.179629999999970 255.871260000000010
f: 689 tv: 0 nM: 2
762.158999999999990 216.759410000000000
763.600400000000040 283.527769999999980
f: 689 tv: 1 nM: 2
794.352660000000010 202.178959999999990
798.078309999999990 255.168669999999990
f: 690 tv: 0 nM: 2
761.319399999999970 216.891629999999990
763.014279999999990 283.163270000000010
f: 690 tv: 1 nM: 2
791.820190000000030 203.144749999999990
795.953430000000030 255.099380000000000
f: 691 tv: 0 nM: 2
760.412479999999960 217.208329999999990
761.848690000000030 283.072360000000000
f: 691 tv: 1 nM: 2
790.000000000000000 202.347060000000000
793.182130000000030 255.472230000000000
f: 692 tv: 0 nM: 2
758.914920000000050 217.151060000000000
760.677789999999960 282.851470000000010
f: 692 tv: 1 nM: 2
787.232970000000020 203.107959999999990
790.447210000000040 255.555910000000010
f: 693 tv: 0 nM: 2
757.583309999999980 217.342099999999990
759.396539999999960 282.607759999999980
f: 693 tv: 1 nM: 2
785.058840000000030 203.401960000000000
788.390689999999950 255.513659999999990
f: 694 tv: 0 nM: 2
756.438539999999990 217.569670000000000
758.246949999999970 282.069399999999970
f: 694 tv: 1 nM: 2
782.639770000000000 203.096769999999990
784.878299999999970 255.819080000000010
f: 695 tv: 0 nM: 2
754.848570000000000 217.427380000000000
756.957149999999960 281.799989999999980
f: 695 tv: 1 nM: 2
779.777220000000060 203.455440000000010
782.265499999999970 255.034480000000000
f: 696 tv: 0 nM: 2
753.901610000000010 217.558230000000010
756.225710000000050 281.358639999999980
f: 696 tv: 1 nM: 2
778.006350000000000 203.367099999999990
779.652770000000030 255.687500000000000
f: 697 tv: 0 nM: 2
752.379639999999990 217.419080000000010
754.493410000000040 281.231260000000020
f: 697 tv: 1 nM: 2
774.710140000000020 203.731889999999990
777.086549999999990 255.362180000000000
f: 698 tv: 0 nM: 2
750.500000000000000 217.500000000000000
752.703189999999950 280.947479999999980
f: 698 tv: 1 nM: 2
771.668329999999970 203.346530000000000
774.955630000000040 255.538469999999990
f: 699 tv: 0 nM: 2
748.667419999999990 217.767390000000010
751.348209999999990 280.433040000000010
f: 699 tv: 1 nM: 2
769.865599999999970 204.075269999999990
771.943790000000040 255.218930000000000
f: 700 tv: 0 nM: 2
747.078060000000050 217.713069999999990
749.406680000000050 280.000000000000000
f: 700 tv: 1 nM: 2
766.315249999999990 204.315220000000010
769.420709999999990 255.286210000000010
f: 701 tv: 0 nM: 2
745.227660000000010 217.531250000000000
747.672910000000000 279.775699999999970
f: 701 tv: 1 nM: 2
764.315249999999990 204.315220000000010
766.297969999999960 255.284240000000010
f: 702 tv: 0 nM: 2
743.246399999999990 217.746410000000000
746.469299999999980 279.232449999999970
f: 702 tv: 1 nM: 2
761.747560000000020 204.208740000000010
763.568790000000040 254.978839999999990
f: 703 tv: 0 nM: 2
741.563660000000030 217.591980000000010
744.469180000000050 278.988159999999990
f: 703 tv: 1 nM: 2
758.650020000000040 204.105560000000000
761.866089999999990 254.973220000000000
f: 704 tv: 0 nM: 2
740.315060000000020 217.655260000000000
743.413699999999950 278.528750000000000
f: 704 tv: 1 nM: 2
756.545899999999960 204.433670000000010
759.379879999999960 254.639620000000010
f: 705 tv: 0 nM: 2
737.874389999999950 217.549759999999990
741.369689999999990 277.997619999999980
f: 705 tv: 1 nM: 2
753.000000000000000 205.000000000000000
755.666690000000020 254.131939999999990
f: 706 tv: 0 nM: 2
735.892209999999980 217.474140000000010
739.864810000000030 277.456639999999990
f: 706 tv: 1 nM: 2
751.646060000000030 204.056180000000010
752.889710000000040 253.823530000000010
f: 707 tv: 0 nM: 2
734.490599999999970 216.713619999999990
738.036560000000010 276.980500000000010
f: 707 tv: 1 nM: 2
749.323549999999950 203.647060000000010
750.057980000000040 254.375689999999990
f: 708 tv: 0 nM: 2
732.634710000000040 216.947499999999990
736.113280000000030 276.125609999999990
f: 708 tv: 1 nM: 2
746.814089999999960 203.814100000000000
748.602110000000040 253.757049999999990
f: 709 tv: 0 nM: 2
730.304080000000000 216.601350000000000
734.280939999999990 275.796389999999970
f: 709 tv: 1 nM: 2
744.849180000000050 203.349210000000000
745.684200000000030 253.223680000000000
f: 710 tv: 0 nM: 2
728.525570000000020 216.234880000000000
732.695129999999950 274.882929999999990
f: 710 tv: 1 nM: 2
741.227840000000010 203.170880000000010
742.542540000000030 252.815599999999990
f: 711 tv: 0 nM: 2
726.437500000000000 215.402500000000000
731.088930000000000 273.891820000000000
f: 711 tv: 1 nM: 2
738.916690000000020 203.130950000000010
740.519099999999980 251.812970000000010
f: 712 tv: 0 nM: 2
724.630310000000010 215.045030000000000
728.914670000000000 273.125580000000010
f: 712 tv: 1 nM: 2
735.571410000000010 202.939560000000000
737.819150000000040 251.836880000000010
f: 713 tv: 0 nM: 2
722.027220000000060 214.710389999999990
726.959470000000010 272.454040000000020
f: 713 tv: 1 nM: 2
733.494199999999980 202.796510000000010
734.760130000000000 250.929049999999990
f: 714 tv: 0 nM: 2
719.561280000000010 214.330890000000010
724.342530000000010 271.447510000000020
f: 714 tv: 1 nM: 2
731.180420000000030 202.453610000000000
732.312500000000000 250.466919999999990
f: 715 tv: 0 nM: 2
717.088380000000030 213.770199999999990
722.283509999999980 270.489690000000000
f: 715 tv: 1 nM: 2
728.362610000000020 202.390109999999990
728.869019999999980 250.075390000000000
f: 716 tv: 0 nM: 2
714.464110000000010 213.052490000000010
720.387020000000010 269.977390000000010
f: 716 tv: 1 nM: 2
725.625000000000000 202.041670000000010
726.890750000000030 249.609240000000000
f: 717 tv: 0 nM: 2
712.542050000000020 213.086639999999990
717.827940000000010 269.467739999999990
f: 717 tv: 1 nM: 2
722.872740000000020 201.627270000000010
723.615360000000010 249.303419999999990
f: 718 tv: 0 nM: 2
709.347110000000040 212.313109999999990
715.000000000000000 268.000000000000000
f: 718 tv: 1 nM: 2
720.487179999999970 201.820510000000010
720.908320000000000 249.033340000000010
f: 719 tv: 0 nM: 2
706.878109999999990 212.094529999999990
711.782410000000030 268.075130000000000
f: 719 tv: 1 nM: 2
717.523800000000050 201.285720000000000
718.218259999999990 248.583329999999990
f: 720 tv: 0 nM: 2
704.401730000000040 211.358380000000010
709.172299999999950 267.118650000000000
f: 720 tv: 1 nM: 2
714.441469999999980 200.877659999999990
714.756229999999960 248.239669999999990
f: 721 tv: 0 nM: 2
701.420899999999960 210.559329999999990
706.590879999999970 266.478790000000000
f: 721 tv: 1 nM: 2
712.087520000000040 200.725010000000000
711.677550000000000 248.831770000000010
f: 722 tv: 0 nM: 2
698.275510000000050 210.653060000000010
703.613219999999960 265.754730000000000
f: 722 tv: 1 nM: 2
709.469479999999980 200.225619999999990
709.178589999999990 247.853180000000010
f: 723 tv: 0 nM: 2
695.935910000000040 210.352569999999990
700.902469999999990 264.884160000000010
f: 723 tv: 1 nM: 2
707.117309999999970 199.691360000000000
706.891660000000000 246.958329999999990
f: 724 tv: 0 nM: 2
691.976440000000030 209.319369999999990
697.408509999999980 264.341459999999980
f: 724 tv: 1 nM: 2
704.793090000000010 199.385060000000010
703.799989999999980 247.535290000000000
f: 725 tv: 0 nM: 2
689.700010000000020 208.248660000000000
694.253240000000010 263.375000000000000
f: 725 tv: 1 nM: 2
701.525999999999950 198.883119999999990
700.682130000000030 246.168870000000000
f: 726 tv: 0 nM: 2
686.055299999999990 207.786059999999990
690.704290000000010 262.462370000000020
f: 726 tv: 1 nM: 2
698.957760000000010 198.626759999999990
698.379639999999990 246.435180000000000
f: 727 tv: 0 nM: 2
682.638730000000010 207.497120000000000
687.522460000000020 261.810909999999980
f: 727 tv: 1 nM: 2
695.743770000000040 198.218750000000000
695.244260000000050 245.713740000000000
f: 728 tv: 0 nM: 2
679.324039999999970 207.298890000000000
683.936460000000010 261.392270000000000
f: 728 tv: 1 nM: 2
693.430539999999950 198.097230000000000
692.018919999999980 244.670459999999990
f: 729 tv: 0 nM: 2
676.322390000000040 205.838789999999990
680.095890000000050 260.568480000000020
f: 729 tv: 1 nM: 2
690.264040000000020 197.595509999999990
689.076419999999980 245.000000000000000
f: 730 tv: 0 nM: 2
673.097049999999970 205.991180000000010
676.720149999999990 259.869419999999990
f: 730 tv: 1 nM: 2
688.050839999999990 197.822039999999990
686.503600000000010 244.255400000000010
f: 731 tv: 0 nM: 2
669.863950000000050 205.408230000000000
673.496830000000050 259.548070000000000
f: 731 tv: 1 nM: 2
685.354680000000030 197.191859999999990
683.455810000000040 244.486390000000000
f: 732 tv: 0 nM: 2
666.556640000000020 205.293110000000010
670.262510000000020 259.331239999999980
f: 732 tv: 1 nM: 2
682.890139999999970 197.060440000000000
680.826900000000020 244.757690000000000
f: 733 tv: 0 nM: 2
662.391049999999950 205.377090000000010
666.952090000000000 259.272460000000020
f: 733 tv: 1 nM: 2
680.635440000000020 197.177079999999990
678.087099999999960 244.412870000000000
f: 734 tv: 0 nM: 2
660.520570000000020 204.902940000000000
663.890629999999990 259.009369999999990
f: 734 tv: 1 nM: 2
678.202390000000040 197.130950000000010
675.500000000000000 244.500000000000000
f: 735 tv: 0 nM: 2
656.815249999999990 205.032610000000010
660.064510000000040 258.945159999999990
f: 735 tv: 1 nM: 2
676.275629999999980 197.237180000000000
673.151309999999970 244.677629999999990
f: 736 tv: 0 nM: 2
653.828309999999990 204.954540000000010
656.403140000000010 258.934390000000010
f: 736 tv: 1 nM: 2
673.741580000000000 197.353929999999990
670.464540000000060 244.531489999999990
f: 737 tv: 0 nM: 2
650.240230000000000 204.740219999999990
651.625980000000030 258.973299999999990
f: 737 tv: 1 nM: 2
670.635440000000020 197.364579999999990
668.169369999999960 244.959669999999990
f: 738 tv: 0 nM: 2
647.142460000000030 204.696239999999990
649.447689999999970 259.220919999999980
f: 738 tv: 1 nM: 2
669.175539999999960 197.601059999999990
665.323980000000010 246.072010000000010
f: 739 tv: 0 nM: 2
644.309139999999960 205.190859999999990
645.221800000000030 259.157899999999980
f: 739 tv: 1 nM: 2
667.673279999999980 197.688130000000000
663.203430000000030 245.910339999999990
f: 740 tv: 0 nM: 2
640.644900000000010 205.463069999999990
641.696050000000010 259.877839999999990
f: 740 tv: 1 nM: 2
665.609990000000040 198.369990000000000
661.054319999999960 246.054350000000000
f: 741 tv: 0 nM: 2
637.668459999999980 205.907610000000010
638.084470000000010 259.861479999999970
f: 741 tv: 1 nM: 2
664.462769999999980 198.590419999999990
658.903869999999980 246.711530000000010
f: 742 tv: 0 nM: 2
635.017699999999990 205.972230000000000
634.910279999999940 260.615389999999990
f: 742 tv: 1 nM: 2
662.772219999999950 199.105560000000000
655.189640000000050 247.425289999999990
f: 743 tv: 0 nM: 2
631.642150000000020 206.538070000000000
630.973510000000030 261.014709999999980
f: 743 tv: 1 nM: 2
661.854370000000020 199.529130000000010
655.642879999999990 248.518800000000000
f: 744 tv: 0 nM: 2
629.157590000000030 207.157610000000010
626.801450000000050 261.625000000000000
f: 744 tv: 1 nM: 2
660.782349999999950 199.811770000000000
654.055240000000030 248.634960000000010
f: 745 tv: 0 nM: 2
626.744689999999990 207.430849999999990
624.648130000000040 261.730160000000010
f: 745 tv: 1 nM: 2
659.925719999999960 200.217819999999990
652.783199999999970 248.982509999999990
f: 746 tv: 0 nM: 2
623.905030000000010 207.583800000000000
621.724240000000010 262.399990000000000
f: 746 tv: 1 nM: 2
659.313840000000030 200.547869999999990
651.216800000000030 249.912579999999990
f: 747 tv: 0 nM: 2
622.375729999999980 208.771680000000000
619.524409999999990 263.292689999999990
f: 747 tv: 1 nM: 2
659.785709999999990 201.333329999999990
651.472899999999980 250.653609999999990
f: 748 tv: 0 nM: 2
620.438419999999950 208.943340000000010
617.091739999999960 264.100590000000010
f: 748 tv: 1 nM: 2
659.537349999999950 201.738310000000010
651.559880000000020 251.371260000000010
f: 749 tv: 0 nM: 2
618.538270000000010 209.181819999999990
615.342830000000050 265.231420000000010
f: 749 tv: 1 nM: 2
660.500000000000000 202.259999999999990
652.556270000000040 252.181240000000000
f: 750 tv: 0 nM: 2
617.291020000000000 209.840790000000000
614.143680000000020 265.649409999999990
f: 750 tv: 1 nM: 2
660.919369999999960 202.462369999999990
652.768190000000000 252.890729999999990
f: 751 tv: 0 nM: 2
616.068300000000020 210.617070000000010
612.172299999999950 266.581909999999990
f: 751 tv: 1 nM: 2
661.378659999999970 202.626219999999990
653.669740000000050 253.762339999999990
f: 752 tv: 0 nM: 2
615.085019999999990 210.914989999999990
610.777770000000030 267.427770000000010
f: 752 tv: 1 nM: 2
662.605770000000010 203.375000000000000
655.231260000000020 254.418749999999990
f: 753 tv: 0 nM: 2
613.637209999999980 211.044189999999990
609.780939999999990 268.394319999999990
f: 753 tv: 1 nM: 2
664.355649999999970 203.608250000000000
656.525999999999950 254.991330000000000
f: 754 tv: 0 nM: 2
613.080929999999970 211.752379999999990
608.724609999999980 269.026580000000020
f: 754 tv: 1 nM: 2
665.330199999999990 203.971700000000000
657.338129999999980 256.277469999999990
f: 755 tv: 0 nM: 2
612.229060000000000 212.054180000000000
607.921879999999990 270.218750000000000
f: 755 tv: 1 nM: 2
667.700990000000050 204.700989999999990
658.953129999999990 256.953129999999990
f: 756 tv: 0 nM: 2
611.884950000000000 212.906100000000010
607.154599999999960 271.055540000000010
f: 756 tv: 1 nM: 2
669.000000000000000 205.000000000000000
660.664490000000000 257.964510000000020
f: 757 tv: 0 nM: 2
611.442930000000050 213.034240000000010
606.738519999999990 272.000000000000000
f: 757 tv: 1 nM: 2
670.566339999999970 205.341839999999990
663.079590000000050 258.675169999999980
f: 758 tv: 0 nM: 2
610.790340000000010 213.889399999999990
606.278559999999970 273.034240000000010
f: 758 tv: 1 nM: 2
672.951360000000020 205.557530000000010
665.576479999999950 259.205870000000000
f: 759 tv: 0 nM: 2
610.674800000000000 214.311950000000000
605.858830000000010 273.755980000000020
f: 759 tv: 1 nM: 2
675.025880000000030 206.413790000000010
667.596070000000050 259.683620000000020
f: 760 tv: 0 nM: 2
610.666690000000020 214.731110000000000
605.375000000000000 274.678560000000000
f: 760 tv: 1 nM: 2
677.480770000000010 206.625000000000000
670.198980000000010 260.730380000000030
f: 761 tv: 0 nM: 2
610.459110000000010 215.000000000000000
604.895809999999980 275.581020000000020
f: 761 tv: 1 nM: 2
679.218079999999990 206.781920000000010
671.781070000000000 260.962159999999980
f: 762 tv: 0 nM: 2
610.416690000000020 215.211530000000010
604.774540000000000 276.357849999999980
f: 762 tv: 1 nM: 2
681.733029999999990 207.038829999999990
673.971679999999990 261.905669999999990
f: 763 tv: 0 nM: 2
610.673099999999980 215.446580000000010
604.452940000000010 276.966369999999980
f: 763 tv: 1 nM: 2
684.140930000000030 207.213640000000000
676.690489999999950 262.464290000000010
f: 764 tv: 0 nM: 2
610.761290000000030 215.656370000000010
604.406680000000050 277.782230000000030
f: 764 tv: 1 nM: 2
687.235779999999980 207.646350000000010
679.406979999999980 263.203489999999990
f: 765 tv: 0 nM: 2
611.582949999999980 215.925770000000000
604.593319999999950 278.857790000000020
f: 765 tv: 1 nM: 2
690.393429999999970 207.442630000000010
682.519900000000010 263.751250000000030
f: 766 tv: 0 nM: 2
612.610230000000000 216.493879999999990
605.456909999999990 279.672419999999990
f: 766 tv: 1 nM: 2
693.300839999999990 207.902539999999990
686.135380000000050 264.419890000000010
f: 767 tv: 0 nM: 2
613.595220000000040 216.936510000000000
606.438599999999950 280.785100000000000
f: 767 tv: 1 nM: 2
696.390009999999960 208.389999999999990
688.989010000000010 265.285709999999990
f: 768 tv: 0 nM: 2
615.044740000000050 217.474700000000010
607.830199999999990 281.849060000000010
f: 768 tv: 1 nM: 2
699.783999999999990 208.619990000000000
692.469540000000050 265.908630000000020
f: 769 tv: 0 nM: 2
617.089349999999970 217.853199999999990
609.109069999999970 282.750000000000000
f: 769 tv: 1 nM: 2
703.049989999999980 208.750000000000000
696.113159999999990 266.186829999999990
f: 770 tv: 0 nM: 2
618.827149999999960 218.549380000000010
611.040470000000030 283.657899999999980
f: 770 tv: 1 nM: 2
706.891660000000000 209.091680000000000
699.948669999999990 266.837830000000000
f: 771 tv: 0 nM: 2
621.041140000000040 219.310700000000000
613.453740000000040 285.024229999999990
f: 771 tv: 1 nM: 2
710.230770000000010 209.012820000000000
705.204770000000050 267.002659999999990
f: 772 tv: 0 nM: 2
623.090209999999960 219.417650000000010
616.125000000000000 286.040100000000000
f: 772 tv: 1 nM: 2
713.575619999999960 209.605040000000000
709.692990000000010 267.839540000000000
f: 773 tv: 0 nM: 2
625.950010000000020 220.121990000000010
618.500000000000000 286.518010000000000
f: 773 tv: 1 nM: 2
717.592589999999970 210.157410000000000
713.558959999999960 268.519650000000010
f: 774 tv: 0 nM: 2
629.153869999999980 220.475709999999990
621.997989999999960 288.276209999999990
f: 774 tv: 1 nM: 2
720.827329999999960 210.133090000000010
717.709780000000020 268.933899999999990
f: 775 tv: 0 nM: 2
632.016910000000050 221.141359999999990
625.308840000000030 288.813719999999990
f: 775 tv: 1 nM: 2
724.823060000000050 210.153840000000000
722.474849999999950 268.754730000000000
f: 776 tv: 0 nM: 2
635.144649999999960 221.440429999999990
629.712400000000000 289.836270000000010
f: 776 tv: 1 nM: 2
728.871399999999990 210.728579999999990
727.151610000000010 269.268620000000000
f: 777 tv: 0 nM: 2
638.433840000000030 221.743190000000000
634.214600000000020 290.617250000000010
f: 777 tv: 1 nM: 2
732.267879999999990 210.782140000000000
731.446050000000010 269.508510000000000
f: 778 tv: 0 nM: 2
642.457149999999960 222.238769999999990
638.421389999999970 290.807860000000010
f: 778 tv: 1 nM: 2
735.041380000000000 210.548869999999990
735.294310000000000 269.154299999999980
f: 779 tv: 0 nM: 2
645.634710000000040 222.514280000000010
642.758479999999960 291.618650000000000
f: 779 tv: 1 nM: 2
738.282960000000000 210.899229999999990
739.179200000000040 269.106929999999980
f: 780 tv: 0 nM: 2
649.288699999999950 222.579500000000000
646.626099999999950 291.463680000000010
f: 780 tv: 1 nM: 2
741.041690000000020 210.558330000000010
743.615360000000010 268.979280000000020
f: 781 tv: 0 nM: 2
652.559139999999960 222.234730000000010
651.144289999999960 292.058929999999980
f: 781 tv: 1 nM: 2
744.106509999999960 210.587970000000010
746.569150000000040 268.968079999999990
f: 782 tv: 0 nM: 2
655.741030000000020 222.260960000000010
654.331480000000060 292.253690000000010
f: 782 tv: 1 nM: 2
746.000000000000000 210.203129999999990
749.636349999999990 268.920439999999990
f: 783 tv: 0 nM: 2
658.738770000000050 222.397960000000010
659.109069999999970 291.855959999999980
f: 783 tv: 1 nM: 2
747.739500000000020 209.886550000000000
752.937500000000000 268.717260000000010
f: 784 tv: 0 nM: 2
661.700810000000050 222.437739999999990
662.419250000000030 291.842319999999970
f: 784 tv: 1 nM: 2
749.658509999999980 209.922760000000010
755.234559999999990 268.100529999999990
f: 785 tv: 0 nM: 2
664.513609999999970 222.215960000000000
666.129699999999960 291.817990000000010
f: 785 tv: 1 nM: 2
750.774170000000030 210.088720000000000
757.233150000000020 267.912930000000020
f: 786 tv: 0 nM: 2
666.297850000000040 222.351059999999990
668.786010000000030 291.838010000000000
f: 786 tv: 1 nM: 2
751.597719999999980 210.030080000000000
758.436829999999990 267.678949999999990
f: 787 tv: 0 nM: 2
668.567440000000030 222.500000000000000
671.042789999999970 291.503910000000020
f: 787 tv: 1 nM: 2
752.000000000000000 209.796879999999990
758.959470000000010 267.383789999999980
f: 788 tv: 0 nM: 2
669.934390000000010 222.426639999999990
672.654909999999970 291.531369999999980
f: 788 tv: 1 nM: 2
751.668030000000040 209.735989999999990
758.953129999999990 267.098970000000010
f: 789 tv: 0 nM: 2
671.271610000000010 222.244859999999990
673.698909999999960 290.987460000000000
f: 789 tv: 1 nM: 2
751.719849999999950 209.616379999999990
758.914549999999960 266.886930000000010
f: 790 tv: 0 nM: 2
672.366639999999960 221.737500000000010
675.216980000000040 290.516970000000010
f: 790 tv: 1 nM: 2
750.773130000000040 209.777310000000000
758.140689999999950 266.871860000000030
f: 791 tv: 0 nM: 2
673.587520000000040 221.562500000000000
676.541990000000060 290.381989999999970
f: 791 tv: 1 nM: 2
749.919490000000000 209.216100000000010
757.658199999999970 266.451959999999990
f: 792 tv: 0 nM: 2
674.250980000000030 221.577229999999990
677.841059999999970 289.472870000000000
f: 792 tv: 1 nM: 2
748.880000000000000 209.179990000000000
756.310790000000000 265.951349999999990
f: 793 tv: 0 nM: 2
674.989990000000030 221.357419999999990
679.401179999999950 288.951540000000020
f: 793 tv: 1 nM: 2
747.289729999999960 209.210280000000010
755.601620000000030 265.123629999999990
f: 794 tv: 0 nM: 2
675.723150000000030 221.082640000000000
680.413509999999970 288.387209999999980
f: 794 tv: 1 nM: 2
746.598150000000030 208.621489999999990
754.474119999999970 265.010380000000000
f: 795 tv: 0 nM: 2
675.941159999999970 220.664700000000010
681.156129999999960 287.581020000000020
f: 795 tv: 1 nM: 2
744.695429999999990 208.268190000000000
752.812500000000000 264.140629999999990
f: 796 tv: 0 nM: 2
675.992250000000010 220.391889999999990
681.752989999999950 286.694759999999970
f: 796 tv: 1 nM: 2
742.745599999999970 208.175450000000010
750.104739999999990 263.845550000000000
f: 797 tv: 0 nM: 2
675.800780000000030 220.312500000000000
681.804260000000000 286.060090000000000
f: 797 tv: 1 nM: 2
739.987730000000060 208.028690000000010
748.127140000000050 263.367219999999970
f: 798 tv: 0 nM: 2
675.089230000000040 219.875519999999990
681.370360000000010 285.384770000000000
f: 798 tv: 1 nM: 2
737.372799999999980 207.881580000000010
745.016049999999950 262.532069999999980
f: 799 tv: 0 nM: 2
674.481080000000020 219.367650000000000
680.944210000000000 284.523889999999990
f: 799 tv: 1 nM: 2
735.328430000000030 207.671570000000000
742.910949999999960 261.876710000000000
f: 800 tv: 0 nM: 2
673.365360000000010 219.194439999999990
679.879209999999940 283.887729999999980
f: 800 tv: 1 nM: 2
733.000000000000000 207.698200000000010
739.835389999999960 262.180119999999990
f: 801 tv: 0 nM: 2
671.796450000000050 218.955749999999990
678.959719999999950 283.086850000000030
f: 801 tv: 1 nM: 2
730.128050000000030 207.786589999999990
737.135620000000020 261.567810000000010
f: 802 tv: 0 nM: 2
670.637939999999960 218.745700000000000
677.818790000000040 282.755460000000030
f: 802 tv: 1 nM: 2
727.037349999999950 207.341129999999990
734.163329999999970 261.470000000000030
f: 803 tv: 0 nM: 2
669.025080000000000 218.667360000000000
676.782900000000040 282.041659999999980
f: 803 tv: 1 nM: 2
724.176209999999970 207.609530000000010
730.579770000000050 261.079740000000020
f: 804 tv: 0 nM: 2
667.380620000000020 218.858110000000010
675.059259999999990 281.938380000000000
f: 804 tv: 1 nM: 2
721.475710000000050 207.548540000000000
727.733830000000010 261.253719999999990
f: 805 tv: 0 nM: 2
666.349979999999960 218.595840000000010
673.590879999999970 281.186370000000010
f: 805 tv: 1 nM: 2
718.480959999999980 207.780949999999990
724.943790000000040 260.627230000000000
f: 806 tv: 0 nM: 2
664.423099999999980 218.837099999999990
671.745670000000020 280.689120000000000
f: 806 tv: 1 nM: 2
715.610540000000010 207.510529999999990
721.374080000000050 260.481479999999980
f: 807 tv: 0 nM: 2
662.717409999999970 218.130429999999990
669.811029999999960 280.076570000000000
f: 807 tv: 1 nM: 2
712.729190000000020 207.572920000000010
718.148990000000030 260.516570000000000
f: 808 tv: 0 nM: 2
660.136349999999990 217.976069999999990
668.034300000000030 279.720579999999980
f: 808 tv: 1 nM: 2
709.097840000000020 207.402179999999990
714.873349999999960 260.405849999999990
f: 809 tv: 0 nM: 2
658.032529999999950 217.853489999999990
664.732420000000050 279.027040000000000
f: 809 tv: 1 nM: 2
705.825320000000030 207.120479999999990
710.924870000000060 259.444459999999990
f: 810 tv: 0 nM: 2
655.562189999999990 217.162669999999990
662.741210000000020 278.241240000000000
f: 810 tv: 1 nM: 2
702.764710000000040 207.582349999999990
707.830259999999950 259.595669999999980
f: 811 tv: 0 nM: 2
653.035709999999990 216.954759999999990
660.010679999999980 277.339569999999980
f: 811 tv: 1 nM: 2
699.750000000000000 207.354170000000010
704.447509999999970 259.287050000000020
f: 812 tv: 0 nM: 2
650.740170000000030 216.926469999999990
657.497309999999970 276.649720000000000
f: 812 tv: 1 nM: 2
696.263730000000010 206.862640000000000
701.081300000000060 259.027100000000020
f: 813 tv: 0 nM: 2
647.973330000000030 216.138350000000000
655.292910000000010 275.848480000000000
f: 813 tv: 1 nM: 2
692.140009999999960 207.220000000000000
697.169800000000010 258.562900000000010
f: 814 tv: 0 nM: 2
645.408869999999980 215.534480000000000
652.475280000000000 275.239010000000010
f: 814 tv: 1 nM: 2
688.796330000000010 206.876540000000010
694.000000000000000 257.923520000000000
f: 815 tv: 0 nM: 2
642.559750000000010 215.315220000000010
650.252320000000050 274.565429999999990
f: 815 tv: 1 nM: 2
686.173099999999980 206.147430000000010
689.954290000000010 257.887209999999980
f: 816 tv: 0 nM: 2
640.217710000000010 214.885160000000010
646.928220000000010 273.787080000000000
f: 816 tv: 1 nM: 2
681.430359999999950 206.765819999999990
685.320309999999950 257.031250000000000
f: 817 tv: 0 nM: 2
637.374329999999990 214.537430000000000
644.723629999999960 272.886930000000010
f: 817 tv: 1 nM: 2
678.109379999999990 206.151050000000000
683.207639999999970 256.902530000000010
f: 818 tv: 0 nM: 2
634.540100000000050 214.270050000000000
641.594969999999990 272.130000000000000
f: 818 tv: 1 nM: 2
674.795470000000020 205.727280000000010
677.748470000000000 256.345460000000000
f: 819 tv: 0 nM: 2
631.814150000000040 213.607329999999990
638.663090000000010 271.409089999999990
f: 819 tv: 1 nM: 2
671.162900000000040 205.348310000000000
674.063539999999990 255.834750000000010
f: 820 tv: 0 nM: 2
629.253839999999970 213.358980000000000
635.906430000000000 270.429809999999970
f: 820 tv: 1 nM: 2
667.174679999999970 205.253009999999990
670.909850000000010 255.549180000000010
f: 821 tv: 0 nM: 2
626.192080000000030 212.739470000000010
632.376340000000030 269.510740000000000
f: 821 tv: 1 nM: 2
663.796330000000010 205.111120000000000
666.889710000000040 255.014710000000010
f: 822 tv: 0 nM: 2
623.239810000000030 212.341839999999990
630.665769999999950 269.176789999999980
f: 822 tv: 1 nM: 2
660.181820000000020 204.613630000000000
663.874149999999990 255.185319999999990
f: 823 tv: 0 nM: 2
620.956850000000030 211.852800000000000
627.015080000000010 268.092960000000010
f: 823 tv: 1 nM: 2
656.326289999999970 204.699999999999990
658.978579999999970 254.378570000000000
f: 824 tv: 0 nM: 2
617.380490000000010 211.417070000000000
624.339910000000030 267.272460000000020
f: 824 tv: 1 nM: 2
652.231869999999960 204.326079999999990
654.944030000000000 253.958949999999990
f: 825 tv: 0 nM: 2
614.408810000000020 211.179409999999990
621.221859999999990 266.543060000000030
f: 825 tv: 1 nM: 2
649.505549999999970 203.938889999999990
650.270139999999970 252.781620000000000
f: 826 tv: 0 nM: 2
611.514099999999980 209.646899999999990
618.106450000000000 265.335480000000020
f: 826 tv: 1 nM: 2
645.746830000000050 203.272160000000010
647.374019999999970 252.904590000000010
f: 827 tv: 0 nM: 2
608.037230000000020 208.872350000000010
614.647579999999950 264.117459999999990
f: 827 tv: 1 nM: 2
641.355649999999970 202.474230000000010
643.256960000000050 251.944439999999990
f: 828 tv: 0 nM: 2
604.532960000000000 208.278439999999990
611.877439999999980 262.493560000000000
f: 828 tv: 1 nM: 2
637.219180000000050 202.691769999999990
639.504029999999940 251.084669999999990
f: 829 tv: 0 nM: 2
601.008910000000010 207.437500000000000
608.013060000000000 261.388890000000000
f: 829 tv: 1 nM: 2
633.000000000000000 201.611120000000000
634.615360000000010 250.584610000000000
f: 830 tv: 0 nM: 2
598.841000000000010 206.156399999999990
605.269710000000030 260.269749999999990
f: 830 tv: 1 nM: 2
629.285709999999990 200.150790000000000
630.385620000000020 248.809329999999990
f: 831 tv: 0 nM: 2
595.517330000000020 205.410400000000010
601.612300000000000 258.952909999999970
f: 831 tv: 1 nM: 2
625.812500000000000 199.619319999999990
627.063899999999990 248.263150000000000
f: 832 tv: 0 nM: 2
592.138429999999970 204.242930000000000
600.002070000000000 256.862700000000020
f: 832 tv: 1 nM: 2
622.566280000000010 198.885539999999990
623.384339999999950 246.548509999999990
f: 833 tv: 0 nM: 2
589.122679999999950 202.524540000000000
596.042789999999970 255.681819999999990
f: 833 tv: 1 nM: 2
618.890629999999990 198.000000000000000
619.297360000000030 245.751630000000010
f: 834 tv: 0 nM: 2
585.753479999999970 201.857630000000000
592.447630000000000 253.899990000000000
f: 834 tv: 1 nM: 2
615.013919999999980 196.694439999999990
615.357120000000010 244.600010000000000
f: 835 tv: 0 nM: 2
582.192500000000000 200.290220000000010
589.515319999999970 252.450930000000000
f: 835 tv: 1 nM: 2
611.156619999999980 196.162659999999990
611.000000000000000 244.000000000000000
f: 836 tv: 0 nM: 2
578.606260000000020 199.300000000000010
585.687990000000010 250.796010000000000
f: 836 tv: 1 nM: 2
607.203489999999990 195.098829999999990
607.636349999999990 242.870640000000010
f: 837 tv: 0 nM: 2
575.223150000000030 198.180790000000000
581.766300000000000 249.674560000000010
f: 837 tv: 1 nM: 2
602.876710000000000 194.157530000000010
603.364259999999940 241.442860000000000
f: 838 tv: 0 nM: 2
571.855900000000020 197.608830000000010
579.180359999999950 248.268980000000000
f: 838 tv: 1 nM: 2
599.671200000000000 193.636990000000000
599.919430000000030 240.768460000000000
f: 839 tv: 0 nM: 2
568.869569999999950 195.972050000000000
575.905030000000010 246.416200000000000
f: 839 tv: 1 nM: 2
595.779049999999980 192.744190000000000
594.984860000000030 239.931819999999990
f: 840 tv: 0 nM: 2
564.743230000000040 195.141889999999990
572.120909999999980 246.418299999999990
f: 840 tv: 1 nM: 2
593.514459999999990 192.594210000000000
592.044800000000010 239.022390000000000
f: 841 tv: 0 nM: 2
561.222229999999970 194.807189999999990
568.500000000000000 245.565800000000000
f: 841 tv: 1 nM: 2
589.736819999999970 191.881580000000010
588.742740000000030 238.864080000000000
f: 842 tv: 0 nM: 2
557.627809999999950 194.699250000000010
564.301699999999980 245.071840000000010
f: 842 tv: 1 nM: 2
585.926330000000010 191.500000000000000
585.588809999999970 238.294389999999990
f: 843 tv: 0 nM: 2
553.508850000000050 194.677519999999990
559.178350000000020 243.923080000000000
f: 843 tv: 1 nM: 2
583.397699999999990 191.295459999999990
581.381290000000040 238.061160000000000
f: 844 tv: 0 nM: 2
549.262510000000020 194.399990000000000
555.850400000000040 244.572650000000010
f: 844 tv: 1 nM: 2
580.144469999999960 191.144440000000000
577.553949999999990 238.428059999999990
f: 845 tv: 0 nM: 2
545.376589999999960 194.186710000000010
552.314510000000040 243.951609999999990
f: 845 tv: 1 nM: 2
576.512330000000020 191.296290000000000
575.261169999999990 238.350740000000000
f: 846 tv: 0 nM: 2
541.924679999999970 194.342469999999990
546.745790000000060 244.644070000000000
f: 846 tv: 1 nM: 2
573.716490000000020 191.649489999999990
571.306029999999960 239.754300000000000
f: 847 tv: 0 nM: 2
538.387510000000020 194.593750000000000
542.275210000000020 244.729360000000010
f: 847 tv: 1 nM: 2
570.572210000000040 192.472230000000000
567.842279999999960 240.011540000000000
f: 848 tv: 0 nM: 2
533.712949999999980 195.515430000000010
538.814390000000000 245.104800000000010
f: 848 tv: 1 nM: 2
568.402040000000060 192.850510000000010
565.115360000000010 241.335659999999990
f: 849 tv: 0 nM: 2
530.178589999999990 195.133929999999990
534.628839999999970 246.000000000000000
f: 849 tv: 1 nM: 2
566.430849999999960 193.452130000000010
562.503479999999970 241.639860000000000
f: 850 tv: 0 nM: 2
526.716130000000020 196.096360000000000
530.524409999999990 247.189030000000000
f: 850 tv: 1 nM: 2
564.566339999999970 194.321429999999990
560.219479999999980 242.615860000000000
f: 851 tv: 0 nM: 2
522.589290000000010 197.500000000000000
526.084899999999950 247.798740000000010
f: 851 tv: 1 nM: 2
562.768429999999970 195.194729999999990
558.210879999999970 244.119049999999990
f: 852 tv: 0 nM: 2
519.526489999999970 197.814709999999990
521.406489999999960 248.930890000000010
f: 852 tv: 1 nM: 2
561.428589999999990 195.939560000000000
556.583309999999980 245.883330000000000
f: 853 tv: 0 nM: 2
515.918400000000020 199.248290000000000
518.881290000000040 250.359710000000010
f: 853 tv: 1 nM: 2
560.071410000000010 197.142850000000010
554.698060000000050 247.048710000000000
f: 854 tv: 0 nM: 2
511.992520000000010 199.880599999999990
513.957700000000050 251.973080000000010
f: 854 tv: 1 nM: 2
558.922419999999990 198.284480000000000
553.469360000000050 248.051030000000000
f: 855 tv: 0 nM: 2
509.223180000000010 201.463269999999990
510.578489999999990 253.380810000000000
f: 855 tv: 1 nM: 2
558.095460000000000 199.231810000000000
552.277770000000030 249.888880000000000
f: 856 tv: 0 nM: 2
505.617250000000010 202.379300000000000
507.404450000000000 254.592360000000010
f: 856 tv: 1 nM: 2
556.966980000000040 200.117920000000000
551.442750000000050 250.978910000000010
f: 857 tv: 0 nM: 2
503.299379999999990 202.608280000000010
503.928130000000010 256.103119999999990
f: 857 tv: 1 nM: 2
556.771179999999960 201.288130000000000
550.669740000000050 252.842590000000000
f: 858 tv: 0 nM: 2
500.144960000000030 204.005920000000000
500.452789999999990 257.663880000000010
f: 858 tv: 1 nM: 2
556.310910000000040 201.945370000000000
549.941529999999940 254.277770000000000
f: 859 tv: 0 nM: 2
497.375000000000000 205.109039999999990
497.292539999999970 258.734039999999990
f: 859 tv: 1 nM: 2
555.973209999999990 203.089280000000000
549.684999999999950 255.687870000000000
f: 860 tv: 0 nM: 2
494.389740000000020 205.715380000000010
494.304350000000000 260.016300000000000
f: 860 tv: 1 nM: 2
555.853460000000040 204.258620000000010
549.357970000000020 257.062500000000000
f: 861 tv: 0 nM: 2
492.000000000000000 206.774990000000000
491.335170000000010 261.324189999999990
f: 861 tv: 1 nM: 2
555.864749999999960 204.954929999999990
549.074280000000040 258.277130000000000
f: 862 tv: 0 nM: 2
489.696350000000000 207.761779999999990
488.269229999999990 262.538450000000010
f: 862 tv: 1 nM: 2
555.848389999999990 205.741809999999990
549.092899999999990 259.571050000000010
f: 863 tv: 0 nM: 2
487.140199999999990 208.375660000000010
485.810060000000020 263.382690000000030
f: 863 tv: 1 nM: 2
556.113039999999960 206.404339999999990
549.309259999999990 260.612730000000000
f: 864 tv: 0 nM: 2
485.542790000000020 208.775409999999990
483.500000000000000 264.403410000000010
f: 864 tv: 1 nM: 2
556.715450000000030 207.174800000000000
549.881589999999960 261.981569999999980
f: 865 tv: 0 nM: 2
483.000000000000000 209.833329999999990
480.403959999999980 265.395480000000020
f: 865 tv: 1 nM: 2
557.285089999999970 207.727280000000010
550.034790000000040 262.780759999999990
f: 866 tv: 0 nM: 2
481.410550000000000 210.231660000000010
478.146729999999990 266.510859999999980
f: 866 tv: 1 nM: 2
558.307069999999950 208.665359999999990
550.828920000000040 263.892090000000000
f: 867 tv: 0 nM: 2
479.381410000000020 210.876740000000010
475.982059999999990 267.774350000000030
f: 867 tv: 1 nM: 2
559.358340000000000 209.074999999999990
551.462650000000050 265.353459999999980
f: 868 tv: 0 nM: 2
478.027220000000000 211.784650000000000
473.773219999999980 268.628420000000010
f: 868 tv: 1 nM: 2
560.853150000000030 209.750000000000000
552.660709999999990 266.380100000000030
f: 869 tv: 0 nM: 2
476.743650000000000 212.355330000000010
472.086729999999990 269.816309999999990
f: 869 tv: 1 nM: 2
562.566959999999990 210.381900000000000
553.837650000000050 267.136599999999990
f: 870 tv: 0 nM: 2
475.587679999999980 213.092420000000000
470.504790000000010 271.224879999999980
f: 870 tv: 1 nM: 2
564.481509999999960 211.137040000000010
555.844730000000030 268.402620000000010
f: 871 tv: 0 nM: 2
474.734129999999990 213.585370000000010
469.330050000000030 272.440890000000020
f: 871 tv: 1 nM: 2
566.484500000000030 211.883730000000010
558.452270000000000 269.547759999999980
f: 872 tv: 0 nM: 2
474.569120000000000 214.714280000000000
468.447139999999990 273.916290000000000
f: 872 tv: 1 nM: 2
568.848020000000020 212.596010000000010
559.958129999999980 270.758609999999980
f: 873 tv: 0 nM: 2
474.193879999999980 215.637759999999990
467.834200000000010 274.489620000000000
f: 873 tv: 1 nM: 2
571.405089999999970 213.138690000000000
563.104249999999980 272.139040000000020
f: 874 tv: 0 nM: 2
474.209470000000010 216.421169999999990
467.135069999999980 276.767760000000010
f: 874 tv: 1 nM: 2
574.295589999999950 214.175189999999990
565.674620000000000 273.222230000000020
f: 875 tv: 0 nM: 2
474.428890000000020 217.190370000000000
467.629459999999990 278.401790000000010
f: 875 tv: 1 nM: 2
577.057680000000000 215.157680000000000
569.453129999999990 274.927090000000020
f: 876 tv: 0 nM: 2
475.385470000000000 218.691630000000000
468.423920000000010 279.728270000000010
f: 876 tv: 1 nM: 2
580.613650000000010 216.174240000000000
572.507259999999970 276.118929999999980
f: 877 tv: 0 nM: 2
476.484530000000010 220.117250000000010
469.688380000000000 281.806980000000010
f: 877 tv: 1 nM: 2
584.294130000000000 216.743699999999990
577.391300000000000 277.016300000000000
f: 878 tv: 0 nM: 2
477.972840000000020 221.138020000000010
470.896390000000000 283.027040000000000
f: 878 tv: 1 nM: 2
587.992370000000050 217.919850000000000
580.988280000000030 278.910799999999990
f: 879 tv: 0 nM: 2
479.282500000000030 222.024660000000010
472.828129999999990 284.966520000000000
f: 879 tv: 1 nM: 2
591.596800000000030 218.661280000000000
585.274779999999960 279.680700000000000
f: 880 tv: 0 nM: 2
481.315220000000010 223.371739999999990
474.967010000000020 286.487300000000000
f: 880 tv: 1 nM: 2
595.268370000000000 219.636030000000010
589.920470000000020 281.120450000000010
f: 881 tv: 0 nM: 2
483.334079999999970 224.480089999999990
477.119809999999970 288.315670000000010
f: 881 tv: 1 nM: 2
599.368230000000040 220.697679999999990
594.766110000000030 282.435670000000020
f: 882 tv: 0 nM: 2
485.406769999999990 225.322039999999990
479.490779999999970 289.880190000000030
f: 882 tv: 1 nM: 2
603.177190000000000 221.448820000000010
599.251279999999950 283.197450000000000
f: 883 tv: 0 nM: 2
488.338990000000020 226.627119999999990
482.502259999999980 291.410309999999980
f: 883 tv: 1 nM: 2
607.236449999999990 222.015500000000000
604.037109999999980 284.393550000000000
f: 884 tv: 0 nM: 2
490.600430000000020 227.617520000000010
486.035709999999990 292.686980000000010
f: 884 tv: 1 nM: 2
611.065249999999990 222.775360000000010
608.514220000000020 285.109010000000010
f: 885 tv: 0 nM: 2
493.605380000000030 228.464869999999990
489.021729999999990 293.634799999999980
f: 885 tv: 1 nM: 2
615.267879999999990 224.017850000000010
613.858759999999960 286.080719999999990
f: 886 tv: 0 nM: 2
496.309630000000030 229.185779999999990
492.420840000000000 294.666659999999980
f: 886 tv: 1 nM: 2
618.366880000000040 223.888489999999990
617.634710000000040 286.130130000000010
f: 887 tv: 0 nM: 2
498.740810000000010 229.436739999999990
495.847840000000020 295.743069999999990
f: 887 tv: 1 nM: 2
621.536250000000000 223.942029999999990
621.704529999999980 286.714659999999980
f: 888 tv: 0 nM: 2
501.737489999999980 229.587490000000000
498.387240000000020 296.282989999999980
f: 888 tv: 1 nM: 2
625.000000000000000 224.144440000000000
626.698980000000010 286.392670000000010
f: 889 tv: 0 nM: 2
504.966520000000000 229.638080000000000
502.500000000000000 296.500000000000000
f: 889 tv: 1 nM: 2
627.620000000000000 224.080000000000010
630.153140000000010 286.117219999999970
f: 890 tv: 0 nM: 2
507.750000000000000 229.639829999999990
505.371739999999990 296.567380000000010
f: 890 tv: 1 nM: 2
631.000000000000000 223.800700000000010
634.056090000000040 286.146329999999980
f: 891 tv: 0 nM: 2
510.887020000000010 229.608780000000000
508.833340000000020 296.369930000000010
f: 891 tv: 1 nM: 2
633.194820000000050 223.143390000000010
636.954770000000050 285.605529999999990
f: 892 tv: 0 nM: 2
513.963129999999980 228.877880000000000
513.308350000000020 295.403079999999990
f: 892 tv: 1 nM: 2
635.580140000000030 222.622130000000000
640.329650000000020 284.772130000000000
f: 893 tv: 0 nM: 2
516.973449999999960 228.232650000000010
515.737920000000030 295.226780000000020
f: 893 tv: 1 nM: 2
637.385189999999970 221.944439999999990
642.246399999999990 283.833340000000020
f: 894 tv: 0 nM: 2
519.293030000000040 227.842209999999990
518.736329999999950 294.552730000000000
f: 894 tv: 1 nM: 2
638.503720000000040 221.361940000000000
643.918270000000010 283.009610000000010
f: 895 tv: 0 nM: 2
522.059200000000030 227.107450000000000
521.250000000000000 293.778439999999990
f: 895 tv: 1 nM: 2
639.166690000000020 221.035460000000000
644.622619999999980 282.070740000000000
f: 896 tv: 0 nM: 2
523.736940000000000 226.702180000000000
523.017699999999990 293.419280000000010
f: 896 tv: 1 nM: 2
639.980900000000020 220.320619999999990
645.299560000000040 281.389650000000020
f: 897 tv: 0 nM: 2
526.168030000000040 226.219910000000000
525.438049999999980 292.455139999999970
f: 897 tv: 1 nM: 2
640.190860000000040 219.881679999999990
645.753600000000010 280.789859999999980
f: 898 tv: 0 nM: 2
528.214290000000010 225.339280000000000
527.914980000000010 291.552640000000000
f: 898 tv: 1 nM: 2
640.609500000000030 218.970810000000000
645.888609999999970 279.700499999999980
f: 899 tv: 0 nM: 2
530.472719999999980 224.544109999999990
530.892090000000050 290.537440000000000
f: 899 tv: 1 nM: 2
640.638670000000050 218.175189999999990
646.047059999999990 278.868810000000000
f: 900 tv: 0 nM: 2
532.796450000000050 223.991150000000000
533.658999999999990 289.786620000000030
f: 900 tv: 1 nM: 2
640.745909999999980 217.557369999999990
646.708560000000030 277.861820000000020
