# Supplementary material for: Action Sport Cameras as an Instrument to Perform a 3D Underwater Motion Analysis
Source: PLoS One. 2016 Aug 11;11(8):e0160490. doi: 10.1371/journal.pone.0160490 (PMC4981397; doi:10.1371/journal.pone.0160490)
Supplement: S1 Supporting Information — S1.1_Calibration Quality > S1.1.1_Underwater > S1.1.1.1_Highres > S1.1.1.1.1_Calibration > File A. This is the BUNDLE_CameraParameters. This is the camera calibration parameters. File B. This is the Triad. This is the 2D coordinates of the waterproof orthogonal triad structure carrying nine spherical black markers. File C. This is the WandCalibration. This is the 2D coordinates of the wand structure carrying one spherical black marker. S1.1.1.1.2_Accuracy > File D. This is the Trial_1. This is the 2D coordinates of the first rigid bar test acquisition, carrying two markers at known distance. File E. This is the Trial_2. This is the 2D coordinates of the second rigid bar test acquisition, carrying two markers at known distance. File F. This is the Trial_3. This is the 2D coordinates of the third rigid bar test acquisition, carrying two markers at known distance. File G. This is the Trial_4. This is the 2D coordinates of the fourth rigid bar test acquisition, carrying two markers at known distance. File H. This is the Trial_5. This is the 2D coordinates of the fifth rigid bar test acquisition, carrying two markers at known distance. File I. This is the MotionSequence3D_Trial_1. This is the 3D coordinates of the first rigid bar test acquisition. File J. This is the MotionSequence3D_Trial_2. This is the 3D coordinates of the second rigid bar test acquisition. File K. This is the MotionSequence3D_Trial_3. This is the 3D coordinates of the third rigid bar test acquisition. File L. This is the MotionSequence3D_Trial_4. This is the 3D coordinates of the fourth rigid bar test acquisition. File M. This is the MotionSequence3D_Trial_5. This is the 3D coordinates of the fifth rigid bar test acquisition. S1.1.1.2_Lowres > S1.1.1.2.1_Calibration > File N. This is the BUNDLE_CameraParameters. This is the camera calibration parameters. File O. This is the Triad. This is the 2D coordinates of the waterproof orthogonal triad structure carrying nine spherical black markers. File P. Th [file pone.0160490.s001.zip › S1_SupportingInformation/S1.1_Calibration_Quality/S1.1.1_Underwater/S1.1.1.1_Highres/S1.1.1.1.2_Accuracy/File E.txt]

901 2
f: 0 tv: 0 nM: 2
0.000000000000000 0.000000000000000
0.000000000000000 0.000000000000000
f: 0 tv: 1 nM: 2
0.000000000000000 0.000000000000000
0.000000000000000 0.000000000000000
f: 1 tv: 0 nM: 2
288.394229999999990 173.500000000000000
285.361110000000000 227.916670000000010
f: 1 tv: 1 nM: 2
345.274450000000000 177.135349999999990
345.829990000000010 238.935000000000000
f: 2 tv: 0 nM: 2
291.357149999999990 173.609530000000010
289.586059999999970 228.086060000000000
f: 2 tv: 1 nM: 2
348.021579999999970 177.053959999999990
348.954770000000000 238.964280000000000
f: 3 tv: 0 nM: 2
294.750000000000000 173.431819999999990
292.950319999999980 228.543049999999990
f: 3 tv: 1 nM: 2
350.440549999999970 177.206300000000000
351.953890000000000 238.871350000000010
f: 4 tv: 0 nM: 2
297.941500000000020 173.601059999999990
295.852329999999990 228.409330000000010
f: 4 tv: 1 nM: 2
352.471619999999970 177.262409999999990
354.816309999999990 238.653060000000010
f: 5 tv: 0 nM: 2
300.440580000000010 173.861390000000000
299.476009999999970 227.756849999999990
f: 5 tv: 1 nM: 2
354.403560000000030 177.324999999999990
356.535030000000010 238.011689999999990
f: 6 tv: 0 nM: 2
303.716340000000000 173.716340000000000
302.603670000000020 227.603649999999990
f: 6 tv: 1 nM: 2
356.088900000000020 177.181490000000000
358.420200000000020 238.018779999999990
f: 7 tv: 0 nM: 2
306.151520000000000 173.358579999999990
304.786160000000000 227.682390000000000
f: 7 tv: 1 nM: 2
357.033840000000000 177.210530000000010
359.917880000000030 237.814010000000000
f: 8 tv: 0 nM: 2
308.343750000000000 173.395829999999990
308.308929999999980 227.496810000000010
f: 8 tv: 1 nM: 2
358.485410000000000 177.080289999999990
361.140019999999990 237.255010000000000
f: 9 tv: 0 nM: 2
310.230349999999990 173.494380000000010
310.140809999999990 226.985629999999990
f: 9 tv: 1 nM: 2
359.048859999999990 177.007520000000000
362.049739999999990 236.708949999999990
f: 10 tv: 0 nM: 2
312.505159999999990 173.324739999999990
312.266660000000000 226.918180000000010
f: 10 tv: 1 nM: 2
359.709929999999990 176.896940000000000
362.509400000000030 236.037569999999990
f: 11 tv: 0 nM: 2
314.186370000000010 172.631820000000000
314.603670000000020 226.304869999999990
f: 11 tv: 1 nM: 2
359.988650000000010 176.784089999999990
363.036409999999990 235.881069999999990
f: 12 tv: 0 nM: 2
315.574770000000000 172.738310000000010
315.927430000000020 225.706989999999990
f: 12 tv: 1 nM: 2
359.965640000000010 176.305340000000000
363.120510000000020 235.564100000000000
f: 13 tv: 0 nM: 2
316.882870000000030 172.400890000000000
317.511840000000010 225.449710000000010
f: 13 tv: 1 nM: 2
359.942320000000000 176.157680000000000
362.716279999999980 234.876740000000010
f: 14 tv: 0 nM: 2
318.313840000000030 172.430849999999990
318.576450000000020 225.159240000000010
f: 14 tv: 1 nM: 2
359.500000000000000 176.052629999999990
362.017670000000010 234.684339999999990
f: 15 tv: 0 nM: 2
319.184199999999980 172.010529999999990
319.569180000000020 224.798740000000010
f: 15 tv: 1 nM: 2
358.821440000000000 175.908739999999990
361.089020000000000 234.411000000000000
f: 16 tv: 0 nM: 2
319.459990000000000 171.759999999999990
319.608979999999970 224.512820000000000
f: 16 tv: 1 nM: 2
357.886349999999990 175.787870000000000
359.950260000000010 233.638749999999990
f: 17 tv: 0 nM: 2
320.021270000000020 171.606380000000000
320.130069999999990 224.473980000000010
f: 17 tv: 1 nM: 2
356.456360000000020 175.496029999999990
358.546969999999990 233.654689999999990
f: 18 tv: 0 nM: 2
320.038450000000010 171.714280000000000
320.334319999999990 224.360950000000000
f: 18 tv: 1 nM: 2
355.040309999999980 175.330639999999990
356.861820000000020 233.266330000000010
f: 19 tv: 0 nM: 2
320.430700000000000 171.603960000000000
320.551210000000030 223.460849999999990
f: 19 tv: 1 nM: 2
353.879030000000000 175.314510000000010
355.038670000000020 233.079890000000010
f: 20 tv: 0 nM: 2
320.398930000000010 171.941480000000010
320.408540000000020 223.512190000000000
f: 20 tv: 1 nM: 2
352.099210000000030 175.281740000000010
353.090910000000010 232.580220000000000
f: 21 tv: 0 nM: 2
319.871120000000020 171.659789999999990
319.546049999999980 223.065800000000000
f: 21 tv: 1 nM: 2
350.061980000000010 175.355380000000000
350.989750000000020 232.623079999999990
f: 22 tv: 0 nM: 2
319.679629999999970 171.713590000000010
319.243350000000020 223.196670000000010
f: 22 tv: 1 nM: 2
348.350010000000000 175.459090000000000
348.898410000000010 232.441180000000000
f: 23 tv: 0 nM: 2
319.000000000000000 171.570709999999990
317.913450000000010 222.964740000000010
f: 23 tv: 1 nM: 2
346.135249999999980 175.168029999999990
346.500000000000000 232.500000000000000
f: 24 tv: 0 nM: 2
318.123749999999970 171.485150000000000
317.898190000000000 222.613769999999990
f: 24 tv: 1 nM: 2
344.061980000000010 175.446290000000000
343.538239999999970 232.449999999999990
f: 25 tv: 0 nM: 2
317.083340000000020 171.572219999999990
317.073420000000000 222.454540000000010
f: 25 tv: 1 nM: 2
341.891660000000000 175.766660000000000
340.802460000000000 232.320979999999990
f: 26 tv: 0 nM: 2
316.191770000000020 172.116440000000010
315.737180000000020 222.647430000000010
f: 26 tv: 1 nM: 2
339.592100000000020 175.837719999999990
337.687810000000010 232.335019999999990
f: 27 tv: 0 nM: 2
314.785709999999990 172.047619999999990
314.097230000000020 222.430560000000010
f: 27 tv: 1 nM: 2
336.939669999999980 176.000000000000000
335.287050000000020 232.552470000000000
f: 28 tv: 0 nM: 2
313.740749999999990 172.092590000000000
312.855349999999990 222.242140000000010
f: 28 tv: 1 nM: 2
334.234129999999990 176.059530000000000
331.869050000000020 232.440470000000000
f: 29 tv: 0 nM: 2
311.625000000000000 172.329540000000010
310.972050000000020 222.074540000000010
f: 29 tv: 1 nM: 2
331.708739999999980 176.334949999999990
328.250000000000000 232.533950000000000
f: 30 tv: 0 nM: 2
310.652949999999980 171.835299999999990
309.107149999999990 222.000000000000000
f: 30 tv: 1 nM: 2
328.795439999999990 176.545459999999990
325.810060000000020 232.561450000000010
f: 31 tv: 0 nM: 2
308.542170000000000 172.487950000000010
307.599359999999990 222.009610000000010
f: 31 tv: 1 nM: 2
325.983859999999990 176.822589999999990
322.398799999999990 232.434530000000000
f: 32 tv: 0 nM: 2
307.396030000000000 172.539610000000010
304.863650000000010 221.941560000000010
f: 32 tv: 1 nM: 2
323.173740000000010 176.860170000000010
319.048400000000020 232.554840000000010
f: 33 tv: 0 nM: 2
305.151670000000020 173.359559999999990
302.625000000000000 221.254030000000000
f: 33 tv: 1 nM: 2
320.377110000000020 177.216100000000010
315.237640000000000 232.577159999999990
f: 34 tv: 0 nM: 2
303.852260000000000 173.250000000000000
302.331790000000010 221.411210000000010
f: 34 tv: 1 nM: 2
317.614039999999990 177.640350000000010
312.000000000000000 232.648570000000010
f: 35 tv: 0 nM: 2
301.629430000000010 172.894119999999990
299.470000000000030 221.343340000000010
f: 35 tv: 1 nM: 2
315.000000000000000 177.500000000000000
309.042359999999970 232.598880000000010
f: 36 tv: 0 nM: 2
300.142850000000010 172.824680000000000
297.704380000000010 221.094889999999990
f: 36 tv: 1 nM: 2
312.224580000000000 177.716100000000010
306.130069999999990 232.601149999999990
f: 37 tv: 0 nM: 2
297.676480000000030 173.000000000000000
295.452580000000010 220.797410000000010
f: 37 tv: 1 nM: 2
309.747950000000000 177.971540000000000
302.743990000000000 232.629520000000010
f: 38 tv: 0 nM: 2
295.739809999999980 173.515310000000000
292.931820000000020 221.113630000000000
f: 38 tv: 1 nM: 2
307.456909999999990 178.155170000000000
300.135859999999980 232.907610000000010
f: 39 tv: 0 nM: 2
294.000000000000000 173.476470000000010
291.011900000000030 220.837300000000000
f: 39 tv: 1 nM: 2
305.536679999999990 178.376139999999990
297.738890000000030 233.133330000000000
f: 40 tv: 0 nM: 2
292.267060000000010 173.528410000000010
289.603700000000000 221.207410000000010
f: 40 tv: 1 nM: 2
303.050410000000000 178.777310000000000
295.178769999999990 233.175980000000010
f: 41 tv: 0 nM: 2
289.433319999999980 173.146670000000000
286.921879999999990 221.132810000000010
f: 41 tv: 1 nM: 2
301.172000000000030 178.919999999999990
292.959470000000010 233.383790000000000
f: 42 tv: 0 nM: 2
287.747369999999990 173.142100000000000
284.268010000000000 221.040010000000000
f: 42 tv: 1 nM: 2
299.311399999999990 178.916670000000010
290.789490000000000 233.476609999999990
f: 43 tv: 0 nM: 2
285.427550000000000 173.579710000000010
281.552090000000020 220.843750000000000
f: 43 tv: 1 nM: 2
297.837310000000000 178.940470000000000
288.911099999999980 233.794450000000010
f: 44 tv: 0 nM: 2
283.347050000000020 173.847060000000000
279.584470000000010 220.989870000000000
f: 44 tv: 1 nM: 2
296.282960000000000 178.906980000000000
287.121219999999990 234.003040000000000
f: 45 tv: 0 nM: 2
281.215120000000010 173.529069999999990
277.771270000000020 221.356380000000000
f: 45 tv: 1 nM: 2
294.225799999999990 179.088720000000000
285.410250000000020 234.289750000000000
f: 46 tv: 0 nM: 2
279.664640000000020 174.018290000000010
275.128390000000020 221.168920000000010
f: 46 tv: 1 nM: 2
293.146819999999990 179.178570000000010
283.863400000000010 234.786090000000000
f: 47 tv: 0 nM: 2
277.176150000000010 173.789780000000010
272.397580000000000 219.704820000000010
f: 47 tv: 1 nM: 2
291.881129999999980 179.061479999999990
281.884030000000000 234.863400000000010
f: 48 tv: 0 nM: 2
275.845579999999980 173.139710000000010
269.644749999999990 221.315800000000000
f: 48 tv: 1 nM: 2
290.868409999999980 179.180450000000010
280.142490000000010 235.115590000000000
f: 49 tv: 0 nM: 2
273.165039999999980 173.451460000000000
267.772060000000010 221.154419999999990
f: 49 tv: 1 nM: 2
290.032260000000010 179.225799999999990
278.817470000000010 234.825390000000000
f: 50 tv: 0 nM: 2
271.440580000000010 173.524750000000010
265.184419999999990 221.168029999999990
f: 50 tv: 1 nM: 2
289.077879999999990 179.012300000000010
277.857149999999990 235.390109999999990
f: 51 tv: 0 nM: 2
270.031830000000010 173.331819999999990
262.808589999999980 221.261720000000000
f: 51 tv: 1 nM: 2
288.740599999999970 179.045109999999990
276.758609999999980 235.174880000000000
f: 52 tv: 0 nM: 2
268.214290000000010 173.628570000000000
261.000000000000000 221.546879999999990
f: 52 tv: 1 nM: 2
288.419710000000010 178.934310000000010
275.935580000000020 235.234530000000010
f: 53 tv: 0 nM: 2
266.689820000000000 173.375000000000000
258.782899999999980 221.407900000000010
f: 53 tv: 1 nM: 2
288.320620000000020 178.797710000000000
275.071810000000030 235.438830000000000
f: 54 tv: 0 nM: 2
265.678560000000000 173.362240000000010
257.020840000000020 221.347230000000000
f: 54 tv: 1 nM: 2
288.510859999999980 178.735500000000000
275.050259999999980 235.465610000000000
f: 55 tv: 0 nM: 2
264.476470000000010 172.788240000000000
256.227539999999980 221.380230000000010
f: 55 tv: 1 nM: 2
289.000000000000000 178.796879999999990
275.050259999999980 235.465610000000000
f: 56 tv: 0 nM: 2
263.673679999999990 173.057889999999990
255.410000000000000 221.556670000000000
f: 56 tv: 1 nM: 2
289.763579999999990 178.000000000000000
275.308069999999990 235.489900000000010
f: 57 tv: 0 nM: 2
262.615779999999970 173.252620000000010
253.256409999999990 221.608980000000000
f: 57 tv: 1 nM: 2
290.402989999999990 177.977610000000000
275.929959999999990 235.642519999999990
f: 58 tv: 0 nM: 2
261.922419999999990 172.870700000000000
252.437990000000010 222.077519999999990
f: 58 tv: 1 nM: 2
291.886349999999990 177.787870000000000
276.910000000000030 235.264999999999990
f: 59 tv: 0 nM: 2
261.070740000000000 172.834900000000000
252.101499999999990 222.308269999999990
f: 59 tv: 1 nM: 2
293.250000000000000 177.421429999999990
278.702090000000000 235.569950000000010
f: 60 tv: 0 nM: 2
260.929260000000000 172.655660000000010
251.265310000000000 222.037420000000000
f: 60 tv: 1 nM: 2
295.000000000000000 177.372179999999990
280.177280000000000 235.681819999999990
f: 61 tv: 0 nM: 2
261.149990000000000 172.850010000000000
251.155170000000000 221.986210000000000
f: 61 tv: 1 nM: 2
297.333340000000020 177.381939999999990
282.283720000000020 235.965120000000010
f: 62 tv: 0 nM: 2
261.364590000000020 172.677079999999990
250.541140000000010 222.351260000000000
f: 62 tv: 1 nM: 2
299.546749999999970 177.053959999999990
284.019319999999990 236.045899999999990
f: 63 tv: 0 nM: 2
261.038050000000000 172.918470000000010
250.798080000000000 222.817309999999990
f: 63 tv: 1 nM: 2
302.000000000000000 177.095580000000010
286.217710000000010 236.162669999999990
f: 64 tv: 0 nM: 2
261.796290000000000 173.185180000000000
251.200650000000000 222.878300000000000
f: 64 tv: 1 nM: 2
304.516660000000000 177.330000000000010
289.217899999999990 236.649080000000000
f: 65 tv: 0 nM: 2
262.146059999999980 172.769669999999990
251.449999999999990 223.538240000000000
f: 65 tv: 1 nM: 2
307.424469999999990 177.039570000000000
292.327760000000010 236.889950000000000
f: 66 tv: 0 nM: 2
263.299989999999980 173.259999999999990
252.388880000000000 224.058820000000000
f: 66 tv: 1 nM: 2
310.792970000000030 177.292970000000000
295.551730000000020 237.352219999999990
f: 67 tv: 0 nM: 2
264.941860000000020 173.434110000000000
253.103330000000000 224.356660000000010
f: 67 tv: 1 nM: 2
313.660579999999980 177.635040000000000
298.918270000000010 237.918270000000010
f: 68 tv: 0 nM: 2
265.029110000000000 173.237869999999990
253.933560000000000 224.573420000000000
f: 68 tv: 1 nM: 2
317.165410000000010 177.515040000000000
302.308040000000010 238.446429999999990
f: 69 tv: 0 nM: 2
267.068820000000020 173.522930000000000
255.759670000000000 225.475140000000010
f: 69 tv: 1 nM: 2
320.715759999999990 177.770549999999990
306.479710000000010 238.812180000000010
f: 70 tv: 0 nM: 2
268.122889999999980 173.673740000000010
256.592350000000010 225.882170000000000
f: 70 tv: 1 nM: 2
324.467409999999970 177.677539999999990
310.265019999999990 239.000000000000000
f: 71 tv: 0 nM: 2
269.441959999999990 173.683030000000000
258.638240000000000 226.461760000000000
f: 71 tv: 1 nM: 2
328.750000000000000 177.779419999999990
314.746399999999990 239.289469999999990
f: 72 tv: 0 nM: 2
270.968410000000010 173.436839999999990
259.877200000000020 226.815800000000000
f: 72 tv: 1 nM: 2
332.450380000000000 177.942749999999990
318.630100000000030 239.533160000000010
f: 73 tv: 0 nM: 2
272.630830000000000 173.738310000000010
261.490909999999990 227.427280000000000
f: 73 tv: 1 nM: 2
335.827819999999970 177.731779999999990
322.621950000000030 239.780489999999990
f: 74 tv: 0 nM: 2
274.421049999999980 173.184200000000000
262.606260000000020 227.431240000000000
f: 74 tv: 1 nM: 2
340.650359999999980 177.688809999999990
327.007079999999970 239.988200000000010
f: 75 tv: 0 nM: 2
276.689820000000000 173.328710000000000
264.893860000000020 227.611729999999990
f: 75 tv: 1 nM: 2
344.711790000000010 177.038189999999990
331.457269999999990 240.027629999999990
f: 76 tv: 0 nM: 2
278.957699999999990 172.973080000000010
266.949740000000020 227.465610000000000
f: 76 tv: 1 nM: 2
348.993200000000000 176.955780000000000
335.944729999999990 239.670850000000000
f: 77 tv: 0 nM: 2
281.500000000000000 173.000000000000000
269.476620000000030 227.900589999999990
f: 77 tv: 1 nM: 2
352.675689999999970 176.452699999999990
340.792109999999980 239.255259999999990
f: 78 tv: 0 nM: 2
283.627439999999980 172.284320000000010
271.289460000000020 227.526320000000000
f: 78 tv: 1 nM: 2
357.500000000000000 176.031450000000010
344.562500000000000 238.971980000000000
f: 79 tv: 0 nM: 2
285.598209999999990 172.392850000000010
273.822299999999980 227.683730000000000
f: 79 tv: 1 nM: 2
361.276400000000020 175.416149999999990
349.880190000000030 238.605989999999990
f: 80 tv: 0 nM: 2
287.671719999999990 171.868680000000010
276.120000000000000 227.460010000000010
f: 80 tv: 1 nM: 2
365.382360000000010 174.823530000000010
354.097690000000000 238.193019999999990
f: 81 tv: 0 nM: 2
290.781920000000010 171.281920000000010
278.248440000000020 227.127330000000000
f: 81 tv: 1 nM: 2
370.760130000000000 174.111480000000000
359.289089999999990 237.770140000000000
f: 82 tv: 0 nM: 2
292.913639999999990 171.149990000000000
281.464510000000020 226.751620000000000
f: 82 tv: 1 nM: 2
374.596859999999990 173.771880000000010
363.823519999999970 237.127460000000010
f: 83 tv: 0 nM: 2
296.372799999999980 170.820179999999990
284.601139999999990 226.848310000000000
f: 83 tv: 1 nM: 2
379.266910000000000 172.834460000000010
367.963320000000010 236.889909999999990
f: 84 tv: 0 nM: 2
299.571440000000000 170.491070000000010
287.052340000000020 227.145360000000010
f: 84 tv: 1 nM: 2
383.887760000000010 172.659870000000010
372.857759999999980 236.379300000000000
f: 85 tv: 0 nM: 2
302.565220000000010 169.726090000000000
289.767940000000010 226.908840000000000
f: 85 tv: 1 nM: 2
388.446199999999980 172.458859999999990
378.161130000000010 236.049759999999990
f: 86 tv: 0 nM: 2
305.345460000000000 169.681819999999990
293.601200000000010 226.434530000000000
f: 86 tv: 1 nM: 2
393.088900000000020 171.899990000000000
382.551789999999980 235.637390000000010
f: 87 tv: 0 nM: 2
309.195249999999990 169.657140000000000
296.900539999999980 226.303760000000010
f: 87 tv: 1 nM: 2
396.996829999999990 171.515930000000000
387.810330000000020 235.314650000000000
f: 88 tv: 0 nM: 2
311.618870000000020 169.225400000000010
300.063840000000030 226.436170000000000
f: 88 tv: 1 nM: 2
402.162260000000000 171.198669999999990
392.563600000000010 235.120620000000000
f: 89 tv: 0 nM: 2
315.831970000000010 168.938520000000010
304.484280000000010 226.502620000000010
f: 89 tv: 1 nM: 2
406.553679999999990 170.657720000000010
398.277769999999980 234.518520000000000
f: 90 tv: 0 nM: 2
319.183319999999980 169.199999999999990
307.140199999999990 226.375660000000010
f: 90 tv: 1 nM: 2
411.028169999999990 170.288729999999990
402.833340000000020 234.543849999999990
f: 91 tv: 0 nM: 2
323.232449999999970 168.785100000000000
311.044130000000000 226.730390000000000
f: 91 tv: 1 nM: 2
415.583340000000020 170.051590000000000
407.350950000000010 234.048080000000000
f: 92 tv: 0 nM: 2
326.909089999999990 168.518190000000000
315.018980000000000 226.651900000000010
f: 92 tv: 1 nM: 2
419.350709999999990 169.996520000000000
411.748870000000010 233.778280000000000
f: 93 tv: 0 nM: 2
330.468259999999990 168.412700000000000
319.630550000000030 226.286120000000010
f: 93 tv: 1 nM: 2
423.758850000000000 169.861690000000010
417.358090000000000 233.623870000000010
f: 94 tv: 0 nM: 2
334.752009999999980 168.908009999999990
324.197569999999980 226.824389999999990
f: 94 tv: 1 nM: 2
427.847500000000030 169.893620000000000
422.521090000000020 233.274260000000000
f: 95 tv: 0 nM: 2
338.434570000000010 168.476640000000000
328.318179999999980 226.338380000000000
f: 95 tv: 1 nM: 2
431.906250000000000 169.554689999999990
426.078340000000030 233.315670000000010
f: 96 tv: 0 nM: 2
342.376070000000030 168.636750000000010
331.906250000000000 227.074520000000010
f: 96 tv: 1 nM: 2
435.854949999999970 169.980909999999990
431.158999999999990 233.078340000000000
f: 97 tv: 0 nM: 2
346.882870000000030 168.680180000000010
335.975770000000010 227.124239999999990
f: 97 tv: 1 nM: 2
439.942960000000030 170.073820000000010
434.661070000000000 232.906250000000000
f: 98 tv: 0 nM: 2
351.023619999999990 169.129910000000000
340.645080000000010 227.062180000000010
f: 98 tv: 1 nM: 2
443.363009999999970 170.095890000000000
439.514220000000020 232.990520000000000
f: 99 tv: 0 nM: 2
355.039460000000020 168.609649999999990
344.903500000000010 227.093570000000000
f: 99 tv: 1 nM: 2
446.880280000000030 170.007049999999990
443.362790000000020 232.834890000000000
f: 100 tv: 0 nM: 2
358.541290000000000 169.068800000000010
349.989440000000000 227.285220000000010
f: 100 tv: 1 nM: 2
450.142330000000020 170.087580000000000
447.208530000000000 232.883880000000000
f: 101 tv: 0 nM: 2
362.759250000000010 169.074070000000010
353.810880000000000 227.647670000000010
f: 101 tv: 1 nM: 2
453.516660000000000 170.330000000000010
451.133179999999980 232.684589999999990
f: 102 tv: 0 nM: 2
365.620360000000010 169.500000000000000
358.863890000000030 227.920120000000000
f: 102 tv: 1 nM: 2
456.384340000000010 170.361940000000000
454.745000000000000 232.935000000000000
f: 103 tv: 0 nM: 2
369.706599999999980 169.644620000000000
362.123110000000000 228.160799999999990
f: 103 tv: 1 nM: 2
458.776610000000010 170.815599999999990
457.474760000000000 232.800459999999990
f: 104 tv: 0 nM: 2
373.275420000000000 169.902539999999990
366.075010000000020 228.468750000000000
f: 104 tv: 1 nM: 2
461.330930000000020 170.960430000000000
460.649290000000010 233.016590000000010
f: 105 tv: 0 nM: 2
376.950010000000020 170.068180000000010
370.313660000000030 228.515530000000010
f: 105 tv: 1 nM: 2
463.544220000000000 171.125850000000010
462.980680000000010 232.881640000000000
f: 106 tv: 0 nM: 2
380.065800000000020 170.714900000000000
374.052160000000010 229.092029999999990
f: 106 tv: 1 nM: 2
465.590269999999980 171.590270000000000
465.347840000000020 232.997590000000000
f: 107 tv: 0 nM: 2
383.722719999999980 171.113630000000000
377.426820000000020 229.195130000000010
f: 107 tv: 1 nM: 2
467.237399999999980 172.147480000000000
467.596769999999990 233.087560000000000
f: 108 tv: 0 nM: 2
386.372799999999980 171.425450000000010
381.062869999999980 229.089810000000000
f: 108 tv: 1 nM: 2
468.123080000000020 172.469240000000010
468.990200000000020 233.083329999999990
f: 109 tv: 0 nM: 2
389.633940000000000 171.732149999999990
384.959690000000020 229.830639999999990
f: 109 tv: 1 nM: 2
469.330930000000020 172.931659999999990
470.175749999999990 233.225249999999990
f: 110 tv: 0 nM: 2
392.000000000000000 172.578260000000000
387.761199999999970 230.211440000000010
f: 110 tv: 1 nM: 2
470.161650000000010 173.285720000000000
471.127439999999980 233.259800000000010
f: 111 tv: 0 nM: 2
394.595640000000000 172.886959999999990
389.922669999999980 230.628860000000000
f: 111 tv: 1 nM: 2
470.740599999999970 173.503750000000000
471.926480000000030 233.823530000000010
f: 112 tv: 0 nM: 2
396.439849999999980 172.932330000000010
392.946320000000010 230.412430000000000
f: 112 tv: 1 nM: 2
471.290070000000010 173.851149999999990
472.410799999999990 233.840380000000010
f: 113 tv: 0 nM: 2
399.019409999999990 173.412630000000010
395.761079999999990 230.551729999999990
f: 113 tv: 1 nM: 2
471.785190000000000 174.218520000000010
472.734309999999990 233.847820000000010
f: 114 tv: 0 nM: 2
400.878510000000010 173.434589999999990
397.890260000000010 231.082930000000000
f: 114 tv: 1 nM: 2
471.919220000000000 174.434620000000000
472.743960000000020 233.818850000000000
f: 115 tv: 0 nM: 2
402.537809999999980 173.886550000000000
399.182979999999990 230.786090000000000
f: 115 tv: 1 nM: 2
471.662780000000000 175.046510000000010
472.952969999999990 233.868810000000000
f: 116 tv: 0 nM: 2
404.000000000000000 174.382890000000000
401.218410000000010 231.097370000000010
f: 116 tv: 1 nM: 2
471.678279999999970 175.372099999999990
472.753600000000010 233.937810000000010
f: 117 tv: 0 nM: 2
405.500000000000000 174.472730000000010
403.164800000000010 231.106140000000010
f: 117 tv: 1 nM: 2
471.000000000000000 175.330639999999990
472.643219999999990 234.158300000000000
f: 118 tv: 0 nM: 2
406.738310000000010 174.733640000000010
404.059259999999990 231.136599999999990
f: 118 tv: 1 nM: 2
470.601620000000030 175.743900000000000
471.980410000000010 233.823530000000010
f: 119 tv: 0 nM: 2
407.426730000000020 174.521549999999990
404.814820000000000 230.833329999999990
f: 119 tv: 1 nM: 2
469.842319999999970 176.057690000000010
471.005220000000010 233.812500000000000
f: 120 tv: 0 nM: 2
408.014279999999990 174.895230000000000
405.607730000000000 231.063539999999990
f: 120 tv: 1 nM: 2
468.674069999999970 176.181490000000000
470.017670000000010 233.866170000000010
f: 121 tv: 0 nM: 2
408.381590000000020 175.241230000000000
405.766300000000000 231.108700000000000
f: 121 tv: 1 nM: 2
467.417300000000010 176.165400000000010
468.301539999999990 233.817020000000010
f: 122 tv: 0 nM: 2
408.728150000000030 175.519420000000000
406.227809999999980 230.721890000000000
f: 122 tv: 1 nM: 2
465.980160000000010 176.384919999999990
466.569520000000010 234.000000000000000
f: 123 tv: 0 nM: 2
409.048679999999990 175.637180000000000
406.502839999999990 231.268360000000000
f: 123 tv: 1 nM: 2
464.370700000000000 176.793110000000010
465.000000000000000 234.000000000000000
f: 124 tv: 0 nM: 2
408.968169999999990 175.595460000000000
406.201079999999990 230.711960000000000
f: 124 tv: 1 nM: 2
462.755920000000000 177.043299999999990
462.896729999999990 233.951079999999990
f: 125 tv: 0 nM: 2
408.242979999999990 175.434589999999990
406.167599999999990 230.550279999999990
f: 125 tv: 1 nM: 2
461.085939999999990 177.085939999999990
460.952029999999980 234.037870000000000
f: 126 tv: 0 nM: 2
408.164890000000010 175.473400000000000
405.521180000000020 230.730160000000010
f: 126 tv: 1 nM: 2
459.258760000000000 177.311399999999990
458.113650000000010 233.866170000000010
f: 127 tv: 0 nM: 2
407.570710000000020 176.363630000000000
405.050320000000000 230.739000000000000
f: 127 tv: 1 nM: 2
457.175200000000020 177.572650000000010
456.522159999999990 233.938420000000010
f: 128 tv: 0 nM: 2
406.292080000000000 176.217819999999990
403.539150000000010 230.551210000000000
f: 128 tv: 1 nM: 2
455.068820000000020 177.660550000000000
453.630069999999990 234.263000000000010
f: 129 tv: 0 nM: 2
405.804750000000010 176.371430000000000
402.962580000000000 230.557830000000000
f: 129 tv: 1 nM: 2
452.656859999999990 177.980390000000000
450.368409999999980 234.190059999999990
f: 130 tv: 0 nM: 2
404.440369999999970 176.811919999999990
401.500000000000000 230.500000000000000
f: 130 tv: 1 nM: 2
450.325010000000020 177.958329999999990
448.266509999999980 233.959399999999990
f: 131 tv: 0 nM: 2
403.428560000000000 177.060440000000000
399.712490000000000 230.393750000000010
f: 131 tv: 1 nM: 2
447.935909999999980 178.461530000000010
445.135339999999990 234.596679999999990
f: 132 tv: 0 nM: 2
401.897190000000020 176.724300000000000
398.460849999999990 230.370479999999990
f: 132 tv: 1 nM: 2
445.195249999999990 178.657140000000000
442.381649999999980 234.603550000000010
f: 133 tv: 0 nM: 2
400.680940000000020 176.685710000000000
396.541929999999980 230.048390000000010
f: 133 tv: 1 nM: 2
442.995610000000000 178.644749999999990
439.168639999999980 234.544369999999990
f: 134 tv: 0 nM: 2
398.750000000000000 176.645829999999990
394.892850000000010 230.092860000000000
f: 134 tv: 1 nM: 2
439.985840000000000 179.023590000000010
435.609100000000010 234.666670000000010
f: 135 tv: 0 nM: 2
397.618560000000000 176.943299999999990
392.611110000000000 229.986920000000000
f: 135 tv: 1 nM: 2
437.302520000000020 179.222690000000000
432.453430000000030 235.059010000000000
f: 136 tv: 0 nM: 2
395.894229999999990 177.384610000000010
390.828950000000020 229.638150000000000
f: 136 tv: 1 nM: 2
434.364469999999980 179.565410000000010
429.779139999999980 234.911040000000010
f: 137 tv: 0 nM: 2
393.554350000000000 177.521739999999990
388.715820000000010 229.697849999999990
f: 137 tv: 1 nM: 2
431.936829999999990 179.847370000000010
426.054899999999980 235.329479999999990
f: 138 tv: 0 nM: 2
390.682279999999990 177.536450000000000
386.477260000000000 229.652600000000010
f: 138 tv: 1 nM: 2
428.990479999999990 180.300000000000010
422.948359999999980 235.410320000000010
f: 139 tv: 0 nM: 2
389.275849999999990 177.936780000000000
384.471070000000000 229.433879999999990
f: 139 tv: 1 nM: 2
426.431179999999980 180.105500000000010
419.793819999999980 235.298970000000000
f: 140 tv: 0 nM: 2
387.000000000000000 178.000000000000000
381.670009999999990 229.116670000000000
f: 140 tv: 1 nM: 2
423.296110000000000 180.184460000000000
416.300540000000010 235.407100000000010
f: 141 tv: 0 nM: 2
384.870970000000000 178.005370000000000
379.015260000000010 228.690840000000010
f: 141 tv: 1 nM: 2
420.802640000000000 180.083329999999990
412.736110000000000 235.197219999999990
f: 142 tv: 0 nM: 2
382.813260000000010 177.710849999999990
376.551269999999990 228.076920000000000
f: 142 tv: 1 nM: 2
417.793580000000020 180.477070000000000
409.776819999999990 234.632769999999990
f: 143 tv: 0 nM: 2
380.227260000000000 177.181819999999990
373.746519999999980 227.524310000000010
f: 143 tv: 1 nM: 2
415.100010000000000 180.141660000000000
406.268070000000020 234.382540000000010
f: 144 tv: 0 nM: 2
378.514279999999990 176.842860000000000
371.884160000000010 227.317080000000000
f: 144 tv: 1 nM: 2
412.438690000000010 179.561330000000000
403.195249999999990 233.843200000000000
f: 145 tv: 0 nM: 2
375.444459999999990 176.354710000000010
368.535460000000000 227.212770000000010
f: 145 tv: 1 nM: 2
409.949549999999990 179.440370000000000
399.691559999999980 233.704540000000010
f: 146 tv: 0 nM: 2
373.116670000000000 176.027770000000000
366.359860000000030 226.407639999999990
f: 146 tv: 1 nM: 2
407.280370000000000 179.275700000000000
396.110750000000000 233.370250000000000
f: 147 tv: 0 nM: 2
370.594449999999990 175.716659999999990
363.697540000000000 226.000000000000000
f: 147 tv: 1 nM: 2
405.087159999999980 178.706420000000010
393.445159999999990 232.951609999999990
f: 148 tv: 0 nM: 2
368.419559999999990 175.712650000000000
360.269499999999990 225.457439999999990
f: 148 tv: 1 nM: 2
402.756010000000000 178.488010000000000
390.589290000000010 232.488100000000000
f: 149 tv: 0 nM: 2
365.822569999999980 175.376340000000000
357.534490000000010 225.117250000000010
f: 149 tv: 1 nM: 2
400.557529999999990 177.951320000000010
387.871800000000010 232.493590000000010
f: 150 tv: 0 nM: 2
363.520840000000020 175.239579999999990
354.661990000000000 224.338030000000000
f: 150 tv: 1 nM: 2
398.500000000000000 177.869570000000010
385.385280000000020 231.649990000000000
f: 151 tv: 0 nM: 2
361.131320000000020 175.095959999999990
352.007630000000010 224.072530000000000
f: 151 tv: 1 nM: 2
396.554629999999970 177.701670000000010
383.194279999999990 231.437150000000000
f: 152 tv: 0 nM: 2
358.664890000000010 175.218079999999990
350.444459999999990 223.952990000000000
f: 152 tv: 1 nM: 2
394.775240000000000 177.495409999999990
381.450010000000020 231.461760000000000
f: 153 tv: 0 nM: 2
357.062500000000000 174.637499999999990
347.440000000000000 224.000000000000000
f: 153 tv: 1 nM: 2
393.200809999999990 177.094269999999990
379.210969999999970 231.312130000000000
f: 154 tv: 0 nM: 2
354.111110000000000 174.722230000000000
345.054350000000000 224.054350000000000
f: 154 tv: 1 nM: 2
391.895170000000010 176.895160000000000
377.198939999999990 231.285339999999990
f: 155 tv: 0 nM: 2
352.334990000000000 174.475010000000000
342.057250000000010 223.725190000000000
f: 155 tv: 1 nM: 2
391.049989999999980 177.016660000000000
376.131440000000000 231.545719999999990
f: 156 tv: 0 nM: 2
349.979159999999980 174.427079999999990
339.942079999999980 223.875000000000000
f: 156 tv: 1 nM: 2
389.992579999999980 176.988890000000000
375.010650000000000 231.648940000000010
f: 157 tv: 0 nM: 2
348.042170000000000 174.361449999999990
338.059390000000010 223.815630000000000
f: 157 tv: 1 nM: 2
389.045070000000010 176.864749999999990
373.856749999999980 231.454060000000000
f: 158 tv: 0 nM: 2
346.305270000000010 174.605259999999990
335.102420000000000 223.921690000000010
f: 158 tv: 1 nM: 2
388.595640000000000 176.886959999999990
372.982329999999990 231.962130000000000
f: 159 tv: 0 nM: 2
344.177090000000020 174.364579999999990
333.195949999999980 223.925670000000000
f: 159 tv: 1 nM: 2
388.290979999999990 177.061479999999990
372.512150000000020 232.157760000000000
f: 160 tv: 0 nM: 2
342.433690000000010 174.209180000000000
331.340149999999990 223.887759999999990
f: 160 tv: 1 nM: 2
388.221380000000010 177.125959999999990
372.002630000000010 232.760529999999990
f: 161 tv: 0 nM: 2
341.455870000000000 174.563719999999990
329.385899999999990 224.738249999999990
f: 161 tv: 1 nM: 2
388.241940000000000 177.080639999999990
371.854919999999990 232.924870000000000
f: 162 tv: 0 nM: 2
340.019409999999990 174.470869999999990
327.500000000000000 224.196079999999990
f: 162 tv: 1 nM: 2
388.307129999999970 177.300000000000010
371.824250000000010 233.141079999999990
f: 163 tv: 0 nM: 2
338.590419999999990 174.356380000000000
326.693109999999990 224.910339999999990
f: 163 tv: 1 nM: 2
388.735500000000000 177.126820000000010
371.860689999999980 233.415420000000010
f: 164 tv: 0 nM: 2
337.544130000000000 174.436280000000010
324.819149999999980 224.921979999999990
f: 164 tv: 1 nM: 2
389.118530000000020 177.188889999999990
372.066500000000020 233.394090000000010
f: 165 tv: 0 nM: 2
336.500000000000000 174.406250000000000
323.354949999999970 225.194439999999990
f: 165 tv: 1 nM: 2
389.992579999999980 177.062960000000000
372.735990000000020 233.656540000000010
f: 166 tv: 0 nM: 2
335.738890000000030 174.449999999999990
322.342589999999970 225.311720000000010
f: 166 tv: 1 nM: 2
391.203129999999990 177.000000000000000
373.516050000000010 233.791290000000000
f: 167 tv: 0 nM: 2
335.039490000000000 174.328949999999990
321.413329999999970 224.953340000000000
f: 167 tv: 1 nM: 2
392.311100000000010 176.899990000000000
374.858920000000010 234.027220000000000
f: 168 tv: 0 nM: 2
334.784490000000010 174.112079999999990
320.798889999999970 225.159210000000000
f: 168 tv: 1 nM: 2
394.041049999999980 176.944030000000000
376.047030000000010 234.225249999999990
f: 169 tv: 0 nM: 2
334.395449999999980 173.886370000000000
320.438229999999980 225.361770000000010
f: 169 tv: 1 nM: 2
396.000000000000000 176.500000000000000
377.909940000000010 234.059239999999990
f: 170 tv: 0 nM: 2
334.672910000000000 173.602800000000000
320.333340000000020 225.511900000000000
f: 170 tv: 1 nM: 2
398.000000000000000 176.372179999999990
379.804440000000000 234.047030000000010
f: 171 tv: 0 nM: 2
334.429989999999980 173.630010000000000
320.315800000000020 225.529239999999990
f: 171 tv: 1 nM: 2
400.041049999999980 176.055970000000000
382.061039999999990 234.312209999999990
f: 172 tv: 0 nM: 2
334.692659999999990 173.522930000000000
319.859190000000010 225.698270000000010
f: 172 tv: 1 nM: 2
402.624079999999990 175.934310000000010
384.532260000000010 234.437790000000010
f: 173 tv: 0 nM: 2
334.794649999999990 173.348220000000000
319.819149999999980 225.920210000000000
f: 173 tv: 1 nM: 2
405.266419999999980 175.941610000000000
387.301879999999980 234.542450000000000
f: 174 tv: 0 nM: 2
335.549989999999980 173.295459999999990
320.052489999999980 226.370160000000000
f: 174 tv: 1 nM: 2
408.107419999999990 175.451860000000010
390.231319999999980 234.226640000000000
f: 175 tv: 0 nM: 2
336.336209999999990 172.974140000000010
321.217130000000000 226.408570000000000
f: 175 tv: 1 nM: 2
411.394749999999990 175.353379999999990
393.194950000000010 234.424319999999990
f: 176 tv: 0 nM: 2
337.478999999999980 173.021009999999990
321.654479999999980 226.514039999999990
f: 176 tv: 1 nM: 2
414.580289999999990 175.000000000000000
396.528720000000020 234.081349999999990
f: 177 tv: 0 nM: 2
338.848360000000010 172.831970000000010
322.867740000000030 226.554840000000010
f: 177 tv: 1 nM: 2
418.163050000000000 174.728260000000010
400.484379999999990 234.114579999999990
f: 178 tv: 0 nM: 2
340.372799999999980 173.074549999999990
323.725430000000020 227.231220000000010
f: 178 tv: 1 nM: 2
422.110290000000020 174.477939999999990
404.321590000000010 234.122070000000010
f: 179 tv: 0 nM: 2
341.879030000000000 172.750000000000000
325.245940000000020 227.383790000000000
f: 179 tv: 1 nM: 2
425.381739999999980 174.037160000000000
408.332490000000010 234.411160000000000
f: 180 tv: 0 nM: 2
343.621860000000030 172.777310000000000
327.178769999999990 227.191710000000000
f: 180 tv: 1 nM: 2
429.558229999999980 174.003420000000010
412.459720000000000 234.087680000000010
f: 181 tv: 0 nM: 2
345.683989999999990 172.551999999999990
329.467040000000000 227.291210000000010
f: 181 tv: 1 nM: 2
433.898439999999990 173.984379999999990
417.049770000000020 234.350709999999990
f: 182 tv: 0 nM: 2
348.000000000000000 172.117189999999990
331.500000000000000 227.500000000000000
f: 182 tv: 1 nM: 2
438.447170000000030 173.489440000000000
420.989350000000000 233.904249999999990
f: 183 tv: 0 nM: 2
350.318179999999980 171.702480000000010
333.672579999999980 227.903550000000000
f: 183 tv: 1 nM: 2
442.451599999999980 173.048390000000010
426.703280000000010 234.320100000000000
f: 184 tv: 0 nM: 2
352.546749999999970 171.881290000000010
336.177340000000020 227.834980000000000
f: 184 tv: 1 nM: 2
446.890139999999970 172.943180000000010
431.481569999999980 233.949999999999990
f: 185 tv: 0 nM: 2
355.015139999999970 171.848480000000000
338.613159999999990 228.097370000000010
f: 185 tv: 1 nM: 2
452.897159999999990 172.879430000000010
436.961329999999980 234.048970000000000
f: 186 tv: 0 nM: 2
358.135249999999980 171.922130000000010
341.859379999999990 228.557300000000000
f: 186 tv: 1 nM: 2
457.595730000000000 172.017730000000000
442.286470000000010 234.255200000000000
f: 187 tv: 0 nM: 2
361.656009999999980 171.619990000000000
344.808110000000000 229.308110000000000
f: 187 tv: 1 nM: 2
461.568359999999980 172.046770000000010
447.676179999999990 233.957140000000010
f: 188 tv: 0 nM: 2
365.016660000000000 171.175000000000010
348.241789999999980 228.995299999999990
f: 188 tv: 1 nM: 2
467.320620000000020 171.851149999999990
452.296569999999970 233.953430000000000
f: 189 tv: 0 nM: 2
368.157680000000030 171.157680000000000
352.182590000000000 229.165730000000000
f: 189 tv: 1 nM: 2
472.159730000000020 171.638880000000000
458.321050000000010 234.094740000000000
f: 190 tv: 0 nM: 2
371.512299999999980 170.963120000000000
355.568730000000020 229.177719999999990
f: 190 tv: 1 nM: 2
476.555999999999980 171.360000000000010
464.549989999999980 233.500000000000000
f: 191 tv: 0 nM: 2
375.577270000000000 170.568180000000010
359.247500000000000 229.507510000000000
f: 191 tv: 1 nM: 2
482.081700000000010 171.026140000000000
469.632290000000010 233.495510000000000
f: 192 tv: 0 nM: 2
379.392550000000030 170.190079999999990
363.449279999999990 229.253620000000010
f: 192 tv: 1 nM: 2
487.194700000000010 170.252209999999990
475.627659999999990 232.781920000000010
f: 193 tv: 0 nM: 2
383.269650000000010 169.432590000000000
367.576930000000000 229.538469999999990
f: 193 tv: 1 nM: 2
492.050689999999970 170.118239999999990
481.357509999999990 232.862699999999990
f: 194 tv: 0 nM: 2
387.391300000000000 169.439130000000010
371.660520000000020 229.097370000000010
f: 194 tv: 1 nM: 2
496.923679999999990 169.522899999999990
486.588230000000010 232.184490000000010
f: 195 tv: 0 nM: 2
391.405120000000010 169.145980000000010
376.217710000000010 229.258379999999990
f: 195 tv: 1 nM: 2
501.549620000000000 169.164120000000000
491.614809999999980 231.818880000000010
f: 196 tv: 0 nM: 2
395.806460000000020 168.701609999999990
380.167480000000010 229.056659999999990
f: 196 tv: 1 nM: 2
506.977780000000000 168.840740000000010
498.218020000000020 231.836490000000000
f: 197 tv: 0 nM: 2
399.754910000000000 168.424839999999990
384.711000000000010 228.926610000000010
f: 197 tv: 1 nM: 2
512.075129999999940 168.653600000000010
503.148770000000010 231.009750000000000
f: 198 tv: 0 nM: 2
403.496519999999980 167.996520000000000
389.243350000000020 229.216810000000010
f: 198 tv: 1 nM: 2
516.937500000000000 168.023030000000010
507.990200000000020 230.852939999999990
f: 199 tv: 0 nM: 2
407.932009999999990 167.807999999999990
393.397550000000020 228.965849999999990
f: 199 tv: 1 nM: 2
521.227970000000030 167.647060000000010
513.839910000000030 229.985230000000000
f: 200 tv: 0 nM: 2
412.027989999999990 167.381120000000010
398.626160000000030 229.135510000000010
f: 200 tv: 1 nM: 2
526.103460000000040 167.203440000000000
518.538090000000010 229.984299999999990
f: 201 tv: 0 nM: 2
416.756530000000000 167.456529999999990
403.773469999999970 228.853590000000000
f: 201 tv: 1 nM: 2
530.149599999999960 167.102569999999990
524.034239999999950 229.433789999999990
f: 202 tv: 0 nM: 2
421.117189999999990 167.000000000000000
407.898469999999970 228.296950000000010
f: 202 tv: 1 nM: 2
534.900629999999980 166.195510000000010
529.523069999999960 228.741029999999990
f: 203 tv: 0 nM: 2
425.255400000000010 166.611510000000010
412.884400000000030 228.706989999999990
f: 203 tv: 1 nM: 2
538.967160000000040 166.000000000000000
533.910830000000030 228.457750000000000
f: 204 tv: 0 nM: 2
429.920290000000020 166.014500000000000
417.836850000000030 228.452640000000000
f: 204 tv: 1 nM: 2
542.875000000000000 165.445310000000010
538.549740000000040 227.973940000000000
f: 205 tv: 0 nM: 2
434.356260000000020 165.943760000000000
422.043090000000010 228.181029999999990
f: 205 tv: 1 nM: 2
547.162720000000040 165.162700000000000
542.690370000000030 227.642140000000010
f: 206 tv: 0 nM: 2
438.010499999999980 165.741260000000010
427.016210000000000 227.881939999999990
f: 206 tv: 1 nM: 2
550.717040000000000 164.968989999999990
547.960510000000000 227.239470000000010
f: 207 tv: 0 nM: 2
441.756190000000000 165.504130000000000
431.608610000000000 227.945709999999990
f: 207 tv: 1 nM: 2
554.299989999999980 164.657140000000000
551.140200000000050 226.864489999999990
f: 208 tv: 0 nM: 2
446.760560000000000 165.183110000000000
436.106960000000020 227.872099999999990
f: 208 tv: 1 nM: 2
557.865660000000050 164.313430000000010
555.551569999999970 226.468610000000010
f: 209 tv: 0 nM: 2
450.930139999999990 165.194850000000000
440.156099999999980 227.509750000000000
f: 209 tv: 1 nM: 2
561.533320000000000 164.218520000000010
559.215329999999990 225.972780000000000
f: 210 tv: 0 nM: 2
454.439669999999980 165.120700000000000
444.478150000000030 227.010920000000000
f: 210 tv: 1 nM: 2
564.335690000000000 163.989520000000000
563.356509999999960 225.805560000000010
f: 211 tv: 0 nM: 2
458.870639999999980 164.755249999999990
448.616210000000020 226.959460000000010
f: 211 tv: 1 nM: 2
567.486210000000030 164.089660000000010
566.558040000000010 225.491070000000010
f: 212 tv: 0 nM: 2
462.476350000000020 164.949330000000000
454.000000000000000 227.439820000000000
f: 212 tv: 1 nM: 2
570.546749999999970 164.118699999999990
569.761899999999970 225.166670000000010
f: 213 tv: 0 nM: 2
465.900730000000010 164.327210000000010
457.673430000000000 227.416670000000010
f: 213 tv: 1 nM: 2
573.174260000000000 163.530300000000010
573.081729999999990 224.918270000000010
f: 214 tv: 0 nM: 2
470.250000000000000 164.720149999999990
462.362790000000020 227.086040000000000
f: 214 tv: 1 nM: 2
575.667910000000010 163.787309999999990
576.279909999999970 224.837330000000010
f: 215 tv: 0 nM: 2
473.807680000000000 164.092320000000000
466.083739999999980 227.017239999999990
f: 215 tv: 1 nM: 2
578.094180000000050 163.398540000000000
578.599119999999970 224.426729999999990
f: 216 tv: 0 nM: 2
477.375000000000000 164.719830000000000
469.834110000000010 227.384800000000010
f: 216 tv: 1 nM: 2
580.299989999999980 163.535720000000000
581.462949999999980 224.208329999999990
f: 217 tv: 0 nM: 2
480.510130000000000 164.469590000000010
474.098970000000010 226.890629999999990
f: 217 tv: 1 nM: 2
582.111940000000000 163.888060000000000
583.724609999999980 224.002410000000000
f: 218 tv: 0 nM: 2
483.904940000000010 164.750000000000000
477.775789999999970 227.904630000000000
f: 218 tv: 1 nM: 2
583.829650000000020 163.877780000000000
586.156979999999980 224.082120000000000
f: 219 tv: 0 nM: 2
487.257690000000030 164.942309999999990
481.644380000000010 227.625670000000010
f: 219 tv: 1 nM: 2
585.566959999999990 164.106290000000000
588.417050000000020 224.063420000000010
f: 220 tv: 0 nM: 2
490.440549999999970 165.143360000000000
485.313719999999990 227.362750000000010
f: 220 tv: 1 nM: 2
586.838319999999950 164.165420000000010
590.047059999999990 223.868810000000000
f: 221 tv: 0 nM: 2
493.688480000000030 165.350010000000000
489.025699999999970 227.469619999999990
f: 221 tv: 1 nM: 2
588.072570000000040 164.451609999999990
591.871340000000030 223.953890000000000
f: 222 tv: 0 nM: 2
496.108520000000000 165.484500000000000
492.538999999999990 227.754590000000010
f: 222 tv: 1 nM: 2
589.182919999999970 164.609759999999990
593.353520000000000 223.923250000000000
f: 223 tv: 0 nM: 2
498.630769999999980 165.692309999999990
495.500000000000000 228.000000000000000
f: 223 tv: 1 nM: 2
589.857669999999980 165.042309999999990
594.833309999999980 224.000000000000000
f: 224 tv: 0 nM: 2
500.981630000000000 166.261030000000010
498.452060000000020 227.965759999999990
f: 224 tv: 1 nM: 2
590.557680000000000 165.473080000000010
595.081729999999990 224.081729999999990
f: 225 tv: 0 nM: 2
503.339999999999970 166.776000000000010
501.495180000000000 228.365389999999990
f: 225 tv: 1 nM: 2
590.919980000000010 165.740010000000010
595.841490000000020 224.336580000000000
f: 226 tv: 0 nM: 2
506.076630000000020 166.985400000000000
503.612399999999980 228.768339999999990
f: 226 tv: 1 nM: 2
590.763370000000010 166.156489999999990
595.959169999999970 224.377550000000010
f: 227 tv: 0 nM: 2
507.571440000000000 167.792859999999990
505.866210000000020 229.023470000000000
f: 227 tv: 1 nM: 2
590.915280000000050 166.644070000000000
595.714659999999980 224.902440000000010
f: 228 tv: 0 nM: 2
509.324830000000020 168.335770000000000
507.579799999999980 229.107990000000000
f: 228 tv: 1 nM: 2
590.234379999999990 167.031250000000000
595.427119999999950 225.052760000000010
f: 229 tv: 0 nM: 2
510.916020000000000 168.904590000000010
509.101440000000030 229.862320000000010
f: 229 tv: 1 nM: 2
590.087400000000000 167.868930000000010
594.933170000000020 225.141079999999990
f: 230 tv: 0 nM: 2
512.236210000000030 169.287399999999990
511.036409999999990 230.026700000000010
f: 230 tv: 1 nM: 2
589.323980000000010 168.567990000000010
594.020390000000020 225.729580000000000
f: 231 tv: 0 nM: 2
513.516110000000030 169.741940000000000
512.321590000000010 230.769960000000000
f: 231 tv: 1 nM: 2
588.602480000000010 169.012300000000010
593.126279999999950 226.059280000000000
f: 232 tv: 0 nM: 2
514.518490000000040 170.699999999999990
513.857480000000010 231.164250000000010
f: 232 tv: 1 nM: 2
587.747740000000020 169.536040000000010
592.229799999999950 226.952030000000010
f: 233 tv: 0 nM: 2
515.458309999999980 171.766660000000000
514.857539999999970 231.507769999999990
f: 233 tv: 1 nM: 2
587.113039999999960 170.595660000000010
591.143249999999970 227.454060000000000
f: 234 tv: 0 nM: 2
516.109379999999990 172.570310000000010
515.642879999999990 232.517850000000010
f: 234 tv: 1 nM: 2
585.860170000000040 171.173740000000010
590.116999999999960 228.010640000000000
f: 235 tv: 0 nM: 2
516.827999999999970 173.464000000000000
516.330990000000040 232.868550000000000
f: 235 tv: 1 nM: 2
585.055539999999950 172.034200000000000
589.092899999999990 228.510920000000000
f: 236 tv: 0 nM: 2
517.052000000000020 174.271999999999990
516.661870000000020 233.268110000000010
f: 236 tv: 1 nM: 2
583.815119999999980 172.684879999999990
587.739379999999980 229.180849999999990
f: 237 tv: 0 nM: 2
517.331969999999960 174.952000000000000
517.128659999999970 234.046110000000000
f: 237 tv: 1 nM: 2
582.243470000000000 173.560869999999990
586.192080000000030 229.828949999999990
f: 238 tv: 0 nM: 2
516.972229999999970 175.734129999999990
516.888119999999960 234.350010000000000
f: 238 tv: 1 nM: 2
580.351260000000020 174.223140000000000
584.587220000000000 230.401170000000010
f: 239 tv: 0 nM: 2
517.000000000000000 176.448270000000010
516.907289999999990 235.026829999999990
f: 239 tv: 1 nM: 2
578.907410000000030 174.768520000000000
582.868590000000040 230.762859999999990
f: 240 tv: 0 nM: 2
516.520319999999970 177.142270000000000
516.050290000000020 235.465610000000000
f: 240 tv: 1 nM: 2
577.242859999999950 175.685710000000000
580.402220000000060 231.438549999999990
f: 241 tv: 0 nM: 2
516.018010000000000 177.662160000000000
515.350770000000010 235.955230000000000
f: 241 tv: 1 nM: 2
575.245790000000060 176.440670000000010
578.552609999999960 232.000000000000000
f: 242 tv: 0 nM: 2
515.698359999999980 178.247940000000000
514.586490000000030 235.967559999999990
f: 242 tv: 1 nM: 2
573.035709999999990 176.964280000000000
576.398800000000050 232.434530000000000
f: 243 tv: 0 nM: 2
514.427980000000050 179.055080000000000
513.693850000000000 236.836729999999990
f: 243 tv: 1 nM: 2
570.947630000000000 177.438099999999990
573.849979999999960 232.960530000000010
f: 244 tv: 0 nM: 2
513.302609999999960 179.530700000000000
512.021849999999970 237.243159999999990
f: 244 tv: 1 nM: 2
568.365360000000010 178.201920000000000
570.981199999999940 233.212369999999990
f: 245 tv: 0 nM: 2
511.918700000000000 179.711379999999990
510.547759999999980 237.547760000000010
f: 245 tv: 1 nM: 2
566.125000000000000 178.644229999999990
568.500000000000000 233.500000000000000
f: 246 tv: 0 nM: 2
510.325899999999990 179.888399999999990
508.649990000000000 237.514710000000010
f: 246 tv: 1 nM: 2
563.742250000000010 179.036090000000000
565.574280000000040 233.988570000000010
f: 247 tv: 0 nM: 2
508.720000000000030 180.389999999999990
506.546690000000010 237.837909999999990
f: 247 tv: 1 nM: 2
560.690489999999950 179.228579999999990
562.350950000000010 234.472050000000000
f: 248 tv: 0 nM: 2
506.854370000000020 180.771850000000000
504.561770000000020 238.361770000000010
f: 248 tv: 1 nM: 2
557.429989999999980 179.630010000000000
558.988590000000040 234.574279999999990
f: 249 tv: 0 nM: 2
504.413050000000000 181.391300000000000
502.433960000000010 237.965409999999990
f: 249 tv: 1 nM: 2
555.171690000000010 180.419189999999990
556.166690000000020 235.320510000000010
f: 250 tv: 0 nM: 2
503.181429999999980 181.619480000000010
500.710050000000020 238.133129999999990
f: 250 tv: 1 nM: 2
551.901119999999990 180.653840000000000
552.320740000000000 235.430820000000010
f: 251 tv: 0 nM: 2
500.691160000000020 181.495100000000010
498.250000000000000 238.096589999999990
f: 251 tv: 1 nM: 2
549.293819999999980 180.474230000000010
548.912479999999960 235.431240000000000
f: 252 tv: 0 nM: 2
498.750000000000000 181.629619999999990
495.527100000000020 237.653609999999990
f: 252 tv: 1 nM: 2
546.111080000000020 180.540400000000010
545.418819999999980 235.652600000000010
f: 253 tv: 0 nM: 2
496.250000000000000 181.844349999999990
493.234469999999990 237.621479999999990
f: 253 tv: 1 nM: 2
543.364559999999980 181.291670000000010
541.638060000000000 235.567489999999990
f: 254 tv: 0 nM: 2
494.936280000000010 181.642149999999990
490.954770000000000 237.158300000000000
f: 254 tv: 1 nM: 2
539.790830000000030 181.433670000000010
538.760130000000000 235.745669999999990
f: 255 tv: 0 nM: 2
492.061980000000010 182.355380000000000
488.435119999999980 237.070269999999990
f: 255 tv: 1 nM: 2
536.691159999999970 181.436280000000010
534.529599999999960 235.875730000000000
f: 256 tv: 0 nM: 2
489.728150000000030 182.334949999999990
486.000000000000000 236.954540000000010
f: 256 tv: 1 nM: 2
534.121520000000030 181.397200000000000
530.728880000000000 235.665500000000010
f: 257 tv: 0 nM: 2
487.269990000000010 181.679990000000000
483.011410000000010 236.465710000000000
f: 257 tv: 1 nM: 2
531.398069999999960 181.441740000000010
527.116449999999990 235.497160000000010
f: 258 tv: 0 nM: 2
485.474490000000000 182.301030000000000
481.000000000000000 236.500000000000000
f: 258 tv: 1 nM: 2
528.375000000000000 181.519229999999990
523.682919999999970 235.500000000000000
f: 259 tv: 0 nM: 2
483.101560000000010 181.898439999999990
478.340269999999980 236.375000000000000
f: 259 tv: 1 nM: 2
525.656560000000010 181.409089999999990
520.334410000000050 235.420379999999990
f: 260 tv: 0 nM: 2
480.358700000000000 182.141300000000000
475.466860000000000 235.804210000000010
f: 260 tv: 1 nM: 2
522.504879999999960 181.548540000000000
517.149720000000000 235.389829999999990
f: 261 tv: 0 nM: 2
478.530910000000010 182.000000000000000
472.627990000000010 235.449400000000000
f: 261 tv: 1 nM: 2
519.586729999999990 181.423460000000010
513.567080000000030 235.396350000000010
f: 262 tv: 0 nM: 2
475.753080000000010 181.438279999999990
470.080539999999980 235.372480000000000
f: 262 tv: 1 nM: 2
516.635440000000020 181.500000000000000
510.674989999999980 235.386110000000000
f: 263 tv: 0 nM: 2
473.888890000000000 181.732329999999990
467.274839999999980 235.049710000000000
f: 263 tv: 1 nM: 2
514.126219999999990 181.461170000000010
507.211549999999990 234.564100000000000
f: 264 tv: 0 nM: 2
471.674320000000020 181.614690000000000
464.491120000000020 234.677519999999990
f: 264 tv: 1 nM: 2
511.966680000000000 181.571429999999990
504.443760000000000 234.581250000000010
f: 265 tv: 0 nM: 2
469.267330000000020 181.618810000000000
462.322360000000000 234.493419999999990
f: 265 tv: 1 nM: 2
509.181429999999980 181.557530000000010
501.418760000000020 234.512499999999990
f: 266 tv: 0 nM: 2
466.890469999999990 181.152369999999990
459.682920000000020 233.432920000000000
f: 266 tv: 1 nM: 2
506.539609999999980 181.504940000000000
498.389189999999990 234.633530000000010
f: 267 tv: 0 nM: 2
464.632360000000010 181.308820000000000
457.450010000000020 233.699999999999990
f: 267 tv: 1 nM: 2
504.127200000000020 181.232450000000000
495.437900000000010 234.192550000000010
f: 268 tv: 0 nM: 2
462.370700000000000 181.103460000000010
454.918920000000010 233.358110000000010
f: 268 tv: 1 nM: 2
502.196440000000000 181.000000000000000
492.954250000000000 233.887190000000000
f: 269 tv: 0 nM: 2
460.435119999999980 180.988560000000010
452.071440000000000 232.961040000000000
f: 269 tv: 1 nM: 2
500.149990000000000 180.904540000000000
490.527100000000020 234.256030000000010
f: 270 tv: 0 nM: 2
458.250000000000000 180.759430000000010
449.678560000000000 232.488100000000000
f: 270 tv: 1 nM: 2
498.293850000000020 180.899120000000010
487.742340000000010 234.285280000000000
f: 271 tv: 0 nM: 2
456.389459999999990 180.394749999999990
447.978420000000030 232.039570000000000
f: 271 tv: 1 nM: 2
496.276310000000020 180.793849999999990
485.500000000000000 233.682920000000000
f: 272 tv: 0 nM: 2
454.077580000000010 180.810350000000000
445.210539999999980 232.309200000000000
f: 272 tv: 1 nM: 2
494.500000000000000 181.000000000000000
483.430819999999980 233.566039999999990
f: 273 tv: 0 nM: 2
451.797030000000010 180.405949999999990
442.655640000000010 232.135760000000000
f: 273 tv: 1 nM: 2
493.140199999999990 180.686919999999990
481.549989999999980 233.538240000000000
f: 274 tv: 0 nM: 2
450.122740000000020 180.068180000000010
440.641450000000020 232.009870000000010
f: 274 tv: 1 nM: 2
491.635530000000020 180.593459999999990
479.537350000000000 233.548859999999990
f: 275 tv: 0 nM: 2
447.966979999999980 180.344349999999990
438.513060000000000 231.816990000000000
f: 275 tv: 1 nM: 2
490.325679999999980 180.596329999999990
478.122799999999980 233.558470000000000
f: 276 tv: 0 nM: 2
446.357849999999980 180.053920000000010
436.131989999999970 231.967999999999990
f: 276 tv: 1 nM: 2
488.919649999999990 181.000000000000000
476.521729999999990 233.791930000000010
f: 277 tv: 0 nM: 2
444.319149999999980 179.989360000000000
433.961790000000010 231.802079999999990
f: 277 tv: 1 nM: 2
488.109649999999990 180.837719999999990
475.087490000000000 233.606249999999990
f: 278 tv: 0 nM: 2
442.319149999999980 180.085109999999990
432.184019999999980 231.871520000000000
f: 278 tv: 1 nM: 2
487.436950000000020 180.864870000000000
473.988589999999990 233.574279999999990
f: 279 tv: 0 nM: 2
440.730099999999990 180.044250000000010
429.904940000000010 231.482390000000010
f: 279 tv: 1 nM: 2
486.662170000000000 180.981979999999990
472.812130000000020 234.387280000000000
f: 280 tv: 0 nM: 2
439.404360000000000 180.113040000000010
428.554840000000010 232.048390000000010
f: 280 tv: 1 nM: 2
486.390350000000010 181.013150000000000
472.421049999999980 234.336260000000010
f: 281 tv: 0 nM: 2
438.609980000000010 180.389999999999990
426.456239999999980 231.875000000000000
f: 281 tv: 1 nM: 2
485.970340000000020 181.063549999999990
471.896180000000020 234.407100000000010
f: 282 tv: 0 nM: 2
436.606810000000000 180.514559999999990
425.089810000000000 232.392210000000010
f: 282 tv: 1 nM: 2
485.765870000000010 181.059530000000000
471.500000000000000 234.500000000000000
f: 283 tv: 0 nM: 2
435.576199999999970 180.409529999999990
423.415190000000000 232.271930000000000
f: 283 tv: 1 nM: 2
485.775849999999990 181.155170000000000
471.092899999999990 234.510920000000000
f: 284 tv: 0 nM: 2
434.711000000000010 180.311919999999990
422.395570000000020 232.243670000000010
f: 284 tv: 1 nM: 2
486.184419999999990 180.971309999999990
471.560119999999980 235.000000000000000
f: 285 tv: 0 nM: 2
433.648529999999990 180.405949999999990
420.927370000000000 232.405030000000010
f: 285 tv: 1 nM: 2
486.701599999999980 180.967739999999990
471.418029999999990 234.907100000000010
f: 286 tv: 0 nM: 2
433.364500000000020 180.378510000000010
420.102570000000010 232.384610000000010
f: 286 tv: 1 nM: 2
487.568969999999980 180.922410000000010
471.941930000000010 234.866170000000010
f: 287 tv: 0 nM: 2
432.870000000000000 180.460010000000010
419.349699999999980 232.387280000000000
f: 287 tv: 1 nM: 2
488.500000000000000 180.869570000000010
472.960330000000000 234.544970000000010
f: 288 tv: 0 nM: 2
432.537379999999980 180.121489999999990
419.088900000000020 232.316669999999990
f: 288 tv: 1 nM: 2
490.000000000000000 180.669360000000010
474.076540000000020 234.913270000000010
f: 289 tv: 0 nM: 2
432.540010000000000 180.130010000000000
418.422610000000020 232.500000000000000
f: 289 tv: 1 nM: 2
491.153169999999990 180.418920000000010
475.357880000000020 235.197970000000000
f: 290 tv: 0 nM: 2
432.466680000000000 179.804759999999990
418.433319999999980 232.460600000000000
f: 290 tv: 1 nM: 2
493.102449999999980 180.290989999999990
477.071050000000010 235.050000000000010
f: 291 tv: 0 nM: 2
432.995610000000000 179.627199999999990
418.843410000000010 232.706040000000000
f: 291 tv: 1 nM: 2
495.041319999999980 180.409089999999990
479.096920000000010 234.933670000000010
f: 292 tv: 0 nM: 2
433.509189999999990 179.917440000000000
419.161009999999980 232.576259999999990
f: 292 tv: 1 nM: 2
497.491060000000000 180.258929999999990
481.101069999999990 235.101059999999990
f: 293 tv: 0 nM: 2
434.545439999999990 179.964640000000000
419.833340000000020 233.189740000000000
f: 293 tv: 1 nM: 2
499.358340000000000 179.949999999999990
483.876890000000000 235.391969999999990
f: 294 tv: 0 nM: 2
435.402249999999980 180.082699999999990
420.988589999999990 233.277140000000000
f: 294 tv: 1 nM: 2
502.031830000000010 180.068180000000010
486.548859999999990 235.451140000000010
f: 295 tv: 0 nM: 2
437.012729999999980 180.021179999999990
422.035919999999980 233.380230000000010
f: 295 tv: 1 nM: 2
505.104829999999990 180.104840000000000
489.565980000000020 235.741120000000000
f: 296 tv: 0 nM: 2
438.299129999999990 180.294880000000010
423.549989999999980 234.350010000000000
f: 296 tv: 1 nM: 2
507.895170000000010 180.104840000000000
492.280910000000010 235.806700000000010
f: 297 tv: 0 nM: 2
440.101560000000010 179.914060000000010
425.014799999999980 234.313610000000010
f: 297 tv: 1 nM: 2
510.500000000000000 180.000000000000000
495.357509999999990 236.051070000000010
f: 298 tv: 0 nM: 2
442.049989999999980 180.083329999999990
426.558200000000000 234.899480000000010
f: 298 tv: 1 nM: 2
513.698179999999980 180.000000000000000
499.053679999999990 236.576259999999990
f: 299 tv: 0 nM: 2
443.644070000000000 180.279660000000010
428.520199999999990 235.348480000000000
f: 299 tv: 1 nM: 2
517.500000000000000 180.000000000000000
502.641750000000000 236.136599999999990
f: 300 tv: 0 nM: 2
446.108000000000000 179.991999999999990
430.742619999999990 235.591720000000010
f: 300 tv: 1 nM: 2
521.079160000000000 179.779159999999990
506.418850000000020 236.013090000000010
f: 301 tv: 0 nM: 2
448.032260000000010 180.104840000000000
432.387090000000000 235.564510000000010
f: 301 tv: 1 nM: 2
524.066339999999970 179.654860000000010
510.000000000000000 236.409089999999990
f: 302 tv: 0 nM: 2
450.542449999999970 180.297169999999990
435.366670000000000 235.888880000000000
f: 302 tv: 1 nM: 2
528.000000000000000 179.500000000000000
514.736570000000030 236.435489999999990
f: 303 tv: 0 nM: 2
453.614410000000020 180.300839999999990
438.300569999999990 236.036509999999990
f: 303 tv: 1 nM: 2
531.842099999999960 179.473680000000000
518.138000000000030 236.434890000000000
f: 304 tv: 0 nM: 2
456.291990000000000 180.223999999999990
440.567929999999990 236.480970000000010
f: 304 tv: 1 nM: 2
535.713679999999950 179.358980000000000
522.094969999999990 236.190000000000000
f: 305 tv: 0 nM: 2
459.558560000000000 180.328830000000010
444.238769999999990 236.755619999999990
f: 305 tv: 1 nM: 2
539.618529999999960 179.448460000000010
526.240360000000010 236.475140000000010
f: 306 tv: 0 nM: 2
462.593509999999980 179.760160000000010
447.461760000000030 236.699450000000010
f: 306 tv: 1 nM: 2
543.599180000000050 179.082640000000000
530.715029999999960 236.365590000000000
f: 307 tv: 0 nM: 2
464.801580000000000 179.841280000000010
450.108580000000020 236.539989999999990
f: 307 tv: 1 nM: 2
547.601620000000030 179.060970000000000
535.076289999999970 236.181580000000000
f: 308 tv: 0 nM: 2
468.756100000000000 179.500000000000000
453.276029999999990 237.114579999999990
f: 308 tv: 1 nM: 2
551.189939999999980 178.728680000000000
539.965820000000010 236.434779999999990
f: 309 tv: 0 nM: 2
472.321440000000000 179.615080000000010
456.852199999999980 237.115770000000000
f: 309 tv: 1 nM: 2
555.756530000000000 178.500000000000000
543.744810000000030 236.000000000000000
f: 310 tv: 0 nM: 2
475.790979999999990 179.233610000000000
460.618740000000000 237.493740000000000
f: 310 tv: 1 nM: 2
559.818599999999950 178.460170000000010
548.361689999999950 236.037229999999990
f: 311 tv: 0 nM: 2
478.859219999999990 179.087369999999990
464.655179999999970 237.529560000000000
f: 311 tv: 1 nM: 2
563.443970000000040 178.331889999999990
552.641539999999960 235.448790000000000
f: 312 tv: 0 nM: 2
483.398379999999970 178.638209999999990
467.783570000000000 237.253739999999990
f: 312 tv: 1 nM: 2
567.704349999999980 177.891300000000000
557.384149999999980 235.310970000000000
f: 313 tv: 0 nM: 2
486.560970000000000 179.060970000000000
472.627169999999980 237.329479999999990
f: 313 tv: 1 nM: 2
571.614199999999980 177.185039999999990
561.412780000000000 235.081390000000000
f: 314 tv: 0 nM: 2
490.235290000000020 178.298329999999990
476.417080000000000 237.474870000000010
f: 314 tv: 1 nM: 2
575.033019999999960 177.250000000000000
565.686339999999970 234.515530000000010
f: 315 tv: 0 nM: 2
493.941739999999980 178.490299999999990
480.532010000000010 237.140400000000000
f: 315 tv: 1 nM: 2
579.073549999999950 176.681369999999990
569.856750000000030 234.454060000000000
f: 316 tv: 0 nM: 2
498.469910000000030 177.917300000000010
484.638179999999980 237.007540000000010
f: 316 tv: 1 nM: 2
582.731930000000030 176.262880000000000
574.106139999999980 233.706709999999990
f: 317 tv: 0 nM: 2
502.044339999999980 177.641130000000000
489.144160000000000 236.496929999999990
f: 317 tv: 1 nM: 2
586.927370000000000 176.034200000000000
577.994869999999990 233.433670000000010
f: 318 tv: 0 nM: 2
507.074369999999990 177.045459999999990
493.096990000000010 236.712130000000000
f: 318 tv: 1 nM: 2
590.468020000000020 175.544009999999990
582.500000000000000 233.000000000000000
f: 319 tv: 0 nM: 2
510.212010000000020 177.000000000000000
496.781979999999980 237.220380000000010
f: 319 tv: 1 nM: 2
594.820190000000030 175.346499999999990
586.094969999999990 233.104999999999990
f: 320 tv: 0 nM: 2
514.304499999999960 176.842099999999990
501.911929999999980 236.247160000000010
f: 320 tv: 1 nM: 2
597.793580000000020 174.623860000000010
590.880980000000020 232.253970000000010
f: 321 tv: 0 nM: 2
518.243349999999960 176.575230000000000
506.766849999999980 236.750000000000000
f: 321 tv: 1 nM: 2
601.301019999999990 174.576539999999990
594.765629999999990 231.921879999999990
f: 322 tv: 0 nM: 2
522.860469999999960 176.182179999999990
510.500000000000000 236.732239999999990
f: 322 tv: 1 nM: 2
605.182189999999990 174.116269999999990
597.773500000000010 231.781769999999990
f: 323 tv: 0 nM: 2
526.586789999999950 176.095049999999990
515.092589999999970 235.910050000000010
f: 323 tv: 1 nM: 2
608.412839999999960 173.811919999999990
601.842409999999970 231.318180000000010
f: 324 tv: 0 nM: 2
530.173220000000010 176.011810000000000
519.601620000000030 236.470580000000010
f: 324 tv: 1 nM: 2
611.390009999999960 173.699999999999990
605.916200000000000 230.678769999999990
f: 325 tv: 0 nM: 2
534.361819999999970 175.666670000000010
523.185359999999950 236.407320000000000
f: 325 tv: 1 nM: 2
614.953369999999950 173.156780000000000
609.809629999999970 230.258510000000000
f: 326 tv: 0 nM: 2
538.680299999999990 175.180330000000000
527.277280000000020 236.300000000000010
f: 326 tv: 1 nM: 2
617.691649999999980 173.108340000000000
613.028379999999970 230.176130000000000
f: 327 tv: 0 nM: 2
542.649599999999960 175.175220000000000
531.349730000000020 235.797930000000010
f: 327 tv: 1 nM: 2
621.140200000000050 172.686919999999990
616.545709999999990 229.674290000000010
f: 328 tv: 0 nM: 2
545.796879999999990 175.242189999999990
535.973330000000030 235.779130000000010
f: 328 tv: 1 nM: 2
623.965509999999990 172.258620000000010
619.793819999999980 229.500000000000000
f: 329 tv: 0 nM: 2
550.985840000000050 174.202830000000010
539.389770000000000 235.771790000000010
f: 329 tv: 1 nM: 2
627.532720000000040 172.565410000000010
622.758969999999980 228.899990000000000
f: 330 tv: 0 nM: 2
554.250000000000000 174.459990000000000
543.841130000000020 235.948590000000000
f: 330 tv: 1 nM: 2
629.842830000000050 172.466659999999990
626.418030000000040 228.907100000000010
f: 331 tv: 0 nM: 2
557.923099999999980 174.303419999999990
548.220280000000000 235.616330000000000
f: 331 tv: 1 nM: 2
632.794369999999960 172.023360000000000
629.588560000000030 228.534290000000000
f: 332 tv: 0 nM: 2
561.302310000000030 174.453489999999990
552.335879999999970 235.215380000000010
f: 332 tv: 1 nM: 2
634.912600000000000 171.800960000000000
632.586609999999950 228.449720000000010
f: 333 tv: 0 nM: 2
565.788019999999960 173.918470000000010
556.273500000000010 234.972379999999990
f: 333 tv: 1 nM: 2
637.692689999999970 171.522930000000000
635.754270000000020 228.031430000000000
f: 334 tv: 0 nM: 2
568.152950000000030 173.847019999999990
560.502619999999980 235.076310000000010
f: 334 tv: 1 nM: 2
639.764400000000020 171.379809999999990
637.857539999999970 227.626340000000000
f: 335 tv: 0 nM: 2
572.195010000000020 173.921979999999990
563.711429999999950 235.221390000000010
f: 335 tv: 1 nM: 2
641.949520000000010 171.357800000000000
640.277159999999980 227.065220000000010
f: 336 tv: 0 nM: 2
575.514459999999990 173.753620000000010
567.655150000000050 234.977830000000010
f: 336 tv: 1 nM: 2
644.000000000000000 170.698200000000010
642.814700000000020 226.771580000000000
f: 337 tv: 0 nM: 2
578.348510000000030 173.356060000000010
571.072329999999970 234.729549999999990
f: 337 tv: 1 nM: 2
645.392879999999990 170.984690000000000
645.382510000000020 226.641570000000000
f: 338 tv: 0 nM: 2
581.156920000000010 173.175189999999990
574.853389999999990 234.761779999999990
f: 338 tv: 1 nM: 2
647.282590000000030 170.836960000000000
647.304870000000050 226.365860000000000
f: 339 tv: 0 nM: 2
584.152950000000030 173.152989999999990
577.716189999999980 234.864870000000000
f: 339 tv: 1 nM: 2
648.563719999999990 170.544109999999990
649.024170000000030 226.255370000000000
f: 340 tv: 0 nM: 2
586.949579999999970 173.100770000000010
580.745239999999970 234.554759999999990
f: 340 tv: 1 nM: 2
649.796330000000010 170.305560000000010
650.426389999999970 226.196319999999990
f: 341 tv: 0 nM: 2
589.151179999999950 173.069760000000000
584.026849999999970 234.043900000000010
f: 341 tv: 1 nM: 2
651.018680000000020 170.415889999999990
652.302190000000000 225.648349999999990
f: 342 tv: 0 nM: 2
591.717040000000000 173.418610000000000
587.162349999999950 234.440720000000000
f: 342 tv: 1 nM: 2
651.818599999999950 170.557530000000010
653.671200000000000 225.491850000000000
f: 343 tv: 0 nM: 2
594.627809999999950 173.300749999999990
590.027220000000060 234.784650000000000
f: 343 tv: 1 nM: 2
652.500000000000000 170.500000000000000
654.521480000000000 225.532260000000010
f: 344 tv: 0 nM: 2
595.983889999999970 173.879030000000000
592.623839999999970 234.675230000000000
f: 344 tv: 1 nM: 2
652.977300000000010 170.940900000000000
654.696230000000010 225.550630000000010
f: 345 tv: 0 nM: 2
598.212099999999960 174.000000000000000
594.953859999999960 234.871350000000010
f: 345 tv: 1 nM: 2
653.250000000000000 171.095460000000000
655.913329999999970 226.013340000000000
f: 346 tv: 0 nM: 2
599.786250000000000 174.660310000000010
596.712949999999980 235.148149999999990
f: 346 tv: 1 nM: 2
653.563719999999990 171.544109999999990
655.883360000000040 225.983340000000000
f: 347 tv: 0 nM: 2
600.894170000000030 174.926999999999990
598.478700000000000 234.945500000000010
f: 347 tv: 1 nM: 2
653.400999999999950 171.732670000000010
655.895139999999970 226.061829999999990
f: 348 tv: 0 nM: 2
601.725339999999960 175.408449999999990
599.548829999999950 235.262790000000000
f: 348 tv: 1 nM: 2
653.206419999999980 172.357800000000000
655.761169999999990 226.617830000000000
f: 349 tv: 0 nM: 2
603.099979999999960 175.750000000000000
600.888609999999970 235.943070000000010
f: 349 tv: 1 nM: 2
653.018680000000020 172.331770000000010
655.054930000000010 226.537569999999990
f: 350 tv: 0 nM: 2
603.326109999999970 176.050720000000010
601.324399999999970 236.204880000000000
f: 350 tv: 1 nM: 2
651.642879999999990 172.628570000000000
653.989559999999980 226.979170000000010
f: 351 tv: 0 nM: 2
603.800719999999960 176.590579999999990
601.530819999999950 236.097150000000000
f: 351 tv: 1 nM: 2
650.712099999999960 173.434339999999990
653.048949999999990 227.038670000000000
f: 352 tv: 0 nM: 2
603.943539999999980 176.862900000000000
602.000000000000000 236.264999999999990
f: 352 tv: 1 nM: 2
649.336980000000040 173.619570000000010
651.488100000000030 227.511900000000000
f: 353 tv: 0 nM: 2
603.972229999999970 177.265870000000010
601.830019999999990 236.884999999999990
f: 353 tv: 1 nM: 2
648.232120000000010 174.330350000000010
650.263000000000030 227.750000000000000
f: 354 tv: 0 nM: 2
603.637079999999970 177.983870000000000
601.607729999999950 237.041439999999990
f: 354 tv: 1 nM: 2
647.178949999999990 174.910519999999990
648.420589999999950 227.826480000000000
f: 355 tv: 0 nM: 2
603.665399999999980 178.345869999999990
601.765440000000010 237.105670000000000
f: 355 tv: 1 nM: 2
645.289490000000000 175.484209999999990
646.233700000000000 228.295850000000000
f: 356 tv: 0 nM: 2
602.974979999999960 178.658340000000010
600.548829999999950 237.548859999999990
f: 356 tv: 1 nM: 2
644.056150000000000 175.646070000000010
645.052789999999960 228.652179999999990
f: 357 tv: 0 nM: 2
602.534359999999990 179.110690000000010
599.754029999999940 237.475680000000010
f: 357 tv: 1 nM: 2
642.044130000000000 176.161759999999990
642.852359999999980 228.614090000000000
f: 358 tv: 0 nM: 2
601.430910000000040 179.475619999999990
598.438229999999980 237.561770000000000
f: 358 tv: 1 nM: 2
640.579529999999980 176.579540000000010
641.199340000000010 228.921570000000000
f: 359 tv: 0 nM: 2
600.775880000000030 180.025859999999990
597.469119999999980 237.987660000000010
f: 359 tv: 1 nM: 2
638.605770000000010 176.375000000000000
638.500000000000000 229.324999999999990
f: 360 tv: 0 nM: 2
599.000000000000000 180.193540000000010
595.871030000000020 237.902629999999990
f: 360 tv: 1 nM: 2
637.083309999999980 176.848040000000000
636.370480000000040 229.539150000000010
f: 361 tv: 0 nM: 2
598.703549999999950 180.557530000000010
594.334349999999970 237.852070000000000
f: 361 tv: 1 nM: 2
634.635440000000020 177.250000000000000
634.006589999999960 229.532900000000010
f: 362 tv: 0 nM: 2
596.598449999999960 180.830700000000010
592.227780000000050 237.861120000000000
f: 362 tv: 1 nM: 2
632.404779999999960 177.495240000000000
631.500000000000000 229.895710000000010
f: 363 tv: 0 nM: 2
594.940489999999950 180.765870000000010
590.617309999999970 238.491620000000010
f: 363 tv: 1 nM: 2
630.380430000000050 177.619570000000010
629.331120000000060 230.109270000000010
f: 364 tv: 0 nM: 2
593.766660000000000 181.216680000000000
588.902770000000030 238.369450000000000
f: 364 tv: 1 nM: 2
628.738889999999970 178.327769999999990
626.771730000000050 230.423920000000010
f: 365 tv: 0 nM: 2
591.935910000000040 181.538469999999990
586.923099999999980 238.429489999999990
f: 365 tv: 1 nM: 2
625.981019999999940 178.468349999999990
623.921200000000000 230.325349999999990
f: 366 tv: 0 nM: 2
590.605040000000030 181.878140000000000
585.282960000000000 238.958789999999990
f: 366 tv: 1 nM: 2
624.340209999999960 178.788670000000000
621.375000000000000 230.506580000000010
f: 367 tv: 0 nM: 2
588.585450000000040 182.136750000000010
582.689030000000000 239.000000000000000
f: 367 tv: 1 nM: 2
621.610469999999960 179.145360000000010
618.003050000000030 231.521350000000010
f: 368 tv: 0 nM: 2
587.004519999999960 182.495450000000010
580.972660000000020 238.990050000000000
f: 368 tv: 1 nM: 2
619.668329999999970 179.445539999999990
616.326419999999980 231.381939999999990
f: 369 tv: 0 nM: 2
585.311400000000050 183.074549999999990
578.630549999999970 239.291670000000010
f: 369 tv: 1 nM: 2
617.688110000000050 179.544559999999990
612.841919999999960 230.864520000000000
f: 370 tv: 0 nM: 2
583.295650000000020 183.100010000000000
575.843020000000020 239.029069999999990
f: 370 tv: 1 nM: 2
615.137510000000020 180.000000000000000
610.439210000000000 231.770260000000010
f: 371 tv: 0 nM: 2
581.692689999999970 183.422010000000000
573.947509999999970 239.370160000000000
f: 371 tv: 1 nM: 2
612.675839999999990 180.241760000000000
608.077210000000040 232.018390000000010
f: 372 tv: 0 nM: 2
579.269229999999990 183.519229999999990
571.759639999999990 239.392270000000000
f: 372 tv: 1 nM: 2
610.506099999999950 180.274380000000010
604.714780000000020 231.838930000000000
f: 373 tv: 0 nM: 2
576.951360000000020 183.362840000000010
569.511660000000010 239.313950000000010
f: 373 tv: 1 nM: 2
608.209169999999970 180.433670000000010
601.576170000000050 231.778140000000010
f: 374 tv: 0 nM: 2
575.068790000000040 183.724780000000010
567.083800000000000 239.259780000000010
f: 374 tv: 1 nM: 2
605.959780000000020 180.298859999999990
598.875850000000010 231.720689999999990
f: 375 tv: 0 nM: 2
572.866089999999990 183.750000000000000
564.451289999999970 238.237020000000000
f: 375 tv: 1 nM: 2
604.440489999999950 180.226200000000010
596.842279999999960 231.877970000000000
f: 376 tv: 0 nM: 2
570.959600000000020 183.661620000000000
561.244379999999980 238.097749999999990
f: 376 tv: 1 nM: 2
601.892029999999980 180.176130000000000
593.375000000000000 231.534730000000000
f: 377 tv: 0 nM: 2
568.842830000000050 183.457140000000010
559.613650000000010 237.457789999999990
f: 377 tv: 1 nM: 2
599.815249999999990 180.304350000000000
591.333309999999980 231.086670000000000
f: 378 tv: 0 nM: 2
566.794620000000010 183.133929999999990
557.182860000000010 237.254290000000000
f: 378 tv: 1 nM: 2
597.347049999999970 180.058820000000000
589.142330000000020 231.197080000000000
f: 379 tv: 0 nM: 2
565.004879999999960 183.320390000000000
554.626650000000040 236.574680000000000
f: 379 tv: 1 nM: 2
595.646060000000030 179.977520000000000
586.459230000000050 230.559270000000000
f: 380 tv: 0 nM: 2
562.926450000000050 181.730390000000000
552.293950000000000 235.884840000000000
f: 380 tv: 1 nM: 2
593.750000000000000 179.761900000000000
584.153869999999980 230.391020000000000
f: 381 tv: 0 nM: 2
561.258850000000050 181.723530000000010
549.777770000000030 234.987660000000010
f: 381 tv: 1 nM: 2
592.282590000000030 179.304350000000000
581.557800000000040 229.962580000000000
f: 382 tv: 0 nM: 2
558.594730000000030 181.484209999999990
546.727300000000010 234.433330000000010
f: 382 tv: 1 nM: 2
590.365969999999950 179.237110000000000
578.951599999999980 229.445159999999990
f: 383 tv: 0 nM: 2
556.179629999999970 180.737869999999990
543.817139999999990 233.660000000000000
f: 383 tv: 1 nM: 2
588.678589999999990 178.566329999999990
576.886349999999990 229.405840000000010
f: 384 tv: 0 nM: 2
554.202030000000040 180.388880000000000
541.667599999999990 233.189940000000010
f: 384 tv: 1 nM: 2
587.376399999999990 178.123600000000010
574.455810000000040 229.051030000000000
f: 385 tv: 0 nM: 2
552.075259999999960 179.500000000000000
539.367309999999970 232.274689999999990
f: 385 tv: 1 nM: 2
585.566339999999970 177.454090000000010
572.420899999999960 228.408230000000000
f: 386 tv: 0 nM: 2
549.984379999999990 179.526050000000000
536.469479999999980 231.615860000000000
f: 386 tv: 1 nM: 2
584.500000000000000 177.000000000000000
570.814089999999960 227.525630000000010
f: 387 tv: 0 nM: 2
548.370970000000060 178.483870000000000
534.514220000000020 231.247160000000010
f: 387 tv: 1 nM: 2
583.157169999999950 176.419050000000000
569.044800000000010 226.958620000000000
f: 388 tv: 0 nM: 2
546.959839999999990 177.522320000000010
532.217409999999970 230.201079999999990
f: 388 tv: 1 nM: 2
582.231930000000030 175.773190000000000
567.484559999999990 226.287029999999990
f: 389 tv: 0 nM: 2
545.393429999999970 177.500000000000000
529.775150000000050 229.328049999999990
f: 389 tv: 1 nM: 2
581.480770000000010 175.625000000000000
565.711670000000030 225.641099999999990
f: 390 tv: 0 nM: 2
543.542479999999950 176.844349999999990
527.991390000000020 228.951140000000010
f: 390 tv: 1 nM: 2
581.304319999999960 175.000000000000000
564.790889999999990 225.339390000000010
f: 391 tv: 0 nM: 2
542.452390000000040 176.561910000000010
525.849979999999960 228.272220000000000
f: 391 tv: 1 nM: 2
580.500000000000000 174.500000000000000
564.348079999999980 224.962020000000000
f: 392 tv: 0 nM: 2
541.022460000000020 176.421359999999990
524.299989999999980 228.000000000000000
f: 392 tv: 1 nM: 2
580.388310000000050 174.218079999999990
563.587340000000040 224.653609999999990
f: 393 tv: 0 nM: 2
539.377259999999980 175.395450000000010
522.722530000000010 227.887190000000000
f: 393 tv: 1 nM: 2
580.484190000000010 174.110520000000010
563.551209999999970 224.460849999999990
f: 394 tv: 0 nM: 2
538.224730000000020 175.196630000000000
521.329290000000010 227.396350000000010
f: 394 tv: 1 nM: 2
580.645809999999980 173.750000000000000
563.538210000000050 224.449999999999990
f: 395 tv: 0 nM: 2
537.491149999999950 175.159290000000000
520.053649999999950 227.209049999999990
f: 395 tv: 1 nM: 2
581.393919999999980 173.449490000000000
563.882690000000030 223.987660000000010
f: 396 tv: 0 nM: 2
537.092099999999960 174.723680000000000
519.474550000000020 227.257070000000000
f: 396 tv: 1 nM: 2
582.427059999999980 173.364579999999990
564.623529999999960 223.750000000000000
f: 397 tv: 0 nM: 2
536.964290000000010 174.732149999999990
518.474000000000050 227.054920000000010
f: 397 tv: 1 nM: 2
583.572940000000020 172.989579999999990
565.851070000000050 223.930849999999990
f: 398 tv: 0 nM: 2
537.021910000000050 174.837719999999990
518.416690000000020 227.077769999999990
f: 398 tv: 1 nM: 2
584.938899999999990 172.772220000000000
567.380250000000050 223.568860000000000
f: 399 tv: 0 nM: 2
537.186339999999970 174.813629999999990
518.770629999999980 227.234540000000010
f: 399 tv: 1 nM: 2
586.750000000000000 172.593750000000000
568.820370000000030 223.541920000000000
f: 400 tv: 0 nM: 2
538.206419999999980 174.357800000000000
518.958560000000030 227.453030000000010
f: 400 tv: 1 nM: 2
589.018680000000020 172.696260000000000
570.626470000000040 224.038240000000000
f: 401 tv: 0 nM: 2
538.995180000000000 174.360580000000000
519.549129999999990 227.783230000000000
f: 401 tv: 1 nM: 2
590.819460000000050 172.375000000000000
573.275999999999950 223.529220000000010
f: 402 tv: 0 nM: 2
539.822999999999980 174.261059999999990
520.910399999999980 227.734100000000010
f: 402 tv: 1 nM: 2
593.563719999999990 172.455890000000010
575.817139999999990 224.202850000000010
f: 403 tv: 0 nM: 2
541.120970000000060 174.806459999999990
521.933530000000020 228.248549999999990
f: 403 tv: 1 nM: 2
596.280399999999990 172.677570000000000
578.302860000000010 224.328570000000010
f: 404 tv: 0 nM: 2
542.775570000000020 174.440949999999990
523.450010000000020 228.649990000000000
f: 404 tv: 1 nM: 2
599.260009999999970 172.500000000000000
581.361080000000020 224.661120000000010
f: 405 tv: 0 nM: 2
544.532349999999950 175.053959999999990
524.474979999999960 228.899990000000000
f: 405 tv: 1 nM: 2
602.350950000000010 172.379809999999990
584.569030000000000 224.770720000000010
f: 406 tv: 0 nM: 2
546.585270000000040 174.844959999999990
526.345280000000000 229.546969999999990
f: 406 tv: 1 nM: 2
605.271849999999970 172.606799999999990
587.812500000000000 224.840910000000010
f: 407 tv: 0 nM: 2
548.904540000000000 175.250000000000000
529.023680000000010 229.981580000000010
f: 407 tv: 1 nM: 2
608.490720000000010 172.722230000000000
591.420899999999960 225.231020000000000
f: 408 tv: 0 nM: 2
551.352719999999980 175.100770000000010
531.276849999999970 230.244630000000000
f: 408 tv: 1 nM: 2
612.068790000000040 172.660550000000000
595.053649999999950 225.378530000000010
f: 409 tv: 0 nM: 2
554.275570000000020 175.240160000000000
534.173340000000050 230.853330000000000
f: 409 tv: 1 nM: 2
615.726319999999990 172.752620000000010
599.379639999999990 225.645060000000000
f: 410 tv: 0 nM: 2
556.240170000000030 175.357850000000010
536.566649999999980 231.444439999999990
f: 410 tv: 1 nM: 2
619.504940000000030 172.777220000000000
602.951599999999980 225.445159999999990
f: 411 tv: 0 nM: 2
559.451479999999950 175.631069999999990
539.462650000000050 231.451140000000010
f: 411 tv: 1 nM: 2
623.526610000000010 172.803190000000000
606.979739999999990 225.547300000000010
f: 412 tv: 0 nM: 2
562.659970000000040 175.399990000000000
542.117370000000050 232.183670000000010
f: 412 tv: 1 nM: 2
626.900020000000040 172.600010000000000
610.888490000000050 226.104739999999990
f: 413 tv: 0 nM: 2
566.080749999999970 175.088460000000000
545.484990000000040 232.485000000000010
f: 413 tv: 1 nM: 2
631.000000000000000 172.639790000000000
615.356260000000020 226.212490000000000
f: 414 tv: 0 nM: 2
569.681029999999960 175.224140000000010
549.539250000000040 232.824610000000010
f: 414 tv: 1 nM: 2
635.359249999999970 172.432040000000000
620.329529999999980 225.994319999999990
f: 415 tv: 0 nM: 2
573.256409999999960 175.047010000000000
553.073909999999960 232.790629999999990
f: 415 tv: 1 nM: 2
639.118529999999960 172.432979999999990
624.403320000000010 225.996669999999990
f: 416 tv: 0 nM: 2
576.958980000000000 175.055970000000000
556.809020000000030 232.856779999999990
f: 416 tv: 1 nM: 2
643.738100000000030 172.392850000000010
630.064390000000000 225.828219999999990
f: 417 tv: 0 nM: 2
581.138919999999980 175.287029999999990
560.733089999999950 233.077699999999990
f: 417 tv: 1 nM: 2
648.112489999999980 172.662510000000000
633.925169999999980 225.784420000000010
f: 418 tv: 0 nM: 2
584.837710000000020 174.934200000000000
566.007200000000010 233.713940000000010
f: 418 tv: 1 nM: 2
651.741940000000000 171.575269999999990
638.710690000000000 225.682390000000000
f: 419 tv: 0 nM: 2
588.823790000000030 174.276180000000010
570.192869999999970 233.588089999999990
f: 419 tv: 1 nM: 2
655.890629999999990 171.390629999999990
643.626890000000000 225.579600000000000
f: 420 tv: 0 nM: 2
592.783320000000000 174.508330000000000
573.750000000000000 233.728260000000010
f: 420 tv: 1 nM: 2
660.790160000000010 171.361600000000010
647.917050000000020 225.460970000000000
f: 421 tv: 0 nM: 2
597.449579999999970 174.252109999999990
578.940489999999950 233.988100000000000
f: 421 tv: 1 nM: 2
665.019229999999990 171.096160000000000
653.299989999999980 223.740010000000010
f: 422 tv: 0 nM: 2
602.324219999999970 174.253909999999990
582.444460000000050 233.754619999999990
f: 422 tv: 1 nM: 2
669.126219999999990 170.771850000000000
657.729739999999990 225.682430000000010
f: 423 tv: 0 nM: 2
606.555539999999950 174.173620000000000
587.826289999999970 233.795780000000010
f: 423 tv: 1 nM: 2
673.222779999999940 170.613859999999990
662.985660000000050 224.727000000000000
f: 424 tv: 0 nM: 2
611.451479999999950 173.817170000000000
592.452639999999970 234.068420000000000
f: 424 tv: 1 nM: 2
677.537230000000020 170.175540000000010
667.087220000000000 224.600680000000010
f: 425 tv: 0 nM: 2
615.934200000000030 173.539469999999990
598.136840000000010 233.796020000000000
f: 425 tv: 1 nM: 2
682.000000000000000 170.338380000000000
671.826900000000020 224.519229999999990
f: 426 tv: 0 nM: 2
620.548769999999990 173.390240000000010
601.841000000000010 234.036869999999990
f: 426 tv: 1 nM: 2
685.097840000000020 169.619570000000010
676.398800000000050 224.309530000000000
f: 427 tv: 0 nM: 2
625.511899999999970 173.099210000000000
607.193359999999980 234.208890000000000
f: 427 tv: 1 nM: 2
690.037659999999960 169.870970000000000
680.139400000000020 223.948489999999990
f: 428 tv: 0 nM: 2
629.647640000000020 173.302020000000000
611.671450000000050 234.857149999999990
f: 428 tv: 1 nM: 2
693.931209999999960 169.458710000000000
685.436580000000050 224.190290000000000
f: 429 tv: 0 nM: 2
634.287230000000020 173.411350000000000
617.150449999999980 234.784730000000000
f: 429 tv: 1 nM: 2
698.122070000000010 169.614170000000000
689.932919999999970 224.756100000000000
f: 430 tv: 0 nM: 2
638.876830000000040 173.275360000000010
621.863830000000010 234.872770000000000
f: 430 tv: 1 nM: 2
701.586729999999990 169.362240000000010
694.369260000000050 223.326799999999990
f: 431 tv: 0 nM: 2
643.776119999999990 173.373140000000010
627.182620000000040 235.102740000000010
f: 431 tv: 1 nM: 2
705.296510000000010 169.633730000000010
698.284490000000010 223.554599999999990
f: 432 tv: 0 nM: 2
648.152950000000030 173.152989999999990
632.368410000000040 235.418659999999990
f: 432 tv: 1 nM: 2
708.848020000000020 169.112750000000010
702.520940000000000 223.344310000000010
f: 433 tv: 0 nM: 2
652.766240000000040 173.116880000000010
636.795110000000020 235.448090000000010
f: 433 tv: 1 nM: 2
711.979979999999950 169.340000000000000
706.000000000000000 223.000000000000000
f: 434 tv: 0 nM: 2
656.782590000000030 173.253620000000010
641.843870000000040 235.460970000000000
f: 434 tv: 1 nM: 2
715.254699999999960 168.952830000000010
709.842769999999970 223.223270000000010
f: 435 tv: 0 nM: 2
661.198430000000030 172.984129999999990
646.315669999999950 235.467180000000010
f: 435 tv: 1 nM: 2
718.915100000000050 168.518859999999990
713.589110000000010 223.025859999999990
f: 436 tv: 0 nM: 2
665.553099999999970 173.071869999999990
651.244569999999950 235.016300000000000
f: 436 tv: 1 nM: 2
721.325500000000030 168.023590000000010
716.664800000000010 222.656420000000000
f: 437 tv: 0 nM: 2
669.399350000000030 172.865770000000000
656.629329999999980 234.767239999999990
f: 437 tv: 1 nM: 2
724.458740000000030 167.931199999999990
720.461980000000040 221.951079999999990
f: 438 tv: 0 nM: 2
674.176699999999980 172.195500000000010
660.368529999999960 234.750000000000000
f: 438 tv: 1 nM: 2
726.854370000000020 167.529130000000010
722.686029999999960 221.587200000000000
f: 439 tv: 0 nM: 2
678.500000000000000 172.087999999999990
665.940799999999970 234.673250000000000
f: 439 tv: 1 nM: 2
729.037230000000020 167.664890000000010
725.608950000000050 221.622909999999990
f: 440 tv: 0 nM: 2
682.708620000000000 171.910599999999990
669.443239999999950 234.716219999999990
f: 440 tv: 1 nM: 2
731.618830000000000 167.524750000000010
729.112430000000020 220.803830000000000
f: 441 tv: 0 nM: 2
686.847049999999970 171.608219999999990
674.248780000000010 234.407320000000000
f: 441 tv: 1 nM: 2
733.972229999999970 166.898149999999990
731.104860000000030 220.981190000000000
f: 442 tv: 0 nM: 2
691.053710000000020 171.842970000000010
679.046810000000050 234.134050000000000
f: 442 tv: 1 nM: 2
735.861080000000020 166.898149999999990
732.400020000000040 220.660000000000000
f: 443 tv: 0 nM: 2
694.052609999999960 171.500000000000000
682.671510000000010 234.369570000000010
f: 443 tv: 1 nM: 2
737.174989999999980 166.595000000000000
734.229979999999950 220.283340000000010
f: 444 tv: 0 nM: 2
697.742679999999950 171.448530000000010
686.079889999999980 234.287669999999990
f: 444 tv: 1 nM: 2
738.849060000000010 166.660370000000000
736.211120000000050 220.088879999999990
f: 445 tv: 0 nM: 2
700.643310000000040 171.683330000000010
690.497799999999980 234.471740000000010
f: 445 tv: 1 nM: 2
740.032100000000010 166.844040000000010
737.902829999999990 220.168579999999990
f: 446 tv: 0 nM: 2
703.664310000000000 171.947560000000010
693.602660000000010 234.823690000000000
f: 446 tv: 1 nM: 2
740.763919999999980 166.773149999999990
739.057130000000030 219.705720000000010
f: 447 tv: 0 nM: 2
706.379459999999990 172.063830000000000
696.746160000000030 234.307690000000010
f: 447 tv: 1 nM: 2
742.250000000000000 166.635420000000010
740.418699999999940 219.743969999999990
f: 448 tv: 0 nM: 2
709.738950000000050 171.952210000000010
700.438599999999950 234.210530000000010
f: 448 tv: 1 nM: 2
742.676820000000020 166.884140000000000
741.803710000000020 219.880370000000000
f: 449 tv: 0 nM: 2
712.514590000000000 172.189789999999990
703.352420000000050 234.262110000000010
f: 449 tv: 1 nM: 2
743.657590000000030 166.896739999999990
742.087710000000020 219.576020000000000
f: 450 tv: 0 nM: 2
714.968989999999960 172.833329999999990
705.672000000000030 234.896790000000010
f: 450 tv: 1 nM: 2
744.471919999999950 167.084270000000000
742.783999999999990 219.556209999999990
f: 451 tv: 0 nM: 2
717.457149999999960 172.807140000000000
708.898559999999970 235.036219999999990
f: 451 tv: 1 nM: 2
745.291690000000020 167.364579999999990
743.616819999999960 219.567929999999990
f: 452 tv: 0 nM: 2
720.031920000000010 173.347520000000000
711.509090000000010 235.177280000000000
f: 452 tv: 1 nM: 2
744.878600000000010 168.335710000000010
744.102420000000050 219.921690000000010
f: 453 tv: 0 nM: 2
722.033810000000020 174.015040000000000
714.044189999999960 235.637210000000010
f: 453 tv: 1 nM: 2
745.543950000000000 168.318680000000000
744.221919999999950 220.195269999999990
f: 454 tv: 0 nM: 2
724.278990000000020 174.467389999999990
716.606019999999940 236.078340000000000
f: 454 tv: 1 nM: 2
745.873780000000010 168.558259999999990
744.552490000000030 220.354940000000000
f: 455 tv: 0 nM: 2
726.489749999999960 175.352740000000010
719.046140000000040 236.871350000000010
f: 455 tv: 1 nM: 2
745.934079999999990 169.423080000000000
744.376650000000040 220.796660000000000
f: 456 tv: 0 nM: 2
728.118529999999960 175.929630000000000
721.643550000000000 236.971300000000010
f: 456 tv: 1 nM: 2
746.074280000000040 169.623760000000000
744.900570000000020 221.383039999999990
f: 457 tv: 0 nM: 2
729.698549999999950 176.551469999999990
723.078129999999990 237.833329999999990
f: 457 tv: 1 nM: 2
745.843020000000020 170.529069999999990
745.650700000000030 221.760269999999990
f: 458 tv: 0 nM: 2
731.451419999999980 177.326380000000000
725.445429999999990 238.536360000000000
f: 458 tv: 1 nM: 2
745.692320000000000 171.159349999999990
744.526610000000010 222.590419999999990
f: 459 tv: 0 nM: 2
732.436580000000050 178.242539999999990
726.970699999999970 239.129269999999990
f: 459 tv: 1 nM: 2
745.500000000000000 172.101120000000010
745.443729999999960 223.036419999999990
f: 460 tv: 0 nM: 2
733.705870000000000 179.220580000000010
728.590699999999970 240.435840000000010
f: 460 tv: 1 nM: 2
745.368410000000040 172.657900000000010
745.355289999999970 223.361850000000000
f: 461 tv: 0 nM: 2
734.642330000000020 180.234620000000010
729.873720000000050 240.641420000000010
f: 461 tv: 1 nM: 2
744.880000000000000 173.126659999999990
745.349979999999960 224.193760000000000
f: 462 tv: 0 nM: 2
735.432429999999950 180.932430000000010
731.328060000000050 241.153840000000000
f: 462 tv: 1 nM: 2
744.948060000000050 173.811690000000000
745.045470000000020 224.539400000000000
f: 463 tv: 0 nM: 2
735.879029999999940 181.419360000000010
731.942320000000000 241.471160000000000
f: 463 tv: 1 nM: 2
743.281920000000010 175.079790000000000
744.403320000000010 225.030000000000000
f: 464 tv: 0 nM: 2
736.282960000000000 182.100770000000010
732.290889999999990 242.509089999999990
f: 464 tv: 1 nM: 2
742.671569999999970 175.544109999999990
743.282349999999950 225.776469999999990
f: 465 tv: 0 nM: 2
736.135620000000020 182.449160000000010
733.525880000000030 242.497130000000000
f: 465 tv: 1 nM: 2
742.146730000000050 175.929350000000000
742.500000000000000 226.127659999999990
f: 466 tv: 0 nM: 2
735.804499999999960 183.402250000000010
732.583309999999980 243.226200000000010
f: 466 tv: 1 nM: 2
741.044859999999970 176.211530000000010
740.900020000000040 226.306670000000000
f: 467 tv: 0 nM: 2
735.105959999999980 183.826259999999990
731.910830000000030 243.542250000000000
f: 467 tv: 1 nM: 2
739.469730000000030 176.888880000000000
739.039980000000010 226.608569999999990
f: 468 tv: 0 nM: 2
734.333309999999980 184.568180000000010
730.625000000000000 243.613890000000000
f: 468 tv: 1 nM: 2
737.686159999999970 177.430849999999990
737.030819999999950 227.154110000000000
f: 469 tv: 0 nM: 2
733.370360000000010 184.959260000000000
729.407590000000030 243.750000000000000
f: 469 tv: 1 nM: 2
736.123470000000000 177.796290000000000
735.734680000000030 227.037420000000000
f: 470 tv: 0 nM: 2
731.931209999999960 185.568800000000010
727.885250000000040 243.521850000000000
f: 470 tv: 1 nM: 2
734.185179999999950 178.339509999999990
733.559999999999950 227.786669999999990
f: 471 tv: 0 nM: 2
730.369749999999950 185.457979999999990
726.026669999999970 244.036409999999990
f: 471 tv: 1 nM: 2
732.886349999999990 178.102280000000010
731.258850000000050 227.787229999999990
f: 472 tv: 0 nM: 2
729.409120000000030 185.481810000000000
723.851930000000040 244.553069999999990
f: 472 tv: 1 nM: 2
731.040219999999980 178.574710000000010
729.000000000000000 228.000000000000000
f: 473 tv: 0 nM: 2
727.717220000000000 185.618850000000010
722.358889999999970 244.007430000000000
f: 473 tv: 1 nM: 2
728.545470000000020 178.590910000000010
726.889710000000040 227.933820000000000
f: 474 tv: 0 nM: 2
726.000000000000000 185.500000000000000
720.500000000000000 243.913880000000010
f: 474 tv: 1 nM: 2
726.828920000000040 178.355259999999990
724.775020000000040 227.850010000000000
f: 475 tv: 0 nM: 2
724.225950000000010 185.562960000000000
718.313660000000030 243.981370000000000
f: 475 tv: 1 nM: 2
725.244869999999990 178.908160000000010
722.822940000000020 227.857630000000000
f: 476 tv: 0 nM: 2
721.933350000000020 185.766660000000000
716.000000000000000 243.357920000000010
f: 476 tv: 1 nM: 2
723.160279999999940 178.455119999999990
720.410089999999970 227.651080000000010
f: 477 tv: 0 nM: 2
720.121520000000030 185.397200000000000
713.098330000000030 242.901690000000000
f: 477 tv: 1 nM: 2
721.082269999999990 178.113920000000010
718.016359999999960 227.692810000000010
f: 478 tv: 0 nM: 2
717.934750000000010 185.000000000000000
710.803279999999970 242.521850000000000
f: 478 tv: 1 nM: 2
719.500000000000000 178.222230000000000
715.419679999999970 227.518249999999990
f: 479 tv: 0 nM: 2
715.484500000000030 184.930240000000000
708.141600000000040 242.196530000000000
f: 479 tv: 1 nM: 2
717.263180000000030 178.118419999999990
713.663329999999970 227.229999999999990
f: 480 tv: 0 nM: 2
713.484500000000030 184.589139999999990
705.110540000000010 242.057790000000010
f: 480 tv: 1 nM: 2
715.696410000000010 178.005950000000010
710.948980000000010 227.251690000000000
f: 481 tv: 0 nM: 2
710.431460000000020 184.818540000000010
702.589839999999980 241.862270000000000
f: 481 tv: 1 nM: 2
714.000000000000000 178.000000000000000
708.393370000000000 227.128680000000000
f: 482 tv: 0 nM: 2
708.168210000000040 184.777269999999990
700.219849999999950 241.496990000000010
f: 482 tv: 1 nM: 2
711.932130000000030 178.123459999999990
705.868410000000040 227.112779999999990
f: 483 tv: 0 nM: 2
706.084230000000050 184.521060000000010
697.437130000000020 241.240010000000010
f: 483 tv: 1 nM: 2
710.285709999999990 177.961530000000010
704.074460000000040 226.801420000000010
f: 484 tv: 0 nM: 2
704.150020000000040 184.368180000000000
694.475649999999970 241.040539999999990
f: 484 tv: 1 nM: 2
708.298829999999950 178.166670000000010
702.291320000000040 226.704350000000010
f: 485 tv: 0 nM: 2
701.653500000000010 184.469300000000000
691.805730000000040 241.277140000000000
f: 485 tv: 1 nM: 2
706.973690000000030 178.144749999999990
699.859739999999990 227.316540000000000
f: 486 tv: 0 nM: 2
699.145319999999970 184.500000000000000
689.293270000000010 240.821230000000010
f: 486 tv: 1 nM: 2
704.726009999999970 178.267120000000010
697.448610000000030 227.325349999999990
f: 487 tv: 0 nM: 2
697.204709999999980 184.586610000000010
686.086729999999990 241.076539999999990
f: 487 tv: 1 nM: 2
703.450010000000020 178.427780000000010
695.881290000000040 227.330930000000000
f: 488 tv: 0 nM: 2
694.773440000000050 184.460939999999990
683.485540000000010 240.528899999999990
f: 488 tv: 1 nM: 2
702.000000000000000 178.000000000000000
693.984990000000040 227.853379999999990
f: 489 tv: 0 nM: 2
692.610170000000040 184.644070000000000
680.580439999999950 240.926580000000000
f: 489 tv: 1 nM: 2
700.447689999999970 178.296510000000010
692.083309999999980 227.674240000000000
f: 490 tv: 0 nM: 2
690.304319999999960 184.995650000000010
678.023249999999960 240.970930000000010
f: 490 tv: 1 nM: 2
699.214290000000010 178.714280000000000
690.335749999999960 227.675189999999990
f: 491 tv: 0 nM: 2
688.266970000000010 184.953380000000010
675.777770000000030 240.593570000000000
f: 491 tv: 1 nM: 2
698.231930000000030 178.402070000000010
688.481260000000020 227.675000000000010
f: 492 tv: 0 nM: 2
685.663390000000050 184.579209999999990
672.713070000000020 240.559660000000010
f: 492 tv: 1 nM: 2
696.252690000000030 178.387100000000000
686.989749999999960 227.297940000000010
f: 493 tv: 0 nM: 2
684.004149999999980 184.537190000000010
670.201109999999970 240.477659999999990
f: 493 tv: 1 nM: 2
695.652649999999990 178.510529999999990
685.231260000000020 227.581250000000010
f: 494 tv: 0 nM: 2
681.990540000000010 184.481140000000010
667.662960000000000 239.748629999999990
f: 494 tv: 1 nM: 2
695.041690000000020 178.291670000000010
683.668879999999940 228.009930000000000
f: 495 tv: 0 nM: 2
680.338870000000040 184.119840000000010
665.546939999999950 239.969619999999990
f: 495 tv: 1 nM: 2
694.022699999999990 178.625000000000000
682.960140000000020 227.836960000000000
f: 496 tv: 0 nM: 2
678.049989999999980 184.433330000000010
663.581540000000020 240.086960000000000
f: 496 tv: 1 nM: 2
693.219789999999990 178.423080000000000
682.190669999999950 227.007200000000010
f: 497 tv: 0 nM: 2
676.681820000000020 183.776860000000000
661.087220000000000 239.600680000000010
f: 497 tv: 1 nM: 2
692.590879999999970 178.227280000000010
681.236819999999970 227.118419999999990
f: 498 tv: 0 nM: 2
674.757020000000010 183.387849999999990
659.250000000000000 239.056459999999990
f: 498 tv: 1 nM: 2
691.960019999999990 177.966659999999990
680.556270000000040 227.023180000000000
f: 499 tv: 0 nM: 2
673.534490000000010 183.379300000000000
656.976930000000040 239.179489999999990
f: 499 tv: 1 nM: 2
691.666690000000020 177.459599999999990
679.896669999999970 226.550000000000010
f: 500 tv: 0 nM: 2
672.733029999999990 182.860170000000010
655.201109999999970 238.522340000000010
f: 500 tv: 1 nM: 2
692.390009999999960 177.389999999999990
679.449100000000040 226.535930000000010
f: 501 tv: 0 nM: 2
671.318970000000040 182.517239999999990
653.560119999999980 238.000000000000000
f: 501 tv: 1 nM: 2
692.289250000000040 176.848040000000000
678.568179999999980 226.288960000000000
f: 502 tv: 0 nM: 2
670.255739999999950 182.206099999999990
652.500000000000000 237.511490000000010
f: 502 tv: 1 nM: 2
692.644350000000030 176.474230000000010
679.094180000000050 225.804350000000000
f: 503 tv: 0 nM: 2
669.831969999999960 181.635250000000010
651.286439999999970 237.178390000000010
f: 503 tv: 1 nM: 2
693.118529999999960 175.979390000000000
679.208309999999980 225.791670000000010
f: 504 tv: 0 nM: 2
669.417299999999950 181.165400000000010
650.312810000000010 236.992310000000000
f: 504 tv: 1 nM: 2
693.939390000000000 175.530300000000010
680.003240000000010 225.100650000000000
f: 505 tv: 0 nM: 2
669.424260000000000 180.704540000000010
650.316100000000010 236.867740000000000
f: 505 tv: 1 nM: 2
695.107120000000010 175.198970000000000
680.950320000000030 224.543049999999990
f: 506 tv: 0 nM: 2
669.844969999999990 180.484500000000000
650.266849999999980 236.452239999999990
f: 506 tv: 1 nM: 2
696.148130000000040 174.956790000000010
682.408509999999980 224.591460000000010
f: 507 tv: 0 nM: 2
669.895139999999970 179.895160000000000
649.908140000000000 235.806119999999990
f: 507 tv: 1 nM: 2
697.318670000000000 174.445050000000010
683.590090000000030 223.916149999999990
f: 508 tv: 0 nM: 2
670.482849999999980 179.558230000000010
650.090879999999970 235.772740000000000
f: 508 tv: 1 nM: 2
699.500000000000000 174.118290000000000
685.678350000000020 223.926580000000000
f: 509 tv: 0 nM: 2
671.345339999999960 179.823749999999990
650.911500000000050 235.736850000000000
f: 509 tv: 1 nM: 2
701.701170000000050 173.833329999999990
687.459899999999950 223.632720000000010
f: 510 tv: 0 nM: 2
672.131409999999960 179.448900000000010
651.962710000000020 236.014919999999990
f: 510 tv: 1 nM: 2
703.692689999999970 173.522930000000000
689.984500000000030 223.751560000000010
f: 511 tv: 0 nM: 2
673.959659999999990 179.330639999999990
653.840029999999960 236.104999999999990
f: 511 tv: 1 nM: 2
706.321410000000010 173.637759999999990
692.385310000000000 223.908829999999990
f: 512 tv: 0 nM: 2
675.365660000000050 179.111940000000000
655.323909999999960 236.519560000000010
f: 512 tv: 1 nM: 2
708.102780000000050 173.565410000000010
695.344360000000050 224.036419999999990
f: 513 tv: 0 nM: 2
677.250000000000000 178.966659999999990
657.151730000000040 236.955230000000000
f: 513 tv: 1 nM: 2
710.716860000000000 173.795179999999990
698.059390000000010 224.090620000000000
f: 514 tv: 0 nM: 2
679.664120000000030 178.980909999999990
659.199039999999970 236.964450000000000
f: 514 tv: 1 nM: 2
714.079529999999980 173.681819999999990
700.957459999999970 224.514190000000010
f: 515 tv: 0 nM: 2
681.678589999999990 179.500000000000000
661.389159999999950 237.854670000000000
f: 515 tv: 1 nM: 2
716.318670000000000 173.895600000000000
703.325129999999940 224.432510000000010
f: 516 tv: 0 nM: 2
683.772699999999990 179.863630000000000
663.864990000000030 238.274990000000000
f: 516 tv: 1 nM: 2
719.427059999999980 174.156250000000000
707.448790000000030 225.268069999999990
f: 517 tv: 0 nM: 2
686.748169999999960 180.160580000000010
666.401790000000010 238.549100000000010
f: 517 tv: 1 nM: 2
721.631290000000040 173.979800000000010
709.522029999999970 223.654419999999990
f: 518 tv: 0 nM: 2
689.269769999999990 180.050350000000010
670.043400000000020 239.200909999999990
f: 518 tv: 1 nM: 2
724.417599999999990 174.543960000000000
714.055970000000000 225.779850000000010
f: 519 tv: 0 nM: 2
692.421569999999970 180.660130000000010
673.016660000000000 239.788099999999990
f: 519 tv: 1 nM: 2
728.019409999999990 174.800960000000000
717.179319999999960 226.265520000000010
f: 520 tv: 0 nM: 2
695.548400000000020 181.096769999999990
676.781740000000010 240.220810000000000
f: 520 tv: 1 nM: 2
729.910709999999990 175.017850000000010
720.189570000000000 226.184069999999990
f: 521 tv: 0 nM: 2
698.392090000000050 181.136689999999990
680.115050000000000 240.910799999999990
f: 521 tv: 1 nM: 2
732.939570000000000 174.571429999999990
723.872499999999950 226.291950000000010
f: 522 tv: 0 nM: 2
701.537659999999960 181.243150000000010
683.601930000000040 241.446589999999990
f: 522 tv: 1 nM: 2
736.000000000000000 174.636840000000010
727.029970000000050 226.703599999999990
f: 523 tv: 0 nM: 2
705.131769999999960 181.125000000000000
687.619630000000030 241.808609999999990
f: 523 tv: 1 nM: 2
739.113100000000030 174.982149999999990
730.251710000000000 226.724140000000010
f: 524 tv: 0 nM: 2
707.688290000000050 181.318180000000010
691.336000000000010 241.883610000000000
f: 524 tv: 1 nM: 2
741.425290000000020 175.040220000000010
733.779480000000040 226.819870000000010
f: 525 tv: 0 nM: 2
711.630739999999950 181.777770000000000
695.110840000000050 242.586209999999990
f: 525 tv: 1 nM: 2
743.876710000000000 175.171230000000010
735.977170000000000 227.265719999999990
f: 526 tv: 0 nM: 2
714.750000000000000 181.686610000000000
698.322210000000040 243.017779999999990
f: 526 tv: 1 nM: 2
746.417659999999960 175.235289999999990
738.853579999999970 227.453030000000010
f: 527 tv: 0 nM: 2
717.574340000000010 181.702699999999990
701.966189999999980 243.488740000000010
f: 527 tv: 1 nM: 2
748.786439999999970 175.161450000000000
741.578549999999950 227.428570000000010
f: 528 tv: 0 nM: 2
721.310240000000020 181.868609999999990
705.856019999999940 243.502620000000010
f: 528 tv: 1 nM: 2
750.789490000000000 175.342099999999990
744.233640000000040 228.359820000000010
f: 529 tv: 0 nM: 2
724.345339999999960 182.089940000000010
710.046749999999970 243.845800000000000
f: 529 tv: 1 nM: 2
753.333309999999980 174.914140000000000
746.622799999999980 227.040940000000010
f: 530 tv: 0 nM: 2
727.486760000000000 182.145690000000000
713.905330000000050 244.174560000000010
f: 530 tv: 1 nM: 2
755.241940000000000 174.967739999999990
749.011110000000030 227.283320000000000
f: 531 tv: 0 nM: 2
730.405819999999950 182.231889999999990
717.640869999999950 243.969619999999990
f: 531 tv: 1 nM: 2
757.340029999999960 175.320010000000000
751.602539999999980 227.185900000000000
f: 532 tv: 0 nM: 2
733.673400000000020 182.221769999999990
720.619260000000050 244.149750000000010
f: 532 tv: 1 nM: 2
759.109500000000030 175.247620000000010
753.714780000000020 226.718120000000000
f: 533 tv: 0 nM: 2
736.234619999999950 182.188459999999990
723.765560000000050 244.040660000000000
f: 533 tv: 1 nM: 2
760.974979999999960 174.945010000000000
756.213439999999990 226.475619999999990
f: 534 tv: 0 nM: 2
739.963989999999970 181.800000000000010
727.256039999999980 243.992750000000000
f: 534 tv: 1 nM: 2
762.151489999999970 175.055560000000010
757.925539999999960 226.858149999999990
f: 535 tv: 0 nM: 2
742.958980000000000 182.055970000000000
731.236080000000020 244.138880000000000
f: 535 tv: 1 nM: 2
764.445799999999960 174.849400000000000
760.012269999999940 226.407970000000010
f: 536 tv: 0 nM: 2
745.065489999999950 181.800000000000010
734.355530000000040 244.222469999999990
f: 536 tv: 1 nM: 2
765.268800000000060 175.005370000000000
761.840270000000030 226.534730000000000
f: 537 tv: 0 nM: 2
748.399350000000030 182.013430000000000
737.245419999999970 244.181199999999990
f: 537 tv: 1 nM: 2
767.283509999999980 174.329890000000010
763.167910000000010 226.078350000000000
f: 538 tv: 0 nM: 2
750.453250000000030 182.118699999999990
740.372799999999980 244.333329999999990
f: 538 tv: 1 nM: 2
767.900020000000040 174.746669999999990
764.540340000000010 225.872670000000000
f: 539 tv: 0 nM: 2
752.715760000000050 181.907530000000010
742.986999999999970 244.577930000000010
f: 539 tv: 1 nM: 2
770.184449999999970 174.451460000000000
766.148559999999970 225.945650000000000
f: 540 tv: 0 nM: 2
755.211239999999980 181.971830000000010
746.080690000000000 244.612110000000000
f: 540 tv: 1 nM: 2
770.336549999999990 174.288469999999990
767.434510000000050 225.601200000000010
f: 541 tv: 0 nM: 2
757.463750000000000 182.050720000000010
749.384090000000010 244.467800000000010
f: 541 tv: 1 nM: 2
771.626470000000040 174.931029999999990
768.715270000000030 225.229170000000010
f: 542 tv: 0 nM: 2
759.537659999999960 182.236300000000000
752.294130000000000 244.965679999999990
f: 542 tv: 1 nM: 2
772.205870000000000 174.458820000000000
770.199340000000010 225.732020000000010
f: 543 tv: 0 nM: 2
761.850339999999960 182.125850000000010
753.924870000000060 244.781690000000000
f: 543 tv: 1 nM: 2
772.957890000000020 174.763150000000000
770.720699999999970 225.875850000000010
f: 544 tv: 0 nM: 2
763.858759999999960 182.190840000000010
756.275390000000020 244.900970000000000
f: 544 tv: 1 nM: 2
773.940860000000040 174.860210000000000
771.524409999999990 225.695130000000010
f: 545 tv: 0 nM: 2
765.899350000000030 182.613200000000010
758.972959999999940 244.945950000000010
f: 545 tv: 1 nM: 2
774.164859999999980 174.851650000000010
772.710510000000000 225.756580000000010
f: 546 tv: 0 nM: 2
767.551640000000020 183.083879999999990
761.229919999999990 245.095980000000000
f: 546 tv: 1 nM: 2
774.739990000000030 174.630010000000000
773.847530000000010 225.978730000000010
f: 547 tv: 0 nM: 2
768.693120000000020 183.103460000000010
763.044310000000000 245.316450000000000
f: 547 tv: 1 nM: 2
775.344969999999990 174.905000000000000
774.095580000000040 226.000000000000000
f: 548 tv: 0 nM: 2
770.135130000000000 183.182430000000010
764.687500000000000 245.348220000000000
f: 548 tv: 1 nM: 2
775.149409999999990 174.833329999999990
775.231810000000000 225.890729999999990
f: 549 tv: 0 nM: 2
771.367370000000050 183.438780000000010
766.110599999999980 245.761059999999990
f: 549 tv: 1 nM: 2
775.473150000000030 175.016130000000000
775.330929999999970 226.183460000000000
f: 550 tv: 0 nM: 2
772.310790000000000 183.668920000000010
767.826479999999950 245.961180000000010
f: 550 tv: 1 nM: 2
775.626279999999950 175.500000000000000
775.544189999999960 226.051030000000000
f: 551 tv: 0 nM: 2
773.266420000000040 183.948900000000010
769.082149999999960 245.859160000000000
f: 551 tv: 1 nM: 2
775.772699999999990 175.409089999999990
775.388919999999980 226.013080000000000
f: 552 tv: 0 nM: 2
773.546749999999970 184.010789999999990
769.840029999999960 245.820010000000000
f: 552 tv: 1 nM: 2
775.566339999999970 175.678570000000010
775.323359999999980 226.338320000000010
f: 553 tv: 0 nM: 2
774.258730000000010 184.381120000000010
770.733830000000010 245.776119999999990
f: 553 tv: 1 nM: 2
775.445799999999960 175.921690000000010
775.213319999999950 226.039989999999990
f: 554 tv: 0 nM: 2
774.294130000000000 184.573530000000010
770.907100000000010 245.964599999999990
f: 554 tv: 1 nM: 2
774.704290000000010 175.935489999999990
774.691159999999970 226.176469999999990
f: 555 tv: 0 nM: 2
774.387700000000000 184.438400000000000
771.302789999999960 245.802809999999990
f: 555 tv: 1 nM: 2
773.616639999999960 176.350010000000000
774.962769999999980 226.271269999999990
f: 556 tv: 0 nM: 2
774.229979999999950 184.396670000000000
771.025939999999990 245.823119999999990
f: 556 tv: 1 nM: 2
773.122070000000010 175.645360000000010
773.388919999999980 226.084960000000000
f: 557 tv: 0 nM: 2
773.785160000000020 184.537029999999990
771.044620000000010 245.924880000000000
f: 557 tv: 1 nM: 2
772.094060000000010 176.594060000000010
772.080990000000040 226.383800000000010
f: 558 tv: 0 nM: 2
773.275759999999990 184.944850000000000
770.339780000000020 245.854369999999990
f: 558 tv: 1 nM: 2
770.609990000000040 176.610000000000010
771.250000000000000 225.884919999999990
f: 559 tv: 0 nM: 2
772.393620000000060 185.092189999999990
769.627929999999990 245.797670000000010
f: 559 tv: 1 nM: 2
769.444460000000050 176.722230000000000
769.538760000000020 226.616199999999990
f: 560 tv: 0 nM: 2
771.439820000000050 185.090229999999990
768.470699999999970 246.029270000000000
f: 560 tv: 1 nM: 2
767.693179999999980 177.079540000000010
767.904419999999960 226.110289999999990
f: 561 tv: 0 nM: 2
770.287780000000000 185.089940000000010
767.572880000000050 245.932160000000010
f: 561 tv: 1 nM: 2
767.000000000000000 177.309530000000000
765.875850000000010 226.720689999999990
f: 562 tv: 0 nM: 2
768.923639999999980 185.461840000000000
766.275390000000020 245.958940000000010
f: 562 tv: 1 nM: 2
764.724119999999970 177.511490000000010
765.153869999999980 227.250000000000000
f: 563 tv: 0 nM: 2
767.479190000000020 185.486120000000000
764.790399999999980 245.987370000000000
f: 563 tv: 1 nM: 2
764.216059999999970 177.530869999999990
763.484190000000010 227.034809999999990
f: 564 tv: 0 nM: 2
766.189640000000050 185.655170000000000
763.031740000000010 245.682920000000000
f: 564 tv: 1 nM: 2
761.358700000000000 177.478260000000010
761.663999999999990 226.852000000000000
f: 565 tv: 0 nM: 2
765.007320000000050 185.908750000000000
761.510310000000000 245.639170000000010
f: 565 tv: 1 nM: 2
759.637759999999960 177.678570000000010
759.430539999999950 226.493060000000010
f: 566 tv: 0 nM: 2
762.544620000000010 185.741070000000010
759.884149999999980 245.757070000000000
f: 566 tv: 1 nM: 2
758.370599999999970 178.105880000000010
758.262759999999960 226.748169999999990
f: 567 tv: 0 nM: 2
761.184449999999970 185.971309999999990
757.822450000000000 245.289719999999990
f: 567 tv: 1 nM: 2
755.861080000000020 178.149990000000000
756.051019999999990 227.442170000000000
f: 568 tv: 0 nM: 2
759.020020000000050 186.175999999999990
756.350770000000010 245.568070000000010
f: 568 tv: 1 nM: 2
754.394710000000030 178.065800000000000
753.586059999999970 227.963120000000000
f: 569 tv: 0 nM: 2
756.954529999999980 186.305790000000000
753.877200000000020 245.517550000000000
f: 569 tv: 1 nM: 2
752.857120000000010 178.313189999999990
751.973880000000010 227.496280000000010
f: 570 tv: 0 nM: 2
754.850339999999960 186.411560000000010
751.798160000000050 245.701830000000000
f: 570 tv: 1 nM: 2
751.100950000000010 178.562500000000000
749.748110000000000 227.488720000000000
f: 571 tv: 0 nM: 2
753.015989999999990 186.548000000000000
749.606199999999940 245.505190000000000
f: 571 tv: 1 nM: 2
748.687500000000000 178.562500000000000
747.555179999999950 227.821429999999990
f: 572 tv: 0 nM: 2
750.953669999999990 186.592590000000000
747.265629999999990 245.609379999999990
f: 572 tv: 1 nM: 2
746.986999999999970 179.162340000000000
745.283999999999990 228.080000000000010
f: 573 tv: 0 nM: 2
748.142879999999990 186.880950000000010
744.151730000000040 245.940290000000000
f: 573 tv: 1 nM: 2
744.945190000000030 179.102740000000010
743.304499999999960 228.248120000000000
f: 574 tv: 0 nM: 2
746.269229999999990 187.394229999999990
741.924989999999980 245.755010000000000
f: 574 tv: 1 nM: 2
742.855099999999990 179.992750000000000
740.530030000000010 228.369990000000000
f: 575 tv: 0 nM: 2
743.568539999999980 187.302410000000010
738.664729999999960 246.257229999999990
f: 575 tv: 1 nM: 2
740.067930000000050 179.422329999999990
739.195010000000020 228.737599999999990
f: 576 tv: 0 nM: 2
740.549620000000000 187.881679999999990
735.989559999999980 246.588550000000000
f: 576 tv: 1 nM: 2
738.387330000000020 180.014080000000010
736.845090000000030 228.598590000000000
f: 577 tv: 0 nM: 2
738.326289999999970 188.317790000000000
733.835389999999960 246.024380000000010
f: 577 tv: 1 nM: 2
736.443049999999970 179.930370000000010
734.371520000000030 229.350689999999990
f: 578 tv: 0 nM: 2
735.015139999999970 189.101010000000000
730.279909999999970 246.669860000000000
f: 578 tv: 1 nM: 2
734.384149999999980 180.445130000000010
731.996030000000020 229.194439999999990
f: 579 tv: 0 nM: 2
732.151610000000010 188.840160000000000
727.959110000000010 247.125789999999990
f: 579 tv: 1 nM: 2
731.706670000000030 181.006670000000010
729.543030000000040 229.864240000000000
f: 580 tv: 0 nM: 2
729.747859999999950 188.965820000000010
723.637510000000020 246.962490000000000
f: 580 tv: 1 nM: 2
729.435730000000040 181.078570000000010
727.272159999999990 230.841770000000000
f: 581 tv: 0 nM: 2
726.250000000000000 189.800000000000010
721.346559999999950 247.269839999999990
f: 581 tv: 1 nM: 2
727.066280000000010 181.554210000000010
723.264950000000000 230.944030000000000
f: 582 tv: 0 nM: 2
724.018010000000000 190.599110000000000
718.525449999999980 247.515930000000000
f: 582 tv: 1 nM: 2
725.347049999999970 182.117650000000000
722.218750000000000 230.960939999999990
f: 583 tv: 0 nM: 2
721.668030000000040 189.864000000000000
715.392270000000050 248.041439999999990
f: 583 tv: 1 nM: 2
723.387629999999940 182.056180000000010
720.221919999999950 231.396449999999990
f: 584 tv: 0 nM: 2
717.813480000000030 190.837300000000000
712.096440000000030 247.855330000000010
f: 584 tv: 1 nM: 2
721.028199999999970 182.725359999999990
716.800839999999990 232.024380000000010
f: 585 tv: 0 nM: 2
714.858889999999970 190.584669999999990
708.067320000000000 248.201920000000000
f: 585 tv: 1 nM: 2
718.886049999999950 182.905059999999990
714.399229999999990 232.000000000000000
f: 586 tv: 0 nM: 2
712.028689999999980 190.913940000000000
705.225829999999970 248.300000000000010
f: 586 tv: 1 nM: 2
715.960690000000000 183.494380000000010
712.652040000000060 232.429049999999990
f: 587 tv: 0 nM: 2
709.447139999999990 191.060970000000000
702.318419999999950 247.796079999999990
f: 587 tv: 1 nM: 2
714.398320000000010 183.474580000000000
709.674989999999980 232.310710000000000
f: 588 tv: 0 nM: 2
706.629639999999990 190.996289999999990
699.431950000000030 248.056209999999990
f: 588 tv: 1 nM: 2
711.883119999999960 183.435059999999990
708.047000000000030 232.555560000000010
f: 589 tv: 0 nM: 2
703.953369999999950 191.156780000000000
695.838989999999970 248.282490000000000
f: 589 tv: 1 nM: 2
710.094730000000030 183.521060000000010
705.399350000000030 232.912749999999990
f: 590 tv: 0 nM: 2
700.579650000000020 191.070799999999990
692.721369999999980 248.184890000000000
f: 590 tv: 1 nM: 2
707.880980000000020 183.809530000000000
703.193179999999980 232.450760000000000
f: 591 tv: 0 nM: 2
697.250000000000000 191.149990000000000
689.373659999999970 247.905910000000010
f: 591 tv: 1 nM: 2
706.099979999999960 184.305880000000000
699.771730000000050 233.047100000000000
f: 592 tv: 0 nM: 2
694.665280000000050 191.107440000000000
686.867370000000050 247.972790000000000
f: 592 tv: 1 nM: 2
703.321410000000010 184.433670000000010
697.500000000000000 233.237810000000000
f: 593 tv: 0 nM: 2
691.340029999999960 190.660000000000000
683.612979999999990 247.881360000000000
f: 593 tv: 1 nM: 2
701.645139999999970 184.177410000000010
694.295589999999950 233.912420000000000
f: 594 tv: 0 nM: 2
688.458679999999960 190.909089999999990
678.799440000000000 247.604520000000010
f: 594 tv: 1 nM: 2
699.506409999999960 184.955119999999990
692.767879999999990 234.116070000000010
f: 595 tv: 0 nM: 2
684.196839999999950 191.377659999999990
675.829590000000050 247.826809999999990
f: 595 tv: 1 nM: 2
697.417730000000010 185.031650000000010
689.741269999999990 234.297210000000010
f: 596 tv: 0 nM: 2
682.785089999999970 191.609649999999990
672.059020000000030 248.118010000000000
f: 596 tv: 1 nM: 2
695.021970000000010 185.543960000000000
687.288940000000030 234.224030000000000
f: 597 tv: 0 nM: 2
678.786320000000050 191.939510000000010
668.674440000000000 249.087200000000000
f: 597 tv: 1 nM: 2
692.642879999999990 185.935059999999990
684.535709999999990 235.042859999999990
f: 598 tv: 0 nM: 2
676.384639999999990 192.517090000000000
665.367250000000010 249.064969999999990
f: 598 tv: 1 nM: 2
691.266660000000000 186.300000000000010
682.355530000000040 235.240739999999990
f: 599 tv: 0 nM: 2
673.522950000000040 193.591739999999990
662.453060000000050 249.571820000000000
f: 599 tv: 1 nM: 2
689.050659999999990 186.753160000000010
680.082269999999990 236.151900000000010
f: 600 tv: 0 nM: 2
670.063719999999990 193.750000000000000
659.339420000000020 250.057570000000000
f: 600 tv: 1 nM: 2
687.543459999999980 187.836960000000000
677.349669999999950 237.024480000000010
f: 601 tv: 0 nM: 2
668.236629999999990 194.774810000000000
655.281250000000000 250.656250000000000
f: 601 tv: 1 nM: 2
685.486509999999950 188.013520000000000
676.194460000000050 237.611120000000000
f: 602 tv: 0 nM: 2
664.995599999999970 195.364030000000010
652.882749999999990 251.306900000000010
f: 602 tv: 1 nM: 2
684.090450000000030 188.666670000000010
673.942320000000000 237.973080000000010
f: 603 tv: 0 nM: 2
662.296330000000010 196.601850000000010
649.594180000000050 251.500000000000000
f: 603 tv: 1 nM: 2
682.945560000000000 189.297030000000010
671.840760000000050 238.718520000000010
f: 604 tv: 0 nM: 2
659.557009999999990 197.214900000000000
647.318970000000040 252.077589999999990
f: 604 tv: 1 nM: 2
681.465879999999970 190.102280000000010
670.276979999999980 240.129500000000010
f: 605 tv: 0 nM: 2
657.681400000000050 197.853990000000010
644.461059999999970 253.727540000000000
f: 605 tv: 1 nM: 2
680.525510000000050 190.698970000000000
668.943359999999980 240.389999999999990
f: 606 tv: 0 nM: 2
655.033869999999980 198.491530000000010
641.449039999999970 254.503189999999990
f: 606 tv: 1 nM: 2
679.255000000000000 191.535000000000000
667.419009999999960 241.588030000000000
f: 607 tv: 0 nM: 2
652.509090000000010 199.345460000000000
638.921079999999960 255.434200000000000
f: 607 tv: 1 nM: 2
678.406250000000000 192.406250000000000
666.468510000000040 241.975529999999990
f: 608 tv: 0 nM: 2
649.701599999999980 200.548390000000010
637.547299999999950 255.777019999999990
f: 608 tv: 1 nM: 2
677.530269999999970 192.909089999999990
665.447019999999950 243.185430000000000
f: 609 tv: 0 nM: 2
647.580140000000030 201.209930000000010
634.084899999999950 257.106929999999980
f: 609 tv: 1 nM: 2
677.373659999999970 194.157900000000010
664.531799999999980 243.968200000000000
f: 610 tv: 0 nM: 2
645.541259999999970 201.848620000000010
631.823060000000050 257.772460000000020
f: 610 tv: 1 nM: 2
677.105289999999970 194.773680000000010
664.358950000000050 244.679489999999990
f: 611 tv: 0 nM: 2
643.304319999999960 202.813050000000000
629.994569999999950 258.548920000000010
f: 611 tv: 1 nM: 2
676.658140000000000 195.545909999999990
663.606930000000030 245.698119999999990
f: 612 tv: 0 nM: 2
641.415470000000030 204.025740000000010
628.081969999999960 259.396180000000020
f: 612 tv: 1 nM: 2
676.286380000000010 196.106799999999990
662.904599999999960 246.700650000000000
f: 613 tv: 0 nM: 2
639.552249999999960 204.850740000000000
625.989140000000020 260.505429999999990
f: 613 tv: 1 nM: 2
676.117920000000030 197.051880000000010
663.211549999999990 247.500000000000000
f: 614 tv: 0 nM: 2
637.980900000000020 205.450380000000000
623.695860000000040 261.474210000000030
f: 614 tv: 1 nM: 2
675.735289999999960 197.235289999999990
662.409670000000010 248.421690000000010
f: 615 tv: 0 nM: 2
635.953489999999990 206.267439999999990
621.898379999999970 262.510679999999980
f: 615 tv: 1 nM: 2
676.120670000000020 198.275859999999990
662.541439999999970 249.378690000000010
f: 616 tv: 0 nM: 2
635.028559999999970 206.985719999999990
620.030399999999990 263.453030000000010
f: 616 tv: 1 nM: 2
676.482120000000010 199.244049999999990
662.500000000000000 250.220249999999990
f: 617 tv: 0 nM: 2
633.539980000000010 207.567990000000010
618.205140000000030 264.187189999999990
f: 617 tv: 1 nM: 2
677.171569999999970 200.250000000000000
662.707030000000030 251.022290000000000
f: 618 tv: 0 nM: 2
632.493039999999950 208.513880000000000
616.919800000000010 265.344910000000030
f: 618 tv: 1 nM: 2
677.905150000000050 200.982760000000010
663.617489999999980 252.358430000000000
f: 619 tv: 0 nM: 2
631.376890000000000 209.496260000000010
615.731630000000000 266.419739999999990
f: 619 tv: 1 nM: 2
678.744320000000020 201.744319999999990
663.849979999999960 253.086840000000000
f: 620 tv: 0 nM: 2
630.252010000000040 210.223999999999990
614.355770000000010 267.447110000000010
f: 620 tv: 1 nM: 2
679.479190000000020 202.406250000000000
664.774409999999990 254.420729999999990
f: 621 tv: 0 nM: 2
629.782960000000000 211.166670000000010
613.534970000000040 268.560000000000000
f: 621 tv: 1 nM: 2
680.984680000000030 203.137759999999990
666.342589999999970 255.422840000000010
f: 622 tv: 0 nM: 2
629.122439999999980 211.853749999999990
612.614439999999950 269.721409999999990
f: 622 tv: 1 nM: 2
681.967899999999990 203.761470000000000
667.450010000000020 256.450010000000020
f: 623 tv: 0 nM: 2
628.419679999999970 212.956210000000000
611.884639999999990 270.897429999999990
f: 623 tv: 1 nM: 2
683.593750000000000 204.864579999999990
669.476070000000050 257.348389999999990
f: 624 tv: 0 nM: 2
627.975890000000050 213.924129999999990
611.704410000000050 272.130550000000030
f: 624 tv: 1 nM: 2
685.261660000000010 205.574770000000000
670.960330000000000 258.455019999999990
f: 625 tv: 0 nM: 2
627.528379999999970 214.801420000000010
610.934690000000050 273.851749999999980
f: 625 tv: 1 nM: 2
686.609990000000040 206.610000000000010
672.198729999999950 259.506410000000020
f: 626 tv: 0 nM: 2
626.914310000000000 215.699999999999990
610.511840000000010 274.760650000000000
f: 626 tv: 1 nM: 2
688.156489999999960 207.273910000000000
674.412780000000000 260.401149999999970
f: 627 tv: 0 nM: 2
626.526309999999970 216.526320000000000
609.845400000000040 275.915470000000030
f: 627 tv: 1 nM: 2
690.100890000000050 207.855259999999990
675.895139999999970 261.384400000000030
f: 628 tv: 0 nM: 2
626.250000000000000 217.257049999999990
609.469180000000050 277.045009999999990
f: 628 tv: 1 nM: 2
692.338070000000020 208.457140000000010
677.959659999999990 262.325260000000010
f: 629 tv: 0 nM: 2
626.346130000000020 218.403840000000000
609.421140000000040 278.213959999999990
f: 629 tv: 1 nM: 2
694.216680000000000 208.925000000000010
679.959659999999990 263.255370000000030
f: 630 tv: 0 nM: 2
626.000000000000000 219.000000000000000
609.346499999999990 279.285100000000000
f: 630 tv: 1 nM: 2
696.449579999999970 209.680659999999990
682.321590000000010 264.009400000000030
f: 631 tv: 0 nM: 2
626.155399999999990 219.729739999999990
609.027889999999960 280.768250000000020
f: 631 tv: 1 nM: 2
698.710510000000000 210.082699999999990
684.914980000000010 264.915010000000000
f: 632 tv: 0 nM: 2
626.476679999999990 220.570010000000000
608.784419999999950 281.515559999999990
f: 632 tv: 1 nM: 2
701.431209999999960 210.307340000000010
687.113770000000050 265.259250000000010
f: 633 tv: 0 nM: 2
626.471499999999990 221.268980000000000
608.936709999999950 282.767330000000020
f: 633 tv: 1 nM: 2
703.413819999999990 211.155170000000000
689.418090000000010 266.562130000000020
f: 634 tv: 0 nM: 2
626.668760000000020 221.831210000000000
609.185489999999960 283.979829999999990
f: 634 tv: 1 nM: 2
706.000000000000000 211.500000000000000
692.125729999999980 267.210539999999980
f: 635 tv: 0 nM: 2
626.677429999999960 222.654850000000010
609.115360000000010 285.008550000000010
f: 635 tv: 1 nM: 2
708.268620000000060 212.165280000000000
694.706239999999980 268.138430000000030
f: 636 tv: 0 nM: 2
627.283140000000000 222.734939999999990
609.708859999999960 286.381530000000000
f: 636 tv: 1 nM: 2
710.908019999999960 212.296010000000000
698.117489999999980 268.840359999999980
f: 637 tv: 0 nM: 2
627.758730000000010 223.531980000000000
609.686770000000020 287.046170000000020
f: 637 tv: 1 nM: 2
713.536010000000030 212.747739999999990
700.985540000000010 269.173400000000020
f: 638 tv: 0 nM: 2
628.332340000000040 224.055880000000000
610.336120000000050 288.064329999999980
f: 638 tv: 1 nM: 2
716.831969999999960 213.012300000000010
704.356019999999940 269.950260000000010
f: 639 tv: 0 nM: 2
629.321649999999980 224.429820000000010
611.098020000000020 289.018010000000000
f: 639 tv: 1 nM: 2
719.663819999999990 213.189650000000000
707.000000000000000 270.265319999999970
f: 640 tv: 0 nM: 2
630.278379999999970 224.880680000000010
611.512939999999960 289.844820000000030
f: 640 tv: 1 nM: 2
722.619450000000030 213.181410000000000
711.140869999999950 270.801120000000030
f: 641 tv: 0 nM: 2
631.077390000000040 225.214280000000000
612.619929999999950 290.542689999999990
f: 641 tv: 1 nM: 2
725.887389999999980 213.243239999999990
713.438539999999990 271.284910000000020
f: 642 tv: 0 nM: 2
632.112060000000040 225.514370000000010
613.337220000000000 291.321720000000030
f: 642 tv: 1 nM: 2
728.890009999999960 213.410000000000000
718.068850000000000 271.344389999999980
f: 643 tv: 0 nM: 2
633.691829999999980 225.773249999999990
614.831480000000060 291.916659999999980
f: 643 tv: 1 nM: 2
731.818599999999950 213.380519999999990
720.786439999999970 271.833340000000020
f: 644 tv: 0 nM: 2
635.100519999999960 225.690470000000000
615.986390000000030 292.622560000000020
f: 644 tv: 1 nM: 2
734.924989999999980 213.449999999999990
725.056090000000040 272.107329999999990
f: 645 tv: 0 nM: 2
636.954529999999980 225.613630000000000
617.948300000000020 293.321840000000010
f: 645 tv: 1 nM: 2
738.658320000000000 213.250000000000000
728.227480000000010 272.580570000000020
f: 646 tv: 0 nM: 2
638.621520000000030 225.767959999999990
619.847899999999980 293.442960000000030
f: 646 tv: 1 nM: 2
741.463439999999990 213.247970000000010
732.084899999999950 272.580199999999990
f: 647 tv: 0 nM: 2
640.591609999999950 225.850779999999990
621.915470000000030 293.860290000000020
f: 647 tv: 1 nM: 2
745.260009999999970 213.190000000000000
735.820680000000040 272.641300000000000
f: 648 tv: 0 nM: 2
642.815249999999990 225.652179999999990
624.042730000000010 294.334560000000010
f: 648 tv: 1 nM: 2
748.690489999999950 212.817460000000010
739.248839999999970 272.881289999999980
f: 649 tv: 0 nM: 2
645.201109999999970 225.369570000000010
626.633730000000010 294.722870000000000
f: 649 tv: 1 nM: 2
752.322810000000000 212.775589999999990
743.472840000000020 273.016300000000000
f: 650 tv: 0 nM: 2
647.619810000000030 225.468750000000000
629.323549999999950 295.246339999999980
f: 650 tv: 1 nM: 2
754.925420000000030 212.513150000000000
747.104919999999990 272.839510000000020
f: 651 tv: 0 nM: 2
650.154049999999980 225.281080000000000
632.221250000000050 295.289179999999990
f: 651 tv: 1 nM: 2
758.431460000000020 212.358870000000000
751.741210000000020 272.768860000000020
f: 652 tv: 0 nM: 2
652.880189999999970 225.041670000000010
635.135740000000060 295.782130000000000
f: 652 tv: 1 nM: 2
761.746459999999960 211.929579999999990
755.562500000000000 272.491060000000000
f: 653 tv: 0 nM: 2
655.863399999999960 224.894330000000000
638.801879999999980 295.850010000000000
f: 653 tv: 1 nM: 2
764.683470000000060 211.895690000000000
759.810849999999960 271.896360000000020
f: 654 tv: 0 nM: 2
658.776610000000010 224.776600000000000
641.959780000000020 295.973790000000010
f: 654 tv: 1 nM: 2
767.625000000000000 211.375000000000000
763.283140000000000 272.119899999999970
f: 655 tv: 0 nM: 2
661.914430000000040 224.478610000000000
645.101440000000030 296.056949999999970
f: 655 tv: 1 nM: 2
770.562990000000010 211.077769999999990
766.290889999999990 271.925479999999990
f: 656 tv: 0 nM: 2
664.931460000000020 223.913710000000010
648.701839999999950 295.957400000000010
f: 656 tv: 1 nM: 2
773.375000000000000 210.910720000000000
769.543270000000010 271.211549999999990
f: 657 tv: 0 nM: 2
668.078129999999990 223.921879999999990
652.145319999999970 296.036839999999980
f: 657 tv: 1 nM: 2
775.965090000000030 210.201550000000000
772.853700000000000 270.656920000000010
f: 658 tv: 0 nM: 2
670.997439999999980 223.863400000000010
656.346130000000020 295.923070000000000
f: 658 tv: 1 nM: 2
778.694640000000050 210.003819999999990
776.140989999999990 270.517609999999990
f: 659 tv: 0 nM: 2
674.258969999999980 223.523069999999990
660.316339999999970 296.001829999999980
f: 659 tv: 1 nM: 2
780.827090000000000 209.372179999999990
778.972350000000010 270.218900000000020
f: 660 tv: 0 nM: 2
677.437189999999990 223.228640000000010
663.964839999999980 295.816680000000020
f: 660 tv: 1 nM: 2
782.814820000000050 209.159259999999990
781.714600000000020 269.736719999999990
f: 661 tv: 0 nM: 2
680.758910000000010 222.928940000000010
668.136349999999990 295.494080000000000
f: 661 tv: 1 nM: 2
784.609500000000030 209.226270000000000
784.378299999999970 269.263280000000010
f: 662 tv: 0 nM: 2
683.880739999999950 222.883250000000000
672.256470000000040 295.616240000000000
f: 662 tv: 1 nM: 2
786.503600000000010 208.713780000000010
786.780269999999970 268.916659999999980
f: 663 tv: 0 nM: 2
687.055539999999950 222.742430000000010
676.000000000000000 295.429410000000020
f: 663 tv: 1 nM: 2
787.671749999999970 208.347320000000000
789.121890000000010 268.776119999999990
f: 664 tv: 0 nM: 2
690.018069999999970 222.559280000000000
679.937500000000000 295.007360000000010
f: 664 tv: 1 nM: 2
789.389279999999990 208.629780000000010
791.083309999999980 268.235720000000010
f: 665 tv: 0 nM: 2
693.131960000000050 222.500000000000000
683.093629999999960 295.127200000000020
f: 665 tv: 1 nM: 2
790.290709999999990 208.108520000000000
792.634710000000040 267.897249999999990
f: 666 tv: 0 nM: 2
695.875000000000000 222.309779999999990
687.300719999999960 295.217379999999990
f: 666 tv: 1 nM: 2
791.000000000000000 207.882810000000010
793.874389999999950 267.450229999999980
f: 667 tv: 0 nM: 2
698.391169999999990 222.373060000000010
690.500000000000000 294.929899999999980
f: 667 tv: 1 nM: 2
791.484379999999990 207.843750000000000
794.806400000000050 266.899510000000020
f: 668 tv: 0 nM: 2
700.902159999999980 222.255429999999990
693.744630000000030 294.946050000000010
f: 668 tv: 1 nM: 2
791.763789999999970 207.759840000000000
795.109379999999990 266.886169999999990
f: 669 tv: 0 nM: 2
702.959659999999990 222.201609999999990
696.792659999999960 294.362399999999980
f: 669 tv: 1 nM: 2
791.804870000000050 207.621950000000000
795.644289999999960 266.820890000000020
f: 670 tv: 0 nM: 2
704.806820000000020 222.306819999999990
699.068419999999950 294.238589999999990
f: 670 tv: 1 nM: 2
791.236020000000050 207.807999999999990
795.896060000000030 266.539609999999980
f: 671 tv: 0 nM: 2
706.534059999999950 222.301040000000000
701.095640000000000 293.927799999999990
f: 671 tv: 1 nM: 2
791.000000000000000 207.605700000000010
795.642150000000020 266.142119999999980
f: 672 tv: 0 nM: 2
707.959659999999990 222.314510000000010
703.042599999999990 293.938899999999990
f: 672 tv: 1 nM: 2
790.371700000000030 207.668139999999990
794.659610000000040 265.938969999999980
f: 673 tv: 0 nM: 2
709.291929999999980 222.427750000000000
704.985050000000000 293.320890000000020
f: 673 tv: 1 nM: 2
789.465640000000010 207.889309999999990
794.069150000000040 265.851069999999990
f: 674 tv: 0 nM: 2
710.438970000000040 222.508730000000010
706.531860000000050 293.451320000000010
f: 674 tv: 1 nM: 2
787.956360000000020 208.059530000000000
792.923459999999980 265.770420000000000
f: 675 tv: 0 nM: 2
711.754209999999940 222.497179999999990
707.843200000000020 292.991300000000020
f: 675 tv: 1 nM: 2
786.739990000000030 208.160000000000000
792.038450000000010 265.466680000000000
f: 676 tv: 0 nM: 2
712.343079999999990 222.428190000000000
709.102539999999980 292.897490000000000
f: 676 tv: 1 nM: 2
785.461549999999990 207.935900000000000
790.721070000000050 265.484219999999990
f: 677 tv: 0 nM: 2
713.307919999999970 222.525420000000000
710.416079999999970 292.452540000000000
f: 677 tv: 1 nM: 2
784.474119999999970 207.965520000000000
789.348880000000010 265.134610000000010
f: 678 tv: 0 nM: 2
713.917599999999990 222.538469999999990
711.454709999999980 292.451079999999990
f: 678 tv: 1 nM: 2
782.995909999999980 208.274599999999990
787.877560000000020 264.913270000000010
f: 679 tv: 0 nM: 2
714.645940000000000 222.578380000000010
712.265009999999960 291.915410000000010
f: 679 tv: 1 nM: 2
781.500000000000000 208.379619999999990
786.326109999999970 265.027159999999980
f: 680 tv: 0 nM: 2
714.988830000000010 222.645250000000000
712.884030000000050 291.702909999999970
f: 680 tv: 1 nM: 2
779.675899999999960 208.203710000000000
784.817750000000050 264.751219999999990
f: 681 tv: 0 nM: 2
714.968200000000020 222.612720000000000
713.873110000000000 291.410980000000000
f: 681 tv: 1 nM: 2
778.047000000000030 208.444439999999990
782.803890000000020 264.313719999999990
f: 682 tv: 0 nM: 2
715.053649999999950 222.536730000000010
713.945500000000040 291.317659999999990
f: 682 tv: 1 nM: 2
776.635130000000000 208.279280000000000
781.402040000000060 264.432979999999990
f: 683 tv: 0 nM: 2
715.043329999999970 222.450870000000010
714.183290000000060 290.523889999999990
f: 683 tv: 1 nM: 2
774.656250000000000 208.395829999999990
779.718079999999990 264.117030000000000
f: 684 tv: 0 nM: 2
714.604979999999950 222.281769999999990
713.892460000000030 290.260380000000000
f: 684 tv: 1 nM: 2
772.664920000000050 208.058519999999990
777.119630000000030 263.527620000000010
f: 685 tv: 0 nM: 2
714.115850000000020 222.274380000000010
713.235050000000000 289.835820000000010
f: 685 tv: 1 nM: 2
770.195249999999990 207.495240000000000
775.698909999999960 263.237579999999980
f: 686 tv: 0 nM: 2
713.119509999999990 221.795590000000000
712.496279999999960 289.141270000000020
f: 686 tv: 1 nM: 2
768.161320000000050 207.940859999999990
772.975590000000010 262.865839999999990
f: 687 tv: 0 nM: 2
711.758730000000010 221.613370000000000
711.418639999999980 288.478180000000010
f: 687 tv: 1 nM: 2
765.738339999999990 207.742999999999990
770.812500000000000 262.697909999999980
f: 688 tv: 0 nM: 2
710.796389999999970 221.577850000000010
710.516420000000040 288.274600000000020
f: 688 tv: 1 nM: 2
763.198179999999980 207.698200000000010
768.601070000000050 262.601069999999990
f: 689 tv: 0 nM: 2
709.861629999999990 221.172959999999990
709.559079999999990 287.333340000000020
f: 689 tv: 1 nM: 2
760.640750000000030 207.480580000000000
766.179629999999970 262.272460000000020
f: 690 tv: 0 nM: 2
708.529779999999960 220.937090000000010
708.347719999999980 286.637850000000010
f: 690 tv: 1 nM: 2
757.734500000000030 207.889370000000010
762.321649999999980 262.178310000000010
f: 691 tv: 0 nM: 2
706.815979999999970 220.899310000000010
706.634639999999990 285.805540000000010
f: 691 tv: 1 nM: 2
755.482480000000010 207.368419999999990
759.698179999999980 261.271329999999980
f: 692 tv: 0 nM: 2
705.571410000000010 219.992860000000010
705.368230000000040 285.140170000000010
f: 692 tv: 1 nM: 2
752.160709999999990 207.169649999999990
757.050659999999990 260.969600000000010
f: 693 tv: 0 nM: 2
704.244869999999990 219.540820000000000
703.827450000000000 284.460780000000000
f: 693 tv: 1 nM: 2
749.962650000000050 207.210280000000010
753.950320000000030 260.783630000000020
f: 694 tv: 0 nM: 2
702.098510000000030 219.015150000000010
702.271730000000050 283.597840000000020
f: 694 tv: 1 nM: 2
746.569150000000040 206.313830000000000
751.110350000000040 259.851720000000000
f: 695 tv: 0 nM: 2
700.500000000000000 218.611850000000000
700.959039999999960 283.127169999999980
f: 695 tv: 1 nM: 2
743.462279999999960 206.735850000000000
748.457639999999970 259.822020000000010
f: 696 tv: 0 nM: 2
698.801330000000010 218.122510000000010
699.156250000000000 282.102690000000000
f: 696 tv: 1 nM: 2
740.679260000000000 205.896220000000000
745.309510000000050 259.333340000000020
f: 697 tv: 0 nM: 2
697.067869999999970 217.824999999999990
697.125000000000000 281.182009999999990
f: 697 tv: 1 nM: 2
738.355770000000010 206.009610000000010
742.198729999999950 258.860259999999980
f: 698 tv: 0 nM: 2
695.344600000000010 217.283780000000010
695.327270000000000 280.759090000000010
f: 698 tv: 1 nM: 2
734.879639999999990 205.777770000000000
739.048459999999980 258.693940000000000
f: 699 tv: 0 nM: 2
693.142330000000020 216.957690000000010
693.318179999999980 279.500000000000000
f: 699 tv: 1 nM: 2
731.481509999999960 206.009260000000010
736.317630000000010 257.970579999999980
f: 700 tv: 0 nM: 2
691.748230000000040 216.590910000000010
691.319340000000010 278.853970000000000
f: 700 tv: 1 nM: 2
728.980590000000010 205.286409999999990
732.591680000000000 257.575010000000020
f: 701 tv: 0 nM: 2
689.290100000000050 216.217559999999990
689.458920000000030 278.229460000000020
f: 701 tv: 1 nM: 2
725.907100000000010 204.761059999999990
729.835510000000000 257.519749999999990
f: 702 tv: 0 nM: 2
686.911740000000010 215.536759999999990
686.958309999999980 277.230259999999990
f: 702 tv: 1 nM: 2
722.400999999999950 204.455440000000010
726.169980000000010 257.343320000000010
f: 703 tv: 0 nM: 2
684.849240000000010 214.834560000000010
685.000000000000000 276.500000000000000
f: 703 tv: 1 nM: 2
720.156979999999980 204.366269999999990
722.981139999999980 256.518860000000020
f: 704 tv: 0 nM: 2
682.693670000000000 214.433110000000000
682.871340000000030 275.890780000000010
f: 704 tv: 1 nM: 2
716.560970000000000 203.902440000000010
719.743650000000000 256.129759999999980
f: 705 tv: 0 nM: 2
680.533320000000000 213.944439999999990
681.170589999999950 274.917050000000020
f: 705 tv: 1 nM: 2
713.854860000000030 203.677410000000010
716.452030000000040 256.109590000000030
f: 706 tv: 0 nM: 2
677.844969999999990 213.616269999999990
679.010800000000020 274.202699999999990
f: 706 tv: 1 nM: 2
710.500000000000000 203.295459999999990
713.447999999999980 255.060000000000000
f: 707 tv: 0 nM: 2
675.732120000000010 213.032140000000000
676.567930000000050 273.271849999999970
f: 707 tv: 1 nM: 2
707.918459999999980 202.951079999999990
709.600649999999970 254.691560000000010
f: 708 tv: 0 nM: 2
673.864320000000020 212.682179999999990
674.212890000000020 272.215300000000010
f: 708 tv: 1 nM: 2
704.941469999999980 202.569150000000010
706.954219999999960 254.696079999999990
f: 709 tv: 0 nM: 2
671.117190000000050 211.882810000000010
672.391970000000010 272.113069999999990
f: 709 tv: 1 nM: 2
701.409549999999970 202.696810000000000
704.112790000000020 254.936100000000010
f: 710 tv: 0 nM: 2
669.080019999999990 211.740010000000010
669.547609999999960 271.132259999999970
f: 710 tv: 1 nM: 2
698.000000000000000 204.000000000000000
700.690799999999970 253.782900000000010
f: 711 tv: 0 nM: 2
666.168030000000040 211.135250000000010
666.478520000000000 270.548400000000020
f: 711 tv: 1 nM: 2
695.559999999999950 202.206660000000000
697.665589999999950 253.509739999999990
f: 712 tv: 0 nM: 2
663.979490000000060 210.635250000000010
664.135380000000050 269.607730000000000
f: 712 tv: 1 nM: 2
692.902889999999960 202.053410000000010
694.437500000000000 253.631939999999990
f: 713 tv: 0 nM: 2
660.893680000000020 210.275589999999990
661.405150000000050 269.207699999999990
f: 713 tv: 1 nM: 2
689.368770000000040 202.006260000000000
690.076050000000010 252.447370000000010
f: 714 tv: 0 nM: 2
658.475220000000040 209.752060000000000
658.485469999999960 268.462220000000000
f: 714 tv: 1 nM: 2
685.925719999999960 201.524750000000010
687.154660000000040 252.316540000000000
f: 715 tv: 0 nM: 2
655.654480000000040 209.414639999999990
655.548829999999950 268.451140000000010
f: 715 tv: 1 nM: 2
683.181820000000020 201.928570000000010
683.288450000000010 252.057690000000010
f: 716 tv: 0 nM: 2
652.421259999999960 209.259840000000000
652.792599999999990 267.338070000000020
f: 716 tv: 1 nM: 2
679.571410000000010 200.939560000000000
680.455810000000040 251.874149999999990
f: 717 tv: 0 nM: 2
649.531740000000010 209.206349999999990
649.781619999999980 266.522159999999990
f: 717 tv: 1 nM: 2
676.420229999999950 200.707439999999990
677.614010000000010 251.394749999999990
f: 718 tv: 0 nM: 2
646.104000000000040 208.764010000000010
646.788819999999990 266.810549999999980
f: 718 tv: 1 nM: 2
673.066280000000010 200.843369999999990
674.022699999999990 251.674240000000000
f: 719 tv: 0 nM: 2
643.000000000000000 208.422329999999990
643.098020000000020 265.513060000000000
f: 719 tv: 1 nM: 2
669.707459999999970 200.781920000000010
670.564510000000040 251.830639999999990
f: 720 tv: 0 nM: 2
640.086180000000010 208.112079999999990
640.251399999999990 265.500000000000000
f: 720 tv: 1 nM: 2
666.552059999999980 200.812500000000000
666.071410000000010 251.168820000000010
f: 721 tv: 0 nM: 2
637.242129999999970 207.994740000000010
637.451230000000010 265.121950000000030
f: 721 tv: 1 nM: 2
662.295709999999990 200.419360000000010
662.807680000000000 251.504269999999990
f: 722 tv: 0 nM: 2
633.850460000000000 207.724300000000000
633.680790000000000 264.389830000000020
f: 722 tv: 1 nM: 2
659.392389999999980 200.183550000000000
659.151790000000010 251.044649999999990
f: 723 tv: 0 nM: 2
629.270020000000050 208.040010000000000
630.092040000000000 264.154240000000020
f: 723 tv: 1 nM: 2
656.634829999999970 200.438199999999990
656.053829999999950 251.015379999999990
f: 724 tv: 0 nM: 2
627.014159999999950 207.202830000000010
626.742920000000030 263.632780000000030
f: 724 tv: 1 nM: 2
652.968439999999990 200.552629999999990
651.383730000000010 250.961240000000000
f: 725 tv: 0 nM: 2
622.787349999999950 207.045979999999990
622.145390000000020 263.538270000000010
f: 725 tv: 1 nM: 2
649.149409999999990 200.706889999999990
647.181820000000020 250.857149999999990
f: 726 tv: 0 nM: 2
619.779419999999960 206.965679999999990
618.678350000000020 262.870639999999980
f: 726 tv: 1 nM: 2
645.861080000000020 200.661120000000010
643.907410000000030 250.422230000000010
f: 727 tv: 0 nM: 2
616.440190000000030 206.820510000000010
614.950680000000030 262.753300000000020
f: 727 tv: 1 nM: 2
642.235720000000010 200.021420000000010
639.456969999999960 250.135760000000000
f: 728 tv: 0 nM: 2
612.224119999999970 206.689650000000000
610.305539999999950 262.194459999999990
f: 728 tv: 1 nM: 2
638.638919999999980 200.472230000000000
635.592220000000000 250.879430000000010
f: 729 tv: 0 nM: 2
608.365360000000010 206.201920000000000
607.170290000000020 261.894929999999990
f: 729 tv: 1 nM: 2
635.701170000000050 200.247130000000000
631.318909999999960 250.740160000000000
f: 730 tv: 0 nM: 2
605.037479999999960 206.649990000000000
602.872859999999950 261.203399999999990
f: 730 tv: 1 nM: 2
631.782349999999950 200.188230000000000
627.763919999999980 250.645829999999990
f: 731 tv: 0 nM: 2
600.668270000000010 206.312500000000000
598.205379999999990 261.094600000000010
f: 731 tv: 1 nM: 2
628.107610000000020 200.113920000000010
623.658450000000020 250.573939999999990
f: 732 tv: 0 nM: 2
597.209169999999970 206.433670000000010
593.832400000000010 260.511169999999990
f: 732 tv: 1 nM: 2
624.768429999999970 200.689470000000000
619.843930000000000 251.082789999999990
f: 733 tv: 0 nM: 2
592.937500000000000 206.750000000000000
589.164800000000010 260.212280000000020
f: 733 tv: 1 nM: 2
621.789800000000010 200.926130000000000
615.530030000000010 250.903339999999990
f: 734 tv: 0 nM: 2
588.726319999999990 206.415789999999990
586.699160000000010 259.833340000000020
f: 734 tv: 1 nM: 2
617.583309999999980 201.035720000000000
611.603460000000040 250.972410000000000
f: 735 tv: 0 nM: 2
584.953669999999990 206.268520000000000
581.429080000000000 259.659580000000010
f: 735 tv: 1 nM: 2
614.293329999999970 200.913330000000000
607.159729999999970 251.333329999999990
f: 736 tv: 0 nM: 2
580.494199999999980 206.622099999999990
576.271790000000010 260.020140000000030
f: 736 tv: 1 nM: 2
610.450010000000020 201.487500000000010
603.267579999999950 251.366199999999990
f: 737 tv: 0 nM: 2
577.314150000000040 206.433619999999990
572.315609999999990 259.170230000000000
f: 737 tv: 1 nM: 2
607.798769999999990 201.725619999999990
599.108209999999990 251.369400000000010
f: 738 tv: 0 nM: 2
573.469479999999980 206.518290000000010
568.238709999999970 259.080660000000020
f: 738 tv: 1 nM: 2
605.513370000000010 202.361600000000010
596.787420000000000 252.074800000000010
f: 739 tv: 0 nM: 2
568.388310000000050 206.707439999999990
564.358460000000040 259.358430000000000
f: 739 tv: 1 nM: 2
601.402159999999980 202.163040000000000
593.496520000000030 252.066440000000000
f: 740 tv: 0 nM: 2
565.532590000000030 207.021739999999990
559.761290000000030 259.287109999999980
f: 740 tv: 1 nM: 2
599.170470000000020 202.704540000000010
589.957459999999970 252.152480000000000
f: 741 tv: 0 nM: 2
561.375000000000000 206.961530000000010
554.842279999999960 259.403840000000000
f: 741 tv: 1 nM: 2
596.404779999999960 202.628570000000000
586.261539999999970 252.169230000000000
f: 742 tv: 0 nM: 2
557.573300000000020 207.340520000000000
551.868039999999950 259.638890000000000
f: 742 tv: 1 nM: 2
594.000000000000000 203.500000000000000
582.500000000000000 252.103460000000010
f: 743 tv: 0 nM: 2
553.936950000000020 207.491000000000010
547.893069999999970 259.098270000000010
f: 743 tv: 1 nM: 2
591.901179999999950 203.366269999999990
580.500000000000000 253.179309999999990
f: 744 tv: 0 nM: 2
550.768069999999970 207.824739999999990
544.187869999999980 259.514459999999990
f: 744 tv: 1 nM: 2
589.744450000000030 203.988890000000000
578.035459999999940 253.833329999999990
f: 745 tv: 0 nM: 2
547.360350000000040 207.986480000000000
539.808470000000060 260.516230000000010
f: 745 tv: 1 nM: 2
587.609990000000040 204.389999999999990
576.293950000000000 254.642429999999990
f: 746 tv: 0 nM: 2
542.944889999999990 208.625980000000000
536.351559999999950 261.023439999999990
f: 746 tv: 1 nM: 2
585.785709999999990 205.276180000000010
573.486210000000030 254.972410000000000
f: 747 tv: 0 nM: 2
539.966980000000040 209.070750000000000
532.025629999999980 261.799129999999990
f: 747 tv: 1 nM: 2
584.298829999999950 205.833329999999990
571.655639999999950 256.036440000000030
f: 748 tv: 0 nM: 2
536.234990000000040 209.744990000000000
527.485540000000010 261.829470000000010
f: 748 tv: 1 nM: 2
582.390009999999960 206.389999999999990
569.448790000000030 257.189759999999980
f: 749 tv: 0 nM: 2
532.423829999999950 210.114290000000010
523.016420000000040 263.049350000000000
f: 749 tv: 1 nM: 2
580.525629999999980 207.008550000000010
567.818480000000020 257.318480000000020
f: 750 tv: 0 nM: 2
529.000000000000000 210.509610000000010
519.958620000000000 263.927579999999980
f: 750 tv: 1 nM: 2
579.280030000000010 207.610000000000010
565.433350000000020 258.769679999999990
f: 751 tv: 0 nM: 2
526.200010000000020 211.912510000000000
515.512150000000020 264.121219999999990
f: 751 tv: 1 nM: 2
577.625000000000000 207.985000000000010
563.912289999999980 259.511689999999990
f: 752 tv: 0 nM: 2
521.638919999999980 212.037029999999990
511.069889999999990 264.521520000000010
f: 752 tv: 1 nM: 2
576.241390000000020 208.715520000000000
561.798890000000030 260.477660000000010
f: 753 tv: 0 nM: 2
518.549989999999980 212.683330000000010
507.145690000000000 265.241730000000020
f: 753 tv: 1 nM: 2
574.951779999999990 209.179820000000010
560.061829999999990 261.072569999999980
f: 754 tv: 0 nM: 2
514.829529999999980 212.556819999999990
503.098050000000000 265.513060000000000
f: 754 tv: 1 nM: 2
574.019409999999990 209.461170000000010
558.545709999999990 261.685729999999980
f: 755 tv: 0 nM: 2
511.372799999999980 212.925450000000010
499.006840000000010 266.068480000000020
f: 755 tv: 1 nM: 2
572.878479999999970 209.537380000000010
557.411439999999970 262.534299999999970
f: 756 tv: 0 nM: 2
507.918090000000010 213.375000000000000
494.741850000000000 266.524450000000000
f: 756 tv: 1 nM: 2
572.063539999999990 210.080500000000000
555.945680000000040 262.815220000000010
f: 757 tv: 0 nM: 2
505.064090000000020 213.367520000000010
491.574310000000030 266.817569999999990
f: 757 tv: 1 nM: 2
571.504400000000030 210.609649999999990
555.047969999999960 263.704560000000010
f: 758 tv: 0 nM: 2
502.233340000000000 213.933330000000010
488.063629999999990 267.993929999999980
f: 758 tv: 1 nM: 2
571.117190000000050 211.000000000000000
554.000000000000000 264.343570000000000
f: 759 tv: 0 nM: 2
499.481990000000000 214.117110000000000
484.817079999999980 268.848790000000010
f: 759 tv: 1 nM: 2
570.785709999999990 211.205350000000010
553.491449999999990 265.357149999999990
f: 760 tv: 0 nM: 2
496.556030000000020 214.659480000000000
481.169339999999980 269.325260000000010
f: 760 tv: 1 nM: 2
570.378780000000010 211.810610000000000
553.136600000000040 265.786070000000000
f: 761 tv: 0 nM: 2
494.055970000000000 214.861940000000000
478.098909999999990 270.060430000000000
f: 761 tv: 1 nM: 2
570.346440000000030 212.177169999999990
552.941900000000030 266.866150000000000
f: 762 tv: 0 nM: 2
491.834720000000000 215.359500000000000
475.500000000000000 270.446230000000010
f: 762 tv: 1 nM: 2
570.803160000000050 212.956700000000010
552.718750000000000 267.265629999999990
f: 763 tv: 0 nM: 2
489.137389999999980 215.942749999999990
472.491420000000010 271.157130000000000
f: 763 tv: 1 nM: 2
570.927429999999960 213.209669999999990
553.000000000000000 268.500000000000000
f: 764 tv: 0 nM: 2
487.311460000000010 216.549180000000010
469.955809999999990 271.897800000000020
f: 764 tv: 1 nM: 2
571.302249999999960 213.623140000000010
553.218750000000000 269.244779999999990
f: 765 tv: 0 nM: 2
484.996370000000010 217.206529999999990
467.677669999999980 272.862950000000010
f: 765 tv: 1 nM: 2
572.011480000000010 214.435120000000010
553.916690000000020 269.990200000000020
f: 766 tv: 0 nM: 2
483.110290000000020 217.544109999999990
464.967930000000020 273.729949999999970
f: 766 tv: 1 nM: 2
573.000000000000000 214.886370000000000
554.308040000000010 270.864930000000020
f: 767 tv: 0 nM: 2
481.215239999999990 217.814570000000000
462.649350000000030 274.287870000000000
f: 767 tv: 1 nM: 2
573.862979999999990 215.214810000000000
555.082149999999960 271.799530000000000
f: 768 tv: 0 nM: 2
479.525539999999980 218.317520000000000
460.596769999999990 274.958530000000000
f: 768 tv: 1 nM: 2
574.944460000000050 215.422230000000010
556.425420000000030 272.333340000000020
f: 769 tv: 0 nM: 2
478.270840000000020 218.625000000000000
458.962859999999980 275.952969999999990
f: 769 tv: 1 nM: 2
576.203129999999990 216.000000000000000
557.439640000000050 272.871980000000010
f: 770 tv: 0 nM: 2
477.109680000000030 219.287090000000010
456.967739999999990 276.684329999999990
f: 770 tv: 1 nM: 2
577.734619999999950 216.250000000000000
559.035709999999990 273.954770000000000
f: 771 tv: 0 nM: 2
475.639619999999980 219.626620000000000
455.452270000000000 277.089200000000010
f: 771 tv: 1 nM: 2
579.151179999999950 216.891480000000000
560.631589999999960 274.491240000000000
f: 772 tv: 0 nM: 2
474.638150000000000 219.796050000000010
454.282440000000010 278.000000000000000
f: 772 tv: 1 nM: 2
581.264459999999990 216.974639999999990
562.690920000000010 275.263640000000010
f: 773 tv: 0 nM: 2
474.250000000000000 220.429489999999990
453.295439999999990 278.863650000000010
f: 773 tv: 1 nM: 2
583.025939999999990 217.437040000000000
564.833309999999980 276.000000000000000
f: 774 tv: 0 nM: 2
473.199340000000010 220.705890000000010
452.328950000000020 279.600889999999990
f: 774 tv: 1 nM: 2
585.372190000000050 218.000000000000000
566.730590000000010 276.906400000000020
f: 775 tv: 0 nM: 2
472.952540000000000 221.167720000000000
451.293490000000020 280.480439999999990
f: 775 tv: 1 nM: 2
587.612790000000020 218.030080000000000
569.040160000000010 277.441959999999990
f: 776 tv: 0 nM: 2
472.552640000000000 221.697370000000010
450.489140000000020 281.554350000000000
f: 776 tv: 1 nM: 2
590.160579999999980 218.500000000000000
571.602170000000000 278.297820000000000
f: 777 tv: 0 nM: 2
472.500000000000000 222.282039999999990
450.248929999999970 282.294010000000010
f: 777 tv: 1 nM: 2
593.018130000000040 218.793470000000010
574.787349999999950 278.904200000000000
f: 778 tv: 0 nM: 2
472.855039999999970 222.591720000000010
449.667390000000010 282.884799999999980
f: 778 tv: 1 nM: 2
595.748230000000040 218.989210000000010
577.651790000000010 279.562500000000000
f: 779 tv: 0 nM: 2
472.978270000000010 222.658390000000000
449.957150000000010 283.759189999999990
f: 779 tv: 1 nM: 2
599.315249999999990 219.409420000000010
581.318179999999980 280.129180000000020
f: 780 tv: 0 nM: 2
473.976040000000010 223.476040000000010
450.259189999999990 284.640809999999990
f: 780 tv: 1 nM: 2
602.381960000000050 219.645829999999990
585.206540000000020 280.445650000000000
f: 781 tv: 0 nM: 2
474.596160000000000 223.705119999999990
450.954560000000010 285.525699999999970
f: 781 tv: 1 nM: 2
605.619869999999990 219.750000000000000
589.137880000000000 280.955600000000000
f: 782 tv: 0 nM: 2
475.884160000000010 224.115860000000000
452.222660000000020 286.269229999999990
f: 782 tv: 1 nM: 2
609.156920000000010 219.868609999999990
592.572810000000000 281.592220000000000
f: 783 tv: 0 nM: 2
477.365020000000020 224.196319999999990
453.611789999999980 287.310970000000000
f: 783 tv: 1 nM: 2
612.652770000000030 220.368060000000010
597.173829999999950 281.587980000000020
f: 784 tv: 0 nM: 2
479.131739999999980 224.727540000000000
455.687259999999980 288.140930000000030
f: 784 tv: 1 nM: 2
616.589839999999980 220.433590000000010
601.119569999999950 282.363040000000010
f: 785 tv: 0 nM: 2
481.522740000000000 225.073870000000000
457.591680000000000 288.866670000000000
f: 785 tv: 1 nM: 2
619.996639999999960 220.751679999999990
606.223939999999970 282.823910000000010
f: 786 tv: 0 nM: 2
484.000000000000000 225.518400000000010
460.273869999999990 289.574680000000000
f: 786 tv: 1 nM: 2
623.827819999999970 220.725159999999990
610.348020000000020 283.416290000000000
f: 787 tv: 0 nM: 2
486.411250000000000 226.278110000000000
463.483459999999980 290.630519999999990
f: 787 tv: 1 nM: 2
627.733089999999950 220.976350000000000
614.528379999999970 283.696500000000010
f: 788 tv: 0 nM: 2
489.634279999999990 226.768570000000010
466.262940000000010 291.879300000000000
f: 788 tv: 1 nM: 2
630.963070000000020 221.402680000000000
619.331120000000060 284.640019999999990
f: 789 tv: 0 nM: 2
492.696959999999990 227.590910000000010
469.858920000000010 293.068449999999980
f: 789 tv: 1 nM: 2
635.067869999999970 221.810710000000000
623.694949999999950 285.149080000000030
f: 790 tv: 0 nM: 2
495.947810000000000 227.854400000000000
474.000000000000000 293.924260000000000
f: 790 tv: 1 nM: 2
639.105649999999970 222.267609999999990
628.342099999999960 285.464900000000000
f: 791 tv: 0 nM: 2
499.632720000000010 228.459870000000000
478.037960000000000 294.951480000000000
f: 791 tv: 1 nM: 2
642.385130000000000 222.337840000000000
632.855469999999970 285.578190000000010
f: 792 tv: 0 nM: 2
503.404360000000000 229.193990000000010
482.148649999999980 295.536040000000010
f: 792 tv: 1 nM: 2
645.685299999999980 222.933560000000000
636.941709999999940 286.437230000000000
f: 793 tv: 0 nM: 2
507.640809999999990 230.129300000000000
487.112399999999980 296.502290000000020
f: 793 tv: 1 nM: 2
649.414310000000000 223.414289999999990
640.980099999999990 287.116910000000020
f: 794 tv: 0 nM: 2
510.976620000000030 230.564330000000010
492.157410000000030 297.583340000000020
f: 794 tv: 1 nM: 2
652.630620000000020 223.652989999999990
645.301330000000010 287.347170000000010
f: 795 tv: 0 nM: 2
515.705690000000000 230.870250000000000
496.473209999999990 298.736600000000010
f: 795 tv: 1 nM: 2
655.503600000000010 223.967389999999990
649.406740000000010 287.621030000000020
f: 796 tv: 0 nM: 2
519.288329999999970 231.585890000000010
502.086639999999990 299.561370000000010
f: 796 tv: 1 nM: 2
658.257140000000050 224.314290000000000
653.093139999999950 287.406889999999980
f: 797 tv: 0 nM: 2
523.190489999999950 232.059530000000000
507.281560000000010 299.995150000000020
f: 797 tv: 1 nM: 2
660.422550000000000 224.387329999999990
656.254329999999980 287.607759999999980
f: 798 tv: 0 nM: 2
527.628720000000040 232.589810000000000
512.147460000000020 300.500000000000000
f: 798 tv: 1 nM: 2
662.818480000000020 225.044520000000010
659.700010000000020 287.715550000000010
f: 799 tv: 0 nM: 2
531.294859999999970 232.884610000000010
516.723209999999990 301.383940000000000
f: 799 tv: 1 nM: 2
664.884890000000040 225.039570000000000
662.562260000000040 287.796139999999980
f: 800 tv: 0 nM: 2
535.416690000000020 233.303570000000010
521.536740000000010 301.371429999999980
f: 800 tv: 1 nM: 2
666.847530000000010 225.063830000000000
665.394170000000030 287.975219999999980
f: 801 tv: 0 nM: 2
539.169620000000010 233.586299999999990
527.096440000000030 301.718259999999990
f: 801 tv: 1 nM: 2
668.514459999999990 225.072460000000010
667.772699999999990 287.985660000000000
f: 802 tv: 0 nM: 2
542.943790000000040 233.485199999999990
532.555790000000000 301.898770000000010
f: 802 tv: 1 nM: 2
670.054319999999960 225.054350000000000
669.916259999999970 287.808620000000020
f: 803 tv: 0 nM: 2
547.263609999999970 233.678789999999990
536.935910000000040 302.055540000000010
f: 803 tv: 1 nM: 2
671.216800000000030 225.087420000000010
672.219910000000030 287.085660000000020
f: 804 tv: 0 nM: 2
550.658689999999980 233.583830000000010
542.630070000000050 301.578460000000010
f: 804 tv: 1 nM: 2
672.200010000000020 225.166670000000010
674.050719999999960 286.578340000000030
f: 805 tv: 0 nM: 2
554.447509999999970 233.712970000000010
546.574160000000010 301.720090000000030
f: 805 tv: 1 nM: 2
673.061580000000050 224.945650000000000
675.745599999999970 286.210170000000010
f: 806 tv: 0 nM: 2
557.500000000000000 233.581250000000010
550.537900000000040 301.483400000000020
f: 806 tv: 1 nM: 2
673.274049999999990 224.766660000000000
676.545470000000020 285.931820000000020
f: 807 tv: 0 nM: 2
560.657900000000040 233.177629999999990
554.727300000000010 300.691930000000010
f: 807 tv: 1 nM: 2
673.627809999999950 224.120299999999990
677.538090000000010 284.957400000000010
f: 808 tv: 0 nM: 2
563.707340000000040 232.682920000000000
558.948179999999980 300.421170000000020
f: 808 tv: 1 nM: 2
673.839720000000060 223.912219999999990
678.126769999999960 284.133969999999980
f: 809 tv: 0 nM: 2
566.302609999999960 232.315800000000000
562.465509999999990 299.392240000000020
f: 809 tv: 1 nM: 2
673.399229999999990 223.224809999999990
678.120850000000020 283.360200000000020
f: 810 tv: 0 nM: 2
568.676090000000040 231.880509999999990
565.615230000000000 298.419739999999990
f: 810 tv: 1 nM: 2
673.162720000000040 222.940470000000000
677.952940000000010 282.962859999999980
f: 811 tv: 0 nM: 2
570.839839999999980 231.235289999999990
568.561709999999950 297.538299999999990
f: 811 tv: 1 nM: 2
672.813480000000030 222.162700000000000
677.924989999999980 281.820010000000020
f: 812 tv: 0 nM: 2
573.318480000000020 230.614659999999990
571.116030000000020 296.852329999999990
f: 812 tv: 1 nM: 2
672.176699999999980 221.932330000000010
677.169800000000010 281.066039999999990
f: 813 tv: 0 nM: 2
574.970760000000040 230.165590000000010
573.650210000000020 296.123319999999980
f: 813 tv: 1 nM: 2
671.178589999999990 221.146819999999990
676.904660000000040 279.775789999999970
f: 814 tv: 0 nM: 2
576.837949999999980 229.544829999999990
575.919130000000000 295.087220000000000
f: 814 tv: 1 nM: 2
670.052609999999960 220.500000000000000
676.052059999999980 278.890629999999990
f: 815 tv: 0 nM: 2
578.321649999999980 229.171330000000010
578.415650000000030 294.388890000000000
f: 815 tv: 1 nM: 2
669.173710000000030 220.266950000000010
675.115969999999950 278.146909999999990
f: 816 tv: 0 nM: 2
579.500000000000000 228.682920000000000
580.427980000000050 293.364410000000020
f: 816 tv: 1 nM: 2
667.919490000000000 219.843220000000000
674.289610000000040 277.428949999999990
f: 817 tv: 0 nM: 2
580.636960000000040 227.993150000000010
582.338989999999970 292.580510000000000
f: 817 tv: 1 nM: 2
666.482909999999950 218.905980000000000
673.631589999999960 276.347960000000000
f: 818 tv: 0 nM: 2
581.522699999999990 227.224030000000000
583.481139999999980 291.561309999999990
f: 818 tv: 1 nM: 2
665.325200000000000 218.678859999999990
672.143249999999970 275.605410000000010
f: 819 tv: 0 nM: 2
582.318539999999980 226.751849999999990
584.530939999999990 290.610630000000010
f: 819 tv: 1 nM: 2
663.530700000000020 218.372800000000010
670.735109999999960 274.997279999999990
f: 820 tv: 0 nM: 2
582.556270000000040 226.036419999999990
585.280459999999950 289.519560000000010
f: 820 tv: 1 nM: 2
662.004699999999960 217.806610000000010
669.085019999999990 274.084990000000000
f: 821 tv: 0 nM: 2
582.868410000000040 225.187970000000010
585.546630000000050 288.733060000000020
f: 821 tv: 1 nM: 2
659.872799999999980 216.890350000000010
667.047969999999960 273.058069999999990
f: 822 tv: 0 nM: 2
582.604190000000020 224.812500000000000
585.784490000000010 287.573269999999980
f: 822 tv: 1 nM: 2
658.000000000000000 216.418920000000010
665.049989999999980 272.507900000000010
f: 823 tv: 0 nM: 2
582.500000000000000 223.858980000000000
585.626099999999950 286.365389999999990
f: 823 tv: 1 nM: 2
655.783869999999980 215.792370000000010
663.123720000000050 271.845950000000020
f: 824 tv: 0 nM: 2
582.287230000000020 223.276600000000000
585.716310000000020 285.165129999999980
f: 824 tv: 1 nM: 2
653.130070000000050 214.955289999999990
660.929319999999960 270.858700000000000
f: 825 tv: 0 nM: 2
581.659239999999950 222.174070000000000
585.306460000000020 284.018430000000020
f: 825 tv: 1 nM: 2
650.786380000000010 214.820390000000000
657.947509999999970 269.629820000000000
f: 826 tv: 0 nM: 2
581.099240000000010 221.150740000000010
584.959719999999950 282.658750000000000
f: 826 tv: 1 nM: 2
648.066339999999970 213.752209999999990
654.963259999999990 268.949160000000010
f: 827 tv: 0 nM: 2
580.245239999999970 220.382170000000000
584.349370000000020 281.460690000000000
f: 827 tv: 1 nM: 2
645.019409999999990 213.305829999999990
652.216860000000000 268.198789999999970
f: 828 tv: 0 nM: 2
578.944030000000000 219.167910000000010
583.038090000000010 280.385769999999980
f: 828 tv: 1 nM: 2
642.281799999999980 212.436370000000010
648.777770000000030 266.993040000000010
f: 829 tv: 0 nM: 2
577.861329999999950 218.529190000000000
581.392029999999980 279.004700000000010
f: 829 tv: 1 nM: 2
639.071410000000010 212.053570000000010
645.608340000000000 266.424989999999980
f: 830 tv: 0 nM: 2
576.172910000000000 217.853379999999990
580.265869999999950 278.034150000000010
f: 830 tv: 1 nM: 2
636.195249999999990 211.371430000000000
641.885250000000040 265.527310000000000
f: 831 tv: 0 nM: 2
574.419679999999970 216.664230000000000
578.700439999999960 276.461700000000010
f: 831 tv: 1 nM: 2
632.873900000000050 210.905409999999990
638.789490000000000 265.032170000000010
f: 832 tv: 0 nM: 2
573.100890000000050 216.250000000000000
576.830810000000040 275.133850000000000
f: 832 tv: 1 nM: 2
629.795470000000020 210.095460000000000
634.986940000000000 263.611110000000000
f: 833 tv: 0 nM: 2
571.419250000000030 215.096160000000000
575.143249999999970 274.454040000000020
f: 833 tv: 1 nM: 2
626.266660000000000 209.595249999999990
631.785279999999940 262.868589999999980
f: 834 tv: 0 nM: 2
569.472409999999970 214.767720000000000
573.020809999999980 272.911470000000010
f: 834 tv: 1 nM: 2
622.828800000000000 208.136990000000000
627.709659999999990 262.274200000000010
f: 835 tv: 0 nM: 2
567.316159999999970 213.786759999999990
570.862550000000060 271.945499999999980
f: 835 tv: 1 nM: 2
619.978089999999950 208.179820000000010
624.511960000000040 261.874239999999990
f: 836 tv: 0 nM: 2
565.869929999999950 212.955289999999990
568.791259999999970 270.914949999999980
f: 836 tv: 1 nM: 2
616.261660000000010 207.584110000000010
621.000000000000000 260.612579999999980
f: 837 tv: 0 nM: 2
563.351139999999990 211.927470000000000
566.402040000000060 269.520629999999980
f: 837 tv: 1 nM: 2
613.000000000000000 207.325240000000010
616.586300000000050 260.338140000000010
f: 838 tv: 0 nM: 2
560.886960000000040 211.404339999999990
563.864320000000020 268.680909999999980
f: 838 tv: 1 nM: 2
609.454100000000040 206.341839999999990
614.345580000000040 259.661769999999990
f: 839 tv: 0 nM: 2
558.476620000000030 210.584110000000010
561.429380000000040 267.624300000000010
f: 839 tv: 1 nM: 2
605.475220000000040 206.183169999999990
609.950320000000030 259.331120000000000
f: 840 tv: 0 nM: 2
556.099979999999960 210.096010000000010
559.030030000000010 266.714999999999970
f: 840 tv: 1 nM: 2
601.878479999999970 205.668229999999990
605.921079999999960 258.578950000000020
f: 841 tv: 0 nM: 2
553.655030000000010 209.325580000000000
556.122309999999970 266.005310000000010
f: 841 tv: 1 nM: 2
598.318670000000000 205.302200000000000
601.553710000000020 258.061980000000010
f: 842 tv: 0 nM: 2
550.953369999999950 208.809329999999990
553.801879999999980 265.207550000000030
f: 842 tv: 1 nM: 2
594.833309999999980 205.103460000000010
598.034490000000010 257.617250000000010
f: 843 tv: 0 nM: 2
548.116089999999990 208.589280000000000
550.325680000000030 264.465700000000030
f: 843 tv: 1 nM: 2
591.500000000000000 204.717389999999990
593.947210000000040 256.947170000000030
f: 844 tv: 0 nM: 2
545.690920000000010 208.418180000000010
547.524599999999960 263.915309999999980
f: 844 tv: 1 nM: 2
587.885440000000020 204.395829999999990
589.704960000000030 257.024839999999980
f: 845 tv: 0 nM: 2
542.750000000000000 207.739790000000000
544.376340000000030 263.618290000000000
f: 845 tv: 1 nM: 2
584.181330000000000 204.549450000000010
586.320740000000000 256.569180000000020
f: 846 tv: 0 nM: 2
539.723820000000050 207.709520000000000
541.529599999999960 263.224850000000000
f: 846 tv: 1 nM: 2
580.479190000000020 204.541670000000010
581.255189999999970 256.575870000000010
f: 847 tv: 0 nM: 2
535.785709999999990 207.276180000000010
538.242489999999980 263.017490000000010
f: 847 tv: 1 nM: 2
577.587650000000050 204.159789999999990
578.413699999999950 256.342260000000010
f: 848 tv: 0 nM: 2
532.679750000000010 207.393270000000000
534.701779999999990 262.295320000000000
f: 848 tv: 1 nM: 2
572.154909999999970 203.866199999999990
573.118709999999960 256.143890000000000
f: 849 tv: 0 nM: 2
528.694460000000050 207.772220000000000
531.258850000000050 261.801420000000010
f: 849 tv: 1 nM: 2
569.000000000000000 204.347060000000000
569.185730000000040 256.492860000000010
f: 850 tv: 0 nM: 2
524.788639999999990 207.597929999999990
527.210690000000000 262.075010000000020
f: 850 tv: 1 nM: 2
564.402159999999980 204.239139999999990
564.919679999999970 256.405120000000010
f: 851 tv: 0 nM: 2
521.707949999999980 207.613859999999990
523.315370000000030 261.415370000000000
f: 851 tv: 1 nM: 2
560.445129999999950 204.347569999999990
560.602300000000010 256.564390000000000
f: 852 tv: 0 nM: 2
518.116999999999960 207.074459999999990
518.423890000000030 261.322450000000000
f: 852 tv: 1 nM: 2
556.239379999999980 204.569150000000010
556.178589999999990 256.170619999999990
f: 853 tv: 0 nM: 2
514.545470000000020 207.568180000000010
514.915039999999980 261.290860000000010
f: 853 tv: 1 nM: 2
552.641300000000000 204.228260000000010
551.691040000000040 256.760159999999980
f: 854 tv: 0 nM: 2
510.262510000000020 207.287510000000000
510.220000000000030 261.299989999999980
f: 854 tv: 1 nM: 2
548.652950000000030 204.941180000000000
547.759400000000030 257.109010000000010
f: 855 tv: 0 nM: 2
505.957890000000020 207.478939999999990
504.912809999999980 261.115389999999990
f: 855 tv: 1 nM: 2
544.838870000000040 205.361120000000000
543.657410000000030 257.509250000000010
f: 856 tv: 0 nM: 2
501.774380000000010 207.676830000000000
501.594510000000010 261.405489999999990
f: 856 tv: 1 nM: 2
540.645809999999980 205.750000000000000
539.027590000000030 257.913790000000010
f: 857 tv: 0 nM: 2
497.467960000000010 207.788469999999990
498.383330000000000 261.456660000000000
f: 857 tv: 1 nM: 2
536.394099999999980 206.188230000000000
534.871759999999990 258.358979999999970
f: 858 tv: 0 nM: 2
493.600950000000010 208.466340000000000
494.011169999999990 261.645260000000010
f: 858 tv: 1 nM: 2
532.978029999999990 206.467040000000000
530.120239999999970 259.265809999999990
f: 859 tv: 0 nM: 2
489.835170000000010 208.862640000000000
490.152769999999980 261.881959999999990
f: 859 tv: 1 nM: 2
529.385440000000020 207.312500000000000
527.388180000000030 259.801240000000010
f: 860 tv: 0 nM: 2
485.546389999999970 208.850510000000010
484.321930000000010 261.856170000000020
f: 860 tv: 1 nM: 2
524.898929999999950 208.218079999999990
522.842710000000010 260.646059999999980
f: 861 tv: 0 nM: 2
481.533320000000000 209.261900000000000
480.711029999999990 262.295439999999990
f: 861 tv: 1 nM: 2
521.050539999999960 209.202239999999990
517.931029999999960 261.310330000000020
f: 862 tv: 0 nM: 2
476.518520000000020 209.969130000000010
476.384220000000030 261.968410000000010
f: 862 tv: 1 nM: 2
517.040219999999980 209.574710000000010
514.274540000000000 262.088230000000010
f: 863 tv: 0 nM: 2
473.500000000000000 210.631069999999990
472.072659999999980 263.055240000000030
f: 863 tv: 1 nM: 2
512.936029999999960 210.645360000000010
508.818480000000020 262.834380000000010
f: 864 tv: 0 nM: 2
470.193179999999980 210.920459999999990
466.931820000000020 262.440920000000010
f: 864 tv: 1 nM: 2
509.367639999999990 211.200970000000010
504.986629999999990 263.481290000000000
f: 865 tv: 0 nM: 2
464.461549999999990 211.291210000000010
462.584499999999990 263.478880000000000
f: 865 tv: 1 nM: 2
505.375000000000000 211.784089999999990
501.055209999999990 264.483769999999990
f: 866 tv: 0 nM: 2
459.831639999999990 211.443880000000010
458.406250000000000 263.812500000000000
f: 866 tv: 1 nM: 2
501.698980000000010 212.301030000000000
496.411189999999980 264.845399999999980
f: 867 tv: 0 nM: 2
455.662050000000020 212.115739999999990
453.854490000000000 264.078370000000010
f: 867 tv: 1 nM: 2
498.063229999999980 213.448270000000010
492.524380000000010 265.512209999999980
f: 868 tv: 0 nM: 2
451.088900000000020 212.544450000000010
448.380000000000000 263.493350000000020
f: 868 tv: 1 nM: 2
494.480009999999990 213.780000000000000
487.373440000000020 266.157410000000030
f: 869 tv: 0 nM: 2
446.266660000000000 212.622220000000000
444.181460000000020 264.875000000000000
f: 869 tv: 1 nM: 2
490.260010000000020 214.369990000000000
483.154659999999980 266.920869999999980
f: 870 tv: 0 nM: 2
442.000000000000000 213.512190000000000
438.847019999999990 264.929109999999980
f: 870 tv: 1 nM: 2
486.953710000000000 214.870380000000010
479.639189999999990 267.559660000000010
f: 871 tv: 0 nM: 2
438.000000000000000 213.394119999999990
433.958070000000020 265.404200000000000
f: 871 tv: 1 nM: 2
482.939570000000000 215.428570000000010
475.065980000000020 268.413700000000010
f: 872 tv: 0 nM: 2
433.463619999999990 214.018190000000000
429.231260000000020 265.443760000000000
f: 872 tv: 1 nM: 2
479.750000000000000 216.112750000000010
470.622799999999980 268.871339999999980
f: 873 tv: 0 nM: 2
428.706660000000000 213.953340000000000
424.113650000000010 265.272740000000000
f: 873 tv: 1 nM: 2
476.538090000000010 216.495240000000000
466.968200000000020 269.387270000000000
f: 874 tv: 0 nM: 2
424.571440000000000 214.642850000000010
419.200740000000000 265.781040000000020
f: 874 tv: 1 nM: 2
473.118810000000000 216.836639999999990
462.322479999999980 270.278110000000030
f: 875 tv: 0 nM: 2
419.833340000000020 215.000000000000000
414.301420000000010 266.063840000000030
f: 875 tv: 1 nM: 2
470.033320000000000 217.476200000000010
458.810970000000000 270.628049999999970
f: 876 tv: 0 nM: 2
416.466680000000000 215.490479999999990
409.353330000000030 266.273349999999990
f: 876 tv: 1 nM: 2
466.965509999999990 217.905170000000000
454.958860000000020 271.465179999999980
f: 877 tv: 0 nM: 2
411.347050000000020 215.894119999999990
405.183960000000010 267.051879999999980
f: 877 tv: 1 nM: 2
464.325679999999980 218.587160000000010
452.377839999999990 272.389189999999990
f: 878 tv: 0 nM: 2
407.753240000000010 216.694809999999990
400.983610000000000 267.598360000000010
f: 878 tv: 1 nM: 2
462.153500000000010 219.276320000000000
449.750000000000000 272.920439999999990
f: 879 tv: 0 nM: 2
404.295439999999990 217.750000000000000
396.936829999999990 268.168430000000000
f: 879 tv: 1 nM: 2
459.864870000000000 220.382890000000000
447.147429999999990 274.224359999999990
f: 880 tv: 0 nM: 2
400.020539999999980 217.863010000000000
392.816469999999980 269.240509999999970
f: 880 tv: 1 nM: 2
457.461549999999990 221.064100000000000
445.122349999999980 275.170230000000000
f: 881 tv: 0 nM: 2
396.250000000000000 218.717389999999990
389.429050000000020 270.037170000000000
f: 881 tv: 1 nM: 2
456.210750000000020 221.958679999999990
442.949740000000020 276.396819999999990
f: 882 tv: 0 nM: 2
392.247470000000020 219.111120000000000
384.127439999999980 271.117639999999990
f: 882 tv: 1 nM: 2
454.241940000000000 222.879030000000000
441.101589999999990 277.500000000000000
f: 883 tv: 0 nM: 2
389.021360000000020 220.008550000000010
380.340910000000010 272.000000000000000
f: 883 tv: 1 nM: 2
453.000000000000000 223.669360000000010
439.200010000000020 278.894990000000010
f: 884 tv: 0 nM: 2
384.600010000000000 219.866670000000000
376.760010000000020 272.053339999999990
f: 884 tv: 1 nM: 2
451.492430000000010 224.416670000000010
437.897949999999980 280.204070000000000
f: 885 tv: 0 nM: 2
381.531650000000010 221.246839999999990
372.928949999999990 273.543700000000000
f: 885 tv: 1 nM: 2
450.445740000000000 225.116269999999990
436.270719999999980 281.334259999999970
f: 886 tv: 0 nM: 2
378.335240000000000 222.039780000000010
368.729280000000020 274.461329999999980
f: 886 tv: 1 nM: 2
448.988459999999980 226.073070000000000
434.734980000000010 282.954990000000010
f: 887 tv: 0 nM: 2
374.608700000000000 222.097820000000010
364.879120000000000 275.395600000000000
f: 887 tv: 1 nM: 2
447.787870000000000 226.886370000000000
432.788850000000020 283.953890000000000
f: 888 tv: 0 nM: 2
371.877200000000020 223.464900000000000
361.261349999999990 276.034089999999990
f: 888 tv: 1 nM: 2
446.945740000000000 227.988370000000000
431.734860000000030 285.068179999999980
f: 889 tv: 0 nM: 2
368.582519999999990 224.276700000000010
357.936100000000010 277.247220000000030
f: 889 tv: 1 nM: 2
445.890629999999990 228.632810000000010
430.067169999999980 286.169159999999980
f: 890 tv: 0 nM: 2
365.049989999999980 224.795459999999990
354.482880000000020 277.839049999999990
f: 890 tv: 1 nM: 2
445.257229999999990 229.402179999999990
428.951230000000010 287.212190000000020
f: 891 tv: 0 nM: 2
361.942320000000000 225.615389999999990
350.231420000000010 278.971439999999970
f: 891 tv: 1 nM: 2
444.770390000000020 230.151860000000000
427.870970000000000 288.596769999999990
f: 892 tv: 0 nM: 2
359.424100000000010 226.370530000000000
347.000000000000000 280.000000000000000
f: 892 tv: 1 nM: 2
444.286220000000010 230.952900000000000
427.412440000000000 289.930880000000000
f: 893 tv: 0 nM: 2
356.029659999999980 226.987290000000000
342.989350000000000 280.861690000000010
f: 893 tv: 1 nM: 2
444.135130000000000 231.777019999999990
426.964290000000010 291.045230000000000
f: 894 tv: 0 nM: 2
353.767550000000030 227.627199999999990
339.962949999999980 281.425929999999990
f: 894 tv: 1 nM: 2
444.189180000000020 232.817569999999990
426.536859999999990 292.096769999999990
f: 895 tv: 0 nM: 2
351.103610000000000 228.522519999999990
336.929719999999970 282.440549999999970
f: 895 tv: 1 nM: 2
444.337830000000000 233.614870000000000
426.435330000000020 293.517240000000020
f: 896 tv: 0 nM: 2
348.537379999999980 229.121489999999990
333.606749999999980 283.556179999999980
f: 896 tv: 1 nM: 2
444.555209999999990 234.178570000000010
426.441309999999990 294.693480000000020
f: 897 tv: 0 nM: 2
346.691309999999990 229.452180000000000
330.871060000000000 284.502630000000010
f: 897 tv: 1 nM: 2
445.410000000000030 235.116670000000000
426.766970000000010 296.000000000000000
f: 898 tv: 0 nM: 2
344.790979999999990 230.061479999999990
328.115779999999970 285.210539999999980
f: 898 tv: 1 nM: 2
446.470759999999980 235.555190000000010
427.586430000000010 297.000000000000000
f: 899 tv: 0 nM: 2
342.764459999999990 230.917360000000000
325.396149999999980 286.205319999999970
f: 899 tv: 1 nM: 2
447.579740000000020 236.092029999999990
428.409670000000010 297.623960000000010
f: 900 tv: 0 nM: 2
341.683319999999980 231.358340000000000
323.902620000000010 286.671049999999980
f: 900 tv: 1 nM: 2
448.748409999999980 236.512570000000010
429.433319999999980 298.848880000000010
