# Supplementary material for: Action Sport Cameras as an Instrument to Perform a 3D Underwater Motion Analysis
Source: PLoS One. 2016 Aug 11;11(8):e0160490. doi: 10.1371/journal.pone.0160490 (PMC4981397; doi:10.1371/journal.pone.0160490)
Supplement: S1 Supporting Information — S1.1_Calibration Quality > S1.1.1_Underwater > S1.1.1.1_Highres > S1.1.1.1.1_Calibration > File A. This is the BUNDLE_CameraParameters. This is the camera calibration parameters. File B. This is the Triad. This is the 2D coordinates of the waterproof orthogonal triad structure carrying nine spherical black markers. File C. This is the WandCalibration. This is the 2D coordinates of the wand structure carrying one spherical black marker. S1.1.1.1.2_Accuracy > File D. This is the Trial_1. This is the 2D coordinates of the first rigid bar test acquisition, carrying two markers at known distance. File E. This is the Trial_2. This is the 2D coordinates of the second rigid bar test acquisition, carrying two markers at known distance. File F. This is the Trial_3. This is the 2D coordinates of the third rigid bar test acquisition, carrying two markers at known distance. File G. This is the Trial_4. This is the 2D coordinates of the fourth rigid bar test acquisition, carrying two markers at known distance. File H. This is the Trial_5. This is the 2D coordinates of the fifth rigid bar test acquisition, carrying two markers at known distance. File I. This is the MotionSequence3D_Trial_1. This is the 3D coordinates of the first rigid bar test acquisition. File J. This is the MotionSequence3D_Trial_2. This is the 3D coordinates of the second rigid bar test acquisition. File K. This is the MotionSequence3D_Trial_3. This is the 3D coordinates of the third rigid bar test acquisition. File L. This is the MotionSequence3D_Trial_4. This is the 3D coordinates of the fourth rigid bar test acquisition. File M. This is the MotionSequence3D_Trial_5. This is the 3D coordinates of the fifth rigid bar test acquisition. S1.1.1.2_Lowres > S1.1.1.2.1_Calibration > File N. This is the BUNDLE_CameraParameters. This is the camera calibration parameters. File O. This is the Triad. This is the 2D coordinates of the waterproof orthogonal triad structure carrying nine spherical black markers. File P. Th [file pone.0160490.s001.zip › S1_SupportingInformation/S1.1_Calibration_Quality/S1.1.1_Underwater/S1.1.1.1_Highres/S1.1.1.1.2_Accuracy/File F.txt]

901 2
f: 0 tv: 0 nM: 2
0.000000000000000 0.000000000000000
0.000000000000000 0.000000000000000
f: 0 tv: 1 nM: 2
0.000000000000000 0.000000000000000
0.000000000000000 0.000000000000000
f: 1 tv: 0 nM: 2
304.074310000000030 157.527019999999990
304.367740000000030 207.874190000000000
f: 1 tv: 1 nM: 2
320.840149999999990 160.184429999999990
320.765469999999990 216.966489999999990
f: 2 tv: 0 nM: 2
302.988560000000010 157.091600000000000
302.872560000000020 207.398699999999990
f: 2 tv: 1 nM: 2
318.971310000000020 160.184429999999990
318.892850000000010 216.892850000000010
f: 3 tv: 0 nM: 2
302.044829999999990 157.551729999999990
301.642850000000010 207.980520000000010
f: 3 tv: 1 nM: 2
316.948269999999980 160.508620000000010
316.206020000000020 216.871860000000000
f: 4 tv: 0 nM: 2
300.586059999999970 157.954929999999990
299.987640000000000 207.919749999999990
f: 4 tv: 1 nM: 2
314.951320000000010 160.362840000000010
313.543090000000010 216.543110000000010
f: 5 tv: 0 nM: 2
299.592440000000010 157.890760000000000
298.938319999999980 207.600650000000000
f: 5 tv: 1 nM: 2
313.250000000000000 160.455350000000010
311.529850000000010 217.000000000000000
f: 6 tv: 0 nM: 2
297.266390000000000 157.561479999999990
297.268980000000000 207.667720000000000
f: 6 tv: 1 nM: 2
311.000000000000000 160.925000000000010
309.106139999999980 217.393859999999990
f: 7 tv: 0 nM: 2
296.263520000000030 158.189190000000000
295.299989999999980 207.750000000000000
f: 7 tv: 1 nM: 2
309.125000000000000 160.925000000000010
306.854490000000000 217.243380000000000
f: 8 tv: 0 nM: 2
294.623229999999980 158.313390000000000
293.506739999999980 207.668920000000010
f: 8 tv: 1 nM: 2
307.200010000000020 161.050000000000010
304.332460000000030 217.465419999999990
f: 9 tv: 0 nM: 2
292.533840000000000 157.800749999999990
291.092190000000020 207.634750000000000
f: 9 tv: 1 nM: 2
305.120970000000000 161.241940000000000
301.627169999999980 217.410400000000010
f: 10 tv: 0 nM: 2
291.098480000000000 158.196980000000000
289.984069999999970 207.509549999999990
f: 10 tv: 1 nM: 2
303.132229999999990 161.590910000000010
299.808499999999980 217.569150000000010
f: 11 tv: 0 nM: 2
289.108520000000000 158.251939999999990
287.090910000000010 207.524800000000000
f: 11 tv: 1 nM: 2
301.129300000000000 161.887920000000010
297.535919999999980 218.052490000000010
f: 12 tv: 0 nM: 2
287.455469999999990 158.818500000000000
284.870510000000020 207.946050000000010
f: 12 tv: 1 nM: 2
298.872799999999980 161.688600000000010
294.873659999999970 218.368290000000000
f: 13 tv: 0 nM: 2
285.514279999999990 158.807140000000000
282.725190000000000 208.041990000000000
f: 13 tv: 1 nM: 2
297.330660000000020 161.959669999999990
292.632600000000020 218.436460000000010
f: 14 tv: 0 nM: 2
283.173610000000000 158.708329999999990
280.248080000000020 208.122130000000000
f: 14 tv: 1 nM: 2
295.411990000000000 162.144000000000010
290.000000000000000 218.430479999999990
f: 15 tv: 0 nM: 2
281.440549999999970 158.989520000000000
277.783200000000020 208.052439999999990
f: 15 tv: 1 nM: 2
293.611110000000000 162.119660000000010
287.543360000000010 218.543360000000010
f: 16 tv: 0 nM: 2
279.721160000000000 158.778840000000000
275.476990000000000 207.865129999999990
f: 16 tv: 1 nM: 2
291.815580000000010 162.028690000000010
285.110230000000000 218.658600000000010
f: 17 tv: 0 nM: 2
276.917910000000010 158.738800000000000
272.764220000000020 207.695130000000010
f: 17 tv: 1 nM: 2
289.886349999999990 161.628780000000010
283.247410000000000 218.481770000000010
f: 18 tv: 0 nM: 2
275.152310000000000 158.288090000000010
269.592589999999970 207.492600000000010
f: 18 tv: 1 nM: 2
288.091279999999980 161.178570000000010
280.691500000000020 218.265960000000010
f: 19 tv: 0 nM: 2
272.681519999999980 158.328030000000010
268.025939999999990 206.992600000000010
f: 19 tv: 1 nM: 2
286.330660000000020 161.000000000000000
278.147670000000010 218.181350000000010
f: 20 tv: 0 nM: 2
270.045750000000000 157.349670000000000
265.037960000000000 206.905059999999990
f: 20 tv: 1 nM: 2
285.012299999999980 160.602460000000010
276.518770000000020 217.821589999999990
f: 21 tv: 0 nM: 2
268.221310000000020 157.352460000000010
262.500000000000000 206.208049999999990
f: 21 tv: 1 nM: 2
283.500000000000000 159.947370000000010
274.157469999999990 217.248629999999990
f: 22 tv: 0 nM: 2
265.882810000000010 157.039060000000010
260.026920000000020 205.273069999999990
f: 22 tv: 1 nM: 2
282.027769999999980 159.734129999999990
272.047030000000010 216.868810000000000
f: 23 tv: 0 nM: 2
264.279299999999980 156.075870000000010
258.500000000000000 204.000000000000000
f: 23 tv: 1 nM: 2
281.042300000000010 158.857699999999990
270.713930000000000 216.244840000000010
f: 24 tv: 0 nM: 2
262.316680000000020 155.876659999999990
255.325940000000000 204.756329999999990
f: 24 tv: 1 nM: 2
279.973299999999990 158.435120000000010
268.916659999999980 216.009800000000010
f: 25 tv: 0 nM: 2
260.190189999999970 155.174849999999990
252.567669999999990 204.105259999999990
f: 25 tv: 1 nM: 2
279.433110000000000 157.848590000000000
267.381899999999970 215.208540000000000
f: 26 tv: 0 nM: 2
258.639619999999980 154.626620000000000
251.139829999999990 203.470339999999990
f: 26 tv: 1 nM: 2
278.454220000000020 157.151410000000000
266.318179999999980 215.028699999999990
f: 27 tv: 0 nM: 2
257.054599999999990 154.163790000000010
249.520690000000000 203.482760000000010
f: 27 tv: 1 nM: 2
277.988560000000010 156.564879999999990
264.990329999999970 214.847820000000010
f: 28 tv: 0 nM: 2
255.591460000000010 154.408539999999990
246.795459999999990 203.334409999999990
f: 28 tv: 1 nM: 2
277.921629999999990 156.257460000000010
264.320920000000000 214.113949999999990
f: 29 tv: 0 nM: 2
254.183230000000010 153.770190000000010
244.376620000000000 202.928570000000010
f: 29 tv: 1 nM: 2
277.828460000000010 155.890500000000000
263.518770000000020 214.131450000000000
f: 30 tv: 0 nM: 2
252.524990000000000 153.687500000000000
243.270190000000010 202.503109999999990
f: 30 tv: 1 nM: 2
278.228880000000000 155.461270000000010
263.460449999999980 213.904650000000000
f: 31 tv: 0 nM: 2
251.670729999999990 153.384140000000000
241.055219999999990 202.604289999999990
f: 31 tv: 1 nM: 2
278.583340000000020 155.243329999999990
263.550479999999990 213.531250000000000
f: 32 tv: 0 nM: 2
250.773329999999990 153.139999999999990
240.475159999999990 202.273280000000000
f: 32 tv: 1 nM: 2
279.155790000000020 154.713780000000010
264.046110000000000 213.788829999999990
f: 33 tv: 0 nM: 2
250.085299999999990 152.967649999999990
238.674060000000000 202.522160000000010
f: 33 tv: 1 nM: 2
280.443330000000000 154.643339999999990
264.675110000000020 213.792630000000000
f: 34 tv: 0 nM: 2
249.082730000000000 152.669070000000000
238.228320000000000 202.572250000000000
f: 34 tv: 1 nM: 2
281.689180000000020 154.486480000000000
266.133179999999980 213.717289999999990
f: 35 tv: 0 nM: 2
248.944809999999990 152.594159999999990
237.589599999999990 202.869949999999990
f: 35 tv: 1 nM: 2
283.452699999999990 154.500000000000000
267.538119999999990 213.957400000000010
f: 36 tv: 0 nM: 2
248.561770000000000 152.561770000000000
236.703340000000000 202.970000000000000
f: 36 tv: 1 nM: 2
285.258269999999980 154.301330000000010
269.350889999999990 214.276320000000000
f: 37 tv: 0 nM: 2
248.340239999999990 152.609469999999990
236.556289999999990 202.963580000000010
f: 37 tv: 1 nM: 2
286.847840000000020 154.403730000000000
270.855320000000010 214.500000000000000
f: 38 tv: 0 nM: 2
248.338519999999990 152.813660000000000
236.346390000000010 203.412659999999990
f: 38 tv: 1 nM: 2
289.442690000000030 154.414019999999990
273.205350000000010 214.584820000000010
f: 39 tv: 0 nM: 2
248.855619999999990 152.799470000000010
236.338519999999990 203.801240000000010
f: 39 tv: 1 nM: 2
291.706909999999990 154.386200000000000
275.820530000000020 215.038469999999990
f: 40 tv: 0 nM: 2
248.562500000000000 152.712490000000000
236.137419999999990 204.660810000000000
f: 40 tv: 1 nM: 2
294.383330000000000 154.116670000000000
278.389830000000020 215.241530000000010
f: 41 tv: 0 nM: 2
249.157900000000010 152.486850000000000
236.291900000000000 204.375720000000000
f: 41 tv: 1 nM: 2
297.020420000000000 154.023799999999990
281.373929999999970 215.408109999999990
f: 42 tv: 0 nM: 2
249.957439999999990 152.898940000000010
236.587660000000000 204.412340000000000
f: 42 tv: 1 nM: 2
299.777400000000000 153.715759999999990
284.250000000000000 215.480089999999990
f: 43 tv: 0 nM: 2
250.970110000000010 152.584239999999990
236.811260000000000 204.801330000000010
f: 43 tv: 1 nM: 2
303.012569999999980 153.600630000000000
287.527769999999980 215.455119999999990
f: 44 tv: 0 nM: 2
252.324250000000010 152.296969999999990
238.053990000000000 205.025569999999990
f: 44 tv: 1 nM: 2
306.339049999999990 153.428090000000000
291.108889999999970 215.253330000000010
f: 45 tv: 0 nM: 2
253.161010000000000 152.282490000000000
238.626710000000000 204.558210000000000
f: 45 tv: 1 nM: 2
310.000000000000000 153.000000000000000
294.700809999999990 215.176710000000010
f: 46 tv: 0 nM: 2
254.816329999999990 151.826539999999990
239.763309999999990 204.926040000000000
f: 46 tv: 1 nM: 2
313.619629999999970 152.536800000000000
298.328059999999990 215.058820000000000
f: 47 tv: 0 nM: 2
256.549989999999980 151.461760000000000
241.705050000000000 204.547760000000010
f: 47 tv: 1 nM: 2
317.372619999999980 152.305730000000010
302.321440000000000 214.560930000000010
f: 48 tv: 0 nM: 2
257.593230000000010 151.161010000000000
243.367719999999990 204.476200000000010
f: 48 tv: 1 nM: 2
320.553800000000020 151.541140000000010
306.251039999999990 214.545269999999990
f: 49 tv: 0 nM: 2
259.638240000000000 150.438230000000000
244.912920000000010 204.008420000000000
f: 49 tv: 1 nM: 2
324.144229999999990 151.131409999999990
310.193879999999980 213.767349999999990
f: 50 tv: 0 nM: 2
261.195650000000000 149.869570000000010
246.671690000000010 203.828309999999990
f: 50 tv: 1 nM: 2
328.245029999999990 150.692049999999990
314.218990000000020 213.603299999999990
f: 51 tv: 0 nM: 2
264.072630000000000 149.533520000000010
249.019520000000000 203.529270000000000
f: 51 tv: 1 nM: 2
332.245270000000000 150.349060000000010
318.877869999999970 213.013820000000010
f: 52 tv: 0 nM: 2
266.638240000000000 149.461760000000000
251.759670000000000 203.524859999999990
f: 52 tv: 1 nM: 2
336.593750000000000 149.593750000000000
322.684849999999980 212.582930000000000
f: 53 tv: 0 nM: 2
269.086729999999990 149.117340000000010
254.306459999999990 203.618290000000000
f: 53 tv: 1 nM: 2
340.578430000000030 149.398699999999990
327.580510000000000 212.419500000000000
f: 54 tv: 0 nM: 2
271.717960000000010 148.730770000000010
256.655370000000000 203.646899999999990
f: 54 tv: 1 nM: 2
344.393620000000000 149.063830000000000
332.123510000000010 212.292830000000010
f: 55 tv: 0 nM: 2
274.545439999999990 148.584849999999990
259.153230000000010 203.094089999999990
f: 55 tv: 1 nM: 2
348.563690000000010 148.694279999999990
336.831939999999970 212.054630000000000
f: 56 tv: 0 nM: 2
277.212280000000020 148.444140000000000
262.385710000000020 203.108569999999990
f: 56 tv: 1 nM: 2
352.010499999999980 148.545459999999990
341.299559999999990 211.795040000000000
f: 57 tv: 0 nM: 2
280.095370000000000 148.265899999999990
264.945130000000010 203.493900000000000
f: 57 tv: 1 nM: 2
356.146669999999970 148.300000000000010
344.805079999999980 211.580500000000000
f: 58 tv: 0 nM: 2
283.211119999999990 148.255550000000000
268.786589999999990 203.475619999999990
f: 58 tv: 1 nM: 2
359.220120000000010 148.261000000000000
348.992860000000010 211.454759999999990
f: 59 tv: 0 nM: 2
286.237640000000000 148.533950000000000
271.617459999999990 203.551210000000000
f: 59 tv: 1 nM: 2
363.933780000000010 148.334440000000000
353.262790000000000 211.399990000000000
f: 60 tv: 0 nM: 2
289.076540000000020 148.239790000000000
275.045439999999990 203.496960000000000
f: 60 tv: 1 nM: 2
367.337740000000000 148.201979999999990
357.666659999999980 211.351850000000010
f: 61 tv: 0 nM: 2
292.900570000000020 148.435669999999990
278.905179999999970 203.853460000000010
f: 61 tv: 1 nM: 2
371.578770000000020 148.476030000000010
362.064939999999980 211.374470000000000
f: 62 tv: 0 nM: 2
295.600550000000000 148.648040000000010
282.049410000000020 204.188950000000010
f: 62 tv: 1 nM: 2
374.715640000000010 148.603119999999990
366.064329999999980 211.468870000000010
f: 63 tv: 0 nM: 2
298.549989999999980 148.538240000000000
285.282039999999990 204.532039999999990
f: 63 tv: 1 nM: 2
377.909730000000020 148.694439999999990
369.768190000000000 211.718189999999990
f: 64 tv: 0 nM: 2
301.365389999999990 149.250000000000000
288.910250000000020 204.615389999999990
f: 64 tv: 1 nM: 2
381.734680000000030 148.948970000000000
373.491390000000020 211.702589999999990
f: 65 tv: 0 nM: 2
304.835269999999980 149.364170000000000
292.053679999999990 205.401119999999990
f: 65 tv: 1 nM: 2
384.544220000000000 149.125850000000010
377.497830000000020 212.263049999999990
f: 66 tv: 0 nM: 2
308.113650000000010 149.714640000000000
295.410980000000000 205.911000000000000
f: 66 tv: 1 nM: 2
387.572360000000000 149.782900000000010
380.877500000000000 212.618470000000000
f: 67 tv: 0 nM: 2
310.676179999999990 149.906740000000010
298.665680000000010 206.573960000000000
f: 67 tv: 1 nM: 2
390.442169999999980 150.227890000000000
384.340509999999990 213.081889999999990
f: 68 tv: 0 nM: 2
313.743260000000020 150.529720000000000
302.287780000000000 207.258730000000010
f: 68 tv: 1 nM: 2
393.429989999999980 150.716659999999990
387.292730000000010 213.361120000000000
f: 69 tv: 0 nM: 2
317.168299999999990 150.917070000000000
305.520230000000030 207.540470000000000
f: 69 tv: 1 nM: 2
396.404420000000020 151.426469999999990
390.726470000000010 214.002240000000000
f: 70 tv: 0 nM: 2
320.020230000000030 151.826580000000010
309.407989999999980 208.263810000000010
f: 70 tv: 1 nM: 2
398.340149999999990 152.051030000000000
393.776310000000020 214.539469999999990
f: 71 tv: 0 nM: 2
322.677340000000020 152.369190000000000
313.058069999999990 208.941930000000010
f: 71 tv: 1 nM: 2
400.722230000000020 152.680560000000010
396.506590000000020 214.914469999999990
f: 72 tv: 0 nM: 2
325.738769999999990 153.317410000000000
317.206300000000000 209.531460000000010
f: 72 tv: 1 nM: 2
402.836729999999990 153.493190000000000
399.277280000000020 215.895450000000010
f: 73 tv: 0 nM: 2
328.389740000000020 153.797439999999990
319.338140000000010 210.323700000000000
f: 73 tv: 1 nM: 2
404.958950000000020 154.055970000000000
401.547419999999990 216.646549999999990
f: 74 tv: 0 nM: 2
331.111110000000000 154.418119999999990
322.993589999999980 211.410259999999990
f: 74 tv: 1 nM: 2
406.706909999999990 155.062070000000010
404.182650000000020 217.015980000000010
f: 75 tv: 0 nM: 2
333.953129999999990 155.098950000000000
326.338230000000010 212.085299999999990
f: 75 tv: 1 nM: 2
408.440549999999970 155.856640000000000
406.452909999999970 217.822880000000000
f: 76 tv: 0 nM: 2
336.111760000000000 155.923520000000000
329.629520000000010 212.460849999999990
f: 76 tv: 1 nM: 2
409.750000000000000 156.678570000000010
408.546449999999990 218.342930000000000
f: 77 tv: 0 nM: 2
338.320650000000000 156.288040000000000
333.002900000000010 212.838150000000010
f: 77 tv: 1 nM: 2
411.295619999999990 157.094889999999990
410.547939999999980 218.888119999999990
f: 78 tv: 0 nM: 2
341.020840000000020 156.854170000000010
335.860320000000000 213.483250000000000
f: 78 tv: 1 nM: 2
412.546749999999970 157.946050000000010
412.725590000000010 219.048840000000010
f: 79 tv: 0 nM: 2
342.956509999999980 157.342389999999990
338.591459999999980 213.487810000000000
f: 79 tv: 1 nM: 2
413.683440000000020 158.147480000000000
414.463039999999980 219.371739999999990
f: 80 tv: 0 nM: 2
344.930299999999990 157.418180000000010
341.805729999999980 213.522860000000010
f: 80 tv: 1 nM: 2
414.500000000000000 158.278200000000000
415.955409999999970 219.159619999999990
f: 81 tv: 0 nM: 2
346.814149999999980 157.785339999999990
343.888890000000000 214.127780000000000
f: 81 tv: 1 nM: 2
414.977780000000000 158.959260000000000
417.101780000000020 219.123899999999990
f: 82 tv: 0 nM: 2
348.686039999999990 157.668610000000000
345.806820000000020 214.011370000000000
f: 82 tv: 1 nM: 2
415.426480000000030 158.632350000000000
417.918270000000010 219.081729999999990
f: 83 tv: 0 nM: 2
349.863920000000010 157.553800000000000
347.185790000000000 213.500000000000000
f: 83 tv: 1 nM: 2
415.304809999999970 158.797940000000010
418.182650000000020 218.984019999999990
f: 84 tv: 0 nM: 2
350.842589999999970 157.552470000000000
348.587069999999980 213.811800000000010
f: 84 tv: 1 nM: 2
415.118530000000020 158.892590000000010
417.880190000000030 218.684329999999990
f: 85 tv: 0 nM: 2
351.451140000000010 157.548859999999990
349.461760000000030 213.449999999999990
f: 85 tv: 1 nM: 2
414.674069999999970 158.944439999999990
416.759090000000010 218.681819999999990
f: 86 tv: 0 nM: 2
352.202940000000010 157.544109999999990
349.841400000000020 213.395160000000000
f: 86 tv: 1 nM: 2
413.750000000000000 158.853180000000010
415.691959999999990 218.678570000000010
f: 87 tv: 0 nM: 2
352.677770000000010 157.805560000000010
350.278439999999990 213.203599999999990
f: 87 tv: 1 nM: 2
412.372189999999990 159.000000000000000
414.291290000000000 218.653670000000010
f: 88 tv: 0 nM: 2
352.687130000000020 157.725140000000010
350.310549999999980 212.953419999999990
f: 88 tv: 1 nM: 2
411.448820000000010 159.059050000000010
412.500000000000000 218.436890000000010
f: 89 tv: 0 nM: 2
353.118350000000020 157.920120000000000
350.271270000000020 212.930849999999990
f: 89 tv: 1 nM: 2
409.972230000000020 159.265870000000010
410.836490000000030 218.549759999999990
f: 90 tv: 0 nM: 2
353.225160000000020 157.789469999999990
350.201599999999980 212.911280000000000
f: 90 tv: 1 nM: 2
408.433069999999990 159.145680000000000
408.973970000000010 218.385420000000010
f: 91 tv: 0 nM: 2
353.242520000000010 157.796400000000010
349.988040000000010 212.494020000000010
f: 91 tv: 1 nM: 2
407.062009999999990 159.368230000000010
407.109219999999990 218.128649999999990
f: 92 tv: 0 nM: 2
353.213869999999990 158.031800000000000
350.005859999999980 212.312870000000000
f: 92 tv: 1 nM: 2
405.474789999999980 159.504200000000000
405.111110000000000 218.210140000000000
f: 93 tv: 0 nM: 2
353.162570000000020 158.177920000000000
349.226990000000000 211.917170000000000
f: 93 tv: 1 nM: 2
403.927430000000020 159.653230000000010
403.000000000000000 218.500000000000000
f: 94 tv: 0 nM: 2
353.256410000000020 158.012820000000000
349.273010000000000 212.003300000000000
f: 94 tv: 1 nM: 2
402.228819999999980 159.610170000000010
401.099490000000000 218.421460000000000
f: 95 tv: 0 nM: 2
352.368740000000000 157.743740000000000
349.031070000000000 212.293790000000000
f: 95 tv: 1 nM: 2
400.958340000000020 159.750000000000000
399.279630000000000 218.073460000000010
f: 96 tv: 0 nM: 2
352.121800000000010 157.955119999999990
348.556310000000000 211.877489999999990
f: 96 tv: 1 nM: 2
399.335879999999970 159.942749999999990
397.131840000000010 218.084579999999990
f: 97 tv: 0 nM: 2
351.634160000000010 158.304869999999990
347.610689999999980 211.484739999999990
f: 97 tv: 1 nM: 2
397.774200000000010 160.088720000000000
395.410799999999990 218.018779999999990
f: 98 tv: 0 nM: 2
351.031650000000010 158.430370000000010
347.528380000000030 211.737599999999990
f: 98 tv: 1 nM: 2
396.137940000000010 160.525859999999990
393.362790000000020 217.955810000000010
f: 99 tv: 0 nM: 2
350.725309999999980 158.577159999999990
346.972050000000020 211.658390000000000
f: 99 tv: 1 nM: 2
394.267460000000030 160.325580000000000
391.231540000000000 217.987689999999990
f: 100 tv: 0 nM: 2
350.340149999999990 158.860549999999990
345.972050000000020 211.714280000000000
f: 100 tv: 1 nM: 2
392.551730000000020 160.663790000000010
389.000000000000000 218.000000000000000
f: 101 tv: 0 nM: 2
349.310819999999980 158.871630000000010
344.914280000000020 211.207140000000010
f: 101 tv: 1 nM: 2
390.882810000000010 160.882810000000010
386.315639999999970 217.982329999999990
f: 102 tv: 0 nM: 2
348.567079999999980 158.682920000000000
344.185909999999980 211.442309999999990
f: 102 tv: 1 nM: 2
389.064090000000020 160.538469999999990
384.090210000000010 217.842790000000010
f: 103 tv: 0 nM: 2
347.445159999999990 159.048390000000010
343.041409999999980 211.210190000000010
f: 103 tv: 1 nM: 2
387.064090000000020 160.538469999999990
382.215449999999980 217.925410000000000
f: 104 tv: 0 nM: 2
347.109280000000010 159.331130000000000
341.782899999999980 210.980259999999990
f: 104 tv: 1 nM: 2
385.500000000000000 160.620380000000010
379.479710000000010 217.746190000000010
f: 105 tv: 0 nM: 2
346.137510000000020 159.324999999999990
340.483769999999990 211.029220000000010
f: 105 tv: 1 nM: 2
383.394070000000000 160.860170000000010
377.278959999999980 217.505259999999990
f: 106 tv: 0 nM: 2
344.630589999999980 159.181530000000010
339.315029999999980 210.387280000000000
f: 106 tv: 1 nM: 2
381.636349999999990 160.723140000000000
374.695859999999980 217.500000000000000
f: 107 tv: 0 nM: 2
343.515080000000010 159.268069999999990
337.222629999999980 210.824810000000010
f: 107 tv: 1 nM: 2
380.058319999999980 160.858340000000000
372.255550000000030 217.194439999999990
f: 108 tv: 0 nM: 2
342.200010000000020 158.818510000000000
336.092190000000020 210.273059999999990
f: 108 tv: 1 nM: 2
378.200809999999990 160.258190000000010
369.548040000000010 216.957629999999990
f: 109 tv: 0 nM: 2
341.273070000000020 158.750000000000000
334.500000000000000 209.875850000000010
f: 109 tv: 1 nM: 2
377.032260000000010 160.225799999999990
368.000000000000000 216.500000000000000
f: 110 tv: 0 nM: 2
339.851440000000030 157.945650000000000
333.233830000000010 209.294970000000010
f: 110 tv: 1 nM: 2
375.364750000000020 159.938520000000010
365.565980000000020 216.131970000000000
f: 111 tv: 0 nM: 2
338.714749999999980 158.161070000000000
331.291960000000020 208.908750000000000
f: 111 tv: 1 nM: 2
373.839999999999970 159.347990000000010
363.948640000000010 215.464859999999990
f: 112 tv: 0 nM: 2
337.396329999999980 157.432920000000000
329.245330000000020 208.677020000000000
f: 112 tv: 1 nM: 2
372.607419999999990 159.157029999999990
362.000000000000000 215.500000000000000
f: 113 tv: 0 nM: 2
335.879180000000020 157.171140000000010
327.542210000000010 208.262980000000000
f: 113 tv: 1 nM: 2
371.575620000000010 158.537810000000010
360.048979999999970 214.863400000000010
f: 114 tv: 0 nM: 2
334.487790000000020 156.408539999999990
325.666659999999980 207.192309999999990
f: 114 tv: 1 nM: 2
370.399110000000010 157.960530000000010
358.942720000000010 214.197920000000010
f: 115 tv: 0 nM: 2
333.000000000000000 155.376710000000000
324.171139999999980 206.879200000000000
f: 115 tv: 1 nM: 2
369.759709999999980 157.515500000000000
357.358700000000000 213.945650000000000
f: 116 tv: 0 nM: 2
331.856659999999980 155.496669999999990
322.443760000000000 206.699999999999990
f: 116 tv: 1 nM: 2
368.833340000000020 157.170549999999990
356.243470000000000 213.392670000000010
f: 117 tv: 0 nM: 2
330.546290000000000 154.682099999999990
320.459870000000020 205.645060000000000
f: 117 tv: 1 nM: 2
368.258210000000020 156.741809999999990
355.068179999999980 213.047969999999990
f: 118 tv: 0 nM: 2
328.944459999999990 154.222230000000000
319.028660000000000 205.178349999999990
f: 118 tv: 1 nM: 2
367.864750000000020 155.954929999999990
354.076320000000010 212.418430000000000
f: 119 tv: 0 nM: 2
328.363920000000010 154.515819999999990
317.201110000000030 204.572630000000000
f: 119 tv: 1 nM: 2
367.911290000000010 155.298390000000010
353.888060000000000 211.905470000000010
f: 120 tv: 0 nM: 2
327.309079999999990 153.930299999999990
315.825650000000000 204.036180000000000
f: 120 tv: 1 nM: 2
367.734129999999990 155.027770000000000
352.984680000000030 211.270420000000000
f: 121 tv: 0 nM: 2
326.127230000000000 153.005920000000000
314.726960000000020 203.879430000000010
f: 121 tv: 1 nM: 2
367.838349999999990 154.187970000000010
352.632839999999990 210.997590000000000
f: 122 tv: 0 nM: 2
324.947360000000000 152.585530000000010
313.319149999999980 203.563830000000000
f: 122 tv: 1 nM: 2
367.809169999999990 154.064879999999990
352.597559999999990 210.395129999999990
f: 123 tv: 0 nM: 2
323.728580000000020 151.757139999999990
311.555880000000000 203.033520000000010
f: 123 tv: 1 nM: 2
368.147060000000010 153.419109999999990
352.302340000000020 210.211620000000010
f: 124 tv: 0 nM: 2
323.167849999999990 151.185319999999990
310.362489999999980 202.618740000000000
f: 124 tv: 1 nM: 2
369.041049999999980 152.944030000000000
352.521329999999980 209.774890000000000
f: 125 tv: 0 nM: 2
322.816959999999990 151.535519999999990
309.446289999999980 202.061980000000010
f: 125 tv: 1 nM: 2
369.503629999999990 152.358700000000000
352.973689999999980 209.090910000000010
f: 126 tv: 0 nM: 2
322.470759999999980 150.760240000000010
307.850649999999970 201.980520000000010
f: 126 tv: 1 nM: 2
370.278990000000020 151.750000000000000
353.182920000000020 208.912200000000010
f: 127 tv: 0 nM: 2
321.422610000000020 150.589280000000000
307.155399999999990 201.331089999999990
f: 127 tv: 1 nM: 2
371.309689999999990 151.212690000000010
353.921940000000010 208.509750000000000
f: 128 tv: 0 nM: 2
321.292170000000000 150.358430000000000
306.652440000000010 200.957320000000010
f: 128 tv: 1 nM: 2
372.614870000000000 150.500000000000000
355.081729999999990 207.918270000000010
f: 129 tv: 0 nM: 2
320.846830000000010 149.589599999999990
306.406250000000000 200.675000000000010
f: 129 tv: 1 nM: 2
374.149990000000000 150.057140000000000
356.173920000000010 207.900970000000000
f: 130 tv: 0 nM: 2
320.958559999999980 149.392270000000000
306.153380000000030 200.475460000000000
f: 130 tv: 1 nM: 2
375.942320000000000 149.842320000000000
357.933010000000020 207.318180000000010
f: 131 tv: 0 nM: 2
321.146909999999990 149.038670000000000
305.748470000000000 200.606060000000010
f: 131 tv: 1 nM: 2
377.648869999999990 149.125949999999990
359.549770000000020 207.026060000000000
f: 132 tv: 0 nM: 2
321.577150000000020 148.534290000000000
305.730770000000010 200.284030000000000
f: 132 tv: 1 nM: 2
379.712769999999980 148.985809999999990
361.807309999999970 207.000000000000000
f: 133 tv: 0 nM: 2
321.959690000000020 148.798390000000010
305.753420000000010 200.061649999999990
f: 133 tv: 1 nM: 2
382.120299999999990 148.612779999999990
363.949310000000030 206.771899999999990
f: 134 tv: 0 nM: 2
322.508150000000000 148.133150000000000
306.760859999999980 200.663040000000000
f: 134 tv: 1 nM: 2
384.430540000000010 148.500000000000000
366.528259999999990 206.602170000000000
f: 135 tv: 0 nM: 2
323.424159999999970 147.896070000000010
307.361760000000000 200.638229999999990
f: 135 tv: 1 nM: 2
386.907130000000000 148.064290000000000
369.000000000000000 206.621080000000010
f: 136 tv: 0 nM: 2
324.154299999999980 147.619990000000000
307.862370000000000 200.558989999999990
f: 136 tv: 1 nM: 2
389.580289999999990 147.890500000000000
371.912440000000000 206.500000000000000
f: 137 tv: 0 nM: 2
325.329770000000000 147.750000000000000
308.713439999999990 200.394749999999990
f: 137 tv: 1 nM: 2
392.685060000000020 147.555190000000010
374.842589999999970 206.467590000000000
f: 138 tv: 0 nM: 2
327.079770000000000 147.590419999999990
310.002749999999990 200.771970000000010
f: 138 tv: 1 nM: 2
395.606170000000020 147.352740000000010
377.763640000000010 206.254549999999990
f: 139 tv: 0 nM: 2
327.959470000000010 147.383790000000000
311.523379999999970 201.257309999999990
f: 139 tv: 1 nM: 2
398.482390000000010 147.059859999999990
380.706970000000010 206.165110000000000
f: 140 tv: 0 nM: 2
329.490050000000000 147.114430000000000
313.028349999999990 200.951030000000000
f: 140 tv: 1 nM: 2
401.847019999999990 147.070889999999990
384.609800000000010 206.245330000000000
f: 141 tv: 0 nM: 2
330.938229999999980 147.467649999999990
314.333340000000020 201.166670000000010
f: 141 tv: 1 nM: 2
405.223020000000020 146.960430000000000
387.782989999999980 206.389360000000010
f: 142 tv: 0 nM: 2
333.094969999999990 147.416200000000000
315.941010000000010 201.148879999999990
f: 142 tv: 1 nM: 2
408.074070000000010 146.937040000000000
391.317569999999990 206.434689999999990
f: 143 tv: 0 nM: 2
334.994779999999990 146.911450000000000
317.836950000000000 201.244570000000010
f: 143 tv: 1 nM: 2
411.175569999999990 146.790069999999990
394.964900000000000 206.407900000000010
f: 144 tv: 0 nM: 2
336.791659999999980 146.848950000000000
319.416229999999980 201.256760000000010
f: 144 tv: 1 nM: 2
415.414490000000000 146.585530000000010
398.762670000000010 206.714280000000000
f: 145 tv: 0 nM: 2
339.128629999999990 146.953890000000000
321.902859999999980 201.425720000000010
f: 145 tv: 1 nM: 2
418.600010000000000 146.671429999999990
402.256039999999980 206.857480000000010
f: 146 tv: 0 nM: 2
340.743530000000020 146.943009999999990
324.036530000000030 201.244380000000010
f: 146 tv: 1 nM: 2
422.250000000000000 146.441790000000000
406.189480000000000 206.529680000000010
f: 147 tv: 0 nM: 2
343.598599999999980 146.920179999999990
326.301060000000010 201.879580000000000
f: 147 tv: 1 nM: 2
425.762240000000020 146.381120000000010
410.330930000000020 206.599030000000000
f: 148 tv: 0 nM: 2
346.103819999999980 146.439899999999990
328.882720000000010 202.080250000000010
f: 148 tv: 1 nM: 2
429.106870000000010 146.255720000000000
414.008089999999980 206.483810000000010
f: 149 tv: 0 nM: 2
348.339290000000010 146.538270000000010
330.967260000000010 201.943450000000010
f: 149 tv: 1 nM: 2
432.659269999999990 146.040740000000000
418.076930000000000 206.585970000000000
f: 150 tv: 0 nM: 2
350.889459999999990 146.373690000000010
333.774690000000020 202.441360000000000
f: 150 tv: 1 nM: 2
436.349640000000020 146.101400000000010
421.702180000000000 206.380429999999990
f: 151 tv: 0 nM: 2
353.950010000000020 146.118419999999990
336.704560000000010 202.295459999999990
f: 151 tv: 1 nM: 2
439.971009999999980 145.920289999999990
426.042599999999990 206.367709999999990
f: 152 tv: 0 nM: 2
356.571050000000010 145.918029999999990
339.383789999999980 202.040539999999990
f: 152 tv: 1 nM: 2
444.099339999999980 145.897349999999990
429.964290000000010 206.045240000000010
f: 153 tv: 0 nM: 2
359.453309999999990 146.107149999999990
342.541200000000000 202.260989999999990
f: 153 tv: 1 nM: 2
447.318850000000000 145.782610000000010
433.468439999999990 206.196589999999990
f: 154 tv: 0 nM: 2
362.471589999999990 145.562500000000000
345.583340000000020 202.008060000000000
f: 154 tv: 1 nM: 2
450.819149999999980 145.865250000000000
437.910370000000000 205.990569999999990
f: 155 tv: 0 nM: 2
365.204070000000000 145.903060000000010
348.332519999999990 202.428570000000010
f: 155 tv: 1 nM: 2
454.776119999999990 145.470149999999990
441.801420000000010 206.000000000000000
f: 156 tv: 0 nM: 2
368.224150000000010 145.886699999999990
352.056370000000020 202.149509999999990
f: 156 tv: 1 nM: 2
458.137700000000000 145.420289999999990
445.908660000000000 206.000000000000000
f: 157 tv: 0 nM: 2
372.038880000000010 145.850010000000000
355.076349999999990 202.665020000000000
f: 157 tv: 1 nM: 2
461.500000000000000 145.708329999999990
449.414030000000030 205.923080000000000
f: 158 tv: 0 nM: 2
374.971650000000010 145.951030000000000
358.129360000000020 202.296020000000000
f: 158 tv: 1 nM: 2
465.050320000000000 145.718120000000000
453.287660000000020 206.025119999999990
f: 159 tv: 0 nM: 2
378.077789999999990 145.705549999999990
361.759059999999980 202.787569999999990
f: 159 tv: 1 nM: 2
468.195190000000030 145.585620000000010
456.661650000000010 206.053879999999990
f: 160 tv: 0 nM: 2
381.209200000000010 145.969390000000000
365.002630000000010 202.997379999999990
f: 160 tv: 1 nM: 2
471.311100000000010 145.744450000000000
460.519229999999990 206.365389999999990
f: 161 tv: 0 nM: 2
384.759459999999990 146.324330000000000
367.476620000000030 203.233920000000010
f: 161 tv: 1 nM: 2
474.097019999999990 145.902989999999990
463.964290000000010 206.045240000000010
f: 162 tv: 0 nM: 2
387.436399999999990 146.514450000000010
371.235810000000010 203.423290000000010
f: 162 tv: 1 nM: 2
477.440549999999970 146.143360000000000
467.348209999999990 206.138399999999990
f: 163 tv: 0 nM: 2
390.872040000000030 146.964450000000000
375.511570000000010 203.520230000000000
f: 163 tv: 1 nM: 2
480.208620000000000 146.241009999999990
470.424100000000010 206.517850000000010
f: 164 tv: 0 nM: 2
394.430299999999990 146.978360000000010
378.809779999999990 204.559779999999990
f: 164 tv: 1 nM: 2
483.359710000000010 146.852520000000000
473.696900000000030 206.657070000000000
f: 165 tv: 0 nM: 2
396.868870000000020 147.248629999999990
382.453030000000010 204.781769999999990
f: 165 tv: 1 nM: 2
486.000000000000000 146.985500000000000
476.954770000000000 206.964280000000000
f: 166 tv: 0 nM: 2
399.821010000000000 147.559660000000010
385.820010000000020 204.965000000000000
f: 166 tv: 1 nM: 2
488.276920000000020 147.492310000000000
479.132839999999990 207.173920000000010
f: 167 tv: 0 nM: 2
403.019990000000010 148.244990000000000
389.298979999999970 205.628860000000000
f: 167 tv: 1 nM: 2
490.762600000000020 148.133090000000010
482.142180000000000 207.969190000000000
f: 168 tv: 0 nM: 2
406.341799999999980 148.649720000000000
392.000000000000000 206.203710000000000
f: 168 tv: 1 nM: 2
493.107149999999990 148.583329999999990
485.272310000000000 208.348220000000000
f: 169 tv: 0 nM: 2
409.219569999999980 149.216929999999990
396.092899999999990 206.734970000000000
f: 169 tv: 1 nM: 2
495.171539999999990 149.182480000000000
487.751129999999990 208.932740000000000
f: 170 tv: 0 nM: 2
412.007540000000010 149.854279999999990
399.273739999999980 207.656430000000000
f: 170 tv: 1 nM: 2
497.391790000000010 149.652989999999990
489.964450000000000 209.289089999999990
f: 171 tv: 0 nM: 2
415.086729999999990 150.270420000000000
402.393399999999990 208.131970000000000
f: 171 tv: 1 nM: 2
499.500000000000000 150.170210000000000
492.459810000000000 209.678570000000010
f: 172 tv: 0 nM: 2
417.662690000000000 150.899520000000000
405.797090000000030 209.036219999999990
f: 172 tv: 1 nM: 2
501.053830000000000 150.823070000000000
494.952729999999970 210.258710000000010
f: 173 tv: 0 nM: 2
420.855259999999990 151.781589999999990
408.597989999999980 209.942219999999990
f: 173 tv: 1 nM: 2
502.833340000000020 151.689930000000000
496.750000000000000 210.758929999999990
f: 174 tv: 0 nM: 2
423.539550000000020 152.564969999999990
412.494419999999990 210.597759999999990
f: 174 tv: 1 nM: 2
504.099210000000030 152.281740000000010
498.957730000000030 211.598590000000000
f: 175 tv: 0 nM: 2
426.020420000000000 153.173460000000010
415.500000000000000 211.403410000000010
f: 175 tv: 1 nM: 2
505.826930000000000 153.173080000000000
500.916659999999980 212.083329999999990
f: 176 tv: 0 nM: 2
428.416200000000000 154.011169999999990
418.497529999999980 212.027099999999990
f: 176 tv: 1 nM: 2
507.305360000000010 153.988560000000010
502.906859999999990 212.970580000000010
f: 177 tv: 0 nM: 2
430.767760000000010 154.393450000000000
421.502839999999990 212.718750000000000
f: 177 tv: 1 nM: 2
508.557860000000010 154.900820000000010
504.521030000000000 213.338789999999990
f: 178 tv: 0 nM: 2
433.450809999999990 155.010920000000000
424.750000000000000 213.085160000000000
f: 178 tv: 1 nM: 2
509.706909999999990 155.525859999999990
505.990389999999990 213.990389999999990
f: 179 tv: 0 nM: 2
435.583340000000020 155.975799999999990
427.380000000000000 213.685710000000000
f: 179 tv: 1 nM: 2
510.877110000000020 156.122880000000010
507.878719999999990 214.774750000000010
f: 180 tv: 0 nM: 2
437.961329999999980 156.951030000000000
430.310430000000000 214.920330000000010
f: 180 tv: 1 nM: 2
511.298400000000020 156.911280000000000
509.047030000000010 215.131190000000000
f: 181 tv: 0 nM: 2
439.920230000000000 157.606380000000000
433.237000000000020 215.205199999999990
f: 181 tv: 1 nM: 2
512.024599999999960 157.557369999999990
510.265109999999990 215.937209999999990
f: 182 tv: 0 nM: 2
441.148930000000010 158.069150000000010
435.170009999999990 215.884999999999990
f: 182 tv: 1 nM: 2
512.417299999999950 158.165420000000010
511.178560000000000 216.183670000000010
f: 183 tv: 0 nM: 2
443.196720000000030 158.652999999999990
437.916659999999980 215.791670000000010
f: 183 tv: 1 nM: 2
512.853820000000040 158.453840000000010
511.980009999999990 216.820010000000000
f: 184 tv: 0 nM: 2
444.683620000000020 159.127119999999990
439.775789999999970 216.786090000000000
f: 184 tv: 1 nM: 2
513.095220000000040 159.095249999999990
512.369689999999990 216.954970000000000
f: 185 tv: 0 nM: 2
446.243650000000000 159.500000000000000
441.296969999999990 216.989849999999990
f: 185 tv: 1 nM: 2
513.064089999999960 159.538469999999990
512.838439999999990 217.564100000000000
f: 186 tv: 0 nM: 2
447.366670000000000 159.916670000000010
442.575740000000000 217.348480000000000
f: 186 tv: 1 nM: 2
512.664120000000030 159.942749999999990
512.500000000000000 217.500000000000000
f: 187 tv: 0 nM: 2
448.182529999999990 160.010590000000010
443.972840000000020 217.619570000000010
f: 187 tv: 1 nM: 2
512.465509999999990 160.232760000000010
512.156860000000050 217.906859999999990
f: 188 tv: 0 nM: 2
448.799989999999980 160.347370000000010
444.667599999999990 217.536930000000010
f: 188 tv: 1 nM: 2
511.757690000000030 160.826920000000000
511.401400000000020 218.000000000000000
f: 189 tv: 0 nM: 2
449.567839999999990 160.726139999999990
445.356350000000020 217.486189999999990
f: 189 tv: 1 nM: 2
510.954929999999990 160.938520000000010
510.500000000000000 218.000000000000000
f: 190 tv: 0 nM: 2
450.257319999999990 161.178360000000000
445.814210000000000 217.500000000000000
f: 190 tv: 1 nM: 2
510.101560000000010 161.171879999999990
509.338169999999990 218.099030000000000
f: 191 tv: 0 nM: 2
450.391419999999980 161.042920000000010
445.853090000000010 217.811860000000000
f: 191 tv: 1 nM: 2
509.012729999999980 161.394070000000000
508.015629999999990 218.286450000000000
f: 192 tv: 0 nM: 2
450.843570000000000 161.248600000000010
445.894319999999990 217.796390000000000
f: 192 tv: 1 nM: 2
507.583340000000020 161.601850000000010
506.196720000000030 218.428959999999990
f: 193 tv: 0 nM: 2
451.201110000000030 161.427370000000000
446.346769999999990 217.830639999999990
f: 193 tv: 1 nM: 2
506.285709999999990 161.768910000000010
504.954560000000010 218.128340000000010
f: 194 tv: 0 nM: 2
450.912420000000000 161.672320000000010
446.548859999999990 217.548859999999990
f: 194 tv: 1 nM: 2
505.133940000000000 162.000000000000000
503.265780000000010 218.139479999999990
f: 195 tv: 0 nM: 2
451.401149999999970 161.587200000000000
446.602329999999990 217.546780000000010
f: 195 tv: 1 nM: 2
503.890350000000010 162.162280000000010
501.925540000000010 218.212770000000010
f: 196 tv: 0 nM: 2
451.346769999999990 161.690859999999990
446.691250000000030 217.431700000000010
f: 196 tv: 1 nM: 2
502.818570000000020 162.442469999999990
500.197360000000000 218.250000000000000
f: 197 tv: 0 nM: 2
451.115599999999970 162.276890000000010
446.869570000000010 217.206529999999990
f: 197 tv: 1 nM: 2
501.234219999999990 162.500000000000000
498.591430000000000 218.217150000000000
f: 198 tv: 0 nM: 2
451.044370000000010 162.420120000000000
446.880000000000000 217.437150000000000
f: 198 tv: 1 nM: 2
499.851679999999990 162.699160000000010
497.083340000000020 218.153230000000010
f: 199 tv: 0 nM: 2
450.725430000000020 162.329479999999990
446.601200000000010 217.309530000000000
f: 199 tv: 1 nM: 2
498.540889999999990 162.831819999999990
495.763669999999990 217.910450000000000
f: 200 tv: 0 nM: 2
451.274569999999980 162.312130000000000
446.448789999999970 217.358430000000000
f: 200 tv: 1 nM: 2
497.168180000000010 163.068180000000010
493.622799999999980 217.912280000000010
f: 201 tv: 0 nM: 2
450.879120000000000 162.445050000000010
445.930850000000020 216.851059999999990
f: 201 tv: 1 nM: 2
495.481319999999980 162.859820000000010
491.947170000000030 217.947190000000010
f: 202 tv: 0 nM: 2
450.122799999999980 162.336260000000010
445.543360000000010 216.575150000000010
f: 202 tv: 1 nM: 2
493.970340000000020 162.936450000000010
490.543610000000000 217.595930000000010
f: 203 tv: 0 nM: 2
449.612730000000000 162.349719999999990
445.450010000000020 216.461760000000000
f: 203 tv: 1 nM: 2
492.458710000000000 162.793579999999990
488.461760000000030 217.449999999999990
f: 204 tv: 0 nM: 2
449.359190000000010 162.370700000000000
444.724030000000030 216.386370000000000
f: 204 tv: 1 nM: 2
490.965509999999990 162.965520000000000
486.549989999999980 217.538240000000000
f: 205 tv: 0 nM: 2
448.442929999999990 162.551639999999990
443.670750000000000 216.237810000000000
f: 205 tv: 1 nM: 2
489.602449999999980 162.987699999999990
484.593380000000020 217.243969999999990
f: 206 tv: 0 nM: 2
448.218230000000010 162.546969999999990
443.282469999999990 216.048710000000000
f: 206 tv: 1 nM: 2
488.016660000000000 162.875000000000000
482.968200000000020 217.300580000000000
f: 207 tv: 0 nM: 2
447.663880000000010 162.519440000000000
442.286929999999980 215.553969999999990
f: 207 tv: 1 nM: 2
486.100010000000000 163.070010000000000
480.472379999999990 216.671780000000010
f: 208 tv: 0 nM: 2
447.085719999999980 162.397140000000010
441.621219999999990 215.206050000000000
f: 208 tv: 1 nM: 2
484.700010000000020 162.654540000000000
478.776819999999990 216.485870000000010
f: 209 tv: 0 nM: 2
446.190920000000010 162.509089999999990
440.399990000000000 214.930299999999990
f: 209 tv: 1 nM: 2
483.366060000000000 162.866070000000010
476.653619999999990 216.527120000000000
f: 210 tv: 0 nM: 2
445.324549999999990 162.286540000000000
439.339630000000000 214.581760000000000
f: 210 tv: 1 nM: 2
481.939570000000000 162.571429999999990
474.638240000000000 216.361770000000010
f: 211 tv: 0 nM: 2
444.411380000000010 162.094940000000010
438.340489999999990 214.619630000000000
f: 211 tv: 1 nM: 2
479.981990000000000 162.400890000000000
472.968079999999990 216.180849999999990
f: 212 tv: 0 nM: 2
443.143340000000020 161.843340000000010
437.382540000000010 214.358430000000000
f: 212 tv: 1 nM: 2
478.379639999999990 162.398149999999990
471.043360000000010 215.710980000000010
f: 213 tv: 0 nM: 2
442.615839999999990 161.652440000000010
436.048920000000010 213.896739999999990
f: 213 tv: 1 nM: 2
477.114590000000020 162.364579999999990
468.932529999999990 215.806749999999990
f: 214 tv: 0 nM: 2
441.544860000000030 161.269229999999990
434.790889999999990 213.624239999999990
f: 214 tv: 1 nM: 2
475.436280000000010 162.544109999999990
466.743990000000000 215.527120000000000
f: 215 tv: 0 nM: 2
440.552030000000000 161.583820000000000
433.889709999999980 213.095580000000010
f: 215 tv: 1 nM: 2
473.717159999999980 162.398990000000000
465.000000000000000 215.343580000000000
f: 216 tv: 0 nM: 2
439.549989999999980 161.461760000000000
432.006620000000000 213.089400000000010
f: 216 tv: 1 nM: 2
472.482910000000000 161.940169999999990
463.221920000000010 215.255619999999990
f: 217 tv: 0 nM: 2
438.045439999999990 161.157580000000000
430.527040000000000 212.581089999999990
f: 217 tv: 1 nM: 2
471.440369999999970 161.811919999999990
461.410709999999990 214.589280000000000
f: 218 tv: 0 nM: 2
436.781070000000000 161.032549999999990
428.916659999999980 212.236120000000000
f: 218 tv: 1 nM: 2
469.803560000000000 161.607149999999990
459.690490000000010 214.398799999999990
f: 219 tv: 0 nM: 2
435.557680000000000 160.743590000000010
427.354949999999970 211.552470000000000
f: 219 tv: 1 nM: 2
468.500000000000000 161.500000000000000
458.022339999999990 214.321230000000010
f: 220 tv: 0 nM: 2
434.342589999999970 160.416670000000010
426.361110000000000 211.798620000000000
f: 220 tv: 1 nM: 2
467.500000000000000 161.369990000000000
456.353299999999990 213.553890000000000
f: 221 tv: 0 nM: 2
433.525150000000000 159.842770000000000
424.554840000000010 211.048390000000010
f: 221 tv: 1 nM: 2
466.075010000000020 160.965000000000000
454.957640000000030 213.451979999999990
f: 222 tv: 0 nM: 2
431.851749999999980 159.601750000000010
423.107149999999990 210.907140000000000
f: 222 tv: 1 nM: 2
465.383179999999980 160.528050000000010
453.666659999999980 213.318710000000010
f: 223 tv: 0 nM: 2
431.332310000000010 159.397519999999990
421.810119999999980 210.208859999999990
f: 223 tv: 1 nM: 2
464.412840000000020 160.325680000000010
452.401119999999990 212.957629999999990
f: 224 tv: 0 nM: 2
429.456939999999970 158.950330000000010
420.233340000000000 209.721210000000010
f: 224 tv: 1 nM: 2
463.767850000000010 159.883929999999990
451.410709999999990 212.511900000000000
f: 225 tv: 0 nM: 2
428.661859999999990 158.537569999999990
419.064610000000020 209.278089999999990
f: 225 tv: 1 nM: 2
462.926609999999980 159.380740000000000
450.039460000000020 212.118419999999990
f: 226 tv: 0 nM: 2
427.665650000000030 158.490970000000000
416.529630000000000 209.503710000000010
f: 226 tv: 1 nM: 2
462.034490000000010 159.258620000000010
449.010679999999980 211.510700000000010
f: 227 tv: 0 nM: 2
426.017850000000010 158.255950000000010
415.418920000000010 208.621630000000010
f: 227 tv: 1 nM: 2
461.314820000000000 158.703710000000000
448.011410000000010 211.425720000000010
f: 228 tv: 0 nM: 2
425.279139999999980 157.723919999999990
414.472230000000020 208.262339999999990
f: 228 tv: 1 nM: 2
461.084079999999970 158.442469999999990
447.412780000000000 211.313950000000010
f: 229 tv: 0 nM: 2
423.900600000000000 157.237950000000010
413.087580000000000 207.967150000000000
f: 229 tv: 1 nM: 2
460.757020000000010 158.434589999999990
446.806699999999980 210.884019999999990
f: 230 tv: 0 nM: 2
423.384610000000010 157.326920000000000
411.632659999999990 207.772110000000000
f: 230 tv: 1 nM: 2
460.557529999999990 158.048679999999990
445.951079999999990 210.630429999999990
f: 231 tv: 0 nM: 2
422.031070000000000 156.990680000000000
410.462490000000000 207.675000000000010
f: 231 tv: 1 nM: 2
460.669649999999990 157.669649999999990
445.692749999999990 210.505590000000010
f: 232 tv: 0 nM: 2
421.432529999999990 157.325150000000010
409.258850000000000 207.929080000000000
f: 232 tv: 1 nM: 2
460.633940000000000 157.660720000000000
445.703919999999980 210.500000000000000
f: 233 tv: 0 nM: 2
420.162080000000000 156.827589999999990
408.209110000000010 207.206050000000000
f: 233 tv: 1 nM: 2
460.864870000000000 157.436939999999990
445.500000000000000 210.220249999999990
f: 234 tv: 0 nM: 2
419.528470000000030 156.471530000000000
407.237790000000020 207.390240000000010
f: 234 tv: 1 nM: 2
461.404360000000000 157.113040000000010
445.513730000000010 209.859890000000010
f: 235 tv: 0 nM: 2
419.257659999999990 156.389569999999990
405.968380000000020 207.152300000000000
f: 235 tv: 1 nM: 2
461.792359999999970 156.826259999999990
445.821050000000010 209.563160000000010
f: 236 tv: 0 nM: 2
418.483769999999990 155.970779999999990
405.727780000000000 207.066669999999990
f: 236 tv: 1 nM: 2
462.378269999999990 156.460880000000000
446.266849999999980 209.738769999999990
f: 237 tv: 0 nM: 2
418.053679999999990 155.463269999999990
404.447540000000000 206.750000000000000
f: 237 tv: 1 nM: 2
462.924989999999980 155.925000000000010
446.653230000000010 209.766130000000000
f: 238 tv: 0 nM: 2
418.011169999999990 155.477659999999990
404.420750000000000 206.695130000000010
f: 238 tv: 1 nM: 2
463.911009999999980 155.809329999999990
447.451140000000010 209.451140000000010
f: 239 tv: 0 nM: 2
417.511630000000030 155.401170000000010
403.542419999999990 206.399990000000000
f: 239 tv: 1 nM: 2
465.204560000000010 155.795459999999990
448.286470000000010 209.166670000000010
f: 240 tv: 0 nM: 2
417.643649999999980 155.392270000000000
403.354739999999990 206.083800000000000
f: 240 tv: 1 nM: 2
466.072020000000010 155.300839999999990
449.049989999999980 208.971049999999990
f: 241 tv: 0 nM: 2
417.429809999999970 154.789469999999990
403.312500000000000 206.162510000000000
f: 241 tv: 1 nM: 2
467.691680000000020 155.016660000000000
450.622349999999980 208.867020000000000
f: 242 tv: 0 nM: 2
417.461760000000030 154.550000000000010
402.555880000000000 206.208820000000000
f: 242 tv: 1 nM: 2
469.304530000000000 154.940900000000000
451.909089999999990 208.419780000000000
f: 243 tv: 0 nM: 2
417.713869999999990 154.398850000000010
402.959290000000010 205.895360000000010
f: 243 tv: 1 nM: 2
470.855259999999990 154.671050000000010
453.143250000000020 208.454060000000000
f: 244 tv: 0 nM: 2
418.139459999999990 153.892100000000000
403.078030000000010 205.526019999999990
f: 244 tv: 1 nM: 2
472.621860000000030 153.920170000000010
454.884030000000000 208.126280000000010
f: 245 tv: 0 nM: 2
418.907320000000030 153.862370000000000
403.422610000000020 205.500000000000000
f: 245 tv: 1 nM: 2
474.304170000000000 153.612500000000010
456.888060000000000 207.920400000000000
f: 246 tv: 0 nM: 2
419.272490000000000 153.238100000000000
403.538450000000010 205.019229999999990
f: 246 tv: 1 nM: 2
476.429170000000000 153.370830000000010
458.829990000000010 207.830000000000010
f: 247 tv: 0 nM: 2
420.052489999999980 152.629840000000000
404.200560000000000 205.271179999999990
f: 247 tv: 1 nM: 2
478.698269999999980 152.887920000000010
460.845950000000020 207.475680000000010
f: 248 tv: 0 nM: 2
420.853580000000020 152.453030000000010
404.766660000000000 205.230300000000000
f: 248 tv: 1 nM: 2
480.932009999999990 152.776000000000010
463.076540000000020 207.010210000000000
f: 249 tv: 0 nM: 2
422.010859999999980 152.228260000000010
405.393070000000020 204.968200000000000
f: 249 tv: 1 nM: 2
483.598419999999980 152.059050000000010
465.590419999999990 206.877659999999990
f: 250 tv: 0 nM: 2
423.048979999999970 151.796390000000000
406.838900000000020 204.622220000000000
f: 250 tv: 1 nM: 2
485.938539999999990 151.954929999999990
467.915010000000000 206.915010000000000
f: 251 tv: 0 nM: 2
424.502810000000010 151.525280000000010
407.682920000000020 204.500000000000000
f: 251 tv: 1 nM: 2
488.691070000000020 151.630079999999990
470.659580000000010 206.728730000000010
f: 252 tv: 0 nM: 2
425.867549999999990 151.281080000000000
408.796389999999970 204.203610000000000
f: 252 tv: 1 nM: 2
491.896549999999990 151.370700000000000
473.718079999999990 206.510640000000000
f: 253 tv: 0 nM: 2
427.365720000000010 150.905720000000000
410.463169999999990 204.626309999999990
f: 253 tv: 1 nM: 2
494.653529999999990 151.011810000000000
476.558839999999980 206.101609999999990
f: 254 tv: 0 nM: 2
428.738890000000030 150.949999999999990
411.932799999999990 204.422040000000010
f: 254 tv: 1 nM: 2
497.891660000000000 150.766660000000000
479.407100000000010 205.950819999999990
f: 255 tv: 0 nM: 2
430.481690000000010 150.510470000000000
413.782260000000010 204.615590000000000
f: 255 tv: 1 nM: 2
500.607449999999970 150.561980000000010
482.856049999999980 205.911620000000000
f: 256 tv: 0 nM: 2
432.408630000000020 150.167509999999990
414.814210000000000 204.500000000000000
f: 256 tv: 1 nM: 2
504.013150000000000 150.390350000000010
486.314419999999980 206.154630000000000
f: 257 tv: 0 nM: 2
434.536530000000030 150.244380000000010
417.117309999999970 204.572630000000000
f: 257 tv: 1 nM: 2
507.411990000000000 150.247999999999990
490.420200000000020 206.018779999999990
f: 258 tv: 0 nM: 2
436.748629999999990 150.128420000000010
419.190769999999990 205.130069999999990
f: 258 tv: 1 nM: 2
510.592440000000010 150.126049999999990
493.950010000000020 206.286840000000010
f: 259 tv: 0 nM: 2
438.873200000000000 149.894749999999990
421.242950000000010 205.076259999999990
f: 259 tv: 1 nM: 2
514.734130000000050 150.027770000000000
497.542329999999990 206.243390000000010
f: 260 tv: 0 nM: 2
441.704560000000010 150.047969999999990
423.638730000000010 205.572250000000000
f: 260 tv: 1 nM: 2
517.924380000000040 150.113450000000000
501.116910000000020 206.333329999999990
f: 261 tv: 0 nM: 2
443.310090000000000 150.324520000000010
426.040529999999990 205.686489999999990
f: 261 tv: 1 nM: 2
521.507449999999950 150.253739999999990
505.246280000000010 206.930340000000000
f: 262 tv: 0 nM: 2
446.152159999999980 150.266300000000000
428.053990000000000 206.042620000000000
f: 262 tv: 1 nM: 2
525.140009999999960 150.175999999999990
509.083340000000020 207.029570000000010
f: 263 tv: 0 nM: 2
449.017240000000020 150.251240000000000
431.367399999999980 206.596679999999990
f: 263 tv: 1 nM: 2
529.267579999999950 150.190140000000010
513.265009999999960 207.044999999999990
f: 264 tv: 0 nM: 2
451.819520000000010 150.500000000000000
433.738920000000010 207.110840000000000
f: 264 tv: 1 nM: 2
532.500000000000000 150.399990000000000
517.284970000000040 207.510760000000000
f: 265 tv: 0 nM: 2
454.545959999999980 150.856750000000010
436.960330000000000 207.544970000000010
f: 265 tv: 1 nM: 2
536.485050000000000 150.276119999999990
522.057559999999970 207.460600000000000
f: 266 tv: 0 nM: 2
457.209589999999990 151.027770000000000
439.865479999999990 208.223360000000010
f: 266 tv: 1 nM: 2
540.764220000000020 150.979670000000000
526.231450000000000 207.897140000000010
f: 267 tv: 0 nM: 2
460.615599999999970 151.233870000000000
443.169310000000000 208.902120000000000
f: 267 tv: 1 nM: 2
544.531979999999980 150.983990000000010
530.092710000000010 208.597569999999990
f: 268 tv: 0 nM: 2
464.038670000000020 151.873719999999990
446.710390000000020 209.521850000000000
f: 268 tv: 1 nM: 2
548.538090000000010 151.495240000000000
534.832400000000010 208.936810000000010
f: 269 tv: 0 nM: 2
467.294680000000030 151.881640000000000
450.438969999999980 210.061039999999990
f: 269 tv: 1 nM: 2
552.445370000000030 151.617650000000000
539.923520000000050 209.211760000000000
f: 270 tv: 0 nM: 2
470.750000000000000 152.958789999999990
453.469020000000000 210.464599999999990
f: 270 tv: 1 nM: 2
556.175600000000030 151.942749999999990
543.747679999999950 209.571760000000010
f: 271 tv: 0 nM: 2
474.210660000000020 152.837570000000000
458.091400000000020 211.354840000000000
f: 271 tv: 1 nM: 2
559.775449999999980 152.605930000000000
548.036380000000010 209.881069999999990
f: 272 tv: 0 nM: 2
477.771579999999970 153.154820000000000
461.217100000000020 211.958329999999990
f: 272 tv: 1 nM: 2
563.538450000000010 152.935900000000000
552.318419999999950 210.692110000000010
f: 273 tv: 0 nM: 2
481.755220000000010 153.864579999999990
466.116760000000000 212.723360000000010
f: 273 tv: 1 nM: 2
567.504519999999960 153.231810000000000
557.113650000000010 211.312500000000000
f: 274 tv: 0 nM: 2
485.163970000000010 154.072589999999990
469.629210000000000 213.269669999999990
f: 274 tv: 1 nM: 2
571.153500000000010 153.627199999999990
561.670229999999950 211.287229999999990
f: 275 tv: 0 nM: 2
489.247009999999990 154.514880000000010
473.971650000000010 213.729390000000000
f: 275 tv: 1 nM: 2
574.577580000000010 154.103460000000010
565.619569999999950 211.527179999999990
f: 276 tv: 0 nM: 2
493.094449999999990 155.038900000000010
478.163329999999970 214.457290000000000
f: 276 tv: 1 nM: 2
577.978820000000040 154.639829999999990
569.631470000000040 211.961330000000000
f: 277 tv: 0 nM: 2
497.023250000000020 155.889540000000010
482.461950000000000 215.342389999999990
f: 277 tv: 1 nM: 2
581.281740000000010 155.146819999999990
572.947509999999970 212.475140000000010
f: 278 tv: 0 nM: 2
500.674870000000000 155.978150000000000
486.512389999999980 215.670790000000010
f: 278 tv: 1 nM: 2
584.585270000000040 155.310070000000000
576.878720000000040 213.037129999999990
f: 279 tv: 0 nM: 2
505.015530000000010 156.924870000000000
490.737700000000020 216.155730000000010
f: 279 tv: 1 nM: 2
586.909549999999970 155.647609999999990
580.397889999999960 213.154450000000000
f: 280 tv: 0 nM: 2
508.048979999999970 157.028349999999990
494.734100000000010 216.962430000000010
f: 280 tv: 1 nM: 2
590.487300000000000 156.097460000000010
583.492430000000010 213.680910000000010
f: 281 tv: 0 nM: 2
511.500000000000000 157.500000000000000
498.565090000000000 217.039060000000010
f: 281 tv: 1 nM: 2
593.181400000000050 156.619480000000010
586.802059999999980 214.098950000000000
f: 282 tv: 0 nM: 2
515.329529999999980 157.863630000000000
503.363400000000010 218.688520000000010
f: 282 tv: 1 nM: 2
595.880549999999970 156.761059999999990
589.873720000000050 214.115980000000010
f: 283 tv: 0 nM: 2
518.756710000000000 158.358290000000010
507.578129999999990 218.020829999999990
f: 283 tv: 1 nM: 2
598.076289999999970 157.381350000000000
592.524350000000030 214.754060000000010
f: 284 tv: 0 nM: 2
523.000000000000000 158.500000000000000
511.021610000000010 218.586490000000000
f: 284 tv: 1 nM: 2
600.703549999999950 157.495579999999990
595.698980000000010 214.872449999999990
f: 285 tv: 0 nM: 2
526.232669999999980 159.014850000000000
514.730350000000040 218.696339999999990
f: 285 tv: 1 nM: 2
602.890750000000030 157.609240000000000
597.615599999999970 214.889790000000000
f: 286 tv: 0 nM: 2
531.000000000000000 159.000000000000000
518.304989999999980 219.009999999999990
f: 286 tv: 1 nM: 2
605.064030000000000 157.908009999999990
600.010009999999970 214.905000000000000
f: 287 tv: 0 nM: 2
532.482420000000050 159.173370000000010
522.234559999999990 219.141750000000000
f: 287 tv: 1 nM: 2
606.927860000000010 158.052889999999990
602.073549999999950 215.000000000000000
f: 288 tv: 0 nM: 2
535.882320000000050 159.419780000000000
525.921450000000050 219.850779999999990
f: 288 tv: 1 nM: 2
608.762269999999940 158.565570000000010
604.423829999999950 214.949230000000000
f: 289 tv: 0 nM: 2
539.266480000000000 159.609129999999990
529.471189999999980 219.426700000000010
f: 289 tv: 1 nM: 2
610.064089999999960 158.538469999999990
606.000000000000000 215.000000000000000
f: 290 tv: 0 nM: 2
542.401430000000000 159.938970000000010
532.787780000000000 219.965849999999990
f: 290 tv: 1 nM: 2
611.438660000000030 158.561330000000000
607.460820000000010 215.370479999999990
f: 291 tv: 0 nM: 2
546.170229999999950 159.957439999999990
535.831599999999980 220.025910000000010
f: 291 tv: 1 nM: 2
612.982610000000020 158.691300000000010
609.265629999999990 214.979170000000010
f: 292 tv: 0 nM: 2
548.141719999999960 160.234530000000010
539.723020000000020 219.919109999999990
f: 292 tv: 1 nM: 2
614.285709999999990 159.214280000000000
610.629820000000000 215.052490000000010
f: 293 tv: 0 nM: 2
550.898379999999970 160.500000000000000
542.574280000000040 220.292080000000000
f: 293 tv: 1 nM: 2
615.214290000000010 159.428570000000010
611.986819999999970 215.181580000000000
f: 294 tv: 0 nM: 2
553.856080000000020 160.916670000000010
545.557980000000040 220.338169999999990
f: 294 tv: 1 nM: 2
616.328430000000030 159.671570000000000
613.355959999999980 215.166670000000010
f: 295 tv: 0 nM: 2
556.123720000000050 160.906569999999990
548.220890000000050 220.881069999999990
f: 295 tv: 1 nM: 2
616.951360000000020 159.637159999999990
614.157469999999990 215.425410000000000
f: 296 tv: 0 nM: 2
558.864069999999970 161.369229999999990
551.302000000000020 220.480189999999990
f: 296 tv: 1 nM: 2
618.135620000000020 160.211870000000000
615.000000000000000 215.438549999999990
f: 297 tv: 0 nM: 2
561.303769999999990 162.018810000000000
553.901060000000030 220.906250000000000
f: 297 tv: 1 nM: 2
618.328859999999960 160.387390000000010
615.587220000000000 215.500000000000000
f: 298 tv: 0 nM: 2
563.405150000000050 162.058979999999990
556.655579999999990 221.222230000000000
f: 298 tv: 1 nM: 2
618.984860000000030 161.040400000000010
616.478150000000030 215.885250000000010
f: 299 tv: 0 nM: 2
564.407900000000040 162.981580000000010
559.221679999999990 221.762890000000000
f: 299 tv: 1 nM: 2
619.018680000000020 161.668229999999990
616.614690000000000 216.350010000000000
f: 300 tv: 0 nM: 2
567.137079999999970 163.325269999999990
561.291870000000020 222.051350000000010
f: 300 tv: 1 nM: 2
619.098209999999990 162.044649999999990
617.174870000000060 216.407100000000010
f: 301 tv: 0 nM: 2
568.831670000000030 163.693070000000010
563.590450000000030 222.750000000000000
f: 301 tv: 1 nM: 2
619.270629999999980 162.559630000000000
617.434510000000050 216.601200000000010
f: 302 tv: 0 nM: 2
570.878299999999970 164.373020000000000
565.770390000000020 222.739790000000000
f: 302 tv: 1 nM: 2
619.212099999999960 162.873729999999990
617.805730000000040 217.277140000000000
f: 303 tv: 0 nM: 2
572.441469999999980 165.111690000000010
567.800600000000030 223.445079999999990
f: 303 tv: 1 nM: 2
619.455870000000000 163.563719999999990
617.905030000000010 217.522340000000010
f: 304 tv: 0 nM: 2
573.770200000000050 165.952030000000010
569.637820000000030 223.845949999999990
f: 304 tv: 1 nM: 2
619.301019999999990 164.301030000000000
617.601139999999990 217.661849999999990
f: 305 tv: 0 nM: 2
574.816339999999970 166.270420000000000
571.453800000000000 224.480970000000010
f: 305 tv: 1 nM: 2
618.905639999999950 165.084900000000000
617.688290000000050 217.929020000000010
f: 306 tv: 0 nM: 2
575.931820000000020 166.770199999999990
572.853579999999970 224.342549999999990
f: 306 tv: 1 nM: 2
618.504879999999960 165.441740000000010
617.598820000000050 218.511630000000000
f: 307 tv: 0 nM: 2
577.093439999999990 167.295459999999990
574.771730000000050 225.010860000000010
f: 307 tv: 1 nM: 2
618.000000000000000 165.698200000000010
617.551209999999970 218.641570000000000
f: 308 tv: 0 nM: 2
577.909120000000030 167.580220000000000
575.928949999999990 225.060530000000000
f: 308 tv: 1 nM: 2
617.767879999999990 165.937500000000000
617.974000000000050 218.642850000000010
f: 309 tv: 0 nM: 2
578.186829999999990 168.250000000000000
577.162289999999980 225.374339999999990
f: 309 tv: 1 nM: 2
616.901790000000010 166.107149999999990
617.587520000000040 219.206250000000010
f: 310 tv: 0 nM: 2
578.937189999999990 168.743709999999990
577.606080000000020 225.641420000000010
f: 310 tv: 1 nM: 2
616.324100000000040 166.657410000000000
616.690489999999950 219.565470000000000
f: 311 tv: 0 nM: 2
579.175539999999960 168.654249999999990
578.143249999999970 225.486480000000000
f: 311 tv: 1 nM: 2
615.945560000000000 166.653470000000000
616.317080000000030 219.500000000000000
f: 312 tv: 0 nM: 2
578.989990000000030 168.905000000000000
577.944759999999970 226.071050000000010
f: 312 tv: 1 nM: 2
614.675899999999960 167.064820000000000
615.448790000000030 219.539150000000010
f: 313 tv: 0 nM: 2
578.906430000000000 169.204440000000010
578.075870000000010 225.851120000000010
f: 313 tv: 1 nM: 2
613.175539999999960 167.398940000000010
613.790889999999990 219.721210000000010
f: 314 tv: 0 nM: 2
578.521060000000030 169.221049999999990
577.140200000000050 225.624339999999990
f: 314 tv: 1 nM: 2
612.500000000000000 167.369990000000000
612.447509999999970 219.459870000000000
f: 315 tv: 0 nM: 2
577.853579999999970 169.453030000000010
576.583800000000000 225.703920000000010
f: 315 tv: 1 nM: 2
610.609990000000040 167.520000000000010
610.317080000000030 219.567080000000000
f: 316 tv: 0 nM: 2
577.011169999999990 169.427370000000000
575.414800000000010 225.403410000000010
f: 316 tv: 1 nM: 2
609.390009999999960 167.479999999999990
608.714659999999980 219.305080000000000
f: 317 tv: 0 nM: 2
576.131710000000000 169.314510000000010
574.308290000000060 225.186520000000000
f: 317 tv: 1 nM: 2
607.560610000000000 167.414140000000000
606.421389999999970 219.122639999999990
f: 318 tv: 0 nM: 2
575.418090000000010 169.471759999999990
573.138919999999980 225.033340000000010
f: 318 tv: 1 nM: 2
606.165039999999980 167.305829999999990
604.537479999999960 219.018750000000010
f: 319 tv: 0 nM: 2
573.424870000000060 169.398850000000010
571.514099999999980 224.788130000000000
f: 319 tv: 1 nM: 2
604.298829999999950 166.959779999999990
602.500000000000000 218.818760000000000
f: 320 tv: 0 nM: 2
572.980469999999970 168.849169999999990
570.090879999999970 224.419780000000000
f: 320 tv: 1 nM: 2
603.041200000000000 167.117650000000000
601.322270000000000 219.087340000000010
f: 321 tv: 0 nM: 2
572.019229999999990 168.997250000000010
568.824830000000020 224.369429999999990
f: 321 tv: 1 nM: 2
601.387079999999970 167.080639999999990
598.808470000000060 218.516230000000010
f: 322 tv: 0 nM: 2
570.071050000000010 168.902629999999990
566.330079999999950 224.313719999999990
f: 322 tv: 1 nM: 2
599.659970000000040 166.880010000000000
596.788450000000010 218.500000000000000
f: 323 tv: 0 nM: 2
568.484919999999990 168.563250000000010
565.127140000000050 223.632769999999990
f: 323 tv: 1 nM: 2
597.980770000000010 167.259610000000010
594.979000000000040 218.066440000000000
f: 324 tv: 0 nM: 2
567.488100000000030 168.410720000000000
563.589290000000010 223.410720000000000
f: 324 tv: 1 nM: 2
596.413270000000010 166.637759999999990
593.354550000000020 218.218189999999990
f: 325 tv: 0 nM: 2
565.709780000000020 168.445400000000010
561.645080000000010 223.287029999999990
f: 325 tv: 1 nM: 2
594.873780000000010 166.538829999999990
591.285219999999980 218.000000000000000
f: 326 tv: 0 nM: 2
564.002870000000030 168.163790000000010
559.475590000000010 223.213410000000010
f: 326 tv: 1 nM: 2
593.106810000000000 166.781560000000010
589.185299999999980 218.167830000000010
f: 327 tv: 0 nM: 2
561.927429999999960 168.040330000000010
557.455140000000030 222.980770000000010
f: 327 tv: 1 nM: 2
591.545899999999960 166.566329999999990
587.500000000000000 218.000000000000000
f: 328 tv: 0 nM: 2
560.432739999999970 167.570179999999990
555.696530000000050 222.398850000000010
f: 328 tv: 1 nM: 2
590.074280000000040 166.524750000000010
585.314939999999980 217.801940000000000
f: 329 tv: 0 nM: 2
558.204160000000000 167.349110000000000
553.396359999999960 222.237810000000000
f: 329 tv: 1 nM: 2
588.549989999999980 166.020000000000010
583.843319999999950 217.403339999999990
f: 330 tv: 0 nM: 2
556.133360000000040 166.984849999999990
550.803469999999950 222.078030000000010
f: 330 tv: 1 nM: 2
587.068179999999980 166.031810000000010
581.500000000000000 217.396350000000010
f: 331 tv: 0 nM: 2
554.893860000000020 167.365919999999990
548.354310000000050 221.637149999999990
f: 331 tv: 1 nM: 2
585.481319999999980 165.757000000000010
579.754459999999990 217.420120000000000
f: 332 tv: 0 nM: 2
552.595220000000040 167.142850000000010
545.788570000000050 221.757139999999990
f: 332 tv: 1 nM: 2
583.830259999999950 165.458710000000000
578.317080000000030 217.500000000000000
f: 333 tv: 0 nM: 2
550.484680000000030 166.365039999999990
543.837520000000040 221.218750000000000
f: 333 tv: 1 nM: 2
582.438660000000030 165.438670000000000
575.580379999999990 216.681549999999990
f: 334 tv: 0 nM: 2
548.186829999999990 166.631869999999990
540.945129999999950 221.018290000000010
f: 334 tv: 1 nM: 2
581.000000000000000 165.153060000000010
573.472899999999980 216.653609999999990
f: 335 tv: 0 nM: 2
546.719969999999990 166.254290000000000
537.925839999999990 220.826920000000000
f: 335 tv: 1 nM: 2
579.566339999999970 165.321429999999990
572.081789999999960 216.512570000000010
f: 336 tv: 0 nM: 2
544.581850000000030 165.827270000000000
535.983759999999960 220.159089999999990
f: 336 tv: 1 nM: 2
577.797059999999990 164.712880000000010
570.101810000000000 216.488020000000010
f: 337 tv: 0 nM: 2
541.656430000000000 165.619049999999990
533.012330000000020 220.117279999999990
f: 337 tv: 1 nM: 2
576.779419999999960 164.534320000000010
568.243650000000000 216.490510000000000
f: 338 tv: 0 nM: 2
539.878910000000020 165.403730000000000
530.104310000000050 219.009199999999990
f: 338 tv: 1 nM: 2
575.469969999999990 164.110000000000010
566.192810000000010 216.333329999999990
f: 339 tv: 0 nM: 2
537.723690000000030 165.097370000000010
527.674009999999950 219.058010000000000
f: 339 tv: 1 nM: 2
575.037349999999950 163.724300000000000
564.805730000000040 215.949050000000000
f: 340 tv: 0 nM: 2
535.711549999999990 164.743590000000010
525.239990000000030 218.282850000000000
f: 340 tv: 1 nM: 2
574.121520000000030 163.397200000000000
563.500000000000000 215.398799999999990
f: 341 tv: 0 nM: 2
534.052490000000030 164.535920000000000
522.933899999999990 217.859190000000010
f: 341 tv: 1 nM: 2
573.333309999999980 163.227280000000010
562.073849999999990 215.171140000000010
f: 342 tv: 0 nM: 2
532.739010000000010 164.046709999999990
520.896179999999960 217.439899999999990
f: 342 tv: 1 nM: 2
573.000000000000000 162.698200000000010
561.500000000000000 214.500000000000000
f: 343 tv: 0 nM: 2
531.101139999999990 163.236999999999990
518.309939999999980 217.347950000000000
f: 343 tv: 1 nM: 2
572.820190000000030 162.065800000000000
560.989140000000020 214.467389999999990
f: 344 tv: 0 nM: 2
529.743900000000050 162.329270000000010
516.469479999999980 216.615860000000000
f: 344 tv: 1 nM: 2
572.719600000000010 161.649540000000000
560.146730000000050 213.961960000000000
f: 345 tv: 0 nM: 2
528.137629999999940 161.817410000000000
514.737790000000020 216.359759999999990
f: 345 tv: 1 nM: 2
572.682680000000000 161.163469999999990
559.893860000000020 213.343570000000000
f: 346 tv: 0 nM: 2
527.690489999999950 161.625000000000000
513.193300000000020 215.930420000000000
f: 346 tv: 1 nM: 2
572.567930000000050 160.601940000000010
559.544679999999970 213.117320000000010
f: 347 tv: 0 nM: 2
525.951050000000010 161.028349999999990
511.807500000000000 215.350269999999990
f: 347 tv: 1 nM: 2
572.911320000000050 160.225799999999990
559.640139999999970 212.321429999999990
f: 348 tv: 0 nM: 2
525.403379999999970 160.500000000000000
510.251280000000010 214.969539999999990
f: 348 tv: 1 nM: 2
573.406250000000000 159.614579999999990
559.731630000000000 212.361590000000010
f: 349 tv: 0 nM: 2
524.428949999999990 160.076140000000010
508.766140000000010 214.034940000000010
f: 349 tv: 1 nM: 2
573.822450000000000 159.238310000000010
560.010859999999980 211.701079999999990
f: 350 tv: 0 nM: 2
523.336120000000050 159.497220000000000
507.828890000000000 213.671130000000010
f: 350 tv: 1 nM: 2
574.859799999999950 158.434589999999990
560.402040000000060 211.432979999999990
f: 351 tv: 0 nM: 2
523.041690000000020 158.932300000000000
506.687500000000000 212.953129999999990
f: 351 tv: 1 nM: 2
575.517090000000050 158.102569999999990
560.605410000000010 210.856750000000010
f: 352 tv: 0 nM: 2
522.537230000000020 158.180849999999990
505.830809999999990 213.058079999999990
f: 352 tv: 1 nM: 2
576.800899999999960 157.734510000000000
561.250000000000000 210.265790000000010
f: 353 tv: 0 nM: 2
522.380369999999970 158.009570000000000
504.677669999999980 212.045680000000000
f: 353 tv: 1 nM: 2
577.927980000000050 157.300839999999990
562.191469999999980 209.898940000000010
f: 354 tv: 0 nM: 2
521.969360000000050 157.653060000000010
504.702639999999970 211.949999999999990
f: 354 tv: 1 nM: 2
579.475710000000050 156.558259999999990
563.062500000000000 209.557300000000000
f: 355 tv: 0 nM: 2
522.086729999999990 157.020420000000000
503.906250000000000 211.421879999999990
f: 355 tv: 1 nM: 2
580.799989999999980 156.199999999999990
564.179989999999980 209.074999999999990
f: 356 tv: 0 nM: 2
522.246030000000020 156.280430000000000
503.465179999999980 211.223880000000010
f: 356 tv: 1 nM: 2
582.732480000000010 155.767550000000000
565.786070000000000 208.817020000000010
f: 357 tv: 0 nM: 2
522.708980000000000 156.014919999999990
503.423650000000010 211.155170000000000
f: 357 tv: 1 nM: 2
584.561339999999970 155.561330000000000
567.335940000000050 208.341140000000000
f: 358 tv: 0 nM: 2
523.430420000000030 155.961330000000000
503.673459999999980 210.954090000000010
f: 358 tv: 1 nM: 2
586.821410000000010 155.133929999999990
569.655269999999970 208.181580000000000
f: 359 tv: 0 nM: 2
524.356750000000030 155.575520000000010
504.208980000000000 210.947080000000000
f: 359 tv: 1 nM: 2
589.286380000000010 155.022719999999990
571.934020000000030 208.489849999999990
f: 360 tv: 0 nM: 2
525.856750000000030 155.545940000000000
505.146909999999990 210.992259999999990
f: 360 tv: 1 nM: 2
591.581050000000000 154.747739999999990
574.213439999999990 207.923980000000000
f: 361 tv: 0 nM: 2
527.115969999999950 155.719069999999990
506.426820000000020 210.863419999999990
f: 361 tv: 1 nM: 2
594.436280000000010 154.544109999999990
577.820370000000030 208.386230000000010
f: 362 tv: 0 nM: 2
528.866149999999950 155.143939999999990
508.083340000000020 211.219699999999990
f: 362 tv: 1 nM: 2
597.436280000000010 154.544109999999990
580.947509999999970 208.535920000000000
f: 363 tv: 0 nM: 2
530.616210000000020 155.245939999999990
510.095370000000000 211.884019999999990
f: 363 tv: 1 nM: 2
600.542850000000040 154.890469999999990
583.840450000000030 208.760640000000000
f: 364 tv: 0 nM: 2
532.545960000000040 155.764860000000000
511.965120000000010 212.079070000000000
f: 364 tv: 1 nM: 2
603.686889999999950 154.859820000000010
587.580140000000030 208.986189999999990
f: 365 tv: 0 nM: 2
534.997439999999980 155.600510000000010
514.255980000000020 212.062199999999990
f: 365 tv: 1 nM: 2
607.429260000000000 154.900939999999990
591.131710000000000 209.276890000000010
f: 366 tv: 0 nM: 2
537.790399999999980 155.896469999999990
516.969969999999990 212.785000000000000
f: 366 tv: 1 nM: 2
610.732849999999980 155.125949999999990
594.950010000000020 209.071050000000010
f: 367 tv: 0 nM: 2
540.481570000000030 155.949999999999990
519.734439999999950 213.846890000000000
f: 367 tv: 1 nM: 2
614.306029999999960 155.125000000000000
599.230770000000010 209.582410000000010
f: 368 tv: 0 nM: 2
543.190920000000010 156.418180000000010
522.061649999999990 213.547940000000010
f: 368 tv: 1 nM: 2
617.959110000000010 155.295459999999990
602.795840000000000 209.620420000000000
f: 369 tv: 0 nM: 2
545.979190000000020 155.989579999999990
525.470580000000040 214.294109999999990
f: 369 tv: 1 nM: 2
621.820190000000030 155.232450000000000
607.220890000000050 210.084949999999990
f: 370 tv: 0 nM: 2
549.407649999999990 156.231979999999990
527.905639999999950 214.528300000000000
f: 370 tv: 1 nM: 2
625.688599999999950 155.285100000000000
610.875000000000000 210.139150000000000
f: 371 tv: 0 nM: 2
552.385560000000050 156.920400000000000
532.024289999999950 215.082519999999990
f: 371 tv: 1 nM: 2
629.181400000000050 155.619480000000010
614.804570000000010 210.309650000000000
f: 372 tv: 0 nM: 2
556.151730000000040 156.810939999999990
535.506899999999970 215.546079999999990
f: 372 tv: 1 nM: 2
633.563719999999990 155.367650000000000
619.528929999999950 210.371050000000000
f: 373 tv: 0 nM: 2
559.395020000000050 156.384999999999990
538.879519999999960 215.925000000000010
f: 373 tv: 1 nM: 2
636.991520000000040 155.593220000000000
623.687130000000020 210.929820000000010
f: 374 tv: 0 nM: 2
563.167419999999990 156.800459999999990
542.591490000000020 215.904020000000000
f: 374 tv: 1 nM: 2
641.261660000000010 155.593459999999990
627.738650000000010 210.738630000000000
f: 375 tv: 0 nM: 2
566.625000000000000 156.939820000000000
546.778260000000050 216.243480000000010
f: 375 tv: 1 nM: 2
644.995670000000020 155.495650000000010
632.511349999999990 211.011370000000000
f: 376 tv: 0 nM: 2
570.761719999999970 156.580860000000000
550.687810000000010 216.845080000000000
f: 376 tv: 1 nM: 2
648.589600000000020 155.646220000000000
636.863399999999960 210.904630000000000
f: 377 tv: 0 nM: 2
574.718629999999960 156.706970000000010
555.243159999999990 217.081970000000010
f: 377 tv: 1 nM: 2
652.537230000000020 155.537229999999990
641.012209999999980 211.006100000000000
f: 378 tv: 0 nM: 2
578.552730000000000 156.902009999999990
558.574460000000040 217.346800000000000
f: 378 tv: 1 nM: 2
656.014400000000020 155.668270000000010
645.272219999999950 210.961109999999990
f: 379 tv: 0 nM: 2
582.289490000000000 157.009570000000000
563.295899999999960 217.690370000000000
f: 379 tv: 1 nM: 2
659.889400000000020 155.552889999999990
649.373659999999970 210.932799999999990
f: 380 tv: 0 nM: 2
586.995599999999970 157.024229999999990
568.262939999999960 217.366379999999990
f: 380 tv: 1 nM: 2
663.536870000000020 155.699999999999990
653.839169999999970 210.891969999999990
f: 381 tv: 0 nM: 2
591.424129999999990 156.660720000000000
572.618410000000040 217.736850000000000
f: 381 tv: 1 nM: 2
667.429930000000010 155.733640000000010
658.049989999999980 210.776320000000000
f: 382 tv: 0 nM: 2
595.685359999999950 157.039030000000000
577.865360000000010 217.848909999999990
f: 382 tv: 1 nM: 2
670.711729999999990 155.545040000000000
661.497010000000050 210.645829999999990
f: 383 tv: 0 nM: 2
599.889649999999960 156.777019999999990
582.632629999999950 218.076539999999990
f: 383 tv: 1 nM: 2
674.138370000000010 155.424100000000010
665.380430000000050 210.956529999999990
f: 384 tv: 0 nM: 2
603.866819999999960 156.964949999999990
586.654049999999980 218.593430000000010
f: 384 tv: 1 nM: 2
676.922299999999950 155.422329999999990
669.403929999999950 210.987689999999990
f: 385 tv: 0 nM: 2
608.384279999999990 156.884260000000010
592.038270000000010 218.231979999999990
f: 385 tv: 1 nM: 2
681.000000000000000 155.076079999999990
673.290219999999980 210.560350000000000
f: 386 tv: 0 nM: 2
612.491089999999990 156.924440000000000
596.166690000000020 218.314010000000000
f: 386 tv: 1 nM: 2
683.708740000000030 155.315540000000000
676.642460000000030 210.233870000000000
f: 387 tv: 0 nM: 2
616.799989999999980 156.956529999999990
600.677919999999970 218.470720000000000
f: 387 tv: 1 nM: 2
687.220699999999970 155.216219999999990
680.163999999999990 210.244630000000000
f: 388 tv: 0 nM: 2
621.276610000000010 156.827670000000010
605.192320000000000 218.610580000000000
f: 388 tv: 1 nM: 2
689.708009999999940 155.192000000000010
683.668329999999970 210.123110000000000
f: 389 tv: 0 nM: 2
624.923400000000020 156.976589999999990
609.800479999999990 218.575680000000010
f: 389 tv: 1 nM: 2
692.450010000000020 155.277269999999990
686.621949999999970 210.019520000000000
f: 390 tv: 0 nM: 2
628.976379999999950 157.038620000000010
614.402220000000060 218.759999999999990
f: 390 tv: 1 nM: 2
695.034490000000010 155.172410000000010
689.748720000000050 209.369350000000000
f: 391 tv: 0 nM: 2
633.500000000000000 157.203610000000000
619.088870000000040 218.667360000000000
f: 391 tv: 1 nM: 2
697.750000000000000 155.133929999999990
692.685849999999960 209.866490000000000
f: 392 tv: 0 nM: 2
637.979249999999980 156.705060000000000
623.880189999999970 218.762670000000010
f: 392 tv: 1 nM: 2
700.000000000000000 155.000000000000000
695.472899999999980 209.790629999999990
f: 393 tv: 0 nM: 2
641.444949999999950 157.119260000000000
627.400819999999950 218.888669999999990
f: 393 tv: 1 nM: 2
702.224119999999970 154.905170000000000
697.600519999999960 209.132280000000010
f: 394 tv: 0 nM: 2
645.493100000000030 156.799540000000010
631.709410000000050 219.119660000000010
f: 394 tv: 1 nM: 2
704.925420000000030 154.934200000000000
700.903320000000010 209.397799999999990
f: 395 tv: 0 nM: 2
649.871340000000030 157.109219999999990
636.066529999999940 219.000000000000000
f: 395 tv: 1 nM: 2
706.913270000000010 155.086729999999990
703.316339999999970 209.142850000000010
f: 396 tv: 0 nM: 2
653.136780000000040 157.264950000000000
640.340029999999960 219.217150000000000
f: 396 tv: 1 nM: 2
708.961549999999990 155.048080000000000
705.336059999999970 209.000000000000000
f: 397 tv: 0 nM: 2
656.920470000000020 157.343189999999990
644.644769999999990 219.253390000000000
f: 397 tv: 1 nM: 2
710.806580000000050 155.419819999999990
707.396179999999960 209.114749999999990
f: 398 tv: 0 nM: 2
660.548829999999950 157.341860000000000
648.500000000000000 219.733049999999990
f: 398 tv: 1 nM: 2
712.519229999999990 155.375000000000000
709.260310000000000 209.126280000000010
f: 399 tv: 0 nM: 2
664.176450000000050 157.906859999999990
652.897219999999950 219.869159999999990
f: 399 tv: 1 nM: 2
714.261660000000010 155.537380000000010
710.937189999999990 209.075380000000000
f: 400 tv: 0 nM: 2
668.154419999999960 158.227939999999990
656.367740000000030 219.822880000000000
f: 400 tv: 1 nM: 2
715.615720000000010 155.504619999999990
713.105649999999970 209.157209999999990
f: 401 tv: 0 nM: 2
671.843510000000040 158.278259999999990
661.002200000000020 220.324450000000010
f: 401 tv: 1 nM: 2
717.040399999999980 155.762630000000000
714.653199999999970 209.250000000000000
f: 402 tv: 0 nM: 2
674.630549999999970 158.682269999999990
664.710389999999960 220.715350000000000
f: 402 tv: 1 nM: 2
718.500000000000000 156.219060000000010
715.690489999999950 209.398799999999990
f: 403 tv: 0 nM: 2
677.678409999999990 159.051639999999990
667.396120000000000 220.958940000000010
f: 403 tv: 1 nM: 2
719.191959999999990 156.459820000000010
717.157469999999990 209.458560000000010
f: 404 tv: 0 nM: 2
680.860959999999980 159.199999999999990
670.612610000000020 220.909910000000000
f: 404 tv: 1 nM: 2
720.464659999999980 156.500000000000000
718.537479999999960 209.506260000000000
f: 405 tv: 0 nM: 2
683.511480000000010 159.869260000000000
674.064330000000040 221.132780000000000
f: 405 tv: 1 nM: 2
721.260009999999970 157.369990000000000
719.408260000000040 209.718930000000000
f: 406 tv: 0 nM: 2
686.369689999999990 160.135070000000010
677.486390000000030 221.586369999999990
f: 406 tv: 1 nM: 2
721.582520000000050 157.567960000000000
719.988039999999960 210.038929999999990
f: 407 tv: 0 nM: 2
688.793030000000040 160.600400000000010
680.466680000000000 222.023069999999990
f: 407 tv: 1 nM: 2
722.028009999999990 157.761689999999990
720.692750000000050 210.410609999999990
f: 408 tv: 0 nM: 2
691.133789999999980 161.111850000000000
683.172299999999950 222.483000000000000
f: 408 tv: 1 nM: 2
722.571410000000010 157.939560000000000
721.250000000000000 210.361120000000000
f: 409 tv: 0 nM: 2
693.563110000000050 161.815410000000010
685.989990000000030 223.030000000000000
f: 409 tv: 1 nM: 2
723.090450000000030 158.580950000000000
721.562869999999980 211.108569999999990
f: 410 tv: 0 nM: 2
695.368290000000000 162.165850000000010
688.557009999999990 223.530700000000000
f: 410 tv: 1 nM: 2
723.428589999999990 159.060440000000000
722.027159999999980 211.163040000000000
f: 411 tv: 0 nM: 2
697.767579999999950 163.093899999999990
691.213619999999990 223.777269999999990
f: 411 tv: 1 nM: 2
723.261660000000010 159.546719999999990
722.233150000000020 211.972399999999990
f: 412 tv: 0 nM: 2
699.691649999999980 163.451539999999990
693.878720000000040 224.205440000000010
f: 412 tv: 1 nM: 2
723.276610000000010 160.000000000000000
722.302490000000030 211.907410000000000
f: 413 tv: 0 nM: 2
700.865050000000000 164.205749999999990
696.227480000000010 224.740340000000000
f: 413 tv: 1 nM: 2
722.790830000000030 160.566329999999990
723.123410000000040 212.338609999999990
f: 414 tv: 0 nM: 2
702.538819999999990 164.956619999999990
698.393980000000060 225.147460000000000
f: 414 tv: 1 nM: 2
722.815550000000030 161.237869999999990
722.714780000000020 212.899319999999990
f: 415 tv: 0 nM: 2
703.954100000000040 165.541059999999990
700.362920000000030 225.974629999999990
f: 415 tv: 1 nM: 2
722.596310000000020 161.600920000000000
722.988650000000010 212.761370000000000
f: 416 tv: 0 nM: 2
705.099489999999950 165.953890000000000
702.492430000000010 226.098480000000000
f: 416 tv: 1 nM: 2
721.717409999999970 162.358700000000000
723.290830000000030 213.013080000000000
f: 417 tv: 0 nM: 2
706.026849999999970 166.170729999999990
704.582949999999980 226.307310000000000
f: 417 tv: 1 nM: 2
721.822570000000040 162.612900000000000
723.286560000000010 213.640350000000010
f: 418 tv: 0 nM: 2
707.236329999999950 166.776119999999990
705.922059999999990 226.325269999999990
f: 418 tv: 1 nM: 2
721.335079999999950 162.898940000000010
722.908199999999970 213.655059999999990
f: 419 tv: 0 nM: 2
707.454960000000030 166.945500000000010
707.010440000000020 226.447920000000010
f: 419 tv: 1 nM: 2
720.479979999999950 163.479999999999990
723.330259999999950 213.657410000000000
f: 420 tv: 0 nM: 2
707.734310000000050 167.060390000000010
707.936280000000010 226.759800000000010
f: 420 tv: 1 nM: 2
719.668329999999970 163.683169999999990
722.756650000000040 213.630010000000000
f: 421 tv: 0 nM: 2
707.667479999999950 167.258379999999990
707.883360000000040 226.954759999999990
f: 421 tv: 1 nM: 2
718.856379999999940 163.803190000000000
721.485540000000010 214.181150000000000
f: 422 tv: 0 nM: 2
707.686159999999970 167.696810000000000
707.753600000000010 226.978260000000010
f: 422 tv: 1 nM: 2
717.500000000000000 163.729170000000010
719.544310000000000 214.018980000000000
f: 423 tv: 0 nM: 2
706.667479999999950 167.406690000000000
706.864619999999950 226.403320000000010
f: 423 tv: 1 nM: 2
715.551699999999980 164.063220000000000
717.992619999999990 214.166670000000010
f: 424 tv: 0 nM: 2
705.643860000000020 167.878999999999990
705.416690000000020 226.776890000000010
f: 424 tv: 1 nM: 2
713.968380000000020 163.936710000000010
716.172730000000000 214.351519999999990
f: 425 tv: 0 nM: 2
704.260620000000020 167.638309999999990
704.010620000000020 226.170210000000000
f: 425 tv: 1 nM: 2
711.847229999999970 163.791670000000010
713.395999999999960 213.735989999999990
f: 426 tv: 0 nM: 2
702.885189999999970 167.854580000000000
701.914980000000010 225.990010000000010
f: 426 tv: 1 nM: 2
710.016110000000030 163.946239999999990
711.069820000000050 214.121320000000000
f: 427 tv: 0 nM: 2
701.301510000000010 167.922100000000000
700.200990000000050 225.771359999999990
f: 427 tv: 1 nM: 2
708.174740000000040 164.354369999999990
708.403199999999970 213.895160000000000
f: 428 tv: 0 nM: 2
700.130430000000050 167.702900000000000
698.710630000000040 225.763960000000000
f: 428 tv: 1 nM: 2
706.086729999999990 163.831639999999990
706.217099999999960 213.868419999999990
f: 429 tv: 0 nM: 2
698.066339999999970 167.903060000000010
696.583309999999980 225.744949999999990
f: 429 tv: 1 nM: 2
704.292540000000030 164.335109999999990
703.054319999999960 213.945650000000000
f: 430 tv: 0 nM: 2
696.762880000000000 167.685560000000010
694.002749999999990 225.723760000000000
f: 430 tv: 1 nM: 2
702.413329999999970 164.020000000000010
701.565799999999970 213.611850000000000
f: 431 tv: 0 nM: 2
695.475829999999970 168.077959999999990
692.597719999999980 225.609190000000010
f: 431 tv: 1 nM: 2
701.216680000000000 163.927780000000010
699.500000000000000 214.084960000000000
f: 432 tv: 0 nM: 2
693.605410000000010 168.424319999999990
690.486329999999950 225.357920000000010
f: 432 tv: 1 nM: 2
699.037230000000020 164.494679999999990
697.485840000000050 214.184400000000010
f: 433 tv: 0 nM: 2
692.479979999999950 168.759999999999990
688.838619999999990 225.656080000000000
f: 433 tv: 1 nM: 2
697.605530000000040 164.761110000000000
695.379459999999990 214.219860000000010
f: 434 tv: 0 nM: 2
690.661560000000010 168.582050000000010
686.568670000000000 225.991760000000000
f: 434 tv: 1 nM: 2
696.141300000000000 165.086960000000000
693.448300000000020 214.693099999999990
f: 435 tv: 0 nM: 2
688.417419999999990 168.912839999999990
684.399409999999990 226.242600000000010
f: 435 tv: 1 nM: 2
694.494810000000030 164.859379999999990
690.937990000000010 214.537190000000010
f: 436 tv: 0 nM: 2
686.857120000000010 169.260210000000000
682.389159999999950 226.007740000000010
f: 436 tv: 1 nM: 2
692.840640000000010 165.571429999999990
689.150020000000040 214.850010000000000
f: 437 tv: 0 nM: 2
684.944460000000050 169.283340000000010
680.172670000000040 226.347929999999990
f: 437 tv: 1 nM: 2
691.000000000000000 165.500000000000000
687.558350000000020 214.875000000000000
f: 438 tv: 0 nM: 2
683.073669999999990 169.668430000000000
677.992129999999970 226.086840000000000
f: 438 tv: 1 nM: 2
689.500000000000000 166.000000000000000
685.620540000000010 214.780139999999990
f: 439 tv: 0 nM: 2
681.000000000000000 170.096939999999990
674.944089999999960 226.398030000000010
f: 439 tv: 1 nM: 2
688.425290000000020 165.959779999999990
683.652590000000030 215.535720000000000
f: 440 tv: 0 nM: 2
679.141790000000010 170.149260000000000
672.653440000000050 226.089949999999990
f: 440 tv: 1 nM: 2
686.500000000000000 166.000000000000000
681.611819999999970 215.401320000000000
f: 441 tv: 0 nM: 2
677.212040000000000 170.231020000000000
670.600590000000010 226.224850000000000
f: 441 tv: 1 nM: 2
685.054809999999970 166.321910000000000
679.235660000000050 215.831210000000000
f: 442 tv: 0 nM: 2
675.725649999999970 170.307690000000010
667.668879999999940 226.413909999999990
f: 442 tv: 1 nM: 2
683.562500000000000 166.364579999999990
678.025880000000030 215.767239999999990
f: 443 tv: 0 nM: 2
673.228939999999970 170.276320000000000
665.783140000000000 226.000000000000000
f: 443 tv: 1 nM: 2
682.202940000000010 166.643570000000010
676.219420000000010 215.762589999999990
f: 444 tv: 0 nM: 2
671.909120000000030 170.580220000000000
663.190370000000030 226.338069999999990
f: 444 tv: 1 nM: 2
681.126340000000030 166.731580000000010
674.265260000000010 216.009140000000000
f: 445 tv: 0 nM: 2
669.797969999999960 170.535360000000000
661.011409999999960 226.425720000000010
f: 445 tv: 1 nM: 2
680.517879999999990 167.136900000000000
672.814820000000050 216.018520000000000
f: 446 tv: 0 nM: 2
668.198980000000010 170.838300000000000
658.873659999999970 226.631710000000000
f: 446 tv: 1 nM: 2
678.980770000000010 166.878199999999990
671.369569999999950 215.919250000000010
f: 447 tv: 0 nM: 2
666.094969999999990 170.935000000000000
656.442199999999960 226.485549999999990
f: 447 tv: 1 nM: 2
678.221070000000050 167.078949999999990
670.399350000000030 216.191560000000010
f: 448 tv: 0 nM: 2
665.231689999999960 170.921950000000010
654.351139999999990 226.272480000000000
f: 448 tv: 1 nM: 2
677.545470000000020 166.897719999999990
669.564820000000050 216.447530000000000
f: 449 tv: 0 nM: 2
663.489010000000010 170.609890000000010
652.442199999999960 226.289019999999990
f: 449 tv: 1 nM: 2
677.039310000000000 167.011230000000010
669.055179999999950 215.658080000000010
f: 450 tv: 0 nM: 2
661.772699999999990 170.722489999999990
650.920110000000020 226.331359999999990
f: 450 tv: 1 nM: 2
676.494689999999990 166.760640000000000
667.819030000000000 215.858900000000010
f: 451 tv: 0 nM: 2
660.819150000000040 170.531920000000010
649.491760000000000 226.052200000000000
f: 451 tv: 1 nM: 2
676.061100000000010 166.338879999999990
667.000000000000000 216.293110000000010
f: 452 tv: 0 nM: 2
659.881899999999970 170.407029999999990
647.282289999999990 225.852160000000000
f: 452 tv: 1 nM: 2
676.168580000000020 166.389540000000010
667.057680000000000 215.596160000000000
f: 453 tv: 0 nM: 2
658.923459999999980 170.163270000000010
645.932310000000030 225.656250000000000
f: 453 tv: 1 nM: 2
675.886110000000030 166.247530000000010
666.192570000000050 215.868239999999990
f: 454 tv: 0 nM: 2
658.647219999999950 169.822340000000000
644.452390000000040 225.486770000000010
f: 454 tv: 1 nM: 2
675.939390000000000 166.186870000000000
665.650330000000050 215.751759999999990
f: 455 tv: 0 nM: 2
657.383670000000050 169.324250000000010
643.083309999999980 225.153230000000010
f: 455 tv: 1 nM: 2
676.398929999999950 165.824459999999990
665.616639999999960 215.683330000000010
f: 456 tv: 0 nM: 2
656.843020000000020 169.173920000000010
642.596679999999990 224.969619999999990
f: 456 tv: 1 nM: 2
676.461120000000050 165.161120000000010
665.671079999999960 215.164469999999990
f: 457 tv: 0 nM: 2
656.888310000000050 168.626910000000010
641.381899999999970 224.453290000000010
f: 457 tv: 1 nM: 2
677.717650000000050 164.547059999999990
666.220220000000040 214.500000000000000
f: 458 tv: 0 nM: 2
656.613039999999960 168.183410000000010
641.028929999999950 223.813160000000010
f: 458 tv: 1 nM: 2
678.052370000000000 164.695240000000010
666.500000000000000 214.309530000000000
f: 459 tv: 0 nM: 2
656.613519999999990 167.717389999999990
640.314510000000040 223.448929999999990
f: 459 tv: 1 nM: 2
678.675230000000060 164.216489999999990
667.511899999999970 213.714280000000000
f: 460 tv: 0 nM: 2
656.645260000000010 167.426189999999990
640.113650000000010 222.876270000000010
f: 460 tv: 1 nM: 2
680.168400000000020 163.921050000000010
667.868410000000040 213.427629999999990
f: 461 tv: 0 nM: 2
657.266480000000000 166.751270000000010
640.038999999999990 222.426830000000000
f: 461 tv: 1 nM: 2
681.430849999999960 163.388309999999990
668.774170000000030 212.874190000000000
f: 462 tv: 0 nM: 2
657.653140000000010 166.000000000000000
640.437810000000010 221.947370000000010
f: 462 tv: 1 nM: 2
682.467040000000000 163.219789999999990
670.262629999999940 212.661390000000010
f: 463 tv: 0 nM: 2
658.843750000000000 165.588550000000000
640.909120000000030 221.599560000000000
f: 463 tv: 1 nM: 2
684.364559999999980 162.364579999999990
671.668879999999940 212.049669999999990
f: 464 tv: 0 nM: 2
660.085019999999990 165.020000000000010
641.725590000000010 220.918610000000000
f: 464 tv: 1 nM: 2
685.614140000000020 162.070650000000000
672.968200000000020 211.450870000000010
f: 465 tv: 0 nM: 2
661.202940000000010 164.579209999999990
642.640319999999970 220.543360000000010
f: 465 tv: 1 nM: 2
687.073669999999990 161.773680000000010
674.500000000000000 211.324999999999990
f: 466 tv: 0 nM: 2
662.926209999999970 164.569050000000000
644.251399999999990 220.453030000000010
f: 466 tv: 1 nM: 2
689.260859999999980 161.315220000000010
675.882809999999950 210.820310000000010
f: 467 tv: 0 nM: 2
664.709780000000020 163.780489999999990
645.817019999999960 220.100510000000010
f: 467 tv: 1 nM: 2
690.982539999999970 161.052320000000010
678.442320000000000 210.826920000000000
f: 468 tv: 0 nM: 2
666.470580000000040 163.583329999999990
647.708740000000030 219.904630000000000
f: 468 tv: 1 nM: 2
693.261110000000030 160.672230000000010
680.487179999999970 210.525630000000010
f: 469 tv: 0 nM: 2
668.616940000000000 163.658260000000010
649.784670000000010 219.972780000000000
f: 469 tv: 1 nM: 2
695.021060000000030 160.605259999999990
682.408509999999980 210.408539999999990
f: 470 tv: 0 nM: 2
670.945799999999960 163.298039999999990
651.952940000000010 219.868810000000000
f: 470 tv: 1 nM: 2
696.797059999999990 160.594060000000010
685.000000000000000 210.000000000000000
f: 471 tv: 0 nM: 2
673.290529999999990 163.551799999999990
654.575990000000050 220.090679999999990
f: 471 tv: 1 nM: 2
699.123659999999970 160.591399999999990
687.459529999999970 210.387280000000000
f: 472 tv: 0 nM: 2
675.699520000000010 163.566509999999990
656.792730000000010 220.334200000000010
f: 472 tv: 1 nM: 2
701.238650000000010 160.500000000000000
689.346369999999980 210.527120000000000
f: 473 tv: 0 nM: 2
678.433470000000060 163.682269999999990
659.479370000000020 220.548160000000000
f: 473 tv: 1 nM: 2
703.619569999999950 160.663040000000000
691.783869999999980 210.154850000000010
f: 474 tv: 0 nM: 2
681.076360000000020 164.000000000000000
662.509400000000030 220.971830000000010
f: 474 tv: 1 nM: 2
705.545899999999960 160.566329999999990
694.071410000000010 210.694809999999990
f: 475 tv: 0 nM: 2
684.229490000000060 164.053149999999990
665.727719999999980 221.330990000000010
f: 475 tv: 1 nM: 2
708.176820000000020 160.762190000000000
695.986940000000000 210.611120000000000
f: 476 tv: 0 nM: 2
686.301389999999970 164.175230000000000
668.250000000000000 221.210780000000000
f: 476 tv: 1 nM: 2
709.847350000000010 160.968410000000010
698.901979999999980 210.598040000000000
f: 477 tv: 0 nM: 2
689.416259999999970 164.178730000000000
671.021849999999970 221.283980000000010
f: 477 tv: 1 nM: 2
711.823790000000030 160.885709999999990
700.947940000000020 211.031250000000000
f: 478 tv: 0 nM: 2
692.347170000000010 164.500000000000000
674.362790000000020 221.788379999999990
f: 478 tv: 1 nM: 2
714.210510000000000 161.678959999999990
702.976810000000000 211.218539999999990
f: 479 tv: 0 nM: 2
695.290219999999980 164.658539999999990
677.802370000000000 222.054759999999990
f: 479 tv: 1 nM: 2
716.438660000000030 161.438670000000000
704.915589999999950 210.863630000000000
f: 480 tv: 0 nM: 2
698.118349999999960 164.753620000000010
680.309750000000010 222.402179999999990
f: 480 tv: 1 nM: 2
718.712520000000040 160.800000000000010
707.200010000000020 211.107409999999990
f: 481 tv: 0 nM: 2
701.082149999999960 165.021739999999990
683.677860000000010 222.636599999999990
f: 481 tv: 1 nM: 2
720.609990000000040 161.610000000000010
709.611449999999990 211.534290000000000
f: 482 tv: 0 nM: 2
704.027529999999960 165.146790000000010
686.801759999999940 223.182819999999990
f: 482 tv: 1 nM: 2
722.211369999999990 161.577319999999990
712.301939999999950 211.347399999999990
f: 483 tv: 0 nM: 2
707.295169999999980 165.548460000000010
690.120180000000000 223.615389999999990
f: 483 tv: 1 nM: 2
723.677059999999980 161.843750000000000
714.646849999999970 211.965620000000000
f: 484 tv: 0 nM: 2
710.302550000000000 166.017940000000010
693.564089999999960 223.699999999999990
f: 484 tv: 1 nM: 2
726.373529999999960 162.287350000000000
716.107420000000050 211.703710000000000
f: 485 tv: 0 nM: 2
713.353520000000000 166.111120000000000
696.310970000000000 223.855729999999990
f: 485 tv: 1 nM: 2
728.171200000000000 162.000000000000000
718.182559999999970 211.828640000000010
f: 486 tv: 0 nM: 2
716.497560000000020 166.368290000000000
700.488590000000040 224.257139999999990
f: 486 tv: 1 nM: 2
730.145139999999970 162.354840000000000
720.587650000000050 211.724030000000000
f: 487 tv: 0 nM: 2
719.185610000000000 166.493450000000000
703.286129999999960 224.421969999999990
f: 487 tv: 1 nM: 2
731.579529999999980 162.329540000000010
722.585510000000000 211.572370000000010
f: 488 tv: 0 nM: 2
722.797550000000000 166.921950000000010
706.408869999999980 224.815410000000010
f: 488 tv: 1 nM: 2
733.847530000000010 162.628050000000000
724.416690000000020 211.868060000000010
f: 489 tv: 0 nM: 2
725.681580000000050 167.071050000000010
709.128839999999970 225.039310000000000
f: 489 tv: 1 nM: 2
734.963870000000040 162.475910000000000
726.669980000000010 211.996669999999990
f: 490 tv: 0 nM: 2
728.872380000000020 167.596360000000000
712.092220000000000 225.077670000000010
f: 490 tv: 1 nM: 2
737.054930000000010 162.642850000000010
728.371700000000030 212.246700000000000
f: 491 tv: 0 nM: 2
731.584839999999990 167.782100000000010
716.224299999999970 225.351350000000000
f: 491 tv: 1 nM: 2
738.551699999999980 162.821840000000010
730.474180000000050 212.393550000000000
f: 492 tv: 0 nM: 2
735.027770000000030 167.856060000000010
719.049989999999980 225.060530000000000
f: 492 tv: 1 nM: 2
740.803890000000020 163.392149999999990
731.922550000000000 211.929579999999990
f: 493 tv: 0 nM: 2
737.960569999999960 168.091129999999990
721.997309999999970 226.330639999999990
f: 493 tv: 1 nM: 2
742.619019999999980 163.321429999999990
733.655639999999950 211.864240000000000
f: 494 tv: 0 nM: 2
740.511049999999950 168.537610000000000
725.549740000000040 226.248809999999990
f: 494 tv: 1 nM: 2
743.920470000000020 163.590910000000010
735.073980000000010 212.071010000000000
f: 495 tv: 0 nM: 2
743.408019999999960 168.790100000000000
728.257749999999990 226.575560000000000
f: 495 tv: 1 nM: 2
745.547850000000040 163.664890000000010
737.160459999999940 212.205230000000000
f: 496 tv: 0 nM: 2
746.497619999999980 168.883880000000000
731.599979999999960 227.002320000000000
f: 496 tv: 1 nM: 2
747.023249999999960 164.116269999999990
738.884639999999990 212.664340000000010
f: 497 tv: 0 nM: 2
749.189570000000000 169.173080000000000
734.875610000000050 227.827409999999990
f: 497 tv: 1 nM: 2
748.500000000000000 164.000000000000000
740.836980000000040 212.880429999999990
f: 498 tv: 0 nM: 2
752.445370000000030 169.359190000000010
737.824889999999980 227.690350000000000
f: 498 tv: 1 nM: 2
749.747380000000020 164.657900000000010
742.150020000000040 213.135709999999990
f: 499 tv: 0 nM: 2
754.812189999999990 170.156100000000010
740.757079999999970 228.148590000000010
f: 499 tv: 1 nM: 2
751.313840000000030 164.569150000000010
743.787600000000000 213.154860000000010
f: 500 tv: 0 nM: 2
757.544430000000030 170.738890000000000
743.809200000000030 228.760969999999990
f: 500 tv: 1 nM: 2
752.778559999999970 165.364290000000010
745.897579999999950 213.777120000000000
f: 501 tv: 0 nM: 2
760.366940000000000 170.995409999999990
746.867550000000050 229.470280000000000
f: 501 tv: 1 nM: 2
754.119569999999950 165.467389999999990
747.052789999999960 213.947190000000010
f: 502 tv: 0 nM: 2
762.665039999999980 171.223299999999990
749.435359999999950 229.491379999999990
f: 502 tv: 1 nM: 2
755.380430000000050 165.619570000000010
748.822390000000040 214.440800000000000
f: 503 tv: 0 nM: 2
765.424129999999990 171.830350000000010
752.824039999999970 229.782119999999990
f: 503 tv: 1 nM: 2
756.567019999999960 166.180420000000000
750.322689999999970 214.351750000000010
f: 504 tv: 0 nM: 2
768.036250000000000 172.458940000000010
755.909120000000030 230.312839999999990
f: 504 tv: 1 nM: 2
757.285709999999990 166.761900000000000
751.804319999999960 214.863360000000000
f: 505 tv: 0 nM: 2
770.425659999999990 173.171799999999990
758.134279999999990 231.188570000000000
f: 505 tv: 1 nM: 2
758.697390000000040 166.421050000000010
752.609500000000030 214.854019999999990
f: 506 tv: 0 nM: 2
774.187130000000020 173.262570000000010
760.911320000000050 231.490140000000000
f: 506 tv: 1 nM: 2
760.256409999999960 168.064100000000000
753.873349999999960 215.405840000000010
f: 507 tv: 0 nM: 2
775.652159999999980 174.021739999999990
764.021179999999960 232.002640000000010
f: 507 tv: 1 nM: 2
761.012209999999980 168.073170000000000
754.875919999999950 215.565689999999990
f: 508 tv: 0 nM: 2
777.807500000000000 174.500000000000000
767.148500000000010 233.089110000000010
f: 508 tv: 1 nM: 2
762.059510000000050 168.476200000000010
756.569520000000010 216.062909999999990
f: 509 tv: 0 nM: 2
780.143919999999980 175.224750000000000
769.355159999999960 233.808410000000010
f: 509 tv: 1 nM: 2
762.757749999999990 168.824739999999990
757.796690000000010 216.716659999999990
f: 510 tv: 0 nM: 2
782.214290000000010 176.328570000000010
772.245480000000040 234.145450000000010
f: 510 tv: 1 nM: 2
763.813350000000010 169.366670000000000
758.916690000000020 217.227260000000000
f: 511 tv: 0 nM: 2
784.357480000000010 176.828509999999990
775.012449999999940 234.865680000000000
f: 511 tv: 1 nM: 2
764.782349999999950 170.129410000000010
760.881290000000040 217.791370000000000
f: 512 tv: 0 nM: 2
786.586549999999990 177.379809999999990
777.387700000000000 235.363630000000000
f: 512 tv: 1 nM: 2
764.972959999999940 171.256760000000010
761.158509999999980 217.292679999999990
f: 513 tv: 0 nM: 2
788.094969999999990 178.416200000000000
780.278630000000020 236.716140000000000
f: 513 tv: 1 nM: 2
766.430539999999950 171.138880000000000
762.377140000000050 219.266950000000010
f: 514 tv: 0 nM: 2
790.288390000000050 179.551160000000010
782.721620000000030 237.079540000000010
f: 514 tv: 1 nM: 2
767.353939999999970 172.101120000000010
762.594240000000010 219.118850000000010
f: 515 tv: 0 nM: 2
792.215029999999960 180.752690000000000
785.334169999999970 238.051819999999990
f: 515 tv: 1 nM: 2
767.783140000000000 172.668669999999990
764.703859999999960 220.119229999999990
f: 516 tv: 0 nM: 2
793.811519999999970 180.986909999999990
788.099000000000050 238.891079999999990
f: 516 tv: 1 nM: 2
769.666690000000020 172.710530000000010
765.872740000000020 220.309100000000000
f: 517 tv: 0 nM: 2
795.892029999999980 181.602260000000000
790.454770000000050 239.276379999999990
f: 517 tv: 1 nM: 2
769.417730000000010 173.727839999999990
767.828309999999990 221.159640000000000
f: 518 tv: 0 nM: 2
797.588679999999950 182.300490000000000
792.713129999999980 240.244740000000010
f: 518 tv: 1 nM: 2
770.337340000000040 174.174700000000000
768.460510000000000 221.519749999999990
f: 519 tv: 0 nM: 2
798.763670000000050 183.139299999999990
794.744260000000050 241.359190000000010
f: 519 tv: 1 nM: 2
771.182800000000040 175.134410000000000
769.989619999999950 221.882749999999990
f: 520 tv: 0 nM: 2
800.093319999999950 183.827760000000010
797.116520000000040 241.742719999999990
f: 520 tv: 1 nM: 2
771.714290000000010 175.714280000000000
770.694460000000050 222.652770000000000
f: 521 tv: 0 nM: 2
800.840209999999960 184.500000000000000
798.147699999999990 242.090910000000010
f: 521 tv: 1 nM: 2
772.785709999999990 176.109890000000010
771.419980000000010 223.226670000000010
f: 522 tv: 0 nM: 2
802.073549999999950 185.073530000000010
799.407780000000000 242.834949999999990
f: 522 tv: 1 nM: 2
772.580630000000040 175.962369999999990
772.398559999999970 223.956529999999990
f: 523 tv: 0 nM: 2
802.388370000000010 185.745530000000000
800.069520000000010 243.590910000000010
f: 523 tv: 1 nM: 2
773.186029999999960 177.279069999999990
772.770689999999950 224.210530000000010
f: 524 tv: 0 nM: 2
802.700010000000020 186.546660000000000
800.205439999999950 244.012370000000000
f: 524 tv: 1 nM: 2
773.460510000000000 177.263150000000000
773.235289999999960 224.407559999999990
f: 525 tv: 0 nM: 2
802.963619999999990 186.953890000000000
800.796879999999990 245.020829999999990
f: 525 tv: 1 nM: 2
773.323179999999980 177.981709999999990
772.729190000000020 224.645829999999990
f: 526 tv: 0 nM: 2
803.009829999999970 187.906859999999990
800.952940000000010 245.690599999999990
f: 526 tv: 1 nM: 2
773.758060000000000 178.274200000000010
772.423710000000030 225.830500000000000
f: 527 tv: 0 nM: 2
803.022159999999990 188.334980000000000
800.551569999999970 246.597929999999990
f: 527 tv: 1 nM: 2
773.500000000000000 179.135799999999990
772.580439999999950 226.262239999999990
f: 528 tv: 0 nM: 2
802.990599999999970 189.143190000000000
800.002500000000050 246.995030000000010
f: 528 tv: 1 nM: 2
773.597229999999970 179.930560000000010
771.581729999999990 226.437500000000000
f: 529 tv: 0 nM: 2
802.679629999999970 190.058259999999990
799.502619999999980 247.897899999999990
f: 529 tv: 1 nM: 2
773.013000000000030 180.045459999999990
772.214910000000030 227.671050000000010
f: 530 tv: 0 nM: 2
802.724609999999980 190.756040000000010
799.248720000000050 248.413710000000010
f: 530 tv: 1 nM: 2
773.022699999999990 180.871219999999990
771.910830000000030 227.953489999999990
f: 531 tv: 0 nM: 2
801.928589999999990 192.064510000000010
798.531560000000010 249.199999999999990
f: 531 tv: 1 nM: 2
772.924440000000000 181.203489999999990
771.443120000000020 228.073170000000000
f: 532 tv: 0 nM: 2
801.956729999999990 192.793270000000010
798.129879999999960 249.762249999999990
f: 532 tv: 1 nM: 2
773.449340000000010 182.607589999999990
771.462830000000050 229.185939999999990
f: 533 tv: 0 nM: 2
801.698980000000010 193.283580000000000
797.976930000000040 250.779480000000010
f: 533 tv: 1 nM: 2
773.873230000000040 183.119720000000000
771.669490000000000 230.211870000000000
f: 534 tv: 0 nM: 2
801.509220000000030 193.792630000000000
797.886840000000010 251.255259999999990
f: 534 tv: 1 nM: 2
773.881589999999960 183.118419999999990
771.299070000000030 231.107480000000010
f: 535 tv: 0 nM: 2
801.846009999999980 194.158480000000000
798.084960000000020 252.118930000000010
f: 535 tv: 1 nM: 2
773.858089999999950 183.777019999999990
771.427370000000000 230.508550000000010
f: 536 tv: 0 nM: 2
802.206300000000060 195.159200000000000
797.943670000000000 252.978870000000000
f: 536 tv: 1 nM: 2
774.205510000000000 184.678090000000000
772.040889999999990 231.677280000000000
f: 537 tv: 0 nM: 2
801.598939999999970 195.718750000000000
798.108579999999960 254.345720000000000
f: 537 tv: 1 nM: 2
775.083309999999980 185.297619999999990
773.188419999999950 231.876820000000010
f: 538 tv: 0 nM: 2
802.180970000000000 196.061910000000010
797.984379999999990 254.802079999999990
f: 538 tv: 1 nM: 2
775.450619999999960 185.320979999999990
773.276610000000010 232.429080000000000
f: 539 tv: 0 nM: 2
802.132510000000020 196.842500000000000
797.635859999999980 255.288040000000000
f: 539 tv: 1 nM: 2
777.166690000000020 185.739139999999990
774.159239999999950 232.325930000000000
f: 540 tv: 0 nM: 2
802.241089999999990 197.593750000000000
798.049189999999950 255.621770000000000
f: 540 tv: 1 nM: 2
776.975890000000050 186.114460000000010
774.458859999999960 233.889240000000000
f: 541 tv: 0 nM: 2
802.452580000000010 198.409480000000000
799.041690000000020 256.678920000000010
f: 541 tv: 1 nM: 2
778.195920000000000 187.047300000000010
776.931209999999960 234.440370000000000
f: 542 tv: 0 nM: 2
802.462459999999960 198.830990000000010
798.514710000000040 257.333340000000020
f: 542 tv: 1 nM: 2
779.134149999999980 187.073170000000000
776.549989999999980 234.500000000000000
f: 543 tv: 0 nM: 2
802.490779999999970 199.087560000000000
798.936580000000050 257.856110000000000
f: 543 tv: 1 nM: 2
780.668819999999980 187.129870000000010
778.232060000000050 235.281049999999990
f: 544 tv: 0 nM: 2
802.410830000000030 199.779339999999990
799.353759999999970 258.896239999999980
f: 544 tv: 1 nM: 2
781.147519999999990 187.286880000000000
778.694460000000050 235.743060000000010
f: 545 tv: 0 nM: 2
802.854249999999980 199.982409999999990
799.213200000000030 259.469539999999990
f: 545 tv: 1 nM: 2
782.272699999999990 188.214280000000000
780.357790000000020 235.958710000000000
f: 546 tv: 0 nM: 2
802.373110000000000 200.730960000000010
798.660949999999960 260.414640000000020
f: 546 tv: 1 nM: 2
783.853330000000030 189.246669999999990
781.416690000000020 236.908719999999990
f: 547 tv: 0 nM: 2
802.422910000000000 201.964949999999990
798.043149999999970 261.370540000000010
f: 547 tv: 1 nM: 2
784.577450000000000 189.345080000000000
782.000000000000000 238.058439999999990
f: 548 tv: 0 nM: 2
802.472719999999980 202.170170000000010
797.739320000000020 261.812810000000010
f: 548 tv: 1 nM: 2
784.847229999999970 189.930560000000010
782.702390000000040 238.162700000000000
f: 549 tv: 0 nM: 2
802.445619999999960 202.945600000000010
797.734310000000050 262.698060000000000
f: 549 tv: 1 nM: 2
786.447689999999970 190.482560000000010
783.732539999999970 239.100770000000010
f: 550 tv: 0 nM: 2
802.346859999999990 203.846890000000000
797.842350000000010 263.859620000000010
f: 550 tv: 1 nM: 2
788.046879999999990 190.578129999999990
785.200680000000030 239.571429999999990
f: 551 tv: 0 nM: 2
802.019589999999990 204.740199999999990
797.461300000000050 265.403320000000010
f: 551 tv: 1 nM: 2
789.113650000000010 191.397740000000000
785.918819999999980 240.495730000000010
f: 552 tv: 0 nM: 2
802.049560000000040 205.868529999999990
797.357849999999980 266.058839999999980
f: 552 tv: 1 nM: 2
789.795899999999960 192.459180000000000
787.107359999999970 242.030200000000010
f: 553 tv: 0 nM: 2
802.192440000000030 206.512560000000010
796.540709999999990 267.561100000000010
f: 553 tv: 1 nM: 2
791.392389999999980 193.208859999999990
788.956360000000020 243.130950000000010
f: 554 tv: 0 nM: 2
801.830079999999950 207.561569999999990
796.327030000000040 269.125580000000010
f: 554 tv: 1 nM: 2
792.642879999999990 194.259739999999990
790.396539999999960 243.986210000000000
f: 555 tv: 0 nM: 2
801.500000000000000 208.723220000000000
796.254940000000030 270.180700000000000
f: 555 tv: 1 nM: 2
794.352110000000040 195.007049999999990
791.474370000000020 244.403840000000000
f: 556 tv: 0 nM: 2
801.423890000000030 209.510860000000010
796.625670000000010 271.403750000000000
f: 556 tv: 1 nM: 2
795.782349999999950 195.129410000000010
792.988830000000010 245.365919999999990
f: 557 tv: 0 nM: 2
801.423710000000030 210.478820000000010
796.771300000000000 272.851069999999990
f: 557 tv: 1 nM: 2
797.710019999999990 196.360000000000010
794.856260000000020 246.577850000000010
f: 558 tv: 0 nM: 2
801.168950000000000 211.520260000000010
796.005070000000050 274.347719999999980
f: 558 tv: 1 nM: 2
798.246639999999960 197.293340000000000
796.388240000000000 247.605880000000010
f: 559 tv: 0 nM: 2
800.579160000000000 212.420840000000000
795.913940000000030 275.362790000000020
f: 559 tv: 1 nM: 2
799.361390000000030 197.653470000000000
797.960450000000040 247.884890000000010
f: 560 tv: 0 nM: 2
800.427980000000050 213.419500000000000
795.500000000000000 276.465509999999990
f: 560 tv: 1 nM: 2
800.799989999999980 198.552629999999990
799.402770000000030 249.291670000000010
f: 561 tv: 0 nM: 2
799.510989999999990 214.381059999999990
795.161129999999960 277.898100000000000
f: 561 tv: 1 nM: 2
801.882629999999950 199.433670000000010
801.004400000000030 251.079649999999990
f: 562 tv: 0 nM: 2
799.463319999999950 215.018339999999990
794.662900000000040 278.701349999999990
f: 562 tv: 1 nM: 2
803.635499999999980 199.705610000000010
802.224000000000050 251.288960000000000
f: 563 tv: 0 nM: 2
798.944210000000000 215.878480000000000
794.000000000000000 279.500000000000000
f: 563 tv: 1 nM: 2
804.140009999999960 200.580000000000010
803.448790000000030 251.641570000000000
f: 564 tv: 0 nM: 2
798.314880000000020 216.640430000000010
793.500000000000000 280.411009999999980
f: 564 tv: 1 nM: 2
805.425290000000020 201.189650000000000
804.557800000000040 252.227890000000000
f: 565 tv: 0 nM: 2
797.745120000000040 217.256869999999990
793.033509999999980 281.877230000000000
f: 565 tv: 1 nM: 2
806.196839999999950 201.750000000000000
805.420709999999990 253.213410000000010
f: 566 tv: 0 nM: 2
796.876530000000000 217.771610000000010
791.752989999999950 282.518070000000020
f: 566 tv: 1 nM: 2
807.430659999999990 201.702969999999990
807.151309999999970 253.592099999999990
f: 567 tv: 0 nM: 2
795.729249999999980 218.363630000000000
790.912109999999980 283.579500000000000
f: 567 tv: 1 nM: 2
808.370599999999970 202.211760000000000
808.600519999999960 254.432070000000010
f: 568 tv: 0 nM: 2
794.665340000000010 218.681109999999990
790.101199999999950 284.568820000000020
f: 568 tv: 1 nM: 2
809.593750000000000 202.385420000000010
809.083800000000000 255.438549999999990
f: 569 tv: 0 nM: 2
793.663819999999990 219.642239999999990
788.633180000000040 284.801390000000030
f: 569 tv: 1 nM: 2
810.341130000000020 202.738310000000010
809.691280000000010 256.057039999999970
f: 570 tv: 0 nM: 2
792.275080000000000 219.437739999999990
787.353759999999970 285.557309999999970
f: 570 tv: 1 nM: 2
810.640750000000030 203.509710000000010
811.411560000000010 255.842320000000000
f: 571 tv: 0 nM: 2
790.709529999999970 220.051860000000000
785.632629999999950 286.123899999999990
f: 571 tv: 1 nM: 2
811.393919999999980 203.570709999999990
811.908390000000050 256.728999999999980
f: 572 tv: 0 nM: 2
789.000000000000000 220.449810000000010
784.138550000000010 287.160640000000000
f: 572 tv: 1 nM: 2
811.902469999999990 203.898380000000000
812.064330000000040 257.377200000000020
f: 573 tv: 0 nM: 2
787.525999999999950 220.626010000000010
782.951360000000020 287.827420000000020
f: 573 tv: 1 nM: 2
812.105959999999980 204.394070000000000
813.447390000000040 257.835539999999980
f: 574 tv: 0 nM: 2
785.483209999999990 221.151119999999990
780.976070000000050 288.432279999999990
f: 574 tv: 1 nM: 2
812.947630000000000 204.342860000000000
813.632929999999990 258.297460000000000
f: 575 tv: 0 nM: 2
783.884890000000040 221.418870000000000
778.709230000000050 288.927770000000010
f: 575 tv: 1 nM: 2
813.175420000000030 204.692980000000010
813.872859999999950 258.632780000000030
f: 576 tv: 0 nM: 2
781.258479999999960 221.671690000000010
776.717830000000050 289.383820000000010
f: 576 tv: 1 nM: 2
812.698179999999980 205.189190000000000
814.384829999999970 258.569700000000010
f: 577 tv: 0 nM: 2
779.487979999999990 222.164660000000000
775.231570000000030 290.215149999999990
f: 577 tv: 1 nM: 2
813.456729999999990 205.793270000000010
814.335450000000040 260.000000000000000
f: 578 tv: 0 nM: 2
777.139829999999960 222.386979999999990
772.832639999999970 290.543819999999980
f: 578 tv: 1 nM: 2
813.135130000000000 205.563060000000010
814.590640000000010 260.330409999999970
f: 579 tv: 0 nM: 2
774.971679999999990 222.573579999999990
770.525999999999950 291.373989999999990
f: 579 tv: 1 nM: 2
812.689510000000040 205.568540000000010
814.869569999999950 260.701079999999990
f: 580 tv: 0 nM: 2
772.525269999999980 222.758119999999990
768.306820000000020 291.541659999999980
f: 580 tv: 1 nM: 2
812.406010000000040 206.042740000000010
815.211549999999990 261.294860000000030
f: 581 tv: 0 nM: 2
769.881099999999950 222.732069999999990
765.316829999999980 291.923070000000000
f: 581 tv: 1 nM: 2
812.026060000000030 206.091309999999990
814.309750000000010 261.347840000000020
f: 582 tv: 0 nM: 2
766.951289999999970 222.720980000000000
762.967279999999960 291.823640000000010
f: 582 tv: 1 nM: 2
810.891660000000000 206.416670000000010
814.106139999999980 261.533509999999980
f: 583 tv: 0 nM: 2
764.216549999999980 222.945420000000010
760.041380000000000 291.937040000000020
f: 583 tv: 1 nM: 2
809.697509999999970 206.483200000000010
813.257079999999970 261.548040000000010
f: 584 tv: 0 nM: 2
760.920169999999980 222.621669999999990
756.889710000000040 291.785160000000020
f: 584 tv: 1 nM: 2
808.286380000000010 206.149990000000000
812.139459999999990 261.928949999999990
f: 585 tv: 0 nM: 2
758.079349999999980 222.590409999999990
753.299620000000000 291.978999999999980
f: 585 tv: 1 nM: 2
806.971009999999980 206.123179999999990
810.666690000000020 261.850010000000000
f: 586 tv: 0 nM: 2
753.744379999999980 222.334579999999990
749.164670000000000 291.501980000000000
f: 586 tv: 1 nM: 2
804.552860000000010 206.345540000000000
808.228939999999970 261.997369999999990
f: 587 tv: 0 nM: 2
750.562990000000010 221.866140000000000
745.651370000000040 291.019929999999990
f: 587 tv: 1 nM: 2
802.592099999999960 205.942980000000010
805.833309999999980 261.888890000000000
f: 588 tv: 0 nM: 2
746.706670000000030 221.523329999999990
741.275700000000030 290.574070000000010
f: 588 tv: 1 nM: 2
799.919620000000010 205.830350000000010
803.147830000000000 261.825260000000010
f: 589 tv: 0 nM: 2
743.388670000000050 221.295060000000010
737.029049999999980 290.168610000000000
f: 589 tv: 1 nM: 2
797.334960000000020 205.631069999999990
799.796389999999970 261.284420000000010
f: 590 tv: 0 nM: 2
739.142270000000050 220.905849999999990
732.883420000000000 289.667970000000030
f: 590 tv: 1 nM: 2
794.183779999999960 205.495730000000010
796.584659999999990 261.206360000000020
f: 591 tv: 0 nM: 2
735.865540000000010 220.520829999999990
728.304629999999970 289.329830000000020
f: 591 tv: 1 nM: 2
791.414800000000010 205.625930000000010
792.884829999999970 261.227260000000000
f: 592 tv: 0 nM: 2
732.433719999999990 220.448870000000000
724.465450000000030 288.542689999999990
f: 592 tv: 1 nM: 2
788.228460000000040 205.469830000000000
789.226750000000040 261.290709999999990
f: 593 tv: 0 nM: 2
728.300780000000030 219.712650000000000
719.894530000000030 288.065400000000010
f: 593 tv: 1 nM: 2
785.165160000000010 205.435779999999990
785.635859999999980 261.274569999999980
f: 594 tv: 0 nM: 2
725.159970000000040 219.366670000000000
716.115230000000000 287.502169999999980
f: 594 tv: 1 nM: 2
782.170709999999990 205.369920000000010
782.041690000000020 261.109379999999990
f: 595 tv: 0 nM: 2
721.347350000000010 219.377870000000000
712.490969999999950 287.303159999999990
f: 595 tv: 1 nM: 2
778.385800000000020 205.177169999999990
778.743770000000040 260.800999999999990
f: 596 tv: 0 nM: 2
718.729680000000030 219.099590000000010
709.262510000000020 286.429170000000000
f: 596 tv: 1 nM: 2
775.897029999999970 205.475490000000010
775.781560000000010 260.981569999999980
f: 597 tv: 0 nM: 2
715.385679999999980 218.831390000000000
705.809750000000010 285.907069999999980
f: 597 tv: 1 nM: 2
771.613650000000010 204.904540000000000
771.609069999999970 260.779270000000000
f: 598 tv: 0 nM: 2
712.305420000000030 218.478610000000000
702.558470000000060 285.506039999999980
f: 598 tv: 1 nM: 2
769.349609999999980 205.321140000000010
767.787289999999980 261.049710000000000
f: 599 tv: 0 nM: 2
709.790100000000050 218.675569999999990
699.304690000000050 284.933589999999980
f: 599 tv: 1 nM: 2
765.199100000000040 205.566380000000010
764.162479999999960 260.722500000000030
f: 600 tv: 0 nM: 2
707.205749999999970 218.525270000000010
696.668950000000000 284.344600000000010
f: 600 tv: 1 nM: 2
762.614690000000000 205.325680000000010
760.041439999999970 260.513820000000010
f: 601 tv: 0 nM: 2
704.245909999999980 218.075200000000000
693.801270000000050 283.832640000000030
f: 601 tv: 1 nM: 2
759.576170000000050 205.238100000000000
757.429809999999970 260.409359999999990
f: 602 tv: 0 nM: 2
702.118470000000000 218.112460000000000
690.580510000000000 283.258480000000020
f: 602 tv: 1 nM: 2
756.344060000000010 205.266050000000010
753.768190000000000 259.950319999999980
f: 603 tv: 0 nM: 2
699.867190000000050 218.000000000000000
688.259030000000050 282.740999999999990
f: 603 tv: 1 nM: 2
753.418149999999970 205.263640000000010
749.722229999999970 260.000000000000000
f: 604 tv: 0 nM: 2
697.615540000000010 217.481089999999990
685.577940000000010 281.891790000000010
f: 604 tv: 1 nM: 2
749.750000000000000 205.050000000000010
745.922299999999950 259.902040000000000
f: 605 tv: 0 nM: 2
695.527280000000020 217.455890000000010
683.427980000000050 281.516939999999980
f: 605 tv: 1 nM: 2
746.230770000000010 205.211530000000010
741.446410000000010 260.024990000000000
f: 606 tv: 0 nM: 2
693.824579999999970 217.342099999999990
681.152829999999990 280.984710000000010
f: 606 tv: 1 nM: 2
742.904049999999980 204.979800000000010
739.345890000000050 259.487430000000020
f: 607 tv: 0 nM: 2
691.987430000000020 216.742680000000010
679.037540000000040 280.035579999999980
f: 607 tv: 1 nM: 2
740.138919999999980 204.449999999999990
735.468750000000000 259.023439999999990
f: 608 tv: 0 nM: 2
690.151119999999990 216.500000000000000
677.215760000000050 279.172210000000010
f: 608 tv: 1 nM: 2
737.396910000000050 204.494840000000010
731.406250000000000 258.812500000000000
f: 609 tv: 0 nM: 2
688.360779999999980 215.713069999999990
675.010380000000050 278.028500000000010
f: 609 tv: 1 nM: 2
734.671569999999970 204.328430000000000
728.391719999999960 257.726110000000010
f: 610 tv: 0 nM: 2
686.770390000000020 215.231770000000010
673.879519999999960 277.288639999999990
f: 610 tv: 1 nM: 2
731.827940000000010 204.231190000000000
725.068599999999950 257.464049999999990
f: 611 tv: 0 nM: 2
685.513180000000030 214.701750000000000
672.018429999999970 276.656679999999990
f: 611 tv: 1 nM: 2
729.635440000000020 203.364579999999990
722.655819999999950 256.902589999999980
f: 612 tv: 0 nM: 2
684.375549999999980 214.342220000000000
670.826109999999970 275.113519999999990
f: 612 tv: 1 nM: 2
727.669620000000010 203.383929999999990
720.216800000000030 256.730770000000010
f: 613 tv: 0 nM: 2
683.397339999999990 213.428570000000010
669.804080000000000 274.412170000000000
f: 613 tv: 1 nM: 2
725.041690000000020 202.763880000000000
717.418760000000020 255.699999999999990
f: 614 tv: 0 nM: 2
682.808229999999980 212.847029999999990
669.311950000000020 273.639369999999990
f: 614 tv: 1 nM: 2
723.566339999999970 202.209180000000000
714.874270000000020 255.254490000000000
f: 615 tv: 0 nM: 2
682.527280000000020 212.455890000000010
668.566529999999940 272.874390000000010
f: 615 tv: 1 nM: 2
721.184449999999970 201.538829999999990
713.174070000000030 254.598099999999990
f: 616 tv: 0 nM: 2
681.771910000000050 211.949310000000000
668.493100000000030 271.905980000000000
f: 616 tv: 1 nM: 2
720.062009999999990 201.553710000000000
711.338619999999990 253.838609999999990
f: 617 tv: 0 nM: 2
682.023500000000010 211.410799999999990
668.521730000000050 271.084529999999970
f: 617 tv: 1 nM: 2
718.587650000000050 201.180420000000000
709.493410000000040 253.230259999999990
f: 618 tv: 0 nM: 2
681.846009999999980 211.011149999999990
668.528869999999980 270.408660000000000
f: 618 tv: 1 nM: 2
717.213619999999990 201.113630000000000
708.287479999999960 252.693760000000000
f: 619 tv: 0 nM: 2
681.955019999999990 210.264999999999990
668.645319999999970 269.770940000000000
f: 619 tv: 1 nM: 2
715.967899999999990 200.440370000000000
706.686400000000050 252.316570000000010
f: 620 tv: 0 nM: 2
682.045229999999950 210.035720000000000
669.037109999999980 269.047030000000010
f: 620 tv: 1 nM: 2
715.055539999999950 200.148149999999990
705.960510000000000 251.802629999999990
f: 621 tv: 0 nM: 2
682.807860000000010 209.884230000000000
669.886349999999990 268.866150000000000
f: 621 tv: 1 nM: 2
714.186889999999950 200.154200000000000
704.862060000000040 251.162060000000000
f: 622 tv: 0 nM: 2
683.181580000000050 209.184079999999990
670.770200000000050 267.866150000000000
f: 622 tv: 1 nM: 2
713.209169999999970 199.433670000000010
703.907289999999990 251.003310000000000
f: 623 tv: 0 nM: 2
683.880490000000010 209.068299999999990
671.297969999999960 267.479800000000010
f: 623 tv: 1 nM: 2
713.058229999999980 199.199040000000000
702.846620000000030 250.236189999999990
f: 624 tv: 0 nM: 2
684.472229999999970 208.600429999999990
672.911320000000050 267.013430000000030
f: 624 tv: 1 nM: 2
712.460389999999960 198.485150000000000
702.918459999999980 249.826079999999990
f: 625 tv: 0 nM: 2
685.912839999999960 207.866970000000010
673.640200000000050 265.965610000000030
f: 625 tv: 1 nM: 2
712.063719999999990 198.161759999999990
702.939700000000020 249.106380000000000
f: 626 tv: 0 nM: 2
686.842589999999970 207.583329999999990
674.909120000000030 265.419800000000010
f: 626 tv: 1 nM: 2
712.304319999999960 197.923920000000010
702.902590000000030 248.467530000000010
f: 627 tv: 0 nM: 2
688.332459999999970 207.100510000000010
676.683040000000010 265.248629999999990
f: 627 tv: 1 nM: 2
712.284179999999990 197.310530000000000
702.969969999999990 247.830000000000010
f: 628 tv: 0 nM: 2
688.990969999999950 206.707210000000000
678.228330000000030 264.061649999999990
f: 628 tv: 1 nM: 2
712.320680000000040 196.940220000000010
702.951599999999980 247.445159999999990
f: 629 tv: 0 nM: 2
690.825380000000000 206.277510000000010
680.000000000000000 263.571050000000010
f: 629 tv: 1 nM: 2
712.259639999999990 197.105770000000010
703.469969999999990 247.316669999999990
f: 630 tv: 0 nM: 2
691.731139999999980 205.984919999999990
681.117799999999990 263.301730000000020
f: 630 tv: 1 nM: 2
712.540529999999990 196.022519999999990
704.089050000000040 246.102740000000010
f: 631 tv: 0 nM: 2
693.481139999999980 205.537740000000010
683.344910000000030 262.812839999999990
f: 631 tv: 1 nM: 2
712.677059999999980 195.843750000000000
704.608700000000000 245.826079999999990
f: 632 tv: 0 nM: 2
695.397889999999960 205.468580000000000
686.095460000000000 262.650759999999990
f: 632 tv: 1 nM: 2
712.932980000000040 196.072160000000000
704.907960000000000 245.469330000000010
f: 633 tv: 0 nM: 2
697.000000000000000 205.066499999999990
687.599979999999960 262.421049999999980
f: 633 tv: 1 nM: 2
713.735959999999980 195.280900000000000
705.632629999999950 245.139450000000010
f: 634 tv: 0 nM: 2
698.734860000000030 204.904650000000000
689.790830000000030 262.096920000000010
f: 634 tv: 1 nM: 2
714.747380000000020 195.626309999999990
706.590029999999960 244.929990000000000
f: 635 tv: 0 nM: 2
700.500000000000000 205.000000000000000
692.315489999999950 261.654760000000010
f: 635 tv: 1 nM: 2
714.714290000000010 195.250000000000000
706.969180000000050 244.503420000000010
f: 636 tv: 0 nM: 2
702.194460000000050 204.680560000000010
694.204889999999980 261.360660000000000
f: 636 tv: 1 nM: 2
715.810119999999980 194.753160000000010
707.979429999999980 243.828769999999990
f: 637 tv: 0 nM: 2
703.941900000000030 204.133839999999990
695.699520000000010 260.928560000000000
f: 637 tv: 1 nM: 2
716.349979999999960 194.449999999999990
708.000000000000000 243.833329999999990
f: 638 tv: 0 nM: 2
705.854190000000020 204.031250000000000
698.135009999999970 259.824830000000020
f: 638 tv: 1 nM: 2
717.321410000000010 194.433670000000010
708.838319999999950 243.338349999999990
f: 639 tv: 0 nM: 2
706.972110000000040 203.812180000000010
699.127690000000030 259.797880000000020
f: 639 tv: 1 nM: 2
717.272219999999950 194.161120000000010
708.791079999999970 242.825349999999990
f: 640 tv: 0 nM: 2
708.827210000000040 203.332460000000000
700.798890000000030 259.522339999999990
f: 640 tv: 1 nM: 2
718.048220000000010 193.933730000000000
709.609500000000030 242.291980000000000
f: 641 tv: 0 nM: 2
710.376830000000040 202.838169999999990
701.564390000000000 258.555209999999990
f: 641 tv: 1 nM: 2
719.284970000000040 193.537630000000010
709.765750000000030 241.468539999999990
f: 642 tv: 0 nM: 2
711.416200000000000 202.905030000000010
702.695129999999950 258.170750000000000
f: 642 tv: 1 nM: 2
719.549989999999980 193.572219999999990
710.659120000000030 241.075760000000000
f: 643 tv: 0 nM: 2
712.497740000000020 202.222980000000010
703.608950000000050 257.377110000000020
f: 643 tv: 1 nM: 2
720.535089999999970 192.789469999999990
710.697810000000000 240.838130000000010
f: 644 tv: 0 nM: 2
714.760620000000020 201.372350000000010
705.376279999999950 256.788670000000020
f: 644 tv: 1 nM: 2
721.536380000000010 192.227260000000000
711.500000000000000 240.000000000000000
f: 645 tv: 0 nM: 2
716.573060000000050 200.904500000000010
707.164980000000010 256.421330000000010
f: 645 tv: 1 nM: 2
723.963439999999990 191.573170000000000
713.227899999999980 239.367340000000010
f: 646 tv: 0 nM: 2
718.298890000000030 200.972820000000010
709.905030000000010 255.840000000000000
f: 646 tv: 1 nM: 2
725.341490000000020 191.634140000000000
715.130310000000010 239.010560000000000
f: 647 tv: 0 nM: 2
720.504519999999960 200.579190000000010
713.110170000000040 255.943500000000000
f: 647 tv: 1 nM: 2
727.808530000000020 191.212770000000010
717.353759999999970 238.962580000000000
f: 648 tv: 0 nM: 2
722.587949999999980 200.138180000000010
715.473389999999990 255.713010000000000
f: 648 tv: 1 nM: 2
730.337099999999960 190.870790000000000
720.966680000000000 238.392590000000010
f: 649 tv: 0 nM: 2
724.854370000000020 199.873780000000010
718.306879999999980 255.089660000000010
f: 649 tv: 1 nM: 2
732.646240000000030 190.787740000000010
723.396539999999960 237.986210000000000
f: 650 tv: 0 nM: 2
726.509149999999980 199.775219999999990
720.813779999999950 255.477039999999990
f: 650 tv: 1 nM: 2
735.261660000000010 190.584110000000010
725.675169999999980 238.449050000000000
f: 651 tv: 0 nM: 2
728.586000000000010 199.932130000000000
723.119810000000030 255.833329999999990
f: 651 tv: 1 nM: 2
737.500000000000000 190.090910000000010
729.698300000000020 237.913790000000010
f: 652 tv: 0 nM: 2
729.518429999999970 199.917049999999990
724.838319999999950 256.606960000000020
f: 652 tv: 1 nM: 2
739.772699999999990 190.340910000000010
732.158750000000050 238.500000000000000
f: 653 tv: 0 nM: 2
731.000000000000000 200.091340000000000
726.905030000000010 256.785000000000030
f: 653 tv: 1 nM: 2
742.069640000000050 190.645569999999990
734.814269999999960 238.571429999999990
f: 654 tv: 0 nM: 2
732.300899999999960 200.231480000000000
728.164980000000010 257.443300000000020
f: 654 tv: 1 nM: 2
744.059750000000010 190.244570000000010
736.942320000000000 238.257690000000000
f: 655 tv: 0 nM: 2
732.563110000000050 200.474300000000000
729.725339999999960 257.746489999999990
f: 655 tv: 1 nM: 2
746.322570000000040 190.510760000000000
739.828800000000000 238.226030000000010
f: 656 tv: 0 nM: 2
733.621579999999990 200.350920000000000
730.322139999999990 258.765469999999990
f: 656 tv: 1 nM: 2
748.868709999999960 190.570709999999990
742.081729999999990 238.830060000000000
f: 657 tv: 0 nM: 2
734.340389999999960 199.920179999999990
731.769409999999990 258.906740000000010
f: 657 tv: 1 nM: 2
750.156250000000000 190.458329999999990
744.091249999999950 238.916670000000010
f: 658 tv: 0 nM: 2
734.254090000000020 200.660570000000010
731.658750000000050 258.973940000000030
f: 658 tv: 1 nM: 2
752.010499999999980 190.173689999999990
746.029970000000050 239.476040000000010
f: 659 tv: 0 nM: 2
734.145260000000010 200.816669999999990
731.934200000000030 259.681580000000000
f: 659 tv: 1 nM: 2
753.942500000000000 190.350570000000000
747.808229999999980 239.767120000000010
f: 660 tv: 0 nM: 2
734.101750000000040 201.017699999999990
732.275150000000050 260.612430000000020
f: 660 tv: 1 nM: 2
755.390009999999960 190.610000000000010
749.655639999999950 240.135760000000000
f: 661 tv: 0 nM: 2
733.594910000000030 201.597050000000000
731.422180000000030 261.191039999999990
f: 661 tv: 1 nM: 2
756.538819999999990 190.601940000000010
751.596559999999950 240.703440000000000
f: 662 tv: 0 nM: 2
732.485469999999960 201.890040000000000
731.169130000000000 262.007479999999990
f: 662 tv: 1 nM: 2
757.887269999999940 191.220580000000010
752.413019999999960 241.801240000000010
f: 663 tv: 0 nM: 2
731.627140000000050 202.338990000000000
730.277529999999960 263.055020000000010
f: 663 tv: 1 nM: 2
758.922670000000040 191.525769999999990
753.685060000000020 242.250000000000000
f: 664 tv: 0 nM: 2
730.338619999999990 202.956819999999990
728.336429999999950 263.967289999999990
f: 664 tv: 1 nM: 2
759.738100000000030 192.180950000000000
754.847049999999970 242.847019999999990
f: 665 tv: 0 nM: 2
728.620540000000010 203.821429999999990
726.514950000000000 265.308470000000000
f: 665 tv: 1 nM: 2
761.080199999999990 192.806610000000010
755.678350000000020 243.968539999999990
f: 666 tv: 0 nM: 2
727.520570000000020 204.180360000000010
726.071109999999980 266.077789999999990
f: 666 tv: 1 nM: 2
761.376039999999990 193.115710000000010
757.014590000000000 245.251830000000010
f: 667 tv: 0 nM: 2
726.193480000000020 204.728260000000010
723.781129999999960 266.972350000000010
f: 667 tv: 1 nM: 2
762.182680000000000 193.432690000000010
758.216680000000000 245.476670000000010
f: 668 tv: 0 nM: 2
724.224000000000050 204.941180000000000
722.093139999999950 268.093140000000010
f: 668 tv: 1 nM: 2
763.077880000000050 193.815580000000010
758.714780000000020 246.899319999999990
f: 669 tv: 0 nM: 2
722.413210000000050 205.822309999999990
720.324100000000040 269.439820000000000
f: 669 tv: 1 nM: 2
763.631840000000010 194.504549999999990
759.618770000000040 247.537510000000000
f: 670 tv: 0 nM: 2
720.315979999999970 206.340000000000000
718.483950000000050 270.282100000000010
f: 670 tv: 1 nM: 2
764.214290000000010 195.333329999999990
760.216739999999960 248.387280000000000
f: 671 tv: 0 nM: 2
718.172550000000000 207.225490000000010
716.460510000000000 271.307009999999990
f: 671 tv: 1 nM: 2
764.339110000000010 195.908690000000010
760.488280000000030 248.777770000000000
f: 672 tv: 0 nM: 2
716.323790000000030 207.684429999999990
713.958499999999960 272.490779999999970
f: 672 tv: 1 nM: 2
764.656250000000000 196.584820000000010
760.891420000000040 250.442860000000000
f: 673 tv: 0 nM: 2
713.692750000000050 208.421690000000010
711.658689999999980 273.610869999999980
f: 673 tv: 1 nM: 2
764.066339999999970 197.345139999999990
761.330320000000030 251.503040000000000
f: 674 tv: 0 nM: 2
711.349609999999980 209.436100000000010
709.639829999999960 275.011840000000010
f: 674 tv: 1 nM: 2
763.896539999999960 197.775859999999990
761.414549999999960 252.161390000000010
f: 675 tv: 0 nM: 2
708.152100000000020 210.191239999999990
706.267939999999950 275.831239999999980
f: 675 tv: 1 nM: 2
763.601620000000030 198.703250000000000
761.028500000000010 253.401900000000010
f: 676 tv: 0 nM: 2
705.049989999999980 210.766009999999990
702.951289999999970 276.976679999999990
f: 676 tv: 1 nM: 2
763.239500000000020 199.210080000000000
760.551209999999970 254.358430000000000
f: 677 tv: 0 nM: 2
702.043329999999970 211.547239999999990
700.099979999999960 277.973909999999990
f: 677 tv: 1 nM: 2
762.407410000000030 200.122220000000000
759.649170000000030 255.292820000000010
f: 678 tv: 0 nM: 2
699.072270000000000 212.357419999999990
697.093750000000000 278.522310000000000
f: 678 tv: 1 nM: 2
761.758479999999960 200.682210000000000
758.901179999999950 256.447659999999980
f: 679 tv: 0 nM: 2
695.607420000000050 213.100010000000000
693.221990000000010 279.734010000000010
f: 679 tv: 1 nM: 2
760.130430000000050 201.500000000000000
758.885989999999990 256.900570000000020
f: 680 tv: 0 nM: 2
690.824579999999970 213.731860000000010
689.665960000000040 280.701320000000010
f: 680 tv: 1 nM: 2
759.291990000000060 202.072010000000010
757.187869999999980 258.023129999999980
f: 681 tv: 0 nM: 2
688.118650000000000 213.836580000000000
685.663819999999990 281.262940000000010
f: 681 tv: 1 nM: 2
758.087160000000040 202.752289999999990
756.114559999999980 258.557279999999990
f: 682 tv: 0 nM: 2
684.066280000000010 214.444439999999990
681.700010000000020 281.899990000000000
f: 682 tv: 1 nM: 2
756.125980000000030 202.933079999999990
754.296079999999960 259.500000000000000
f: 683 tv: 0 nM: 2
680.826170000000050 214.669919999999990
677.962340000000040 282.474879999999980
f: 683 tv: 1 nM: 2
754.252140000000050 203.264950000000000
753.212220000000000 260.146329999999980
f: 684 tv: 0 nM: 2
676.179870000000050 215.268769999999990
673.287659999999960 282.860720000000010
f: 684 tv: 1 nM: 2
752.464910000000030 203.508770000000000
750.913270000000010 260.816309999999990
f: 685 tv: 0 nM: 2
671.573489999999990 215.355099999999990
668.216369999999980 282.966340000000000
f: 685 tv: 1 nM: 2
750.605770000000010 203.605770000000010
749.132140000000050 261.393770000000020
f: 686 tv: 0 nM: 2
667.473880000000010 215.230930000000000
663.683660000000030 283.174770000000020
f: 686 tv: 1 nM: 2
748.105959999999980 203.936450000000010
746.502560000000020 261.146149999999980
f: 687 tv: 0 nM: 2
663.230469999999970 215.134750000000000
658.901730000000040 283.506559999999980
f: 687 tv: 1 nM: 2
745.661929999999980 203.723819999999990
744.346369999999980 261.635530000000020
f: 688 tv: 0 nM: 2
659.602970000000030 214.818360000000010
654.037109999999980 282.824250000000010
f: 688 tv: 1 nM: 2
743.120670000000020 203.698270000000010
741.464839999999980 262.132450000000010
f: 689 tv: 0 nM: 2
654.669859999999970 214.814670000000010
649.201479999999950 282.944180000000020
f: 689 tv: 1 nM: 2
740.445740000000000 203.992250000000010
738.219730000000030 261.982329999999990
f: 690 tv: 0 nM: 2
650.205990000000040 214.497999999999990
643.920169999999980 282.970579999999980
f: 690 tv: 1 nM: 2
737.476620000000030 203.686919999999990
735.712710000000020 262.461329999999980
f: 691 tv: 0 nM: 2
645.157349999999950 214.322710000000000
639.104190000000020 282.770840000000020
f: 691 tv: 1 nM: 2
734.519710000000030 204.200790000000010
731.634339999999950 262.477600000000000
f: 692 tv: 0 nM: 2
641.005980000000020 214.343259999999990
633.789800000000010 282.484530000000010
f: 692 tv: 1 nM: 2
730.786870000000020 204.032790000000010
728.120970000000060 262.997310000000030
f: 693 tv: 0 nM: 2
636.943049999999970 214.400849999999990
629.509090000000010 282.377259999999980
f: 693 tv: 1 nM: 2
727.347840000000020 204.253629999999990
723.750000000000000 262.903840000000000
f: 694 tv: 0 nM: 2
631.790529999999990 214.069170000000010
624.020200000000050 281.914800000000010
f: 694 tv: 1 nM: 2
724.528869999999980 203.855770000000010
720.706540000000020 263.179350000000000
f: 695 tv: 0 nM: 2
627.671879999999990 213.667970000000000
619.000000000000000 281.690029999999980
f: 695 tv: 1 nM: 2
720.563049999999980 204.189069999999990
717.224240000000010 262.997439999999980
f: 696 tv: 0 nM: 2
623.791690000000020 213.897740000000000
614.450929999999970 281.740659999999990
f: 696 tv: 1 nM: 2
716.585690000000000 204.271420000000010
713.244689999999990 263.430850000000020
f: 697 tv: 0 nM: 2
619.282100000000010 213.451359999999990
610.035160000000020 280.957269999999990
f: 697 tv: 1 nM: 2
713.556460000000020 204.387100000000000
709.803890000000020 263.571900000000030
f: 698 tv: 0 nM: 2
615.630430000000050 213.454540000000010
605.260070000000040 280.594179999999990
f: 698 tv: 1 nM: 2
710.335879999999970 203.866410000000000
705.521480000000000 263.549069999999970
f: 699 tv: 0 nM: 2
611.924070000000030 213.267930000000010
600.708009999999940 280.115540000000010
f: 699 tv: 1 nM: 2
706.416690000000020 204.491670000000000
701.514459999999990 263.297700000000020
f: 700 tv: 0 nM: 2
607.911190000000030 213.457539999999990
596.604000000000040 279.506649999999980
f: 700 tv: 1 nM: 2
702.492679999999950 204.338240000000010
697.312500000000000 263.487489999999980
f: 701 tv: 0 nM: 2
604.556029999999960 212.993770000000010
592.716609999999950 279.370450000000010
f: 701 tv: 1 nM: 2
698.867979999999990 204.136000000000000
692.737730000000060 263.461760000000030
f: 702 tv: 0 nM: 2
601.106080000000020 212.560610000000000
589.313049999999980 278.502110000000020
f: 702 tv: 1 nM: 2
695.503540000000040 204.289289999999990
689.293760000000020 262.946320000000010
f: 703 tv: 0 nM: 2
597.695920000000000 212.554110000000010
585.547969999999960 278.025120000000020
f: 703 tv: 1 nM: 2
691.980159999999960 204.384919999999990
685.150020000000040 263.213169999999990
f: 704 tv: 0 nM: 2
595.203250000000030 212.247970000000010
582.464420000000020 277.488890000000030
f: 704 tv: 1 nM: 2
687.799189999999950 204.348360000000010
681.322139999999990 263.012880000000000
f: 705 tv: 0 nM: 2
592.393429999999970 211.881149999999990
579.348079999999980 276.594940000000010
f: 705 tv: 1 nM: 2
684.241940000000000 204.524200000000010
677.419250000000030 262.478270000000010
f: 706 tv: 0 nM: 2
589.817379999999960 212.015980000000010
576.067869999999970 276.319000000000020
f: 706 tv: 1 nM: 2
680.284610000000040 204.207690000000010
673.670349999999980 261.961549999999990
f: 707 tv: 0 nM: 2
587.091609999999950 211.456179999999990
573.500000000000000 275.415100000000000
f: 707 tv: 1 nM: 2
678.066649999999980 203.981480000000000
670.228269999999950 262.135859999999980
f: 708 tv: 0 nM: 2
585.126470000000040 211.424119999999990
571.224789999999980 274.623960000000010
f: 708 tv: 1 nM: 2
674.298400000000020 203.967739999999990
666.277770000000030 262.083340000000020
f: 709 tv: 0 nM: 2
583.085019999999990 210.556690000000000
568.745540000000010 273.964290000000010
f: 709 tv: 1 nM: 2
670.645999999999960 203.503649999999990
662.178589999999990 261.202389999999980
f: 710 tv: 0 nM: 2
581.367679999999950 210.535720000000000
566.530030000000010 273.248929999999970
f: 710 tv: 1 nM: 2
667.873960000000010 203.483200000000010
659.251279999999950 261.223079999999980
f: 711 tv: 0 nM: 2
579.617489999999980 210.408109999999990
565.255800000000020 272.899990000000000
f: 711 tv: 1 nM: 2
664.620000000000000 203.296010000000000
655.806150000000000 260.811219999999990
f: 712 tv: 0 nM: 2
578.085199999999990 209.979829999999990
563.412420000000000 272.018430000000020
f: 712 tv: 1 nM: 2
662.052249999999960 203.276119999999990
652.108579999999960 260.260010000000020
f: 713 tv: 0 nM: 2
576.470820000000000 209.195069999999990
562.445680000000040 271.407230000000030
f: 713 tv: 1 nM: 2
658.755980000000020 203.223999999999990
648.762569999999980 260.000000000000000
f: 714 tv: 0 nM: 2
575.472350000000010 209.096769999999990
561.154779999999960 270.649990000000000
f: 714 tv: 1 nM: 2
656.078740000000040 203.153550000000000
646.262330000000020 259.324070000000010
f: 715 tv: 0 nM: 2
574.396539999999960 208.663790000000010
559.962890000000020 269.878719999999990
f: 715 tv: 1 nM: 2
653.155150000000050 202.741379999999990
642.449709999999980 259.044370000000010
f: 716 tv: 0 nM: 2
573.497799999999980 208.471740000000010
559.369689999999990 269.045009999999990
f: 716 tv: 1 nM: 2
650.564510000000040 202.483870000000000
640.387449999999940 258.955510000000000
f: 717 tv: 0 nM: 2
572.845220000000040 208.261509999999990
558.389950000000000 268.880370000000030
f: 717 tv: 1 nM: 2
648.297419999999990 202.443970000000010
637.971679999999990 258.121120000000020
f: 718 tv: 0 nM: 2
572.328800000000000 207.650679999999990
558.073489999999990 268.099519999999980
f: 718 tv: 1 nM: 2
646.063539999999990 202.029660000000010
635.475159999999960 257.842530000000010
f: 719 tv: 0 nM: 2
571.804629999999970 207.755810000000000
558.012880000000000 267.590210000000010
f: 719 tv: 1 nM: 2
644.034490000000010 201.905170000000000
633.412420000000000 257.183620000000020
f: 720 tv: 0 nM: 2
571.450200000000000 207.171950000000010
557.775020000000040 266.810000000000000
f: 720 tv: 1 nM: 2
642.082639999999970 201.797519999999990
631.000000000000000 257.000000000000000
f: 721 tv: 0 nM: 2
571.200929999999970 207.043380000000010
557.637209999999980 266.165100000000000
f: 721 tv: 1 nM: 2
640.575870000000010 201.379470000000000
629.208620000000000 256.561339999999970
f: 722 tv: 0 nM: 2
571.365289999999960 206.947499999999990
557.753720000000040 265.865659999999990
f: 722 tv: 1 nM: 2
638.886960000000040 201.404339999999990
627.399350000000030 255.944809999999990
f: 723 tv: 0 nM: 2
571.346310000000020 206.800459999999990
558.037900000000040 265.113650000000010
f: 723 tv: 1 nM: 2
637.018010000000000 201.400890000000000
625.502929999999990 255.622800000000010
f: 724 tv: 0 nM: 2
571.401370000000040 206.672010000000000
558.319460000000050 264.884250000000010
f: 724 tv: 1 nM: 2
636.035709999999990 200.991070000000010
624.424870000000060 255.369949999999990
f: 725 tv: 0 nM: 2
571.932069999999950 206.242719999999990
559.000000000000000 264.500000000000000
f: 725 tv: 1 nM: 2
634.820190000000030 200.890350000000010
623.280030000000010 255.414289999999990
f: 726 tv: 0 nM: 2
572.299560000000040 206.403150000000010
560.056950000000030 264.131190000000000
f: 726 tv: 1 nM: 2
633.660709999999990 200.991070000000010
622.239749999999960 255.102340000000000
f: 727 tv: 0 nM: 2
573.223020000000020 206.657270000000010
561.064449999999970 264.322170000000030
f: 727 tv: 1 nM: 2
632.870670000000020 201.043110000000010
621.859190000000010 254.738509999999990
f: 728 tv: 0 nM: 2
574.111880000000040 206.697620000000000
562.376830000000040 263.934779999999990
f: 728 tv: 1 nM: 2
632.200010000000020 200.800000000000010
621.606260000000020 254.500000000000000
f: 729 tv: 0 nM: 2
574.649540000000000 206.075970000000010
563.513670000000050 263.614750000000020
f: 729 tv: 1 nM: 2
631.818599999999950 200.557530000000010
621.139530000000040 254.029069999999990
f: 730 tv: 0 nM: 2
575.372070000000010 205.765120000000000
565.123720000000050 263.325740000000000
f: 730 tv: 1 nM: 2
631.245480000000040 200.518190000000000
621.040340000000010 253.875779999999990
f: 731 tv: 0 nM: 2
576.707340000000040 205.519520000000000
566.339169999999970 262.618100000000030
f: 731 tv: 1 nM: 2
630.631589999999960 200.359649999999990
620.500000000000000 253.500000000000000
f: 732 tv: 0 nM: 2
577.510440000000020 205.229170000000010
567.895020000000050 261.820010000000020
f: 732 tv: 1 nM: 2
630.033320000000000 200.247620000000010
619.947509999999970 252.690609999999990
f: 733 tv: 0 nM: 2
578.476930000000040 205.023069999999990
568.699460000000040 261.365299999999990
f: 733 tv: 1 nM: 2
629.687500000000000 199.589280000000000
619.435669999999960 252.122800000000010
f: 734 tv: 0 nM: 2
579.075010000000020 204.169999999999990
570.418400000000020 261.039460000000020
f: 734 tv: 1 nM: 2
629.352359999999980 199.071429999999990
619.598820000000050 251.412800000000000
f: 735 tv: 0 nM: 2
580.146910000000050 203.971650000000010
571.824160000000010 260.318690000000000
f: 735 tv: 1 nM: 2
628.805849999999960 198.606799999999990
619.954529999999980 250.916079999999990
f: 736 tv: 0 nM: 2
581.502690000000030 203.755370000000000
573.306150000000000 259.210660000000020
f: 736 tv: 1 nM: 2
628.700010000000020 197.740010000000010
619.926150000000010 250.271819999999990
f: 737 tv: 0 nM: 2
582.265440000000010 202.667530000000000
574.987430000000020 258.894470000000010
f: 737 tv: 1 nM: 2
629.191959999999990 197.531250000000000
620.217160000000040 249.660000000000000
f: 738 tv: 0 nM: 2
583.755130000000010 201.837629999999990
576.724609999999980 257.838169999999990
f: 738 tv: 1 nM: 2
629.066339999999970 196.654860000000010
620.628659999999970 248.532170000000010
f: 739 tv: 0 nM: 2
584.791439999999970 201.206020000000000
578.291870000000020 256.949250000000010
f: 739 tv: 1 nM: 2
629.586549999999990 196.000000000000000
621.118349999999960 247.860950000000000
f: 740 tv: 0 nM: 2
586.147339999999990 200.314010000000000
579.557919999999970 256.215790000000030
f: 740 tv: 1 nM: 2
629.564330000000040 195.084149999999990
621.371340000000030 246.988310000000010
f: 741 tv: 0 nM: 2
587.817019999999960 199.507740000000010
581.030880000000020 254.789320000000000
f: 741 tv: 1 nM: 2
629.438660000000030 194.561330000000000
621.414369999999960 246.052490000000010
f: 742 tv: 0 nM: 2
588.622439999999980 198.959180000000000
582.954039999999960 254.339080000000000
f: 742 tv: 1 nM: 2
629.622619999999980 194.245290000000010
621.638240000000000 245.461760000000000
f: 743 tv: 0 nM: 2
589.789729999999960 198.628199999999990
584.282410000000030 253.751299999999990
f: 743 tv: 1 nM: 2
629.865599999999970 193.698929999999990
622.083309999999980 244.850010000000000
f: 744 tv: 0 nM: 2
590.868290000000000 198.502690000000000
586.302860000000010 253.494290000000010
f: 744 tv: 1 nM: 2
630.397029999999970 193.750000000000000
622.522159999999990 244.617099999999990
f: 745 tv: 0 nM: 2
592.559750000000010 199.119570000000010
587.845760000000040 254.042560000000010
f: 745 tv: 1 nM: 2
631.188779999999950 194.341839999999990
623.608280000000040 245.082789999999990
f: 746 tv: 0 nM: 2
593.938899999999990 199.788900000000010
588.311770000000020 254.894119999999990
f: 746 tv: 1 nM: 2
631.174679999999970 195.289150000000010
623.887510000000020 245.631260000000000
f: 747 tv: 0 nM: 2
595.000000000000000 200.336060000000000
590.864259999999940 255.456950000000010
f: 747 tv: 1 nM: 2
632.105289999999970 195.689470000000000
625.439759999999980 246.156630000000010
f: 748 tv: 0 nM: 2
596.187500000000000 201.234379999999990
592.053649999999950 256.525420000000000
f: 748 tv: 1 nM: 2
633.465329999999990 196.292080000000000
626.554809999999970 247.048390000000010
f: 749 tv: 0 nM: 2
597.788760000000020 202.340380000000010
593.923949999999990 257.447360000000000
f: 749 tv: 1 nM: 2
634.695249999999990 197.071429999999990
628.311709999999950 247.817900000000010
f: 750 tv: 0 nM: 2
598.914980000000010 203.149990000000000
596.000000000000000 258.336059999999970
f: 750 tv: 1 nM: 2
636.123720000000050 197.922680000000010
629.750000000000000 248.726930000000010
f: 751 tv: 0 nM: 2
600.310550000000030 204.410519999999990
598.361269999999990 259.572270000000000
f: 751 tv: 1 nM: 2
637.707949999999980 199.257430000000000
631.431820000000020 249.444809999999990
f: 752 tv: 0 nM: 2
601.765440000000010 205.631440000000000
599.986570000000030 260.524200000000010
f: 752 tv: 1 nM: 2
639.477539999999980 199.786509999999990
633.503360000000040 249.856660000000010
f: 753 tv: 0 nM: 2
603.379329999999980 206.204440000000010
601.803279999999970 261.428949999999990
f: 753 tv: 1 nM: 2
641.349979999999960 200.616670000000000
635.643739999999980 250.831250000000010
f: 754 tv: 0 nM: 2
604.205140000000030 207.366670000000000
603.456789999999960 262.697299999999980
f: 754 tv: 1 nM: 2
643.376399999999990 201.123600000000010
638.288940000000030 251.444809999999990
f: 755 tv: 0 nM: 2
605.047730000000000 208.603010000000010
604.190249999999990 263.619570000000010
f: 755 tv: 1 nM: 2
645.042659999999960 202.189030000000000
640.334470000000010 252.703440000000000
f: 756 tv: 0 nM: 2
606.175110000000020 209.142140000000010
605.868290000000000 264.594089999999990
f: 756 tv: 1 nM: 2
647.236570000000030 202.951609999999990
641.907169999999950 253.107149999999990
f: 757 tv: 0 nM: 2
606.771910000000050 210.119810000000000
606.476750000000040 265.808139999999980
f: 757 tv: 1 nM: 2
649.385859999999980 204.070650000000000
643.842279999999960 253.966450000000010
f: 758 tv: 0 nM: 2
607.952940000000010 210.774750000000010
606.902649999999990 266.871060000000000
f: 758 tv: 1 nM: 2
651.500000000000000 204.379619999999990
646.224489999999950 254.874149999999990
f: 759 tv: 0 nM: 2
608.418639999999980 211.818180000000010
607.115969999999950 267.971650000000010
f: 759 tv: 1 nM: 2
653.440000000000050 205.009999999999990
647.730770000000010 255.568050000000000
f: 760 tv: 0 nM: 2
609.186029999999960 212.913960000000000
607.010679999999980 269.339569999999980
f: 760 tv: 1 nM: 2
655.912839999999960 205.504590000000010
649.427609999999960 256.598689999999980
f: 761 tv: 0 nM: 2
609.519170000000030 213.928220000000010
607.605649999999970 271.112669999999980
f: 761 tv: 1 nM: 2
658.272699999999990 206.250000000000000
651.439030000000000 257.201230000000010
f: 762 tv: 0 nM: 2
609.871340000000030 214.046110000000000
607.470149999999990 271.238800000000030
f: 762 tv: 1 nM: 2
660.166690000000020 206.935180000000000
653.503360000000040 257.970000000000030
f: 763 tv: 0 nM: 2
610.500000000000000 215.000000000000000
607.779239999999960 272.417539999999970
f: 763 tv: 1 nM: 2
662.214290000000010 207.625000000000000
656.304870000000050 259.365839999999990
f: 764 tv: 0 nM: 2
610.927550000000000 215.954100000000010
607.822509999999970 273.872500000000000
f: 764 tv: 1 nM: 2
664.884639999999990 208.192309999999990
659.289800000000010 260.388550000000010
f: 765 tv: 0 nM: 2
611.018010000000000 216.797300000000010
608.428220000000010 274.755980000000020
f: 765 tv: 1 nM: 2
667.455870000000000 208.328430000000000
661.457030000000030 260.791409999999980
f: 766 tv: 0 nM: 2
611.586000000000010 216.923080000000000
609.338439999999990 276.069239999999980
f: 766 tv: 1 nM: 2
670.270260000000010 209.256760000000010
664.161010000000030 261.457640000000030
f: 767 tv: 0 nM: 2
612.268249999999970 218.081539999999990
610.412420000000000 276.930880000000000
f: 767 tv: 1 nM: 2
672.727719999999980 209.435640000000010
667.448790000000030 262.460849999999990
f: 768 tv: 0 nM: 2
613.044369999999960 217.955610000000010
611.447509999999970 277.617489999999980
f: 768 tv: 1 nM: 2
675.421330000000010 209.486120000000000
670.811770000000020 262.811770000000020
f: 769 tv: 0 nM: 2
613.663819999999990 218.396549999999990
612.087830000000050 278.797550000000000
f: 769 tv: 1 nM: 2
678.363650000000010 209.641420000000010
674.145080000000010 263.317900000000010
f: 770 tv: 0 nM: 2
613.794620000000010 218.799100000000010
612.967830000000050 279.467800000000010
f: 770 tv: 1 nM: 2
680.826720000000020 209.831680000000010
677.263180000000030 263.687130000000020
f: 771 tv: 0 nM: 2
614.392209999999980 218.435350000000000
613.838809999999970 280.203280000000010
f: 771 tv: 1 nM: 2
683.500000000000000 209.609080000000010
680.653440000000050 264.386230000000010
f: 772 tv: 0 nM: 2
613.923890000000030 218.432600000000010
614.242070000000010 280.873290000000000
f: 772 tv: 1 nM: 2
685.732790000000020 209.681029999999990
683.781740000000010 264.546969999999990
f: 773 tv: 0 nM: 2
613.692139999999990 218.473140000000000
614.127259999999980 281.046879999999990
f: 773 tv: 1 nM: 2
687.554139999999960 209.387499999999990
686.200619999999960 264.910190000000000
f: 774 tv: 0 nM: 2
612.750000000000000 218.438520000000010
614.032040000000050 281.361110000000000
f: 774 tv: 1 nM: 2
689.394959999999970 209.239499999999990
688.583800000000000 264.832400000000010
f: 775 tv: 0 nM: 2
611.805539999999950 218.091260000000010
613.415529999999990 281.848880000000010
f: 775 tv: 1 nM: 2
691.061460000000010 209.045070000000010
690.583800000000000 265.094969999999990
f: 776 tv: 0 nM: 2
611.068179999999980 217.753780000000010
612.546259999999960 281.883269999999980
f: 776 tv: 1 nM: 2
692.556029999999960 208.768000000000000
693.083800000000000 265.321230000000010
f: 777 tv: 0 nM: 2
609.566770000000020 217.382600000000000
611.280819999999950 281.908509999999980
f: 777 tv: 1 nM: 2
693.965509999999990 208.258620000000010
694.934750000000010 265.298920000000010
f: 778 tv: 0 nM: 2
608.003969999999980 216.750990000000000
609.791870000000020 282.025759999999990
f: 778 tv: 1 nM: 2
694.557249999999950 207.828250000000000
696.616999999999960 265.164890000000010
f: 779 tv: 0 nM: 2
606.274599999999960 216.430330000000000
608.282590000000030 282.039120000000030
f: 779 tv: 1 nM: 2
695.562990000000010 207.803710000000000
697.811829999999990 265.234530000000010
f: 780 tv: 0 nM: 2
603.911190000000030 216.322390000000010
605.836980000000040 282.129939999999980
f: 780 tv: 1 nM: 2
696.000000000000000 207.113630000000000
698.184629999999970 264.884610000000010
f: 781 tv: 0 nM: 2
601.459600000000020 215.532680000000000
602.965450000000030 281.843320000000010
f: 781 tv: 1 nM: 2
695.923639999999980 206.942749999999990
698.914980000000010 265.084990000000000
f: 782 tv: 0 nM: 2
598.570309999999950 214.656250000000000
600.457459999999970 281.829770000000000
f: 782 tv: 1 nM: 2
695.827450000000000 206.623250000000010
698.461000000000010 265.024380000000010
f: 783 tv: 0 nM: 2
595.611760000000000 214.515690000000010
596.720640000000000 281.487849999999980
f: 783 tv: 1 nM: 2
695.407529999999950 206.339040000000010
698.150020000000040 264.989989999999980
f: 784 tv: 0 nM: 2
592.202329999999960 213.963030000000000
593.195249999999990 281.480680000000010
f: 784 tv: 1 nM: 2
694.562990000000010 205.751849999999990
697.760130000000000 265.234860000000030
f: 785 tv: 0 nM: 2
588.275080000000000 213.534130000000000
589.889649999999960 281.227480000000010
f: 785 tv: 1 nM: 2
693.481990000000000 205.348919999999990
696.693480000000020 265.223630000000010
f: 786 tv: 0 nM: 2
585.253299999999970 212.862439999999990
585.375549999999980 281.156679999999990
f: 786 tv: 1 nM: 2
692.440550000000030 205.143360000000000
695.342530000000010 265.362489999999980
f: 787 tv: 0 nM: 2
581.512629999999940 212.506329999999990
582.311400000000050 280.833340000000020
f: 787 tv: 1 nM: 2
691.156920000000010 205.029190000000000
694.009580000000030 265.399540000000000
f: 788 tv: 0 nM: 2
577.483579999999960 212.336060000000000
577.167419999999990 280.802340000000020
f: 788 tv: 1 nM: 2
689.637330000000020 204.559859999999990
692.147640000000020 265.466310000000020
f: 789 tv: 0 nM: 2
573.351869999999960 211.596300000000010
572.609619999999950 280.479460000000020
f: 789 tv: 1 nM: 2
687.976499999999990 204.355709999999990
690.636169999999990 265.211270000000010
f: 790 tv: 0 nM: 2
568.677490000000030 211.333969999999990
568.279239999999960 280.285709999999990
f: 790 tv: 1 nM: 2
686.367679999999950 204.250000000000000
688.972779999999940 265.784670000000010
f: 791 tv: 0 nM: 2
563.981139999999980 210.881849999999990
563.118830000000000 280.367709999999990
f: 791 tv: 1 nM: 2
684.086980000000040 203.681150000000000
686.924989999999980 265.820010000000020
f: 792 tv: 0 nM: 2
560.462400000000000 210.639370000000010
559.034419999999950 279.525240000000000
f: 792 tv: 1 nM: 2
681.469969999999990 203.443330000000000
684.131170000000000 265.952969999999990
f: 793 tv: 0 nM: 2
555.511840000000010 209.383389999999990
554.408450000000020 279.246489999999990
f: 793 tv: 1 nM: 2
678.891300000000000 203.028989999999990
681.908140000000000 265.163270000000010
f: 794 tv: 0 nM: 2
550.745239999999970 208.850570000000000
548.098209999999990 278.526790000000010
f: 794 tv: 1 nM: 2
676.514159999999950 202.907810000000010
679.163450000000010 265.302889999999990
f: 795 tv: 0 nM: 2
545.628720000000040 208.654850000000010
543.803160000000050 278.285059999999990
f: 795 tv: 1 nM: 2
673.683840000000030 202.500000000000000
676.596800000000030 265.105990000000020
f: 796 tv: 0 nM: 2
540.957890000000020 208.322340000000000
539.406129999999960 278.104710000000010
f: 796 tv: 1 nM: 2
670.817570000000050 202.439190000000000
673.908630000000020 265.000000000000000
f: 797 tv: 0 nM: 2
536.128780000000010 207.963519999999990
533.781070000000000 277.669159999999980
f: 797 tv: 1 nM: 2
667.888119999999960 202.052439999999990
670.920589999999950 265.510740000000000
f: 798 tv: 0 nM: 2
531.835940000000050 206.945310000000010
528.231260000000020 277.017609999999990
f: 798 tv: 1 nM: 2
664.944030000000000 201.958949999999990
667.412780000000000 265.325530000000010
f: 799 tv: 0 nM: 2
527.049989999999980 206.975010000000000
523.363039999999960 276.502169999999980
f: 799 tv: 1 nM: 2
661.237430000000020 201.866909999999990
663.357480000000010 265.100460000000000
f: 800 tv: 0 nM: 2
521.297419999999990 206.310409999999990
518.152280000000020 275.884090000000010
f: 800 tv: 1 nM: 2
657.013609999999970 201.540820000000000
660.039800000000010 265.156709999999980
f: 801 tv: 0 nM: 2
517.708009999999940 206.228000000000010
513.565429999999990 275.985990000000020
f: 801 tv: 1 nM: 2
653.743230000000040 201.135130000000000
655.521300000000000 265.206180000000020
f: 802 tv: 0 nM: 2
513.003659999999970 205.937500000000000
508.096499999999990 275.495610000000000
f: 802 tv: 1 nM: 2
649.825680000000030 201.108550000000010
651.600460000000000 265.177030000000000
f: 803 tv: 0 nM: 2
508.478479999999990 205.329739999999990
503.647640000000020 274.994080000000000
f: 803 tv: 1 nM: 2
645.716680000000000 200.616670000000000
647.129519999999960 264.861359999999990
f: 804 tv: 0 nM: 2
503.393160000000020 205.227830000000010
498.343750000000000 274.004459999999990
f: 804 tv: 1 nM: 2
641.531680000000050 200.595059999999990
643.299070000000030 265.047849999999980
f: 805 tv: 0 nM: 2
499.129430000000010 204.899990000000000
493.925749999999990 273.417019999999980
f: 805 tv: 1 nM: 2
637.575870000000010 200.372410000000000
638.960330000000000 265.068789999999980
f: 806 tv: 0 nM: 2
495.100010000000000 204.347170000000010
489.239809999999980 273.450229999999980
f: 806 tv: 1 nM: 2
633.625000000000000 200.361480000000000
634.615540000000010 264.795560000000020
f: 807 tv: 0 nM: 2
490.892609999999990 203.758800000000010
484.627869999999970 272.452060000000020
f: 807 tv: 1 nM: 2
629.823120000000020 200.255100000000000
630.115360000000010 264.889430000000000
f: 808 tv: 0 nM: 2
486.561159999999970 203.453229999999990
480.307009999999990 272.372799999999980
f: 808 tv: 1 nM: 2
625.372190000000050 199.797000000000000
626.217589999999970 264.629639999999990
f: 809 tv: 0 nM: 2
482.621150000000000 203.436540000000010
476.368530000000020 272.061039999999990
f: 809 tv: 1 nM: 2
621.331050000000000 199.959460000000010
622.511660000000010 264.723270000000010
f: 810 tv: 0 nM: 2
478.799989999999980 203.201969999999990
472.050869999999970 271.444700000000010
f: 810 tv: 1 nM: 2
616.807919999999970 199.963580000000010
618.181820000000020 264.722719999999980
f: 811 tv: 0 nM: 2
474.858310000000020 203.200410000000010
468.636140000000010 271.046940000000010
f: 811 tv: 1 nM: 2
612.875790000000050 200.235670000000000
613.336180000000010 264.668090000000010
f: 812 tv: 0 nM: 2
471.314939999999980 203.085399999999990
464.376039999999990 270.544130000000000
f: 812 tv: 1 nM: 2
608.951900000000020 200.048080000000000
608.685179999999950 264.569459999999990
f: 813 tv: 0 nM: 2
467.308719999999990 202.604170000000010
460.579250000000000 270.310970000000000
f: 813 tv: 1 nM: 2
604.533320000000000 200.046660000000000
604.614439999999950 264.970149999999990
f: 814 tv: 0 nM: 2
464.304530000000000 202.635799999999990
457.010310000000000 269.964870000000020
f: 814 tv: 1 nM: 2
600.260130000000000 200.125000000000000
599.464290000000010 264.727690000000000
f: 815 tv: 0 nM: 2
461.067720000000010 202.515930000000000
453.825229999999980 269.515499999999970
f: 815 tv: 1 nM: 2
596.287169999999950 200.016889999999990
595.040769999999950 264.965669999999990
f: 816 tv: 0 nM: 2
458.063319999999980 202.301310000000000
450.324160000000010 269.366519999999980
f: 816 tv: 1 nM: 2
591.345890000000050 200.298740000000010
590.866329999999950 265.020750000000020
f: 817 tv: 0 nM: 2
454.762819999999980 202.455119999999990
447.132659999999990 268.559169999999990
f: 817 tv: 1 nM: 2
587.229919999999990 200.218979999999990
585.943049999999970 264.997529999999980
f: 818 tv: 0 nM: 2
452.527310000000000 202.455890000000010
443.857759999999980 268.301730000000020
f: 818 tv: 1 nM: 2
583.168639999999980 200.514790000000000
582.161989999999950 264.920200000000020
f: 819 tv: 0 nM: 2
449.733060000000020 202.523910000000000
441.365810000000010 268.051940000000000
f: 819 tv: 1 nM: 2
579.448060000000050 200.935059999999990
577.072080000000030 264.813969999999980
f: 820 tv: 0 nM: 2
447.337949999999980 202.367580000000000
438.698730000000010 267.544860000000030
f: 820 tv: 1 nM: 2
575.345890000000050 200.751569999999990
572.696230000000010 264.873659999999970
f: 821 tv: 0 nM: 2
445.068820000000020 202.277330000000010
436.439090000000020 266.855039999999970
f: 821 tv: 1 nM: 2
570.657040000000050 200.605770000000010
568.070429999999990 264.589200000000010
f: 822 tv: 0 nM: 2
442.917050000000020 201.726460000000000
434.329830000000020 266.430659999999990
f: 822 tv: 1 nM: 2
567.355649999999970 200.785220000000010
564.044189999999960 264.469760000000010
f: 823 tv: 0 nM: 2
441.250000000000000 201.716100000000010
432.056980000000010 265.649780000000020
f: 823 tv: 1 nM: 2
563.377380000000020 200.632080000000000
559.473939999999970 264.015629999999990
f: 824 tv: 0 nM: 2
439.000000000000000 201.500000000000000
429.810880000000000 265.315220000000010
f: 824 tv: 1 nM: 2
559.248230000000040 200.475529999999990
555.417969999999970 263.676910000000020
f: 825 tv: 0 nM: 2
437.603459999999980 201.392239999999990
428.181820000000020 264.530300000000010
f: 825 tv: 1 nM: 2
555.484990000000040 199.939850000000010
550.708980000000000 263.214290000000010
f: 826 tv: 0 nM: 2
435.837069999999980 200.966520000000000
426.047270000000030 263.766169999999990
f: 826 tv: 1 nM: 2
551.828129999999990 199.796879999999990
546.335749999999960 262.787440000000000
f: 827 tv: 0 nM: 2
434.556490000000000 200.433060000000010
424.421170000000020 262.844600000000010
f: 827 tv: 1 nM: 2
548.485410000000000 199.868609999999990
543.045899999999960 262.429959999999990
f: 828 tv: 0 nM: 2
433.500000000000000 199.950230000000000
422.969179999999990 262.165190000000000
f: 828 tv: 1 nM: 2
545.070500000000040 199.375840000000010
539.106630000000000 261.720370000000000
f: 829 tv: 0 nM: 2
431.984309999999990 199.538119999999990
421.680999999999980 261.067870000000030
f: 829 tv: 1 nM: 2
541.911129999999960 199.040740000000000
535.695129999999950 261.126829999999980
f: 830 tv: 0 nM: 2
431.274409999999990 199.002320000000000
420.500000000000000 260.151119999999990
f: 830 tv: 1 nM: 2
538.729979999999950 198.410000000000000
531.834110000000010 260.412440000000000
f: 831 tv: 0 nM: 2
430.363650000000010 198.690900000000000
419.617369999999990 259.178409999999990
f: 831 tv: 1 nM: 2
535.847049999999970 198.041050000000010
528.602970000000030 259.906859999999990
f: 832 tv: 0 nM: 2
429.767400000000010 198.276090000000010
418.606479999999980 258.861110000000000
f: 832 tv: 1 nM: 2
532.718319999999950 197.915500000000010
524.843200000000020 258.988650000000010
f: 833 tv: 0 nM: 2
428.725590000000010 197.848829999999990
417.695130000000010 258.019499999999990
f: 833 tv: 1 nM: 2
529.750000000000000 197.192860000000000
521.952940000000010 258.131190000000000
f: 834 tv: 0 nM: 2
428.443359999999980 197.332519999999990
416.872040000000030 256.893370000000000
f: 834 tv: 1 nM: 2
526.944030000000000 196.958949999999990
518.436280000000010 257.725489999999980
f: 835 tv: 0 nM: 2
427.938969999999980 196.687790000000010
416.190000000000000 256.045009999999990
f: 835 tv: 1 nM: 2
524.640260000000010 196.852520000000000
515.318179999999980 256.860959999999980
f: 836 tv: 0 nM: 2
427.519139999999990 196.081349999999990
415.823820000000010 255.376190000000010
f: 836 tv: 1 nM: 2
522.054319999999960 196.054350000000000
512.744569999999950 256.475979999999990
f: 837 tv: 0 nM: 2
427.195470000000000 195.627270000000010
415.532410000000030 254.402770000000000
f: 837 tv: 1 nM: 2
519.866449999999990 195.640410000000000
509.974429999999980 255.548840000000010
f: 838 tv: 0 nM: 2
427.009610000000010 195.009610000000010
415.027370000000020 253.263690000000000
f: 838 tv: 1 nM: 2
517.669070000000030 195.118709999999990
507.036409999999990 254.953890000000000
f: 839 tv: 0 nM: 2
427.009799999999980 194.916670000000010
415.047970000000020 252.876270000000010
f: 839 tv: 1 nM: 2
515.776979999999980 195.039570000000000
505.000000000000000 253.833329999999990
f: 840 tv: 0 nM: 2
427.334110000000010 194.147460000000000
414.952029999999980 251.876270000000010
f: 840 tv: 1 nM: 2
513.942320000000000 194.157680000000000
502.953890000000000 253.128649999999990
f: 841 tv: 0 nM: 2
427.639799999999980 193.680100000000010
415.056120000000020 250.750000000000000
f: 841 tv: 1 nM: 2
512.190669999999950 193.588990000000000
500.900510000000000 252.510470000000000
f: 842 tv: 0 nM: 2
427.786070000000000 192.966489999999990
415.373110000000000 249.979690000000010
f: 842 tv: 1 nM: 2
510.857669999999980 193.065689999999990
498.890530000000010 251.813430000000010
f: 843 tv: 0 nM: 2
428.373110000000000 192.355330000000010
415.413790000000010 248.655170000000000
f: 843 tv: 1 nM: 2
509.307099999999990 192.751970000000000
497.191160000000020 250.617650000000000
f: 844 tv: 0 nM: 2
429.084990000000000 191.914989999999990
415.989080000000000 247.581970000000010
f: 844 tv: 1 nM: 2
508.325930000000030 191.907410000000000
495.834200000000010 249.286840000000010
f: 845 tv: 0 nM: 2
430.063719999999990 191.000000000000000
416.714290000000010 246.420639999999990
f: 845 tv: 1 nM: 2
507.032260000000010 191.225799999999990
494.009950000000000 248.500000000000000
f: 846 tv: 0 nM: 2
430.912199999999980 190.612200000000000
417.271729999999990 245.500000000000000
f: 846 tv: 1 nM: 2
506.178560000000000 190.702380000000010
492.924989999999980 247.179990000000000
f: 847 tv: 0 nM: 2
431.963529999999990 189.286450000000000
418.305540000000010 244.738890000000000
f: 847 tv: 1 nM: 2
505.758060000000000 189.669360000000010
491.807500000000000 246.350269999999990
f: 848 tv: 0 nM: 2
433.032010000000010 188.906399999999990
419.117030000000000 243.537229999999990
f: 848 tv: 1 nM: 2
505.296290000000000 189.151860000000000
490.950010000000020 245.369990000000000
f: 849 tv: 0 nM: 2
434.326930000000000 188.326920000000000
420.267240000000020 242.887920000000010
f: 849 tv: 1 nM: 2
504.903230000000010 188.346769999999990
490.905669999999990 244.650939999999990
f: 850 tv: 0 nM: 2
435.880429999999990 187.630429999999990
421.886349999999990 241.714640000000000
f: 850 tv: 1 nM: 2
504.940490000000010 187.956349999999990
490.595950000000020 243.565660000000010
f: 851 tv: 0 nM: 2
437.619570000000010 187.260860000000010
423.422849999999980 241.362850000000010
f: 851 tv: 1 nM: 2
504.914060000000010 187.218750000000000
490.206480000000000 242.960209999999990
f: 852 tv: 0 nM: 2
439.251370000000010 186.414369999999990
425.383060000000000 240.947370000000010
f: 852 tv: 1 nM: 2
505.088709999999990 186.774200000000010
490.829990000000010 242.169999999999990
f: 853 tv: 0 nM: 2
440.897740000000000 186.409089999999990
427.048979999999970 240.126280000000010
f: 853 tv: 1 nM: 2
505.806460000000020 186.120970000000000
491.029999999999970 241.725010000000000
f: 854 tv: 0 nM: 2
442.635409999999980 185.848950000000000
428.773930000000010 239.502659999999990
f: 854 tv: 1 nM: 2
506.712010000000020 185.860000000000010
492.037870000000000 241.047969999999990
f: 855 tv: 0 nM: 2
444.683620000000020 185.754240000000010
430.455510000000000 239.248690000000010
f: 855 tv: 1 nM: 2
507.326450000000020 185.809920000000010
492.943050000000030 240.952969999999990
f: 856 tv: 0 nM: 2
446.957640000000030 185.548020000000010
432.794949999999970 239.328640000000010
f: 856 tv: 1 nM: 2
508.500000000000000 185.900830000000010
493.949740000000020 240.465610000000000
f: 857 tv: 0 nM: 2
449.361760000000000 185.561770000000000
435.333340000000020 239.237180000000000
f: 857 tv: 1 nM: 2
509.886959999999990 185.691300000000010
495.500000000000000 240.207660000000000
f: 858 tv: 0 nM: 2
451.571050000000010 185.907100000000010
438.022220000000000 238.733340000000000
f: 858 tv: 1 nM: 2
511.368200000000000 185.850010000000000
497.021270000000020 240.319150000000010
f: 859 tv: 0 nM: 2
454.177700000000020 186.292170000000000
440.660250000000020 239.692309999999990
f: 859 tv: 1 nM: 2
513.112060000000040 186.224140000000010
499.050259999999980 240.465610000000000
f: 860 tv: 0 nM: 2
456.391750000000000 186.510310000000000
443.532260000000010 239.827959999999990
f: 860 tv: 1 nM: 2
515.181400000000050 186.380519999999990
501.364410000000020 240.451979999999990
f: 861 tv: 0 nM: 2
458.914890000000010 186.984039999999990
446.866420000000010 240.476030000000010
f: 861 tv: 1 nM: 2
517.050479999999990 186.376139999999990
504.052489999999980 241.309390000000010
f: 862 tv: 0 nM: 2
461.731420000000010 187.300000000000010
449.950319999999980 241.183230000000010
f: 862 tv: 1 nM: 2
519.336180000000010 187.163790000000010
506.212280000000020 241.460890000000010
f: 863 tv: 0 nM: 2
464.560760000000020 187.856349999999990
453.902859999999980 241.665709999999990
f: 863 tv: 1 nM: 2
521.774779999999960 187.752260000000010
508.983340000000000 241.644440000000000
f: 864 tv: 0 nM: 2
466.896970000000010 188.506059999999990
456.163329999999970 242.449999999999990
f: 864 tv: 1 nM: 2
524.418950000000000 188.252260000000010
511.933690000000010 242.719390000000000
f: 865 tv: 0 nM: 2
469.699430000000010 189.228320000000000
459.459470000000010 243.635130000000000
f: 865 tv: 1 nM: 2
526.991390000000020 188.887920000000010
515.387880000000000 242.839390000000010
f: 866 tv: 0 nM: 2
472.500000000000000 189.814210000000000
463.153840000000000 244.429489999999990
f: 866 tv: 1 nM: 2
529.873780000000010 189.470869999999990
518.692080000000030 243.525420000000000
f: 867 tv: 0 nM: 2
475.156250000000000 190.791670000000010
466.000000000000000 244.714769999999990
f: 867 tv: 1 nM: 2
532.500000000000000 190.000000000000000
521.447689999999970 243.994190000000000
f: 868 tv: 0 nM: 2
477.981569999999980 191.149990000000000
469.000000000000000 245.500000000000000
f: 868 tv: 1 nM: 2
534.877140000000050 190.487290000000000
524.230530000000040 244.536120000000010
f: 869 tv: 0 nM: 2
481.108580000000020 191.619990000000000
472.572270000000000 246.153179999999990
f: 869 tv: 1 nM: 2
537.995599999999970 190.969300000000000
527.754400000000030 245.271930000000000
f: 870 tv: 0 nM: 2
483.430119999999990 192.489240000000000
475.680240000000030 247.162800000000000
f: 870 tv: 1 nM: 2
540.945560000000000 191.613859999999990
531.370480000000040 245.460849999999990
f: 871 tv: 0 nM: 2
485.867340000000010 193.183670000000010
478.363650000000010 247.826200000000000
f: 871 tv: 1 nM: 2
544.277770000000030 191.769229999999990
535.058660000000030 245.904329999999990
f: 872 tv: 0 nM: 2
488.460910000000010 193.703920000000010
481.485200000000020 248.210050000000000
f: 872 tv: 1 nM: 2
547.438660000000030 192.561330000000000
538.288570000000050 246.119990000000000
f: 873 tv: 0 nM: 2
490.952119999999980 193.925540000000010
485.002659999999990 249.052920000000000
f: 873 tv: 1 nM: 2
550.353460000000040 193.163790000000010
541.665650000000030 246.889569999999990
f: 874 tv: 0 nM: 2
493.539890000000010 194.708589999999990
487.402220000000000 249.756990000000000
f: 874 tv: 1 nM: 2
553.586180000000010 193.344830000000000
544.735660000000050 247.490450000000010
f: 875 tv: 0 nM: 2
495.617309999999970 195.039109999999990
490.008240000000000 250.826920000000000
f: 875 tv: 1 nM: 2
556.442500000000000 194.048679999999990
548.636110000000030 248.352780000000000
f: 876 tv: 0 nM: 2
497.371339999999980 195.801160000000010
492.072569999999980 251.798390000000010
f: 876 tv: 1 nM: 2
560.120360000000010 194.435180000000000
552.213870000000040 248.460849999999990
f: 877 tv: 0 nM: 2
499.463289999999970 196.573440000000010
494.216920000000020 252.695770000000010
f: 877 tv: 1 nM: 2
563.477300000000010 194.850010000000000
555.804080000000000 249.648650000000000
f: 878 tv: 0 nM: 2
500.833340000000020 197.000000000000000
496.064610000000020 253.188199999999990
f: 878 tv: 1 nM: 2
565.951360000000020 195.442469999999990
558.861570000000030 250.192090000000010
f: 879 tv: 0 nM: 2
502.500000000000000 197.403410000000010
497.843200000000020 254.242600000000010
f: 879 tv: 1 nM: 2
569.106810000000000 195.735050000000000
562.601199999999950 250.613100000000000
f: 880 tv: 0 nM: 2
503.856380000000000 198.351059999999990
499.674289999999980 255.534290000000000
f: 880 tv: 1 nM: 2
572.132510000000020 196.179489999999990
566.500000000000000 251.345249999999990
f: 881 tv: 0 nM: 2
505.631989999999970 198.751270000000010
501.703919999999980 256.460910000000010
f: 881 tv: 1 nM: 2
575.456909999999990 196.810350000000000
569.687130000000020 252.298250000000000
f: 882 tv: 0 nM: 2
506.767609999999990 199.079820000000010
503.674289999999980 257.265719999999990
f: 882 tv: 1 nM: 2
578.531010000000040 196.914729999999990
573.357970000000020 252.597630000000010
f: 883 tv: 0 nM: 2
508.383940000000000 199.424100000000010
505.664920000000000 257.714659999999980
f: 883 tv: 1 nM: 2
581.656010000000040 197.203990000000000
576.932739999999970 253.304090000000000
f: 884 tv: 0 nM: 2
509.946959999999990 199.315660000000010
507.276369999999990 258.761289999999970
f: 884 tv: 1 nM: 2
584.396970000000010 197.225190000000000
580.417180000000030 253.297550000000000
f: 885 tv: 0 nM: 2
510.899540000000000 200.011689999999990
508.980009999999990 259.084990000000000
f: 885 tv: 1 nM: 2
587.370970000000060 197.459669999999990
584.133360000000040 253.766660000000000
f: 886 tv: 0 nM: 2
511.713169999999990 199.702640000000000
510.500000000000000 259.905489999999990
f: 886 tv: 1 nM: 2
589.975590000000010 197.630079999999990
587.227780000000050 254.372790000000010
f: 887 tv: 0 nM: 2
512.578369999999950 200.843320000000010
511.615749999999990 260.381779999999990
f: 887 tv: 1 nM: 2
592.622930000000000 197.409840000000000
590.539179999999990 254.370479999999990
f: 888 tv: 0 nM: 2
512.978700000000000 200.393620000000000
512.899049999999990 260.846160000000000
f: 888 tv: 1 nM: 2
594.935910000000040 197.461530000000010
593.717710000000010 254.766130000000000
f: 889 tv: 0 nM: 2
513.450929999999970 200.521030000000000
513.734990000000040 261.045009999999990
f: 889 tv: 1 nM: 2
597.229609999999980 197.151860000000000
596.500000000000000 254.792340000000000
f: 890 tv: 0 nM: 2
513.363039999999960 200.428249999999990
513.981509999999960 261.282410000000030
f: 890 tv: 1 nM: 2
599.273069999999960 197.028370000000000
599.585630000000040 254.947509999999990
f: 891 tv: 0 nM: 2
513.127259999999980 200.122729999999990
514.000000000000000 261.908660000000000
f: 891 tv: 1 nM: 2
601.032839999999960 196.992709999999990
601.951050000000010 254.961330000000000
f: 892 tv: 0 nM: 2
512.824100000000040 200.369350000000000
513.964290000000010 261.954770000000000
f: 892 tv: 1 nM: 2
602.748050000000030 197.015500000000000
604.370670000000020 255.114430000000000
f: 893 tv: 0 nM: 2
511.601870000000020 199.787029999999990
513.561950000000020 262.348299999999990
f: 893 tv: 1 nM: 2
604.098510000000030 196.901520000000000
606.459529999999970 255.479770000000000
f: 894 tv: 0 nM: 2
510.576930000000000 199.941180000000000
512.614010000000010 262.657899999999980
f: 894 tv: 1 nM: 2
605.500000000000000 196.878050000000000
608.000000000000000 255.500000000000000
f: 895 tv: 0 nM: 2
509.462560000000000 199.892079999999990
512.337099999999960 262.855189999999990
f: 895 tv: 1 nM: 2
606.663879999999950 196.768910000000010
609.898379999999970 255.500000000000000
f: 896 tv: 0 nM: 2
508.057770000000000 199.593340000000010
511.203550000000010 262.995569999999990
f: 896 tv: 1 nM: 2
607.401550000000040 196.633860000000000
610.971679999999990 255.667530000000000
f: 897 tv: 0 nM: 2
506.322720000000000 199.699999999999990
509.655669999999990 263.212280000000020
f: 897 tv: 1 nM: 2
608.161680000000050 196.030080000000000
612.037109999999980 255.952969999999990
f: 898 tv: 0 nM: 2
504.903439999999990 199.236050000000010
508.385130000000000 263.272519999999990
f: 898 tv: 1 nM: 2
608.206120000000060 195.889309999999990
612.721440000000030 255.965759999999990
f: 899 tv: 0 nM: 2
502.231260000000020 199.039580000000000
506.254390000000000 263.100889999999990
f: 899 tv: 1 nM: 2
608.438840000000030 195.802159999999990
613.463619999999990 256.186890000000010
f: 900 tv: 0 nM: 2
499.868650000000000 199.000000000000000
503.662899999999980 263.144810000000010
f: 900 tv: 1 nM: 2
608.295589999999950 195.824810000000010
613.482790000000020 256.647800000000020
