# Supplementary material for: Action Sport Cameras as an Instrument to Perform a 3D Underwater Motion Analysis
Source: PLoS One. 2016 Aug 11;11(8):e0160490. doi: 10.1371/journal.pone.0160490 (PMC4981397; doi:10.1371/journal.pone.0160490)
Supplement: S1 Supporting Information — S1.1_Calibration Quality > S1.1.1_Underwater > S1.1.1.1_Highres > S1.1.1.1.1_Calibration > File A. This is the BUNDLE_CameraParameters. This is the camera calibration parameters. File B. This is the Triad. This is the 2D coordinates of the waterproof orthogonal triad structure carrying nine spherical black markers. File C. This is the WandCalibration. This is the 2D coordinates of the wand structure carrying one spherical black marker. S1.1.1.1.2_Accuracy > File D. This is the Trial_1. This is the 2D coordinates of the first rigid bar test acquisition, carrying two markers at known distance. File E. This is the Trial_2. This is the 2D coordinates of the second rigid bar test acquisition, carrying two markers at known distance. File F. This is the Trial_3. This is the 2D coordinates of the third rigid bar test acquisition, carrying two markers at known distance. File G. This is the Trial_4. This is the 2D coordinates of the fourth rigid bar test acquisition, carrying two markers at known distance. File H. This is the Trial_5. This is the 2D coordinates of the fifth rigid bar test acquisition, carrying two markers at known distance. File I. This is the MotionSequence3D_Trial_1. This is the 3D coordinates of the first rigid bar test acquisition. File J. This is the MotionSequence3D_Trial_2. This is the 3D coordinates of the second rigid bar test acquisition. File K. This is the MotionSequence3D_Trial_3. This is the 3D coordinates of the third rigid bar test acquisition. File L. This is the MotionSequence3D_Trial_4. This is the 3D coordinates of the fourth rigid bar test acquisition. File M. This is the MotionSequence3D_Trial_5. This is the 3D coordinates of the fifth rigid bar test acquisition. S1.1.1.2_Lowres > S1.1.1.2.1_Calibration > File N. This is the BUNDLE_CameraParameters. This is the camera calibration parameters. File O. This is the Triad. This is the 2D coordinates of the waterproof orthogonal triad structure carrying nine spherical black markers. File P. Th [file pone.0160490.s001.zip › S1_SupportingInformation/S1.1_Calibration_Quality/S1.1.1_Underwater/S1.1.1.1_Highres/S1.1.1.1.2_Accuracy/File G.txt]

901 2
f: 0 tv: 0 nM: 2
0.000000000000000 0.000000000000000
0.000000000000000 0.000000000000000
f: 0 tv: 1 nM: 2
0.000000000000000 0.000000000000000
0.000000000000000 0.000000000000000
f: 1 tv: 0 nM: 2
195.473540000000010 255.190470000000000
192.666670000000010 198.710250000000000
f: 1 tv: 1 nM: 2
264.757079999999970 277.929140000000020
259.971709999999970 209.675479999999990
f: 2 tv: 0 nM: 2
194.201110000000000 255.343580000000000
192.127610000000000 198.544270000000010
f: 2 tv: 1 nM: 2
265.994199999999980 278.222870000000000
261.050929999999990 209.611330000000010
f: 3 tv: 0 nM: 2
194.023190000000000 255.399489999999990
192.185560000000010 198.469069999999990
f: 3 tv: 1 nM: 2
267.197330000000020 278.344820000000030
262.530790000000020 209.577900000000000
f: 4 tv: 0 nM: 2
194.034210000000000 255.681580000000000
192.039690000000010 198.455029999999990
f: 4 tv: 1 nM: 2
268.329410000000000 278.323519999999970
264.119050000000020 209.461530000000010
f: 5 tv: 0 nM: 2
194.140210000000000 255.624339999999990
192.105670000000000 198.610829999999990
f: 5 tv: 1 nM: 2
270.227260000000000 278.470370000000000
265.726409999999990 209.418870000000000
f: 6 tv: 0 nM: 2
194.454540000000010 256.077540000000000
192.078949999999990 198.473680000000000
f: 6 tv: 1 nM: 2
272.079830000000020 278.636869999999990
267.369480000000010 209.351100000000000
f: 7 tv: 0 nM: 2
194.510700000000010 256.090910000000010
193.257510000000000 198.522510000000010
f: 7 tv: 1 nM: 2
274.038149999999970 278.775080000000000
269.337040000000000 209.470370000000000
f: 8 tv: 0 nM: 2
195.050260000000010 256.465610000000030
193.618609999999990 198.886050000000010
f: 8 tv: 1 nM: 2
275.955229999999970 279.078370000000010
270.972530000000010 209.384610000000010
f: 9 tv: 0 nM: 2
196.067700000000000 257.088529999999990
194.633160000000000 198.851760000000010
f: 9 tv: 1 nM: 2
277.803279999999970 279.352449999999980
273.225370000000000 209.566280000000010
f: 10 tv: 0 nM: 2
196.480480000000000 257.063420000000010
195.692309999999990 199.110260000000010
f: 10 tv: 1 nM: 2
280.176820000000020 279.372619999999980
275.106229999999980 209.496340000000000
f: 11 tv: 0 nM: 2
197.845949999999990 257.524319999999990
196.567440000000000 199.123259999999990
f: 11 tv: 1 nM: 2
282.736850000000000 279.526310000000020
277.366060000000000 209.516070000000010
f: 12 tv: 0 nM: 2
199.000000000000000 257.569520000000010
198.227489999999990 199.305690000000000
f: 12 tv: 1 nM: 2
285.001950000000020 279.637600000000020
279.718290000000020 209.516789999999990
f: 13 tv: 0 nM: 2
200.672239999999990 257.918670000000020
199.774460000000000 199.692929999999990
f: 13 tv: 1 nM: 2
287.753690000000010 279.935180000000000
281.899260000000030 209.656720000000010
f: 14 tv: 0 nM: 2
202.612200000000000 258.009770000000000
201.437500000000000 199.642500000000010
f: 14 tv: 1 nM: 2
290.102719999999980 279.874019999999970
284.014279999999990 210.014280000000010
f: 15 tv: 0 nM: 2
204.743709999999990 258.062810000000010
202.753590000000000 199.703350000000000
f: 15 tv: 1 nM: 2
293.090730000000010 280.105560000000030
285.992770000000010 210.137679999999990
f: 16 tv: 0 nM: 2
206.739330000000000 258.220370000000000
204.863630000000000 199.861240000000010
f: 16 tv: 1 nM: 2
295.480009999999990 279.961819999999990
288.436339999999970 210.228469999999990
f: 17 tv: 0 nM: 2
208.885250000000010 258.571050000000010
207.236850000000000 200.234450000000010
f: 17 tv: 1 nM: 2
298.127779999999970 279.872220000000030
290.516360000000020 210.401829999999990
f: 18 tv: 0 nM: 2
211.143249999999990 258.605410000000010
208.852800000000000 200.606599999999990
f: 18 tv: 1 nM: 2
300.590030000000010 279.722230000000020
292.167300000000010 210.530430000000000
f: 19 tv: 0 nM: 2
213.743239999999990 258.621609999999980
211.578030000000010 200.656070000000000
f: 19 tv: 1 nM: 2
302.734739999999990 279.730930000000000
294.715610000000030 210.539030000000000
f: 20 tv: 0 nM: 2
216.201609999999990 259.153230000000010
213.955230000000000 200.748750000000000
f: 20 tv: 1 nM: 2
304.653840000000000 279.750000000000000
296.020690000000000 210.640980000000010
f: 21 tv: 0 nM: 2
218.431209999999990 258.888890000000000
216.202969999999990 200.638610000000000
f: 21 tv: 1 nM: 2
306.302860000000010 279.473570000000000
297.820890000000020 210.802249999999990
f: 22 tv: 0 nM: 2
221.136599999999990 259.069579999999970
218.603010000000010 201.012560000000010
f: 22 tv: 1 nM: 2
307.662750000000020 279.413729999999990
298.873139999999980 211.235080000000010
f: 23 tv: 0 nM: 2
223.409089999999990 259.081329999999980
220.488159999999990 201.215640000000010
f: 23 tv: 1 nM: 2
308.909789999999990 279.417629999999970
299.983580000000020 211.293790000000000
f: 24 tv: 0 nM: 2
225.981190000000000 259.153230000000010
223.046879999999990 201.833329999999990
f: 24 tv: 1 nM: 2
309.611789999999980 279.310970000000000
301.110079999999980 211.472019999999990
f: 25 tv: 0 nM: 2
228.083329999999990 259.276889999999980
225.044999999999990 201.735000000000010
f: 25 tv: 1 nM: 2
310.809239999999990 279.253019999999990
302.109190000000010 211.605359999999990
f: 26 tv: 0 nM: 2
230.550000000000010 259.461760000000030
227.724750000000000 202.027770000000000
f: 26 tv: 1 nM: 2
311.896819999999990 278.841279999999980
303.282350000000010 211.715679999999990
f: 27 tv: 0 nM: 2
233.500000000000000 259.403410000000010
230.131580000000010 202.568420000000000
f: 27 tv: 1 nM: 2
312.912230000000020 278.804080000000000
304.246980000000010 212.341370000000010
f: 28 tv: 0 nM: 2
235.402860000000000 259.205719999999990
231.997359999999990 202.735440000000010
f: 28 tv: 1 nM: 2
313.670169999999980 278.695370000000030
305.167300000000010 212.427750000000000
f: 29 tv: 0 nM: 2
238.372829999999990 259.502900000000010
234.354670000000000 202.928570000000010
f: 29 tv: 1 nM: 2
314.611789999999980 278.689030000000000
305.741789999999980 212.500000000000000
f: 30 tv: 0 nM: 2
240.538240000000000 259.549989999999980
236.286440000000000 202.942219999999990
f: 30 tv: 1 nM: 2
315.164699999999980 278.523529999999990
306.631129999999980 212.672130000000010
f: 31 tv: 0 nM: 2
243.066470000000010 259.595370000000000
238.941930000000010 203.133839999999990
f: 31 tv: 1 nM: 2
315.605380000000030 278.378109999999990
307.460269999999980 212.797069999999990
f: 32 tv: 0 nM: 2
245.122800000000010 259.622799999999980
240.825130000000000 203.407100000000010
f: 32 tv: 1 nM: 2
316.200409999999980 278.248929999999970
307.529180000000000 212.833329999999990
f: 33 tv: 0 nM: 2
247.412800000000000 259.401149999999970
242.769229999999990 203.316570000000010
f: 33 tv: 1 nM: 2
316.636570000000010 277.712190000000020
308.443269999999980 213.216389999999990
f: 34 tv: 0 nM: 2
249.500000000000000 258.682920000000020
245.097140000000000 203.477139999999990
f: 34 tv: 1 nM: 2
316.699160000000010 277.491519999999980
308.828460000000010 213.023010000000000
f: 35 tv: 0 nM: 2
251.474369999999990 258.589749999999980
247.292679999999990 203.542679999999990
f: 35 tv: 1 nM: 2
317.137729999999980 276.959749999999990
308.952090000000000 213.102080000000000
f: 36 tv: 0 nM: 2
253.508880000000000 258.369809999999970
249.353460000000010 203.462650000000000
f: 36 tv: 1 nM: 2
317.453399999999990 276.588990000000020
309.500000000000000 212.681029999999990
f: 37 tv: 0 nM: 2
255.577380000000010 257.589290000000010
250.979170000000010 203.020829999999990
f: 37 tv: 1 nM: 2
317.584439999999970 276.008879999999980
309.620700000000000 212.745700000000000
f: 38 tv: 0 nM: 2
257.450010000000020 257.461760000000030
253.000000000000000 202.663940000000000
f: 38 tv: 1 nM: 2
317.595120000000010 275.435850000000020
309.728639999999980 212.553419999999990
f: 39 tv: 0 nM: 2
259.132020000000010 257.160129999999980
255.244630000000000 202.900540000000010
f: 39 tv: 1 nM: 2
317.671940000000010 275.058839999999980
309.648529999999990 212.294980000000010
f: 40 tv: 0 nM: 2
261.500000000000000 256.500000000000000
257.005310000000010 202.340419999999990
f: 40 tv: 1 nM: 2
317.527769999999980 274.455139999999970
310.301730000000020 211.698270000000010
f: 41 tv: 0 nM: 2
263.157719999999980 255.899319999999990
258.894749999999990 202.213460000000000
f: 41 tv: 1 nM: 2
317.480860000000010 273.818179999999980
310.040959999999980 211.920260000000010
f: 42 tv: 0 nM: 2
265.161070000000000 255.600680000000010
260.008670000000000 201.630050000000010
f: 42 tv: 1 nM: 2
317.452909999999970 273.177120000000000
310.127200000000020 211.565800000000000
f: 43 tv: 0 nM: 2
267.098329999999980 254.991580000000000
261.666659999999980 201.652040000000000
f: 43 tv: 1 nM: 2
317.091340000000000 272.826930000000000
310.177000000000020 211.066380000000010
f: 44 tv: 0 nM: 2
268.601200000000010 254.434530000000000
264.000000000000000 201.282119999999990
f: 44 tv: 1 nM: 2
317.046110000000000 271.963590000000010
310.354550000000020 210.813629999999990
f: 45 tv: 0 nM: 2
270.653840000000000 254.248520000000010
265.445159999999990 200.951609999999990
f: 45 tv: 1 nM: 2
317.062500000000000 271.091340000000000
310.342930000000020 210.422560000000000
f: 46 tv: 0 nM: 2
272.293430000000000 253.691620000000000
267.102480000000010 200.751560000000010
f: 46 tv: 1 nM: 2
317.041870000000020 270.551730000000020
310.500000000000000 210.000000000000000
f: 47 tv: 0 nM: 2
274.159519999999990 253.573620000000010
268.946320000000010 200.576259999999990
f: 47 tv: 1 nM: 2
316.964110000000010 270.000000000000000
310.482210000000010 210.000000000000000
f: 48 tv: 0 nM: 2
275.387330000000020 252.873250000000010
270.366490000000000 200.553969999999990
f: 48 tv: 1 nM: 2
316.691959999999990 269.196689999999990
310.455139999999970 209.382479999999990
f: 49 tv: 0 nM: 2
277.443019999999990 251.886079999999990
272.274690000000020 200.182099999999990
f: 49 tv: 1 nM: 2
316.730039999999970 268.821590000000010
310.154600000000020 208.944439999999990
f: 50 tv: 0 nM: 2
278.500000000000000 251.585980000000010
273.500000000000000 199.915040000000000
f: 50 tv: 1 nM: 2
316.154600000000020 268.060389999999980
310.109219999999990 208.871350000000010
f: 51 tv: 0 nM: 2
280.156799999999980 251.041410000000010
275.076020000000030 199.652040000000000
f: 51 tv: 1 nM: 2
315.845950000000020 267.572970000000000
310.044190000000010 208.460460000000010
f: 52 tv: 0 nM: 2
281.500000000000000 251.000000000000000
276.743260000000020 199.317569999999990
f: 52 tv: 1 nM: 2
315.816309999999990 266.959169999999970
310.078340000000030 208.315670000000010
f: 53 tv: 0 nM: 2
283.673459999999980 249.962580000000000
277.586950000000000 198.683230000000010
f: 53 tv: 1 nM: 2
315.192500000000000 266.409089999999990
309.953890000000000 207.963590000000010
f: 54 tv: 0 nM: 2
283.773590000000010 249.487429999999990
278.791409999999980 198.665650000000000
f: 54 tv: 1 nM: 2
315.142090000000000 265.674870000000000
309.794559999999990 207.824250000000010
f: 55 tv: 0 nM: 2
284.978729999999980 249.138309999999990
279.991120000000020 198.579880000000000
f: 55 tv: 1 nM: 2
314.294130000000000 265.430479999999990
309.436010000000010 207.395739999999990
f: 56 tv: 0 nM: 2
287.764709999999980 249.480390000000000
281.700010000000020 198.475010000000000
f: 56 tv: 1 nM: 2
314.068420000000000 264.557889999999990
309.365299999999990 207.052510000000010
f: 57 tv: 0 nM: 2
287.698579999999990 248.262409999999990
282.263789999999970 198.021469999999990
f: 57 tv: 1 nM: 2
313.836029999999990 264.206999999999990
308.979580000000000 206.806119999999990
f: 58 tv: 0 nM: 2
289.041049999999980 248.055970000000000
283.670750000000000 197.536589999999990
f: 58 tv: 1 nM: 2
313.286470000000010 263.708340000000020
309.083739999999980 206.701969999999990
f: 59 tv: 0 nM: 2
290.054350000000000 247.851460000000000
284.951599999999980 197.554840000000010
f: 59 tv: 1 nM: 2
313.268370000000000 263.418090000000010
308.938780000000010 206.280610000000000
f: 60 tv: 0 nM: 2
290.576630000000020 247.565689999999990
286.000000000000000 197.500000000000000
f: 60 tv: 1 nM: 2
313.041659999999980 262.734379999999990
308.945859999999980 206.224230000000010
f: 61 tv: 0 nM: 2
291.946050000000010 247.050350000000010
287.118200000000000 197.266660000000000
f: 61 tv: 1 nM: 2
312.207640000000030 262.286900000000000
308.665860000000010 205.975619999999990
f: 62 tv: 0 nM: 2
292.894319999999990 246.605700000000010
287.741269999999990 196.793700000000000
f: 62 tv: 1 nM: 2
312.160000000000030 261.585719999999980
308.449279999999990 205.881640000000000
f: 63 tv: 0 nM: 2
293.911189999999980 245.990129999999990
289.014709999999980 197.110289999999990
f: 63 tv: 1 nM: 2
311.731630000000000 261.514130000000020
308.093140000000010 205.519610000000000
f: 64 tv: 0 nM: 2
294.269929999999990 245.573620000000010
289.620360000000010 196.459870000000000
f: 64 tv: 1 nM: 2
311.165709999999990 260.968020000000020
308.236719999999990 205.272950000000010
f: 65 tv: 0 nM: 2
295.322909999999980 244.857630000000000
290.611110000000000 196.084960000000000
f: 65 tv: 1 nM: 2
310.856749999999980 260.454040000000020
307.930420000000030 205.038670000000000
f: 66 tv: 0 nM: 2
296.370000000000000 244.723330000000000
292.224359999999990 196.416670000000010
f: 66 tv: 1 nM: 2
310.679109999999980 259.995029999999990
307.765469999999990 204.858250000000000
f: 67 tv: 0 nM: 2
297.490569999999990 244.739000000000000
292.989870000000000 196.314190000000000
f: 67 tv: 1 nM: 2
310.654690000000020 259.414370000000020
307.675540000000010 204.792560000000010
f: 68 tv: 0 nM: 2
298.189669999999980 244.131040000000010
293.655640000000010 195.890729999999990
f: 68 tv: 1 nM: 2
310.047880000000020 259.101069999999990
307.559140000000010 204.080639999999990
f: 69 tv: 0 nM: 2
299.725550000000000 243.248120000000000
295.062040000000020 195.773730000000000
f: 69 tv: 1 nM: 2
309.948640000000010 258.372990000000020
308.000000000000000 203.925000000000010
f: 70 tv: 0 nM: 2
299.668880000000000 242.831130000000000
295.258850000000000 195.212770000000010
f: 70 tv: 1 nM: 2
309.923979999999970 257.599429999999980
307.949740000000020 203.465610000000000
f: 71 tv: 0 nM: 2
301.209470000000010 242.614870000000000
296.500000000000000 194.500000000000000
f: 71 tv: 1 nM: 2
309.925410000000000 257.298340000000000
308.083340000000020 203.009800000000010
f: 72 tv: 0 nM: 2
301.857700000000020 241.957690000000010
297.743260000000020 194.702699999999990
f: 72 tv: 1 nM: 2
309.577150000000020 256.557129999999970
308.173070000000000 202.530210000000010
f: 73 tv: 0 nM: 2
302.651729999999990 241.282760000000000
298.426060000000010 193.707750000000000
f: 73 tv: 1 nM: 2
309.602840000000010 255.914289999999990
308.455260000000010 202.023680000000010
f: 74 tv: 0 nM: 2
303.764099999999980 240.919009999999990
298.834470000000010 193.306900000000010
f: 74 tv: 1 nM: 2
309.925540000000010 255.393620000000000
309.000000000000000 201.428959999999990
f: 75 tv: 0 nM: 2
304.589659999999980 240.206889999999990
299.714749999999980 192.838930000000000
f: 75 tv: 1 nM: 2
310.424680000000020 254.641570000000000
309.513730000000010 201.035720000000000
f: 76 tv: 0 nM: 2
305.133330000000000 240.055560000000010
300.601350000000020 192.682430000000010
f: 76 tv: 1 nM: 2
310.583800000000000 254.525150000000000
309.654690000000020 200.491710000000010
f: 77 tv: 0 nM: 2
305.949680000000000 239.342770000000000
301.706570000000000 192.494020000000010
f: 77 tv: 1 nM: 2
311.247250000000010 253.434069999999990
310.576509999999980 200.207660000000000
f: 78 tv: 0 nM: 2
306.945650000000000 238.960140000000000
302.138309999999990 191.914890000000010
f: 78 tv: 1 nM: 2
311.378600000000010 252.994220000000010
310.848270000000010 199.815920000000010
f: 79 tv: 0 nM: 2
307.864500000000020 238.848389999999990
303.277769999999980 191.941180000000000
f: 79 tv: 1 nM: 2
312.143250000000020 252.545940000000000
311.886349999999990 199.714640000000000
f: 80 tv: 0 nM: 2
308.471619999999970 239.092189999999990
304.433139999999980 191.572679999999990
f: 80 tv: 1 nM: 2
312.678380000000000 252.622800000000010
312.361760000000000 199.361770000000010
f: 81 tv: 0 nM: 2
308.985290000000020 239.110289999999990
304.336670000000030 192.316669999999990
f: 81 tv: 1 nM: 2
313.500000000000000 252.500000000000000
313.175810000000010 199.340650000000010
f: 82 tv: 0 nM: 2
309.054350000000000 238.945650000000000
304.803679999999990 192.334350000000000
f: 82 tv: 1 nM: 2
314.082429999999990 252.285720000000000
314.000000000000000 199.407100000000010
f: 83 tv: 0 nM: 2
310.312500000000000 239.385420000000010
305.410250000000020 192.211530000000010
f: 83 tv: 1 nM: 2
314.930819999999980 252.462269999999990
314.959470000000010 199.383790000000000
f: 84 tv: 0 nM: 2
310.323759999999990 239.963120000000000
305.229159999999980 192.708329999999990
f: 84 tv: 1 nM: 2
315.920439999999990 252.829540000000010
315.572630000000000 200.011169999999990
f: 85 tv: 0 nM: 2
310.512940000000010 240.400859999999990
305.633550000000010 193.232920000000010
f: 85 tv: 1 nM: 2
316.420750000000000 253.304869999999990
316.178130000000010 200.071869999999990
f: 86 tv: 0 nM: 2
310.129639999999990 240.281479999999990
306.161070000000000 193.714769999999990
f: 86 tv: 1 nM: 2
317.651310000000020 253.769749999999990
317.146909999999990 200.961330000000000
f: 87 tv: 0 nM: 2
310.528380000000030 241.801420000000010
306.311249999999970 194.062909999999990
f: 87 tv: 1 nM: 2
318.205570000000020 254.233340000000000
318.011169999999990 201.365919999999990
f: 88 tv: 0 nM: 2
310.500000000000000 242.000000000000000
305.684199999999980 195.111850000000000
f: 88 tv: 1 nM: 2
318.906430000000000 254.763150000000000
318.899990000000000 202.016660000000000
f: 89 tv: 0 nM: 2
310.632900000000010 242.120250000000000
305.587800000000020 196.011439999999990
f: 89 tv: 1 nM: 2
319.607390000000010 255.751679999999990
319.873719999999990 202.796390000000000
f: 90 tv: 0 nM: 2
309.822229999999990 243.959260000000000
305.632659999999990 196.139450000000010
f: 90 tv: 1 nM: 2
319.762209999999980 257.237790000000020
320.500000000000000 203.500000000000000
f: 91 tv: 0 nM: 2
308.904760000000010 244.436510000000000
305.248659999999970 196.916210000000010
f: 91 tv: 1 nM: 2
320.805729999999980 257.471439999999970
321.095370000000000 204.059280000000000
f: 92 tv: 0 nM: 2
308.078129999999990 245.468750000000000
304.465509999999990 197.206889999999990
f: 92 tv: 1 nM: 2
321.279080000000020 258.325589999999980
321.906560000000010 204.876270000000010
f: 93 tv: 0 nM: 2
307.911099999999980 245.966659999999990
303.988310000000010 198.172519999999990
f: 93 tv: 1 nM: 2
322.052489999999980 259.441989999999980
322.954320000000000 205.319889999999990
f: 94 tv: 0 nM: 2
307.689180000000020 246.925670000000000
303.409670000000010 198.135480000000000
f: 94 tv: 1 nM: 2
323.521480000000000 260.088959999999990
323.786839999999980 206.271060000000010
f: 95 tv: 0 nM: 2
306.230500000000010 247.858149999999990
303.096769999999990 199.112900000000000
f: 95 tv: 1 nM: 2
323.782870000000000 260.865720000000010
324.136599999999990 206.698460000000010
f: 96 tv: 0 nM: 2
305.443690000000000 248.036419999999990
302.452240000000020 198.952229999999990
f: 96 tv: 1 nM: 2
324.203129999999990 261.666659999999980
325.193730000000020 207.280110000000010
f: 97 tv: 0 nM: 2
304.345399999999980 248.207249999999990
301.354949999999970 199.447530000000000
f: 97 tv: 1 nM: 2
325.115810000000010 262.079099999999980
325.909089999999990 207.419780000000000
f: 98 tv: 0 nM: 2
303.556310000000000 248.877489999999990
300.754489999999980 199.601789999999990
f: 98 tv: 1 nM: 2
325.744509999999990 262.969789999999990
326.532840000000020 207.553020000000000
f: 99 tv: 0 nM: 2
302.945949999999980 249.452699999999990
299.655640000000010 200.062909999999990
f: 99 tv: 1 nM: 2
326.229280000000020 263.403320000000010
327.162379999999980 207.961330000000000
f: 100 tv: 0 nM: 2
301.598110000000020 249.971509999999990
298.988310000000010 200.271930000000000
f: 100 tv: 1 nM: 2
327.195980000000020 264.123110000000000
327.568300000000020 208.185360000000000
f: 101 tv: 0 nM: 2
300.603670000000020 250.329270000000010
298.099460000000020 200.900540000000010
f: 101 tv: 1 nM: 2
327.420410000000000 264.233830000000010
328.327670000000010 208.453890000000000
f: 102 tv: 0 nM: 2
299.905849999999990 250.691560000000010
296.729550000000020 200.355349999999990
f: 102 tv: 1 nM: 2
328.286130000000010 264.554899999999980
329.063719999999990 208.833329999999990
f: 103 tv: 0 nM: 2
298.889709999999980 250.985289999999990
296.059329999999990 200.570619999999990
f: 103 tv: 1 nM: 2
329.039670000000000 265.296290000000000
330.000000000000000 208.569520000000010
f: 104 tv: 0 nM: 2
297.421200000000000 251.515150000000010
295.097840000000020 200.940220000000010
f: 104 tv: 1 nM: 2
329.615749999999990 265.741390000000020
330.581329999999980 208.889950000000000
f: 105 tv: 0 nM: 2
296.382540000000010 251.641570000000000
294.109829999999990 201.187870000000000
f: 105 tv: 1 nM: 2
330.768280000000000 266.280489999999990
330.989989999999980 208.830000000000010
f: 106 tv: 0 nM: 2
295.572360000000000 252.059200000000000
292.683749999999970 201.256030000000010
f: 106 tv: 1 nM: 2
331.240630000000010 266.676480000000030
331.937189999999990 209.195339999999990
f: 107 tv: 0 nM: 2
293.513430000000030 252.825500000000010
291.461760000000030 201.449999999999990
f: 107 tv: 1 nM: 2
331.527100000000020 267.322659999999980
332.497439999999980 209.456639999999990
f: 108 tv: 0 nM: 2
292.233769999999990 253.123380000000000
289.877200000000020 201.558470000000000
f: 108 tv: 1 nM: 2
332.086729999999990 267.816309999999990
333.000000000000000 209.826920000000000
f: 109 tv: 0 nM: 2
290.503170000000010 253.458859999999990
288.917170000000000 202.026630000000010
f: 109 tv: 1 nM: 2
332.274990000000000 268.100010000000000
333.596830000000010 209.736480000000000
f: 110 tv: 0 nM: 2
289.493740000000000 253.806240000000000
287.632720000000010 202.250000000000000
f: 110 tv: 1 nM: 2
332.844479999999980 268.875609999999990
334.009610000000010 209.990389999999990
f: 111 tv: 0 nM: 2
287.433530000000020 254.534809999999990
286.768980000000000 202.313289999999990
f: 111 tv: 1 nM: 2
333.321779999999990 269.415830000000030
334.766970000000010 210.000000000000000
f: 112 tv: 0 nM: 2
285.834319999999990 254.967450000000010
285.554899999999980 202.638730000000010
f: 112 tv: 1 nM: 2
333.848999999999990 269.858920000000010
335.565800000000020 210.609649999999990
f: 113 tv: 0 nM: 2
285.280579999999990 255.248200000000000
284.238890000000030 202.555560000000010
f: 113 tv: 1 nM: 2
334.409089999999990 270.755980000000020
336.000000000000000 210.908660000000000
f: 114 tv: 0 nM: 2
283.309509999999990 256.398799999999990
282.950010000000020 203.071050000000010
f: 114 tv: 1 nM: 2
334.877659999999990 271.335109999999990
337.000000000000000 211.000000000000000
f: 115 tv: 0 nM: 2
281.536710000000030 256.872889999999980
281.450010000000020 203.373539999999990
f: 115 tv: 1 nM: 2
335.403230000000010 271.912440000000000
337.649990000000000 211.286360000000000
f: 116 tv: 0 nM: 2
280.452090000000000 257.101810000000000
280.280210000000010 203.543960000000000
f: 116 tv: 1 nM: 2
336.113650000000010 272.674260000000000
338.455350000000010 211.857149999999990
f: 117 tv: 0 nM: 2
278.591889999999980 257.810819999999980
279.171879999999990 204.010420000000010
f: 117 tv: 1 nM: 2
336.490110000000020 273.371280000000010
339.173920000000010 211.926089999999990
f: 118 tv: 0 nM: 2
277.308989999999990 258.382020000000010
278.189939999999980 204.561450000000010
f: 118 tv: 1 nM: 2
337.529139999999980 273.908079999999980
340.256469999999980 212.135770000000010
f: 119 tv: 0 nM: 2
275.792539999999970 258.819149999999980
276.947510000000020 204.535920000000000
f: 119 tv: 1 nM: 2
338.404969999999990 274.855189999999990
341.172849999999980 212.664610000000010
f: 120 tv: 0 nM: 2
274.496829999999990 259.015930000000030
275.643649999999980 204.552490000000010
f: 120 tv: 1 nM: 2
339.342930000000020 275.117250000000010
342.328059999999990 212.990950000000000
f: 121 tv: 0 nM: 2
272.770170000000010 259.686339999999970
274.733670000000020 204.922100000000000
f: 121 tv: 1 nM: 2
339.990999999999990 275.896390000000000
343.408300000000000 213.000000000000000
f: 122 tv: 0 nM: 2
271.611820000000020 260.055909999999980
273.815400000000010 205.012820000000000
f: 122 tv: 1 nM: 2
341.035709999999990 276.045230000000000
344.603819999999980 213.078380000000010
f: 123 tv: 0 nM: 2
270.189939999999980 260.488830000000010
272.414829999999990 205.200549999999990
f: 123 tv: 1 nM: 2
342.237329999999990 276.751160000000030
345.500000000000000 213.065509999999990
f: 124 tv: 0 nM: 2
268.851069999999990 260.829770000000000
271.701570000000000 205.295809999999990
f: 124 tv: 1 nM: 2
343.000000000000000 277.000000000000000
346.577879999999990 213.336060000000000
f: 125 tv: 0 nM: 2
267.896180000000020 261.265019999999990
270.956509999999980 205.228260000000010
f: 125 tv: 1 nM: 2
344.302640000000000 277.508760000000000
347.955260000000010 213.392990000000000
f: 126 tv: 0 nM: 2
266.500000000000000 261.412780000000000
269.795930000000000 205.096939999999990
f: 126 tv: 1 nM: 2
345.224359999999990 277.724359999999990
349.366670000000000 213.412510000000000
f: 127 tv: 0 nM: 2
265.403410000000010 261.500000000000000
268.870729999999980 204.985369999999990
f: 127 tv: 1 nM: 2
346.239230000000020 277.937500000000000
350.694000000000020 213.014010000000010
f: 128 tv: 0 nM: 2
263.856749999999980 261.545959999999980
267.915010000000000 204.915010000000000
f: 128 tv: 1 nM: 2
347.408110000000020 278.155980000000000
352.000000000000000 212.958329999999990
f: 129 tv: 0 nM: 2
262.821230000000010 261.656430000000000
267.106380000000000 204.446810000000000
f: 129 tv: 1 nM: 2
348.604710000000010 278.138890000000000
353.305880000000000 212.707840000000000
f: 130 tv: 0 nM: 2
261.546449999999990 261.975399999999980
266.349730000000020 204.735750000000000
f: 130 tv: 1 nM: 2
349.842870000000000 278.387760000000010
354.918920000000010 212.565640000000000
f: 131 tv: 0 nM: 2
260.427430000000020 261.868290000000000
265.549219999999990 204.396379999999990
f: 131 tv: 1 nM: 2
351.336059999999970 278.430330000000030
356.431919999999990 212.215960000000000
f: 132 tv: 0 nM: 2
259.313480000000030 261.953370000000010
265.017000000000000 203.944170000000010
f: 132 tv: 1 nM: 2
352.429170000000000 278.358340000000000
358.269679999999990 211.710630000000010
f: 133 tv: 0 nM: 2
258.201020000000030 261.831660000000000
264.431269999999980 203.732220000000010
f: 133 tv: 1 nM: 2
353.712249999999980 278.216340000000000
359.635620000000020 211.378539999999990
f: 134 tv: 0 nM: 2
257.613159999999990 261.697360000000000
264.027370000000020 203.263690000000000
f: 134 tv: 1 nM: 2
355.392240000000020 278.000000000000000
361.542480000000010 210.911190000000000
f: 135 tv: 0 nM: 2
256.734309999999990 261.582119999999970
263.706570000000000 202.826290000000000
f: 135 tv: 1 nM: 2
357.152159999999980 277.683809999999990
363.194340000000010 210.445280000000000
f: 136 tv: 0 nM: 2
256.140199999999990 261.375670000000010
263.438080000000010 202.112380000000000
f: 136 tv: 1 nM: 2
358.788540000000010 277.486179999999990
365.220800000000000 209.804750000000010
f: 137 tv: 0 nM: 2
255.306119999999990 260.979580000000000
263.036589999999990 201.868290000000000
f: 137 tv: 1 nM: 2
360.641480000000000 277.075589999999980
367.459139999999990 209.118680000000010
f: 138 tv: 0 nM: 2
254.799499999999990 260.807099999999990
262.917849999999990 201.140840000000000
f: 138 tv: 1 nM: 2
362.567900000000010 276.701660000000000
369.547419999999990 208.395260000000010
f: 139 tv: 0 nM: 2
254.195950000000010 260.425689999999970
263.027769999999980 200.856060000000010
f: 139 tv: 1 nM: 2
364.541990000000000 276.381989999999970
371.852939999999990 207.727939999999990
f: 140 tv: 0 nM: 2
254.046110000000000 259.871370000000010
263.009610000000010 200.009610000000010
f: 140 tv: 1 nM: 2
366.519839999999990 276.000000000000000
374.021329999999980 206.897290000000000
f: 141 tv: 0 nM: 2
253.669009999999990 259.910799999999990
263.415190000000000 199.602679999999990
f: 141 tv: 1 nM: 2
368.875490000000010 275.501919999999980
376.449459999999990 206.220220000000010
f: 142 tv: 0 nM: 2
253.600480000000000 259.133969999999980
263.547090000000030 198.966370000000010
f: 142 tv: 1 nM: 2
371.376039999999990 274.695370000000030
379.000000000000000 205.640230000000000
f: 143 tv: 0 nM: 2
253.734880000000000 259.062810000000010
264.399110000000010 198.407900000000010
f: 143 tv: 1 nM: 2
373.689730000000000 274.482210000000010
381.350370000000000 204.581439999999990
f: 144 tv: 0 nM: 2
254.000000000000000 258.833340000000020
264.776090000000010 198.223909999999990
f: 144 tv: 1 nM: 2
376.162870000000000 273.840910000000010
384.034670000000010 203.943440000000010
f: 145 tv: 0 nM: 2
254.328049999999990 258.203610000000030
265.769409999999990 197.118529999999990
f: 145 tv: 1 nM: 2
379.163360000000010 273.129489999999980
386.963590000000010 203.409960000000010
f: 146 tv: 0 nM: 2
255.269409999999990 257.956639999999990
266.616420000000010 196.819639999999990
f: 146 tv: 1 nM: 2
382.000000000000000 272.500000000000000
389.933719999999990 202.607959999999990
f: 147 tv: 0 nM: 2
256.000000000000000 258.000000000000000
267.629300000000000 196.400859999999990
f: 147 tv: 1 nM: 2
384.912780000000000 272.238369999999970
392.858490000000020 201.754719999999990
f: 148 tv: 0 nM: 2
256.955409999999970 257.854460000000020
269.079070000000000 196.048840000000010
f: 148 tv: 1 nM: 2
388.014500000000000 271.985500000000000
395.932500000000000 201.257290000000010
f: 149 tv: 0 nM: 2
258.497799999999980 257.099550000000020
270.573269999999980 195.517239999999990
f: 149 tv: 1 nM: 2
391.151580000000020 271.265750000000030
399.000000000000000 200.640230000000000
f: 150 tv: 0 nM: 2
259.974179999999990 257.000000000000000
272.204130000000020 195.071110000000000
f: 150 tv: 1 nM: 2
394.246399999999990 270.829130000000020
402.193179999999980 199.981060000000010
f: 151 tv: 0 nM: 2
261.834110000000010 256.970460000000000
274.081210000000000 194.982910000000000
f: 151 tv: 1 nM: 2
397.877349999999980 270.403779999999980
405.079830000000020 199.621669999999990
f: 152 tv: 0 nM: 2
263.931179999999980 256.889889999999980
276.238769999999990 194.457140000000010
f: 152 tv: 1 nM: 2
401.035860000000010 270.033970000000010
408.328610000000030 199.227920000000010
f: 153 tv: 0 nM: 2
265.616420000000010 256.879000000000020
278.158999999999990 194.078340000000000
f: 153 tv: 1 nM: 2
404.297669999999980 269.548650000000010
411.275600000000000 198.722610000000000
f: 154 tv: 0 nM: 2
267.975340000000020 256.547090000000030
280.470340000000020 194.169500000000000
f: 154 tv: 1 nM: 2
407.694950000000010 269.231049999999980
414.461950000000000 198.490939999999990
f: 155 tv: 0 nM: 2
270.381350000000000 256.508480000000020
282.805049999999990 193.782100000000010
f: 155 tv: 1 nM: 2
411.014920000000020 268.817169999999980
417.088439999999990 198.057770000000000
f: 156 tv: 0 nM: 2
272.672419999999990 256.379300000000000
285.573269999999980 193.517239999999990
f: 156 tv: 1 nM: 2
414.352939999999990 268.598050000000000
420.086149999999980 197.634829999999990
f: 157 tv: 0 nM: 2
275.627200000000020 256.500000000000000
288.012330000000020 193.748760000000000
f: 157 tv: 1 nM: 2
417.530300000000010 268.087130000000000
422.936339999999970 197.578640000000010
f: 158 tv: 0 nM: 2
278.500000000000000 256.848880000000010
290.899990000000000 193.640919999999990
f: 158 tv: 1 nM: 2
420.445499999999980 267.952999999999970
425.487460000000000 197.417560000000010
f: 159 tv: 0 nM: 2
281.435850000000020 256.754430000000010
293.351470000000010 193.596239999999990
f: 159 tv: 1 nM: 2
423.075010000000020 267.903560000000030
427.964139999999990 197.460370000000010
f: 160 tv: 0 nM: 2
284.228119999999990 257.050689999999970
296.319000000000020 194.067870000000000
f: 160 tv: 1 nM: 2
425.783079999999980 267.937500000000000
430.042759999999990 197.609669999999990
f: 161 tv: 0 nM: 2
287.176609999999980 257.217899999999990
298.837769999999980 194.533340000000010
f: 161 tv: 1 nM: 2
428.067500000000000 267.896000000000020
432.204990000000010 197.704990000000010
f: 162 tv: 0 nM: 2
290.046110000000000 257.788850000000020
301.500000000000000 195.000000000000000
f: 162 tv: 1 nM: 2
430.103999999999980 268.034670000000010
434.144160000000000 197.958020000000000
f: 163 tv: 0 nM: 2
292.707269999999990 258.292730000000010
304.126559999999980 195.493770000000010
f: 163 tv: 1 nM: 2
432.073519999999970 268.301480000000030
436.027890000000010 198.680299999999990
f: 164 tv: 0 nM: 2
295.860110000000020 258.759189999999990
306.810580000000020 196.081500000000010
f: 164 tv: 1 nM: 2
433.835199999999990 268.563660000000030
437.424190000000010 199.249100000000000
f: 165 tv: 0 nM: 2
298.625580000000010 258.974879999999980
309.548250000000000 196.649120000000010
f: 165 tv: 1 nM: 2
435.141790000000010 268.929109999999980
438.913850000000020 199.634829999999990
f: 166 tv: 0 nM: 2
301.455139999999970 259.472230000000020
311.826480000000000 196.933789999999990
f: 166 tv: 1 nM: 2
436.847899999999980 269.363130000000010
440.073359999999980 200.434360000000000
f: 167 tv: 0 nM: 2
304.331819999999990 259.845460000000000
314.484500000000030 197.665920000000000
f: 167 tv: 1 nM: 2
437.605070000000010 269.435790000000000
441.000000000000000 200.712359999999990
f: 168 tv: 0 nM: 2
306.735990000000020 260.133179999999980
317.159299999999970 198.048679999999990
f: 168 tv: 1 nM: 2
438.877349999999980 269.596220000000020
441.932160000000010 201.265500000000000
f: 169 tv: 0 nM: 2
309.558040000000010 260.357149999999990
319.284519999999990 198.349369999999990
f: 169 tv: 1 nM: 2
439.116850000000000 269.597690000000000
442.722870000000000 201.687990000000010
f: 170 tv: 0 nM: 2
312.259000000000010 260.547300000000010
322.411160000000000 198.774110000000010
f: 170 tv: 1 nM: 2
439.703489999999990 269.637600000000020
443.069549999999990 202.107149999999990
f: 171 tv: 0 nM: 2
314.694459999999990 260.833340000000020
324.362790000000020 198.895360000000010
f: 171 tv: 1 nM: 2
440.078370000000010 269.850739999999970
443.458010000000000 202.382000000000010
f: 172 tv: 0 nM: 2
317.101990000000000 260.835820000000010
326.527280000000020 199.368180000000000
f: 172 tv: 1 nM: 2
440.431460000000020 269.661290000000010
443.643739999999980 202.548579999999990
f: 173 tv: 0 nM: 2
319.141079999999990 260.794559999999990
328.722960000000000 199.614870000000000
f: 173 tv: 1 nM: 2
440.542689999999990 269.619930000000010
443.932529999999990 202.773799999999990
f: 174 tv: 0 nM: 2
321.892670000000010 260.417080000000000
330.573269999999980 199.573270000000010
f: 174 tv: 1 nM: 2
440.390019999999990 269.533999999999990
444.058229999999980 202.923689999999990
f: 175 tv: 0 nM: 2
323.910610000000020 260.367160000000010
332.953890000000000 199.871350000000010
f: 175 tv: 1 nM: 2
440.278009999999990 269.166020000000000
443.951419999999980 203.224700000000010
f: 176 tv: 0 nM: 2
326.046110000000000 260.036409999999990
335.035709999999990 199.954759999999990
f: 176 tv: 1 nM: 2
440.023889999999990 268.651400000000020
443.856839999999980 203.182570000000000
f: 177 tv: 0 nM: 2
328.324130000000030 259.834169999999970
337.376890000000000 199.786440000000000
f: 177 tv: 1 nM: 2
439.607149999999990 268.615540000000010
443.546269999999990 203.191630000000000
f: 178 tv: 0 nM: 2
330.760100000000020 259.835849999999990
338.953890000000000 199.944170000000010
f: 178 tv: 1 nM: 2
439.500000000000000 268.500000000000000
443.214569999999980 203.313770000000010
f: 179 tv: 0 nM: 2
332.631440000000000 259.115970000000000
340.888890000000000 199.838169999999990
f: 179 tv: 1 nM: 2
438.826599999999980 268.177430000000020
442.845180000000030 203.165269999999990
f: 180 tv: 0 nM: 2
334.904999999999970 259.000000000000000
342.776729999999990 199.946519999999990
f: 180 tv: 1 nM: 2
438.456599999999980 267.535129999999980
442.420840000000000 203.333329999999990
f: 181 tv: 0 nM: 2
336.219699999999990 258.856049999999980
344.738920000000010 199.933500000000010
f: 181 tv: 1 nM: 2
437.794620000000010 267.323640000000010
441.766970000000010 203.000000000000000
f: 182 tv: 0 nM: 2
338.147060000000010 258.083340000000020
346.424069999999970 199.730359999999990
f: 182 tv: 1 nM: 2
437.370060000000020 266.958160000000020
441.632290000000010 203.051580000000000
f: 183 tv: 0 nM: 2
340.255220000000010 257.755220000000010
348.236969999999990 199.351560000000010
f: 183 tv: 1 nM: 2
436.467379999999990 266.271729999999990
441.282500000000030 202.975339999999990
f: 184 tv: 0 nM: 2
342.160520000000020 257.281589999999990
350.036409999999990 199.046110000000000
f: 184 tv: 1 nM: 2
436.300450000000010 265.957400000000010
440.675450000000010 202.750000000000000
f: 185 tv: 0 nM: 2
343.869050000000020 256.583340000000020
351.437189999999990 198.851760000000010
f: 185 tv: 1 nM: 2
435.662289999999980 265.223689999999980
440.459810000000000 202.388399999999990
f: 186 tv: 0 nM: 2
345.521849999999970 256.196720000000030
353.395629999999980 198.240299999999990
f: 186 tv: 1 nM: 2
435.178560000000000 264.562500000000000
440.000000000000000 202.000000000000000
f: 187 tv: 0 nM: 2
347.451140000000010 255.548859999999990
355.174010000000010 198.365199999999990
f: 187 tv: 1 nM: 2
434.478459999999980 263.737059999999990
439.461880000000010 201.890140000000000
f: 188 tv: 0 nM: 2
349.575840000000030 254.716289999999990
356.384610000000010 197.879490000000000
f: 188 tv: 1 nM: 2
434.182650000000020 262.984010000000010
438.739719999999980 201.216890000000010
f: 189 tv: 0 nM: 2
351.051359999999990 254.291890000000000
358.167539999999970 197.311860000000000
f: 189 tv: 1 nM: 2
433.474150000000010 262.517240000000020
438.500000000000000 201.000000000000000
f: 190 tv: 0 nM: 2
352.715059999999990 253.623660000000000
359.790410000000010 196.790400000000010
f: 190 tv: 1 nM: 2
433.078340000000030 261.684329999999990
438.116969999999980 200.309630000000000
f: 191 tv: 0 nM: 2
354.214290000000010 252.446429999999990
361.807500000000000 196.409089999999990
f: 191 tv: 1 nM: 2
432.518770000000020 260.929570000000010
437.518430000000020 200.000000000000000
f: 192 tv: 0 nM: 2
356.146419999999980 252.309390000000010
363.005429999999990 196.391300000000000
f: 192 tv: 1 nM: 2
431.832550000000030 260.020940000000000
437.306850000000000 199.420590000000000
f: 193 tv: 0 nM: 2
357.694610000000010 251.494020000000010
364.616150000000000 195.474750000000000
f: 193 tv: 1 nM: 2
431.675599999999970 259.126829999999980
436.817349999999980 199.047940000000010
f: 194 tv: 0 nM: 2
359.306519999999980 250.811550000000010
366.161099999999980 194.972230000000000
f: 194 tv: 1 nM: 2
431.067500000000000 258.202519999999990
436.794649999999990 198.325899999999990
f: 195 tv: 0 nM: 2
361.372099999999990 250.122099999999990
367.918029999999990 194.642079999999990
f: 195 tv: 1 nM: 2
430.669010000000010 257.830989999999990
436.215730000000010 197.791869999999990
f: 196 tv: 0 nM: 2
362.853580000000020 249.370160000000000
369.228940000000020 193.802629999999990
f: 196 tv: 1 nM: 2
430.167480000000010 256.953219999999990
435.972780000000000 197.215350000000000
f: 197 tv: 0 nM: 2
364.451140000000010 248.451140000000010
370.825260000000010 193.051070000000010
f: 197 tv: 1 nM: 2
430.046110000000000 255.871350000000010
435.744080000000000 196.864929999999990
f: 198 tv: 0 nM: 2
365.916200000000000 247.259780000000010
372.206700000000010 192.689940000000010
f: 198 tv: 1 nM: 2
429.431269999999980 254.954970000000000
435.221679999999990 196.061579999999990
f: 199 tv: 0 nM: 2
367.813600000000010 246.775150000000000
373.842530000000010 192.348070000000010
f: 199 tv: 1 nM: 2
429.134220000000030 253.649990000000000
435.000000000000000 195.500000000000000
f: 200 tv: 0 nM: 2
368.914280000000020 246.317139999999990
375.118409999999980 191.692110000000010
f: 200 tv: 1 nM: 2
428.860959999999980 252.975619999999990
434.894990000000010 194.905000000000000
f: 201 tv: 0 nM: 2
371.239989999999980 244.986660000000000
377.070650000000000 190.847820000000010
f: 201 tv: 1 nM: 2
428.909580000000010 252.170210000000000
434.898010000000000 194.174129999999990
f: 202 tv: 0 nM: 2
372.386900000000030 244.464280000000000
378.586209999999990 190.304599999999990
f: 202 tv: 1 nM: 2
428.653660000000000 251.601560000000010
434.674870000000000 193.785720000000000
f: 203 tv: 0 nM: 2
374.135339999999990 243.524859999999990
380.190859999999990 189.889790000000000
f: 203 tv: 1 nM: 2
428.196720000000030 250.571050000000010
434.425389999999990 193.159210000000000
f: 204 tv: 0 nM: 2
375.431240000000000 243.193760000000000
381.759670000000030 189.475140000000010
f: 204 tv: 1 nM: 2
428.074459999999990 249.606380000000000
434.666659999999980 192.255200000000000
f: 205 tv: 0 nM: 2
377.011689999999990 242.423980000000000
383.046690000000010 189.167589999999990
f: 205 tv: 1 nM: 2
428.219789999999990 248.697800000000000
434.704560000000010 192.047969999999990
f: 206 tv: 0 nM: 2
378.732539999999970 241.674420000000000
384.537629999999980 188.500000000000000
f: 206 tv: 1 nM: 2
427.953860000000020 248.058979999999990
434.268460000000000 191.477830000000010
f: 207 tv: 0 nM: 2
380.099429999999980 241.236850000000000
385.876370000000010 188.008240000000000
f: 207 tv: 1 nM: 2
428.047880000000020 247.638309999999990
434.448269999999980 191.032010000000010
f: 208 tv: 0 nM: 2
381.736850000000000 240.271930000000000
387.240329999999970 187.475140000000010
f: 208 tv: 1 nM: 2
428.156250000000000 246.588550000000000
434.819520000000010 190.500000000000000
f: 209 tv: 0 nM: 2
383.329250000000000 239.536589999999990
388.968930000000000 187.293790000000000
f: 209 tv: 1 nM: 2
427.892850000000010 245.821429999999990
435.000000000000000 190.000000000000000
f: 210 tv: 0 nM: 2
384.772460000000020 238.883240000000000
390.760740000000000 186.873660000000000
f: 210 tv: 1 nM: 2
428.022339999999990 245.259780000000010
435.163270000000010 189.250000000000000
f: 211 tv: 0 nM: 2
386.633330000000000 238.333329999999990
392.457310000000010 186.109759999999990
f: 211 tv: 1 nM: 2
428.425410000000000 244.240330000000000
435.657469999999990 188.853590000000000
f: 212 tv: 0 nM: 2
388.000000000000000 237.500000000000000
393.710660000000020 185.598310000000000
f: 212 tv: 1 nM: 2
428.627169999999980 243.595370000000000
436.000000000000000 188.336060000000000
f: 213 tv: 0 nM: 2
389.554840000000010 236.951609999999990
395.205719999999990 185.374280000000000
f: 213 tv: 1 nM: 2
428.889770000000000 242.922040000000010
436.173920000000010 188.135860000000010
f: 214 tv: 0 nM: 2
391.060970000000000 236.829270000000010
396.931310000000000 185.085160000000000
f: 214 tv: 1 nM: 2
429.122220000000030 242.272220000000000
436.351650000000010 187.565930000000010
f: 215 tv: 0 nM: 2
392.879759999999980 235.968349999999990
398.514799999999980 184.529590000000010
f: 215 tv: 1 nM: 2
429.614719999999980 241.649990000000000
437.076540000000020 187.086729999999990
f: 216 tv: 0 nM: 2
394.245569999999990 235.408279999999990
399.831390000000000 184.122099999999990
f: 216 tv: 1 nM: 2
430.071050000000010 241.118419999999990
437.972780000000000 186.784650000000000
f: 217 tv: 0 nM: 2
396.426240000000010 234.270490000000000
401.823699999999970 183.468200000000000
f: 217 tv: 1 nM: 2
430.894749999999990 240.254380000000000
438.792109999999980 186.039469999999990
f: 218 tv: 0 nM: 2
397.805760000000020 233.946050000000010
403.500000000000000 183.108569999999990
f: 218 tv: 1 nM: 2
431.549989999999980 239.649990000000000
439.472080000000010 185.273740000000000
f: 219 tv: 0 nM: 2
399.639619999999980 233.314940000000010
405.416139999999980 182.000000000000000
f: 219 tv: 1 nM: 2
432.181030000000020 238.675289999999990
440.453219999999990 185.233920000000010
f: 220 tv: 0 nM: 2
402.031920000000010 232.872350000000010
407.378390000000020 181.716219999999990
f: 220 tv: 1 nM: 2
433.468750000000000 237.925000000000010
441.330510000000000 184.327679999999990
f: 221 tv: 0 nM: 2
403.554840000000010 231.951609999999990
409.428130000000010 181.227540000000000
f: 221 tv: 1 nM: 2
434.814210000000000 237.314210000000000
442.783720000000020 183.845509999999990
f: 222 tv: 0 nM: 2
406.087249999999980 231.399319999999990
410.834349999999970 180.475460000000000
f: 222 tv: 1 nM: 2
435.724550000000020 236.326359999999990
443.983700000000000 183.239139999999990
f: 223 tv: 0 nM: 2
408.146120000000000 230.665590000000010
413.141300000000000 180.429350000000000
f: 223 tv: 1 nM: 2
437.401149999999970 235.412800000000000
445.488589999999990 182.720000000000000
f: 224 tv: 0 nM: 2
410.200010000000020 230.656250000000000
414.900600000000000 180.099400000000000
f: 224 tv: 1 nM: 2
439.094820000000030 235.135060000000010
447.106139999999980 182.343570000000000
f: 225 tv: 0 nM: 2
412.569459999999990 230.381939999999990
416.990630000000010 179.628130000000000
f: 225 tv: 1 nM: 2
440.778110000000030 234.597630000000010
449.170439999999990 181.755680000000010
f: 226 tv: 0 nM: 2
415.000000000000000 230.000000000000000
418.851260000000020 179.452530000000000
f: 226 tv: 1 nM: 2
442.484559999999990 234.354940000000000
451.011410000000010 181.362850000000010
f: 227 tv: 0 nM: 2
416.837920000000000 230.172410000000010
421.500000000000000 179.500000000000000
f: 227 tv: 1 nM: 2
444.656250000000000 233.712490000000000
452.754239999999980 181.463269999999990
f: 228 tv: 0 nM: 2
418.627659999999990 230.319150000000010
423.237640000000000 179.577159999999990
f: 228 tv: 1 nM: 2
446.655640000000010 233.937090000000010
454.551210000000030 181.358430000000000
f: 229 tv: 0 nM: 2
420.500000000000000 230.000000000000000
424.871800000000010 179.564100000000000
f: 229 tv: 1 nM: 2
448.912289999999980 233.523390000000010
456.914280000000020 180.671429999999990
f: 230 tv: 0 nM: 2
422.496919999999990 230.447530000000000
426.793760000000020 179.362500000000010
f: 230 tv: 1 nM: 2
451.076259999999990 233.548020000000010
459.081570000000000 180.939470000000000
f: 231 tv: 0 nM: 2
424.572360000000000 230.671050000000010
428.196720000000030 179.379780000000010
f: 231 tv: 1 nM: 2
453.552460000000000 233.540130000000000
460.844449999999990 181.011110000000000
f: 232 tv: 0 nM: 2
426.585600000000000 230.941790000000000
430.346380000000010 180.280120000000010
f: 232 tv: 1 nM: 2
455.907130000000000 233.892850000000010
463.174739999999990 180.895160000000000
f: 233 tv: 0 nM: 2
428.723389999999990 231.500000000000000
431.500000000000000 180.256260000000000
f: 233 tv: 1 nM: 2
458.500000000000000 234.000000000000000
465.388240000000000 181.411759999999990
f: 234 tv: 0 nM: 2
430.370479999999990 232.460849999999990
433.126590000000020 180.784809999999990
f: 234 tv: 1 nM: 2
461.186710000000010 234.376589999999990
467.739260000000000 181.809140000000010
f: 235 tv: 0 nM: 2
431.714749999999980 232.899319999999990
434.240509999999970 181.126589999999990
f: 235 tv: 1 nM: 2
463.112730000000000 235.167630000000000
469.914280000000020 182.214280000000000
f: 236 tv: 0 nM: 2
432.646700000000010 233.344310000000010
435.394589999999990 181.551210000000000
f: 236 tv: 1 nM: 2
465.329349999999980 235.625750000000010
472.000000000000000 182.500000000000000
f: 237 tv: 0 nM: 2
433.596990000000010 233.654540000000000
436.121609999999980 182.372970000000010
f: 237 tv: 1 nM: 2
467.641570000000000 236.448790000000000
474.336059999999970 183.000000000000000
f: 238 tv: 0 nM: 2
434.626620000000000 234.652600000000010
437.405030000000010 183.000000000000000
f: 238 tv: 1 nM: 2
470.033320000000000 236.890919999999990
476.393550000000000 183.835479999999990
f: 239 tv: 0 nM: 2
435.410709999999990 235.511900000000000
437.754239999999980 183.576259999999990
f: 239 tv: 1 nM: 2
471.664670000000000 236.937130000000000
477.947510000000020 184.298340000000000
f: 240 tv: 0 nM: 2
435.891419999999980 236.242860000000010
438.157469999999990 183.618789999999990
f: 240 tv: 1 nM: 2
473.902370000000020 237.704150000000000
479.828890000000000 184.580220000000000
f: 241 tv: 0 nM: 2
436.500000000000000 236.852360000000000
438.947510000000020 184.370160000000000
f: 241 tv: 1 nM: 2
476.019769999999990 238.378530000000010
481.786070000000000 185.007740000000010
f: 242 tv: 0 nM: 2
436.540129999999980 237.447530000000000
439.038050000000000 185.032610000000010
f: 242 tv: 1 nM: 2
478.130069999999990 239.242770000000010
483.345309999999980 185.414369999999990
f: 243 tv: 0 nM: 2
436.923740000000010 238.293790000000000
439.464900000000000 185.432750000000000
f: 243 tv: 1 nM: 2
479.959290000000010 239.715120000000010
485.628139999999970 185.972370000000010
f: 244 tv: 0 nM: 2
437.450010000000020 238.461760000000000
439.635589999999980 185.451979999999990
f: 244 tv: 1 nM: 2
481.771090000000020 240.024090000000000
487.052489999999980 186.309390000000010
f: 245 tv: 0 nM: 2
437.550900000000010 239.248500000000010
439.817020000000010 186.038670000000000
f: 245 tv: 1 nM: 2
483.231420000000010 240.708570000000010
488.927090000000020 186.635420000000010
f: 246 tv: 0 nM: 2
437.057920000000020 239.942080000000000
439.810060000000020 186.561450000000010
f: 246 tv: 1 nM: 2
484.641570000000000 241.448790000000000
490.311800000000010 187.070220000000010
f: 247 tv: 0 nM: 2
437.411440000000030 240.482850000000010
439.959079999999970 186.786540000000000
f: 247 tv: 1 nM: 2
486.293090000000010 241.580459999999990
492.069579999999970 187.234540000000010
f: 248 tv: 0 nM: 2
437.381500000000020 241.066470000000010
440.030399999999990 187.287290000000010
f: 248 tv: 1 nM: 2
488.094969999999990 242.511169999999990
493.909089999999990 187.419780000000000
f: 249 tv: 0 nM: 2
437.500000000000000 241.596589999999990
440.108700000000000 187.461960000000000
f: 249 tv: 1 nM: 2
490.040370000000000 242.981370000000000
495.597989999999980 187.821609999999990
f: 250 tv: 0 nM: 2
437.598850000000030 242.412800000000000
439.984039999999990 187.526600000000000
f: 250 tv: 1 nM: 2
492.063539999999990 243.441990000000000
497.309390000000010 188.052490000000010
f: 251 tv: 0 nM: 2
437.228330000000030 243.052020000000000
439.976319999999990 188.271060000000010
f: 251 tv: 1 nM: 2
493.690609999999990 244.052490000000010
499.424739999999990 188.500000000000000
f: 252 tv: 0 nM: 2
436.782870000000000 243.408570000000000
439.949740000000020 188.465610000000000
f: 252 tv: 1 nM: 2
495.323210000000020 244.475140000000010
501.002630000000010 188.818420000000000
f: 253 tv: 0 nM: 2
436.947510000000020 244.370160000000000
440.000000000000000 189.000000000000000
f: 253 tv: 1 nM: 2
497.476200000000010 245.208329999999990
502.635589999999980 189.418080000000000
f: 254 tv: 0 nM: 2
436.980230000000010 245.186450000000010
439.754059999999980 189.383790000000000
f: 254 tv: 1 nM: 2
499.114469999999980 245.867459999999990
504.201570000000000 189.408369999999990
f: 255 tv: 0 nM: 2
436.631989999999970 245.548219999999990
439.812500000000000 189.765629999999990
f: 255 tv: 1 nM: 2
501.494419999999990 246.212300000000000
506.739809999999980 189.903060000000010
f: 256 tv: 0 nM: 2
436.608949999999990 246.343570000000000
439.927030000000000 190.281080000000000
f: 256 tv: 1 nM: 2
503.374390000000010 247.061569999999990
508.833340000000020 190.000000000000000
f: 257 tv: 0 nM: 2
436.040529999999990 247.383790000000000
439.307099999999990 190.355330000000010
f: 257 tv: 1 nM: 2
505.038880000000010 247.716659999999990
510.235140000000000 190.454060000000000
f: 258 tv: 0 nM: 2
435.959470000000010 247.616210000000000
439.156859999999990 190.906859999999990
f: 258 tv: 1 nM: 2
507.377200000000020 248.333329999999990
512.027220000000060 190.784650000000000
f: 259 tv: 0 nM: 2
435.780300000000010 248.143939999999990
439.093140000000010 190.906859999999990
f: 259 tv: 1 nM: 2
509.389830000000020 248.528240000000010
514.531370000000040 190.997590000000000
f: 260 tv: 0 nM: 2
435.395510000000000 248.681590000000000
439.144929999999990 191.026569999999990
f: 260 tv: 1 nM: 2
511.077940000000010 249.104840000000000
516.166690000000020 191.000000000000000
f: 261 tv: 0 nM: 2
435.143250000000020 249.313510000000010
438.983729999999980 191.186049999999990
f: 261 tv: 1 nM: 2
513.480099999999990 249.348270000000010
518.490969999999950 191.009050000000000
f: 262 tv: 0 nM: 2
434.843750000000000 249.734379999999990
439.044130000000000 191.186280000000010
f: 262 tv: 1 nM: 2
515.840029999999960 249.840000000000000
520.488159999999990 191.206160000000010
f: 263 tv: 0 nM: 2
434.803470000000000 249.830839999999990
439.046110000000000 191.128649999999990
f: 263 tv: 1 nM: 2
517.483089999999950 249.939609999999990
522.549740000000040 191.068729999999990
f: 264 tv: 0 nM: 2
434.093140000000010 250.093140000000010
438.884979999999980 191.037550000000010
f: 264 tv: 1 nM: 2
519.681580000000050 250.202640000000000
524.665889999999990 191.147460000000000
f: 265 tv: 0 nM: 2
434.028349999999990 250.610829999999990
438.927889999999990 191.000000000000000
f: 265 tv: 1 nM: 2
521.947270000000000 250.427140000000010
526.684330000000050 190.990780000000000
f: 266 tv: 0 nM: 2
434.058530000000020 250.714630000000000
439.000000000000000 190.908660000000000
f: 266 tv: 1 nM: 2
524.571410000000010 250.726589999999990
529.279599999999960 190.893370000000000
f: 267 tv: 0 nM: 2
434.107669999999980 250.909089999999990
439.265109999999990 190.937209999999990
f: 267 tv: 1 nM: 2
526.693359999999980 250.994480000000010
531.873780000000010 190.873809999999990
f: 268 tv: 0 nM: 2
434.046110000000000 250.963590000000010
439.596769999999990 190.870970000000000
f: 268 tv: 1 nM: 2
529.500000000000000 251.000000000000000
534.245300000000040 190.815410000000010
f: 269 tv: 0 nM: 2
434.010190000000020 251.438780000000010
439.716279999999980 190.834890000000000
f: 269 tv: 1 nM: 2
532.500000000000000 251.000000000000000
536.754760000000030 190.488100000000000
f: 270 tv: 0 nM: 2
434.352539999999980 251.764980000000010
440.380429999999990 190.454350000000010
f: 270 tv: 1 nM: 2
534.639829999999960 251.045030000000000
539.657349999999950 190.000000000000000
f: 271 tv: 0 nM: 2
434.576930000000000 251.778280000000000
440.922579999999980 190.263270000000010
f: 271 tv: 1 nM: 2
537.349789999999980 251.028169999999990
542.293459999999980 189.859160000000000
f: 272 tv: 0 nM: 2
434.899990000000000 251.917390000000010
441.536960000000020 190.315220000000010
f: 272 tv: 1 nM: 2
540.550719999999960 251.094210000000000
544.980829999999970 189.619609999999990
f: 273 tv: 0 nM: 2
435.423070000000000 252.000000000000000
442.139009999999980 189.780090000000000
f: 273 tv: 1 nM: 2
543.448300000000020 251.184720000000000
547.832520000000050 189.076359999999990
f: 274 tv: 0 nM: 2
435.955600000000000 252.044389999999990
442.577729999999970 189.695370000000000
f: 274 tv: 1 nM: 2
546.826109999999970 251.050720000000010
550.491089999999990 188.924440000000000
f: 275 tv: 0 nM: 2
436.687500000000000 252.740389999999990
443.527769999999980 189.544880000000010
f: 275 tv: 1 nM: 2
549.745000000000000 250.935000000000000
553.739749999999960 188.929229999999990
f: 276 tv: 0 nM: 2
437.397830000000000 252.736950000000010
444.544860000000030 189.382479999999990
f: 276 tv: 1 nM: 2
552.954770000000050 250.964280000000000
556.493410000000040 188.508800000000010
f: 277 tv: 0 nM: 2
438.350010000000000 252.728260000000010
445.500000000000000 189.166670000000010
f: 277 tv: 1 nM: 2
556.000000000000000 251.000000000000000
559.547969999999960 188.171230000000010
f: 278 tv: 0 nM: 2
439.048520000000000 252.746839999999990
446.454560000000010 188.967530000000010
f: 278 tv: 1 nM: 2
559.228089999999950 251.032260000000010
562.500000000000000 187.914030000000000
f: 279 tv: 0 nM: 2
440.115230000000000 252.804520000000000
447.653230000000010 188.500000000000000
f: 279 tv: 1 nM: 2
562.397830000000000 250.876080000000000
565.906860000000050 187.730390000000000
f: 280 tv: 0 nM: 2
441.184660000000010 252.614110000000010
449.230930000000000 188.445789999999990
f: 280 tv: 1 nM: 2
566.031619999999980 250.780589999999990
568.873349999999960 187.280000000000000
f: 281 tv: 0 nM: 2
442.389130000000020 252.684779999999990
450.642580000000010 188.062260000000010
f: 281 tv: 1 nM: 2
568.851930000000040 250.480680000000010
572.008670000000050 186.943479999999990
f: 282 tv: 0 nM: 2
443.775420000000000 252.559329999999990
452.093110000000020 187.686229999999990
f: 282 tv: 1 nM: 2
572.926389999999970 250.348480000000000
574.903140000000010 186.664410000000000
f: 283 tv: 0 nM: 2
445.073910000000010 252.917390000000010
453.570830000000000 187.420840000000000
f: 283 tv: 1 nM: 2
576.182680000000000 250.015980000000010
578.586000000000010 186.076920000000000
f: 284 tv: 0 nM: 2
446.931179999999980 252.645749999999990
455.821440000000000 187.190470000000000
f: 284 tv: 1 nM: 2
579.628360000000040 249.844590000000010
582.330510000000000 185.652539999999990
f: 285 tv: 0 nM: 2
448.619930000000010 252.542679999999990
457.500000000000000 186.741809999999990
f: 285 tv: 1 nM: 2
583.426699999999980 249.469830000000000
585.263730000000010 185.274260000000000
f: 286 tv: 0 nM: 2
450.830109999999990 252.407330000000000
459.270910000000010 186.484070000000000
f: 286 tv: 1 nM: 2
586.897280000000020 249.296799999999990
588.500000000000000 185.151109999999990
f: 287 tv: 0 nM: 2
452.819610000000010 252.472550000000010
461.545070000000010 186.258190000000010
f: 287 tv: 1 nM: 2
590.123230000000040 249.195339999999990
591.865779999999970 184.517519999999990
f: 288 tv: 0 nM: 2
454.847840000000020 252.486160000000010
464.021729999999990 185.841900000000010
f: 288 tv: 1 nM: 2
594.669430000000030 248.453980000000000
595.497859999999950 184.105610000000010
f: 289 tv: 0 nM: 2
457.045439999999990 252.517789999999990
466.500000000000000 185.500000000000000
f: 289 tv: 1 nM: 2
598.250000000000000 248.461720000000010
598.439820000000050 183.986120000000000
f: 290 tv: 0 nM: 2
459.247070000000010 252.417650000000010
468.491940000000000 185.362900000000000
f: 290 tv: 1 nM: 2
601.934079999999990 247.784089999999990
601.965940000000050 183.551060000000010
f: 291 tv: 0 nM: 2
461.893399999999990 252.370150000000000
471.117639999999990 184.805880000000000
f: 291 tv: 1 nM: 2
605.139710000000040 247.687770000000000
605.452940000000010 183.177120000000000
f: 292 tv: 0 nM: 2
464.219449999999990 252.116410000000000
473.844630000000000 184.826690000000010
f: 292 tv: 1 nM: 2
609.144769999999990 247.251129999999990
608.727660000000010 182.925540000000010
f: 293 tv: 0 nM: 2
466.979310000000000 251.900380000000010
476.132169999999970 184.620700000000000
f: 293 tv: 1 nM: 2
612.713010000000050 247.248870000000010
611.524350000000030 182.418139999999990
f: 294 tv: 0 nM: 2
469.542689999999990 251.619920000000010
478.825200000000000 184.186100000000010
f: 294 tv: 1 nM: 2
616.175420000000030 246.587719999999990
614.820010000000020 182.248889999999990
f: 295 tv: 0 nM: 2
472.476290000000010 251.446640000000000
481.500000000000000 183.653230000000010
f: 295 tv: 1 nM: 2
619.406680000000050 245.942230000000000
617.595029999999950 181.248870000000010
f: 296 tv: 0 nM: 2
474.877349999999980 251.403780000000010
484.327060000000020 183.500000000000000
f: 296 tv: 1 nM: 2
622.191649999999980 245.546249999999990
620.593319999999950 181.084440000000000
f: 297 tv: 0 nM: 2
477.799620000000000 251.412440000000000
487.045439999999990 183.390150000000010
f: 297 tv: 1 nM: 2
625.692320000000000 245.329960000000000
623.500000000000000 181.151109999999990
f: 298 tv: 0 nM: 2
480.632569999999990 251.053020000000000
489.828129999999990 183.066409999999990
f: 298 tv: 1 nM: 2
628.358700000000000 244.858700000000000
626.283869999999980 180.572039999999990
f: 299 tv: 0 nM: 2
483.106049999999980 250.746219999999990
492.126469999999980 182.739299999999990
f: 299 tv: 1 nM: 2
630.590509999999990 244.344830000000000
628.457949999999980 180.435840000000010
f: 300 tv: 0 nM: 2
486.060610000000000 250.594699999999990
495.073359999999980 182.565640000000000
f: 300 tv: 1 nM: 2
633.083679999999960 244.408369999999990
630.485050000000000 180.284200000000000
f: 301 tv: 0 nM: 2
488.970919999999980 250.436049999999990
497.492489999999980 182.548869999999990
f: 301 tv: 1 nM: 2
635.500000000000000 243.588990000000000
632.661619999999970 180.105610000000010
f: 302 tv: 0 nM: 2
491.334589999999990 250.473389999999990
500.278660000000000 182.411070000000000
f: 302 tv: 1 nM: 2
637.475100000000000 243.506229999999990
634.119450000000030 179.840710000000000
f: 303 tv: 0 nM: 2
494.041380000000000 250.109710000000010
503.051789999999980 182.503980000000010
f: 303 tv: 1 nM: 2
638.991880000000040 243.204450000000010
636.064330000000040 179.589220000000010
f: 304 tv: 0 nM: 2
496.478639999999980 249.939500000000010
505.294130000000000 182.288240000000000
f: 304 tv: 1 nM: 2
640.582949999999980 242.925770000000000
637.517209999999980 179.581889999999990
f: 305 tv: 0 nM: 2
498.915439999999990 249.805150000000000
508.001950000000020 182.354649999999990
f: 305 tv: 1 nM: 2
641.632320000000050 242.527310000000000
638.385130000000000 179.650890000000000
f: 306 tv: 0 nM: 2
501.036409999999990 249.590039999999990
510.385989999999990 182.270000000000010
f: 306 tv: 1 nM: 2
642.796450000000050 242.407119999999990
639.320799999999960 179.351779999999990
f: 307 tv: 0 nM: 2
503.731870000000010 249.702900000000000
512.464110000000010 182.449369999999990
f: 307 tv: 1 nM: 2
643.419490000000000 242.241530000000010
640.009459999999990 179.296200000000000
f: 308 tv: 0 nM: 2
505.534550000000020 249.388209999999990
514.458309999999980 182.262499999999990
f: 308 tv: 1 nM: 2
643.769900000000010 242.194570000000000
640.364010000000010 179.390350000000010
f: 309 tv: 0 nM: 2
507.839540000000000 249.298509999999990
516.343380000000020 182.465870000000000
f: 309 tv: 1 nM: 2
643.919430000000030 241.890500000000000
640.465090000000030 179.379070000000010
f: 310 tv: 0 nM: 2
509.710109999999990 249.357969999999990
518.431820000000020 182.613630000000000
f: 310 tv: 1 nM: 2
643.797969999999960 241.689789999999990
640.486629999999990 179.772320000000010
f: 311 tv: 0 nM: 2
511.380069999999990 249.457320000000010
519.983830000000010 182.730770000000010
f: 311 tv: 1 nM: 2
643.535709999999990 241.632350000000000
640.559750000000010 179.630519999999990
f: 312 tv: 0 nM: 2
513.029180000000000 249.459139999999990
521.380549999999970 182.751010000000010
f: 312 tv: 1 nM: 2
643.338989999999970 241.580500000000000
640.474119999999970 179.926729999999990
f: 313 tv: 0 nM: 2
514.500000000000000 249.346769999999990
523.403749999999950 183.255230000000010
f: 313 tv: 1 nM: 2
642.907720000000040 241.390559999999990
639.721440000000030 180.034240000000010
f: 314 tv: 0 nM: 2
516.382020000000010 249.458010000000000
524.619929999999950 183.542679999999990
f: 314 tv: 1 nM: 2
642.365360000000010 241.553419999999990
639.452940000000010 180.118830000000000
f: 315 tv: 0 nM: 2
517.575380000000000 249.424610000000000
526.235170000000040 183.750990000000000
f: 315 tv: 1 nM: 2
641.438049999999980 241.544880000000010
639.000000000000000 180.352939999999990
f: 316 tv: 0 nM: 2
518.908390000000050 249.527890000000010
527.635620000000020 184.362349999999990
f: 316 tv: 1 nM: 2
640.189820000000050 241.657410000000000
638.149779999999960 180.972350000000010
f: 317 tv: 0 nM: 2
520.518370000000000 249.712250000000010
528.893550000000000 184.686749999999990
f: 317 tv: 1 nM: 2
639.452030000000040 241.888119999999990
637.452940000000010 181.118830000000000
f: 318 tv: 0 nM: 2
521.594240000000010 249.586060000000000
530.009829999999970 185.143710000000000
f: 318 tv: 1 nM: 2
638.538999999999990 241.878430000000010
636.625549999999980 181.189500000000010
f: 319 tv: 0 nM: 2
522.535089999999970 250.299589999999990
531.466680000000000 185.333329999999990
f: 319 tv: 1 nM: 2
637.500000000000000 242.000000000000000
635.537540000000040 181.892010000000000
f: 320 tv: 0 nM: 2
524.100829999999970 250.112900000000000
532.516420000000040 185.663940000000000
f: 320 tv: 1 nM: 2
636.490779999999970 241.930880000000000
634.587580000000000 182.018430000000000
f: 321 tv: 0 nM: 2
525.373900000000050 250.211530000000010
533.591680000000000 186.056760000000000
f: 321 tv: 1 nM: 2
635.004400000000030 242.570480000000000
633.900020000000040 182.360000000000010
f: 322 tv: 0 nM: 2
526.419490000000000 250.338990000000000
534.480770000000010 186.365389999999990
f: 322 tv: 1 nM: 2
633.885009999999970 242.169999999999990
632.488339999999990 182.867449999999990
f: 323 tv: 0 nM: 2
527.000000000000000 250.416339999999990
535.347350000000010 186.865050000000000
f: 323 tv: 1 nM: 2
632.335690000000000 242.388090000000010
631.500000000000000 183.169009999999990
f: 324 tv: 0 nM: 2
527.769099999999980 250.574299999999990
536.140080000000010 187.079739999999990
f: 324 tv: 1 nM: 2
631.086120000000050 242.500000000000000
630.241449999999990 183.448780000000000
f: 325 tv: 0 nM: 2
528.500000000000000 250.500000000000000
537.008360000000040 187.679920000000010
f: 325 tv: 1 nM: 2
629.332459999999970 242.925260000000010
629.130430000000050 184.089370000000000
f: 326 tv: 0 nM: 2
529.467409999999970 250.728260000000010
537.699520000000010 187.957400000000010
f: 326 tv: 1 nM: 2
628.046810000000050 242.926099999999990
627.654239999999960 184.412929999999990
f: 327 tv: 0 nM: 2
530.210510000000000 250.824549999999990
538.500000000000000 188.500000000000000
f: 327 tv: 1 nM: 2
626.176450000000050 243.019610000000000
626.579830000000020 184.929579999999990
f: 328 tv: 0 nM: 2
530.763370000000010 251.129470000000000
539.470699999999970 188.831089999999990
f: 328 tv: 1 nM: 2
625.000000000000000 243.166670000000010
625.075010000000020 185.244990000000000
f: 329 tv: 0 nM: 2
531.412420000000000 251.069120000000000
539.799070000000030 189.043380000000010
f: 329 tv: 1 nM: 2
623.146910000000050 243.765469999999990
624.079770000000050 185.606380000000000
f: 330 tv: 0 nM: 2
531.918639999999980 251.208130000000010
540.515499999999970 189.732300000000010
f: 330 tv: 1 nM: 2
621.830630000000040 243.653230000000010
622.485050000000000 186.024869999999990
f: 331 tv: 0 nM: 2
532.500000000000000 251.593750000000000
541.294620000000010 190.258929999999990
f: 331 tv: 1 nM: 2
620.009829999999970 243.990199999999990
620.981930000000030 186.378860000000000
f: 332 tv: 0 nM: 2
533.112669999999980 251.697190000000010
541.625549999999980 190.189500000000010
f: 332 tv: 1 nM: 2
618.393249999999970 244.226560000000010
619.729609999999980 187.035720000000000
f: 333 tv: 0 nM: 2
533.862060000000040 251.879300000000000
542.175719999999960 190.858920000000010
f: 333 tv: 1 nM: 2
616.859990000000040 244.255010000000000
618.369140000000020 187.361250000000010
f: 334 tv: 0 nM: 2
534.365289999999960 251.897259999999990
542.843870000000040 191.085970000000000
f: 334 tv: 1 nM: 2
615.287289999999980 244.759670000000000
616.934200000000030 187.750000000000000
f: 335 tv: 0 nM: 2
535.232420000000050 251.859160000000000
543.617370000000050 191.239440000000000
f: 335 tv: 1 nM: 2
613.548829999999950 244.451140000000010
615.868830000000000 187.952969999999990
f: 336 tv: 0 nM: 2
535.559259999999990 251.822280000000010
544.340389999999960 191.760560000000000
f: 336 tv: 1 nM: 2
612.268370000000000 244.502820000000010
614.556460000000020 188.169360000000010
f: 337 tv: 0 nM: 2
536.373839999999970 251.713300000000000
545.111390000000030 191.868810000000000
f: 337 tv: 1 nM: 2
610.542360000000030 244.646899999999990
613.296079999999960 188.460890000000010
f: 338 tv: 0 nM: 2
537.049989999999980 251.255010000000000
545.671510000000010 192.045899999999990
f: 338 tv: 1 nM: 2
608.986819999999970 244.850010000000000
612.410709999999990 188.589280000000000
f: 339 tv: 0 nM: 2
537.763429999999970 251.292679999999990
546.488399999999960 192.193019999999990
f: 339 tv: 1 nM: 2
607.629820000000000 244.748629999999990
610.953129999999990 188.901050000000000
f: 340 tv: 0 nM: 2
538.470149999999990 251.338300000000000
547.312189999999990 192.211270000000010
f: 340 tv: 1 nM: 2
606.548829999999950 244.548859999999990
610.022339999999990 188.678769999999990
f: 341 tv: 0 nM: 2
539.447509999999970 251.327499999999990
548.363830000000010 192.291079999999990
f: 341 tv: 1 nM: 2
605.122309999999970 244.154249999999990
609.068179999999980 188.952030000000010
f: 342 tv: 0 nM: 2
540.333309999999980 251.031250000000000
548.976810000000000 192.579890000000010
f: 342 tv: 1 nM: 2
603.619320000000020 244.204540000000010
608.127140000000050 189.367230000000010
f: 343 tv: 0 nM: 2
541.182310000000030 251.031250000000000
549.899480000000040 192.667530000000000
f: 343 tv: 1 nM: 2
602.583800000000000 244.650280000000010
607.369810000000030 189.497040000000000
f: 344 tv: 0 nM: 2
542.030030000000010 250.639999999999990
550.909120000000030 192.580220000000000
f: 344 tv: 1 nM: 2
601.454039999999960 244.143249999999990
606.262449999999940 189.508289999999990
f: 345 tv: 0 nM: 2
543.143249999999970 250.545940000000000
551.894350000000030 192.894330000000000
f: 345 tv: 1 nM: 2
600.627200000000020 244.068050000000000
605.500000000000000 189.500000000000000
f: 346 tv: 0 nM: 2
544.150510000000050 250.376340000000000
552.820010000000020 192.925000000000010
f: 346 tv: 1 nM: 2
599.748470000000000 243.529940000000010
604.929809999999970 189.394749999999990
f: 347 tv: 0 nM: 2
545.106139999999980 250.310059999999990
553.979609999999980 192.816329999999990
f: 347 tv: 1 nM: 2
598.933530000000020 243.312130000000000
604.189939999999980 189.561450000000010
f: 348 tv: 0 nM: 2
546.754029999999940 249.616210000000000
554.979609999999980 192.826539999999990
f: 348 tv: 1 nM: 2
598.252690000000030 243.300540000000010
603.650020000000040 189.514710000000010
f: 349 tv: 0 nM: 2
547.654720000000000 249.453030000000010
556.010560000000050 192.621690000000000
f: 349 tv: 1 nM: 2
597.548710000000030 242.918820000000010
603.302310000000030 189.563950000000010
f: 350 tv: 0 nM: 2
548.951050000000010 249.028349999999990
557.750000000000000 192.836729999999990
f: 350 tv: 1 nM: 2
596.526979999999980 242.715579999999990
602.796389999999970 189.422149999999990
f: 351 tv: 0 nM: 2
550.040340000000010 248.620970000000000
558.692869999999970 192.781720000000010
f: 351 tv: 1 nM: 2
596.460820000000010 242.448790000000000
602.561770000000020 189.361770000000010
f: 352 tv: 0 nM: 2
551.508789999999980 248.453219999999990
560.039059999999950 192.533860000000000
f: 352 tv: 1 nM: 2
595.750000000000000 242.166670000000010
602.312130000000020 188.890919999999990
f: 353 tv: 0 nM: 2
552.946350000000050 247.728820000000010
561.268370000000000 192.333329999999990
f: 353 tv: 1 nM: 2
595.461789999999950 241.550000000000010
601.968200000000020 188.751450000000010
f: 354 tv: 0 nM: 2
553.948669999999990 247.535140000000010
562.460879999999970 192.106140000000010
f: 354 tv: 1 nM: 2
595.207580000000010 241.222230000000000
601.588070000000020 188.672959999999990
f: 355 tv: 0 nM: 2
555.807310000000030 247.265629999999990
563.953129999999990 191.802079999999990
f: 355 tv: 1 nM: 2
594.682130000000030 240.626540000000010
601.748529999999960 188.485549999999990
f: 356 tv: 0 nM: 2
557.461789999999950 246.550000000000010
565.365599999999970 191.779570000000010
f: 356 tv: 1 nM: 2
595.066469999999980 240.583820000000000
601.810060000000020 188.438549999999990
f: 357 tv: 0 nM: 2
558.559449999999970 246.210820000000010
567.031920000000010 191.127659999999990
f: 357 tv: 1 nM: 2
594.596679999999990 239.910000000000000
601.938229999999980 188.214710000000000
f: 358 tv: 0 nM: 2
560.050290000000020 245.465610000000000
568.500000000000000 191.000000000000000
f: 358 tv: 1 nM: 2
594.737669999999980 239.416670000000010
601.850280000000000 187.559329999999990
f: 359 tv: 0 nM: 2
562.277159999999980 245.194290000000000
570.000000000000000 190.500000000000000
f: 359 tv: 1 nM: 2
595.370480000000040 238.539150000000010
602.512209999999980 187.341460000000010
f: 360 tv: 0 nM: 2
563.842530000000010 244.430939999999990
571.777770000000030 190.277770000000000
f: 360 tv: 1 nM: 2
595.540100000000050 238.447530000000000
602.794800000000010 186.583820000000000
f: 361 tv: 0 nM: 2
565.463259999999990 243.861590000000010
573.500000000000000 189.814210000000000
f: 361 tv: 1 nM: 2
595.636660000000010 237.496890000000010
603.325010000000020 186.431240000000000
f: 362 tv: 0 nM: 2
567.500000000000000 243.403410000000010
575.196720000000030 189.428959999999990
f: 362 tv: 1 nM: 2
596.410709999999990 237.589280000000000
603.611080000000020 186.013080000000000
f: 363 tv: 0 nM: 2
569.705079999999950 242.733139999999990
577.048949999999990 189.136599999999990
f: 363 tv: 1 nM: 2
596.748290000000000 236.846939999999990
604.546330000000010 185.762339999999990
f: 364 tv: 0 nM: 2
571.201109999999970 242.449720000000010
579.192320000000000 188.508880000000000
f: 364 tv: 1 nM: 2
597.500000000000000 236.000000000000000
605.287050000000020 185.447530000000000
f: 365 tv: 0 nM: 2
573.625729999999980 242.219300000000000
580.833309999999980 188.213550000000000
f: 365 tv: 1 nM: 2
598.312069999999950 235.187929999999990
605.841059999999970 185.265899999999990
f: 366 tv: 0 nM: 2
575.617489999999980 241.165660000000000
583.109379999999990 187.895829999999990
f: 366 tv: 1 nM: 2
598.978759999999970 234.836369999999990
607.012330000000020 184.919749999999990
f: 367 tv: 0 nM: 2
578.325680000000030 241.265719999999990
584.958560000000030 187.486189999999990
f: 367 tv: 1 nM: 2
600.209899999999950 234.000000000000000
608.210879999999970 183.983000000000000
f: 368 tv: 0 nM: 2
580.539980000000010 240.479999999999990
587.151119999999990 186.771970000000010
f: 368 tv: 1 nM: 2
601.284359999999990 233.953129999999990
609.416690000000020 183.657410000000000
f: 369 tv: 0 nM: 2
582.891420000000040 240.191440000000000
589.539859999999980 186.733120000000010
f: 369 tv: 1 nM: 2
602.926569999999970 233.097900000000010
610.783320000000000 183.476670000000010
f: 370 tv: 0 nM: 2
584.988280000000030 239.558470000000000
591.732970000000020 186.863630000000000
f: 370 tv: 1 nM: 2
604.036439999999970 232.556289999999990
612.297360000000030 183.098040000000000
f: 371 tv: 0 nM: 2
587.850280000000000 239.440670000000010
594.346369999999980 186.398439999999990
f: 371 tv: 1 nM: 2
605.568729999999960 232.137499999999990
613.554809999999970 182.867740000000000
f: 372 tv: 0 nM: 2
590.161010000000030 239.327679999999990
596.220220000000040 186.253890000000010
f: 372 tv: 1 nM: 2
606.979190000000020 231.798620000000000
615.075010000000020 182.568760000000000
f: 373 tv: 0 nM: 2
592.553469999999950 239.047169999999990
598.552490000000030 186.382510000000000
f: 373 tv: 1 nM: 2
609.266420000000040 231.532850000000000
616.506769999999960 182.135130000000000
f: 374 tv: 0 nM: 2
595.544310000000000 238.955690000000000
600.645319999999970 186.007389999999990
f: 374 tv: 1 nM: 2
610.898190000000000 231.278439999999990
618.461549999999990 182.089740000000010
f: 375 tv: 0 nM: 2
597.861819999999970 238.690800000000000
603.255189999999970 185.822920000000010
f: 375 tv: 1 nM: 2
612.871830000000050 231.403840000000000
620.934750000000010 182.062119999999990
f: 376 tv: 0 nM: 2
600.500000000000000 238.874210000000010
605.789310000000000 186.120790000000000
f: 376 tv: 1 nM: 2
614.392640000000030 231.512270000000000
622.957030000000030 182.236189999999990
f: 377 tv: 0 nM: 2
603.073729999999950 238.958329999999990
608.190060000000020 186.274859999999990
f: 377 tv: 1 nM: 2
617.375919999999950 230.715329999999990
624.836980000000040 182.039860000000000
f: 378 tv: 0 nM: 2
605.216369999999980 239.026320000000000
610.450010000000020 186.261770000000010
f: 378 tv: 1 nM: 2
619.450380000000000 230.787229999999990
627.313290000000050 181.768980000000000
f: 379 tv: 0 nM: 2
607.649109999999950 239.716370000000010
612.840450000000030 186.473400000000000
f: 379 tv: 1 nM: 2
621.873960000000010 230.516799999999990
628.987370000000060 182.012670000000010
f: 380 tv: 0 nM: 2
610.083309999999980 239.750000000000000
614.980099999999990 186.672180000000000
f: 380 tv: 1 nM: 2
623.876890000000000 230.735080000000010
631.338619999999990 182.287980000000000
f: 381 tv: 0 nM: 2
612.182860000000010 240.202850000000010
616.692080000000030 186.865780000000000
f: 381 tv: 1 nM: 2
626.191770000000020 230.910969999999990
633.064089999999960 182.423080000000000
f: 382 tv: 0 nM: 2
614.500000000000000 240.904460000000000
618.731630000000000 187.389829999999990
f: 382 tv: 1 nM: 2
628.759519999999950 231.068690000000000
635.935669999999960 182.500000000000000
f: 383 tv: 0 nM: 2
616.127140000000050 241.220339999999990
619.946350000000050 187.463269999999990
f: 383 tv: 1 nM: 2
631.145809999999980 231.243060000000010
638.206050000000000 183.192569999999990
f: 384 tv: 0 nM: 2
617.466059999999970 241.682099999999990
622.018429999999970 188.050000000000010
f: 384 tv: 1 nM: 2
633.659850000000010 231.948970000000000
640.279850000000010 183.078350000000000
f: 385 tv: 0 nM: 2
619.292180000000030 242.436749999999990
623.534300000000030 188.479999999999990
f: 385 tv: 1 nM: 2
636.110660000000050 232.307369999999990
642.986760000000000 183.354310000000000
f: 386 tv: 0 nM: 2
620.798890000000030 243.043470000000010
625.000000000000000 188.739790000000000
f: 386 tv: 1 nM: 2
638.074460000000040 232.808519999999990
645.047910000000000 183.476040000000010
f: 387 tv: 0 nM: 2
622.413390000000050 243.645250000000000
626.465450000000030 189.364360000000000
f: 387 tv: 1 nM: 2
640.270260000000010 233.195950000000010
647.205690000000000 184.414289999999990
f: 388 tv: 0 nM: 2
623.451170000000050 244.451140000000010
627.251399999999990 189.546969999999990
f: 388 tv: 1 nM: 2
642.651849999999970 233.151860000000000
649.568850000000000 184.637730000000000
f: 389 tv: 0 nM: 2
624.551209999999970 245.358430000000000
628.471739999999950 190.384189999999990
f: 389 tv: 1 nM: 2
645.180849999999960 234.141850000000010
651.270390000000020 184.911120000000010
f: 390 tv: 0 nM: 2
625.712340000000040 245.787630000000010
629.924989999999980 190.820010000000000
f: 390 tv: 1 nM: 2
647.195190000000030 234.708910000000000
653.659850000000010 184.948970000000000
f: 391 tv: 0 nM: 2
626.157469999999990 246.425410000000000
630.830019999999990 191.065000000000000
f: 391 tv: 1 nM: 2
649.438840000000030 235.118709999999990
656.011960000000040 185.356290000000000
f: 392 tv: 0 nM: 2
627.121639999999960 247.372970000000010
631.972779999999940 191.784650000000000
f: 392 tv: 1 nM: 2
651.385930000000030 236.000000000000000
658.016049999999950 186.073710000000010
f: 393 tv: 0 nM: 2
627.635070000000040 248.451140000000010
632.302490000000030 192.307490000000000
f: 393 tv: 1 nM: 2
653.910340000000020 236.265520000000010
660.843750000000000 186.017370000000000
f: 394 tv: 0 nM: 2
628.470220000000040 248.702380000000010
633.075010000000020 193.000000000000000
f: 394 tv: 1 nM: 2
655.456969999999960 237.036419999999990
662.690489999999950 186.821429999999990
f: 395 tv: 0 nM: 2
629.040529999999990 249.616210000000000
633.775510000000050 193.193880000000010
f: 395 tv: 1 nM: 2
658.224370000000020 237.487180000000000
664.885440000000020 187.246520000000000
f: 396 tv: 0 nM: 2
629.146910000000050 250.971650000000010
634.307500000000000 193.723450000000010
f: 396 tv: 1 nM: 2
659.739990000000030 237.926670000000000
666.539179999999990 187.448790000000000
f: 397 tv: 0 nM: 2
630.010930000000030 251.357920000000010
634.937810000000010 194.409089999999990
f: 397 tv: 1 nM: 2
662.268739999999980 238.606249999999990
668.650880000000030 188.068050000000000
f: 398 tv: 0 nM: 2
630.186829999999990 252.250000000000000
635.712279999999960 194.830189999999990
f: 398 tv: 1 nM: 2
663.818179999999980 239.901520000000000
671.000000000000000 188.505429999999990
f: 399 tv: 0 nM: 2
630.165830000000030 253.205440000000010
635.917050000000020 195.518430000000000
f: 399 tv: 1 nM: 2
666.393739999999980 240.324999999999990
673.023249999999960 188.709309999999990
f: 400 tv: 0 nM: 2
630.870000000000000 254.009999999999990
636.283689999999980 195.876740000000010
f: 400 tv: 1 nM: 2
668.699280000000040 241.039860000000000
674.887510000000020 189.293749999999990
f: 401 tv: 0 nM: 2
630.825380000000000 254.889950000000000
636.576109999999970 196.489139999999990
f: 401 tv: 1 nM: 2
670.585630000000040 241.606169999999990
677.285219999999980 189.838930000000000
f: 402 tv: 0 nM: 2
630.923099999999980 255.766660000000000
636.954770000000050 196.964280000000000
f: 402 tv: 1 nM: 2
672.410949999999960 241.965759999999990
679.029049999999980 190.029069999999990
f: 403 tv: 0 nM: 2
631.073549999999950 256.823519999999970
637.491210000000020 197.535100000000000
f: 403 tv: 1 nM: 2
674.537479999999960 243.018750000000010
681.342589999999970 190.527770000000000
f: 404 tv: 0 nM: 2
631.140200000000050 257.465610000000030
637.660709999999990 198.196429999999990
f: 404 tv: 1 nM: 2
676.531619999999980 243.911390000000010
683.169740000000050 190.657410000000000
f: 405 tv: 0 nM: 2
631.456599999999980 258.400510000000000
638.118830000000000 198.452910000000000
f: 405 tv: 1 nM: 2
678.231019999999940 244.344940000000010
685.227300000000010 191.387880000000000
f: 406 tv: 0 nM: 2
631.657169999999950 259.057129999999970
638.315669999999950 198.921660000000000
f: 406 tv: 1 nM: 2
681.216980000000040 244.666670000000010
687.251399999999990 191.414369999999990
f: 407 tv: 0 nM: 2
631.691410000000020 259.928220000000010
638.705990000000040 199.373380000000000
f: 407 tv: 1 nM: 2
682.933530000000020 245.344940000000010
689.244569999999950 191.875000000000000
f: 408 tv: 0 nM: 2
631.926450000000050 260.740200000000020
639.196900000000030 199.528760000000010
f: 408 tv: 1 nM: 2
684.551209999999970 245.460849999999990
691.089839999999980 192.434130000000010
f: 409 tv: 0 nM: 2
631.964290000000010 260.954770000000000
639.508609999999980 199.590520000000000
f: 409 tv: 1 nM: 2
687.035089999999970 246.400589999999990
693.685730000000040 192.437150000000000
f: 410 tv: 0 nM: 2
632.452030000000040 261.139279999999990
640.050230000000060 199.730130000000000
f: 410 tv: 1 nM: 2
689.598020000000020 246.379089999999990
695.529599999999960 192.384610000000010
f: 411 tv: 0 nM: 2
632.404970000000050 261.904969999999990
640.250000000000000 199.695370000000000
f: 411 tv: 1 nM: 2
691.278080000000050 246.718930000000000
697.500000000000000 192.500000000000000
f: 412 tv: 0 nM: 2
632.826900000000020 261.908660000000000
640.610660000000050 199.815570000000010
f: 412 tv: 1 nM: 2
693.517150000000020 246.902860000000000
699.548829999999950 192.451140000000010
f: 413 tv: 0 nM: 2
633.099979999999960 261.856510000000010
641.394649999999960 199.535130000000010
f: 413 tv: 1 nM: 2
695.482539999999970 247.284879999999990
701.412420000000000 192.149720000000000
f: 414 tv: 0 nM: 2
633.491520000000040 262.338990000000020
642.014279999999990 199.318360000000010
f: 414 tv: 1 nM: 2
697.303769999999990 246.938170000000010
703.638429999999970 191.731640000000000
f: 415 tv: 0 nM: 2
633.693480000000020 262.289120000000030
642.437500000000000 198.754169999999990
f: 415 tv: 1 nM: 2
699.523559999999970 246.908369999999990
705.803279999999970 191.521850000000000
f: 416 tv: 0 nM: 2
634.464910000000030 262.299590000000020
643.164729999999960 198.441180000000000
f: 416 tv: 1 nM: 2
702.059079999999990 247.007389999999990
708.000000000000000 191.336060000000000
f: 417 tv: 0 nM: 2
634.744810000000030 262.186710000000010
644.167360000000030 198.332670000000010
f: 417 tv: 1 nM: 2
704.228579999999970 246.597140000000000
710.201599999999980 190.959669999999990
f: 418 tv: 0 nM: 2
635.415529999999990 261.991120000000020
644.796450000000050 197.525700000000000
f: 418 tv: 1 nM: 2
706.602719999999980 246.356750000000010
713.164729999999960 190.456650000000000
f: 419 tv: 0 nM: 2
636.191469999999980 261.908509999999980
646.000000000000000 197.256970000000000
f: 419 tv: 1 nM: 2
709.150020000000040 246.092099999999990
715.666690000000020 190.088550000000000
f: 420 tv: 0 nM: 2
637.154599999999960 261.546170000000020
646.904660000000040 196.607010000000000
f: 420 tv: 1 nM: 2
711.638119999999960 245.690609999999990
717.606379999999940 189.111690000000010
f: 421 tv: 0 nM: 2
638.210510000000000 261.552640000000000
648.307860000000010 196.440079999999990
f: 421 tv: 1 nM: 2
714.307249999999950 245.466479999999990
720.007870000000030 189.028950000000010
f: 422 tv: 0 nM: 2
639.377439999999980 261.458500000000020
649.582949999999980 195.925770000000000
f: 422 tv: 1 nM: 2
716.545709999999990 245.205720000000010
722.317080000000030 188.591460000000010
f: 423 tv: 0 nM: 2
640.744140000000020 261.443359999999980
651.199219999999970 195.507970000000000
f: 423 tv: 1 nM: 2
719.849979999999960 245.055270000000010
725.327760000000010 188.081349999999990
f: 424 tv: 0 nM: 2
642.214839999999980 261.441770000000020
652.568539999999980 195.338720000000000
f: 424 tv: 1 nM: 2
722.586369999999990 244.939789999999990
728.543580000000020 187.669230000000000
f: 425 tv: 0 nM: 2
643.806150000000000 261.661220000000010
654.081050000000000 194.646710000000010
f: 425 tv: 1 nM: 2
725.447080000000030 244.883610000000000
731.018429999999970 187.307889999999990
f: 426 tv: 0 nM: 2
645.454889999999980 261.741789999999980
656.045470000000020 194.660079999999990
f: 426 tv: 1 nM: 2
728.612730000000060 244.638730000000010
733.979919999999990 186.992459999999990
f: 427 tv: 0 nM: 2
647.386349999999990 262.307860000000010
658.007749999999990 194.631270000000000
f: 427 tv: 1 nM: 2
731.949709999999980 244.534390000000000
736.390319999999970 186.737240000000010
f: 428 tv: 0 nM: 2
649.457340000000040 262.380069999999990
659.647029999999970 194.539220000000000
f: 428 tv: 1 nM: 2
734.976319999999990 244.728939999999990
739.465879999999970 186.760969999999990
f: 429 tv: 0 nM: 2
651.466000000000010 262.541990000000000
661.955929999999970 194.475100000000000
f: 429 tv: 1 nM: 2
738.548829999999950 244.548859999999990
742.485050000000000 186.716420000000000
f: 430 tv: 0 nM: 2
653.610469999999960 262.687990000000010
664.164729999999960 194.378430000000010
f: 430 tv: 1 nM: 2
741.942440000000030 244.563629999999990
745.492619999999990 186.278320000000010
f: 431 tv: 0 nM: 2
655.676450000000050 262.827450000000000
666.552000000000020 194.130830000000000
f: 431 tv: 1 nM: 2
744.924620000000000 244.550250000000010
748.664059999999950 186.539060000000010
f: 432 tv: 0 nM: 2
658.159790000000040 262.975550000000000
668.836490000000030 193.964280000000000
f: 432 tv: 1 nM: 2
748.331670000000030 244.183410000000010
752.021300000000000 186.031920000000010
f: 433 tv: 0 nM: 2
660.498110000000000 263.036250000000000
671.210140000000020 193.833329999999990
f: 433 tv: 1 nM: 2
752.118410000000040 244.081570000000000
754.401119999999990 185.827679999999990
f: 434 tv: 0 nM: 2
663.061580000000050 263.076079999999990
673.664310000000000 193.712020000000000
f: 434 tv: 1 nM: 2
755.776610000000010 244.010640000000000
757.407590000000030 185.472820000000010
f: 435 tv: 0 nM: 2
665.573120000000020 263.401180000000010
676.387150000000020 193.490260000000010
f: 435 tv: 1 nM: 2
759.123720000000050 243.886370000000000
760.705320000000030 185.219799999999990
f: 436 tv: 0 nM: 2
668.379940000000030 263.486210000000030
678.877380000000020 193.403780000000010
f: 436 tv: 1 nM: 2
761.826599999999980 243.621379999999990
763.479060000000000 185.141860000000010
f: 437 tv: 0 nM: 2
671.546690000000010 263.540860000000010
681.700010000000020 193.224560000000000
f: 437 tv: 1 nM: 2
764.788819999999990 243.638350000000000
766.500000000000000 185.000000000000000
f: 438 tv: 0 nM: 2
674.051450000000050 263.216920000000020
684.688170000000010 192.783160000000010
f: 438 tv: 1 nM: 2
767.847409999999970 243.192489999999990
769.151669999999970 184.836490000000000
f: 439 tv: 0 nM: 2
677.021420000000030 263.096439999999970
687.086120000000050 192.634829999999990
f: 439 tv: 1 nM: 2
770.627929999999990 243.053480000000010
771.735779999999980 184.489640000000010
f: 440 tv: 0 nM: 2
679.929080000000000 262.992520000000010
690.330990000000040 192.355639999999990
f: 440 tv: 1 nM: 2
773.759090000000010 242.678760000000010
774.036380000000010 183.953890000000000
f: 441 tv: 0 nM: 2
682.893370000000000 262.893370000000000
693.291020000000000 191.891789999999990
f: 441 tv: 1 nM: 2
776.522579999999950 242.213560000000000
776.447390000000040 184.090910000000010
f: 442 tv: 0 nM: 2
686.124569999999950 262.506930000000010
695.991030000000020 191.807560000000000
f: 442 tv: 1 nM: 2
778.786070000000000 241.914950000000000
778.882629999999950 183.280610000000000
f: 443 tv: 0 nM: 2
688.973750000000000 262.040219999999980
698.249080000000050 191.479999999999990
f: 443 tv: 1 nM: 2
780.943909999999960 241.809750000000010
780.700560000000000 183.024059999999990
f: 444 tv: 0 nM: 2
691.724609999999980 261.952909999999970
701.306640000000020 191.371080000000010
f: 444 tv: 1 nM: 2
783.083309999999980 241.083329999999990
782.528689999999980 182.837330000000010
f: 445 tv: 0 nM: 2
694.000000000000000 261.919010000000010
703.650880000000030 190.800000000000010
f: 445 tv: 1 nM: 2
785.111629999999990 240.825240000000010
784.247499999999950 182.577499999999990
f: 446 tv: 0 nM: 2
696.704889999999980 261.610900000000020
705.890930000000030 190.609080000000010
f: 446 tv: 1 nM: 2
786.047059999999990 240.774750000000010
785.457520000000050 182.607499999999990
f: 447 tv: 0 nM: 2
699.076109999999970 261.634059999999980
708.537050000000020 190.888880000000000
f: 447 tv: 1 nM: 2
787.361509999999950 240.512820000000000
786.579830000000020 182.140840000000000
f: 448 tv: 0 nM: 2
701.135740000000060 261.782130000000000
710.874149999999990 190.996600000000000
f: 448 tv: 1 nM: 2
788.797550000000000 240.146350000000010
787.562189999999990 182.234450000000010
f: 449 tv: 0 nM: 2
703.849979999999960 261.700010000000020
713.005369999999970 190.991009999999990
f: 449 tv: 1 nM: 2
789.270390000000020 239.979580000000000
788.509770000000000 182.112200000000000
f: 450 tv: 0 nM: 2
705.509710000000040 261.470919999999980
715.066159999999970 191.393390000000010
f: 450 tv: 1 nM: 2
789.952030000000040 239.962130000000000
788.918400000000020 182.160519999999990
f: 451 tv: 0 nM: 2
707.468750000000000 261.501829999999980
716.916380000000000 191.500000000000000
f: 451 tv: 1 nM: 2
790.500000000000000 240.000000000000000
789.181820000000020 182.419780000000000
f: 452 tv: 0 nM: 2
708.623720000000050 261.761320000000010
718.620599999999970 191.704289999999990
f: 452 tv: 1 nM: 2
790.169980000000010 239.884999999999990
789.446410000000010 182.533160000000010
f: 453 tv: 0 nM: 2
710.455379999999990 261.523219999999980
719.821170000000050 191.700729999999990
f: 453 tv: 1 nM: 2
790.119509999999990 239.917070000000000
789.856750000000030 182.545940000000000
f: 454 tv: 0 nM: 2
711.601750000000040 261.771939999999970
721.376769999999960 192.426790000000010
f: 454 tv: 1 nM: 2
790.133850000000050 239.856060000000010
789.492309999999970 182.658980000000010
f: 455 tv: 0 nM: 2
712.804750000000010 261.797460000000000
722.621399999999990 192.545289999999990
f: 455 tv: 1 nM: 2
789.475649999999970 240.051350000000010
789.031250000000000 182.911450000000000
f: 456 tv: 0 nM: 2
713.919009999999960 261.911990000000000
723.860170000000040 192.655170000000000
f: 456 tv: 1 nM: 2
789.010009999999970 239.914989999999990
788.425110000000020 183.229459999999990
f: 457 tv: 0 nM: 2
714.626340000000030 261.947360000000000
724.874509999999990 193.131180000000000
f: 457 tv: 1 nM: 2
788.098939999999970 239.885420000000010
787.939150000000040 183.624339999999990
f: 458 tv: 0 nM: 2
715.083309999999980 262.000000000000000
725.564700000000020 193.480390000000000
f: 458 tv: 1 nM: 2
786.874389999999950 240.087940000000000
786.640319999999970 183.533160000000010
f: 459 tv: 0 nM: 2
715.951479999999950 262.063449999999990
726.098079999999980 193.559620000000000
f: 459 tv: 1 nM: 2
786.121279999999960 239.962880000000010
785.977660000000010 183.678769999999990
f: 460 tv: 0 nM: 2
716.254580000000030 262.069610000000010
727.020999999999960 194.349240000000010
f: 460 tv: 1 nM: 2
784.971679999999990 240.048970000000000
785.114559999999980 184.322920000000010
f: 461 tv: 0 nM: 2
717.000000000000000 262.000000000000000
727.316770000000020 194.583969999999990
f: 461 tv: 1 nM: 2
783.548829999999950 240.451140000000010
784.090450000000030 184.452130000000010
f: 462 tv: 0 nM: 2
717.339839999999980 262.053380000000000
727.971679999999990 194.675479999999990
f: 462 tv: 1 nM: 2
782.595519999999960 240.370790000000000
782.842530000000010 184.668499999999990
f: 463 tv: 0 nM: 2
717.760440000000020 262.420169999999980
728.199579999999970 195.292499999999990
f: 463 tv: 1 nM: 2
780.784909999999970 240.482560000000010
781.500000000000000 185.412800000000000
f: 464 tv: 0 nM: 2
717.764459999999990 262.353270000000010
728.658320000000000 195.483340000000000
f: 464 tv: 1 nM: 2
779.095760000000040 240.648940000000010
780.000000000000000 185.592899999999990
f: 465 tv: 0 nM: 2
717.526430000000000 262.302860000000010
728.847719999999980 195.971800000000000
f: 465 tv: 1 nM: 2
777.500000000000000 240.500000000000000
778.706180000000020 185.613400000000010
f: 466 tv: 0 nM: 2
717.943419999999950 262.125920000000010
729.071720000000030 196.036820000000010
f: 466 tv: 1 nM: 2
776.094969999999990 240.583800000000000
777.416690000000020 186.196429999999990
f: 467 tv: 0 nM: 2
717.958980000000000 262.149260000000030
729.500000000000000 196.500000000000000
f: 467 tv: 1 nM: 2
774.000000000000000 240.689940000000010
775.893860000000020 186.438549999999990
f: 468 tv: 0 nM: 2
718.238519999999990 261.978999999999980
729.519710000000030 196.574800000000010
f: 468 tv: 1 nM: 2
772.947509999999970 241.309390000000010
774.185790000000000 186.500000000000000
f: 469 tv: 0 nM: 2
718.500000000000000 262.258210000000020
730.000000000000000 196.945370000000000
f: 469 tv: 1 nM: 2
771.562130000000020 241.333329999999990
773.239990000000030 186.717150000000000
f: 470 tv: 0 nM: 2
718.512150000000020 261.906889999999980
730.204650000000020 196.953579999999990
f: 470 tv: 1 nM: 2
769.592409999999970 241.206529999999990
772.262209999999980 186.841460000000010
f: 471 tv: 0 nM: 2
718.482790000000020 261.771549999999990
730.286870000000020 197.304779999999990
f: 471 tv: 1 nM: 2
768.397889999999960 240.929319999999990
770.372250000000010 187.317929999999990
f: 472 tv: 0 nM: 2
718.535089999999970 261.543400000000020
730.449340000000010 197.320680000000010
f: 472 tv: 1 nM: 2
766.497309999999970 240.948929999999990
769.092040000000000 187.187119999999990
f: 473 tv: 0 nM: 2
718.560910000000040 261.535709999999990
730.892460000000030 197.440249999999990
f: 473 tv: 1 nM: 2
764.853269999999950 240.983700000000000
767.976620000000030 187.423980000000000
f: 474 tv: 0 nM: 2
719.064330000000040 261.556030000000020
730.990109999999960 197.541500000000010
f: 474 tv: 1 nM: 2
763.500000000000000 240.690470000000000
766.549989999999980 187.538240000000000
f: 475 tv: 0 nM: 2
719.672789999999960 261.217469999999990
731.352229999999960 197.852229999999990
f: 475 tv: 1 nM: 2
761.882690000000030 240.544690000000000
765.361760000000000 187.638229999999990
f: 476 tv: 0 nM: 2
720.237790000000020 261.084439999999970
731.661619999999970 197.894389999999990
f: 476 tv: 1 nM: 2
760.641539999999960 240.641570000000000
764.736999999999970 187.820820000000000
f: 477 tv: 0 nM: 2
720.224000000000050 260.914030000000030
732.138979999999950 197.929460000000010
f: 477 tv: 1 nM: 2
759.638240000000000 240.638229999999990
763.461059999999970 187.865260000000010
f: 478 tv: 0 nM: 2
720.478089999999950 260.807009999999990
732.717470000000050 197.975339999999990
f: 478 tv: 1 nM: 2
757.859860000000030 240.590650000000010
761.957639999999970 188.502820000000010
f: 479 tv: 0 nM: 2
721.064330000000040 260.684660000000010
733.222899999999980 198.031250000000000
f: 479 tv: 1 nM: 2
757.090879999999970 240.489299999999990
761.052789999999960 188.052809999999990
f: 480 tv: 0 nM: 2
721.561400000000050 260.526310000000020
733.769710000000030 198.294600000000000
f: 480 tv: 1 nM: 2
756.099429999999980 240.675450000000010
760.427249999999960 188.315159999999990
f: 481 tv: 0 nM: 2
722.572999999999980 260.369480000000010
734.714600000000020 198.174770000000000
f: 481 tv: 1 nM: 2
755.283509999999980 240.332320000000010
759.491210000000020 188.377199999999990
f: 482 tv: 0 nM: 2
723.272100000000020 260.210170000000010
735.455140000000030 198.202990000000000
f: 482 tv: 1 nM: 2
754.107120000000010 240.000000000000000
759.052490000000030 188.618789999999990
f: 483 tv: 0 nM: 2
724.452700000000050 260.299559999999990
736.519229999999990 198.365389999999990
f: 483 tv: 1 nM: 2
753.693049999999970 240.243670000000010
758.045470000000020 188.212130000000000
f: 484 tv: 0 nM: 2
725.723449999999960 259.763280000000010
737.555119999999990 198.500000000000000
f: 484 tv: 1 nM: 2
753.000000000000000 240.000000000000000
757.591490000000020 188.408539999999990
f: 485 tv: 0 nM: 2
726.596859999999990 259.831079999999990
738.546079999999960 198.235019999999990
f: 485 tv: 1 nM: 2
752.388919999999980 240.084960000000000
757.008850000000050 188.526630000000010
f: 486 tv: 0 nM: 2
727.892330000000020 259.846889999999970
739.611629999999990 198.486600000000010
f: 486 tv: 1 nM: 2
752.256229999999960 239.712490000000000
756.682919999999970 188.567080000000000
f: 487 tv: 0 nM: 2
729.350890000000050 259.583340000000020
740.547059999999990 198.881170000000000
f: 487 tv: 1 nM: 2
751.831360000000020 239.461530000000010
756.540100000000050 188.632720000000010
f: 488 tv: 0 nM: 2
730.382079999999970 259.386779999999990
741.796140000000040 198.793990000000010
f: 488 tv: 1 nM: 2
751.202999999999970 239.551510000000010
756.503050000000030 188.621219999999990
f: 489 tv: 0 nM: 2
732.005000000000000 259.708950000000020
743.500000000000000 199.000000000000000
f: 489 tv: 1 nM: 2
750.448120000000020 239.711109999999990
756.442320000000000 188.923080000000000
f: 490 tv: 0 nM: 2
733.595460000000000 259.604550000000020
744.738219999999960 199.195750000000000
f: 490 tv: 1 nM: 2
750.905399999999990 239.560810000000000
756.326540000000020 189.023799999999990
f: 491 tv: 0 nM: 2
735.047059999999990 259.868810000000000
746.427000000000020 199.453540000000000
f: 491 tv: 1 nM: 2
751.066410000000020 239.510480000000000
756.435910000000040 189.019229999999990
f: 492 tv: 0 nM: 2
736.543879999999940 259.592100000000020
747.578369999999950 199.894010000000010
f: 492 tv: 1 nM: 2
750.986940000000000 239.388880000000000
756.408199999999970 189.231020000000000
f: 493 tv: 0 nM: 2
738.369689999999990 259.741699999999980
749.170960000000040 200.038469999999990
f: 493 tv: 1 nM: 2
751.206300000000060 239.482509999999990
756.474979999999960 189.475010000000000
f: 494 tv: 0 nM: 2
739.850220000000040 259.972350000000010
750.658689999999980 200.389129999999990
f: 494 tv: 1 nM: 2
751.122499999999950 239.443710000000010
756.539179999999990 189.448790000000000
f: 495 tv: 0 nM: 2
741.890750000000030 260.055819999999980
752.926450000000050 200.740199999999990
f: 495 tv: 1 nM: 2
751.112240000000040 239.673460000000010
756.712949999999980 189.552470000000000
f: 496 tv: 0 nM: 2
744.188419999999950 260.248780000000010
754.868650000000000 200.953920000000010
f: 496 tv: 1 nM: 2
751.620540000000010 239.829790000000000
757.447509999999970 189.645060000000000
f: 497 tv: 0 nM: 2
745.971679999999990 260.739690000000000
756.186029999999960 200.983720000000010
f: 497 tv: 1 nM: 2
751.804750000000010 239.419050000000000
757.832089999999990 189.944030000000000
f: 498 tv: 0 nM: 2
748.139400000000020 260.735570000000000
758.000000000000000 201.166670000000010
f: 498 tv: 1 nM: 2
752.756589999999960 239.381580000000010
757.416690000000020 190.336670000000000
f: 499 tv: 0 nM: 2
750.265009999999960 261.000000000000000
760.790709999999990 201.406980000000000
f: 499 tv: 1 nM: 2
753.674070000000030 239.579119999999990
758.951599999999980 190.554840000000010
f: 500 tv: 0 nM: 2
752.811029999999960 260.928220000000010
762.345090000000030 201.338030000000000
f: 500 tv: 1 nM: 2
754.399350000000030 239.825500000000010
759.058229999999980 190.503420000000010
f: 501 tv: 0 nM: 2
755.047609999999960 260.885710000000020
764.349119999999970 201.745700000000000
f: 501 tv: 1 nM: 2
754.720699999999970 239.924129999999990
759.839290000000010 190.932140000000000
f: 502 tv: 0 nM: 2
757.037900000000040 260.952029999999980
766.398130000000040 201.782410000000000
f: 502 tv: 1 nM: 2
755.722589999999970 239.893830000000010
761.231810000000000 190.950330000000010
f: 503 tv: 0 nM: 2
759.724609999999980 260.756039999999980
768.787960000000000 202.100450000000000
f: 503 tv: 1 nM: 2
756.655579999999990 239.718520000000010
761.529239999999960 190.639620000000010
f: 504 tv: 0 nM: 2
762.180849999999960 260.962769999999980
771.282529999999950 201.975339999999990
f: 504 tv: 1 nM: 2
757.232240000000050 239.435489999999990
762.342099999999960 190.934200000000000
f: 505 tv: 0 nM: 2
764.671450000000050 260.695249999999990
773.460450000000040 201.853489999999990
f: 505 tv: 1 nM: 2
758.530089999999970 239.375949999999990
763.186280000000010 190.699340000000010
f: 506 tv: 0 nM: 2
767.890689999999950 259.986330000000010
776.009339999999950 201.901870000000000
f: 506 tv: 1 nM: 2
759.600649999999970 239.087250000000010
764.013000000000030 190.928570000000010
f: 507 tv: 0 nM: 2
770.601869999999960 260.013890000000000
778.450259999999960 201.883880000000000
f: 507 tv: 1 nM: 2
760.889710000000040 238.904419999999990
765.232480000000010 190.515930000000000
f: 508 tv: 0 nM: 2
772.890260000000010 260.058530000000020
780.579830000000020 201.849760000000000
f: 508 tv: 1 nM: 2
761.283810000000020 238.601350000000000
766.291690000000020 190.016020000000000
f: 509 tv: 0 nM: 2
775.068419999999950 259.577819999999970
783.312189999999990 201.873250000000010
f: 509 tv: 1 nM: 2
763.012569999999980 238.443389999999990
767.500000000000000 190.000000000000000
f: 510 tv: 0 nM: 2
778.236449999999990 259.879300000000000
785.691469999999980 201.547300000000010
f: 510 tv: 1 nM: 2
763.724000000000050 238.412340000000000
768.706909999999990 190.000000000000000
f: 511 tv: 0 nM: 2
780.650510000000050 259.553560000000000
788.435730000000040 201.259520000000010
f: 511 tv: 1 nM: 2
764.911129999999960 238.055560000000010
769.486570000000030 189.912749999999990
f: 512 tv: 0 nM: 2
783.642150000000020 259.411160000000000
791.195560000000000 201.047030000000010
f: 512 tv: 1 nM: 2
766.814820000000050 237.825930000000000
771.000000000000000 190.000000000000000
f: 513 tv: 0 nM: 2
786.447270000000000 259.349240000000010
794.126279999999950 201.193299999999990
f: 513 tv: 1 nM: 2
767.533810000000020 237.121630000000010
772.766660000000000 189.824999999999990
f: 514 tv: 0 nM: 2
789.878720000000040 259.037140000000020
796.500000000000000 200.855210000000000
f: 514 tv: 1 nM: 2
769.063899999999990 237.022550000000000
773.615360000000010 189.346160000000000
f: 515 tv: 0 nM: 2
792.972049999999970 258.589389999999980
799.122439999999980 200.642850000000010
f: 515 tv: 1 nM: 2
770.402770000000030 236.604170000000010
775.000000000000000 189.394299999999990
f: 516 tv: 0 nM: 2
795.544250000000030 258.455719999999990
801.488100000000030 200.454759999999990
f: 516 tv: 1 nM: 2
771.937990000000010 236.631779999999990
776.234379999999990 189.000000000000000
f: 517 tv: 0 nM: 2
798.573179999999980 258.136599999999990
804.397579999999950 200.892689999999990
f: 517 tv: 1 nM: 2
773.575870000000010 236.103460000000010
777.685730000000040 189.007139999999990
f: 518 tv: 0 nM: 2
801.048040000000010 257.920900000000020
806.872740000000020 200.222730000000010
f: 518 tv: 1 nM: 2
774.257809999999950 235.234379999999990
778.619379999999980 188.467739999999990
f: 519 tv: 0 nM: 2
804.096919999999950 257.750000000000000
809.459839999999990 200.075899999999990
f: 519 tv: 1 nM: 2
775.595220000000040 235.142850000000010
781.055970000000000 188.123140000000010
f: 520 tv: 0 nM: 2
807.335940000000050 257.377590000000000
812.717830000000050 200.207920000000000
f: 520 tv: 1 nM: 2
777.605710000000040 235.000000000000000
782.025210000000020 188.467620000000010
f: 521 tv: 0 nM: 2
809.682919999999970 257.213410000000010
815.642150000000020 199.696079999999990
f: 521 tv: 1 nM: 2
778.529419999999960 235.392149999999990
783.723880000000010 187.731339999999990
f: 522 tv: 0 nM: 2
814.287420000000000 256.642519999999990
818.333309999999980 199.181150000000000
f: 522 tv: 1 nM: 2
780.552000000000020 234.060000000000000
784.765629999999990 187.335939999999990
f: 523 tv: 0 nM: 2
816.516300000000000 256.331509999999980
821.304870000000050 199.146350000000010
f: 523 tv: 1 nM: 2
782.983209999999990 233.390760000000000
786.842279999999960 186.873079999999990
f: 524 tv: 0 nM: 2
819.684079999999990 256.195069999999990
823.584960000000020 198.798540000000000
f: 524 tv: 1 nM: 2
784.268010000000000 233.608000000000000
788.000000000000000 187.000000000000000
f: 525 tv: 0 nM: 2
822.811519999999970 255.421460000000000
826.471310000000020 198.612439999999990
f: 525 tv: 1 nM: 2
785.806330000000000 232.909910000000000
790.075380000000000 186.583329999999990
f: 526 tv: 0 nM: 2
825.417109999999980 254.700999999999990
829.541079999999970 197.809169999999990
f: 526 tv: 1 nM: 2
787.283199999999970 232.163710000000010
791.620540000000010 186.219860000000010
f: 527 tv: 0 nM: 2
828.909120000000030 254.419780000000000
832.287659999999960 197.111880000000010
f: 527 tv: 1 nM: 2
788.876890000000000 231.735080000000010
793.341680000000000 186.016660000000000
f: 528 tv: 0 nM: 2
831.621030000000020 253.610520000000010
835.220149999999990 196.866970000000010
f: 528 tv: 1 nM: 2
790.768620000000060 231.483479999999990
795.091249999999950 185.718259999999990
f: 529 tv: 0 nM: 2
834.311159999999970 253.444150000000010
837.682500000000000 196.258299999999990
f: 529 tv: 1 nM: 2
791.735050000000000 230.593279999999990
796.200010000000020 185.003710000000010
f: 530 tv: 0 nM: 2
837.376949999999970 253.149220000000010
840.341490000000020 196.091520000000000
f: 530 tv: 1 nM: 2
794.273069999999960 229.919230000000000
798.022699999999990 184.772719999999990
f: 531 tv: 0 nM: 2
840.973330000000030 252.696589999999990
842.619450000000030 195.075230000000000
f: 531 tv: 1 nM: 2
796.420840000000000 229.520829999999990
800.063840000000030 183.819150000000010
f: 532 tv: 0 nM: 2
843.742190000000050 252.242189999999990
845.974979999999960 194.802280000000000
f: 532 tv: 1 nM: 2
798.308470000000060 229.308439999999990
801.465640000000010 183.454190000000010
f: 533 tv: 0 nM: 2
846.352480000000010 251.447499999999990
847.732729999999950 194.255770000000010
f: 533 tv: 1 nM: 2
800.163019999999960 227.960140000000000
803.454529999999980 182.884610000000010
f: 534 tv: 0 nM: 2
849.367799999999990 250.680280000000010
850.407780000000000 193.572810000000000
f: 534 tv: 1 nM: 2
801.935910000000040 227.521359999999990
805.335940000000050 182.960939999999990
f: 535 tv: 0 nM: 2
851.922670000000040 250.443299999999990
852.995300000000040 193.271030000000000
f: 535 tv: 1 nM: 2
803.842710000000010 227.512100000000000
807.607120000000010 182.308439999999990
f: 536 tv: 0 nM: 2
854.502619999999980 250.201570000000000
855.374450000000020 192.760269999999990
f: 536 tv: 1 nM: 2
805.202880000000050 226.840579999999990
808.533320000000000 182.008330000000000
f: 537 tv: 0 nM: 2
857.548890000000030 249.706529999999990
857.631589999999960 192.434200000000000
f: 537 tv: 1 nM: 2
807.570010000000020 225.740010000000010
811.412169999999950 180.959460000000010
f: 538 tv: 0 nM: 2
859.685849999999960 249.730359999999990
860.434999999999950 191.926009999999990
f: 538 tv: 1 nM: 2
810.549189999999950 225.754110000000000
812.369569999999950 180.973909999999990
f: 539 tv: 0 nM: 2
862.305849999999960 249.417480000000010
862.159300000000030 191.858409999999990
f: 539 tv: 1 nM: 2
811.937990000000010 225.553710000000000
814.770390000000020 180.670359999999990
f: 540 tv: 0 nM: 2
865.086180000000010 249.334980000000000
864.076599999999980 191.617110000000000
f: 540 tv: 1 nM: 2
814.449219999999970 225.621090000000010
817.241819999999960 179.790989999999990
f: 541 tv: 0 nM: 2
866.586180000000010 249.209370000000010
866.147770000000040 191.233990000000010
f: 541 tv: 1 nM: 2
815.844849999999950 225.405170000000000
817.923890000000030 179.931150000000000
f: 542 tv: 0 nM: 2
868.931820000000020 249.335860000000000
868.280579999999990 191.236279999999990
f: 542 tv: 1 nM: 2
818.088679999999950 224.943540000000010
820.402889999999960 179.708630000000000
f: 543 tv: 0 nM: 2
870.882629999999950 249.377550000000010
869.851319999999990 190.984910000000010
f: 543 tv: 1 nM: 2
820.184690000000050 225.099089999999990
822.157720000000040 180.057690000000010
f: 544 tv: 0 nM: 2
872.924260000000000 249.474750000000000
870.989010000000010 190.960360000000010
f: 544 tv: 1 nM: 2
822.137079999999970 224.774200000000010
824.107120000000010 179.821429999999990
f: 545 tv: 0 nM: 2
874.795780000000040 249.924880000000000
872.712400000000000 190.977880000000000
f: 545 tv: 1 nM: 2
823.490109999999960 224.865129999999990
825.551209999999970 180.035429999999990
f: 546 tv: 0 nM: 2
876.516600000000040 250.111369999999990
874.419130000000000 190.914890000000010
f: 546 tv: 1 nM: 2
825.280639999999950 225.494900000000000
827.518010000000000 180.025180000000010
f: 547 tv: 0 nM: 2
877.502380000000020 250.533490000000000
875.366390000000020 191.500000000000000
f: 547 tv: 1 nM: 2
827.293210000000040 224.984569999999990
828.966189999999980 179.781949999999990
f: 548 tv: 0 nM: 2
879.096620000000030 250.991590000000000
876.187009999999990 191.764219999999990
f: 548 tv: 1 nM: 2
829.552000000000020 225.060000000000000
830.748169999999960 179.941610000000000
f: 549 tv: 0 nM: 2
879.961369999999990 251.856810000000000
876.925479999999990 192.272550000000000
f: 549 tv: 1 nM: 2
831.151610000000010 225.856550000000000
831.763490000000050 179.756760000000010
f: 550 tv: 0 nM: 2
880.758850000000050 252.303100000000000
877.764220000000020 192.658539999999990
f: 550 tv: 1 nM: 2
833.131769999999960 226.152019999999990
833.065370000000030 180.296159999999990
f: 551 tv: 0 nM: 2
881.540709999999990 253.095020000000010
877.408689999999980 193.174270000000010
f: 551 tv: 1 nM: 2
833.969910000000030 226.733080000000000
834.480770000000010 180.730770000000010
f: 552 tv: 0 nM: 2
881.681640000000020 253.966370000000010
877.883969999999980 194.080000000000010
f: 552 tv: 1 nM: 2
835.492489999999980 227.142850000000010
835.305179999999950 181.162340000000000
f: 553 tv: 0 nM: 2
882.483399999999960 254.703800000000000
878.134220000000030 194.292210000000010
f: 553 tv: 1 nM: 2
836.718989999999960 227.839419999999990
836.500000000000000 181.871990000000010
f: 554 tv: 0 nM: 2
882.592220000000000 255.427190000000000
878.391300000000000 194.939130000000010
f: 554 tv: 1 nM: 2
837.545470000000020 227.821689999999990
837.265499999999970 182.068970000000010
f: 555 tv: 0 nM: 2
882.302249999999960 256.584110000000010
877.641240000000040 195.702290000000000
f: 555 tv: 1 nM: 2
839.119569999999950 229.163040000000000
838.332089999999990 182.510960000000010
f: 556 tv: 0 nM: 2
882.169009999999960 257.372680000000000
877.043400000000020 196.467930000000000
f: 556 tv: 1 nM: 2
839.768980000000060 229.041380000000000
839.136349999999990 183.051940000000000
f: 557 tv: 0 nM: 2
881.418459999999980 257.918459999999980
876.388310000000050 197.225280000000000
f: 557 tv: 1 nM: 2
839.922000000000030 230.779820000000000
839.295290000000020 183.043620000000000
f: 558 tv: 0 nM: 2
880.396420000000030 258.873870000000010
875.035830000000030 197.583660000000010
f: 558 tv: 1 nM: 2
840.622380000000020 230.975529999999990
839.371949999999970 184.091460000000010
f: 559 tv: 0 nM: 2
879.222899999999980 259.860410000000000
873.751890000000000 198.436100000000010
f: 559 tv: 1 nM: 2
841.019350000000030 231.712909999999990
839.425659999999990 184.831089999999990
f: 560 tv: 0 nM: 2
877.683290000000060 260.820710000000020
872.449579999999970 199.286820000000010
f: 560 tv: 1 nM: 2
841.401979999999980 232.235289999999990
839.614069999999970 185.060390000000010
f: 561 tv: 0 nM: 2
876.415470000000030 261.591549999999980
870.692810000000010 199.938549999999990
f: 561 tv: 1 nM: 2
841.242190000000050 232.593750000000000
839.437500000000000 185.547789999999990
f: 562 tv: 0 nM: 2
874.716919999999960 262.052520000000020
869.057559999999970 200.410720000000000
f: 562 tv: 1 nM: 2
841.200680000000030 233.904599999999990
839.084960000000020 186.388880000000000
f: 563 tv: 0 nM: 2
872.469540000000050 262.904360000000000
867.135440000000020 200.952090000000000
f: 563 tv: 1 nM: 2
839.614199999999980 234.066930000000010
838.097290000000040 186.550340000000010
f: 564 tv: 0 nM: 2
870.319030000000000 263.067870000000030
864.965090000000030 201.403110000000000
f: 564 tv: 1 nM: 2
839.938480000000030 234.453840000000010
837.722229999999970 187.418299999999990
f: 565 tv: 0 nM: 2
868.648069999999960 263.376219999999990
862.520750000000020 201.668049999999990
f: 565 tv: 1 nM: 2
839.086789999999950 235.197920000000010
836.540889999999990 187.210690000000000
f: 566 tv: 0 nM: 2
865.849550000000020 263.803249999999990
860.002010000000040 202.116469999999990
f: 566 tv: 1 nM: 2
837.506710000000000 235.328859999999990
835.290529999999990 187.675670000000000
f: 567 tv: 0 nM: 2
862.957520000000050 263.870450000000010
857.505980000000020 202.192460000000010
f: 567 tv: 1 nM: 2
836.638180000000030 235.625000000000000
834.515499999999970 187.822980000000000
f: 568 tv: 0 nM: 2
861.059200000000030 264.010960000000010
855.275880000000030 201.929120000000010
f: 568 tv: 1 nM: 2
835.741269999999990 235.989520000000000
832.753240000000010 187.987020000000000
f: 569 tv: 0 nM: 2
858.251099999999950 264.591119999999990
852.637880000000000 202.368320000000010
f: 569 tv: 1 nM: 2
833.604550000000020 236.813629999999990
831.964050000000040 188.333329999999990
f: 570 tv: 0 nM: 2
855.538090000000010 264.127810000000010
849.896910000000050 202.361860000000010
f: 570 tv: 1 nM: 2
832.482420000000050 236.588030000000000
829.639279999999990 188.375000000000000
f: 571 tv: 0 nM: 2
853.121639999999960 263.990999999999990
847.242070000000010 202.091280000000010
f: 571 tv: 1 nM: 2
830.972719999999980 236.242430000000010
827.986760000000000 188.327820000000000
f: 572 tv: 0 nM: 2
849.831850000000030 263.743350000000020
844.420840000000000 201.729170000000010
f: 572 tv: 1 nM: 2
828.713809999999970 236.296560000000000
826.500000000000000 188.179309999999990
f: 573 tv: 0 nM: 2
846.928589999999990 263.559169999999990
841.681270000000040 201.448209999999990
f: 573 tv: 1 nM: 2
827.328549999999950 236.735719999999990
824.590879999999970 188.157580000000000
f: 574 tv: 0 nM: 2
844.348880000000010 262.991120000000020
838.731379999999940 201.037190000000010
f: 574 tv: 1 nM: 2
825.244689999999990 236.021269999999990
822.681820000000020 187.745450000000010
f: 575 tv: 0 nM: 2
841.660160000000020 262.813840000000030
835.636349999999990 200.958879999999990
f: 575 tv: 1 nM: 2
823.428589999999990 235.799319999999990
820.580379999999990 187.348220000000000
f: 576 tv: 0 nM: 2
838.556029999999960 262.034490000000010
833.113339999999990 200.601210000000010
f: 576 tv: 1 nM: 2
821.321649999999980 235.982509999999990
818.846130000000020 187.653840000000000
f: 577 tv: 0 nM: 2
835.925110000000020 261.700470000000000
830.200010000000020 200.202440000000000
f: 577 tv: 1 nM: 2
818.358340000000000 235.816669999999990
815.985540000000010 188.043470000000010
f: 578 tv: 0 nM: 2
833.126710000000000 261.529969999999990
827.235170000000040 199.955500000000000
f: 578 tv: 1 nM: 2
816.993230000000040 235.717680000000000
814.263000000000030 187.457789999999990
f: 579 tv: 0 nM: 2
830.240660000000050 260.819489999999970
824.359739999999990 200.085970000000000
f: 579 tv: 1 nM: 2
814.721800000000030 235.310489999999990
811.939570000000000 187.614090000000000
f: 580 tv: 0 nM: 2
827.513550000000010 260.674190000000010
822.111819999999970 199.485230000000000
f: 580 tv: 1 nM: 2
812.209659999999990 235.096769999999990
809.556270000000040 186.963580000000010
f: 581 tv: 0 nM: 2
824.935790000000000 259.779819999999970
819.313350000000010 198.919999999999990
f: 581 tv: 1 nM: 2
809.755310000000010 234.893620000000000
807.289490000000000 186.934200000000000
f: 582 tv: 0 nM: 2
822.682500000000000 259.225129999999980
817.194700000000010 198.898220000000010
f: 582 tv: 1 nM: 2
807.553710000000020 234.830580000000000
804.528500000000010 187.338609999999990
f: 583 tv: 0 nM: 2
820.362790000000020 258.913940000000030
814.368410000000040 198.842099999999990
f: 583 tv: 1 nM: 2
804.275700000000030 234.775700000000000
802.372309999999970 186.617020000000000
f: 584 tv: 0 nM: 2
817.827700000000050 258.779110000000000
811.803350000000020 198.369679999999990
f: 584 tv: 1 nM: 2
802.873960000000010 234.331940000000000
799.934629999999970 186.486920000000000
f: 585 tv: 0 nM: 2
815.314640000000050 258.090509999999990
809.384279999999990 198.129619999999990
f: 585 tv: 1 nM: 2
799.800899999999960 234.884950000000000
798.083859999999960 186.484469999999990
f: 586 tv: 0 nM: 2
812.500000000000000 257.668209999999990
806.675110000000020 197.898619999999990
f: 586 tv: 1 nM: 2
798.008850000000050 234.615050000000000
795.377809999999950 186.448150000000000
f: 587 tv: 0 nM: 2
810.355410000000010 257.384799999999980
804.587580000000000 197.930880000000000
f: 587 tv: 1 nM: 2
794.887079999999970 233.879030000000000
793.462040000000000 186.113920000000010
f: 588 tv: 0 nM: 2
807.803710000000020 256.948609999999970
802.263060000000000 197.649990000000000
f: 588 tv: 1 nM: 2
793.041020000000000 233.750000000000000
790.579100000000040 186.268980000000000
f: 589 tv: 0 nM: 2
805.509220000000030 256.774200000000010
800.214600000000020 197.648220000000010
f: 589 tv: 1 nM: 2
790.787900000000040 233.818180000000010
788.401920000000020 186.174060000000000
f: 590 tv: 0 nM: 2
803.393370000000000 256.632690000000030
797.061580000000050 198.059239999999990
f: 590 tv: 1 nM: 2
788.339720000000060 233.679380000000010
786.396669999999970 186.283340000000010
f: 591 tv: 0 nM: 2
801.059390000000010 256.257420000000020
794.792850000000040 197.716659999999990
f: 591 tv: 1 nM: 2
785.758730000000010 233.713290000000000
784.066410000000020 186.335659999999990
f: 592 tv: 0 nM: 2
798.950010000000020 256.170009999999990
792.716310000000020 197.876740000000010
f: 592 tv: 1 nM: 2
783.429200000000040 233.477880000000000
781.000000000000000 186.500000000000000
f: 593 tv: 0 nM: 2
796.196410000000010 255.931119999999990
790.982300000000010 197.800510000000000
f: 593 tv: 1 nM: 2
781.266110000000030 233.362900000000000
779.212220000000000 186.733810000000010
f: 594 tv: 0 nM: 2
794.251219999999990 255.674640000000010
788.400510000000050 197.766130000000000
f: 594 tv: 1 nM: 2
779.468510000000040 233.688809999999990
776.443049999999970 186.917720000000000
f: 595 tv: 0 nM: 2
792.000000000000000 255.632659999999990
785.909970000000040 197.874410000000010
f: 595 tv: 1 nM: 2
776.766970000000010 233.919500000000000
773.911380000000010 186.829790000000000
f: 596 tv: 0 nM: 2
789.753910000000020 254.911910000000010
783.763180000000030 197.889950000000000
f: 596 tv: 1 nM: 2
774.170709999999990 233.930890000000010
771.979979999999950 186.860000000000010
f: 597 tv: 0 nM: 2
787.629519999999960 255.088089999999990
781.684330000000050 197.815670000000010
f: 597 tv: 1 nM: 2
771.545470000000020 233.947560000000010
769.605710000000040 187.000000000000000
f: 598 tv: 0 nM: 2
785.370670000000020 255.199009999999990
779.530819999999950 197.793839999999990
f: 598 tv: 1 nM: 2
769.958980000000000 233.847019999999990
767.969730000000030 187.674240000000000
f: 599 tv: 0 nM: 2
783.081969999999960 254.500000000000000
777.128659999999970 197.953890000000000
f: 599 tv: 1 nM: 2
767.416690000000020 233.964280000000000
765.611509999999950 187.744599999999990
f: 600 tv: 0 nM: 2
780.845950000000020 254.545940000000000
775.195560000000000 197.952969999999990
f: 600 tv: 1 nM: 2
764.538760000000020 233.926060000000010
762.893680000000020 187.566930000000010
f: 601 tv: 0 nM: 2
778.401610000000010 254.593079999999990
773.027770000000030 197.972230000000000
f: 601 tv: 1 nM: 2
762.318970000000040 233.887920000000010
761.487979999999990 187.331999999999990
f: 602 tv: 0 nM: 2
776.530269999999970 254.555560000000010
770.688110000000050 198.554460000000010
f: 602 tv: 1 nM: 2
759.273800000000050 234.162700000000000
758.314390000000000 187.352280000000010
f: 603 tv: 0 nM: 2
774.000000000000000 254.500000000000000
768.239140000000020 198.468600000000010
f: 603 tv: 1 nM: 2
757.605710000000040 234.000000000000000
756.392330000000020 187.515379999999990
f: 604 tv: 0 nM: 2
772.026669999999970 254.046110000000000
766.143249999999970 198.545940000000000
f: 604 tv: 1 nM: 2
754.953129999999990 234.046879999999990
753.720699999999970 187.834489999999990
f: 605 tv: 0 nM: 2
769.203800000000000 254.415760000000010
764.409120000000030 198.846890000000000
f: 605 tv: 1 nM: 2
752.818179999999980 234.128780000000010
751.858150000000020 188.301420000000010
f: 606 tv: 0 nM: 2
767.011169999999990 254.354750000000000
762.328489999999990 199.045899999999990
f: 606 tv: 1 nM: 2
750.172789999999960 234.209560000000010
749.454529999999980 188.884610000000010
f: 607 tv: 0 nM: 2
764.397219999999950 254.324999999999990
759.586609999999950 199.354750000000000
f: 607 tv: 1 nM: 2
748.062009999999990 234.446290000000000
747.000000000000000 189.107149999999990
f: 608 tv: 0 nM: 2
761.968930000000000 254.313480000000000
757.092899999999990 199.347000000000010
f: 608 tv: 1 nM: 2
745.265750000000030 234.972980000000010
744.931820000000020 188.787870000000000
f: 609 tv: 0 nM: 2
759.803279999999970 254.428959999999990
755.235959999999980 199.824770000000000
f: 609 tv: 1 nM: 2
743.200740000000000 235.359849999999990
742.784729999999970 189.229170000000010
f: 610 tv: 0 nM: 2
757.410520000000020 254.442110000000010
753.208560000000030 199.841230000000000
f: 610 tv: 1 nM: 2
740.647339999999990 235.245530000000000
740.664310000000000 189.982509999999990
f: 611 tv: 0 nM: 2
754.228330000000030 254.346820000000010
750.641719999999960 200.729390000000000
f: 611 tv: 1 nM: 2
737.927860000000010 234.860580000000000
738.185179999999950 190.270370000000010
f: 612 tv: 0 nM: 2
751.891420000000040 254.488570000000010
748.212099999999960 200.444439999999990
f: 612 tv: 1 nM: 2
735.403689999999980 235.793579999999990
735.805790000000000 190.276980000000010
f: 613 tv: 0 nM: 2
749.373349999999960 254.918820000000010
746.019409999999990 200.854369999999990
f: 613 tv: 1 nM: 2
732.615360000000010 236.064100000000000
733.601319999999990 190.584960000000000
f: 614 tv: 0 nM: 2
746.129149999999980 254.618130000000010
743.379760000000030 201.114749999999990
f: 614 tv: 1 nM: 2
730.665280000000050 236.165280000000000
732.000000000000000 191.203440000000000
f: 615 tv: 0 nM: 2
743.570069999999990 254.738859999999990
740.146359999999960 201.563420000000010
f: 615 tv: 1 nM: 2
728.045840000000000 236.529180000000000
729.653260000000050 191.832120000000000
f: 616 tv: 0 nM: 2
740.940119999999980 255.368259999999990
737.693539999999980 201.526890000000010
f: 616 tv: 1 nM: 2
726.134639999999990 236.711530000000010
727.793459999999980 191.923920000000010
f: 617 tv: 0 nM: 2
738.765560000000050 255.429380000000010
734.685849999999960 201.803670000000010
f: 617 tv: 1 nM: 2
723.933660000000030 236.557530000000010
725.984379999999990 191.945310000000010
f: 618 tv: 0 nM: 2
735.247129999999970 255.434660000000010
732.584600000000020 202.064680000000010
f: 618 tv: 1 nM: 2
722.187500000000000 237.171879999999990
723.486570000000030 191.939590000000010
f: 619 tv: 0 nM: 2
732.985900000000020 255.344640000000000
730.136349999999990 202.363630000000000
f: 619 tv: 1 nM: 2
719.548160000000050 237.892590000000010
721.723330000000030 192.203340000000000
f: 620 tv: 0 nM: 2
729.528500000000010 255.661390000000010
727.683350000000020 202.369049999999990
f: 620 tv: 1 nM: 2
717.215509999999990 237.810350000000000
720.282960000000000 192.751939999999990
f: 621 tv: 0 nM: 2
727.154970000000050 255.994159999999990
724.816770000000020 202.568070000000010
f: 621 tv: 1 nM: 2
715.767939999999950 238.398699999999990
718.925899999999960 193.070370000000000
f: 622 tv: 0 nM: 2
724.419189999999960 256.350309999999980
722.153080000000050 203.193880000000010
f: 622 tv: 1 nM: 2
713.992370000000050 238.965650000000010
717.343319999999950 193.669999999999990
f: 623 tv: 0 nM: 2
721.443729999999960 256.963559999999970
719.649229999999990 203.701490000000010
f: 623 tv: 1 nM: 2
712.242070000000010 239.075390000000000
715.978389999999990 193.931659999999990
f: 624 tv: 0 nM: 2
718.805730000000040 257.522859999999980
717.639279999999990 204.029850000000010
f: 624 tv: 1 nM: 2
711.146610000000010 239.804499999999990
715.000000000000000 194.000000000000000
f: 625 tv: 0 nM: 2
716.029720000000000 258.362149999999990
715.000000000000000 204.942700000000000
f: 625 tv: 1 nM: 2
709.846800000000030 240.064510000000010
713.617250000000010 194.806900000000010
f: 626 tv: 0 nM: 2
713.728089999999950 258.976620000000030
712.770200000000050 205.002530000000010
f: 626 tv: 1 nM: 2
709.173099999999980 241.026919999999990
712.203669999999990 195.027770000000000
f: 627 tv: 0 nM: 2
710.858399999999960 259.537570000000020
710.500000000000000 205.716579999999990
f: 627 tv: 1 nM: 2
708.344420000000010 241.688889999999990
711.829830000000020 195.670130000000000
f: 628 tv: 0 nM: 2
708.864619999999950 260.298340000000000
708.010679999999980 206.350269999999990
f: 628 tv: 1 nM: 2
707.211670000000030 242.127730000000010
711.326540000000020 196.071429999999990
f: 629 tv: 0 nM: 2
706.576289999999970 260.968930000000000
705.784970000000040 206.905000000000000
f: 629 tv: 1 nM: 2
707.003600000000010 243.223019999999990
710.557800000000040 196.860549999999990
f: 630 tv: 0 nM: 2
704.471440000000030 261.794280000000010
703.969360000000050 207.719390000000000
f: 630 tv: 1 nM: 2
706.440550000000030 243.961530000000010
710.475590000000010 197.304869999999990
f: 631 tv: 0 nM: 2
701.943850000000000 262.750000000000000
702.028689999999980 208.155499999999990
f: 631 tv: 1 nM: 2
706.257809999999950 244.695310000000010
709.966680000000000 197.593930000000000
f: 632 tv: 0 nM: 2
699.355959999999980 263.692079999999980
700.439880000000020 208.732239999999990
f: 632 tv: 1 nM: 2
705.944030000000000 245.735080000000010
710.107120000000010 198.000000000000000
f: 633 tv: 0 nM: 2
698.065860000000040 264.991030000000020
698.056400000000050 208.874360000000000
f: 633 tv: 1 nM: 2
706.097899999999980 246.031460000000010
710.135740000000060 198.569529999999990
f: 634 tv: 0 nM: 2
696.164729999999960 265.381500000000020
696.373169999999960 209.258550000000010
f: 634 tv: 1 nM: 2
706.438290000000050 246.905840000000010
710.689330000000040 199.230770000000010
f: 635 tv: 0 nM: 2
694.209600000000020 265.931820000000020
694.559259999999990 209.945500000000010
f: 635 tv: 1 nM: 2
706.364870000000000 247.858110000000010
710.552919999999970 199.476470000000010
f: 636 tv: 0 nM: 2
692.302860000000010 266.739989999999980
693.000000000000000 210.166670000000010
f: 636 tv: 1 nM: 2
706.876890000000000 248.832089999999990
710.968079999999990 199.886519999999990
f: 637 tv: 0 nM: 2
690.450010000000020 267.461760000000030
691.226810000000000 210.604870000000010
f: 637 tv: 1 nM: 2
707.115109999999960 249.068340000000010
711.385930000000030 200.000000000000000
f: 638 tv: 0 nM: 2
688.026060000000030 268.177090000000020
689.157649999999990 210.899020000000010
f: 638 tv: 1 nM: 2
707.600649999999970 249.912749999999990
711.613650000000010 200.775970000000000
f: 639 tv: 0 nM: 2
686.047059999999990 268.774749999999980
687.560359999999950 210.900970000000000
f: 639 tv: 1 nM: 2
707.922299999999950 250.057430000000010
712.280639999999950 201.051610000000010
f: 640 tv: 0 nM: 2
684.664059999999950 269.450530000000010
685.975590000000010 211.529270000000000
f: 640 tv: 1 nM: 2
708.395260000000010 250.760130000000000
712.826900000000020 201.260989999999990
f: 641 tv: 0 nM: 2
682.794369999999960 269.761689999999990
684.125610000000050 211.422699999999990
f: 641 tv: 1 nM: 2
709.396539999999960 251.089660000000010
713.358460000000040 201.358430000000000
f: 642 tv: 0 nM: 2
681.280520000000020 270.219510000000010
682.592589999999970 211.439820000000000
f: 642 tv: 1 nM: 2
710.111819999999970 251.388150000000000
714.351260000000020 201.376589999999990
f: 643 tv: 0 nM: 2
679.380369999999970 270.717710000000010
680.710140000000020 211.538649999999990
f: 643 tv: 1 nM: 2
710.683470000000060 252.039570000000000
714.819520000000010 201.621309999999990
f: 644 tv: 0 nM: 2
677.365289999999960 270.947479999999980
679.357120000000010 211.263399999999990
f: 644 tv: 1 nM: 2
711.459899999999950 252.367279999999990
715.571410000000010 201.220490000000010
f: 645 tv: 0 nM: 2
675.112979999999990 271.281250000000000
677.183530000000020 211.417720000000000
f: 645 tv: 1 nM: 2
712.025330000000050 252.234180000000010
716.245790000000060 201.423740000000010
f: 646 tv: 0 nM: 2
673.625000000000000 271.662750000000020
675.765930000000030 211.091489999999990
f: 646 tv: 1 nM: 2
713.163760000000020 253.236850000000000
717.094969999999990 201.427370000000000
f: 647 tv: 0 nM: 2
671.757079999999970 271.757079999999970
673.891660000000000 210.774990000000000
f: 647 tv: 1 nM: 2
713.589290000000010 253.410720000000000
717.748600000000010 201.381210000000010
f: 648 tv: 0 nM: 2
670.315669999999950 271.921659999999970
672.453740000000040 210.808370000000000
f: 648 tv: 1 nM: 2
714.589290000000010 253.410720000000000
718.451959999999990 200.957629999999990
f: 649 tv: 0 nM: 2
668.599979999999960 272.378940000000000
670.612060000000040 210.439830000000000
f: 649 tv: 1 nM: 2
715.243159999999990 253.743150000000010
719.418149999999970 201.146189999999990
f: 650 tv: 0 nM: 2
666.904660000000040 272.460480000000020
669.259279999999990 210.405350000000000
f: 650 tv: 1 nM: 2
716.736390000000030 253.515150000000010
720.500000000000000 200.500000000000000
f: 651 tv: 0 nM: 2
665.393980000000060 272.903230000000010
667.525020000000040 210.245830000000010
f: 651 tv: 1 nM: 2
718.398800000000050 254.309530000000000
721.549989999999980 200.461760000000000
f: 652 tv: 0 nM: 2
663.584470000000010 272.866670000000000
666.370059999999970 209.900880000000000
f: 652 tv: 1 nM: 2
719.361760000000000 254.361770000000010
722.743960000000020 200.316270000000000
f: 653 tv: 0 nM: 2
662.182620000000040 272.984010000000010
664.761110000000030 209.528339999999990
f: 653 tv: 1 nM: 2
720.500000000000000 254.708570000000010
723.361689999999950 199.872350000000010
f: 654 tv: 0 nM: 2
660.455870000000000 273.527310000000000
663.015930000000030 209.559750000000010
f: 654 tv: 1 nM: 2
721.748600000000010 254.572630000000000
724.530459999999950 199.984770000000000
f: 655 tv: 0 nM: 2
658.693970000000040 274.172419999999990
661.422119999999950 209.422130000000010
f: 655 tv: 1 nM: 2
722.758060000000000 254.623660000000000
725.921879999999990 199.979170000000010
f: 656 tv: 0 nM: 2
656.892209999999980 274.327580000000010
659.962459999999960 209.422930000000010
f: 656 tv: 1 nM: 2
724.396359999999960 255.201220000000010
726.914980000000010 199.914989999999990
f: 657 tv: 0 nM: 2
655.491089999999990 274.924440000000000
658.457340000000040 209.465450000000000
f: 657 tv: 1 nM: 2
725.326109999999970 255.804350000000000
728.213560000000030 200.010420000000010
f: 658 tv: 0 nM: 2
653.984310000000050 275.566680000000020
656.837830000000050 209.507720000000010
f: 658 tv: 1 nM: 2
726.618290000000000 256.387090000000000
729.255189999999970 199.822920000000010
f: 659 tv: 0 nM: 2
652.500000000000000 276.346769999999990
655.186100000000010 210.043229999999990
f: 659 tv: 1 nM: 2
728.037900000000040 256.780300000000010
730.519530000000030 200.063420000000010
f: 660 tv: 0 nM: 2
650.543400000000020 277.291319999999980
653.877380000000020 210.403780000000010
f: 660 tv: 1 nM: 2
729.839479999999980 257.307889999999990
731.704889999999980 200.180479999999990
f: 661 tv: 0 nM: 2
648.812260000000040 278.197630000000000
652.104249999999980 210.720080000000000
f: 661 tv: 1 nM: 2
731.106379999999940 258.212769999999980
732.960330000000000 200.544970000000010
f: 662 tv: 0 nM: 2
647.066649999999980 278.598050000000000
650.422239999999990 211.451860000000010
f: 662 tv: 1 nM: 2
732.000000000000000 258.430479999999990
734.000000000000000 200.833329999999990
f: 663 tv: 0 nM: 2
645.178829999999950 279.939030000000000
648.830140000000030 211.615829999999990
f: 663 tv: 1 nM: 2
733.265930000000030 259.271270000000020
735.000000000000000 201.421460000000000
f: 664 tv: 0 nM: 2
643.546200000000000 280.572299999999980
646.933840000000030 212.169109999999990
f: 664 tv: 1 nM: 2
734.961369999999990 259.873719999999990
736.202030000000040 201.535360000000000
f: 665 tv: 0 nM: 2
641.911190000000030 281.500000000000000
645.148500000000010 212.750000000000000
f: 665 tv: 1 nM: 2
735.941159999999970 260.863650000000010
737.362790000000020 201.913960000000000
f: 666 tv: 0 nM: 2
639.875490000000010 282.459780000000020
643.805179999999950 212.889710000000010
f: 666 tv: 1 nM: 2
737.794560000000050 261.141079999999990
738.399540000000000 202.292049999999990
f: 667 tv: 0 nM: 2
637.832700000000050 283.469569999999980
641.832700000000050 213.530430000000000
f: 667 tv: 1 nM: 2
738.949709999999980 262.396819999999990
739.190000000000050 202.905000000000000
f: 668 tv: 0 nM: 2
635.658260000000040 284.431640000000020
639.749149999999990 214.119290000000010
f: 668 tv: 1 nM: 2
739.934999999999950 263.095000000000030
740.046140000000040 203.128649999999990
f: 669 tv: 0 nM: 2
633.832700000000050 285.385920000000000
637.837650000000050 214.514760000000000
f: 669 tv: 1 nM: 2
740.764040000000020 263.600460000000000
741.000000000000000 203.908660000000000
f: 670 tv: 0 nM: 2
631.849979999999960 286.021419999999980
636.250850000000010 215.018650000000010
f: 670 tv: 1 nM: 2
741.623110000000000 264.600489999999980
741.589169999999970 204.070420000000010
f: 671 tv: 0 nM: 2
629.601499999999990 286.824740000000020
633.953549999999950 215.535720000000000
f: 671 tv: 1 nM: 2
742.997740000000020 265.295039999999970
742.348939999999970 204.437500000000000
f: 672 tv: 0 nM: 2
627.645319999999970 287.743960000000020
631.796330000000010 216.030300000000010
f: 672 tv: 1 nM: 2
743.980410000000010 265.823519999999970
742.898249999999960 204.977880000000000
f: 673 tv: 0 nM: 2
625.619929999999950 288.592260000000010
629.980410000000010 216.398570000000010
f: 673 tv: 1 nM: 2
744.262939999999960 266.546940000000010
743.368159999999990 205.309100000000000
f: 674 tv: 0 nM: 2
623.147699999999990 289.067630000000010
627.859130000000050 216.919009999999990
f: 674 tv: 1 nM: 2
745.035709999999990 267.045230000000000
743.430849999999960 205.912440000000000
f: 675 tv: 0 nM: 2
621.073980000000010 289.873229999999980
625.933099999999970 217.066890000000000
f: 675 tv: 1 nM: 2
745.251160000000030 267.831759999999970
743.576900000000020 206.000000000000000
f: 676 tv: 0 nM: 2
618.956599999999980 290.467930000000020
623.544369999999960 217.784989999999990
f: 676 tv: 1 nM: 2
745.768860000000020 268.495270000000000
743.680539999999950 206.625000000000000
f: 677 tv: 0 nM: 2
616.879400000000030 290.966799999999980
621.458189999999950 217.904680000000010
f: 677 tv: 1 nM: 2
745.649109999999950 269.066530000000000
743.413999999999990 206.923080000000000
f: 678 tv: 0 nM: 2
614.459169999999970 291.478760000000020
619.341739999999960 218.289570000000000
f: 678 tv: 1 nM: 2
745.318359999999980 269.553409999999990
742.928890000000020 207.269870000000000
f: 679 tv: 0 nM: 2
612.376219999999990 291.981839999999980
617.233700000000000 218.757740000000010
f: 679 tv: 1 nM: 2
744.897100000000020 270.351870000000020
742.635620000000020 207.652539999999990
f: 680 tv: 0 nM: 2
610.131099999999950 292.194059999999980
615.264530000000040 219.044369999999990
f: 680 tv: 1 nM: 2
744.537479999999960 270.892060000000010
741.809510000000050 208.214280000000000
f: 681 tv: 0 nM: 2
607.731990000000000 292.879489999999980
612.955320000000030 219.304120000000010
f: 681 tv: 1 nM: 2
743.905330000000050 271.421809999999990
740.933470000000060 208.454939999999990
f: 682 tv: 0 nM: 2
605.835690000000000 292.935729999999980
610.927059999999980 219.847230000000000
f: 682 tv: 1 nM: 2
743.285399999999980 271.648070000000020
740.190920000000010 208.777269999999990
f: 683 tv: 0 nM: 2
603.861210000000030 293.297669999999980
608.960330000000000 220.032760000000000
f: 683 tv: 1 nM: 2
741.688350000000010 272.141849999999980
739.086609999999950 209.106060000000010
f: 684 tv: 0 nM: 2
601.471189999999980 293.750850000000010
606.927059999999980 220.152770000000000
f: 684 tv: 1 nM: 2
740.572019999999950 272.516939999999980
737.664549999999960 209.608980000000000
f: 685 tv: 0 nM: 2
599.558040000000010 293.774749999999980
604.960330000000000 220.191380000000010
f: 685 tv: 1 nM: 2
739.413999999999990 273.009059999999980
736.338989999999970 209.580500000000000
f: 686 tv: 0 nM: 2
597.564449999999970 293.677700000000020
602.987790000000020 220.253490000000000
f: 686 tv: 1 nM: 2
737.653869999999980 273.076930000000000
734.547059999999990 209.966370000000010
f: 687 tv: 0 nM: 2
595.873659999999970 293.476200000000010
600.971800000000030 220.376759999999990
f: 687 tv: 1 nM: 2
735.891300000000000 272.969569999999980
732.595029999999950 210.194570000000000
f: 688 tv: 0 nM: 2
593.807009999999990 293.417269999999970
599.079709999999980 220.547100000000000
f: 688 tv: 1 nM: 2
733.762820000000030 273.408110000000020
730.500000000000000 210.151109999999990
f: 689 tv: 0 nM: 2
591.980469999999970 293.122349999999980
597.544009999999960 220.522889999999990
f: 689 tv: 1 nM: 2
731.993039999999950 273.530239999999990
728.893980000000060 210.481570000000000
f: 690 tv: 0 nM: 2
590.556699999999980 293.046389999999970
595.976070000000050 220.630509999999990
f: 690 tv: 1 nM: 2
729.558040000000010 273.647310000000000
726.472229999999970 210.544880000000010
f: 691 tv: 0 nM: 2
589.372859999999950 292.910160000000020
594.445069999999990 220.573870000000000
f: 691 tv: 1 nM: 2
727.650020000000040 273.595820000000000
724.220890000000050 210.934460000000000
f: 692 tv: 0 nM: 2
588.542969999999970 292.757720000000010
593.077509999999960 220.570110000000000
f: 692 tv: 1 nM: 2
725.421079999999960 273.842100000000020
722.000000000000000 211.000000000000000
f: 693 tv: 0 nM: 2
587.421510000000010 292.170650000000020
591.958499999999960 220.530689999999990
f: 693 tv: 1 nM: 2
723.384459999999990 273.447479999999980
719.596800000000030 211.009220000000000
f: 694 tv: 0 nM: 2
586.857120000000010 291.878570000000020
591.041500000000040 220.530689999999990
f: 694 tv: 1 nM: 2
721.061100000000010 273.276029999999990
717.365289999999960 210.965759999999990
f: 695 tv: 0 nM: 2
585.913999999999990 291.335109999999990
590.077509999999960 220.492619999999990
f: 695 tv: 1 nM: 2
718.811950000000020 273.085480000000020
715.132929999999990 210.767930000000010
f: 696 tv: 0 nM: 2
585.224979999999960 291.007139999999990
589.480829999999970 220.263060000000000
f: 696 tv: 1 nM: 2
715.990850000000020 273.009189999999990
712.668879999999940 211.000000000000000
f: 697 tv: 0 nM: 2
584.786740000000010 290.591920000000020
588.906010000000040 220.026600000000000
f: 697 tv: 1 nM: 2
714.030030000000010 272.894990000000010
710.112370000000060 210.584870000000000
f: 698 tv: 0 nM: 2
584.369199999999980 290.177430000000020
588.175539999999960 220.033690000000010
f: 698 tv: 1 nM: 2
711.121279999999960 272.774749999999980
707.885859999999980 210.993150000000010
f: 699 tv: 0 nM: 2
584.083309999999980 289.833340000000020
587.905459999999950 219.885449999999990
f: 699 tv: 1 nM: 2
709.182980000000040 272.213930000000000
705.546450000000050 210.714599999999990
f: 700 tv: 0 nM: 2
583.892460000000030 289.388669999999990
587.166690000000020 219.594699999999990
f: 700 tv: 1 nM: 2
707.000000000000000 272.095000000000030
703.089600000000020 210.919819999999990
f: 701 tv: 0 nM: 2
583.724060000000010 288.768520000000020
586.832700000000050 219.572250000000000
f: 701 tv: 1 nM: 2
704.479429999999980 271.819639999999990
700.520940000000000 210.886050000000010
f: 702 tv: 0 nM: 2
583.268130000000040 288.297090000000030
586.209410000000050 219.460370000000010
f: 702 tv: 1 nM: 2
702.030030000000010 271.799989999999980
698.330990000000040 210.849760000000000
f: 703 tv: 0 nM: 2
583.212099999999960 287.681820000000020
586.044070000000030 219.467440000000010
f: 703 tv: 1 nM: 2
699.823359999999980 271.497500000000000
696.308040000000010 210.722749999999990
f: 704 tv: 0 nM: 2
583.187930000000050 287.096709999999970
585.922789999999960 219.062500000000000
f: 704 tv: 1 nM: 2
697.153869999999980 271.110259999999980
693.613650000000010 210.636370000000000
f: 705 tv: 0 nM: 2
583.215940000000050 286.540860000000010
585.840580000000050 218.938979999999990
f: 705 tv: 1 nM: 2
694.822630000000000 270.500000000000000
691.577940000000010 210.330639999999990
f: 706 tv: 0 nM: 2
583.393010000000000 286.052520000000020
585.500000000000000 218.653230000000010
f: 706 tv: 1 nM: 2
692.602420000000050 270.385380000000000
689.360170000000040 210.135070000000010
f: 707 tv: 0 nM: 2
583.346800000000030 285.500000000000000
585.036380000000010 218.409960000000010
f: 707 tv: 1 nM: 2
690.689030000000000 270.004970000000010
687.010009999999970 210.085010000000010
f: 708 tv: 0 nM: 2
583.081050000000000 284.646729999999990
584.780759999999990 218.022539999999990
f: 708 tv: 1 nM: 2
688.000000000000000 269.500000000000000
684.755130000000010 210.018040000000010
f: 709 tv: 0 nM: 2
583.044740000000050 284.393010000000000
584.686280000000010 217.625490000000010
f: 709 tv: 1 nM: 2
685.646480000000000 269.137209999999980
682.093139999999950 209.906859999999990
f: 710 tv: 0 nM: 2
583.045470000000020 283.474300000000030
584.394649999999960 217.378099999999990
f: 710 tv: 1 nM: 2
683.020020000000050 268.820010000000020
680.073549999999950 209.823530000000010
f: 711 tv: 0 nM: 2
582.939700000000020 282.540860000000010
584.179380000000040 217.132290000000010
f: 711 tv: 1 nM: 2
680.537050000000020 268.058200000000000
677.595760000000040 209.117020000000000
f: 712 tv: 0 nM: 2
582.743709999999960 282.201689999999990
583.573729999999950 216.627489999999990
f: 712 tv: 1 nM: 2
678.255310000000010 267.627659999999990
675.345339999999960 209.242259999999990
f: 713 tv: 0 nM: 2
582.581909999999990 281.146549999999990
583.337459999999960 216.438279999999990
f: 713 tv: 1 nM: 2
675.930849999999960 267.122349999999980
673.164250000000040 209.045899999999990
f: 714 tv: 0 nM: 2
582.506409999999960 280.724359999999990
583.280330000000050 215.763600000000000
f: 714 tv: 1 nM: 2
673.835879999999970 266.810610000000000
670.549740000000040 209.068729999999990
f: 715 tv: 0 nM: 2
582.500000000000000 279.848880000000010
582.672360000000030 215.619139999999990
f: 715 tv: 1 nM: 2
671.548829999999950 266.537350000000000
668.805420000000030 208.502460000000010
f: 716 tv: 0 nM: 2
582.453740000000040 279.116730000000020
582.364379999999980 215.347460000000010
f: 716 tv: 1 nM: 2
669.041690000000020 265.989590000000020
666.287900000000040 208.414140000000000
f: 717 tv: 0 nM: 2
582.180420000000030 278.510859999999980
581.723880000000010 215.207110000000000
f: 717 tv: 1 nM: 2
666.861999999999970 265.580719999999990
664.090029999999960 208.190000000000000
f: 718 tv: 0 nM: 2
581.817320000000000 277.984010000000010
581.421079999999960 214.758770000000000
f: 718 tv: 1 nM: 2
664.199520000000010 264.800509999999970
661.769229999999990 207.776919999999990
f: 719 tv: 0 nM: 2
581.336180000000010 277.435330000000020
580.968380000000020 214.400849999999990
f: 719 tv: 1 nM: 2
662.296079999999960 264.421780000000010
659.471070000000050 207.497120000000000
f: 720 tv: 0 nM: 2
581.404970000000050 276.904969999999990
580.536320000000050 214.309830000000010
f: 720 tv: 1 nM: 2
659.931950000000030 263.621309999999990
657.189939999999980 207.438549999999990
f: 721 tv: 0 nM: 2
580.632259999999970 275.984309999999990
579.765930000000030 213.738300000000010
f: 721 tv: 1 nM: 2
657.274540000000000 263.520230000000030
654.925420000000030 207.276240000000000
f: 722 tv: 0 nM: 2
580.362790000000020 275.727910000000010
579.358399999999960 213.678120000000010
f: 722 tv: 1 nM: 2
655.000000000000000 263.053830000000000
652.218439999999990 206.971049999999990
f: 723 tv: 0 nM: 2
579.804629999999970 275.025570000000020
578.528749999999950 213.267699999999990
f: 723 tv: 1 nM: 2
652.553649999999950 262.946350000000000
649.962890000000020 206.878710000000010
f: 724 tv: 0 nM: 2
579.051640000000020 274.500000000000000
577.766970000000010 213.000000000000000
f: 724 tv: 1 nM: 2
650.103820000000040 262.560119999999980
647.961120000000050 206.854919999999990
f: 725 tv: 0 nM: 2
578.341249999999950 273.926539999999990
577.097660000000020 212.932560000000000
f: 725 tv: 1 nM: 2
647.747190000000050 262.369449999999970
645.803099999999970 206.722790000000000
f: 726 tv: 0 nM: 2
577.697689999999970 273.211639999999990
576.452940000000010 212.881170000000000
f: 726 tv: 1 nM: 2
645.485959999999980 261.660129999999980
643.143249999999970 206.545940000000000
f: 727 tv: 0 nM: 2
576.963619999999990 272.881070000000020
575.555299999999990 212.732300000000010
f: 727 tv: 1 nM: 2
642.936460000000010 261.441989999999980
640.959470000000010 206.545940000000000
f: 728 tv: 0 nM: 2
576.027220000000060 272.215329999999990
574.409300000000030 212.581860000000010
f: 728 tv: 1 nM: 2
640.552000000000020 261.300569999999990
638.799989999999980 206.510529999999990
f: 729 tv: 0 nM: 2
575.179989999999980 271.980009999999990
573.910399999999980 212.009430000000010
f: 729 tv: 1 nM: 2
638.177789999999960 261.033320000000000
636.189939999999980 206.488830000000010
f: 730 tv: 0 nM: 2
574.140009999999960 271.190000000000000
572.166690000000020 212.000000000000000
f: 730 tv: 1 nM: 2
635.447999999999980 260.514459999999990
633.988590000000040 206.425720000000010
f: 731 tv: 0 nM: 2
573.123720000000050 270.790410000000010
571.420169999999980 211.840380000000010
f: 731 tv: 1 nM: 2
632.793760000000020 260.362489999999980
631.527469999999990 205.795729999999990
f: 732 tv: 0 nM: 2
572.039670000000000 270.375670000000010
570.223939999999970 211.557300000000000
f: 732 tv: 1 nM: 2
630.173890000000030 260.195650000000000
628.959110000000010 206.327040000000010
f: 733 tv: 0 nM: 2
571.102049999999960 269.719389999999980
569.521300000000000 211.106630000000000
f: 733 tv: 1 nM: 2
627.488339999999990 259.598850000000030
626.351139999999990 205.834270000000000
f: 734 tv: 0 nM: 2
570.105649999999970 269.234530000000010
568.073549999999950 211.000000000000000
f: 734 tv: 1 nM: 2
625.037169999999950 259.469600000000010
623.932559999999970 205.488769999999990
f: 735 tv: 0 nM: 2
568.900510000000050 268.489530000000000
567.050290000000020 210.534390000000000
f: 735 tv: 1 nM: 2
622.541439999999970 258.737579999999980
621.622859999999950 205.414289999999990
f: 736 tv: 0 nM: 2
567.653630000000020 267.580719999999990
566.056950000000030 210.047030000000010
f: 736 tv: 1 nM: 2
619.535340000000020 258.665770000000010
619.257749999999990 205.285720000000000
f: 737 tv: 0 nM: 2
566.847589999999970 266.951869999999990
564.869810000000030 209.807300000000000
f: 737 tv: 1 nM: 2
616.813290000000050 258.363920000000010
616.458560000000030 205.378690000000010
f: 738 tv: 0 nM: 2
565.873720000000050 266.796389999999970
563.265930000000030 209.696810000000000
f: 738 tv: 1 nM: 2
615.148249999999960 257.979310000000000
614.761349999999990 205.102280000000010
f: 739 tv: 0 nM: 2
564.010620000000020 266.292539999999970
562.139459999999990 209.428959999999990
f: 739 tv: 1 nM: 2
612.408509999999980 257.512209999999980
611.876340000000030 204.892850000000010
f: 740 tv: 0 nM: 2
563.060849999999960 265.444459999999990
560.774779999999960 209.091579999999990
f: 740 tv: 1 nM: 2
610.093139999999950 257.139740000000020
609.513789999999970 204.853590000000000
f: 741 tv: 0 nM: 2
561.994450000000030 264.705570000000020
559.563419999999950 208.858540000000000
f: 741 tv: 1 nM: 2
607.643739999999980 256.856290000000000
607.468200000000020 204.552020000000000
f: 742 tv: 0 nM: 2
560.402220000000060 264.466490000000020
558.029300000000030 208.509750000000000
f: 742 tv: 1 nM: 2
605.381960000000050 256.577639999999970
604.891420000000040 204.402860000000000
f: 743 tv: 0 nM: 2
559.500000000000000 263.463169999999990
556.976319999999990 207.760529999999990
f: 743 tv: 1 nM: 2
602.955199999999990 255.958620000000000
602.599429999999980 204.023390000000010
f: 744 tv: 0 nM: 2
558.371399999999990 263.019990000000010
555.803279999999970 207.428959999999990
f: 744 tv: 1 nM: 2
600.620360000000010 255.459870000000000
600.421079999999960 203.552629999999990
f: 745 tv: 0 nM: 2
556.538210000000050 262.549989999999980
553.921879999999990 207.187500000000000
f: 745 tv: 1 nM: 2
598.190799999999970 255.309200000000000
598.135740000000060 203.344380000000000
f: 746 tv: 0 nM: 2
555.093200000000020 261.581909999999990
552.210630000000040 206.857859999999990
f: 746 tv: 1 nM: 2
595.812500000000000 254.871700000000000
595.690489999999950 203.398799999999990
f: 747 tv: 0 nM: 2
553.422850000000040 261.454290000000010
550.856750000000030 206.394589999999990
f: 747 tv: 1 nM: 2
593.662600000000000 254.420240000000010
593.342589999999970 203.219130000000010
f: 748 tv: 0 nM: 2
551.845699999999970 260.722870000000000
548.891300000000000 206.173920000000010
f: 748 tv: 1 nM: 2
591.250000000000000 254.211530000000010
591.369929999999950 202.736999999999990
f: 749 tv: 0 nM: 2
549.872859999999950 260.536710000000030
546.971679999999990 205.796390000000000
f: 749 tv: 1 nM: 2
588.484249999999970 253.877370000000010
588.798890000000030 202.427370000000000
f: 750 tv: 0 nM: 2
547.747010000000050 259.657739999999990
545.040340000000010 205.411280000000000
f: 750 tv: 1 nM: 2
586.539179999999990 253.551210000000000
586.789490000000000 202.184200000000000
f: 751 tv: 0 nM: 2
545.916200000000000 259.248600000000010
543.037900000000040 204.876270000000010
f: 751 tv: 1 nM: 2
584.447509999999970 253.435180000000000
584.794310000000000 202.105709999999990
f: 752 tv: 0 nM: 2
543.614690000000000 258.649990000000000
540.962769999999980 204.627659999999990
f: 752 tv: 1 nM: 2
582.070500000000040 253.174499999999990
582.277410000000030 201.835479999999990
f: 753 tv: 0 nM: 2
541.393739999999980 258.500000000000000
538.896730000000050 204.418470000000010
f: 753 tv: 1 nM: 2
579.469360000000050 252.758500000000000
579.963560000000030 201.344380000000000
f: 754 tv: 0 nM: 2
539.301150000000010 258.111110000000000
536.736269999999990 204.291210000000010
f: 754 tv: 1 nM: 2
577.271240000000030 252.477129999999990
578.074280000000040 201.191419999999990
f: 755 tv: 0 nM: 2
536.445190000000030 257.951599999999980
533.960510000000000 203.881580000000010
f: 755 tv: 1 nM: 2
575.203309999999990 252.383330000000000
576.011719999999970 201.172519999999990
f: 756 tv: 0 nM: 2
533.946350000000050 257.463289999999970
531.277159999999980 203.853260000000010
f: 756 tv: 1 nM: 2
572.697390000000040 252.440800000000000
573.888240000000000 200.923520000000000
f: 757 tv: 0 nM: 2
531.146420000000030 257.414370000000020
528.488339999999990 203.598829999999990
f: 757 tv: 1 nM: 2
570.413450000000010 251.971160000000000
571.638919999999980 200.750000000000000
f: 758 tv: 0 nM: 2
528.461789999999950 257.549989999999980
526.086429999999950 203.524689999999990
f: 758 tv: 1 nM: 2
568.376470000000040 252.317640000000010
569.448790000000030 201.268069999999990
f: 759 tv: 0 nM: 2
524.981080000000020 257.735140000000000
523.256039999999980 203.683730000000000
f: 759 tv: 1 nM: 2
565.848570000000000 252.320420000000010
567.956670000000030 201.312130000000000
f: 760 tv: 0 nM: 2
522.429499999999960 258.250000000000000
520.255490000000010 203.969789999999990
f: 760 tv: 1 nM: 2
564.198610000000030 253.046100000000000
565.891420000000040 201.322859999999990
f: 761 tv: 0 nM: 2
519.071410000000010 258.673459999999980
517.637629999999940 204.542129999999990
f: 761 tv: 1 nM: 2
562.447509999999970 253.459870000000000
564.177789999999960 201.644440000000000
f: 762 tv: 0 nM: 2
516.391049999999950 259.076930000000000
515.042360000000030 205.141230000000010
f: 762 tv: 1 nM: 2
560.532900000000040 254.717099999999990
562.317139999999990 202.119990000000000
f: 763 tv: 0 nM: 2
513.221859999999990 259.543060000000030
512.101620000000030 205.328869999999990
f: 763 tv: 1 nM: 2
558.664800000000010 254.806819999999990
560.378050000000030 202.603649999999990
f: 764 tv: 0 nM: 2
510.663639999999990 259.709110000000010
509.090910000000010 205.419780000000000
f: 764 tv: 1 nM: 2
557.116580000000000 255.450930000000000
559.194269999999960 203.237140000000010
f: 765 tv: 0 nM: 2
507.538239999999970 260.450010000000020
506.703919999999980 205.539109999999990
f: 765 tv: 1 nM: 2
555.500000000000000 256.398799999999990
557.905030000000010 203.416200000000000
f: 766 tv: 0 nM: 2
504.277469999999990 260.673070000000000
504.244629999999970 206.002690000000000
f: 766 tv: 1 nM: 2
554.456670000000030 256.650300000000020
556.500000000000000 203.500000000000000
f: 767 tv: 0 nM: 2
502.168639999999980 261.319520000000010
501.420009999999990 206.325709999999990
f: 767 tv: 1 nM: 2
553.133119999999960 257.384610000000010
555.418030000000040 204.010920000000000
f: 768 tv: 0 nM: 2
498.566039999999990 261.588039999999980
498.471589999999990 206.369319999999990
f: 768 tv: 1 nM: 2
552.369810000000030 257.692320000000000
554.548829999999950 204.451140000000010
f: 769 tv: 0 nM: 2
495.937900000000010 262.019589999999990
495.539550000000020 206.514129999999990
f: 769 tv: 1 nM: 2
551.094969999999990 258.416200000000000
553.623659999999970 204.702640000000000
f: 770 tv: 0 nM: 2
493.091430000000000 262.671420000000010
492.987300000000000 206.807109999999990
f: 770 tv: 1 nM: 2
550.103820000000040 258.674870000000000
552.819150000000040 204.898940000000010
f: 771 tv: 0 nM: 2
490.293430000000000 262.685639999999980
490.155269999999970 207.350010000000000
f: 771 tv: 1 nM: 2
549.291439999999970 259.597140000000020
552.096919999999950 204.933670000000010
f: 772 tv: 0 nM: 2
487.549989999999980 263.461760000000030
487.883240000000000 207.134520000000010
f: 772 tv: 1 nM: 2
548.947509999999970 260.370180000000000
551.451170000000050 205.451140000000010
f: 773 tv: 0 nM: 2
484.989809999999980 263.903079999999990
485.436579999999990 207.595120000000010
f: 773 tv: 1 nM: 2
548.172299999999950 260.570620000000020
550.960330000000000 205.544970000000010
f: 774 tv: 0 nM: 2
482.864660000000010 264.464080000000020
482.923679999999990 207.581570000000000
f: 774 tv: 1 nM: 2
548.133000000000040 261.313840000000030
550.724609999999980 205.900970000000000
f: 775 tv: 0 nM: 2
480.133850000000000 264.886349999999990
480.572569999999980 207.717739999999990
f: 775 tv: 1 nM: 2
547.888240000000000 262.142460000000030
550.229799999999950 206.047969999999990
f: 776 tv: 0 nM: 2
477.764860000000000 265.454040000000020
478.031400000000020 208.439609999999990
f: 776 tv: 1 nM: 2
547.856750000000030 262.454040000000020
550.071410000000010 206.622449999999990
f: 777 tv: 0 nM: 2
475.626370000000010 266.489010000000010
476.048979999999970 208.775769999999990
f: 777 tv: 1 nM: 2
547.585630000000040 263.146419999999980
550.010009999999970 206.830000000000010
f: 778 tv: 0 nM: 2
472.541870000000020 266.913790000000010
473.816309999999990 208.913270000000010
f: 778 tv: 1 nM: 2
547.931820000000020 263.952029999999980
550.050290000000020 207.465610000000000
f: 779 tv: 0 nM: 2
470.905759999999990 267.536650000000010
471.117030000000000 209.414890000000010
f: 779 tv: 1 nM: 2
547.943049999999970 264.952969999999990
550.000000000000000 207.833329999999990
f: 780 tv: 0 nM: 2
468.403560000000030 268.416229999999980
469.081729999999990 209.918270000000010
f: 780 tv: 1 nM: 2
548.000000000000000 265.569520000000010
550.167419999999990 207.997680000000000
f: 781 tv: 0 nM: 2
465.876919999999980 269.397429999999990
467.025570000000020 210.451159999999990
f: 781 tv: 1 nM: 2
548.510310000000000 266.479370000000020
550.283689999999980 208.755810000000000
f: 782 tv: 0 nM: 2
464.045009999999990 270.190000000000000
464.953890000000000 211.036409999999990
f: 782 tv: 1 nM: 2
549.000000000000000 267.500000000000000
550.530210000000010 209.044189999999990
f: 783 tv: 0 nM: 2
461.871370000000010 271.046110000000000
462.569819999999990 211.529280000000000
f: 783 tv: 1 nM: 2
549.330079999999950 268.219209999999980
551.075010000000020 209.755010000000000
f: 784 tv: 0 nM: 2
459.548830000000010 272.025570000000020
460.578340000000030 212.000000000000000
f: 784 tv: 1 nM: 2
550.000000000000000 269.500000000000000
551.492920000000030 210.438390000000000
f: 785 tv: 0 nM: 2
457.876250000000030 272.790410000000010
458.401400000000020 212.760560000000000
f: 785 tv: 1 nM: 2
550.688170000000010 270.079900000000010
551.720400000000040 210.983409999999990
f: 786 tv: 0 nM: 2
455.438969999999980 273.760560000000000
456.000000000000000 213.000000000000000
f: 786 tv: 1 nM: 2
551.035889999999990 270.980860000000010
552.083309999999980 211.083329999999990
f: 787 tv: 0 nM: 2
453.437810000000010 274.354060000000000
453.795779999999980 213.023470000000000
f: 787 tv: 1 nM: 2
551.716310000000020 271.965120000000010
552.554750000000010 211.621890000000010
f: 788 tv: 0 nM: 2
450.918270000000010 274.918270000000010
451.758760000000000 213.385969999999990
f: 788 tv: 1 nM: 2
552.349979999999960 272.127259999999980
552.932559999999970 212.167450000000000
f: 789 tv: 0 nM: 2
448.784670000000010 274.972780000000000
449.452060000000020 213.828769999999990
f: 789 tv: 1 nM: 2
553.081729999999990 272.918270000000010
553.328250000000030 212.393480000000010
f: 790 tv: 0 nM: 2
446.730770000000010 275.288450000000010
447.049770000000020 213.568729999999990
f: 790 tv: 1 nM: 2
553.599979999999960 273.211639999999990
553.428279999999970 212.363040000000010
f: 791 tv: 0 nM: 2
444.104370000000020 275.691739999999980
444.894009999999980 213.306459999999990
f: 791 tv: 1 nM: 2
553.954770000000050 273.864289999999980
553.754400000000030 212.435840000000010
f: 792 tv: 0 nM: 2
441.662899999999980 275.828059999999990
442.491120000000020 213.133330000000000
f: 792 tv: 1 nM: 2
554.584470000000010 273.991120000000020
554.345640000000000 212.123920000000000
f: 793 tv: 0 nM: 2
439.392029999999980 275.788729999999990
439.745569999999990 212.789829999999990
f: 793 tv: 1 nM: 2
554.789610000000040 274.058839999999980
554.356810000000000 212.220090000000000
f: 794 tv: 0 nM: 2
436.589200000000010 275.840359999999980
437.268100000000000 212.078720000000000
f: 794 tv: 1 nM: 2
555.250000000000000 274.132600000000020
554.547059999999990 211.881170000000000
f: 795 tv: 0 nM: 2
433.921170000000020 275.533779999999980
434.573519999999970 211.863450000000000
f: 795 tv: 1 nM: 2
555.500000000000000 273.915560000000030
554.462520000000040 211.041860000000010
f: 796 tv: 0 nM: 2
431.442929999999990 275.120999999999980
432.179809999999970 211.135969999999990
f: 796 tv: 1 nM: 2
556.205749999999970 274.126100000000010
554.453369999999950 210.588990000000000
f: 797 tv: 0 nM: 2
428.883120000000020 274.967530000000010
429.429170000000000 210.579160000000000
f: 797 tv: 1 nM: 2
556.500000000000000 273.848880000000010
554.665280000000050 210.186190000000010
f: 798 tv: 0 nM: 2
426.210170000000010 274.559720000000030
427.020840000000020 210.145829999999990
f: 798 tv: 1 nM: 2
556.690669999999950 273.661009999999980
554.630189999999970 209.526860000000000
f: 799 tv: 0 nM: 2
423.572389999999980 274.488679999999990
424.029180000000000 209.408549999999990
f: 799 tv: 1 nM: 2
556.867370000000050 273.420410000000000
554.605959999999980 209.177960000000010
f: 800 tv: 0 nM: 2
420.281520000000000 274.227480000000010
420.942810000000010 208.921619999999990
f: 800 tv: 1 nM: 2
557.000000000000000 273.366670000000000
554.577880000000050 208.577869999999990
f: 801 tv: 0 nM: 2
417.408300000000000 274.000000000000000
418.523010000000000 208.504179999999990
f: 801 tv: 1 nM: 2
557.188350000000010 273.042599999999990
554.452700000000050 207.866260000000010
f: 802 tv: 0 nM: 2
414.376559999999980 273.721769999999990
415.095340000000020 207.778210000000000
f: 802 tv: 1 nM: 2
556.967099999999960 273.187259999999980
553.955259999999950 207.474700000000010
f: 803 tv: 0 nM: 2
411.275080000000000 273.578309999999990
412.535129999999980 207.456600000000010
f: 803 tv: 1 nM: 2
556.591680000000000 273.000000000000000
553.516420000000040 207.196720000000000
f: 804 tv: 0 nM: 2
408.145750000000020 273.560729999999980
409.158390000000000 206.959930000000010
f: 804 tv: 1 nM: 2
556.644350000000030 272.880769999999980
553.289859999999980 206.642030000000010
f: 805 tv: 0 nM: 2
404.934599999999990 273.548520000000000
406.243040000000010 206.472109999999990
f: 805 tv: 1 nM: 2
556.573549999999950 273.136570000000010
553.044070000000030 206.475100000000000
f: 806 tv: 0 nM: 2
401.543400000000020 273.526860000000000
403.127560000000020 206.360080000000010
f: 806 tv: 1 nM: 2
556.526430000000000 273.302860000000010
552.500000000000000 206.072039999999990
f: 807 tv: 0 nM: 2
398.067720000000010 273.424320000000020
399.869230000000020 206.080770000000000
f: 807 tv: 1 nM: 2
556.162169999999950 273.426640000000020
552.021420000000030 205.649810000000000
f: 808 tv: 0 nM: 2
394.801210000000030 273.534150000000010
396.500000000000000 205.653230000000010
f: 808 tv: 1 nM: 2
555.955929999999970 273.475100000000000
551.197329999999970 205.613020000000010
f: 809 tv: 0 nM: 2
391.378109999999990 273.659089999999990
393.203550000000010 205.628459999999990
f: 809 tv: 1 nM: 2
555.152100000000020 273.636869999999990
550.327090000000000 205.432330000000010
f: 810 tv: 0 nM: 2
387.818940000000000 273.672849999999980
389.577879999999990 205.483610000000000
f: 810 tv: 1 nM: 2
554.564640000000050 274.079830000000020
549.964169999999970 205.460370000000010
f: 811 tv: 0 nM: 2
384.422759999999980 273.804869999999990
386.500000000000000 205.346769999999990
f: 811 tv: 1 nM: 2
554.073549999999950 274.301480000000030
548.798099999999980 205.532070000000000
f: 812 tv: 0 nM: 2
380.734309999999990 274.001829999999980
382.895750000000020 205.310810000000000
f: 812 tv: 1 nM: 2
553.278630000000020 274.675259999999980
547.748169999999960 205.444439999999990
f: 813 tv: 0 nM: 2
377.384160000000010 274.266270000000020
380.059849999999980 205.028169999999990
f: 813 tv: 1 nM: 2
552.676879999999980 275.151610000000010
546.902159999999980 205.228260000000010
f: 814 tv: 0 nM: 2
374.175290000000020 274.436249999999970
376.859010000000010 205.208650000000010
f: 814 tv: 1 nM: 2
552.108700000000000 275.365940000000020
545.904419999999960 205.216919999999990
f: 815 tv: 0 nM: 2
370.619930000000010 274.481720000000000
373.698269999999980 204.969830000000000
f: 815 tv: 1 nM: 2
551.021420000000030 275.850010000000000
544.847899999999980 205.427750000000000
f: 816 tv: 0 nM: 2
367.426300000000030 274.464139999999990
370.964290000000010 204.992070000000010
f: 816 tv: 1 nM: 2
549.959230000000050 275.973389999999990
543.500000000000000 205.500000000000000
f: 817 tv: 0 nM: 2
363.935330000000020 274.547419999999990
367.494390000000010 205.185390000000010
f: 817 tv: 1 nM: 2
548.832760000000010 276.260800000000020
541.964839999999980 205.453710000000000
f: 818 tv: 0 nM: 2
360.655730000000010 274.561460000000010
364.393250000000020 204.941959999999990
f: 818 tv: 1 nM: 2
547.369320000000020 276.635899999999990
540.687990000000010 205.492480000000000
f: 819 tv: 0 nM: 2
357.921629999999990 274.679109999999980
361.379000000000020 204.900360000000010
f: 819 tv: 1 nM: 2
545.701050000000010 276.908939999999970
538.842710000000010 205.507489999999990
f: 820 tv: 0 nM: 2
354.903470000000030 274.476839999999980
359.000000000000000 204.539840000000000
f: 820 tv: 1 nM: 2
544.040219999999980 276.973790000000010
537.046450000000050 205.442860000000000
f: 821 tv: 0 nM: 2
352.314180000000020 274.044069999999980
356.198879999999970 204.524170000000000
f: 821 tv: 1 nM: 2
542.180050000000050 276.886349999999990
535.031680000000050 205.362670000000010
f: 822 tv: 0 nM: 2
349.572229999999990 273.745240000000020
354.052250000000020 204.257460000000010
f: 822 tv: 1 nM: 2
540.400999999999950 276.948789999999970
532.953549999999950 205.000000000000000
f: 823 tv: 0 nM: 2
347.479919999999990 273.118620000000020
351.927770000000010 203.595059999999990
f: 823 tv: 1 nM: 2
538.217830000000050 276.782130000000000
530.577030000000040 204.919520000000010
f: 824 tv: 0 nM: 2
345.757229999999990 272.757229999999990
349.788180000000010 203.456099999999990
f: 824 tv: 1 nM: 2
536.282230000000030 276.235200000000020
528.049989999999980 204.610719999999990
f: 825 tv: 0 nM: 2
343.900730000000010 272.147060000000010
348.064270000000020 202.835710000000010
f: 825 tv: 1 nM: 2
533.985900000000020 276.014099999999980
525.579590000000050 204.176469999999990
f: 826 tv: 0 nM: 2
342.005519999999990 271.291499999999980
346.212650000000000 202.590039999999990
f: 826 tv: 1 nM: 2
531.183959999999960 275.626770000000020
523.213499999999950 203.795880000000010
f: 827 tv: 0 nM: 2
340.936129999999990 270.866789999999980
345.060729999999980 201.903560000000000
f: 827 tv: 1 nM: 2
528.413509999999970 275.093410000000010
520.393130000000040 203.523540000000000
f: 828 tv: 0 nM: 2
339.541810000000000 270.159699999999990
343.756559999999980 201.500000000000000
f: 828 tv: 1 nM: 2
525.959230000000050 274.817380000000010
517.621089999999980 203.058820000000000
f: 829 tv: 0 nM: 2
338.911189999999980 269.500000000000000
342.877349999999980 201.467930000000000
f: 829 tv: 1 nM: 2
523.528440000000050 274.153009999999990
514.652950000000030 202.858219999999990
f: 830 tv: 0 nM: 2
338.305970000000000 268.973880000000010
341.913729999999990 200.872539999999990
f: 830 tv: 1 nM: 2
520.770020000000050 273.984309999999990
512.378600000000010 202.490939999999990
f: 831 tv: 0 nM: 2
337.956599999999980 268.467930000000020
341.197330000000020 200.613020000000010
f: 831 tv: 1 nM: 2
518.213750000000000 273.379180000000020
509.176480000000030 202.216919999999990
f: 832 tv: 0 nM: 2
338.103999999999980 267.950740000000000
340.955930000000020 200.475100000000000
f: 832 tv: 1 nM: 2
515.978579999999970 273.067870000000030
506.896000000000020 202.195249999999990
f: 833 tv: 0 nM: 2
337.819610000000010 267.500000000000000
340.675630000000010 200.353299999999990
f: 833 tv: 1 nM: 2
513.086670000000030 272.651610000000010
504.373690000000010 202.052629999999990
f: 834 tv: 0 nM: 2
337.936039999999990 267.288760000000020
340.928279999999970 200.356570000000000
f: 834 tv: 1 nM: 2
511.000000000000000 272.437259999999980
501.973389999999990 201.959210000000010
f: 835 tv: 0 nM: 2
338.118679999999980 266.540860000000010
340.681240000000000 199.985410000000000
f: 835 tv: 1 nM: 2
508.296170000000020 272.012209999999980
499.118409999999980 201.697370000000010
f: 836 tv: 0 nM: 2
338.500000000000000 266.258210000000020
340.868960000000020 200.038299999999990
f: 836 tv: 1 nM: 2
505.590120000000010 271.885159999999980
496.488400000000010 201.830109999999990
f: 837 tv: 0 nM: 2
339.000000000000000 265.787320000000020
340.954560000000010 199.691700000000000
f: 837 tv: 1 nM: 2
503.157289999999990 271.443820000000020
494.500000000000000 201.637409999999990
f: 838 tv: 0 nM: 2
339.605380000000030 265.448330000000000
341.799620000000000 199.607010000000000
f: 838 tv: 1 nM: 2
500.992770000000010 271.108700000000000
491.992520000000010 201.679110000000010
f: 839 tv: 0 nM: 2
340.414980000000010 265.093110000000020
341.978270000000010 199.675890000000010
f: 839 tv: 1 nM: 2
498.731479999999980 270.824070000000010
489.742309999999970 201.653840000000000
f: 840 tv: 0 nM: 2
341.292359999999970 264.733060000000020
342.580319999999970 199.767079999999990
f: 840 tv: 1 nM: 2
496.466000000000010 270.390019999999990
487.391689999999980 201.971120000000010
f: 841 tv: 0 nM: 2
342.048520000000000 264.510560000000000
343.340509999999990 199.918110000000010
f: 841 tv: 1 nM: 2
494.070280000000030 270.425689999999970
485.058839999999980 201.841170000000010
f: 842 tv: 0 nM: 2
342.968869999999980 264.340239999999990
343.718630000000020 200.084409999999990
f: 842 tv: 1 nM: 2
491.550200000000020 270.000000000000000
482.924069999999970 202.090740000000010
f: 843 tv: 0 nM: 2
343.603459999999980 263.926730000000020
344.536800000000030 199.958879999999990
f: 843 tv: 1 nM: 2
489.500000000000000 269.653230000000010
480.750000000000000 202.035720000000000
f: 844 tv: 0 nM: 2
344.641300000000000 263.884799999999980
345.500000000000000 200.151109999999990
f: 844 tv: 1 nM: 2
487.613650000000010 269.692139999999990
478.390019999999990 202.533999999999990
f: 845 tv: 0 nM: 2
345.603459999999980 263.663790000000010
345.717499999999970 200.024660000000010
f: 845 tv: 1 nM: 2
485.198789999999970 269.690769999999990
476.465449999999980 202.611790000000010
f: 846 tv: 0 nM: 2
346.516939999999980 263.427979999999990
346.500000000000000 200.151109999999990
f: 846 tv: 1 nM: 2
482.962460000000020 269.415010000000000
474.458010000000000 202.693999999999990
f: 847 tv: 0 nM: 2
347.365299999999990 263.034240000000010
347.435330000000020 200.581889999999990
f: 847 tv: 1 nM: 2
480.670779999999980 269.364199999999980
472.282780000000000 202.688520000000010
f: 848 tv: 0 nM: 2
348.452060000000020 263.025120000000020
348.287660000000020 200.888119999999990
f: 848 tv: 1 nM: 2
478.606380000000000 268.974460000000020
470.031859999999990 203.256970000000000
f: 849 tv: 0 nM: 2
349.152769999999980 262.726839999999980
348.768340000000020 200.915130000000000
f: 849 tv: 1 nM: 2
476.543400000000020 269.229339999999980
467.796809999999990 203.356570000000000
f: 850 tv: 0 nM: 2
350.118200000000000 262.713619999999990
349.365299999999990 201.015980000000010
f: 850 tv: 1 nM: 2
474.489320000000020 268.814090000000020
465.683319999999980 203.412510000000000
f: 851 tv: 0 nM: 2
350.878449999999990 262.516050000000010
350.000000000000000 201.000000000000000
f: 851 tv: 1 nM: 2
472.083710000000000 268.918549999999980
464.025120000000020 203.529280000000000
f: 852 tv: 0 nM: 2
351.639369999999990 262.480099999999990
350.080199999999990 201.089630000000000
f: 852 tv: 1 nM: 2
470.279600000000020 268.636750000000010
461.566959999999990 203.895400000000000
f: 853 tv: 0 nM: 2
351.954770000000000 262.035709999999990
350.576930000000000 201.221720000000000
f: 853 tv: 1 nM: 2
467.687740000000020 268.714290000000010
459.356260000000020 204.208499999999990
f: 854 tv: 0 nM: 2
352.558139999999980 261.913940000000030
351.241300000000020 201.467670000000000
f: 854 tv: 1 nM: 2
465.527310000000000 268.544130000000000
457.321440000000000 204.384459999999990
f: 855 tv: 0 nM: 2
352.957730000000030 261.875580000000010
351.521329999999980 201.277250000000010
f: 855 tv: 1 nM: 2
463.313019999999990 268.598750000000000
455.455139999999970 204.561970000000000
f: 856 tv: 0 nM: 2
353.700499999999980 261.858920000000010
352.000000000000000 201.500000000000000
f: 856 tv: 1 nM: 2
460.940090000000000 268.403230000000010
453.020570000000020 204.759260000000010
f: 857 tv: 0 nM: 2
354.261199999999970 261.213930000000000
352.162379999999980 201.600510000000010
f: 857 tv: 1 nM: 2
458.876739999999980 268.283720000000020
451.055020000000010 204.909089999999990
f: 858 tv: 0 nM: 2
355.036409999999990 261.118929999999980
352.910460000000000 201.733830000000010
f: 858 tv: 1 nM: 2
456.543850000000020 268.131590000000020
448.668880000000000 205.000000000000000
f: 859 tv: 0 nM: 2
355.638759999999990 260.813380000000000
352.888610000000030 201.868810000000000
f: 859 tv: 1 nM: 2
454.253600000000010 267.801420000000010
446.820069999999990 205.320079999999990
f: 860 tv: 0 nM: 2
355.884250000000010 260.758609999999980
353.117340000000010 201.903060000000010
f: 860 tv: 1 nM: 2
452.336369999999990 267.477260000000000
444.635960000000010 205.122800000000010
f: 861 tv: 0 nM: 2
356.083340000000020 260.083340000000020
353.049989999999980 201.810000000000000
f: 861 tv: 1 nM: 2
450.021729999999990 267.560389999999980
442.732449999999970 205.425450000000010
f: 862 tv: 0 nM: 2
356.245000000000000 260.075010000000020
353.369660000000010 201.997639999999990
f: 862 tv: 1 nM: 2
447.962249999999980 267.334900000000000
440.391599999999980 205.657070000000000
f: 863 tv: 0 nM: 2
356.688139999999980 259.956180000000020
353.859800000000010 201.624339999999990
f: 863 tv: 1 nM: 2
445.711000000000010 267.238519999999990
438.422579999999980 205.621669999999990
f: 864 tv: 0 nM: 2
356.787719999999980 259.606139999999980
353.790799999999990 201.903060000000010
f: 864 tv: 1 nM: 2
443.669010000000010 267.042269999999970
436.372099999999990 205.783719999999990
f: 865 tv: 0 nM: 2
357.185790000000000 259.500000000000000
354.364530000000000 202.022169999999990
f: 865 tv: 1 nM: 2
441.704860000000000 267.063420000000010
434.173070000000000 205.908660000000000
f: 866 tv: 0 nM: 2
357.786839999999980 259.328950000000020
353.960330000000000 202.455029999999990
f: 866 tv: 1 nM: 2
439.618589999999980 266.746519999999980
432.154540000000000 206.345460000000000
f: 867 tv: 0 nM: 2
358.007720000000010 258.961329999999980
354.062500000000000 202.286450000000000
f: 867 tv: 1 nM: 2
437.452060000000020 266.888120000000010
430.267550000000030 206.438600000000010
f: 868 tv: 0 nM: 2
358.092379999999990 258.782590000000030
354.000000000000000 202.500000000000000
f: 868 tv: 1 nM: 2
435.530239999999990 266.867430000000010
428.118929999999980 206.220869999999990
f: 869 tv: 0 nM: 2
358.027769999999980 258.856049999999980
353.946620000000000 202.474719999999990
f: 869 tv: 1 nM: 2
433.372099999999990 266.867430000000010
426.161839999999980 206.439609999999990
f: 870 tv: 0 nM: 2
358.252659999999990 258.396270000000020
354.052489999999980 202.535920000000000
f: 870 tv: 1 nM: 2
431.054500000000020 266.559239999999990
424.397550000000020 206.653660000000000
f: 871 tv: 0 nM: 2
358.492099999999990 258.055270000000010
354.049989999999980 202.518419999999990
f: 871 tv: 1 nM: 2
429.203129999999990 266.380220000000010
422.157620000000010 206.963060000000010
f: 872 tv: 0 nM: 2
358.464080000000020 258.030399999999990
353.909089999999990 202.419780000000000
f: 872 tv: 1 nM: 2
427.046110000000000 266.055819999999980
420.131190000000000 206.952969999999990
f: 873 tv: 0 nM: 2
358.086850000000030 257.850010000000000
353.787230000000020 202.281920000000010
f: 873 tv: 1 nM: 2
425.113650000000010 266.037870000000000
418.166659999999980 207.000000000000000
f: 874 tv: 0 nM: 2
358.361760000000000 257.538239999999970
353.573179999999980 202.292679999999990
f: 874 tv: 1 nM: 2
423.019990000000010 265.820010000000020
416.246370000000010 206.963780000000010
f: 875 tv: 0 nM: 2
358.157469999999990 257.381230000000020
353.317200000000010 202.322589999999990
f: 875 tv: 1 nM: 2
421.049219999999990 265.544040000000000
414.037140000000020 206.972780000000000
f: 876 tv: 0 nM: 2
358.110230000000000 256.776889999999980
353.000000000000000 202.379780000000010
f: 876 tv: 1 nM: 2
419.195429999999990 265.385769999999980
412.286470000000010 206.859379999999990
f: 877 tv: 0 nM: 2
358.090910000000010 256.419800000000010
352.785309999999980 201.997050000000000
f: 877 tv: 1 nM: 2
416.816309999999990 265.132659999999990
410.036409999999990 206.973299999999990
f: 878 tv: 0 nM: 2
357.332429999999990 255.887360000000000
352.450010000000020 201.981249999999990
f: 878 tv: 1 nM: 2
414.663970000000010 264.948910000000010
408.084990000000000 206.914989999999990
f: 879 tv: 0 nM: 2
357.201110000000030 255.477659999999990
351.981569999999980 201.850010000000000
f: 879 tv: 1 nM: 2
412.734980000000010 263.954990000000010
406.000000000000000 206.735000000000010
f: 880 tv: 0 nM: 2
357.152159999999980 254.989139999999990
351.450010000000020 201.538240000000000
f: 880 tv: 1 nM: 2
410.213930000000000 263.894319999999990
403.869689999999990 206.497350000000010
f: 881 tv: 0 nM: 2
356.561770000000020 254.438230000000000
350.810639999999980 201.056209999999990
f: 881 tv: 1 nM: 2
408.705570000000020 263.438899999999990
401.979159999999980 206.197920000000010
f: 882 tv: 0 nM: 2
356.946199999999980 253.718349999999990
351.213410000000010 200.579270000000010
f: 882 tv: 1 nM: 2
406.401029999999990 263.104159999999980
400.026819999999990 205.921950000000010
f: 883 tv: 0 nM: 2
356.418760000000020 253.556240000000000
350.153169999999990 200.549129999999990
f: 883 tv: 1 nM: 2
404.855990000000020 262.459229999999990
397.695650000000000 205.900970000000000
f: 884 tv: 0 nM: 2
356.110470000000020 252.622099999999990
349.876370000000010 199.936810000000010
f: 884 tv: 1 nM: 2
402.679350000000000 261.722840000000020
395.900510000000000 205.489530000000000
f: 885 tv: 0 nM: 2
355.448579999999990 251.794279999999990
349.301240000000010 199.739139999999990
f: 885 tv: 1 nM: 2
400.373629999999990 261.500000000000000
393.500000000000000 205.005190000000000
f: 886 tv: 0 nM: 2
355.685029999999980 251.224410000000010
348.346380000000010 199.280120000000010
f: 886 tv: 1 nM: 2
398.077940000000010 260.776889999999980
391.375609999999990 204.810939999999990
f: 887 tv: 0 nM: 2
354.020969999999980 250.926580000000000
347.387270000000000 199.054920000000010
f: 887 tv: 1 nM: 2
395.369809999999970 260.372770000000000
388.739469999999980 204.165789999999990
f: 888 tv: 0 nM: 2
353.450010000000020 250.206250000000010
346.789460000000020 198.406430000000000
f: 888 tv: 1 nM: 2
393.565490000000010 259.601200000000010
386.295439999999990 204.002530000000010
f: 889 tv: 0 nM: 2
352.487180000000020 249.467960000000010
345.321689999999990 198.108399999999990
f: 889 tv: 1 nM: 2
390.674989999999980 259.393739999999980
384.245760000000020 203.463269999999990
f: 890 tv: 0 nM: 2
352.184570000000010 248.852360000000000
344.472899999999980 197.539150000000010
f: 890 tv: 1 nM: 2
388.387090000000000 258.419339999999980
382.016300000000000 203.179350000000000
f: 891 tv: 0 nM: 2
350.620569999999990 247.985809999999990
343.947540000000000 197.216780000000000
f: 891 tv: 1 nM: 2
386.141300000000000 257.978270000000010
379.286800000000030 202.928940000000010
f: 892 tv: 0 nM: 2
349.730529999999990 247.704540000000010
342.799320000000020 196.544220000000000
f: 892 tv: 1 nM: 2
383.914280000000020 257.500000000000000
376.092899999999990 202.357920000000010
f: 893 tv: 0 nM: 2
348.500000000000000 246.924129999999990
341.245569999999990 196.656800000000000
f: 893 tv: 1 nM: 2
380.988830000000010 257.315639999999970
374.185790000000000 202.500000000000000
f: 894 tv: 0 nM: 2
347.263150000000000 246.894749999999990
339.448789999999970 196.605420000000010
f: 894 tv: 1 nM: 2
378.051420000000010 257.305729999999980
371.284670000000010 202.462880000000010
f: 895 tv: 0 nM: 2
345.000000000000000 246.892850000000010
337.516230000000010 196.873380000000000
f: 895 tv: 1 nM: 2
375.783779999999980 257.072970000000000
368.586580000000030 202.354750000000000
f: 896 tv: 0 nM: 2
343.531459999999980 246.765729999999990
335.661380000000010 196.471509999999990
f: 896 tv: 1 nM: 2
372.610439999999980 257.000000000000000
365.533169999999980 202.477039999999990
f: 897 tv: 0 nM: 2
341.225799999999990 246.459669999999990
333.965269999999980 196.465270000000000
f: 897 tv: 1 nM: 2
368.963559999999970 257.245029999999990
362.701660000000000 202.831500000000010
f: 898 tv: 0 nM: 2
338.986210000000030 247.031039999999990
331.515440000000010 196.540130000000000
f: 898 tv: 1 nM: 2
366.487180000000020 257.403840000000000
359.925259999999980 203.182979999999990
f: 899 tv: 0 nM: 2
336.540889999999990 246.600630000000000
329.000000000000000 197.000000000000000
f: 899 tv: 1 nM: 2
362.677219999999980 257.810119999999980
356.789460000000020 203.526320000000000
f: 900 tv: 0 nM: 2
334.447999999999980 246.940000000000000
327.055240000000030 197.229649999999990
f: 900 tv: 1 nM: 2
359.848570000000000 257.908570000000000
354.356749999999980 203.648879999999990
