# Supplementary material for: Action Sport Cameras as an Instrument to Perform a 3D Underwater Motion Analysis
Source: PLoS One. 2016 Aug 11;11(8):e0160490. doi: 10.1371/journal.pone.0160490 (PMC4981397; doi:10.1371/journal.pone.0160490)
Supplement: S1 Supporting Information — S1.1_Calibration Quality > S1.1.1_Underwater > S1.1.1.1_Highres > S1.1.1.1.1_Calibration > File A. This is the BUNDLE_CameraParameters. This is the camera calibration parameters. File B. This is the Triad. This is the 2D coordinates of the waterproof orthogonal triad structure carrying nine spherical black markers. File C. This is the WandCalibration. This is the 2D coordinates of the wand structure carrying one spherical black marker. S1.1.1.1.2_Accuracy > File D. This is the Trial_1. This is the 2D coordinates of the first rigid bar test acquisition, carrying two markers at known distance. File E. This is the Trial_2. This is the 2D coordinates of the second rigid bar test acquisition, carrying two markers at known distance. File F. This is the Trial_3. This is the 2D coordinates of the third rigid bar test acquisition, carrying two markers at known distance. File G. This is the Trial_4. This is the 2D coordinates of the fourth rigid bar test acquisition, carrying two markers at known distance. File H. This is the Trial_5. This is the 2D coordinates of the fifth rigid bar test acquisition, carrying two markers at known distance. File I. This is the MotionSequence3D_Trial_1. This is the 3D coordinates of the first rigid bar test acquisition. File J. This is the MotionSequence3D_Trial_2. This is the 3D coordinates of the second rigid bar test acquisition. File K. This is the MotionSequence3D_Trial_3. This is the 3D coordinates of the third rigid bar test acquisition. File L. This is the MotionSequence3D_Trial_4. This is the 3D coordinates of the fourth rigid bar test acquisition. File M. This is the MotionSequence3D_Trial_5. This is the 3D coordinates of the fifth rigid bar test acquisition. S1.1.1.2_Lowres > S1.1.1.2.1_Calibration > File N. This is the BUNDLE_CameraParameters. This is the camera calibration parameters. File O. This is the Triad. This is the 2D coordinates of the waterproof orthogonal triad structure carrying nine spherical black markers. File P. Th [file pone.0160490.s001.zip › S1_SupportingInformation/S1.1_Calibration_Quality/S1.1.1_Underwater/S1.1.1.1_Highres/S1.1.1.1.2_Accuracy/File H.txt]

901 2
f: 0 tv: 0 nM: 2
0.000000000000000 0.000000000000000
0.000000000000000 0.000000000000000
f: 0 tv: 1 nM: 2
0.000000000000000 0.000000000000000
0.000000000000000 0.000000000000000
f: 1 tv: 0 nM: 2
192.595840000000010 245.595840000000010
206.056960000000000 185.177220000000010
f: 1 tv: 1 nM: 2
317.445560000000000 264.004939999999980
331.277589999999980 190.553450000000000
f: 2 tv: 0 nM: 2
191.898650000000000 245.421169999999990
206.007970000000000 184.583660000000010
f: 2 tv: 1 nM: 2
320.544310000000000 263.838619999999990
334.410309999999980 189.900330000000000
f: 3 tv: 0 nM: 2
191.083689999999990 245.420700000000010
205.681630000000010 184.220090000000000
f: 3 tv: 1 nM: 2
323.570740000000000 263.432399999999970
337.096920000000010 189.110549999999990
f: 4 tv: 0 nM: 2
190.945179999999990 244.813600000000010
205.649990000000000 183.595840000000010
f: 4 tv: 1 nM: 2
327.125000000000000 262.959409999999990
340.640930000000030 188.271819999999990
f: 5 tv: 0 nM: 2
190.582979999999990 244.925770000000000
206.124450000000000 183.257650000000010
f: 5 tv: 1 nM: 2
330.342620000000010 262.862300000000000
344.011660000000010 187.815000000000000
f: 6 tv: 0 nM: 2
191.047910000000000 244.968750000000000
206.533199999999990 182.564320000000010
f: 6 tv: 1 nM: 2
333.866089999999990 262.342379999999990
347.432039999999970 187.061489999999990
f: 7 tv: 0 nM: 2
191.363450000000000 244.552519999999990
207.219359999999990 182.332020000000000
f: 7 tv: 1 nM: 2
337.420140000000000 261.945679999999980
350.832830000000000 186.561919999999990
f: 8 tv: 0 nM: 2
191.947370000000010 244.455459999999990
208.412510000000000 181.562500000000000
f: 8 tv: 1 nM: 2
341.419800000000010 261.275150000000000
354.581970000000010 185.970490000000010
f: 9 tv: 0 nM: 2
193.195740000000000 244.346800000000000
209.593750000000000 181.042970000000000
f: 9 tv: 1 nM: 2
345.355740000000030 260.888520000000030
358.668340000000000 185.033680000000000
f: 10 tv: 0 nM: 2
194.228880000000000 243.955549999999990
210.970930000000010 180.614330000000000
f: 10 tv: 1 nM: 2
349.259250000000010 260.509250000000010
362.697229999999990 184.432719999999990
f: 11 tv: 0 nM: 2
195.557539999999990 243.783719999999990
212.554110000000010 180.114720000000010
f: 11 tv: 1 nM: 2
353.659670000000010 260.027400000000000
366.585939999999990 183.901569999999990
f: 12 tv: 0 nM: 2
197.329160000000000 243.595840000000010
214.554170000000000 179.745830000000010
f: 12 tv: 1 nM: 2
358.159879999999990 259.565830000000010
370.032719999999980 183.392519999999990
f: 13 tv: 0 nM: 2
199.023529999999990 243.598040000000000
216.419019999999990 179.651829999999990
f: 13 tv: 1 nM: 2
362.119809999999970 259.255589999999980
374.067749999999990 182.903230000000010
f: 14 tv: 0 nM: 2
201.023910000000000 243.515930000000000
218.618030000000000 179.379820000000000
f: 14 tv: 1 nM: 2
366.552460000000000 259.036070000000000
378.350010000000000 182.616670000000000
f: 15 tv: 0 nM: 2
203.607280000000000 243.625499999999990
221.390940000000000 179.405350000000000
f: 15 tv: 1 nM: 2
370.753109999999990 258.700319999999980
382.395969999999980 182.406039999999990
f: 16 tv: 0 nM: 2
206.183590000000010 243.910159999999990
223.886750000000010 179.425220000000000
f: 16 tv: 1 nM: 2
375.700010000000020 258.535399999999980
386.182619999999990 182.200349999999990
f: 17 tv: 0 nM: 2
209.543399999999990 244.291320000000010
226.851010000000000 179.395919999999990
f: 17 tv: 1 nM: 2
380.782899999999980 258.697360000000000
390.576419999999980 182.219269999999990
f: 18 tv: 0 nM: 2
212.676710000000010 244.510040000000000
229.663940000000000 179.516390000000000
f: 18 tv: 1 nM: 2
385.583340000000020 258.549989999999980
394.641939999999980 182.387100000000000
f: 19 tv: 0 nM: 2
216.188230000000000 244.731370000000000
233.386370000000000 179.543399999999990
f: 19 tv: 1 nM: 2
389.868990000000000 258.531619999999980
398.222410000000020 182.790040000000000
f: 20 tv: 0 nM: 2
219.929720000000000 245.329320000000000
236.517100000000000 179.986690000000010
f: 20 tv: 1 nM: 2
394.485470000000020 258.630650000000000
401.599339999999980 183.016560000000000
f: 21 tv: 0 nM: 2
223.348180000000010 245.548579999999990
240.304630000000000 180.535720000000000
f: 21 tv: 1 nM: 2
398.477910000000010 258.716099999999980
405.311039999999990 183.215710000000000
f: 22 tv: 0 nM: 2
227.307690000000010 246.176120000000000
243.356370000000000 180.998179999999990
f: 22 tv: 1 nM: 2
402.612030000000000 259.098660000000000
408.575069999999980 183.430039999999990
f: 23 tv: 0 nM: 2
231.723180000000010 246.476400000000010
247.084239999999990 181.540300000000000
f: 23 tv: 1 nM: 2
406.185490000000020 259.353209999999990
411.841310000000020 184.218430000000010
f: 24 tv: 0 nM: 2
235.863010000000000 246.974880000000010
250.576130000000010 182.104940000000000
f: 24 tv: 1 nM: 2
409.672090000000030 259.626620000000000
414.574070000000010 184.845120000000010
f: 25 tv: 0 nM: 2
240.369570000000010 247.671940000000010
254.797010000000000 182.707259999999990
f: 25 tv: 1 nM: 2
413.627110000000020 259.852539999999980
417.202299999999980 185.324009999999990
f: 26 tv: 0 nM: 2
244.933330000000010 248.374509999999990
258.744809999999970 182.991700000000010
f: 26 tv: 1 nM: 2
416.889459999999990 260.039120000000030
419.568850000000000 186.104919999999990
f: 27 tv: 0 nM: 2
248.516269999999990 248.626020000000010
262.271239999999980 183.690280000000000
f: 27 tv: 1 nM: 2
419.453280000000010 260.595000000000030
421.623260000000020 186.588550000000000
f: 28 tv: 0 nM: 2
252.611790000000010 249.310970000000000
265.899110000000010 184.355259999999990
f: 28 tv: 1 nM: 2
421.735869999999980 260.996669999999990
423.443510000000000 187.196010000000000
f: 29 tv: 0 nM: 2
256.663790000000010 249.603460000000010
268.990389999999990 184.908660000000000
f: 29 tv: 1 nM: 2
423.625000000000000 261.278140000000010
425.026209999999990 187.959790000000000
f: 30 tv: 0 nM: 2
260.622369999999990 250.143460000000000
272.813750000000030 185.467610000000010
f: 30 tv: 1 nM: 2
424.981839999999980 261.541260000000020
426.201779999999990 188.598220000000000
f: 31 tv: 0 nM: 2
264.516939999999980 250.572039999999990
276.185850000000020 185.880519999999990
f: 31 tv: 1 nM: 2
426.000000000000000 262.000000000000000
427.192049999999990 189.370240000000000
f: 32 tv: 0 nM: 2
267.758390000000020 251.518910000000010
279.304080000000000 186.538770000000000
f: 32 tv: 1 nM: 2
426.563109999999990 262.139529999999980
427.640690000000010 190.174579999999990
f: 33 tv: 0 nM: 2
271.262940000000010 251.379300000000000
282.600430000000020 187.554579999999990
f: 33 tv: 1 nM: 2
426.889279999999990 262.586520000000010
427.885859999999980 190.639500000000000
f: 34 tv: 0 nM: 2
274.317410000000000 251.618259999999990
285.045439999999990 187.892560000000000
f: 34 tv: 1 nM: 2
427.000000000000000 263.000000000000000
428.135380000000000 191.476530000000000
f: 35 tv: 0 nM: 2
277.775330000000000 252.165190000000000
287.619570000000010 188.545649999999990
f: 35 tv: 1 nM: 2
427.026209999999990 263.040219999999980
428.105070000000010 192.054350000000000
f: 36 tv: 0 nM: 2
280.301269999999990 252.425220000000000
290.659089999999990 189.378099999999990
f: 36 tv: 1 nM: 2
426.901400000000020 263.154940000000010
428.265019999999990 192.863949999999990
f: 37 tv: 0 nM: 2
283.500000000000000 252.681029999999990
293.582980000000020 189.925770000000000
f: 37 tv: 1 nM: 2
427.012420000000020 263.675540000000010
428.164800000000010 193.514980000000010
f: 38 tv: 0 nM: 2
286.830350000000010 253.308030000000000
296.436950000000020 190.593480000000000
f: 38 tv: 1 nM: 2
426.978270000000010 263.847840000000020
428.190740000000010 194.183330000000010
f: 39 tv: 0 nM: 2
290.118409999999980 253.565800000000000
299.079070000000000 191.034879999999990
f: 39 tv: 1 nM: 2
426.959229999999990 264.108150000000020
428.086149999999980 194.634829999999990
f: 40 tv: 0 nM: 2
292.832640000000030 254.182009999999990
301.767240000000020 191.827589999999990
f: 40 tv: 1 nM: 2
426.756500000000020 264.289980000000010
428.115079999999980 195.475460000000000
f: 41 tv: 0 nM: 2
295.659910000000020 254.177930000000000
304.423070000000000 192.009050000000000
f: 41 tv: 1 nM: 2
426.413119999999990 264.550200000000020
427.986389999999970 196.155640000000010
f: 42 tv: 0 nM: 2
298.723689999999980 254.285100000000000
307.331120000000000 193.000000000000000
f: 42 tv: 1 nM: 2
426.251010000000010 264.639430000000000
427.875490000000010 196.540220000000010
f: 43 tv: 0 nM: 2
301.544040000000000 254.950770000000010
309.519560000000010 193.454350000000010
f: 43 tv: 1 nM: 2
425.975550000000000 264.798859999999990
427.587400000000000 197.294710000000010
f: 44 tv: 0 nM: 2
304.215329999999990 255.027220000000000
312.195560000000000 193.952969999999990
f: 44 tv: 1 nM: 2
425.502050000000000 265.234680000000030
427.302370000000000 197.719359999999990
f: 45 tv: 0 nM: 2
307.090910000000010 255.227280000000010
314.611110000000000 194.773149999999990
f: 45 tv: 1 nM: 2
425.289060000000010 265.230470000000030
427.203190000000010 198.392429999999990
f: 46 tv: 0 nM: 2
309.794559999999990 255.066830000000010
317.403230000000010 195.059910000000000
f: 46 tv: 1 nM: 2
425.221990000000010 265.319489999999970
426.933319999999980 198.731370000000000
f: 47 tv: 0 nM: 2
312.710910000000010 255.661130000000010
319.917080000000000 195.285370000000000
f: 47 tv: 1 nM: 2
424.840640000000010 265.380490000000010
427.098050000000000 199.460780000000000
f: 48 tv: 0 nM: 2
315.213619999999990 255.802809999999990
321.875000000000000 195.994990000000000
f: 48 tv: 1 nM: 2
424.527310000000000 265.455870000000000
426.804350000000000 199.648220000000010
f: 49 tv: 0 nM: 2
317.354400000000000 255.925829999999990
324.308040000000010 196.135070000000010
f: 49 tv: 1 nM: 2
423.758480000000020 265.347469999999990
426.463199999999970 200.041120000000010
f: 50 tv: 0 nM: 2
320.000000000000000 256.095730000000000
326.611879999999990 196.531970000000000
f: 50 tv: 1 nM: 2
423.376039999999990 265.304629999999970
425.724580000000000 200.411010000000000
f: 51 tv: 0 nM: 2
322.086729999999990 256.142850000000010
328.772740000000000 196.904310000000010
f: 51 tv: 1 nM: 2
422.974460000000020 265.142550000000030
425.695920000000000 200.616330000000000
f: 52 tv: 0 nM: 2
324.791470000000000 256.045009999999990
330.826079999999990 197.055560000000010
f: 52 tv: 1 nM: 2
422.383609999999980 265.129300000000000
425.278529999999990 201.075349999999990
f: 53 tv: 0 nM: 2
326.839200000000010 256.002500000000000
332.980410000000010 197.176469999999990
f: 53 tv: 1 nM: 2
422.286350000000030 264.958160000000020
425.116030000000020 201.320680000000010
f: 54 tv: 0 nM: 2
329.049989999999980 255.972230000000000
335.000000000000000 197.500000000000000
f: 54 tv: 1 nM: 2
421.717499999999970 264.975340000000020
424.761509999999990 201.617160000000010
f: 55 tv: 0 nM: 2
331.345730000000000 255.803190000000000
337.118350000000020 197.623179999999990
f: 55 tv: 1 nM: 2
421.373899999999990 264.732300000000010
424.497799999999980 201.825230000000000
f: 56 tv: 0 nM: 2
333.294130000000000 255.521390000000000
339.010470000000000 197.589000000000000
f: 56 tv: 1 nM: 2
420.851069999999990 264.559570000000010
424.370060000000020 202.041860000000010
f: 57 tv: 0 nM: 2
335.600010000000000 255.580000000000010
340.790410000000010 198.058079999999990
f: 57 tv: 1 nM: 2
420.299100000000010 264.566959999999990
423.623319999999980 202.033629999999990
f: 58 tv: 0 nM: 2
337.409089999999990 255.545459999999990
342.948640000000010 198.340550000000010
f: 58 tv: 1 nM: 2
419.621669999999990 264.320800000000020
423.432619999999990 202.454350000000010
f: 59 tv: 0 nM: 2
339.588559999999970 255.534290000000000
344.548859999999990 198.451140000000010
f: 59 tv: 1 nM: 2
419.021639999999990 264.041139999999980
423.091520000000000 202.729899999999990
f: 60 tv: 0 nM: 2
341.296080000000020 255.349169999999990
346.145600000000000 198.491760000000000
f: 60 tv: 1 nM: 2
418.634709999999980 264.102750000000010
422.923430000000000 202.923430000000000
f: 61 tv: 0 nM: 2
343.000000000000000 254.717880000000010
348.051359999999990 198.556760000000000
f: 61 tv: 1 nM: 2
418.128629999999990 263.953890000000000
422.376680000000020 202.966370000000010
f: 62 tv: 0 nM: 2
344.678560000000000 254.755950000000010
349.891300000000000 198.559779999999990
f: 62 tv: 1 nM: 2
417.904659999999980 263.460449999999980
422.009610000000010 202.918270000000010
f: 63 tv: 0 nM: 2
346.598850000000030 254.511630000000000
351.145840000000020 198.833329999999990
f: 63 tv: 1 nM: 2
417.240479999999990 263.130949999999980
422.045230000000000 202.964280000000000
f: 64 tv: 0 nM: 2
348.576259999999990 253.968930000000000
352.989809999999980 198.836729999999990
f: 64 tv: 1 nM: 2
417.073519999999970 262.823519999999970
421.762670000000010 202.912440000000000
f: 65 tv: 0 nM: 2
350.333340000000020 253.589280000000000
354.646880000000010 198.485870000000010
f: 65 tv: 1 nM: 2
416.982329999999990 262.315639999999970
421.878719999999990 202.858920000000010
f: 66 tv: 0 nM: 2
351.672419999999990 253.528730000000000
356.299989999999980 198.578949999999990
f: 66 tv: 1 nM: 2
416.569059999999980 261.640469999999990
421.824520000000010 202.353360000000010
f: 67 tv: 0 nM: 2
353.488369999999970 253.401170000000010
357.947510000000020 198.309390000000010
f: 67 tv: 1 nM: 2
416.185580000000020 261.386599999999990
421.538270000000010 202.344500000000010
f: 68 tv: 0 nM: 2
355.029720000000000 252.464859999999990
359.382540000000010 198.358430000000000
f: 68 tv: 1 nM: 2
416.291870000000020 260.685270000000000
421.579799999999980 201.929579999999990
f: 69 tv: 0 nM: 2
356.981569999999980 251.981580000000010
361.021729999999990 197.869570000000010
f: 69 tv: 1 nM: 2
416.245000000000000 259.980009999999990
421.669010000000010 201.910799999999990
f: 70 tv: 0 nM: 2
358.549989999999980 251.461760000000000
362.681580000000000 197.771060000000010
f: 70 tv: 1 nM: 2
416.239690000000000 259.224210000000030
421.843140000000010 201.093140000000010
f: 71 tv: 0 nM: 2
360.644070000000000 250.991530000000010
364.401149999999970 197.412800000000000
f: 71 tv: 1 nM: 2
416.293819999999980 258.453610000000030
421.858250000000000 200.389170000000010
f: 72 tv: 0 nM: 2
362.620150000000020 250.631779999999990
366.010190000000020 196.923460000000010
f: 72 tv: 1 nM: 2
416.396149999999980 257.881649999999980
422.050259999999980 200.465610000000000
f: 73 tv: 0 nM: 2
363.816379999999980 249.644070000000000
367.845120000000010 196.426639999999990
f: 73 tv: 1 nM: 2
416.729159999999980 257.078129999999990
422.299500000000020 199.814359999999990
f: 74 tv: 0 nM: 2
364.943789999999980 248.840239999999990
369.435180000000000 195.564820000000000
f: 74 tv: 1 nM: 2
416.898410000000010 256.328890000000000
422.319889999999990 199.411280000000000
f: 75 tv: 0 nM: 2
366.760100000000020 248.196530000000000
370.821010000000000 195.423290000000010
f: 75 tv: 1 nM: 2
416.928560000000000 255.535720000000000
423.046110000000000 198.871350000000010
f: 76 tv: 0 nM: 2
368.361269999999990 247.462430000000010
372.233340000000000 194.911120000000010
f: 76 tv: 1 nM: 2
417.158970000000010 254.561540000000010
423.510679999999980 198.010700000000010
f: 77 tv: 0 nM: 2
369.924410000000020 246.866269999999990
374.542419999999990 194.333329999999990
f: 77 tv: 1 nM: 2
417.813899999999990 253.697219999999990
424.000000000000000 197.833329999999990
f: 78 tv: 0 nM: 2
371.976620000000030 246.459059999999990
376.010859999999980 193.907610000000010
f: 78 tv: 1 nM: 2
418.109190000000010 253.000000000000000
424.649990000000000 197.023680000000010
f: 79 tv: 0 nM: 2
373.539150000000010 245.551210000000000
377.801179999999990 193.628660000000000
f: 79 tv: 1 nM: 2
418.792359999999970 252.538250000000010
425.051359999999990 196.464859999999990
f: 80 tv: 0 nM: 2
375.391720000000020 245.171969999999990
379.182860000000010 193.254290000000000
f: 80 tv: 1 nM: 2
419.101589999999990 251.500000000000000
425.981569999999980 196.149990000000000
f: 81 tv: 0 nM: 2
377.146120000000000 244.360379999999990
381.094330000000010 192.531450000000010
f: 81 tv: 1 nM: 2
419.997310000000030 250.825269999999990
426.877659999999990 195.739360000000000
f: 82 tv: 0 nM: 2
379.213230000000010 243.500000000000000
382.855039999999970 192.301770000000000
f: 82 tv: 1 nM: 2
420.821440000000000 250.107149999999990
427.820010000000020 195.020000000000010
f: 83 tv: 0 nM: 2
380.224490000000000 243.343539999999990
384.309779999999990 191.918470000000010
f: 83 tv: 1 nM: 2
421.385280000000020 249.649990000000000
428.362430000000020 194.560849999999990
f: 84 tv: 0 nM: 2
382.388890000000000 242.986920000000000
386.361269999999990 191.583820000000000
f: 84 tv: 1 nM: 2
422.212280000000020 249.321230000000010
429.486269999999990 194.151090000000010
f: 85 tv: 0 nM: 2
384.178560000000000 242.434530000000000
388.182680000000000 190.990389999999990
f: 85 tv: 1 nM: 2
423.491330000000000 248.528899999999990
430.760650000000000 193.829790000000000
f: 86 tv: 0 nM: 2
385.804050000000020 242.195950000000010
389.750000000000000 190.788960000000000
f: 86 tv: 1 nM: 2
424.478029999999990 248.005490000000010
431.909089999999990 193.419780000000000
f: 87 tv: 0 nM: 2
387.461760000000030 241.550000000000010
391.401149999999970 190.587200000000000
f: 87 tv: 1 nM: 2
425.661859999999990 247.578030000000010
432.907100000000010 193.418029999999990
f: 88 tv: 0 nM: 2
389.224490000000000 241.030610000000000
392.982030000000010 190.014970000000010
f: 88 tv: 1 nM: 2
426.438899999999990 247.255550000000000
434.255370000000030 193.013440000000000
f: 89 tv: 0 nM: 2
390.556310000000000 240.963580000000010
395.015440000000010 189.830250000000010
f: 89 tv: 1 nM: 2
427.811100000000010 246.366670000000000
435.856749999999980 192.464859999999990
f: 90 tv: 0 nM: 2
392.405849999999990 240.678570000000010
396.937130000000020 189.471440000000000
f: 90 tv: 1 nM: 2
428.897519999999990 245.975159999999990
436.989080000000000 192.418029999999990
f: 91 tv: 0 nM: 2
394.183319999999980 240.563340000000010
398.358430000000000 189.448790000000000
f: 91 tv: 1 nM: 2
430.563260000000010 245.996990000000010
438.708770000000020 192.048970000000000
f: 92 tv: 0 nM: 2
396.029999999999970 240.196670000000010
400.381649999999980 189.408279999999990
f: 92 tv: 1 nM: 2
431.968930000000000 245.355930000000000
440.132970000000000 191.760640000000000
f: 93 tv: 0 nM: 2
397.468349999999990 240.310120000000010
402.031070000000000 189.355930000000000
f: 93 tv: 1 nM: 2
433.598850000000030 245.412800000000000
441.957640000000030 191.451979999999990
f: 94 tv: 0 nM: 2
398.655640000000010 239.864240000000000
403.419159999999980 189.278439999999990
f: 94 tv: 1 nM: 2
435.045169999999980 244.834340000000000
443.759670000000030 191.441990000000000
f: 95 tv: 0 nM: 2
400.141110000000030 239.487730000000000
404.631440000000000 189.085710000000010
f: 95 tv: 1 nM: 2
436.850280000000000 244.559329999999990
445.256469999999980 191.051819999999990
f: 96 tv: 0 nM: 2
401.712949999999980 239.447530000000000
406.410709999999990 188.511900000000000
f: 96 tv: 1 nM: 2
438.412780000000000 244.313950000000010
447.200010000000020 190.794450000000010
f: 97 tv: 0 nM: 2
403.184570000000010 239.060409999999990
407.687500000000000 188.085240000000000
f: 97 tv: 1 nM: 2
440.529760000000010 243.702380000000010
449.051359999999990 190.372970000000010
f: 98 tv: 0 nM: 2
404.916080000000020 238.968539999999990
409.250000000000000 187.938889999999990
f: 98 tv: 1 nM: 2
442.471529999999970 243.699369999999990
451.154049999999980 189.524319999999990
f: 99 tv: 0 nM: 2
406.151729999999990 238.513790000000000
410.601200000000010 187.434530000000000
f: 99 tv: 1 nM: 2
444.161009999999980 243.327679999999990
453.245940000000020 189.616210000000000
f: 100 tv: 0 nM: 2
407.097109999999990 238.316540000000000
412.053679999999990 187.514129999999990
f: 100 tv: 1 nM: 2
446.055880000000000 242.689940000000010
455.561739999999990 188.993820000000000
f: 101 tv: 0 nM: 2
407.908300000000000 238.550289999999990
412.947209999999980 187.180129999999990
f: 101 tv: 1 nM: 2
448.319210000000000 242.389829999999990
457.409359999999990 188.616960000000010
f: 102 tv: 0 nM: 2
409.325960000000010 238.636079999999990
414.539150000000010 187.370479999999990
f: 102 tv: 1 nM: 2
450.539150000000010 242.448790000000000
459.353119999999990 188.514129999999990
f: 103 tv: 0 nM: 2
409.957640000000030 238.548020000000010
415.431240000000000 186.925000000000010
f: 103 tv: 1 nM: 2
452.345239999999990 242.500000000000000
461.945949999999980 188.494599999999990
f: 104 tv: 0 nM: 2
411.042359999999970 238.389829999999990
416.500000000000000 186.500000000000000
f: 104 tv: 1 nM: 2
454.718570000000000 242.278439999999990
464.022339999999990 188.321230000000010
f: 105 tv: 0 nM: 2
411.798889999999970 238.427370000000000
417.579900000000010 186.517750000000010
f: 105 tv: 1 nM: 2
456.817139999999990 242.465710000000000
466.375699999999990 188.305080000000000
f: 106 tv: 0 nM: 2
412.373629999999990 238.758240000000000
417.838990000000020 186.463269999999990
f: 106 tv: 1 nM: 2
458.748510000000010 242.302400000000010
468.500000000000000 188.403410000000010
f: 107 tv: 0 nM: 2
412.987640000000000 238.975310000000010
419.000000000000000 186.500000000000000
f: 107 tv: 1 nM: 2
461.102629999999980 242.602630000000000
470.649260000000030 187.930340000000000
f: 108 tv: 0 nM: 2
413.703919999999980 239.500000000000000
419.506289999999980 186.905660000000010
f: 108 tv: 1 nM: 2
463.265899999999990 243.164729999999990
472.816309999999990 188.040820000000000
f: 109 tv: 0 nM: 2
413.935670000000020 239.675450000000010
420.020840000000020 186.911450000000000
f: 109 tv: 1 nM: 2
465.681580000000000 243.399440000000000
474.867340000000010 188.107149999999990
f: 110 tv: 0 nM: 2
414.245569999999990 240.071010000000000
420.684720000000030 187.022169999999990
f: 110 tv: 1 nM: 2
467.807500000000000 243.409089999999990
477.250000000000000 188.206529999999990
f: 111 tv: 0 nM: 2
414.935670000000020 240.500000000000000
421.051019999999990 187.096939999999990
f: 111 tv: 1 nM: 2
469.909089999999990 243.580220000000000
479.339479999999980 188.318420000000000
f: 112 tv: 0 nM: 2
415.239899999999980 241.352600000000000
421.799989999999980 187.257890000000000
f: 112 tv: 1 nM: 2
472.049989999999980 244.139469999999990
481.500000000000000 188.814210000000000
f: 113 tv: 0 nM: 2
415.417170000000000 241.383440000000010
422.150789999999970 187.455029999999990
f: 113 tv: 1 nM: 2
474.142850000000010 244.903060000000010
483.923920000000010 188.581529999999990
f: 114 tv: 0 nM: 2
415.593570000000000 241.922460000000000
422.131710000000000 187.481190000000000
f: 114 tv: 1 nM: 2
476.131440000000000 245.167530000000000
485.719389999999980 188.897960000000010
f: 115 tv: 0 nM: 2
415.737000000000020 242.427750000000000
422.734980000000010 187.955000000000010
f: 115 tv: 1 nM: 2
478.090910000000010 245.419780000000000
487.916659999999980 189.083329999999990
f: 116 tv: 0 nM: 2
415.765629999999990 243.010420000000010
422.901029999999990 188.296879999999990
f: 116 tv: 1 nM: 2
480.154049999999980 245.637830000000010
489.982570000000010 189.094529999999990
f: 117 tv: 0 nM: 2
415.638240000000000 243.361770000000010
422.825870000000010 188.281100000000010
f: 117 tv: 1 nM: 2
482.508300000000020 246.251370000000010
491.908419999999980 189.309400000000010
f: 118 tv: 0 nM: 2
415.932799999999990 244.266130000000000
423.314640000000000 188.780489999999990
f: 118 tv: 1 nM: 2
484.598599999999980 247.042250000000000
494.000000000000000 189.500000000000000
f: 119 tv: 0 nM: 2
415.799440000000000 244.548020000000010
423.105009999999990 188.925000000000010
f: 119 tv: 1 nM: 2
486.830809999999990 247.133839999999990
496.360200000000020 189.973940000000000
f: 120 tv: 0 nM: 2
415.979580000000000 245.020420000000000
423.235140000000000 189.071779999999990
f: 120 tv: 1 nM: 2
488.588379999999970 247.659089999999990
498.312189999999990 189.938970000000010
f: 121 tv: 0 nM: 2
415.842379999999990 245.548920000000010
423.650510000000000 189.456639999999990
f: 121 tv: 1 nM: 2
490.873719999999990 248.038670000000000
500.724760000000000 190.027770000000000
f: 122 tv: 0 nM: 2
415.796389999999970 245.796390000000000
423.892850000000010 189.836729999999990
f: 122 tv: 1 nM: 2
492.630890000000020 248.371739999999990
502.859980000000010 190.190000000000000
f: 123 tv: 0 nM: 2
415.661530000000030 246.848719999999990
423.778050000000010 189.892689999999990
f: 123 tv: 1 nM: 2
495.010010000000020 248.830000000000010
504.930420000000030 190.698460000000010
f: 124 tv: 0 nM: 2
415.352510000000000 247.512499999999990
424.073519999999970 190.176469999999990
f: 124 tv: 1 nM: 2
497.325530000000010 249.408860000000000
507.456079999999990 190.921950000000010
f: 125 tv: 0 nM: 2
415.410799999999990 247.699520000000010
424.031250000000000 190.391830000000000
f: 125 tv: 1 nM: 2
499.355129999999970 249.845800000000000
509.695249999999990 190.852390000000010
f: 126 tv: 0 nM: 2
415.231380000000000 248.470750000000010
424.047030000000010 190.868810000000000
f: 126 tv: 1 nM: 2
501.587679999999980 250.196689999999990
512.158999999999990 191.119810000000000
f: 127 tv: 0 nM: 2
415.245000000000000 248.925000000000010
424.128629999999990 190.953890000000000
f: 127 tv: 1 nM: 2
504.066350000000000 250.812790000000010
514.133789999999980 191.159619999999990
f: 128 tv: 0 nM: 2
415.247500000000000 249.542499999999990
424.353610000000000 191.385130000000000
f: 128 tv: 1 nM: 2
506.447360000000000 251.114839999999990
516.825560000000000 191.567440000000000
f: 129 tv: 0 nM: 2
415.160000000000030 250.160000000000000
424.894099999999980 191.665020000000000
f: 129 tv: 1 nM: 2
509.000000000000000 251.500000000000000
519.099489999999950 191.578540000000000
f: 130 tv: 0 nM: 2
415.000000000000000 250.735000000000010
424.907590000000030 191.739330000000000
f: 130 tv: 1 nM: 2
511.450229999999980 252.026060000000000
521.691220000000040 191.914750000000000
f: 131 tv: 0 nM: 2
415.131190000000000 250.952969999999990
425.218900000000020 191.972350000000010
f: 131 tv: 1 nM: 2
514.020020000000050 252.755010000000000
524.081729999999990 191.990389999999990
f: 132 tv: 0 nM: 2
415.066829999999980 251.794559999999990
425.488740000000010 192.236480000000000
f: 132 tv: 1 nM: 2
516.713560000000030 252.963550000000000
526.634710000000040 192.102740000000010
f: 133 tv: 0 nM: 2
415.163509999999970 252.099529999999990
425.655179999999970 192.370700000000000
f: 133 tv: 1 nM: 2
519.241390000000020 253.115770000000000
529.538819999999990 192.102740000000010
f: 134 tv: 0 nM: 2
415.331759999999970 252.779619999999990
425.767550000000030 192.394749999999990
f: 134 tv: 1 nM: 2
522.021300000000000 253.559239999999990
532.182680000000000 191.984019999999990
f: 135 tv: 0 nM: 2
415.585969999999970 252.932130000000000
426.258480000000020 192.483049999999990
f: 135 tv: 1 nM: 2
524.810430000000000 253.789089999999990
534.586000000000010 191.959270000000000
f: 136 tv: 0 nM: 2
416.260280000000020 253.070770000000010
426.788999999999990 192.844040000000010
f: 136 tv: 1 nM: 2
527.675110000000020 253.820280000000000
537.547059999999990 192.051580000000000
f: 137 tv: 0 nM: 2
416.538819999999990 253.878999999999990
427.425200000000020 192.480770000000010
f: 137 tv: 1 nM: 2
530.315669999999950 254.036869999999990
540.530819999999950 192.007110000000010
f: 138 tv: 0 nM: 2
416.911620000000030 253.946519999999990
428.291470000000000 192.109860000000000
f: 138 tv: 1 nM: 2
533.198179999999980 254.162160000000000
542.968200000000020 191.718189999999990
f: 139 tv: 0 nM: 2
417.021239999999980 254.153300000000000
428.569669999999970 192.336060000000000
f: 139 tv: 1 nM: 2
536.045650000000020 253.983170000000000
545.973330000000030 191.220869999999990
f: 140 tv: 0 nM: 2
417.645660000000020 254.363040000000010
429.376039999999990 192.224790000000010
f: 140 tv: 1 nM: 2
539.215879999999970 254.120450000000010
548.818179999999980 191.354549999999990
f: 141 tv: 0 nM: 2
418.332609999999990 254.545649999999990
430.234559999999990 192.150209999999990
f: 141 tv: 1 nM: 2
542.368410000000040 254.342099999999990
552.099979999999960 191.039120000000000
f: 142 tv: 0 nM: 2
418.958160000000020 254.370039999999990
430.841369999999980 191.634539999999990
f: 142 tv: 1 nM: 2
545.199520000000010 254.314220000000010
554.587580000000000 191.009220000000000
f: 143 tv: 0 nM: 2
419.543090000000010 254.637920000000010
431.516390000000000 191.438520000000010
f: 143 tv: 1 nM: 2
548.227480000000010 254.065310000000010
557.688840000000030 190.429180000000000
f: 144 tv: 0 nM: 2
420.314090000000020 254.732910000000000
432.597469999999990 191.088990000000000
f: 144 tv: 1 nM: 2
551.421630000000050 254.000000000000000
561.200010000000020 189.978260000000010
f: 145 tv: 0 nM: 2
421.287570000000020 254.821879999999990
433.406769999999990 190.677960000000010
f: 145 tv: 1 nM: 2
554.918210000000040 253.796719999999990
564.296330000000010 189.681080000000010
f: 146 tv: 0 nM: 2
421.862000000000020 254.941180000000000
434.457310000000010 190.380079999999990
f: 146 tv: 1 nM: 2
558.009090000000010 253.645450000000010
567.453740000000040 189.116750000000000
f: 147 tv: 0 nM: 2
422.911769999999990 254.936980000000010
435.516390000000000 190.336060000000000
f: 147 tv: 1 nM: 2
561.186950000000020 253.407649999999990
570.798639999999980 189.294250000000010
f: 148 tv: 0 nM: 2
423.955600000000000 254.955610000000010
436.647550000000020 189.586060000000000
f: 148 tv: 1 nM: 2
564.544859999999970 253.382479999999990
573.860540000000010 188.274669999999990
f: 149 tv: 0 nM: 2
424.909789999999990 254.582349999999990
437.984559999999990 189.434360000000000
f: 149 tv: 1 nM: 2
567.839910000000030 253.111850000000000
577.186029999999960 187.946519999999990
f: 150 tv: 0 nM: 2
425.834049999999990 254.937500000000000
439.104739999999990 189.308300000000000
f: 150 tv: 1 nM: 2
571.204960000000030 252.655409999999990
580.365360000000010 187.442309999999990
f: 151 tv: 0 nM: 2
427.210510000000000 254.722669999999990
440.543150000000030 188.827450000000000
f: 151 tv: 1 nM: 2
575.032590000000030 252.476090000000000
583.817630000000010 186.909870000000010
f: 152 tv: 0 nM: 2
428.619930000000010 254.542679999999990
441.984309999999990 188.433330000000010
f: 152 tv: 1 nM: 2
578.925780000000030 252.417020000000010
587.342099999999960 186.436100000000010
f: 153 tv: 0 nM: 2
429.994080000000000 254.608700000000000
443.316410000000020 187.957030000000000
f: 153 tv: 1 nM: 2
582.565429999999990 252.056960000000000
590.723209999999990 186.066970000000000
f: 154 tv: 0 nM: 2
431.444210000000000 254.787190000000010
444.843990000000020 187.562029999999990
f: 154 tv: 1 nM: 2
586.622930000000000 251.852460000000010
594.409490000000010 185.590520000000000
f: 155 tv: 0 nM: 2
432.926640000000020 254.623549999999990
446.454040000000020 187.365810000000010
f: 155 tv: 1 nM: 2
590.382510000000020 251.591890000000010
597.891049999999950 185.339740000000010
f: 156 tv: 0 nM: 2
434.268520000000020 254.957410000000010
447.909420000000010 186.963780000000010
f: 156 tv: 1 nM: 2
594.384459999999990 251.455890000000010
601.591680000000000 185.000000000000000
f: 157 tv: 0 nM: 2
436.139709999999980 255.191180000000000
449.833340000000020 186.894929999999990
f: 157 tv: 1 nM: 2
598.355959999999980 251.283909999999990
605.435359999999950 184.663790000000010
f: 158 tv: 0 nM: 2
437.964139999999990 255.539629999999990
451.716430000000000 186.813430000000010
f: 158 tv: 1 nM: 2
602.000000000000000 251.430039999999990
609.376039999999990 184.695370000000000
f: 159 tv: 0 nM: 2
440.019769999999990 255.821949999999990
453.398250000000020 186.771930000000000
f: 159 tv: 1 nM: 2
606.297850000000040 251.528259999999990
612.553040000000010 184.514280000000010
f: 160 tv: 0 nM: 2
442.000000000000000 256.421359999999990
455.515690000000010 186.879790000000010
f: 160 tv: 1 nM: 2
610.427980000000050 251.572039999999990
616.198790000000030 184.682719999999990
f: 161 tv: 0 nM: 2
444.096709999999970 256.812040000000020
457.781589999999990 186.815890000000000
f: 161 tv: 1 nM: 2
614.351009999999970 252.006120000000010
620.104609999999980 184.554399999999990
f: 162 tv: 0 nM: 2
446.133449999999980 257.060490000000020
459.515899999999990 186.938160000000010
f: 162 tv: 1 nM: 2
618.792850000000040 252.260960000000010
623.203549999999950 184.628459999999990
f: 163 tv: 0 nM: 2
448.229609999999980 257.451840000000000
461.555360000000010 187.303439999999990
f: 163 tv: 1 nM: 2
622.500000000000000 252.415330000000010
626.802670000000030 184.685820000000010
f: 164 tv: 0 nM: 2
450.735630000000010 258.199650000000020
464.113369999999970 187.531600000000000
f: 164 tv: 1 nM: 2
626.299560000000040 252.510330000000010
630.215450000000030 184.886190000000000
f: 165 tv: 0 nM: 2
453.268160000000020 258.865050000000000
466.283390000000000 187.880860000000010
f: 165 tv: 1 nM: 2
630.182559999999970 252.932539999999990
633.234919999999990 185.160640000000000
f: 166 tv: 0 nM: 2
455.875429999999990 259.410030000000010
468.965820000000010 188.088130000000010
f: 166 tv: 1 nM: 2
633.587520000000040 253.350010000000000
636.371579999999990 185.614790000000000
f: 167 tv: 0 nM: 2
458.477660000000010 259.908939999999970
471.332209999999980 188.367799999999990
f: 167 tv: 1 nM: 2
637.109310000000050 253.487850000000010
639.665340000000010 185.647420000000010
f: 168 tv: 0 nM: 2
461.392729999999970 260.664370000000020
473.985900000000020 188.919009999999990
f: 168 tv: 1 nM: 2
640.333309999999980 253.857149999999990
642.624509999999990 185.726910000000000
f: 169 tv: 0 nM: 2
463.933110000000000 261.014099999999980
476.650179999999980 189.180890000000010
f: 169 tv: 1 nM: 2
643.813899999999990 254.020680000000000
645.162659999999960 186.409640000000000
f: 170 tv: 0 nM: 2
466.884770000000000 261.817380000000010
479.005310000000010 189.891850000000010
f: 170 tv: 1 nM: 2
646.600400000000040 254.493969999999990
647.948300000000020 186.662839999999990
f: 171 tv: 0 nM: 2
470.040219999999980 261.973790000000010
482.430119999999990 190.091399999999990
f: 171 tv: 1 nM: 2
649.508360000000040 254.625000000000000
650.086180000000010 186.750959999999990
f: 172 tv: 0 nM: 2
472.824549999999990 262.521059999999980
484.827209999999980 190.463240000000010
f: 172 tv: 1 nM: 2
651.970820000000000 254.540860000000010
652.605350000000040 187.378099999999990
f: 173 tv: 0 nM: 2
475.890989999999990 262.989620000000000
487.536099999999980 190.675099999999990
f: 173 tv: 1 nM: 2
654.226930000000040 254.969240000000010
654.441280000000010 187.617400000000000
f: 174 tv: 0 nM: 2
478.573120000000020 263.144560000000010
490.596099999999980 191.096080000000000
f: 174 tv: 1 nM: 2
656.517519999999990 255.134250000000010
656.219360000000050 187.667980000000000
f: 175 tv: 0 nM: 2
481.888669999999990 263.728090000000010
493.134889999999980 191.868699999999990
f: 175 tv: 1 nM: 2
658.124019999999970 255.204190000000010
657.916320000000040 187.954180000000010
f: 176 tv: 0 nM: 2
484.542970000000030 263.908939999999970
495.848050000000000 192.030030000000010
f: 176 tv: 1 nM: 2
659.458009999999940 255.382000000000010
659.000000000000000 188.078509999999990
f: 177 tv: 0 nM: 2
487.774990000000000 263.953579999999990
498.752659999999990 192.124560000000000
f: 177 tv: 1 nM: 2
660.807680000000000 255.196149999999990
660.211490000000030 188.513839999999990
f: 178 tv: 0 nM: 2
490.147800000000020 264.231749999999980
501.103999999999980 192.636860000000010
f: 178 tv: 1 nM: 2
661.517759999999950 255.310270000000000
660.985959999999980 188.763049999999990
f: 179 tv: 0 nM: 2
492.905790000000020 264.318850000000000
503.821810000000030 192.934249999999990
f: 179 tv: 1 nM: 2
662.380070000000050 255.457320000000010
661.593139999999950 189.052629999999990
f: 180 tv: 0 nM: 2
495.589940000000010 264.474820000000020
506.063600000000010 193.047699999999990
f: 180 tv: 1 nM: 2
662.925479999999990 255.433330000000010
662.095029999999950 189.132229999999990
f: 181 tv: 0 nM: 2
498.142850000000010 264.924989999999980
508.675810000000010 193.600740000000000
f: 181 tv: 1 nM: 2
663.167360000000030 255.432269999999990
662.351990000000000 189.544009999999990
f: 182 tv: 0 nM: 2
500.864289999999980 265.000000000000000
511.072690000000020 193.959210000000010
f: 182 tv: 1 nM: 2
663.457340000000040 255.380079999999990
662.526430000000000 189.697160000000000
f: 183 tv: 0 nM: 2
503.026610000000010 265.040770000000010
513.186649999999990 194.088030000000000
f: 183 tv: 1 nM: 2
663.107539999999970 255.432269999999990
662.376099999999950 190.102569999999990
f: 184 tv: 0 nM: 2
505.221009999999980 265.235500000000000
515.455990000000040 194.522889999999990
f: 184 tv: 1 nM: 2
662.821839999999950 255.354250000000010
662.174679999999970 190.413649999999990
f: 185 tv: 0 nM: 2
507.623629999999990 265.400359999999980
517.581909999999990 195.005220000000010
f: 185 tv: 1 nM: 2
662.456599999999980 255.464869999999990
661.536799999999970 190.958879999999990
f: 186 tv: 0 nM: 2
509.914179999999990 265.451480000000000
519.530819999999950 195.461960000000000
f: 186 tv: 1 nM: 2
661.769229999999990 255.491899999999990
661.095029999999950 191.132229999999990
f: 187 tv: 0 nM: 2
511.891790000000010 265.701480000000000
521.167299999999950 195.614080000000000
f: 187 tv: 1 nM: 2
661.153990000000020 255.649800000000000
660.605959999999980 191.385590000000010
f: 188 tv: 0 nM: 2
513.883119999999960 265.746399999999990
523.020080000000010 196.250000000000000
f: 188 tv: 1 nM: 2
660.464290000000010 255.632350000000000
659.890009999999960 191.742740000000000
f: 189 tv: 0 nM: 2
515.526489999999970 265.753780000000010
525.220460000000000 196.602360000000000
f: 189 tv: 1 nM: 2
659.500000000000000 255.500000000000000
659.140080000000010 192.066800000000000
f: 190 tv: 0 nM: 2
517.488219999999960 265.737239999999990
526.780269999999970 196.833329999999990
f: 190 tv: 1 nM: 2
658.535089999999970 255.605380000000000
658.226319999999990 192.458850000000010
f: 191 tv: 0 nM: 2
519.169859999999970 265.615839999999990
528.485959999999980 197.315259999999990
f: 191 tv: 1 nM: 2
657.526309999999970 255.842099999999990
657.242070000000010 192.914030000000000
f: 192 tv: 0 nM: 2
520.955259999999950 265.525300000000020
530.000000000000000 197.500000000000000
f: 192 tv: 1 nM: 2
656.376099999999950 255.693479999999990
656.282529999999950 193.024660000000010
f: 193 tv: 0 nM: 2
522.466000000000010 265.609980000000010
531.500000000000000 197.653230000000010
f: 193 tv: 1 nM: 2
655.043400000000020 255.461180000000010
655.273929999999950 193.060869999999990
f: 194 tv: 0 nM: 2
524.154419999999960 265.418920000000010
533.005549999999970 197.872220000000000
f: 194 tv: 1 nM: 2
653.953920000000040 255.596769999999990
654.223020000000020 193.145540000000010
f: 195 tv: 0 nM: 2
525.863650000000010 265.434779999999990
534.425780000000030 198.015629999999990
f: 195 tv: 1 nM: 2
652.573300000000020 255.482760000000010
653.191770000000020 193.248860000000010
f: 196 tv: 0 nM: 2
527.059750000000010 265.213140000000010
535.545110000000020 198.258190000000010
f: 196 tv: 1 nM: 2
651.000000000000000 255.091340000000000
651.740480000000050 193.473819999999990
f: 197 tv: 0 nM: 2
528.577880000000050 264.577879999999990
536.617979999999990 198.458010000000000
f: 197 tv: 1 nM: 2
649.574579999999970 255.175450000000010
650.623290000000000 194.033629999999990
f: 198 tv: 0 nM: 2
529.835270000000040 264.558839999999980
538.096859999999990 198.442690000000000
f: 198 tv: 1 nM: 2
648.035709999999990 255.045240000000010
649.356139999999980 193.837909999999990
f: 199 tv: 0 nM: 2
530.835270000000040 264.476470000000010
539.091609999999950 198.543820000000010
f: 199 tv: 1 nM: 2
646.884950000000000 254.962449999999990
647.817320000000000 193.984019999999990
f: 200 tv: 0 nM: 2
532.112669999999980 264.300389999999990
540.286560000000010 198.450590000000010
f: 200 tv: 1 nM: 2
645.268190000000000 254.336369999999990
646.586000000000010 193.923080000000000
f: 201 tv: 0 nM: 2
533.364379999999980 263.580510000000000
541.429139999999960 198.508330000000000
f: 201 tv: 1 nM: 2
643.866149999999950 254.058079999999990
645.398990000000030 193.958130000000010
f: 202 tv: 0 nM: 2
534.283869999999980 263.330510000000000
542.361210000000030 198.125550000000000
f: 202 tv: 1 nM: 2
642.113650000000010 253.866170000000010
644.042910000000010 193.770199999999990
f: 203 tv: 0 nM: 2
534.865779999999970 262.885280000000020
543.274540000000000 198.268630000000000
f: 203 tv: 1 nM: 2
640.428589999999990 253.371919999999990
642.654049999999980 193.845980000000000
f: 204 tv: 0 nM: 2
535.650020000000040 262.404180000000000
544.036439999999970 198.208499999999990
f: 204 tv: 1 nM: 2
639.019710000000030 253.046799999999990
641.000000000000000 193.587169999999990
f: 205 tv: 0 nM: 2
536.644040000000020 262.177979999999990
545.099979999999960 197.856519999999990
f: 205 tv: 1 nM: 2
637.219730000000030 252.856060000000010
639.627929999999990 193.174420000000000
f: 206 tv: 0 nM: 2
537.637939999999960 261.456909999999990
545.940799999999970 197.726530000000000
f: 206 tv: 1 nM: 2
635.692750000000050 252.494419999999990
638.112730000000060 193.186280000000010
f: 207 tv: 0 nM: 2
538.500000000000000 261.065490000000010
546.605959999999980 197.627119999999990
f: 207 tv: 1 nM: 2
633.989990000000030 252.085010000000010
636.952940000000010 193.131190000000000
f: 208 tv: 0 nM: 2
539.358759999999960 260.813899999999990
547.549800000000000 197.760179999999990
f: 208 tv: 1 nM: 2
632.147029999999970 251.916670000000010
635.208560000000030 193.276379999999990
f: 209 tv: 0 nM: 2
540.012759999999960 260.138309999999990
548.392209999999980 197.262920000000010
f: 209 tv: 1 nM: 2
630.803279999999970 251.571050000000010
634.000000000000000 193.000000000000000
f: 210 tv: 0 nM: 2
540.581850000000030 259.732300000000010
549.016300000000000 197.274409999999990
f: 210 tv: 1 nM: 2
629.119379999999980 250.858219999999990
632.579889999999980 193.023190000000000
f: 211 tv: 0 nM: 2
541.415529999999990 258.869869999999990
550.044620000000010 197.051639999999990
f: 211 tv: 1 nM: 2
627.604490000000060 250.268660000000010
631.181820000000020 192.580220000000000
f: 212 tv: 0 nM: 2
542.255800000000020 258.830229999999970
550.598570000000000 197.042250000000000
f: 212 tv: 1 nM: 2
625.713560000000030 249.885420000000010
630.030399999999990 192.712709999999990
f: 213 tv: 0 nM: 2
542.930179999999950 258.213959999999990
551.413999999999990 196.923080000000000
f: 213 tv: 1 nM: 2
624.500000000000000 249.814210000000000
628.978150000000030 192.674870000000000
f: 214 tv: 0 nM: 2
544.035709999999990 257.873809999999990
552.268680000000020 196.848130000000000
f: 214 tv: 1 nM: 2
622.905030000000010 249.660000000000000
627.500000000000000 192.500000000000000
f: 215 tv: 0 nM: 2
544.646539999999960 257.254300000000000
553.117679999999950 196.681000000000010
f: 215 tv: 1 nM: 2
621.383789999999980 248.959460000000010
626.090879999999970 192.419780000000000
f: 216 tv: 0 nM: 2
545.212220000000000 257.068300000000020
553.930849999999960 196.587560000000000
f: 216 tv: 1 nM: 2
619.806150000000000 248.542129999999990
624.809629999999970 192.332380000000000
f: 217 tv: 0 nM: 2
546.027220000000060 256.784670000000010
554.704960000000030 196.614870000000000
f: 217 tv: 1 nM: 2
618.458309999999980 248.327380000000010
623.292659999999960 192.585370000000010
f: 218 tv: 0 nM: 2
546.683409999999980 255.811550000000010
555.382629999999950 196.084499999999990
f: 218 tv: 1 nM: 2
617.013490000000050 247.751360000000010
622.169620000000010 192.137419999999990
f: 219 tv: 0 nM: 2
547.387820000000030 255.702440000000000
556.072139999999990 196.000000000000000
f: 219 tv: 1 nM: 2
615.042360000000030 247.389829999999990
621.000000000000000 191.896739999999990
f: 220 tv: 0 nM: 2
547.990170000000030 254.884230000000000
556.953859999999960 195.963590000000010
f: 220 tv: 1 nM: 2
613.560430000000000 247.252749999999990
620.361760000000000 191.638229999999990
f: 221 tv: 0 nM: 2
548.961369999999990 254.342790000000010
557.701419999999980 195.803310000000010
f: 221 tv: 1 nM: 2
612.143249999999970 246.454060000000000
618.907100000000010 191.642079999999990
f: 222 tv: 0 nM: 2
549.369019999999980 253.797619999999990
558.491210000000020 195.350879999999990
f: 222 tv: 1 nM: 2
610.840029999999960 245.705720000000010
617.803279999999970 191.521850000000000
f: 223 tv: 0 nM: 2
550.374389999999950 253.294880000000010
559.131170000000000 194.982670000000010
f: 223 tv: 1 nM: 2
609.558470000000060 245.491230000000000
616.684750000000010 191.250000000000000
f: 224 tv: 0 nM: 2
550.976810000000000 252.600510000000010
560.312189999999990 194.971830000000010
f: 224 tv: 1 nM: 2
608.053649999999950 245.271179999999990
615.981930000000030 190.873719999999990
f: 225 tv: 0 nM: 2
551.979609999999980 251.903060000000010
560.992740000000030 194.579710000000010
f: 225 tv: 1 nM: 2
606.933530000000020 244.450870000000010
615.000000000000000 190.663940000000000
f: 226 tv: 0 nM: 2
552.893860000000020 251.343570000000000
562.226559999999950 194.346360000000000
f: 226 tv: 1 nM: 2
606.065609999999990 243.728119999999990
614.198849999999990 190.365489999999990
f: 227 tv: 0 nM: 2
553.878360000000040 251.291890000000000
563.056950000000030 193.952969999999990
f: 227 tv: 1 nM: 2
605.210820000000010 243.385539999999990
613.690489999999950 190.333329999999990
f: 228 tv: 0 nM: 2
554.725159999999960 250.455500000000000
564.261110000000030 193.554180000000000
f: 228 tv: 1 nM: 2
603.952270000000000 242.671359999999990
613.000000000000000 189.663940000000000
f: 229 tv: 0 nM: 2
555.909120000000030 249.580220000000000
565.308040000000010 193.135070000000010
f: 229 tv: 1 nM: 2
603.361760000000000 242.461760000000000
612.590640000000010 189.599410000000010
f: 230 tv: 0 nM: 2
556.851559999999950 249.190110000000000
566.822940000000020 193.296879999999990
f: 230 tv: 1 nM: 2
602.628050000000030 241.707320000000010
611.896179999999960 189.592899999999990
f: 231 tv: 0 nM: 2
558.040529999999990 248.383790000000000
567.904660000000040 193.059280000000000
f: 231 tv: 1 nM: 2
602.117859999999950 241.369429999999990
611.638370000000010 189.000000000000000
f: 232 tv: 0 nM: 2
559.476440000000030 248.154450000000000
569.653080000000050 192.770420000000000
f: 232 tv: 1 nM: 2
601.469479999999980 240.695130000000010
611.635859999999980 188.725429999999990
f: 233 tv: 0 nM: 2
561.040529999999990 247.383790000000000
571.000000000000000 192.500000000000000
f: 233 tv: 1 nM: 2
601.587890000000020 240.172730000000000
611.796330000000010 188.604940000000000
f: 234 tv: 0 nM: 2
562.802490000000030 246.228389999999990
572.477420000000050 192.118090000000000
f: 234 tv: 1 nM: 2
601.448790000000030 239.641570000000000
611.731930000000030 188.448790000000000
f: 235 tv: 0 nM: 2
564.169620000000010 246.044649999999990
574.376830000000040 191.891300000000000
f: 235 tv: 1 nM: 2
601.651920000000020 238.981020000000000
612.335510000000000 187.964509999999990
f: 236 tv: 0 nM: 2
565.988830000000010 245.416200000000000
575.896179999999960 191.265030000000000
f: 236 tv: 1 nM: 2
602.152040000000060 238.412280000000010
612.539179999999990 187.370479999999990
f: 237 tv: 0 nM: 2
567.750000000000000 244.636370000000000
578.040830000000030 190.719390000000000
f: 237 tv: 1 nM: 2
602.177609999999960 237.572370000000010
613.474979999999960 186.699999999999990
f: 238 tv: 0 nM: 2
569.888919999999980 244.324549999999990
580.090209999999960 190.322160000000000
f: 238 tv: 1 nM: 2
603.290399999999980 237.011979999999990
614.177000000000020 186.515530000000010
f: 239 tv: 0 nM: 2
571.845950000000020 243.475680000000010
581.943049999999970 189.868810000000000
f: 239 tv: 1 nM: 2
603.543760000000020 236.206250000000010
614.768980000000060 186.313289999999990
f: 240 tv: 0 nM: 2
573.591490000000020 242.512190000000000
583.871030000000020 189.339480000000010
f: 240 tv: 1 nM: 2
604.299989999999980 235.475010000000000
615.948909999999960 185.454299999999990
f: 241 tv: 0 nM: 2
575.954290000000010 242.112810000000000
586.455870000000000 188.608830000000010
f: 241 tv: 1 nM: 2
605.386780000000040 234.955980000000010
617.484190000000010 184.863920000000010
f: 242 tv: 0 nM: 2
578.212279999999960 241.460890000000010
588.587220000000000 188.313950000000010
f: 242 tv: 1 nM: 2
606.663149999999970 233.964540000000000
618.585450000000040 184.528470000000000
f: 243 tv: 0 nM: 2
580.293030000000040 240.836029999999990
590.828250000000030 188.358900000000010
f: 243 tv: 1 nM: 2
607.838809999999970 233.069080000000010
619.596990000000010 184.327270000000000
f: 244 tv: 0 nM: 2
583.263000000000030 240.514450000000010
593.442869999999970 187.422850000000010
f: 244 tv: 1 nM: 2
609.437500000000000 232.806240000000000
621.448790000000030 183.358430000000000
f: 245 tv: 0 nM: 2
585.497190000000050 239.862370000000000
596.361760000000000 187.361770000000010
f: 245 tv: 1 nM: 2
610.904419999999960 232.110289999999990
623.245540000000010 183.289950000000000
f: 246 tv: 0 nM: 2
588.192500000000000 239.441180000000000
598.622190000000050 186.938889999999990
f: 246 tv: 1 nM: 2
612.836980000000040 232.039860000000000
625.162050000000020 183.068970000000010
f: 247 tv: 0 nM: 2
590.719849999999950 239.280120000000010
601.502749999999990 186.750000000000000
f: 247 tv: 1 nM: 2
614.416690000000020 231.442309999999990
626.700010000000020 182.581250000000010
f: 248 tv: 0 nM: 2
593.736509999999950 239.278439999999990
604.050290000000020 186.534390000000000
f: 248 tv: 1 nM: 2
616.229979999999950 231.256670000000010
628.933840000000030 182.963240000000010
f: 249 tv: 0 nM: 2
596.775999999999950 239.366880000000010
607.220820000000000 186.126910000000010
f: 249 tv: 1 nM: 2
618.525020000000040 230.699999999999990
631.315799999999970 182.486850000000000
f: 250 tv: 0 nM: 2
599.512510000000020 238.606249999999990
609.867550000000050 186.535140000000010
f: 250 tv: 1 nM: 2
620.342830000000050 231.085710000000010
633.256229999999960 182.431240000000000
f: 251 tv: 0 nM: 2
602.823060000000050 239.171359999999990
612.220580000000040 186.773529999999990
f: 251 tv: 1 nM: 2
623.573549999999950 230.764710000000010
635.397159999999990 182.194290000000000
f: 252 tv: 0 nM: 2
605.448790000000030 239.268069999999990
615.402040000000060 186.376280000000010
f: 252 tv: 1 nM: 2
625.631039999999980 230.641369999999990
637.368770000000040 182.166670000000010
f: 253 tv: 0 nM: 2
608.610779999999980 239.136079999999990
618.090879999999970 186.419780000000000
f: 253 tv: 1 nM: 2
628.591490000000020 230.475619999999990
640.210879999999970 181.982990000000000
f: 254 tv: 0 nM: 2
611.825500000000030 239.513430000000000
621.000000000000000 187.067700000000000
f: 254 tv: 1 nM: 2
631.517029999999980 230.772110000000000
642.940740000000010 182.300000000000010
f: 255 tv: 0 nM: 2
614.042109999999980 240.014039999999990
623.420169999999980 186.929579999999990
f: 255 tv: 1 nM: 2
634.110289999999960 230.904419999999990
646.079590000000050 182.636950000000010
f: 256 tv: 0 nM: 2
617.358460000000040 240.448790000000000
625.791690000000020 187.422619999999990
f: 256 tv: 1 nM: 2
636.904419999999960 231.110289999999990
648.771359999999960 182.832320000000010
f: 257 tv: 0 nM: 2
619.760859999999980 240.858700000000000
628.788019999999960 187.777179999999990
f: 257 tv: 1 nM: 2
638.732480000000010 231.820179999999990
650.945680000000040 182.945650000000000
f: 258 tv: 0 nM: 2
622.604370000000020 241.269229999999990
631.368590000000040 188.325709999999990
f: 258 tv: 1 nM: 2
642.020200000000050 231.560700000000000
653.450320000000030 183.295320000000000
f: 259 tv: 0 nM: 2
625.067500000000000 242.199389999999990
633.589290000000010 188.410720000000000
f: 259 tv: 1 nM: 2
645.359739999999990 231.773380000000000
656.483340000000000 183.423340000000000
f: 260 tv: 0 nM: 2
628.019229999999990 242.640109999999990
636.225890000000050 188.908629999999990
f: 260 tv: 1 nM: 2
648.615170000000030 232.278789999999990
659.302609999999960 183.526320000000000
f: 261 tv: 0 nM: 2
630.369810000000030 243.295850000000000
638.500000000000000 189.414140000000000
f: 261 tv: 1 nM: 2
651.324100000000040 232.564820000000000
662.110289999999960 183.985289999999990
f: 262 tv: 0 nM: 2
632.421939999999950 243.748549999999990
641.000000000000000 189.759800000000010
f: 262 tv: 1 nM: 2
654.366210000000020 233.056330000000000
665.587400000000000 184.206300000000000
f: 263 tv: 0 nM: 2
634.506229999999960 244.725010000000000
643.275390000000020 189.934779999999990
f: 263 tv: 1 nM: 2
657.320920000000000 233.388060000000000
667.615360000000010 184.673080000000000
f: 264 tv: 0 nM: 2
636.871520000000030 245.298890000000000
645.873169999999960 190.529270000000000
f: 264 tv: 1 nM: 2
659.812500000000000 234.003300000000000
670.441410000000020 185.024139999999990
f: 265 tv: 0 nM: 2
638.965820000000010 245.649990000000000
647.793950000000000 190.932160000000010
f: 265 tv: 1 nM: 2
662.454529999999980 234.178310000000010
672.934939999999980 185.030820000000010
f: 266 tv: 0 nM: 2
640.880549999999970 246.397220000000000
649.541870000000020 191.174880000000000
f: 266 tv: 1 nM: 2
665.207030000000030 234.267519999999990
675.632690000000030 185.342590000000000
f: 267 tv: 0 nM: 2
642.497190000000050 246.957629999999990
651.192689999999970 191.302079999999990
f: 267 tv: 1 nM: 2
668.236999999999970 234.288960000000000
678.645080000000010 185.354940000000000
f: 268 tv: 0 nM: 2
644.392270000000050 247.958560000000010
653.363399999999960 191.672130000000010
f: 268 tv: 1 nM: 2
671.086300000000050 235.039570000000000
681.321410000000010 185.511900000000000
f: 269 tv: 0 nM: 2
646.379760000000030 248.196720000000000
655.167479999999950 192.022169999999990
f: 269 tv: 1 nM: 2
674.052789999999960 235.947190000000010
684.251530000000000 185.345460000000000
f: 270 tv: 0 nM: 2
647.948669999999990 248.594590000000010
657.183409999999980 192.381910000000000
f: 270 tv: 1 nM: 2
676.500000000000000 235.926179999999990
686.695129999999950 185.603649999999990
f: 271 tv: 0 nM: 2
649.911070000000000 249.117780000000010
659.125000000000000 192.427889999999990
f: 271 tv: 1 nM: 2
679.500000000000000 235.875850000000010
689.385310000000000 185.649990000000000
f: 272 tv: 0 nM: 2
651.240360000000010 249.475140000000010
661.002320000000050 192.558140000000010
f: 272 tv: 1 nM: 2
682.255549999999970 236.229629999999990
692.040280000000050 185.627520000000000
f: 273 tv: 0 nM: 2
652.864320000000020 249.871860000000000
662.873780000000010 192.454759999999990
f: 273 tv: 1 nM: 2
685.685730000000040 236.164289999999990
694.861689999999950 186.021269999999990
f: 274 tv: 0 nM: 2
654.567019999999960 250.128490000000000
664.831599999999980 192.709840000000010
f: 274 tv: 1 nM: 2
687.950990000000050 236.784320000000010
697.443729999999960 185.963580000000010
f: 275 tv: 0 nM: 2
656.355530000000040 250.627780000000000
666.902829999999990 192.398100000000000
f: 275 tv: 1 nM: 2
690.385930000000030 237.013430000000000
700.346130000000020 185.596160000000000
f: 276 tv: 0 nM: 2
658.190000000000050 250.955000000000010
669.117370000000050 192.724490000000000
f: 276 tv: 1 nM: 2
693.942080000000030 236.783539999999990
702.875000000000000 185.893750000000010
f: 277 tv: 0 nM: 2
660.199520000000010 250.992430000000010
670.948359999999980 192.500000000000000
f: 277 tv: 1 nM: 2
696.135740000000060 236.456950000000010
705.648739999999980 185.174060000000000
f: 278 tv: 0 nM: 2
661.986819999999970 251.181580000000000
672.955019999999990 192.264999999999990
f: 278 tv: 1 nM: 2
699.088439999999990 237.057920000000000
708.429809999999970 184.684200000000000
f: 279 tv: 0 nM: 2
664.103820000000040 251.341520000000000
675.267519999999990 192.258770000000000
f: 279 tv: 1 nM: 2
701.611080000000020 237.084960000000000
711.020139999999970 184.945400000000010
f: 280 tv: 0 nM: 2
666.002500000000050 251.225249999999990
677.685790000000000 192.052750000000000
f: 280 tv: 1 nM: 2
704.480469999999970 236.433590000000010
713.632690000000030 184.379619999999990
f: 281 tv: 0 nM: 2
668.338129999999980 251.292270000000000
679.616449999999990 191.878999999999990
f: 281 tv: 1 nM: 2
707.309200000000030 236.032900000000010
716.148500000000010 184.375760000000010
f: 282 tv: 0 nM: 2
670.208129999999980 251.148329999999990
682.406489999999960 191.380429999999990
f: 282 tv: 1 nM: 2
709.777770000000030 236.111120000000000
718.621279999999960 184.020710000000010
f: 283 tv: 0 nM: 2
672.492979999999990 250.974300000000000
684.695920000000000 191.263520000000000
f: 283 tv: 1 nM: 2
711.932429999999950 235.574330000000000
721.448790000000030 183.641570000000000
f: 284 tv: 0 nM: 2
675.322329999999970 251.167509999999990
687.274409999999990 190.844190000000000
f: 284 tv: 1 nM: 2
714.950320000000030 235.456950000000010
723.617489999999980 183.358430000000000
f: 285 tv: 0 nM: 2
677.710879999999970 251.116120000000000
689.621700000000030 190.546460000000000
f: 285 tv: 1 nM: 2
717.899350000000030 235.248430000000010
726.551209999999970 182.641570000000000
f: 286 tv: 0 nM: 2
680.651250000000000 251.078049999999990
692.546259999999960 189.966960000000000
f: 286 tv: 1 nM: 2
720.122679999999950 235.046010000000000
728.356019999999940 182.871739999999990
f: 287 tv: 0 nM: 2
683.826900000000020 250.846160000000000
695.309939999999980 189.873310000000000
f: 287 tv: 1 nM: 2
723.057919999999970 234.204270000000010
731.410709999999990 182.410720000000000
f: 288 tv: 0 nM: 2
686.684750000000010 250.889160000000000
698.466800000000030 189.621669999999990
f: 288 tv: 1 nM: 2
725.500000000000000 234.000000000000000
732.990050000000000 182.331130000000000
f: 289 tv: 0 nM: 2
689.507569999999990 250.781399999999990
701.332639999999970 189.259410000000000
f: 289 tv: 1 nM: 2
727.535949999999960 234.011979999999990
735.842769999999970 181.820750000000000
f: 290 tv: 0 nM: 2
691.956909999999990 250.600480000000000
703.678589999999990 189.392850000000010
f: 290 tv: 1 nM: 2
730.272219999999950 234.038469999999990
738.048400000000020 181.554840000000010
f: 291 tv: 0 nM: 2
694.788819999999990 250.813109999999990
707.164490000000000 189.231599999999990
f: 291 tv: 1 nM: 2
731.987120000000000 233.738710000000000
739.589290000000010 181.589280000000000
f: 292 tv: 0 nM: 2
698.062500000000000 250.664350000000010
709.978269999999950 189.486160000000010
f: 292 tv: 1 nM: 2
734.381650000000040 233.674560000000010
741.567260000000030 181.552629999999990
f: 293 tv: 0 nM: 2
700.923459999999980 250.760210000000000
712.920169999999980 189.197480000000010
f: 293 tv: 1 nM: 2
736.601199999999950 233.565470000000000
743.589290000000010 181.410720000000000
f: 294 tv: 0 nM: 2
703.578859999999960 250.786040000000010
715.590209999999960 189.050980000000010
f: 294 tv: 1 nM: 2
738.361760000000000 233.361770000000010
745.318179999999980 181.521210000000000
f: 295 tv: 0 nM: 2
706.916259999999970 250.869460000000000
718.698489999999990 188.997480000000000
f: 295 tv: 1 nM: 2
739.957639999999970 233.401119999999990
747.325929999999970 181.484180000000010
f: 296 tv: 0 nM: 2
710.195370000000030 250.834890000000000
721.461909999999990 189.042599999999990
f: 296 tv: 1 nM: 2
742.065860000000040 233.362270000000000
749.420709999999990 181.579270000000010
f: 297 tv: 0 nM: 2
713.160830000000030 250.927140000000010
724.106019999999940 189.421660000000000
f: 297 tv: 1 nM: 2
744.486210000000030 233.089660000000010
751.068179999999980 181.262980000000000
f: 298 tv: 0 nM: 2
716.050420000000030 250.984649999999990
727.696109999999980 189.075439999999990
f: 298 tv: 1 nM: 2
745.577390000000040 233.500000000000000
752.358460000000040 181.515060000000010
f: 299 tv: 0 nM: 2
719.328060000000050 250.990950000000000
730.113950000000050 189.558140000000010
f: 299 tv: 1 nM: 2
747.410709999999990 233.410720000000000
754.157230000000030 181.676099999999990
f: 300 tv: 0 nM: 2
722.158999999999990 251.078340000000000
733.130490000000010 189.578309999999990
f: 300 tv: 1 nM: 2
748.238100000000030 233.098630000000010
755.460820000000010 181.527120000000000
f: 301 tv: 0 nM: 2
724.730590000000010 251.043380000000010
735.662230000000020 189.637769999999990
f: 301 tv: 1 nM: 2
749.940609999999990 233.184370000000000
756.450010000000020 181.538240000000000
f: 302 tv: 0 nM: 2
727.451839999999950 251.428890000000000
738.217710000000010 190.095689999999990
f: 302 tv: 1 nM: 2
751.054319999999960 232.945650000000000
757.539179999999990 181.629520000000010
f: 303 tv: 0 nM: 2
730.451170000000050 251.797670000000010
741.216739999999960 190.343349999999990
f: 303 tv: 1 nM: 2
751.654909999999970 232.978870000000000
758.719849999999950 181.653609999999990
f: 304 tv: 0 nM: 2
732.835749999999960 251.741549999999990
743.817139999999990 190.877320000000000
f: 304 tv: 1 nM: 2
753.046569999999970 233.310560000000010
759.606260000000020 182.268750000000010
f: 305 tv: 0 nM: 2
735.519900000000010 252.431410000000000
746.311649999999990 191.174420000000000
f: 305 tv: 1 nM: 2
754.472899999999980 232.834340000000000
760.894710000000030 182.361850000000000
f: 306 tv: 0 nM: 2
738.078669999999990 252.564820000000000
749.086300000000050 191.506640000000000
f: 306 tv: 1 nM: 2
755.459899999999950 233.552470000000000
761.554809999999970 182.951609999999990
f: 307 tv: 0 nM: 2
740.856080000000020 252.775250000000000
750.859919999999990 192.049560000000010
f: 307 tv: 1 nM: 2
755.913999999999990 233.484070000000000
762.394900000000010 183.111470000000000
f: 308 tv: 0 nM: 2
743.094969999999990 253.084990000000000
753.679020000000040 192.561720000000010
f: 308 tv: 1 nM: 2
756.608280000000040 234.000000000000000
763.243650000000000 183.446200000000000
f: 309 tv: 0 nM: 2
745.595950000000020 253.510099999999990
755.671939999999950 193.058820000000000
f: 309 tv: 1 nM: 2
758.126650000000040 233.946670000000010
764.071410000000010 183.751560000000010
f: 310 tv: 0 nM: 2
747.811029999999960 254.162669999999990
757.617250000000010 193.621669999999990
f: 310 tv: 1 nM: 2
758.460510000000000 234.065800000000000
764.233759999999960 184.032469999999990
f: 311 tv: 0 nM: 2
750.438970000000040 254.239440000000000
759.918580000000020 194.176740000000000
f: 311 tv: 1 nM: 2
758.344360000000050 234.036419999999990
764.606260000000020 184.381260000000000
f: 312 tv: 0 nM: 2
752.318179999999980 255.062199999999990
761.949280000000040 194.578340000000000
f: 312 tv: 1 nM: 2
759.570500000000040 234.416670000000010
765.167659999999960 184.691620000000000
f: 313 tv: 0 nM: 2
754.474609999999980 255.385789999999990
763.673400000000020 195.376129999999990
f: 313 tv: 1 nM: 2
759.443729999999960 234.963580000000010
765.474979999999960 185.231249999999990
f: 314 tv: 0 nM: 2
756.447509999999970 255.382510000000000
765.337099999999960 195.855210000000000
f: 314 tv: 1 nM: 2
760.060910000000040 234.977569999999990
765.309510000000050 185.601200000000010
f: 315 tv: 0 nM: 2
758.804440000000000 255.888610000000000
767.103150000000030 196.069500000000010
f: 315 tv: 1 nM: 2
760.297609999999960 235.630950000000010
765.625790000000050 185.817610000000000
f: 316 tv: 0 nM: 2
760.620850000000020 255.893370000000000
768.339290000000010 196.602679999999990
f: 316 tv: 1 nM: 2
760.225339999999960 235.443670000000000
765.614069999999970 186.120800000000000
f: 317 tv: 0 nM: 2
761.919920000000050 256.138340000000030
769.684330000000050 196.963130000000010
f: 317 tv: 1 nM: 2
760.674989999999980 235.606249999999990
765.476679999999990 186.423340000000000
f: 318 tv: 0 nM: 2
763.984990000000040 256.190000000000000
770.838870000000040 196.954970000000000
f: 318 tv: 1 nM: 2
760.438840000000030 235.384890000000010
764.915039999999980 186.611120000000000
f: 319 tv: 0 nM: 2
764.962099999999960 256.335849999999990
771.918270000000010 196.918270000000010
f: 319 tv: 1 nM: 2
760.055970000000000 235.167910000000010
764.613650000000010 186.931819999999990
f: 320 tv: 0 nM: 2
766.085019999999990 255.820010000000000
772.511049999999950 197.174770000000000
f: 320 tv: 1 nM: 2
759.177609999999960 235.440800000000000
763.755250000000050 186.842649999999990
f: 321 tv: 0 nM: 2
766.782289999999990 255.808609999999990
772.961059999999970 197.344159999999990
f: 321 tv: 1 nM: 2
758.167910000000010 234.944030000000000
763.453920000000040 187.289469999999990
f: 322 tv: 0 nM: 2
767.710879999999970 255.741700000000010
773.488339999999990 197.380840000000010
f: 322 tv: 1 nM: 2
757.537169999999950 234.814060000000010
762.468510000000040 186.975529999999990
f: 323 tv: 0 nM: 2
767.649229999999990 255.492539999999990
773.452030000000040 197.111880000000010
f: 323 tv: 1 nM: 2
756.437500000000000 234.547789999999990
761.624209999999950 186.952229999999990
f: 324 tv: 0 nM: 2
767.997499999999950 255.150990000000010
773.479429999999980 197.121000000000010
f: 324 tv: 1 nM: 2
755.527770000000030 234.067460000000010
760.373050000000030 187.126920000000010
f: 325 tv: 0 nM: 2
767.843200000000020 254.956819999999990
773.123900000000050 197.292039999999990
f: 325 tv: 1 nM: 2
754.185489999999960 234.241940000000000
759.600649999999970 186.825500000000010
f: 326 tv: 0 nM: 2
766.891970000000010 254.668340000000000
773.056330000000000 197.143190000000000
f: 326 tv: 1 nM: 2
753.349609999999980 234.360899999999990
757.664549999999960 186.968349999999990
f: 327 tv: 0 nM: 2
766.833309999999980 254.179489999999990
772.126219999999990 197.126190000000010
f: 327 tv: 1 nM: 2
751.720699999999970 234.103460000000010
756.573430000000030 186.905589999999990
f: 328 tv: 0 nM: 2
765.943049999999970 253.784650000000000
771.418639999999980 196.980860000000010
f: 328 tv: 1 nM: 2
749.951900000000020 234.003199999999990
755.735050000000000 186.944030000000000
f: 329 tv: 0 nM: 2
765.000000000000000 253.500000000000000
770.492740000000030 196.828509999999990
f: 329 tv: 1 nM: 2
747.540709999999990 233.389540000000010
753.711549999999990 187.057690000000010
f: 330 tv: 0 nM: 2
764.369689999999990 253.045030000000000
769.853939999999970 196.680690000000000
f: 330 tv: 1 nM: 2
746.711549999999990 234.057690000000010
752.746639999999960 186.953340000000000
f: 331 tv: 0 nM: 2
763.039670000000000 252.534390000000000
768.540280000000050 196.680100000000010
f: 331 tv: 1 nM: 2
745.303710000000020 233.774080000000000
751.095580000000040 186.794109999999990
f: 332 tv: 0 nM: 2
761.856750000000030 252.545940000000000
768.182919999999970 196.404879999999990
f: 332 tv: 1 nM: 2
744.439269999999960 233.453570000000010
749.238590000000040 186.705890000000010
f: 333 tv: 0 nM: 2
760.758609999999980 251.972900000000010
766.980410000000010 196.000000000000000
f: 333 tv: 1 nM: 2
742.671450000000050 233.335710000000010
748.338870000000040 186.863630000000000
f: 334 tv: 0 nM: 2
759.401179999999950 251.412800000000000
765.412420000000000 196.069120000000000
f: 334 tv: 1 nM: 2
740.617250000000010 233.041380000000000
747.015009999999960 186.755650000000000
f: 335 tv: 0 nM: 2
757.681580000000050 251.449720000000010
764.101499999999990 195.972780000000000
f: 335 tv: 1 nM: 2
738.948430000000030 232.480160000000010
744.762820000000030 186.333329999999990
f: 336 tv: 0 nM: 2
756.585879999999970 250.388880000000000
762.793519999999940 195.771150000000010
f: 336 tv: 1 nM: 2
737.522699999999990 232.652600000000010
743.894900000000010 186.235670000000000
f: 337 tv: 0 nM: 2
755.070680000000040 250.510860000000010
761.411439999999970 195.534290000000000
f: 337 tv: 1 nM: 2
736.085389999999960 232.463410000000010
741.810359999999950 186.027590000000000
f: 338 tv: 0 nM: 2
753.333309999999980 249.929380000000010
760.090879999999970 195.339570000000010
f: 338 tv: 1 nM: 2
733.279300000000030 232.157649999999990
740.620540000000010 186.120579999999990
f: 339 tv: 0 nM: 2
751.527770000000030 249.737660000000010
758.179319999999960 195.143939999999990
f: 339 tv: 1 nM: 2
731.940489999999950 231.972230000000000
739.098510000000030 186.098480000000000
f: 340 tv: 0 nM: 2
750.075010000000020 249.820010000000000
756.873720000000050 194.884019999999990
f: 340 tv: 1 nM: 2
730.394289999999960 232.000000000000000
737.683470000000060 185.780579999999990
f: 341 tv: 0 nM: 2
748.430539999999950 249.425000000000010
755.040529999999990 194.475680000000010
f: 341 tv: 1 nM: 2
728.546510000000010 231.627900000000010
735.732539999999970 185.689930000000000
f: 342 tv: 0 nM: 2
746.909549999999970 249.031920000000010
753.408630000000020 194.548390000000010
f: 342 tv: 1 nM: 2
726.617129999999970 231.828830000000010
733.171450000000050 186.257139999999990
f: 343 tv: 0 nM: 2
744.876470000000040 248.163790000000010
751.856750000000030 194.394589999999990
f: 343 tv: 1 nM: 2
725.075870000000010 231.603460000000010
732.479739999999990 185.729739999999990
f: 344 tv: 0 nM: 2
743.000000000000000 248.336060000000000
750.207639999999970 194.385250000000010
f: 344 tv: 1 nM: 2
723.640260000000010 230.895690000000000
730.840640000000010 185.178130000000010
f: 345 tv: 0 nM: 2
741.241580000000000 247.556180000000010
748.581050000000000 193.843250000000010
f: 345 tv: 1 nM: 2
721.678589999999990 230.878570000000000
729.514159999999950 184.921979999999990
f: 346 tv: 0 nM: 2
739.619140000000020 247.663209999999990
746.623659999999970 193.348909999999990
f: 346 tv: 1 nM: 2
720.221310000000020 230.409840000000000
728.110410000000000 184.542939999999990
f: 347 tv: 0 nM: 2
737.103029999999990 246.942430000000000
745.300539999999960 193.132020000000010
f: 347 tv: 1 nM: 2
718.285219999999980 230.100680000000010
726.518620000000060 184.298139999999990
f: 348 tv: 0 nM: 2
735.362550000000060 246.318710000000010
743.446170000000050 192.843600000000010
f: 348 tv: 1 nM: 2
716.600649999999970 229.912749999999990
725.054319999999960 184.054350000000000
f: 349 tv: 0 nM: 2
733.229370000000020 246.244840000000010
741.909120000000030 192.419780000000000
f: 349 tv: 1 nM: 2
715.548710000000030 229.224030000000000
723.926939999999950 184.196149999999990
f: 350 tv: 0 nM: 2
731.896420000000030 245.863910000000000
740.051330000000010 192.291890000000000
f: 350 tv: 1 nM: 2
713.694460000000050 229.111120000000000
722.865850000000020 183.691059999999990
f: 351 tv: 0 nM: 2
730.562500000000000 245.492490000000000
738.729190000000020 191.594910000000000
f: 351 tv: 1 nM: 2
712.148440000000050 228.476560000000010
722.092220000000000 183.258860000000000
f: 352 tv: 0 nM: 2
728.420589999999950 245.250000000000000
737.176209999999970 191.171429999999990
f: 352 tv: 1 nM: 2
711.517519999999990 229.035100000000000
720.902159999999980 182.909420000000010
f: 353 tv: 0 nM: 2
726.623659999999970 244.755259999999990
735.121459999999960 190.728820000000010
f: 353 tv: 1 nM: 2
710.004209999999940 228.165249999999990
719.600649999999970 182.652600000000010
f: 354 tv: 0 nM: 2
724.769409999999990 243.870470000000010
733.754029999999940 190.475680000000010
f: 354 tv: 1 nM: 2
709.827090000000000 228.334599999999990
719.038450000000010 182.335659999999990
f: 355 tv: 0 nM: 2
723.263000000000030 243.537569999999990
731.828129999999990 190.041670000000010
f: 355 tv: 1 nM: 2
708.470580000000040 228.051469999999990
717.986210000000030 182.527590000000000
f: 356 tv: 0 nM: 2
720.517460000000030 243.505810000000000
730.081540000000020 189.554350000000000
f: 356 tv: 1 nM: 2
707.741149999999950 228.212770000000010
717.555179999999950 181.568180000000010
f: 357 tv: 0 nM: 2
719.031619999999980 243.215520000000000
728.548829999999950 189.451140000000010
f: 357 tv: 1 nM: 2
706.500000000000000 227.812070000000010
716.703309999999990 181.410000000000000
f: 358 tv: 0 nM: 2
717.306519999999980 242.479170000000010
727.200010000000020 189.310530000000000
f: 358 tv: 1 nM: 2
706.442199999999960 227.860549999999990
716.703309999999990 181.270000000000010
f: 359 tv: 0 nM: 2
715.052490000000030 242.370160000000000
725.742550000000050 188.851490000000010
f: 359 tv: 1 nM: 2
706.025020000000040 226.750000000000000
716.106139999999980 181.263700000000000
f: 360 tv: 0 nM: 2
713.703369999999950 241.621479999999990
724.822940000000020 188.041670000000010
f: 360 tv: 1 nM: 2
705.143310000000040 227.303329999999990
715.788450000000010 180.500000000000000
f: 361 tv: 0 nM: 2
712.056150000000000 241.806119999999990
723.822940000000020 188.010420000000010
f: 361 tv: 1 nM: 2
704.924129999999990 226.720689999999990
715.669920000000050 180.300659999999990
f: 362 tv: 0 nM: 2
710.938539999999990 241.477659999999990
722.104860000000030 187.233870000000000
f: 362 tv: 1 nM: 2
704.557800000000040 226.860549999999990
716.083920000000030 179.854019999999990
f: 363 tv: 0 nM: 2
709.476199999999950 241.208329999999990
722.123169999999960 186.899020000000010
f: 363 tv: 1 nM: 2
704.771420000000030 226.692860000000000
715.728209999999990 180.020140000000000
f: 364 tv: 0 nM: 2
708.442930000000050 240.475540000000000
721.095339999999960 186.136599999999990
f: 364 tv: 1 nM: 2
705.109619999999950 226.364030000000010
715.884339999999950 179.397960000000010
f: 365 tv: 0 nM: 2
707.528929999999950 240.514450000000010
720.497619999999980 185.936020000000010
f: 365 tv: 1 nM: 2
705.634770000000000 225.758860000000000
716.702639999999970 178.823530000000010
f: 366 tv: 0 nM: 2
706.948669999999990 240.291890000000000
720.284300000000030 185.406859999999990
f: 366 tv: 1 nM: 2
706.251769999999960 225.694240000000010
717.662600000000000 178.450930000000000
f: 367 tv: 0 nM: 2
706.142460000000030 239.739240000000000
720.109010000000010 184.936020000000010
f: 367 tv: 1 nM: 2
707.251530000000000 225.727540000000000
718.692990000000010 178.327480000000010
f: 368 tv: 0 nM: 2
706.037900000000040 239.800510000000000
720.063970000000040 184.469190000000000
f: 368 tv: 1 nM: 2
708.048400000000020 225.445159999999990
720.000000000000000 177.848099999999990
f: 369 tv: 0 nM: 2
706.309939999999980 239.125730000000000
720.526610000000010 184.010640000000000
f: 369 tv: 1 nM: 2
709.323549999999950 225.264710000000010
721.256229999999960 177.500000000000000
f: 370 tv: 0 nM: 2
706.202149999999960 239.324459999999990
721.234990000000040 183.744990000000000
f: 370 tv: 1 nM: 2
710.033999999999990 225.155329999999990
722.227539999999980 177.535930000000010
f: 371 tv: 0 nM: 2
706.524480000000040 239.328800000000000
721.868830000000000 183.131190000000000
f: 371 tv: 1 nM: 2
712.370000000000000 224.396670000000000
724.000000000000000 177.000000000000000
f: 372 tv: 0 nM: 2
707.108150000000020 238.896639999999990
722.401430000000000 183.000000000000000
f: 372 tv: 1 nM: 2
713.894710000000030 224.328949999999990
725.730770000000010 176.321689999999990
f: 373 tv: 0 nM: 2
708.081599999999980 238.660519999999990
723.457520000000050 182.929250000000000
f: 373 tv: 1 nM: 2
715.579290000000010 224.304869999999990
727.889710000000040 176.095580000000010
f: 374 tv: 0 nM: 2
709.010679999999980 238.590910000000010
724.637880000000000 182.450930000000000
f: 374 tv: 1 nM: 2
717.000000000000000 224.315949999999990
729.588809999999970 175.970400000000010
f: 375 tv: 0 nM: 2
710.478150000000030 238.803280000000000
725.860959999999980 182.112200000000000
f: 375 tv: 1 nM: 2
720.273069999999960 224.014190000000010
731.667730000000010 175.850940000000010
f: 376 tv: 0 nM: 2
712.075010000000020 238.925000000000010
727.630310000000010 182.045030000000000
f: 376 tv: 1 nM: 2
722.628360000000040 224.168920000000010
733.638919999999980 175.701380000000000
f: 377 tv: 0 nM: 2
714.108700000000000 239.184779999999990
729.449280000000040 182.050720000000010
f: 377 tv: 1 nM: 2
725.000000000000000 223.892850000000010
736.446289999999980 175.045459999999990
f: 378 tv: 0 nM: 2
715.665769999999950 239.134220000000000
731.734249999999970 181.896390000000000
f: 378 tv: 1 nM: 2
727.041020000000000 224.152989999999990
738.277339999999980 175.519530000000000
f: 379 tv: 0 nM: 2
717.707890000000020 239.750000000000000
733.693539999999980 182.000000000000000
f: 379 tv: 1 nM: 2
729.399350000000030 224.087250000000010
740.330929999999970 174.989210000000010
f: 380 tv: 0 nM: 2
719.691900000000030 239.555560000000010
735.595029999999950 182.000000000000000
f: 380 tv: 1 nM: 2
732.110289999999960 223.904419999999990
743.000000000000000 175.000000000000000
f: 381 tv: 0 nM: 2
722.236819999999970 239.856460000000000
737.954770000000050 181.964280000000000
f: 381 tv: 1 nM: 2
734.566469999999980 223.813289999999990
745.296330000000010 175.025929999999990
f: 382 tv: 0 nM: 2
724.271120000000000 240.179110000000010
740.081729999999990 181.918270000000010
f: 382 tv: 1 nM: 2
737.054319999999960 224.054350000000000
747.556760000000050 175.120579999999990
f: 383 tv: 0 nM: 2
727.350460000000000 240.551469999999990
742.547969999999960 182.093610000000010
f: 383 tv: 1 nM: 2
739.655639999999950 224.135760000000000
749.646240000000030 174.962580000000000
f: 384 tv: 0 nM: 2
730.027770000000030 240.952030000000010
745.274409999999990 182.044189999999990
f: 384 tv: 1 nM: 2
742.351260000000020 224.376589999999990
752.107610000000020 174.917720000000000
f: 385 tv: 0 nM: 2
732.482120000000010 241.079090000000010
747.962459999999960 182.429579999999990
f: 385 tv: 1 nM: 2
745.000000000000000 224.500000000000000
753.986999999999970 174.928570000000010
f: 386 tv: 0 nM: 2
735.385009999999970 241.205000000000010
750.358089999999950 182.290539999999990
f: 386 tv: 1 nM: 2
747.033320000000000 223.977780000000000
756.348079999999980 174.905059999999990
f: 387 tv: 0 nM: 2
737.892699999999990 241.519520000000000
752.750000000000000 182.353610000000000
f: 387 tv: 1 nM: 2
749.351260000000020 224.553800000000000
758.664490000000000 175.106450000000000
f: 388 tv: 0 nM: 2
740.953859999999960 241.871350000000010
755.187500000000000 182.821120000000010
f: 388 tv: 1 nM: 2
751.116639999999960 224.583329999999990
760.392330000000020 175.017370000000000
f: 389 tv: 0 nM: 2
743.198980000000010 242.072139999999990
757.983579999999960 182.873250000000010
f: 389 tv: 1 nM: 2
753.826900000000020 224.429489999999990
762.321649999999980 175.171330000000010
f: 390 tv: 0 nM: 2
746.490599999999970 242.910799999999990
760.586000000000010 183.076920000000000
f: 390 tv: 1 nM: 2
755.512880000000000 225.167740000000010
763.927609999999960 175.186200000000010
f: 391 tv: 0 nM: 2
749.295589999999950 242.795559999999990
763.705320000000030 183.171490000000010
f: 391 tv: 1 nM: 2
757.513429999999970 224.751679999999990
765.486940000000000 175.588240000000010
f: 392 tv: 0 nM: 2
752.500000000000000 243.000000000000000
766.424319999999970 183.548160000000000
f: 392 tv: 1 nM: 2
759.376589999999960 224.509490000000000
767.513490000000050 175.641889999999990
f: 393 tv: 0 nM: 2
755.298580000000020 243.076380000000000
769.002500000000050 183.361120000000000
f: 393 tv: 1 nM: 2
760.845220000000040 225.083329999999990
768.986570000000030 175.600680000000010
f: 394 tv: 0 nM: 2
758.032040000000050 243.344830000000000
771.549740000000040 183.945500000000010
f: 394 tv: 1 nM: 2
762.847530000000010 225.070920000000000
770.935359999999950 175.517010000000000
f: 395 tv: 0 nM: 2
760.933170000000020 243.715350000000000
774.002320000000050 183.637210000000010
f: 395 tv: 1 nM: 2
763.821410000000010 225.035720000000000
771.700010000000020 175.731249999999990
f: 396 tv: 0 nM: 2
763.868830000000000 243.952969999999990
776.497679999999950 184.309630000000000
f: 396 tv: 1 nM: 2
765.734500000000030 225.068970000000010
773.261409999999960 176.218950000000010
f: 397 tv: 0 nM: 2
766.700929999999970 244.023930000000010
778.984379999999990 184.158480000000000
f: 397 tv: 1 nM: 2
767.454529999999980 225.115389999999990
774.445190000000030 176.048390000000010
f: 398 tv: 0 nM: 2
769.470339999999960 244.189500000000010
781.234069999999970 184.474470000000000
f: 398 tv: 1 nM: 2
768.330320000000030 225.206050000000000
775.321649999999980 176.185319999999990
f: 399 tv: 0 nM: 2
772.356450000000000 244.334930000000010
783.829470000000010 184.693540000000010
f: 399 tv: 1 nM: 2
769.554570000000010 225.333329999999990
776.926150000000010 176.171140000000010
f: 400 tv: 0 nM: 2
774.647519999999990 244.467500000000000
786.158509999999980 185.092680000000000
f: 400 tv: 1 nM: 2
771.201230000000010 225.396350000000010
777.394409999999990 176.689439999999990
f: 401 tv: 0 nM: 2
777.121279999999960 244.858920000000010
788.547969999999960 185.111880000000010
f: 401 tv: 1 nM: 2
772.187930000000050 225.127399999999990
778.658509999999980 176.512190000000000
f: 402 tv: 0 nM: 2
779.576720000000020 245.006970000000000
791.094360000000050 185.759430000000010
f: 402 tv: 1 nM: 2
772.850339999999960 225.291980000000000
779.524409999999990 176.695130000000010
f: 403 tv: 0 nM: 2
782.418639999999980 245.028699999999990
793.260679999999980 185.779619999999990
f: 403 tv: 1 nM: 2
774.117070000000010 225.376589999999990
780.217530000000010 177.139620000000010
f: 404 tv: 0 nM: 2
784.500000000000000 245.500000000000000
794.671939999999950 186.058820000000000
f: 404 tv: 1 nM: 2
774.907169999999950 225.671429999999990
780.618770000000040 177.393750000000010
f: 405 tv: 0 nM: 2
786.672239999999990 245.990430000000000
796.756650000000040 186.849560000000000
f: 405 tv: 1 nM: 2
775.500000000000000 225.875850000000010
781.306879999999980 177.255169999999990
f: 406 tv: 0 nM: 2
788.939759999999980 246.091520000000000
798.451170000000050 187.113949999999990
f: 406 tv: 1 nM: 2
775.837949999999980 226.137939999999990
782.098510000000030 178.098480000000000
f: 407 tv: 0 nM: 2
791.280939999999990 246.723819999999990
800.295470000000020 187.577270000000000
f: 407 tv: 1 nM: 2
776.587400000000000 226.248250000000010
782.611819999999970 178.375000000000000
f: 408 tv: 0 nM: 2
792.698489999999990 247.032670000000000
802.208129999999980 187.918659999999990
f: 408 tv: 1 nM: 2
777.459470000000010 226.993239999999990
782.617250000000010 178.806900000000010
f: 409 tv: 0 nM: 2
795.262759999999960 247.522960000000010
803.942689999999970 188.479360000000010
f: 409 tv: 1 nM: 2
777.974979999999960 227.206250000000010
783.549989999999980 179.216680000000000
f: 410 tv: 0 nM: 2
796.770200000000050 247.820709999999990
805.383550000000010 188.947499999999990
f: 410 tv: 1 nM: 2
778.559449999999970 227.660840000000010
784.073849999999990 179.500000000000000
f: 411 tv: 0 nM: 2
798.576540000000020 248.244020000000010
806.824769999999940 189.453610000000000
f: 411 tv: 1 nM: 2
779.003839999999970 227.465650000000010
784.021240000000030 179.800000000000010
f: 412 tv: 0 nM: 2
800.332459999999970 248.593079999999990
808.033509999999980 190.024550000000000
f: 412 tv: 1 nM: 2
778.762330000000020 227.509260000000010
784.847049999999970 180.152989999999990
f: 413 tv: 0 nM: 2
801.345820000000000 249.280380000000010
809.381840000000010 190.645450000000010
f: 413 tv: 1 nM: 2
779.500000000000000 227.820690000000010
784.656680000000050 180.449999999999990
f: 414 tv: 0 nM: 2
803.229609999999980 249.739790000000000
810.315669999999950 191.078340000000000
f: 414 tv: 1 nM: 2
779.712769999999980 227.950349999999990
784.804080000000000 181.168920000000010
f: 415 tv: 0 nM: 2
804.030210000000010 250.096160000000000
811.304319999999960 191.871980000000010
f: 415 tv: 1 nM: 2
780.039859999999980 228.836960000000000
784.882749999999990 181.279310000000010
f: 416 tv: 0 nM: 2
805.571779999999990 250.779910000000000
812.047180000000030 192.589630000000000
f: 416 tv: 1 nM: 2
780.119689999999990 228.992950000000010
785.080749999999970 182.173080000000000
f: 417 tv: 0 nM: 2
806.932800000000040 251.266130000000000
813.086429999999950 193.198590000000000
f: 417 tv: 1 nM: 2
779.825010000000020 229.225010000000000
785.175169999999980 182.554139999999990
f: 418 tv: 0 nM: 2
808.035709999999990 251.816329999999990
813.500000000000000 193.775119999999990
f: 418 tv: 1 nM: 2
780.345339999999960 230.053959999999990
784.910949999999960 182.910969999999990
f: 419 tv: 0 nM: 2
808.426820000000020 252.117070000000010
814.421630000000050 193.921660000000000
f: 419 tv: 1 nM: 2
779.937990000000010 230.446290000000000
784.230159999999960 183.476200000000010
f: 420 tv: 0 nM: 2
809.657469999999990 252.522510000000010
814.934020000000030 194.489849999999990
f: 420 tv: 1 nM: 2
779.530819999999950 230.825349999999990
784.407780000000000 184.000000000000000
f: 421 tv: 0 nM: 2
810.066829999999980 252.794559999999990
815.293459999999980 195.075120000000000
f: 421 tv: 1 nM: 2
779.916690000000020 231.000000000000000
784.082700000000050 184.131580000000010
f: 422 tv: 0 nM: 2
810.568729999999960 253.016590000000010
815.294250000000030 195.736850000000000
f: 422 tv: 1 nM: 2
780.031010000000040 231.120150000000000
783.417299999999950 184.586469999999990
f: 423 tv: 0 nM: 2
811.212099999999960 253.378780000000010
815.469789999999990 195.955810000000010
f: 423 tv: 1 nM: 2
779.349669999999950 231.157350000000010
783.879820000000000 184.745190000000010
f: 424 tv: 0 nM: 2
811.000000000000000 253.500000000000000
815.598209999999990 196.129470000000000
f: 424 tv: 1 nM: 2
779.028929999999950 230.669420000000000
782.902100000000020 185.031460000000010
f: 425 tv: 0 nM: 2
811.393919999999980 253.313130000000000
815.415470000000030 196.471010000000010
f: 425 tv: 1 nM: 2
778.823790000000030 231.356550000000000
782.033320000000000 185.229629999999990
f: 426 tv: 0 nM: 2
811.597959999999940 253.376280000000010
815.839479999999980 196.350010000000000
f: 426 tv: 1 nM: 2
778.039369999999960 231.122040000000000
781.614069999999970 185.812070000000010
f: 427 tv: 0 nM: 2
811.404049999999980 253.424240000000000
815.022950000000040 196.532100000000010
f: 427 tv: 1 nM: 2
777.151730000000040 231.603460000000010
780.976199999999950 185.455780000000000
f: 428 tv: 0 nM: 2
811.283450000000020 253.360960000000010
814.450200000000000 196.760179999999990
f: 428 tv: 1 nM: 2
776.031250000000000 231.371520000000000
779.847049999999970 185.847019999999990
f: 429 tv: 0 nM: 2
810.581599999999980 253.139479999999990
814.049189999999950 196.455960000000000
f: 429 tv: 1 nM: 2
775.546690000000010 231.326660000000000
779.416690000000020 185.442309999999990
f: 430 tv: 0 nM: 2
809.948909999999960 252.572589999999990
813.236509999999950 196.452699999999990
f: 430 tv: 1 nM: 2
774.320680000000040 231.089660000000010
778.041990000000060 185.465650000000010
f: 431 tv: 0 nM: 2
809.353700000000000 252.412229999999990
812.192320000000000 196.543270000000010
f: 431 tv: 1 nM: 2
773.996520000000030 230.690980000000000
777.000000000000000 185.107149999999990
f: 432 tv: 0 nM: 2
808.751399999999990 252.046969999999990
811.627380000000020 196.036059999999990
f: 432 tv: 1 nM: 2
772.451419999999980 230.555560000000010
775.635009999999970 185.025540000000010
f: 433 tv: 0 nM: 2
807.638180000000030 251.731159999999990
810.204889999999980 196.163420000000000
f: 433 tv: 1 nM: 2
771.037479999999960 230.412510000000000
775.074100000000040 184.944439999999990
f: 434 tv: 0 nM: 2
806.131710000000000 251.293020000000010
808.620850000000020 195.893370000000000
f: 434 tv: 1 nM: 2
770.321410000000010 230.454090000000010
773.257690000000030 184.942309999999990
f: 435 tv: 0 nM: 2
805.381899999999970 250.854400000000000
807.553649999999950 195.039030000000000
f: 435 tv: 1 nM: 2
768.713809999999970 229.865129999999990
772.823300000000020 184.744350000000000
f: 436 tv: 0 nM: 2
803.648249999999960 250.620610000000000
806.051019999999990 194.632659999999990
f: 436 tv: 1 nM: 2
767.909729999999970 229.576380000000000
771.000000000000000 184.000000000000000
f: 437 tv: 0 nM: 2
802.301090000000040 250.386730000000000
804.510310000000000 194.396909999999990
f: 437 tv: 1 nM: 2
766.470220000000040 229.751650000000010
770.230770000000010 183.926580000000000
f: 438 tv: 0 nM: 2
800.235109999999960 249.313510000000010
802.727300000000010 194.268190000000000
f: 438 tv: 1 nM: 2
764.535459999999940 229.145160000000000
768.755620000000020 183.939850000000010
f: 439 tv: 0 nM: 2
798.635620000000020 249.396269999999990
800.971990000000010 193.929900000000000
f: 439 tv: 1 nM: 2
763.974000000000050 229.019489999999990
767.765930000000030 183.712770000000010
f: 440 tv: 0 nM: 2
797.201109999999970 248.935759999999990
799.058099999999970 193.941930000000010
f: 440 tv: 1 nM: 2
762.280150000000050 228.487079999999990
766.085450000000040 183.440169999999990
f: 441 tv: 0 nM: 2
794.823980000000010 248.400510000000000
797.273739999999980 193.293290000000010
f: 441 tv: 1 nM: 2
761.732539999999970 228.124020000000000
764.678040000000010 183.367430000000010
f: 442 tv: 0 nM: 2
793.086369999999990 248.460739999999990
795.758789999999980 193.183410000000010
f: 442 tv: 1 nM: 2
759.951360000000020 228.283189999999990
762.921630000000050 183.167910000000010
f: 443 tv: 0 nM: 2
791.465149999999990 248.298509999999990
792.914610000000040 192.946339999999990
f: 443 tv: 1 nM: 2
759.004029999999940 228.681459999999990
762.383360000000040 183.530000000000000
f: 444 tv: 0 nM: 2
789.292109999999980 247.881580000000010
791.318179999999980 192.923450000000000
f: 444 tv: 1 nM: 2
757.265869999999950 227.869049999999990
760.598020000000020 182.915040000000000
f: 445 tv: 0 nM: 2
786.907100000000010 247.822399999999990
789.171140000000040 192.639630000000010
f: 445 tv: 1 nM: 2
755.851440000000030 228.054350000000000
759.929080000000000 182.929110000000010
f: 446 tv: 0 nM: 2
785.048949999999990 247.796390000000000
787.017389999999980 192.661700000000000
f: 446 tv: 1 nM: 2
754.945680000000040 228.148540000000000
758.726990000000000 182.930919999999990
f: 447 tv: 0 nM: 2
782.757320000000050 247.514620000000010
785.129329999999980 192.246260000000010
f: 447 tv: 1 nM: 2
752.958980000000000 228.055970000000000
757.380430000000050 182.365939999999990
f: 448 tv: 0 nM: 2
780.240360000000010 247.475140000000010
782.606080000000020 192.358579999999990
f: 448 tv: 1 nM: 2
752.367799999999990 228.429750000000010
755.621759999999990 182.679489999999990
f: 449 tv: 0 nM: 2
777.846620000000030 247.199389999999990
780.625610000000050 191.933500000000010
f: 449 tv: 1 nM: 2
750.709039999999960 228.028690000000010
755.402889999999960 182.413670000000000
f: 450 tv: 0 nM: 2
775.721679999999990 247.314439999999990
778.378839999999970 192.048970000000000
f: 450 tv: 1 nM: 2
749.537600000000000 228.195500000000010
754.483209999999990 182.873950000000010
f: 451 tv: 0 nM: 2
773.241999999999960 247.337770000000010
776.458800000000000 192.250000000000000
f: 451 tv: 1 nM: 2
748.532349999999950 228.708630000000000
753.737610000000020 182.471630000000000
f: 452 tv: 0 nM: 2
771.105649999999970 247.543810000000010
774.040280000000050 192.199050000000000
f: 452 tv: 1 nM: 2
748.078369999999950 228.720149999999990
753.000000000000000 182.787870000000000
f: 453 tv: 0 nM: 2
769.253839999999970 247.533340000000010
771.962890000000020 192.056929999999990
f: 453 tv: 1 nM: 2
747.110289999999960 229.014710000000010
751.980770000000010 183.288469999999990
f: 454 tv: 0 nM: 2
767.051330000000010 247.627029999999990
769.289610000000040 192.379780000000010
f: 454 tv: 1 nM: 2
746.460450000000040 229.255400000000010
751.349669999999950 183.038469999999990
f: 455 tv: 0 nM: 2
764.681150000000000 248.125000000000000
768.038879999999950 192.367870000000010
f: 455 tv: 1 nM: 2
746.337040000000000 229.437040000000000
751.014710000000040 183.110289999999990
f: 456 tv: 0 nM: 2
762.455749999999970 248.455729999999990
766.000000000000000 192.500000000000000
f: 456 tv: 1 nM: 2
745.388490000000050 230.133090000000010
750.583309999999980 183.543340000000000
f: 457 tv: 0 nM: 2
760.924989999999980 248.755010000000000
764.789369999999960 192.639590000000000
f: 457 tv: 1 nM: 2
745.851440000000030 230.054350000000000
750.444820000000050 183.529220000000010
f: 458 tv: 0 nM: 2
758.778080000000050 248.868290000000000
762.903440000000050 192.764850000000000
f: 458 tv: 1 nM: 2
745.728269999999950 230.663040000000000
750.454529999999980 183.884610000000010
f: 459 tv: 0 nM: 2
757.058530000000020 249.393620000000000
760.866149999999950 192.886370000000000
f: 459 tv: 1 nM: 2
745.536740000000010 231.058820000000000
750.422239999999990 183.833329999999990
f: 460 tv: 0 nM: 2
755.630549999999970 249.839900000000000
759.519170000000030 193.114839999999990
f: 460 tv: 1 nM: 2
745.762759999999960 231.284670000000010
750.673459999999980 183.976200000000010
f: 461 tv: 0 nM: 2
754.000000000000000 250.500000000000000
758.131170000000000 192.982670000000010
f: 461 tv: 1 nM: 2
746.427980000000050 232.343220000000000
750.761169999999990 184.133760000000000
f: 462 tv: 0 nM: 2
752.858889999999970 251.121289999999990
757.099550000000020 193.845980000000000
f: 462 tv: 1 nM: 2
746.683589999999980 232.503909999999990
751.731260000000020 184.768750000000010
f: 463 tv: 0 nM: 2
751.826109999999970 251.871980000000010
756.000000000000000 194.000000000000000
f: 463 tv: 1 nM: 2
747.577999999999970 233.106380000000000
752.583309999999980 184.770000000000010
f: 464 tv: 0 nM: 2
751.049189999999950 252.544040000000000
755.236760000000000 194.236729999999990
f: 464 tv: 1 nM: 2
749.000000000000000 234.000000000000000
753.577390000000040 185.500000000000000
f: 465 tv: 0 nM: 2
750.130310000000010 253.513309999999990
754.461909999999990 194.957400000000010
f: 465 tv: 1 nM: 2
750.543329999999970 234.336670000000000
754.989559999999980 185.454870000000000
f: 466 tv: 0 nM: 2
749.735779999999980 254.489640000000010
753.672730000000000 195.490910000000010
f: 466 tv: 1 nM: 2
751.455810000000040 234.948970000000000
756.486570000000030 185.986570000000000
f: 467 tv: 0 nM: 2
749.142519999999990 255.537510000000000
753.331239999999980 196.181430000000010
f: 467 tv: 1 nM: 2
753.488460000000030 235.942309999999990
757.606260000000020 186.568760000000000
f: 468 tv: 0 nM: 2
748.192500000000000 256.409089999999990
753.362060000000040 196.435350000000000
f: 468 tv: 1 nM: 2
754.724000000000050 236.613630000000000
758.923829999999950 186.880799999999990
f: 469 tv: 0 nM: 2
748.111390000000030 257.056949999999970
752.675420000000030 197.241230000000000
f: 469 tv: 1 nM: 2
756.261899999999970 237.020420000000000
760.664490000000000 187.035490000000010
f: 470 tv: 0 nM: 2
748.321410000000010 258.578579999999990
752.581909999999990 197.304630000000000
f: 470 tv: 1 nM: 2
758.646240000000030 237.874149999999990
762.912780000000000 187.399319999999990
f: 471 tv: 0 nM: 2
748.210019999999990 259.052520000000020
752.769409999999990 198.023709999999990
f: 471 tv: 1 nM: 2
761.210690000000000 238.475010000000000
764.400020000000040 187.806240000000000
f: 472 tv: 0 nM: 2
748.394589999999990 260.042599999999990
752.535089999999970 198.394620000000000
f: 472 tv: 1 nM: 2
763.023800000000050 238.673460000000010
766.606260000000020 188.287510000000000
f: 473 tv: 0 nM: 2
748.632259999999970 260.957400000000010
752.814150000000040 198.911499999999990
f: 473 tv: 1 nM: 2
766.892879999999990 237.892850000000010
768.736390000000030 188.412129999999990
f: 474 tv: 0 nM: 2
748.877140000000050 261.808200000000000
752.897100000000020 199.430039999999990
f: 474 tv: 1 nM: 2
767.943480000000020 240.032749999999990
770.796079999999960 188.638150000000000
f: 475 tv: 0 nM: 2
749.209719999999950 262.832640000000030
753.131470000000040 199.959049999999990
f: 475 tv: 1 nM: 2
770.360410000000000 240.555190000000010
773.418760000000020 189.300000000000010
f: 476 tv: 0 nM: 2
749.480770000000010 263.391020000000030
753.060299999999980 200.459139999999990
f: 476 tv: 1 nM: 2
772.602110000000040 241.250000000000000
774.915039999999980 189.500000000000000
f: 477 tv: 0 nM: 2
749.711000000000010 264.358639999999980
753.195190000000030 200.659359999999990
f: 477 tv: 1 nM: 2
775.145080000000010 242.003080000000010
777.512209999999980 189.579270000000010
f: 478 tv: 0 nM: 2
750.376039999999990 265.224789999999980
753.545110000000020 201.258190000000010
f: 478 tv: 1 nM: 2
777.500000000000000 242.500000000000000
779.343570000000000 189.798890000000000
f: 479 tv: 0 nM: 2
750.156370000000040 266.166659999999980
753.397950000000040 201.412250000000000
f: 479 tv: 1 nM: 2
780.103640000000040 242.939030000000000
781.422850000000040 190.182099999999990
f: 480 tv: 0 nM: 2
750.453740000000040 266.883269999999980
753.870000000000000 202.033999999999990
f: 480 tv: 1 nM: 2
782.135740000000060 243.543049999999990
783.618349999999960 190.573960000000000
f: 481 tv: 0 nM: 2
750.847719999999980 267.693420000000000
754.008000000000040 202.201200000000000
f: 481 tv: 1 nM: 2
785.373050000000030 244.488460000000000
785.907100000000010 190.581970000000010
f: 482 tv: 0 nM: 2
751.090209999999960 268.492160000000010
754.464910000000030 202.456600000000010
f: 482 tv: 1 nM: 2
787.000000000000000 244.500000000000000
787.968930000000000 190.644070000000000
f: 483 tv: 0 nM: 2
751.078489999999990 269.000000000000000
754.375000000000000 202.666670000000010
f: 483 tv: 1 nM: 2
789.453129999999990 245.053130000000010
790.369810000000030 190.627209999999990
f: 484 tv: 0 nM: 2
751.353759999999970 269.624509999999990
754.198120000000020 203.020370000000010
f: 484 tv: 1 nM: 2
792.205690000000000 245.634750000000000
792.101620000000030 191.328869999999990
f: 485 tv: 0 nM: 2
751.533999999999990 270.390019999999990
754.214540000000060 203.301179999999990
f: 485 tv: 1 nM: 2
794.961549999999990 245.916079999999990
794.513060000000000 191.473819999999990
f: 486 tv: 0 nM: 2
751.550839999999990 270.961389999999990
754.197329999999970 203.386979999999990
f: 486 tv: 1 nM: 2
796.913450000000010 246.131409999999990
796.707089999999990 191.597630000000010
f: 487 tv: 0 nM: 2
751.764459999999990 271.310819999999980
754.195740000000000 203.412800000000000
f: 487 tv: 1 nM: 2
799.246759999999990 246.103900000000010
798.752619999999980 191.492189999999990
f: 488 tv: 0 nM: 2
751.329410000000050 272.213709999999990
753.876830000000040 203.431990000000010
f: 488 tv: 1 nM: 2
801.250000000000000 246.638880000000000
800.777770000000030 191.520199999999990
f: 489 tv: 0 nM: 2
751.524229999999990 272.613800000000030
753.862120000000000 203.435669999999990
f: 489 tv: 1 nM: 2
803.687500000000000 247.274990000000000
802.916690000000020 191.611120000000000
f: 490 tv: 0 nM: 2
751.576659999999950 273.470800000000000
753.595400000000040 203.412219999999990
f: 490 tv: 1 nM: 2
806.645689999999950 247.437150000000000
804.946350000000050 191.762710000000000
f: 491 tv: 0 nM: 2
751.742430000000010 273.712130000000000
753.469180000000050 203.538040000000000
f: 491 tv: 1 nM: 2
808.861570000000030 247.412430000000000
807.318419999999950 191.466479999999990
f: 492 tv: 0 nM: 2
751.291200000000000 274.315000000000000
753.076360000000020 203.569089999999990
f: 492 tv: 1 nM: 2
810.667599999999990 247.986269999999990
808.650510000000050 191.599490000000000
f: 493 tv: 0 nM: 2
751.000000000000000 274.500000000000000
752.620059999999970 203.693540000000010
f: 493 tv: 1 nM: 2
812.971679999999990 248.048970000000000
810.541690000000020 191.541670000000010
f: 494 tv: 0 nM: 2
750.397219999999950 275.012209999999980
752.021420000000030 203.753570000000000
f: 494 tv: 1 nM: 2
815.466130000000020 248.320310000000010
812.907720000000040 191.253850000000000
f: 495 tv: 0 nM: 2
749.836300000000050 275.178069999999990
751.375000000000000 203.498250000000010
f: 495 tv: 1 nM: 2
817.387079999999970 248.403230000000010
814.418639999999980 191.071779999999990
f: 496 tv: 0 nM: 2
749.000000000000000 275.359770000000030
750.564820000000050 203.358370000000010
f: 496 tv: 1 nM: 2
819.192500000000000 248.350269999999990
816.471310000000020 190.837330000000010
f: 497 tv: 0 nM: 2
748.546140000000040 275.721409999999990
750.000000000000000 202.640230000000000
f: 497 tv: 1 nM: 2
821.610540000000010 248.463169999999990
818.182249999999950 190.140400000000000
f: 498 tv: 0 nM: 2
747.898320000000010 275.784760000000010
749.428099999999970 202.599320000000010
f: 498 tv: 1 nM: 2
824.094969999999990 248.583800000000000
820.056950000000030 189.868810000000000
f: 499 tv: 0 nM: 2
747.617190000000050 275.892729999999970
748.837340000000040 201.991440000000010
f: 499 tv: 1 nM: 2
826.209529999999970 248.028560000000000
821.985840000000050 189.731140000000010
f: 500 tv: 0 nM: 2
747.267209999999980 275.806550000000020
748.295470000000020 201.724030000000000
f: 500 tv: 1 nM: 2
828.341980000000040 247.974060000000010
823.945249999999990 189.054759999999990
f: 501 tv: 0 nM: 2
746.713129999999980 275.786900000000000
747.458740000000030 201.143570000000010
f: 501 tv: 1 nM: 2
830.349730000000020 248.015549999999990
825.215329999999990 188.972780000000000
f: 502 tv: 0 nM: 2
745.797730000000000 275.877009999999980
746.377439999999980 200.977420000000000
f: 502 tv: 1 nM: 2
832.360350000000040 247.860369999999990
826.819889999999990 188.992889999999990
f: 503 tv: 0 nM: 2
744.640560000000050 275.872189999999990
745.260800000000020 200.707640000000000
f: 503 tv: 1 nM: 2
833.599979999999960 247.955810000000010
827.883910000000010 188.649290000000010
f: 504 tv: 0 nM: 2
743.527339999999980 275.908360000000020
744.131470000000040 200.131499999999990
f: 504 tv: 1 nM: 2
835.251160000000030 248.016590000000010
829.319030000000000 188.018100000000000
f: 505 tv: 0 nM: 2
742.151060000000030 275.806850000000000
742.615599999999970 199.728119999999990
f: 505 tv: 1 nM: 2
836.066159999999970 247.860289999999990
830.328060000000050 187.990950000000000
f: 506 tv: 0 nM: 2
740.661070000000000 275.596619999999970
741.319150000000040 199.316039999999990
f: 506 tv: 1 nM: 2
837.324889999999980 247.875580000000010
830.702149999999960 187.502170000000010
f: 507 tv: 0 nM: 2
739.364199999999980 275.351839999999980
739.631960000000050 198.765530000000010
f: 507 tv: 1 nM: 2
838.431400000000050 247.546460000000000
831.500000000000000 187.082979999999990
f: 508 tv: 0 nM: 2
737.934750000000010 274.934779999999990
738.004820000000000 198.014420000000000
f: 508 tv: 1 nM: 2
838.878360000000040 247.063060000000010
831.881039999999980 186.671809999999990
f: 509 tv: 0 nM: 2
736.382690000000030 274.364199999999980
736.579889999999980 197.201280000000000
f: 509 tv: 1 nM: 2
839.708499999999960 246.890140000000000
832.282529999999950 185.975339999999990
f: 510 tv: 0 nM: 2
734.492250000000010 273.687900000000010
735.043270000000010 196.254809999999990
f: 510 tv: 1 nM: 2
839.997930000000000 246.419080000000010
832.360599999999980 185.267699999999990
f: 511 tv: 0 nM: 2
732.846620000000030 273.281709999999980
733.220339999999960 195.896649999999990
f: 511 tv: 1 nM: 2
839.900020000000040 245.956529999999990
832.291320000000040 184.978260000000010
f: 512 tv: 0 nM: 2
731.051939999999950 272.412480000000020
731.324830000000020 195.066880000000000
f: 512 tv: 1 nM: 2
839.395999999999960 245.480089999999990
831.703309999999990 184.535259999999990
f: 513 tv: 0 nM: 2
729.040529999999990 271.627630000000010
729.348449999999960 194.164060000000010
f: 513 tv: 1 nM: 2
838.831180000000020 244.777050000000000
830.536380000000010 183.759089999999990
f: 514 tv: 0 nM: 2
726.957700000000050 270.880679999999980
727.096499999999990 193.204119999999990
f: 514 tv: 1 nM: 2
838.412479999999960 244.437500000000000
829.668879999999940 183.000000000000000
f: 515 tv: 0 nM: 2
724.666690000000020 269.802460000000000
725.480289999999970 192.462130000000000
f: 515 tv: 1 nM: 2
836.957580000000010 243.841520000000000
828.811950000000020 182.153840000000000
f: 516 tv: 0 nM: 2
722.650819999999950 268.983610000000000
723.355410000000010 191.636920000000000
f: 516 tv: 1 nM: 2
835.911740000000010 243.151260000000010
827.461180000000010 181.888119999999990
f: 517 tv: 0 nM: 2
720.537900000000040 268.474240000000010
721.387330000000020 191.090489999999990
f: 517 tv: 1 nM: 2
834.370059999999970 242.958149999999990
825.469849999999950 181.409480000000000
f: 518 tv: 0 nM: 2
718.573489999999990 267.939300000000000
719.263730000000010 190.265369999999990
f: 518 tv: 1 nM: 2
832.455870000000000 242.376049999999990
824.401730000000040 180.971620000000000
f: 519 tv: 0 nM: 2
716.468200000000020 267.340910000000010
717.242129999999970 190.157230000000000
f: 519 tv: 1 nM: 2
830.443970000000040 241.957400000000010
822.228330000000030 180.938350000000010
f: 520 tv: 0 nM: 2
714.398440000000050 266.723079999999980
714.907040000000050 189.717960000000010
f: 520 tv: 1 nM: 2
828.452940000000010 241.822880000000000
819.897889999999960 180.534040000000000
f: 521 tv: 0 nM: 2
712.229550000000020 266.047180000000030
712.658080000000040 189.303220000000010
f: 521 tv: 1 nM: 2
825.818790000000040 241.300459999999990
817.500000000000000 180.151109999999990
f: 522 tv: 0 nM: 2
710.371890000000010 265.734379999999990
711.006350000000000 189.382170000000000
f: 522 tv: 1 nM: 2
823.582580000000010 240.939730000000000
815.328060000000050 180.058820000000000
f: 523 tv: 0 nM: 2
708.389770000000000 265.513980000000000
709.241030000000020 189.154720000000000
f: 523 tv: 1 nM: 2
820.747740000000020 241.070449999999990
812.302609999999960 180.184200000000000
f: 524 tv: 0 nM: 2
706.538329999999970 265.526059999999970
707.110599999999980 189.177889999999990
f: 524 tv: 1 nM: 2
817.780939999999990 241.214280000000000
809.659909999999970 180.470720000000000
f: 525 tv: 0 nM: 2
704.787479999999960 265.524990000000000
705.614140000000020 190.036970000000000
f: 525 tv: 1 nM: 2
814.868039999999950 241.664350000000010
807.049560000000040 181.096980000000000
f: 526 tv: 0 nM: 2
703.459290000000010 266.024409999999990
704.006769999999960 190.251690000000000
f: 526 tv: 1 nM: 2
811.944150000000040 241.983000000000000
804.527649999999990 181.746550000000010
f: 527 tv: 0 nM: 2
701.816040000000040 266.410370000000000
702.210079999999950 191.241320000000000
f: 527 tv: 1 nM: 2
809.039369999999960 242.701380000000000
801.625549999999980 182.239730000000010
f: 528 tv: 0 nM: 2
700.567930000000050 266.938510000000010
701.309449999999970 192.174270000000010
f: 528 tv: 1 nM: 2
806.567869999999970 243.085970000000000
799.009829999999970 183.083329999999990
f: 529 tv: 0 nM: 2
699.549319999999970 267.746699999999980
699.815429999999990 193.211410000000000
f: 529 tv: 1 nM: 2
803.436950000000020 244.008999999999990
796.020020000000050 184.179990000000000
f: 530 tv: 0 nM: 2
698.563970000000040 268.050509999999970
698.739069999999970 194.107740000000010
f: 530 tv: 1 nM: 2
801.368290000000000 244.868290000000000
793.730040000000030 184.769960000000000
f: 531 tv: 0 nM: 2
697.903320000000010 268.583340000000020
698.092830000000050 194.842860000000000
f: 531 tv: 1 nM: 2
798.275939999999990 245.158019999999990
791.089169999999970 185.457750000000000
f: 532 tv: 0 nM: 2
697.317750000000050 268.834439999999970
697.099979999999960 195.528809999999990
f: 532 tv: 1 nM: 2
795.536070000000000 245.867780000000010
788.540280000000050 186.125599999999990
f: 533 tv: 0 nM: 2
696.618709999999960 268.847840000000020
696.294920000000050 196.171190000000000
f: 533 tv: 1 nM: 2
792.649289999999950 246.045030000000000
785.787420000000000 186.809169999999990
f: 534 tv: 0 nM: 2
696.026250000000000 269.040219999999980
695.343989999999960 196.641850000000010
f: 534 tv: 1 nM: 2
789.905030000000010 246.160000000000000
782.605900000000020 187.672410000000010
f: 535 tv: 0 nM: 2
695.377989999999950 268.967350000000010
694.578369999999950 197.033099999999990
f: 535 tv: 1 nM: 2
787.402040000000060 246.432979999999990
780.047059999999990 187.804460000000010
f: 536 tv: 0 nM: 2
694.937930000000050 269.047880000000020
693.686770000000020 197.661480000000010
f: 536 tv: 1 nM: 2
784.223449999999960 246.533520000000010
777.581360000000020 188.224880000000010
f: 537 tv: 0 nM: 2
694.021730000000050 269.014500000000000
693.178710000000020 197.866420000000010
f: 537 tv: 1 nM: 2
781.188899999999990 246.694439999999990
775.090879999999970 188.510700000000010
f: 538 tv: 0 nM: 2
693.658199999999970 268.838199999999970
692.129270000000020 198.115649999999990
f: 538 tv: 1 nM: 2
778.338439999999990 246.833329999999990
771.760189999999970 188.811219999999990
f: 539 tv: 0 nM: 2
692.921330000000010 268.571170000000000
691.321959999999990 198.160069999999990
f: 539 tv: 1 nM: 2
775.090450000000030 246.819150000000010
769.020020000000050 189.179990000000000
f: 540 tv: 0 nM: 2
692.187500000000000 268.084560000000010
690.921330000000010 198.428830000000000
f: 540 tv: 1 nM: 2
772.711429999999950 246.594529999999990
766.543210000000040 189.097289999999990
f: 541 tv: 0 nM: 2
691.700380000000000 267.742369999999990
689.955929999999970 198.475100000000000
f: 541 tv: 1 nM: 2
768.807680000000000 246.520710000000010
763.634829999999970 189.468140000000010
f: 542 tv: 0 nM: 2
691.026119999999990 267.149260000000030
689.043879999999940 198.452290000000000
f: 542 tv: 1 nM: 2
765.766110000000030 246.196239999999990
760.800539999999960 189.115170000000010
f: 543 tv: 0 nM: 2
690.561460000000010 266.655730000000010
688.577700000000050 198.229080000000010
f: 543 tv: 1 nM: 2
762.864439999999950 245.737950000000010
758.403869999999980 189.250000000000000
f: 544 tv: 0 nM: 2
689.829529999999980 266.128780000000010
687.792659999999960 197.781010000000010
f: 544 tv: 1 nM: 2
760.196720000000030 245.379780000000010
755.665769999999950 189.392270000000000
f: 545 tv: 0 nM: 2
689.107539999999970 265.484069999999970
686.847840000000020 197.569170000000010
f: 545 tv: 1 nM: 2
757.593750000000000 245.428969999999990
752.786070000000000 189.085050000000000
f: 546 tv: 0 nM: 2
688.514279999999990 264.797970000000020
686.164729999999960 197.523529999999990
f: 546 tv: 1 nM: 2
755.000000000000000 245.000000000000000
750.224240000000010 188.920109999999990
f: 547 tv: 0 nM: 2
687.573729999999950 264.372500000000000
685.287109999999980 197.478520000000000
f: 547 tv: 1 nM: 2
752.438229999999980 244.561770000000000
747.547730000000000 188.547760000000010
f: 548 tv: 0 nM: 2
687.185179999999950 263.742799999999990
684.649350000000030 197.307050000000000
f: 548 tv: 1 nM: 2
749.097170000000010 244.300000000000010
745.086980000000040 188.690220000000010
f: 549 tv: 0 nM: 2
686.668030000000040 263.204470000000010
683.878540000000040 197.224700000000010
f: 549 tv: 1 nM: 2
747.111760000000000 243.923520000000000
742.632749999999990 188.742930000000000
f: 550 tv: 0 nM: 2
686.174679999999970 262.586329999999980
683.441770000000020 197.122500000000000
f: 550 tv: 1 nM: 2
744.341310000000020 243.529940000000010
740.381229999999960 188.842549999999990
f: 551 tv: 0 nM: 2
685.662289999999980 261.824549999999990
682.481379999999940 196.787190000000010
f: 551 tv: 1 nM: 2
741.458859999999960 243.351270000000000
737.631170000000000 188.699450000000010
f: 552 tv: 0 nM: 2
684.547419999999990 261.500000000000000
681.680910000000040 196.542679999999990
f: 552 tv: 1 nM: 2
739.341310000000020 242.470059999999990
735.549989999999980 188.461760000000000
f: 553 tv: 0 nM: 2
683.889400000000020 260.911499999999990
680.773500000000010 196.526540000000010
f: 553 tv: 1 nM: 2
736.760130000000000 242.323700000000000
733.002560000000020 188.507740000000010
f: 554 tv: 0 nM: 2
683.159359999999990 260.424320000000020
679.986139999999980 196.474300000000000
f: 554 tv: 1 nM: 2
734.000000000000000 242.056960000000000
730.672299999999950 188.234469999999990
f: 555 tv: 0 nM: 2
682.500000000000000 259.848880000000010
679.292360000000030 196.266950000000010
f: 555 tv: 1 nM: 2
731.161070000000000 241.714769999999990
728.361269999999990 187.913600000000000
f: 556 tv: 0 nM: 2
681.990540000000010 258.959720000000000
678.362060000000040 195.780170000000000
f: 556 tv: 1 nM: 2
729.136349999999990 241.339390000000010
726.382510000000020 187.641570000000000
f: 557 tv: 0 nM: 2
681.382510000000020 258.408110000000020
677.819579999999970 195.489139999999990
f: 557 tv: 1 nM: 2
726.593020000000020 240.645360000000010
723.905030000000010 187.583800000000000
f: 558 tv: 0 nM: 2
680.631589999999960 257.609649999999990
676.736940000000000 195.223909999999990
f: 558 tv: 1 nM: 2
724.552490000000030 240.404329999999990
721.893860000000020 187.343580000000000
f: 559 tv: 0 nM: 2
680.367740000000030 257.042599999999990
676.000000000000000 194.952990000000000
f: 559 tv: 1 nM: 2
722.288940000000030 239.905840000000010
719.500000000000000 187.393750000000010
f: 560 tv: 0 nM: 2
679.312500000000000 256.468750000000000
675.391049999999950 194.391020000000000
f: 560 tv: 1 nM: 2
720.120000000000000 239.534290000000000
717.472229999999970 186.657410000000000
f: 561 tv: 0 nM: 2
678.466189999999980 255.452699999999990
674.538090000000010 193.899110000000010
f: 561 tv: 1 nM: 2
717.679499999999960 239.237180000000000
716.262209999999980 186.587420000000010
f: 562 tv: 0 nM: 2
677.677059999999980 254.416280000000000
673.461729999999990 193.565310000000010
f: 562 tv: 1 nM: 2
715.389220000000020 238.268980000000000
713.047910000000000 186.098800000000010
f: 563 tv: 0 nM: 2
676.915100000000050 253.735850000000000
672.753600000000010 192.944439999999990
f: 563 tv: 1 nM: 2
713.122679999999950 237.487730000000000
711.292659999999960 185.500000000000000
f: 564 tv: 0 nM: 2
676.046140000000040 252.788829999999990
671.853579999999970 192.290539999999990
f: 564 tv: 1 nM: 2
711.543030000000040 237.049669999999990
708.997129999999970 185.104050000000000
f: 565 tv: 0 nM: 2
675.166690000000020 252.000000000000000
670.592350000000010 191.650890000000000
f: 565 tv: 1 nM: 2
709.443729999999960 235.963580000000010
706.714780000000020 184.899319999999990
f: 566 tv: 0 nM: 2
674.289120000000030 250.831760000000000
669.665889999999990 190.852540000000000
f: 566 tv: 1 nM: 2
707.336609999999950 235.424839999999990
704.772159999999990 184.050630000000010
f: 567 tv: 0 nM: 2
673.093139999999950 249.823530000000010
668.538819999999990 190.043380000000010
f: 567 tv: 1 nM: 2
705.344360000000050 234.864240000000000
702.864619999999950 183.535920000000000
f: 568 tv: 0 nM: 2
672.650210000000020 248.929579999999990
667.396060000000030 189.509899999999990
f: 568 tv: 1 nM: 2
702.365599999999970 234.115630000000010
700.896539999999960 183.162060000000000
f: 569 tv: 0 nM: 2
671.569150000000040 248.000000000000000
666.372070000000010 188.867449999999990
f: 569 tv: 1 nM: 2
700.824160000000010 233.213789999999990
698.490230000000000 182.029220000000010
f: 570 tv: 0 nM: 2
670.327760000000010 246.875599999999990
665.500000000000000 187.914030000000000
f: 570 tv: 1 nM: 2
699.118410000000040 232.493419999999990
696.500000000000000 181.603649999999990
f: 571 tv: 0 nM: 2
669.136349999999990 245.880390000000010
664.050719999999960 187.228119999999990
f: 571 tv: 1 nM: 2
696.523320000000010 231.656659999999990
694.431270000000040 181.256260000000000
f: 572 tv: 0 nM: 2
667.926450000000050 244.823530000000010
662.587830000000050 186.395129999999990
f: 572 tv: 1 nM: 2
694.000000000000000 230.892850000000010
692.448790000000030 180.460849999999990
f: 573 tv: 0 nM: 2
666.989320000000020 243.510700000000010
661.469180000000050 185.741700000000010
f: 573 tv: 1 nM: 2
692.557800000000040 230.085039999999990
690.488100000000030 179.511900000000000
f: 574 tv: 0 nM: 2
665.778869999999980 242.721100000000010
659.963619999999990 184.953890000000000
f: 574 tv: 1 nM: 2
689.843930000000000 229.496810000000010
688.367309999999970 179.274689999999990
f: 575 tv: 0 nM: 2
664.075010000000020 241.744990000000000
658.538819999999990 183.956619999999990
f: 575 tv: 1 nM: 2
687.835690000000000 228.492860000000010
685.985840000000050 178.138309999999990
f: 576 tv: 0 nM: 2
662.680479999999990 240.312199999999990
657.360170000000040 182.893370000000000
f: 576 tv: 1 nM: 2
686.022889999999960 227.583969999999990
684.183350000000020 177.716680000000000
f: 577 tv: 0 nM: 2
661.000000000000000 239.500000000000000
655.978700000000000 182.099520000000010
f: 577 tv: 1 nM: 2
683.169070000000030 227.115109999999990
681.674989999999980 177.393750000000010
f: 578 tv: 0 nM: 2
659.907100000000010 238.357920000000010
654.563419999999950 181.775600000000000
f: 578 tv: 1 nM: 2
681.496639999999960 226.396670000000000
679.968200000000020 176.549129999999990
f: 579 tv: 0 nM: 2
658.090879999999970 237.580220000000000
652.963619999999990 180.881069999999990
f: 579 tv: 1 nM: 2
679.068359999999980 225.913670000000000
677.791380000000000 176.254610000000010
f: 580 tv: 0 nM: 2
656.843380000000020 236.942309999999990
651.450259999999960 180.026060000000000
f: 580 tv: 1 nM: 2
677.341609999999950 224.965839999999990
676.057559999999970 175.515150000000010
f: 581 tv: 0 nM: 2
655.266849999999980 235.911910000000010
650.402040000000060 179.520610000000000
f: 581 tv: 1 nM: 2
675.158260000000040 224.766189999999990
673.620120000000040 174.886370000000000
f: 582 tv: 0 nM: 2
653.856750000000030 235.454060000000000
648.858889999999970 179.027220000000000
f: 582 tv: 1 nM: 2
672.945680000000040 223.945650000000000
672.023800000000050 174.775510000000000
f: 583 tv: 0 nM: 2
652.235109999999960 234.454060000000000
647.049189999999950 178.455960000000000
f: 583 tv: 1 nM: 2
671.121949999999970 223.500000000000000
669.825929999999970 174.553800000000000
f: 584 tv: 0 nM: 2
650.718930000000000 233.781080000000000
645.990170000000030 177.916670000000010
f: 584 tv: 1 nM: 2
668.945680000000040 222.945650000000000
667.986509999999950 173.797300000000010
f: 585 tv: 0 nM: 2
649.145260000000010 233.393859999999990
644.005189999999970 177.500000000000000
f: 585 tv: 1 nM: 2
667.295589999999950 222.868609999999990
665.966860000000000 173.274840000000010
f: 586 tv: 0 nM: 2
647.826540000000020 232.979580000000000
642.500000000000000 176.896710000000010
f: 586 tv: 1 nM: 2
664.957700000000050 222.857699999999990
664.493770000000040 172.806240000000000
f: 587 tv: 0 nM: 2
645.896179999999960 232.407100000000010
640.972779999999940 176.784650000000000
f: 587 tv: 1 nM: 2
662.620540000000010 221.780139999999990
661.750000000000000 172.634610000000010
f: 588 tv: 0 nM: 2
644.021849999999970 231.674870000000000
639.176450000000050 176.073530000000010
f: 588 tv: 1 nM: 2
660.799319999999970 221.517609999999990
660.098020000000020 172.401960000000000
f: 589 tv: 0 nM: 2
642.175169999999980 231.057330000000010
637.449280000000040 175.939609999999990
f: 589 tv: 1 nM: 2
658.679499999999960 221.435900000000000
658.500000000000000 172.317080000000000
f: 590 tv: 0 nM: 2
639.975829999999970 230.744630000000000
635.891300000000000 175.376820000000010
f: 590 tv: 1 nM: 2
656.907780000000000 220.755329999999990
656.455140000000030 171.923080000000000
f: 591 tv: 0 nM: 2
638.416200000000000 230.164729999999990
633.909120000000030 175.339570000000010
f: 591 tv: 1 nM: 2
654.880430000000050 221.119570000000010
654.677000000000020 171.872670000000000
f: 592 tv: 0 nM: 2
636.022339999999990 230.321230000000010
632.028320000000010 175.048970000000000
f: 592 tv: 1 nM: 2
652.592959999999950 221.041670000000010
653.099429999999980 171.810239999999990
f: 593 tv: 0 nM: 2
633.575320000000030 230.256030000000010
630.039490000000000 174.976319999999990
f: 593 tv: 1 nM: 2
650.883479999999960 220.706770000000010
651.169009999999960 172.007049999999990
f: 594 tv: 0 nM: 2
631.771420000000030 230.448579999999990
628.273739999999980 175.293299999999990
f: 594 tv: 1 nM: 2
649.573430000000030 221.017490000000010
649.817320000000000 172.003199999999990
f: 595 tv: 0 nM: 2
629.579290000000010 230.500000000000000
626.364379999999980 175.485870000000010
f: 595 tv: 1 nM: 2
647.718380000000020 221.541140000000010
648.430479999999990 172.062909999999990
f: 596 tv: 0 nM: 2
627.660089999999970 230.828640000000010
624.885800000000020 175.634520000000010
f: 596 tv: 1 nM: 2
646.655639999999950 221.864240000000000
647.511899999999970 172.488100000000000
f: 597 tv: 0 nM: 2
625.638730000000010 231.369930000000010
622.816339999999970 176.010210000000000
f: 597 tv: 1 nM: 2
645.442199999999960 222.139450000000010
645.781250000000000 172.568760000000000
f: 598 tv: 0 nM: 2
623.634149999999980 231.615860000000000
620.646300000000000 176.449459999999990
f: 598 tv: 1 nM: 2
644.945680000000040 223.054350000000000
645.388180000000030 173.242230000000010
f: 599 tv: 0 nM: 2
621.448790000000030 232.358430000000000
618.678409999999990 176.932160000000010
f: 599 tv: 1 nM: 2
643.682919999999970 223.500000000000000
643.650020000000040 173.324999999999990
f: 600 tv: 0 nM: 2
619.733340000000000 232.766660000000000
616.744810000000030 177.578129999999990
f: 600 tv: 1 nM: 2
643.000000000000000 224.000000000000000
643.463200000000030 174.128829999999990
f: 601 tv: 0 nM: 2
617.090879999999970 233.510700000000010
614.675600000000030 177.868290000000000
f: 601 tv: 1 nM: 2
642.037169999999950 224.956089999999990
642.921879999999990 174.515629999999990
f: 602 tv: 0 nM: 2
615.126340000000030 234.142470000000000
612.907590000000030 178.179350000000000
f: 602 tv: 1 nM: 2
641.698729999999950 225.282039999999990
642.484190000000010 175.034809999999990
f: 603 tv: 0 nM: 2
613.126949999999970 235.165799999999990
610.738889999999970 178.480300000000000
f: 603 tv: 1 nM: 2
641.456120000000060 225.558470000000000
642.011409999999960 175.340000000000000
f: 604 tv: 0 nM: 2
610.950500000000030 235.440110000000000
608.992550000000050 179.164189999999990
f: 604 tv: 1 nM: 2
641.163760000000020 226.535100000000000
642.094420000000010 175.666670000000010
f: 605 tv: 0 nM: 2
608.793819999999980 236.335050000000000
607.062130000000020 179.454060000000000
f: 605 tv: 1 nM: 2
641.391719999999960 227.000000000000000
641.632259999999970 175.932250000000010
f: 606 tv: 0 nM: 2
607.040529999999990 236.475680000000010
605.437500000000000 179.507510000000000
f: 606 tv: 1 nM: 2
641.475590000000010 227.615860000000000
641.601199999999950 176.309530000000000
f: 607 tv: 0 nM: 2
605.701109999999970 237.097820000000010
603.880490000000010 179.941470000000010
f: 607 tv: 1 nM: 2
641.348079999999980 228.075940000000000
642.185790000000000 176.500000000000000
f: 608 tv: 0 nM: 2
603.786070000000000 238.018040000000010
601.898929999999950 180.531920000000010
f: 608 tv: 1 nM: 2
642.002870000000030 228.722550000000010
642.362849999999980 176.902860000000000
f: 609 tv: 0 nM: 2
602.008420000000000 238.463490000000010
600.150819999999950 180.544970000000010
f: 609 tv: 1 nM: 2
642.549989999999980 229.461760000000000
642.552490000000030 177.354940000000000
f: 610 tv: 0 nM: 2
600.115969999999950 238.904630000000000
598.619630000000030 181.062199999999990
f: 610 tv: 1 nM: 2
642.552490000000030 230.354940000000000
643.451170000000050 177.451140000000010
f: 611 tv: 0 nM: 2
598.527339999999980 239.885250000000010
596.737730000000060 181.458329999999990
f: 611 tv: 1 nM: 2
643.554809999999970 230.951609999999990
643.587220000000000 177.500000000000000
f: 612 tv: 0 nM: 2
596.391719999999960 240.427840000000000
595.404850000000010 181.515490000000000
f: 612 tv: 1 nM: 2
644.397640000000020 231.418119999999990
644.369810000000030 178.301770000000000
f: 613 tv: 0 nM: 2
594.866149999999950 240.886370000000000
593.739320000000020 181.907580000000000
f: 613 tv: 1 nM: 2
645.603029999999990 231.690900000000000
645.371949999999970 178.292679999999990
f: 614 tv: 0 nM: 2
593.245970000000060 241.475680000000010
592.247740000000020 181.896390000000000
f: 614 tv: 1 nM: 2
646.030399999999990 232.287290000000010
645.480770000000010 178.662090000000010
f: 615 tv: 0 nM: 2
591.302789999999960 241.887329999999990
590.350710000000050 181.950240000000010
f: 615 tv: 1 nM: 2
646.891420000000040 232.511429999999990
646.040529999999990 178.383790000000000
f: 616 tv: 0 nM: 2
589.856080000000020 241.962130000000000
588.538819999999990 182.043380000000010
f: 616 tv: 1 nM: 2
647.827700000000050 232.621479999999990
646.949709999999980 178.465610000000000
f: 617 tv: 0 nM: 2
587.734379999999990 242.916670000000010
587.182620000000040 181.984019999999990
f: 617 tv: 1 nM: 2
648.448790000000030 233.346390000000010
647.589290000000010 178.410720000000000
f: 618 tv: 0 nM: 2
586.000000000000000 242.908660000000000
585.158999999999990 181.880190000000000
f: 618 tv: 1 nM: 2
648.674319999999970 233.551420000000010
648.296079999999960 178.500000000000000
f: 619 tv: 0 nM: 2
584.046140000000040 243.211170000000010
583.423099999999980 181.778280000000000
f: 619 tv: 1 nM: 2
649.957819999999970 233.734939999999990
648.894469999999960 178.077900000000000
f: 620 tv: 0 nM: 2
582.156860000000050 243.156859999999990
581.595029999999950 181.855210000000000
f: 620 tv: 1 nM: 2
650.872859999999950 233.683609999999990
649.571050000000010 178.114749999999990
f: 621 tv: 0 nM: 2
580.374450000000020 243.810499999999990
579.757929999999990 181.873310000000000
f: 621 tv: 1 nM: 2
651.598820000000050 234.412800000000000
650.076540000000020 178.086729999999990
f: 622 tv: 0 nM: 2
578.538819999999990 243.837909999999990
578.219299999999980 181.692980000000010
f: 622 tv: 1 nM: 2
652.580019999999990 234.502850000000000
651.043819999999980 178.311860000000000
f: 623 tv: 0 nM: 2
576.690190000000030 244.309830000000010
576.480410000000010 181.693479999999990
f: 623 tv: 1 nM: 2
653.508670000000050 235.066470000000010
651.886349999999990 178.037870000000000
f: 624 tv: 0 nM: 2
575.379459999999990 244.781250000000000
574.560910000000040 181.712189999999990
f: 624 tv: 1 nM: 2
654.948909999999960 235.336029999999990
652.822940000000020 177.864579999999990
f: 625 tv: 0 nM: 2
573.590699999999970 245.044189999999990
572.920169999999980 181.894360000000010
f: 625 tv: 1 nM: 2
655.717899999999990 235.787700000000000
653.830019999999990 178.115010000000010
f: 626 tv: 0 nM: 2
571.741580000000000 245.560930000000010
571.233759999999960 181.924240000000000
f: 626 tv: 1 nM: 2
656.906250000000000 236.062500000000000
654.497560000000020 178.065220000000010
f: 627 tv: 0 nM: 2
570.233029999999990 246.000000000000000
569.109990000000040 181.834030000000010
f: 627 tv: 1 nM: 2
657.951230000000010 236.602430000000000
655.317260000000030 178.553300000000010
f: 628 tv: 0 nM: 2
568.304629999999970 246.376049999999990
567.469849999999950 181.681029999999990
f: 628 tv: 1 nM: 2
658.924989999999980 236.820010000000000
656.199520000000010 178.608579999999990
f: 629 tv: 0 nM: 2
566.364379999999980 246.580500000000000
565.453740000000040 181.966960000000000
f: 629 tv: 1 nM: 2
660.076540000000020 237.193880000000010
657.113650000000010 178.694439999999990
f: 630 tv: 0 nM: 2
564.549129999999990 247.130339999999990
563.500000000000000 182.072039999999990
f: 630 tv: 1 nM: 2
661.320920000000000 237.860700000000010
657.980649999999970 178.867160000000010
f: 631 tv: 0 nM: 2
562.593510000000040 247.819570000000000
561.559330000000050 182.169500000000000
f: 631 tv: 1 nM: 2
662.675110000000020 237.981570000000000
658.890750000000030 178.871350000000010
f: 632 tv: 0 nM: 2
560.569700000000010 248.336060000000000
559.777339999999980 182.293520000000000
f: 632 tv: 1 nM: 2
663.781430000000000 238.522609999999990
659.767579999999950 178.892010000000000
f: 633 tv: 0 nM: 2
558.859190000000010 248.595920000000010
557.970339999999960 182.458499999999990
f: 633 tv: 1 nM: 2
665.000000000000000 239.000000000000000
660.838870000000040 178.969190000000000
f: 634 tv: 0 nM: 2
556.947450000000000 249.334620000000000
556.044560000000050 182.329960000000000
f: 634 tv: 1 nM: 2
666.103269999999950 239.401410000000000
661.546450000000050 178.856200000000000
f: 635 tv: 0 nM: 2
554.772699999999990 249.509890000000010
553.769099999999980 182.473890000000010
f: 635 tv: 1 nM: 2
667.420169999999980 239.868550000000000
662.671939999999950 178.990950000000000
f: 636 tv: 0 nM: 2
552.555119999999990 250.152539999999990
551.920169999999980 182.484790000000000
f: 636 tv: 1 nM: 2
668.380620000000020 240.204960000000000
663.415529999999990 179.075560000000000
f: 637 tv: 0 nM: 2
550.609990000000040 250.533999999999990
549.266420000000040 182.500000000000000
f: 637 tv: 1 nM: 2
669.705439999999950 240.383670000000000
664.365289999999960 179.102740000000010
f: 638 tv: 0 nM: 2
548.401489999999970 251.030300000000010
547.167299999999950 182.507600000000000
f: 638 tv: 1 nM: 2
670.500000000000000 240.861750000000000
665.185849999999960 179.017699999999990
f: 639 tv: 0 nM: 2
546.257510000000020 251.359019999999990
545.164729999999960 182.488239999999990
f: 639 tv: 1 nM: 2
672.088380000000030 241.095350000000000
665.846009999999980 179.060270000000000
f: 640 tv: 0 nM: 2
544.144900000000010 251.923920000000010
543.000000000000000 182.442960000000000
f: 640 tv: 1 nM: 2
672.641240000000040 241.764569999999990
666.668879999999940 179.000000000000000
f: 641 tv: 0 nM: 2
541.964839999999980 251.804689999999990
540.920169999999980 182.515210000000000
f: 641 tv: 1 nM: 2
674.000000000000000 242.000000000000000
667.331120000000060 179.000000000000000
f: 642 tv: 0 nM: 2
539.653689999999980 252.238890000000000
538.333980000000000 182.434779999999990
f: 642 tv: 1 nM: 2
674.671079999999960 242.232450000000000
668.014279999999990 178.836729999999990
f: 643 tv: 0 nM: 2
537.078669999999990 252.428830000000000
536.167299999999950 182.427750000000000
f: 643 tv: 1 nM: 2
675.608950000000050 242.438030000000000
668.544130000000000 178.703779999999990
f: 644 tv: 0 nM: 2
534.701839999999950 252.718189999999990
533.624509999999990 182.183150000000010
f: 644 tv: 1 nM: 2
676.483340000000000 242.579160000000000
669.313049999999980 178.686980000000010
f: 645 tv: 0 nM: 2
532.047119999999950 252.971010000000010
531.007140000000050 182.082140000000010
f: 645 tv: 1 nM: 2
677.351440000000030 242.633900000000010
669.765809999999990 178.603379999999990
f: 646 tv: 0 nM: 2
529.638429999999970 253.044980000000010
528.950740000000000 181.812040000000000
f: 646 tv: 1 nM: 2
678.090509999999990 242.776019999999990
670.251039999999990 178.518370000000000
f: 647 tv: 0 nM: 2
527.364259999999940 253.118560000000000
526.133240000000000 181.859500000000000
f: 647 tv: 1 nM: 2
678.535089999999970 243.299589999999990
670.465450000000030 178.611790000000010
f: 648 tv: 0 nM: 2
524.787960000000000 253.768550000000000
523.660579999999980 181.609500000000000
f: 648 tv: 1 nM: 2
678.810669999999960 243.438279999999990
670.586059999999970 178.500000000000000
f: 649 tv: 0 nM: 2
521.742129999999970 253.961410000000000
520.729799999999950 181.582719999999990
f: 649 tv: 1 nM: 2
679.466680000000000 243.666670000000010
670.559939999999980 178.456600000000010
f: 650 tv: 0 nM: 2
518.923890000000030 254.021739999999990
518.018490000000040 181.659259999999990
f: 650 tv: 1 nM: 2
679.530150000000050 244.138550000000010
670.793149999999970 178.550199999999990
f: 651 tv: 0 nM: 2
515.664179999999990 254.093279999999990
515.366089999999990 181.516070000000010
f: 651 tv: 1 nM: 2
679.984559999999990 244.565640000000000
670.581670000000030 178.436250000000000
f: 652 tv: 0 nM: 2
512.790830000000030 254.505100000000000
512.341739999999960 181.683460000000000
f: 652 tv: 1 nM: 2
679.660650000000030 244.738949999999990
670.319089999999960 178.457320000000010
f: 653 tv: 0 nM: 2
509.845149999999990 254.903230000000010
509.218750000000000 181.920130000000000
f: 653 tv: 1 nM: 2
679.500000000000000 245.346769999999990
669.940609999999990 178.597700000000000
f: 654 tv: 0 nM: 2
506.632110000000010 255.095319999999990
506.315249999999990 182.011869999999990
f: 654 tv: 1 nM: 2
679.169859999999970 245.476840000000010
669.452030000000040 178.652009999999990
f: 655 tv: 0 nM: 2
503.819549999999990 255.561260000000000
503.625429999999990 182.203190000000010
f: 655 tv: 1 nM: 2
678.816159999999970 245.944850000000000
668.773500000000010 178.963269999999990
f: 656 tv: 0 nM: 2
500.478270000000010 256.011720000000030
500.580690000000000 182.242110000000000
f: 656 tv: 1 nM: 2
678.044070000000030 246.475100000000000
667.869509999999990 178.975910000000000
f: 657 tv: 0 nM: 2
497.284269999999990 256.105349999999990
497.720000000000030 182.387270000000000
f: 657 tv: 1 nM: 2
677.077210000000040 246.768390000000010
666.516110000000030 179.491940000000000
f: 658 tv: 0 nM: 2
494.032739999999990 256.184480000000010
494.066680000000020 182.622220000000000
f: 658 tv: 1 nM: 2
676.055970000000000 247.149260000000000
665.516359999999960 179.644900000000010
f: 659 tv: 0 nM: 2
491.060150000000020 256.797239999999990
491.216160000000000 182.689850000000010
f: 659 tv: 1 nM: 2
674.603700000000000 247.592590000000000
663.819820000000050 179.790439999999990
f: 660 tv: 0 nM: 2
488.143340000000020 256.820010000000020
488.201079999999990 182.896790000000010
f: 660 tv: 1 nM: 2
672.841249999999950 247.950729999999990
662.071170000000050 180.034670000000010
f: 661 tv: 0 nM: 2
484.688969999999980 256.954830000000020
485.541810000000000 183.165560000000000
f: 661 tv: 1 nM: 2
671.049260000000000 248.202560000000010
660.025210000000020 180.296510000000010
f: 662 tv: 0 nM: 2
481.758969999999980 257.118900000000000
482.677520000000020 183.105860000000010
f: 662 tv: 1 nM: 2
669.000000000000000 248.500000000000000
657.990480000000050 180.291990000000000
f: 663 tv: 0 nM: 2
478.868769999999980 256.950170000000010
479.967220000000000 183.181960000000000
f: 663 tv: 1 nM: 2
666.539549999999960 248.482210000000010
655.817990000000010 180.547900000000000
f: 664 tv: 0 nM: 2
475.800349999999980 256.989750000000020
477.167820000000010 183.242220000000000
f: 664 tv: 1 nM: 2
663.964839999999980 248.794450000000010
653.007809999999950 180.558820000000000
f: 665 tv: 0 nM: 2
473.032199999999990 256.847469999999990
474.506840000000010 183.354950000000000
f: 665 tv: 1 nM: 2
661.419250000000030 248.723080000000010
650.196839999999950 180.515750000000000
f: 666 tv: 0 nM: 2
470.929050000000020 256.686460000000010
472.059019999999980 183.291670000000010
f: 666 tv: 1 nM: 2
658.809880000000020 248.709120000000010
647.301150000000010 180.696910000000000
f: 667 tv: 0 nM: 2
468.535250000000020 256.512819999999980
469.896909999999990 183.293810000000010
f: 667 tv: 1 nM: 2
655.838439999999990 248.830770000000000
644.877380000000020 180.716980000000010
f: 668 tv: 0 nM: 2
466.514340000000000 256.278660000000000
467.766210000000000 183.395909999999990
f: 668 tv: 1 nM: 2
653.094789999999990 248.855009999999990
641.795290000000020 180.669299999999990
f: 669 tv: 0 nM: 2
464.465329999999990 255.968639999999990
465.671170000000020 183.272889999999990
f: 669 tv: 1 nM: 2
649.617979999999990 248.541990000000000
638.786560000000010 180.882690000000000
f: 670 tv: 0 nM: 2
462.402649999999990 255.892730000000000
463.898930000000010 183.264190000000010
f: 670 tv: 1 nM: 2
646.424620000000000 248.575390000000000
635.257510000000020 181.016920000000000
f: 671 tv: 0 nM: 2
460.943510000000000 255.430240000000000
462.319000000000020 183.453399999999990
f: 671 tv: 1 nM: 2
643.121160000000030 248.548080000000000
632.104249999999980 181.279920000000000
f: 672 tv: 0 nM: 2
459.040219999999980 254.973770000000000
460.641419999999980 183.191930000000010
f: 672 tv: 1 nM: 2
639.709290000000010 248.325580000000000
628.834600000000020 180.984620000000010
f: 673 tv: 0 nM: 2
458.168430000000000 254.742909999999990
459.557250000000010 183.191930000000010
f: 673 tv: 1 nM: 2
636.683589999999980 248.171879999999990
626.161929999999980 180.649800000000000
f: 674 tv: 0 nM: 2
457.069759999999970 254.270770000000000
458.120510000000020 183.282379999999990
f: 674 tv: 1 nM: 2
633.435060000000020 248.037399999999990
622.819210000000000 181.161540000000000
f: 675 tv: 0 nM: 2
456.422550000000000 253.872050000000000
457.349120000000030 183.371929999999990
f: 675 tv: 1 nM: 2
630.417659999999960 247.708830000000010
619.381650000000040 180.742860000000010
f: 676 tv: 0 nM: 2
455.831020000000020 253.268290000000010
456.662019999999980 182.998259999999990
f: 676 tv: 1 nM: 2
626.645200000000050 247.402500000000000
616.324160000000010 180.947039999999990
f: 677 tv: 0 nM: 2
455.000000000000000 252.919009999999990
456.143129999999990 182.675720000000010
f: 677 tv: 1 nM: 2
623.704160000000000 247.179170000000000
612.729490000000060 181.102460000000010
f: 678 tv: 0 nM: 2
454.676480000000030 252.294109999999990
455.152100000000020 182.587449999999990
f: 678 tv: 1 nM: 2
620.360109999999960 247.032929999999990
609.998050000000030 180.704289999999990
f: 679 tv: 0 nM: 2
454.040770000000010 251.945040000000010
454.877349999999980 182.596219999999990
f: 679 tv: 1 nM: 2
617.015629999999990 246.777340000000010
607.088259999999990 180.936980000000010
f: 680 tv: 0 nM: 2
454.078640000000010 251.571170000000000
454.183719999999990 182.645829999999990
f: 680 tv: 1 nM: 2
613.927980000000050 246.538130000000000
603.638789999999970 180.975770000000010
f: 681 tv: 0 nM: 2
454.049260000000000 251.104019999999990
454.044069999999980 182.524900000000000
f: 681 tv: 1 nM: 2
610.924319999999970 246.396410000000000
600.815119999999980 181.033620000000010
f: 682 tv: 0 nM: 2
453.924069999999970 250.731480000000000
454.000000000000000 182.500000000000000
f: 682 tv: 1 nM: 2
607.561709999999950 246.189300000000000
597.771120000000000 181.124450000000000
f: 683 tv: 0 nM: 2
454.000000000000000 250.500000000000000
453.913850000000020 182.634829999999990
f: 683 tv: 1 nM: 2
604.623960000000010 246.304630000000000
595.203369999999950 181.449160000000010
f: 684 tv: 0 nM: 2
453.712980000000020 250.137180000000000
453.875490000000010 182.750959999999990
f: 684 tv: 1 nM: 2
601.678710000000020 246.097870000000000
592.401250000000000 181.464280000000000
f: 685 tv: 0 nM: 2
453.761349999999990 250.026520000000000
453.721340000000000 182.715409999999990
f: 685 tv: 1 nM: 2
598.592279999999960 245.830479999999990
589.386349999999990 181.543399999999990
f: 686 tv: 0 nM: 2
453.840910000000010 249.734849999999990
453.603909999999980 182.888229999999990
f: 686 tv: 1 nM: 2
595.763370000000010 245.798350000000000
586.875000000000000 181.705350000000010
f: 687 tv: 0 nM: 2
453.984309999999990 249.484309999999990
453.650210000000020 183.224269999999990
f: 687 tv: 1 nM: 2
592.728460000000040 245.801729999999990
583.810849999999960 181.641300000000000
f: 688 tv: 0 nM: 2
454.343869999999980 249.227280000000010
453.428279999999970 183.071730000000000
f: 688 tv: 1 nM: 2
589.821410000000010 245.544109999999990
581.273559999999970 182.082960000000010
f: 689 tv: 0 nM: 2
454.502009999999980 248.698379999999990
453.417019999999980 183.074230000000000
f: 689 tv: 1 nM: 2
587.389159999999950 245.315220000000010
578.537479999999960 182.107920000000010
f: 690 tv: 0 nM: 2
454.534550000000020 248.611790000000010
453.394619999999970 183.378099999999990
f: 690 tv: 1 nM: 2
584.500000000000000 245.411010000000000
575.757449999999950 182.312760000000000
f: 691 tv: 0 nM: 2
454.598750000000000 248.376049999999990
453.260679999999980 183.183760000000010
f: 691 tv: 1 nM: 2
581.754519999999960 245.141889999999990
573.377200000000020 182.364030000000010
f: 692 tv: 0 nM: 2
454.573519999999970 247.863450000000000
453.557680000000000 183.365389999999990
f: 692 tv: 1 nM: 2
579.041690000000020 245.111850000000000
570.530150000000050 182.590520000000000
f: 693 tv: 0 nM: 2
454.629939999999980 247.900880000000000
453.408110000000020 183.732910000000000
f: 693 tv: 1 nM: 2
576.322210000000040 244.982220000000010
567.854060000000000 182.912020000000010
f: 694 tv: 0 nM: 2
454.953829999999980 247.481930000000010
453.419490000000000 183.758469999999990
f: 694 tv: 1 nM: 2
573.204219999999960 244.840380000000010
565.367740000000030 182.957400000000010
f: 695 tv: 0 nM: 2
454.871550000000010 247.339920000000010
453.344299999999980 183.962719999999990
f: 695 tv: 1 nM: 2
570.537479999999960 244.958149999999990
562.752140000000050 183.053879999999990
f: 696 tv: 0 nM: 2
454.774260000000030 247.371309999999990
453.018620000000000 183.965120000000010
f: 696 tv: 1 nM: 2
567.593750000000000 244.696429999999990
559.934690000000050 183.236480000000000
f: 697 tv: 0 nM: 2
455.044400000000000 247.044389999999990
453.383879999999980 184.305690000000000
f: 697 tv: 1 nM: 2
565.019350000000030 244.789860000000000
557.840029999999960 183.350010000000000
f: 698 tv: 0 nM: 2
455.423740000000010 246.758469999999990
453.394070000000000 184.491530000000010
f: 698 tv: 1 nM: 2
562.550479999999990 244.468750000000000
555.330379999999990 183.727679999999990
f: 699 tv: 0 nM: 2
455.484500000000030 246.564159999999990
453.358729999999980 184.890140000000000
f: 699 tv: 1 nM: 2
559.793210000000040 244.408369999999990
552.743960000000020 183.891300000000000
f: 700 tv: 0 nM: 2
455.374419999999990 246.810499999999990
453.122830000000020 184.894389999999990
f: 700 tv: 1 nM: 2
556.960569999999960 244.086209999999990
550.081729999999990 184.081729999999990
f: 701 tv: 0 nM: 2
455.421659999999970 246.156679999999990
453.000000000000000 185.000000000000000
f: 701 tv: 1 nM: 2
554.500000000000000 244.452640000000000
547.447270000000000 184.128140000000000
f: 702 tv: 0 nM: 2
455.434689999999990 246.119370000000000
452.766970000000010 185.000000000000000
f: 702 tv: 1 nM: 2
551.981570000000030 244.509220000000000
545.158260000000040 184.694950000000010
f: 703 tv: 0 nM: 2
455.570040000000010 245.910630000000000
452.684329999999990 185.078340000000000
f: 703 tv: 1 nM: 2
549.109249999999970 244.128649999999990
542.590879999999970 184.818180000000010
f: 704 tv: 0 nM: 2
455.630519999999990 245.723450000000010
452.718169999999990 185.581819999999990
f: 704 tv: 1 nM: 2
546.642519999999990 244.437500000000000
540.236689999999950 185.031399999999990
f: 705 tv: 0 nM: 2
455.876739999999980 245.744190000000000
453.000000000000000 185.500000000000000
f: 705 tv: 1 nM: 2
544.393370000000000 243.959399999999990
538.213619999999990 185.079820000000010
f: 706 tv: 0 nM: 2
455.923430000000000 245.480860000000010
452.619719999999970 185.495299999999990
f: 706 tv: 1 nM: 2
542.028320000000010 244.048970000000000
535.918270000000010 185.163469999999990
f: 707 tv: 0 nM: 2
456.136599999999990 245.202440000000000
452.716279999999980 185.904650000000000
f: 707 tv: 1 nM: 2
539.500000000000000 244.403410000000010
533.753720000000040 185.104480000000000
f: 708 tv: 0 nM: 2
455.871489999999990 245.095800000000000
452.734309999999990 186.021739999999990
f: 708 tv: 1 nM: 2
537.179319999999960 244.298920000000010
531.684330000000050 185.982329999999990
f: 709 tv: 0 nM: 2
455.944979999999990 245.105259999999990
452.553650000000000 186.048779999999990
f: 709 tv: 1 nM: 2
534.654300000000030 244.165709999999990
529.755000000000000 186.020000000000010
f: 710 tv: 0 nM: 2
456.017670000000010 244.931819999999990
452.365299999999990 186.102740000000010
f: 710 tv: 1 nM: 2
532.332459999999970 244.074739999999990
527.078129999999990 186.130200000000000
f: 711 tv: 0 nM: 2
456.196500000000010 244.890549999999990
452.471830000000010 186.690140000000010
f: 711 tv: 1 nM: 2
529.656430000000000 244.000000000000000
524.792360000000030 186.538250000000010
f: 712 tv: 0 nM: 2
456.000000000000000 244.632659999999990
452.088930000000000 186.963940000000010
f: 712 tv: 1 nM: 2
527.706729999999990 244.106140000000010
522.368290000000000 186.846769999999990
f: 713 tv: 0 nM: 2
456.262420000000020 244.569060000000010
451.972780000000000 186.784650000000000
f: 713 tv: 1 nM: 2
525.849979999999960 243.813160000000010
520.437869999999980 186.711870000000000
f: 714 tv: 0 nM: 2
456.689059999999980 243.975130000000010
452.009799999999980 186.916670000000010
f: 714 tv: 1 nM: 2
523.364379999999980 243.531070000000000
518.128969999999980 187.097370000000010
f: 715 tv: 0 nM: 2
456.232149999999990 243.599490000000000
451.918270000000010 186.918270000000010
f: 715 tv: 1 nM: 2
521.230350000000040 243.398879999999990
515.990170000000030 187.009800000000010
f: 716 tv: 0 nM: 2
456.359680000000030 243.466839999999990
451.804440000000000 186.952969999999990
f: 716 tv: 1 nM: 2
519.052490000000030 243.370160000000000
513.948669999999990 187.291890000000000
f: 717 tv: 0 nM: 2
456.665740000000030 243.320439999999990
451.234219999999990 186.692110000000010
f: 717 tv: 1 nM: 2
516.609439999999950 242.776119999999990
511.979580000000000 186.913270000000010
f: 718 tv: 0 nM: 2
456.010650000000000 242.675540000000010
451.066309999999990 186.750000000000000
f: 718 tv: 1 nM: 2
514.317379999999960 242.464069999999990
509.611719999999990 187.022340000000010
f: 719 tv: 0 nM: 2
455.952029999999980 242.037870000000000
450.898410000000010 186.558820000000000
f: 719 tv: 1 nM: 2
511.909580000000010 241.930849999999990
507.163270000000010 186.892850000000010
f: 720 tv: 0 nM: 2
455.462650000000000 241.646549999999990
449.909089999999990 186.419780000000000
f: 720 tv: 1 nM: 2
509.450010000000020 241.538240000000000
505.050259999999980 186.534390000000000
f: 721 tv: 0 nM: 2
455.112640000000000 240.771970000000010
449.275150000000000 185.870380000000010
f: 721 tv: 1 nM: 2
507.859890000000010 240.843410000000010
503.040529999999990 186.383790000000000
f: 722 tv: 0 nM: 2
454.952240000000020 240.294950000000000
448.935000000000000 185.830000000000010
f: 722 tv: 1 nM: 2
505.411769999999990 240.435290000000010
500.660100000000000 185.751240000000000
f: 723 tv: 0 nM: 2
455.087710000000020 239.242690000000010
448.587220000000000 185.313950000000010
f: 723 tv: 1 nM: 2
502.986659999999970 239.946670000000010
498.670750000000000 185.603649999999990
f: 724 tv: 0 nM: 2
454.194759999999970 238.601750000000010
448.010409999999980 184.822920000000010
f: 724 tv: 1 nM: 2
501.112489999999980 239.631260000000000
496.451140000000010 185.451140000000010
f: 725 tv: 0 nM: 2
453.920230000000000 238.079790000000000
447.212769999999980 184.590419999999990
f: 725 tv: 1 nM: 2
498.049989999999980 238.694439999999990
494.078129999999990 184.953129999999990
f: 726 tv: 0 nM: 2
452.686039999999990 237.412800000000000
446.968079999999990 183.877659999999990
f: 726 tv: 1 nM: 2
495.963559999999970 238.443710000000010
491.936460000000010 184.607730000000000
f: 727 tv: 0 nM: 2
452.488099999999970 236.589280000000000
445.902859999999980 183.522860000000010
f: 727 tv: 1 nM: 2
493.641570000000000 237.448790000000000
489.346769999999990 184.239240000000000
f: 728 tv: 0 nM: 2
451.488369999999970 236.313950000000010
444.730070000000010 183.365039999999990
f: 728 tv: 1 nM: 2
491.467530000000010 237.000000000000000
487.217379999999990 183.760860000000010
f: 729 tv: 0 nM: 2
450.600649999999970 235.042210000000010
443.907100000000010 182.581970000000010
f: 729 tv: 1 nM: 2
489.296290000000000 236.481480000000000
485.262360000000000 183.472230000000000
f: 730 tv: 0 nM: 2
449.943789999999980 234.426040000000000
442.890809999999990 182.000000000000000
f: 730 tv: 1 nM: 2
486.422849999999980 235.657410000000000
482.828950000000020 182.992110000000000
f: 731 tv: 0 nM: 2
448.500000000000000 233.500000000000000
441.707089999999990 181.420120000000000
f: 731 tv: 1 nM: 2
483.839999999999970 235.242860000000010
480.858700000000000 182.510860000000010
f: 732 tv: 0 nM: 2
447.579900000000010 232.943790000000010
440.291440000000020 181.334290000000010
f: 732 tv: 1 nM: 2
481.539150000000010 234.448790000000000
478.000000000000000 181.933670000000010
f: 733 tv: 0 nM: 2
446.541139999999980 232.446200000000000
439.453219999999990 180.479539999999990
f: 733 tv: 1 nM: 2
478.737640000000000 234.287029999999990
475.619320000000020 181.681819999999990
f: 734 tv: 0 nM: 2
444.687500000000000 231.865129999999990
437.988589999999990 180.528560000000000
f: 734 tv: 1 nM: 2
476.155700000000020 233.667660000000010
473.500000000000000 181.398799999999990
f: 735 tv: 0 nM: 2
443.524990000000000 231.231249999999990
436.500000000000000 179.703920000000010
f: 735 tv: 1 nM: 2
474.000000000000000 233.107149999999990
471.348850000000030 181.174420000000000
f: 736 tv: 0 nM: 2
441.512209999999980 230.408539999999990
435.164730000000020 179.572250000000000
f: 736 tv: 1 nM: 2
471.381590000000020 232.960530000000010
468.758969999999980 180.920520000000010
f: 737 tv: 0 nM: 2
439.517969999999990 230.191620000000000
433.500000000000000 179.220249999999990
f: 737 tv: 1 nM: 2
468.733979999999970 232.201920000000000
466.406430000000000 180.778079999999990
f: 738 tv: 0 nM: 2
437.946320000000010 229.536730000000010
431.317079999999980 178.640240000000010
f: 738 tv: 1 nM: 2
465.500000000000000 232.000000000000000
463.980349999999990 180.452239999999990
f: 739 tv: 0 nM: 2
436.174649999999990 229.715759999999990
429.178769999999990 178.438549999999990
f: 739 tv: 1 nM: 2
462.861110000000000 231.830250000000010
461.488830000000010 179.938549999999990
f: 740 tv: 0 nM: 2
433.385130000000000 228.554049999999990
427.839999999999970 178.242860000000010
f: 740 tv: 1 nM: 2
460.029720000000000 231.464859999999990
459.251370000000010 179.546969999999990
f: 741 tv: 0 nM: 2
431.504090000000020 228.217209999999990
426.203950000000020 177.796050000000010
f: 741 tv: 1 nM: 2
457.295039999999970 231.118010000000000
456.806240000000000 179.368740000000000
f: 742 tv: 0 nM: 2
428.514189999999990 228.021269999999990
423.537510000000000 177.925000000000010
f: 742 tv: 1 nM: 2
454.480770000000010 231.089740000000010
454.474580000000000 178.968930000000000
f: 743 tv: 0 nM: 2
426.824549999999990 227.663739999999990
421.450010000000020 177.362500000000010
f: 743 tv: 1 nM: 2
452.442169999999980 230.772110000000000
452.428130000000010 178.808380000000000
f: 744 tv: 0 nM: 2
423.817569999999990 227.439190000000000
419.354949999999970 177.287029999999990
f: 744 tv: 1 nM: 2
449.667689999999990 230.664600000000010
450.372830000000020 178.549129999999990
f: 745 tv: 0 nM: 2
420.797210000000010 227.192309999999990
417.400570000000020 177.076020000000000
f: 745 tv: 1 nM: 2
446.883330000000000 230.496669999999990
448.450010000000020 178.461760000000000
f: 746 tv: 0 nM: 2
417.850649999999970 226.818180000000010
414.855560000000030 176.733340000000000
f: 746 tv: 1 nM: 2
444.461760000000030 230.449999999999990
445.896729999999990 178.255429999999990
f: 747 tv: 0 nM: 2
415.153140000000010 226.778120000000000
412.138430000000030 176.587570000000000
f: 747 tv: 1 nM: 2
442.210240000000000 230.443180000000010
444.090669999999990 178.299450000000010
f: 748 tv: 0 nM: 2
412.370639999999980 226.737760000000010
410.045750000000000 176.112810000000000
f: 748 tv: 1 nM: 2
440.063899999999990 230.352780000000000
442.029720000000000 178.281080000000000
f: 749 tv: 0 nM: 2
409.856630000000000 226.440550000000000
407.549710000000000 176.580109999999990
f: 749 tv: 1 nM: 2
438.442320000000000 230.717960000000010
440.666659999999980 178.371340000000000
f: 750 tv: 0 nM: 2
407.273039999999980 226.921979999999990
404.799379999999990 176.318469999999990
f: 750 tv: 1 nM: 2
436.475619999999990 231.213410000000010
439.188899999999990 178.127780000000000
f: 751 tv: 0 nM: 2
404.939030000000000 227.012190000000000
402.958860000000020 176.484180000000010
f: 751 tv: 1 nM: 2
435.022859999999980 231.317139999999990
437.606049999999980 178.358579999999990
f: 752 tv: 0 nM: 2
402.541929999999980 227.383860000000000
400.447540000000000 176.354940000000000
f: 752 tv: 1 nM: 2
433.182860000000010 231.608569999999990
436.717499999999970 178.507510000000000
f: 753 tv: 0 nM: 2
399.883330000000000 227.583329999999990
397.950319999999980 176.456950000000010
f: 753 tv: 1 nM: 2
431.885530000000020 232.000000000000000
435.411440000000030 178.517149999999990
f: 754 tv: 0 nM: 2
396.455780000000000 227.874149999999990
395.912930000000020 177.053370000000000
f: 754 tv: 1 nM: 2
429.977660000000010 232.511169999999990
434.315279999999970 178.874390000000010
f: 755 tv: 0 nM: 2
393.597469999999990 228.273590000000010
393.688260000000010 177.182099999999990
f: 755 tv: 1 nM: 2
428.918029999999990 233.428959999999990
433.399540000000000 178.990430000000000
f: 756 tv: 0 nM: 2
391.355259999999990 228.835530000000010
391.245569999999990 177.372790000000010
f: 756 tv: 1 nM: 2
427.892850000000010 233.909349999999990
432.966680000000000 179.533320000000000
f: 757 tv: 0 nM: 2
388.563260000000010 228.978910000000010
389.325010000000020 177.508330000000000
f: 757 tv: 1 nM: 2
427.750000000000000 234.670210000000000
432.560389999999980 179.891300000000000
f: 758 tv: 0 nM: 2
386.543060000000030 229.864240000000000
387.891419999999980 177.734280000000010
f: 758 tv: 1 nM: 2
426.927370000000000 235.427370000000000
432.154049999999980 180.123729999999990
f: 759 tv: 0 nM: 2
384.539460000000020 230.638150000000000
385.627110000000020 178.257070000000000
f: 759 tv: 1 nM: 2
426.822229999999990 236.294450000000010
432.079900000000010 180.311860000000000
f: 760 tv: 0 nM: 2
382.102420000000000 231.078309999999990
384.502839999999990 178.635590000000010
f: 760 tv: 1 nM: 2
426.748600000000010 236.667599999999990
432.074740000000020 181.342790000000010
f: 761 tv: 0 nM: 2
379.905059999999990 231.943040000000000
382.189939999999980 179.438549999999990
f: 761 tv: 1 nM: 2
426.958559999999980 237.618789999999990
432.786070000000000 181.775769999999990
f: 762 tv: 0 nM: 2
377.789490000000000 232.342099999999990
380.488099999999970 179.511900000000000
f: 762 tv: 1 nM: 2
427.510650000000000 238.680849999999990
432.859379999999990 182.286450000000000
f: 763 tv: 0 nM: 2
375.849210000000030 233.486770000000010
378.889770000000000 179.922040000000010
f: 763 tv: 1 nM: 2
427.849210000000030 239.455029999999990
433.856049999999980 182.972230000000000
f: 764 tv: 0 nM: 2
374.251430000000030 234.271680000000000
377.555850000000020 180.561170000000000
f: 764 tv: 1 nM: 2
428.400510000000000 240.577120000000010
434.066829999999980 183.141079999999990
f: 765 tv: 0 nM: 2
372.997310000000030 234.846769999999990
375.892460000000030 181.316859999999990
f: 765 tv: 1 nM: 2
429.339290000000010 241.380100000000000
435.047030000000010 183.868810000000000
f: 766 tv: 0 nM: 2
371.477840000000010 235.787980000000000
375.022339999999990 181.488830000000010
f: 766 tv: 1 nM: 2
430.467499999999970 242.307490000000000
435.893370000000000 184.360180000000010
f: 767 tv: 0 nM: 2
369.842589999999970 236.404329999999990
373.806699999999980 182.069580000000000
f: 767 tv: 1 nM: 2
431.547849999999980 243.090910000000010
437.037870000000000 184.952030000000010
f: 768 tv: 0 nM: 2
368.853090000000010 237.719069999999990
372.732790000000020 182.206349999999990
f: 768 tv: 1 nM: 2
433.131190000000000 243.952969999999990
438.589200000000010 185.070420000000010
f: 769 tv: 0 nM: 2
367.559329999999990 238.172320000000010
371.758550000000010 182.980480000000000
f: 769 tv: 1 nM: 2
434.251219999999990 244.839900000000000
439.833340000000020 185.278609999999990
f: 770 tv: 0 nM: 2
366.432340000000010 238.526469999999990
370.758699999999980 183.263690000000000
f: 770 tv: 1 nM: 2
435.869660000000010 245.459720000000000
440.918270000000010 185.918270000000010
f: 771 tv: 0 nM: 2
365.471189999999980 239.782720000000010
369.868810000000000 183.952969999999990
f: 771 tv: 1 nM: 2
437.344820000000030 246.169950000000000
442.367129999999970 186.358110000000010
f: 772 tv: 0 nM: 2
364.552489999999980 240.617490000000000
368.880490000000010 184.824389999999990
f: 772 tv: 1 nM: 2
439.232390000000010 246.892010000000000
443.953890000000000 186.871350000000010
f: 773 tv: 0 nM: 2
363.856749999999980 241.454060000000000
368.120000000000000 184.744990000000000
f: 773 tv: 1 nM: 2
441.047030000000010 247.804460000000010
445.538819999999990 187.043380000000010
f: 774 tv: 0 nM: 2
363.579590000000000 242.059710000000000
367.668360000000010 184.770420000000000
f: 774 tv: 1 nM: 2
443.143550000000000 248.236850000000000
446.881739999999980 187.410779999999990
f: 775 tv: 0 nM: 2
363.030610000000020 242.780610000000000
366.972780000000000 185.215350000000000
f: 775 tv: 1 nM: 2
445.289460000000020 249.033490000000000
448.665889999999990 187.852540000000000
f: 776 tv: 0 nM: 2
362.451230000000010 243.624390000000010
366.214999999999970 185.905000000000000
f: 776 tv: 1 nM: 2
447.578280000000010 249.866170000000010
450.677770000000010 188.066669999999990
f: 777 tv: 0 nM: 2
362.089479999999980 244.415789999999990
365.719089999999990 186.100510000000010
f: 777 tv: 1 nM: 2
449.752259999999980 250.015919999999990
452.574310000000030 188.421169999999990
f: 778 tv: 0 nM: 2
361.990140000000000 244.889160000000000
365.000000000000000 186.500000000000000
f: 778 tv: 1 nM: 2
452.330870000000000 250.855390000000000
454.287660000000020 188.810499999999990
f: 779 tv: 0 nM: 2
361.592409999999970 245.732220000000010
364.530790000000020 186.902850000000000
f: 779 tv: 1 nM: 2
454.812810000000010 251.260670000000000
456.195339999999990 188.941859999999990
f: 780 tv: 0 nM: 2
361.531400000000020 246.045899999999990
363.953890000000000 187.055829999999990
f: 780 tv: 1 nM: 2
456.918270000000010 251.918270000000010
457.632290000000010 189.100889999999990
f: 781 tv: 0 nM: 2
361.241300000000020 246.502489999999990
363.554530000000000 187.395450000000010
f: 781 tv: 1 nM: 2
458.949310000000030 252.421660000000000
459.500000000000000 189.223680000000000
f: 782 tv: 0 nM: 2
360.743650000000000 247.131970000000000
362.950780000000010 187.544040000000000
f: 782 tv: 1 nM: 2
461.009610000000010 252.918270000000010
461.304629999999970 189.623950000000010
f: 783 tv: 0 nM: 2
360.509220000000030 247.921660000000000
362.126190000000010 187.873809999999990
f: 783 tv: 1 nM: 2
463.500000000000000 253.318970000000010
462.629939999999980 189.958149999999990
f: 784 tv: 0 nM: 2
359.886689999999990 248.667480000000010
361.376680000000020 187.966370000000010
f: 784 tv: 1 nM: 2
465.531250000000000 253.763399999999990
464.455139999999970 189.895289999999990
f: 785 tv: 0 nM: 2
359.081729999999990 248.918270000000010
360.665889999999990 188.138250000000000
f: 785 tv: 1 nM: 2
467.557009999999990 254.140350000000010
465.406679999999990 190.106660000000010
f: 786 tv: 0 nM: 2
358.490599999999970 249.107990000000000
359.363859999999990 188.126759999999990
f: 786 tv: 1 nM: 2
469.420840000000000 254.666670000000010
467.000000000000000 190.346499999999990
f: 787 tv: 0 nM: 2
357.587560000000000 249.921660000000000
358.191500000000020 188.687240000000000
f: 787 tv: 1 nM: 2
471.386349999999990 255.307850000000000
468.295930000000000 190.457140000000010
f: 788 tv: 0 nM: 2
356.627900000000010 250.155810000000000
356.613130000000010 188.846160000000000
f: 788 tv: 1 nM: 2
472.959409999999990 255.544880000000010
469.437500000000000 190.587490000000000
f: 789 tv: 0 nM: 2
355.918270000000010 250.918270000000010
355.643829999999980 188.878999999999990
f: 789 tv: 1 nM: 2
474.423859999999990 256.339510000000020
470.422120000000010 190.577869999999990
f: 790 tv: 0 nM: 2
354.233029999999990 251.000000000000000
354.142550000000030 189.103070000000000
f: 790 tv: 1 nM: 2
475.670840000000000 256.666659999999980
471.263150000000000 191.115389999999990
f: 791 tv: 0 nM: 2
352.663790000000010 251.564650000000000
352.452580000000010 189.008620000000010
f: 791 tv: 1 nM: 2
476.753049999999970 257.309720000000030
471.961549999999990 191.065380000000000
f: 792 tv: 0 nM: 2
351.365299999999990 251.897259999999990
350.500000000000000 189.000000000000000
f: 792 tv: 1 nM: 2
477.857970000000020 257.435790000000000
472.612460000000000 191.244980000000000
f: 793 tv: 0 nM: 2
349.587560000000000 252.018430000000000
348.677770000000010 188.933330000000010
f: 793 tv: 1 nM: 2
478.802669999999980 257.655179999999970
473.030610000000020 190.930620000000000
f: 794 tv: 0 nM: 2
347.705750000000020 252.639370000000010
346.629939999999980 188.958149999999990
f: 794 tv: 1 nM: 2
479.667359999999970 257.630159999999990
473.270750000000020 190.596830000000010
f: 795 tv: 0 nM: 2
345.797360000000030 252.103530000000010
344.629939999999980 188.958149999999990
f: 795 tv: 1 nM: 2
480.197360000000000 258.114660000000010
473.235410000000000 190.696499999999990
f: 796 tv: 0 nM: 2
343.646549999999990 252.452589999999990
342.464290000000010 188.632350000000000
f: 796 tv: 1 nM: 2
480.787870000000000 258.238650000000010
473.500000000000000 190.583329999999990
f: 797 tv: 0 nM: 2
341.527310000000000 252.544109999999990
340.263150000000000 188.293849999999990
f: 797 tv: 1 nM: 2
480.764459999999990 258.353270000000010
473.035860000000010 190.460370000000010
f: 798 tv: 0 nM: 2
338.867340000000010 252.559190000000000
337.419559999999990 188.206529999999990
f: 798 tv: 1 nM: 2
480.662750000000020 258.476470000000010
472.902159999999980 190.159420000000010
f: 799 tv: 0 nM: 2
336.411009999999980 252.500000000000000
334.776029999999990 188.036190000000000
f: 799 tv: 1 nM: 2
480.458010000000000 258.450010000000020
472.162170000000000 189.662160000000000
f: 800 tv: 0 nM: 2
333.446590000000010 252.391020000000000
331.911769999999990 187.983200000000010
f: 800 tv: 1 nM: 2
479.784060000000010 258.568089999999980
471.247160000000010 189.549420000000000
f: 801 tv: 0 nM: 2
330.878570000000020 252.888090000000010
328.916319999999980 187.727100000000010
f: 801 tv: 1 nM: 2
479.243440000000020 258.541200000000000
470.198879999999970 189.524170000000000
f: 802 tv: 0 nM: 2
327.605380000000030 252.621900000000010
326.114469999999980 187.465870000000000
f: 802 tv: 1 nM: 2
478.308839999999980 258.761019999999970
469.042759999999990 189.390330000000010
f: 803 tv: 0 nM: 2
325.120540000000010 252.620560000000010
322.898739999999980 186.989460000000010
f: 803 tv: 1 nM: 2
477.368530000000020 258.864809999999980
467.939790000000020 189.279190000000000
f: 804 tv: 0 nM: 2
321.587130000000000 252.597500000000000
319.538119999999990 187.042599999999990
f: 804 tv: 1 nM: 2
476.114289999999980 259.014279999999990
466.377990000000010 188.967350000000010
f: 805 tv: 0 nM: 2
317.882600000000020 252.427120000000000
316.481479999999980 186.689300000000000
f: 805 tv: 1 nM: 2
474.903560000000030 259.060729999999980
464.774200000000010 188.704299999999990
f: 806 tv: 0 nM: 2
314.500000000000000 252.346769999999990
312.655980000000000 186.681630000000010
f: 806 tv: 1 nM: 2
473.058839999999980 259.386019999999970
463.042759999999990 188.609669999999990
f: 807 tv: 0 nM: 2
310.943359999999980 252.376949999999990
309.153840000000000 186.305659999999990
f: 807 tv: 1 nM: 2
471.180139999999990 259.408079999999980
461.000000000000000 188.500000000000000
f: 808 tv: 0 nM: 2
307.393309999999990 252.382839999999990
305.598050000000000 185.964710000000000
f: 808 tv: 1 nM: 2
469.146419999999980 259.232149999999990
458.819920000000020 188.054200000000010
f: 809 tv: 0 nM: 2
303.392850000000010 251.813019999999990
301.684540000000030 185.596570000000010
f: 809 tv: 1 nM: 2
467.037780000000000 259.447839999999990
456.284969999999990 188.000000000000000
f: 810 tv: 0 nM: 2
299.350889999999990 251.574549999999990
297.584690000000020 185.645160000000000
f: 810 tv: 1 nM: 2
464.789280000000020 259.721439999999970
453.941500000000020 187.877659999999990
f: 811 tv: 0 nM: 2
295.462339999999980 251.552310000000010
293.844020000000000 185.459399999999990
f: 811 tv: 1 nM: 2
462.098270000000010 259.887940000000010
451.117340000000010 187.386280000000000
f: 812 tv: 0 nM: 2
291.200380000000000 251.540860000000010
290.471889999999970 184.887540000000000
f: 812 tv: 1 nM: 2
459.670650000000020 259.972690000000000
448.523889999999990 187.279860000000010
f: 813 tv: 0 nM: 2
286.894099999999980 251.558820000000000
285.982599999999990 185.104340000000010
f: 813 tv: 1 nM: 2
456.541260000000020 259.975250000000020
445.479519999999980 187.201370000000000
f: 814 tv: 0 nM: 2
282.545259999999980 251.466060000000000
282.213379999999970 184.575320000000000
f: 814 tv: 1 nM: 2
453.770019999999990 260.074920000000020
442.471189999999980 187.147460000000000
f: 815 tv: 0 nM: 2
278.992030000000000 251.408369999999990
278.392580000000010 184.548830000000010
f: 815 tv: 1 nM: 2
450.038050000000000 260.548430000000000
439.344359999999990 187.003310000000000
f: 816 tv: 0 nM: 2
274.223750000000000 251.226030000000010
274.674289999999980 184.481320000000010
f: 816 tv: 1 nM: 2
446.838709999999990 260.954830000000020
435.767969999999990 187.071900000000000
f: 817 tv: 0 nM: 2
270.475770000000010 250.922910000000000
270.852809999999980 184.318180000000010
f: 817 tv: 1 nM: 2
443.113560000000010 260.983060000000020
432.725430000000020 186.971190000000010
f: 818 tv: 0 nM: 2
265.829990000000010 250.842000000000010
267.272159999999990 184.215190000000010
f: 818 tv: 1 nM: 2
439.527679999999980 261.037440000000000
429.112210000000000 187.057750000000000
f: 819 tv: 0 nM: 2
261.882569999999990 250.746219999999990
263.145480000000020 184.313520000000010
f: 819 tv: 1 nM: 2
435.892729999999970 261.320130000000010
425.087100000000020 187.029040000000010
f: 820 tv: 0 nM: 2
258.284179999999990 250.510680000000010
259.964290000000010 184.051590000000000
f: 820 tv: 1 nM: 2
431.864719999999980 261.693480000000020
421.378480000000020 186.864579999999990
f: 821 tv: 0 nM: 2
253.806580000000000 250.623459999999990
256.384770000000000 183.744139999999990
f: 821 tv: 1 nM: 2
427.828030000000010 261.780239999999990
417.905059999999990 187.050630000000010
f: 822 tv: 0 nM: 2
250.590530000000000 250.345670000000010
252.887360000000000 183.549409999999990
f: 822 tv: 1 nM: 2
424.029420000000020 261.823519999999970
414.116969999999980 187.072110000000010
f: 823 tv: 0 nM: 2
247.381530000000000 250.046190000000000
249.589020000000000 183.729170000000010
f: 823 tv: 1 nM: 2
419.837010000000020 262.087920000000000
410.245000000000000 187.138340000000000
f: 824 tv: 0 nM: 2
243.935149999999990 249.987439999999990
246.992400000000000 183.636889999999990
f: 824 tv: 1 nM: 2
415.883789999999980 262.350160000000020
406.564509999999980 187.022580000000000
f: 825 tv: 0 nM: 2
241.134250000000010 249.614790000000000
243.997850000000000 183.927030000000000
f: 825 tv: 1 nM: 2
411.998440000000020 262.329680000000000
402.206999999999990 187.108280000000010
f: 826 tv: 0 nM: 2
237.975830000000000 249.676580000000000
241.407410000000000 183.763370000000010
f: 826 tv: 1 nM: 2
407.501620000000000 262.506500000000020
398.622160000000010 187.298049999999990
f: 827 tv: 0 nM: 2
235.741809999999990 249.454929999999990
238.990260000000010 183.828800000000000
f: 827 tv: 1 nM: 2
403.724300000000030 262.548279999999980
394.691890000000000 187.290500000000010
f: 828 tv: 0 nM: 2
233.612400000000010 249.348829999999990
236.740970000000000 183.755020000000000
f: 828 tv: 1 nM: 2
400.250000000000000 262.649990000000000
391.205170000000010 187.836209999999990
f: 829 tv: 0 nM: 2
231.777120000000000 249.409640000000000
234.985230000000000 183.983120000000010
f: 829 tv: 1 nM: 2
396.495209999999990 262.765930000000030
387.868350000000020 188.044999999999990
f: 830 tv: 0 nM: 2
229.871540000000010 249.324109999999990
233.665240000000010 184.023609999999990
f: 830 tv: 1 nM: 2
392.703579999999990 263.001620000000000
384.148379999999970 188.138700000000000
f: 831 tv: 0 nM: 2
228.437500000000000 249.183330000000010
232.168060000000000 184.134459999999990
f: 831 tv: 1 nM: 2
389.353760000000020 263.316039999999990
380.896390000000000 188.327300000000010
f: 832 tv: 0 nM: 2
227.323880000000000 249.329960000000000
231.234939999999990 184.534130000000000
f: 832 tv: 1 nM: 2
385.965880000000030 263.394650000000010
377.561069999999970 188.747530000000010
f: 833 tv: 0 nM: 2
226.396620000000010 248.989460000000010
230.146179999999990 184.934329999999990
f: 833 tv: 1 nM: 2
382.400969999999970 263.492000000000020
374.617860000000010 189.053859999999990
f: 834 tv: 0 nM: 2
225.909809999999990 249.252950000000000
229.735289999999990 184.936980000000010
f: 834 tv: 1 nM: 2
379.551269999999990 263.855770000000010
371.602019999999980 189.406360000000010
f: 835 tv: 0 nM: 2
225.430129999999990 249.200870000000010
229.143750000000010 185.147920000000000
f: 835 tv: 1 nM: 2
376.826079999999990 263.857849999999980
368.839049999999990 189.882810000000010
f: 836 tv: 0 nM: 2
225.781630000000010 249.195920000000000
229.100010000000000 185.282610000000010
f: 836 tv: 1 nM: 2
374.063480000000030 263.842870000000000
366.121829999999990 190.185120000000010
f: 837 tv: 0 nM: 2
225.589360000000000 248.829790000000000
229.206120000000000 185.604080000000010
f: 837 tv: 1 nM: 2
371.500000000000000 264.000000000000000
363.758850000000000 190.531920000000010
f: 838 tv: 0 nM: 2
225.764829999999990 248.913130000000000
229.491530000000010 185.822039999999990
f: 838 tv: 1 nM: 2
369.103729999999980 264.032320000000030
361.433899999999990 190.916950000000010
f: 839 tv: 0 nM: 2
226.547410000000010 248.771549999999990
229.740739999999990 185.726850000000010
f: 839 tv: 1 nM: 2
366.759189999999990 263.938139999999980
359.035709999999990 191.060710000000000
f: 840 tv: 0 nM: 2
227.283909999999990 248.669500000000000
230.412440000000000 186.129030000000000
f: 840 tv: 1 nM: 2
364.646180000000020 263.930240000000030
357.007259999999970 191.492719999999990
f: 841 tv: 0 nM: 2
228.210170000000010 248.714599999999990
231.142550000000000 186.041670000000010
f: 841 tv: 1 nM: 2
362.688969999999980 263.948150000000000
355.076349999999990 191.569089999999990
f: 842 tv: 0 nM: 2
229.280170000000000 248.508620000000010
231.933200000000000 186.411640000000010
f: 842 tv: 1 nM: 2
361.032739999999990 263.960359999999980
353.077330000000020 191.897480000000000
f: 843 tv: 0 nM: 2
230.178570000000010 248.312500000000000
233.297239999999990 186.912440000000000
f: 843 tv: 1 nM: 2
359.458190000000000 263.834439999999970
351.702519999999990 192.274200000000010
f: 844 tv: 0 nM: 2
231.546460000000000 248.519910000000010
234.025820000000010 187.009379999999990
f: 844 tv: 1 nM: 2
357.698640000000010 263.885530000000020
350.042759999999990 192.609669999999990
f: 845 tv: 0 nM: 2
233.183550000000000 248.531650000000010
235.337099999999990 187.085970000000000
f: 845 tv: 1 nM: 2
356.879360000000020 263.893370000000000
349.020080000000010 193.180659999999990
f: 846 tv: 0 nM: 2
235.121000000000010 248.557080000000010
236.979490000000000 187.407680000000000
f: 846 tv: 1 nM: 2
355.464420000000020 263.852539999999980
347.633940000000000 193.516070000000010
f: 847 tv: 0 nM: 2
236.544109999999990 248.472690000000000
238.117780000000010 187.656250000000000
f: 847 tv: 1 nM: 2
354.159089999999990 263.819920000000020
346.612489999999980 193.741070000000010
f: 848 tv: 0 nM: 2
238.089450000000000 248.584870000000000
239.500000000000000 188.085970000000000
f: 848 tv: 1 nM: 2
353.236850000000000 263.922820000000000
345.052250000000020 194.085820000000010
f: 849 tv: 0 nM: 2
239.855449999999990 248.350709999999990
241.213300000000000 188.488530000000000
f: 849 tv: 1 nM: 2
352.026979999999980 263.958620000000000
344.132169999999970 194.574710000000010
f: 850 tv: 0 nM: 2
241.451750000000000 248.543849999999990
242.896989999999990 188.723620000000010
f: 850 tv: 1 nM: 2
351.414120000000030 263.937009999999990
343.192600000000030 194.813230000000000
f: 851 tv: 0 nM: 2
243.592860000000000 248.878570000000000
244.218899999999990 188.972350000000010
f: 851 tv: 1 nM: 2
350.797460000000000 263.950740000000000
342.351839999999980 195.396300000000000
f: 852 tv: 0 nM: 2
245.820010000000000 248.914989999999990
246.009660000000000 189.210140000000000
f: 852 tv: 1 nM: 2
349.819340000000010 263.859500000000030
341.727780000000000 195.738890000000000
f: 853 tv: 0 nM: 2
247.040820000000000 248.816329999999990
247.190599999999990 189.606429999999990
f: 853 tv: 1 nM: 2
349.138890000000000 263.809259999999990
340.959139999999990 196.214000000000000
f: 854 tv: 0 nM: 2
249.235980000000010 248.507000000000010
249.048219999999990 189.766490000000000
f: 854 tv: 1 nM: 2
348.570370000000030 263.570370000000030
340.305450000000010 196.486390000000000
f: 855 tv: 0 nM: 2
251.189650000000000 248.610840000000000
250.907029999999990 190.035169999999990
f: 855 tv: 1 nM: 2
348.000000000000000 263.500000000000000
339.594600000000010 196.492279999999990
f: 856 tv: 0 nM: 2
253.179990000000000 248.115010000000010
252.304350000000000 190.137679999999990
f: 856 tv: 1 nM: 2
347.254759999999980 263.442960000000030
338.691350000000000 196.619339999999990
f: 857 tv: 0 nM: 2
255.383250000000000 248.162430000000000
254.037129999999990 190.047030000000010
f: 857 tv: 1 nM: 2
346.579160000000000 263.191680000000020
337.754300000000000 196.762920000000010
f: 858 tv: 0 nM: 2
257.395510000000000 248.074630000000010
255.785000000000000 190.244990000000000
f: 858 tv: 1 nM: 2
345.933989999999990 263.037989999999980
337.126980000000000 197.015870000000010
f: 859 tv: 0 nM: 2
259.236719999999990 247.693240000000000
257.394589999999990 190.143249999999990
f: 859 tv: 1 nM: 2
345.289890000000010 262.587560000000000
336.524990000000000 197.245830000000010
f: 860 tv: 0 nM: 2
260.608250000000000 247.319580000000000
258.462769999999980 190.117020000000000
f: 860 tv: 1 nM: 2
344.456599999999980 262.291319999999980
335.708710000000000 197.104340000000010
f: 861 tv: 0 nM: 2
262.856749999999980 247.394589999999990
260.117340000000010 190.260210000000000
f: 861 tv: 1 nM: 2
344.014279999999990 261.644900000000010
335.289120000000030 197.149990000000000
f: 862 tv: 0 nM: 2
264.312189999999990 246.845080000000000
261.562500000000000 189.897719999999990
f: 862 tv: 1 nM: 2
343.211459999999990 261.324099999999990
334.453730000000010 197.033040000000000
f: 863 tv: 0 nM: 2
266.803279999999970 246.428959999999990
262.776250000000000 190.309390000000010
f: 863 tv: 1 nM: 2
342.914980000000010 260.694340000000010
333.673000000000000 196.945150000000010
f: 864 tv: 0 nM: 2
268.428220000000010 246.358920000000010
264.750000000000000 190.087079999999990
f: 864 tv: 1 nM: 2
342.287809999999980 260.401250000000000
332.911769999999990 196.936980000000010
f: 865 tv: 0 nM: 2
270.143250000000020 245.545940000000000
266.434509999999990 190.398799999999990
f: 865 tv: 1 nM: 2
341.399110000000010 260.061399999999990
331.843750000000000 196.897320000000010
f: 866 tv: 0 nM: 2
272.000000000000000 245.500000000000000
267.813170000000010 189.734209999999990
f: 866 tv: 1 nM: 2
340.500000000000000 259.437500000000000
331.452270000000000 196.645230000000000
f: 867 tv: 0 nM: 2
273.685729999999980 245.351429999999990
268.919800000000010 189.580220000000000
f: 867 tv: 1 nM: 2
340.000000000000000 258.974179999999990
330.551670000000000 196.369840000000010
f: 868 tv: 0 nM: 2
275.850280000000000 244.610170000000010
270.394589999999990 189.551210000000000
f: 868 tv: 1 nM: 2
339.365970000000000 258.380859999999980
329.535100000000000 196.083329999999990
f: 869 tv: 0 nM: 2
277.350309999999980 243.772460000000000
271.650300000000020 189.473980000000010
f: 869 tv: 1 nM: 2
338.728700000000000 257.932740000000020
329.108700000000000 196.060869999999990
f: 870 tv: 0 nM: 2
279.205719999999990 243.334290000000010
273.335820000000010 189.298509999999990
f: 870 tv: 1 nM: 2
338.099519999999980 257.046110000000000
328.344820000000030 195.689650000000000
f: 871 tv: 0 nM: 2
280.815220000000010 242.630429999999990
274.222530000000010 189.030210000000010
f: 871 tv: 1 nM: 2
337.576079999999990 256.545650000000020
327.380429999999990 195.545649999999990
f: 872 tv: 0 nM: 2
282.154049999999980 242.302699999999990
275.752590000000000 188.539060000000010
f: 872 tv: 1 nM: 2
336.622799999999980 255.684200000000000
326.294010000000010 195.296140000000010
f: 873 tv: 0 nM: 2
283.257139999999990 241.671429999999990
276.969789999999990 188.425829999999990
f: 873 tv: 1 nM: 2
335.802430000000020 255.039030000000000
325.211149999999980 194.953890000000000
f: 874 tv: 0 nM: 2
285.077850000000010 241.164670000000000
277.942720000000010 188.000000000000000
f: 874 tv: 1 nM: 2
334.953890000000000 254.128649999999990
324.500000000000000 194.500000000000000
f: 875 tv: 0 nM: 2
285.946320000000010 240.525420000000000
278.789460000000020 187.371340000000000
f: 875 tv: 1 nM: 2
333.582920000000000 253.414580000000000
323.282500000000030 193.975339999999990
f: 876 tv: 0 nM: 2
287.347719999999980 239.945400000000010
279.561460000000010 187.307269999999990
f: 876 tv: 1 nM: 2
332.734890000000010 252.904650000000000
322.319000000000020 193.805430000000000
f: 877 tv: 0 nM: 2
288.968930000000000 239.027950000000000
280.591430000000000 186.857149999999990
f: 877 tv: 1 nM: 2
331.618589999999980 251.965120000000010
321.185850000000020 193.017699999999990
f: 878 tv: 0 nM: 2
289.378600000000010 238.485549999999990
281.083800000000000 186.438549999999990
f: 878 tv: 1 nM: 2
330.429959999999990 251.055560000000010
319.596769999999990 192.852540000000000
f: 879 tv: 0 nM: 2
290.512209999999980 237.658539999999990
281.612730000000000 185.846820000000010
f: 879 tv: 1 nM: 2
329.091580000000020 250.225249999999990
318.134250000000010 192.231480000000000
f: 880 tv: 0 nM: 2
291.256010000000000 236.629520000000010
282.420750000000000 185.500000000000000
f: 880 tv: 1 nM: 2
327.900510000000000 249.510470000000000
317.281250000000000 191.978360000000010
f: 881 tv: 0 nM: 2
291.621030000000020 236.458599999999990
282.375670000000010 184.816219999999990
f: 881 tv: 1 nM: 2
326.179989999999980 248.925000000000010
315.387180000000000 191.480089999999990
f: 882 tv: 0 nM: 2
292.540529999999990 235.729739999999990
283.705139999999970 184.294880000000010
f: 882 tv: 1 nM: 2
324.878109999999990 247.726360000000000
313.838869999999990 190.883880000000000
f: 883 tv: 0 nM: 2
292.937900000000010 234.673200000000010
283.313380000000000 183.468310000000000
f: 883 tv: 1 nM: 2
322.902069999999980 247.520610000000000
312.270420000000000 190.198970000000000
f: 884 tv: 0 nM: 2
292.993040000000010 233.951380000000000
283.461760000000030 183.449999999999990
f: 884 tv: 1 nM: 2
320.934140000000010 246.960970000000000
310.339479999999980 189.871050000000000
f: 885 tv: 0 nM: 2
293.043340000000000 233.410000000000000
283.695530000000020 182.990389999999990
f: 885 tv: 1 nM: 2
319.507540000000010 245.806530000000010
308.497529999999980 189.667480000000010
f: 886 tv: 0 nM: 2
293.192630000000010 232.872950000000000
283.311739999999990 182.540130000000000
f: 886 tv: 1 nM: 2
317.906740000000010 245.608810000000010
306.549770000000020 189.026060000000000
f: 887 tv: 0 nM: 2
293.456660000000000 232.429990000000000
283.307680000000000 182.532039999999990
f: 887 tv: 1 nM: 2
315.576259999999990 244.754240000000010
304.571779999999990 188.856460000000000
f: 888 tv: 0 nM: 2
293.315800000000020 231.526320000000000
283.418760000000020 182.231249999999990
f: 888 tv: 1 nM: 2
313.683319999999980 244.783320000000000
302.706970000000010 188.816280000000010
f: 889 tv: 0 nM: 2
293.000000000000000 230.904419999999990
282.945400000000010 182.031620000000000
f: 889 tv: 1 nM: 2
311.451349999999990 243.951359999999990
300.871060000000000 188.350010000000000
f: 890 tv: 0 nM: 2
292.713810000000020 230.845400000000010
282.342100000000020 181.835530000000010
f: 890 tv: 1 nM: 2
309.090910000000010 243.419780000000000
298.539030000000030 188.258530000000010
f: 891 tv: 0 nM: 2
291.762600000000020 230.118699999999990
282.000000000000000 181.562850000000000
f: 891 tv: 1 nM: 2
307.106139999999980 243.393859999999990
296.551640000000020 188.089200000000010
f: 892 tv: 0 nM: 2
291.335660000000020 230.024480000000010
281.000000000000000 181.385910000000000
f: 892 tv: 1 nM: 2
304.534089999999990 243.181819999999990
294.593259999999990 188.424870000000000
f: 893 tv: 0 nM: 2
290.486210000000030 229.910339999999990
280.382540000000010 181.358430000000000
f: 893 tv: 1 nM: 2
302.075130000000000 243.160609999999990
292.000000000000000 188.500000000000000
f: 894 tv: 0 nM: 2
289.756959999999990 229.465270000000000
279.452209999999980 181.437500000000000
f: 894 tv: 1 nM: 2
299.317410000000000 243.053370000000000
289.105560000000030 188.611120000000000
f: 895 tv: 0 nM: 2
288.759549999999990 229.389309999999990
278.203950000000020 181.296050000000010
f: 895 tv: 1 nM: 2
296.334259999999970 243.513810000000010
286.788940000000030 188.746230000000000
f: 896 tv: 0 nM: 2
288.140350000000010 229.692980000000010
277.641230000000010 181.477100000000010
f: 896 tv: 1 nM: 2
293.682740000000020 243.167509999999990
284.500000000000000 189.000000000000000
f: 897 tv: 0 nM: 2
286.693109999999990 229.041380000000000
276.198669999999990 181.678800000000000
f: 897 tv: 1 nM: 2
290.680540000000010 243.147220000000000
281.485630000000010 189.083329999999990
f: 898 tv: 0 nM: 2
284.220579999999980 229.669109999999990
275.433110000000000 181.882170000000000
f: 898 tv: 1 nM: 2
287.782039999999990 243.852569999999990
279.307250000000010 189.382679999999990
f: 899 tv: 0 nM: 2
283.017969999999990 229.575549999999990
273.722230000000020 182.215270000000000
f: 899 tv: 1 nM: 2
284.829770000000000 243.808519999999990
277.054199999999980 189.884230000000000
f: 900 tv: 0 nM: 2
280.720700000000020 229.972410000000000
271.730770000000010 182.378690000000010
f: 900 tv: 1 nM: 2
281.548650000000010 243.994599999999990
273.368290000000000 190.053670000000010
