# Supplementary material for: Action Sport Cameras as an Instrument to Perform a 3D Underwater Motion Analysis
Source: PLoS One. 2016 Aug 11;11(8):e0160490. doi: 10.1371/journal.pone.0160490 (PMC4981397; doi:10.1371/journal.pone.0160490)
Supplement: S1 Supporting Information — S1.1_Calibration Quality > S1.1.1_Underwater > S1.1.1.1_Highres > S1.1.1.1.1_Calibration > File A. This is the BUNDLE_CameraParameters. This is the camera calibration parameters. File B. This is the Triad. This is the 2D coordinates of the waterproof orthogonal triad structure carrying nine spherical black markers. File C. This is the WandCalibration. This is the 2D coordinates of the wand structure carrying one spherical black marker. S1.1.1.1.2_Accuracy > File D. This is the Trial_1. This is the 2D coordinates of the first rigid bar test acquisition, carrying two markers at known distance. File E. This is the Trial_2. This is the 2D coordinates of the second rigid bar test acquisition, carrying two markers at known distance. File F. This is the Trial_3. This is the 2D coordinates of the third rigid bar test acquisition, carrying two markers at known distance. File G. This is the Trial_4. This is the 2D coordinates of the fourth rigid bar test acquisition, carrying two markers at known distance. File H. This is the Trial_5. This is the 2D coordinates of the fifth rigid bar test acquisition, carrying two markers at known distance. File I. This is the MotionSequence3D_Trial_1. This is the 3D coordinates of the first rigid bar test acquisition. File J. This is the MotionSequence3D_Trial_2. This is the 3D coordinates of the second rigid bar test acquisition. File K. This is the MotionSequence3D_Trial_3. This is the 3D coordinates of the third rigid bar test acquisition. File L. This is the MotionSequence3D_Trial_4. This is the 3D coordinates of the fourth rigid bar test acquisition. File M. This is the MotionSequence3D_Trial_5. This is the 3D coordinates of the fifth rigid bar test acquisition. S1.1.1.2_Lowres > S1.1.1.2.1_Calibration > File N. This is the BUNDLE_CameraParameters. This is the camera calibration parameters. File O. This is the Triad. This is the 2D coordinates of the waterproof orthogonal triad structure carrying nine spherical black markers. File P. Th [file pone.0160490.s001.zip › S1_SupportingInformation/S1.1_Calibration_Quality/S1.1.1_Underwater/S1.1.1.1_Highres/S1.1.1.1.2_Accuracy/File I.txt]

0 -84.118114 25.416201 282.968176
0 -94.738496 32.543747 31.027745
1 6.126749 -547.515257 445.731800
1 17.537337 -558.159965 200.339577
2 -1.292939 -554.899926 446.629621
2 3.756444 -570.256723 200.600659
3 5.955299 -565.848153 451.321616
3 4.549027 -582.202472 204.478351
4 -1.543957 -577.160422 451.381594
4 -4.796242 -594.260719 204.004109
5 -8.098465 -589.190130 452.435074
5 -4.950933 -607.461138 206.649805
6 -10.878968 -599.793788 453.805498
6 -7.806888 -620.052838 207.577289
7 -8.278106 -611.844616 454.080272
7 -7.356388 -632.783105 207.926020
8 -10.000995 -622.495247 456.801179
8 -6.897005 -644.349244 211.816172
9 5.330824 -633.276484 461.054877
9 -20.340108 -659.723355 210.488926
10 2.483094 -643.374830 460.781101
10 21.559209 -671.128101 224.340560
11 2.986821 -653.637992 462.142171
11 -9.335598 -685.354843 214.920531
12 9.275946 -662.962394 463.894707
12 3.144106 -693.662127 218.815526
13 8.489387 -672.312658 463.891824
13 11.973477 -704.807222 222.607824
14 16.371833 -680.043717 464.065894
14 23.750254 -715.884193 224.901113
15 34.308742 -687.945349 470.078285
15 31.571974 -726.102135 225.038238
16 41.063883 -694.309625 469.406107
16 38.571104 -732.472521 228.491794
17 57.666452 -699.393194 471.336097
17 50.216643 -739.444811 227.474198
18 67.030559 -703.940358 472.897569
18 57.243495 -747.672096 226.951944
19 79.478962 -707.250728 474.734901
19 81.979301 -751.392821 231.819161
20 79.478962 -707.250728 474.734901
20 87.682513 -756.951251 231.626454
21 106.472597 -710.319570 478.071678
21 112.345700 -757.322010 235.898032
22 119.467241 -711.362627 476.989980
22 112.345700 -757.322010 235.898032
23 134.301783 -709.866228 478.567177
23 144.102884 -756.663808 238.284063
24 153.864054 -708.145475 479.982845
24 157.123302 -755.297413 238.228453
25 162.261356 -704.930046 481.185381
25 176.329189 -753.805368 240.154667
26 181.835947 -700.619853 483.365631
26 176.329189 -753.805368 240.154667
27 195.031067 -696.476450 483.874556
27 207.250169 -745.091121 241.573803
28 215.973258 -690.382348 486.820737
28 225.690820 -739.500219 245.055698
29 227.229663 -684.425199 487.379822
29 244.075910 -732.900671 246.715480
30 236.178281 -677.547727 487.018737
30 256.007489 -726.933906 248.233582
31 252.278293 -669.982762 489.150575
31 275.220110 -719.946970 248.711291
32 267.138825 -662.739171 490.492259
32 287.620515 -712.347391 249.358641
33 284.478417 -652.960919 491.738820
33 311.163681 -702.446677 252.686638
34 296.581577 -644.201955 494.047403
34 326.570237 -694.103169 255.053588
35 308.675860 -634.712641 494.635777
35 341.550472 -682.918256 255.974714
36 319.934526 -624.638049 495.993987
36 352.626518 -673.991381 256.504813
37 333.282884 -612.653105 496.581423
37 366.075628 -662.785564 258.123480
38 347.698718 -601.687573 499.651338
38 380.045529 -650.608641 260.058951
39 354.459811 -589.540842 500.648256
39 398.894953 -637.505301 264.186454
40 368.522369 -576.330445 502.970846
40 410.099414 -624.640672 264.740616
41 379.313897 -562.341422 503.733750
41 418.617812 -612.360921 266.193616
42 386.143161 -548.146424 506.191150
42 435.972819 -596.382162 269.788242
43 398.227672 -534.272499 508.346065
43 442.611470 -581.756800 269.893279
44 405.048463 -518.941809 511.179735
44 449.973900 -567.471109 271.608441
45 417.584491 -503.863087 511.851845
45 465.435830 -550.225678 275.024573
46 422.614004 -489.569959 513.855476
46 473.950276 -534.508877 278.129795
47 434.271188 -473.570439 516.854026
47 483.618969 -519.080127 279.364535
48 440.511004 -454.447021 520.118372
48 487.663254 -500.792438 281.800245
49 448.384658 -438.612640 521.595645
49 501.742218 -483.197627 286.868010
50 455.591708 -419.641809 524.448532
50 504.102261 -464.212873 284.954196
51 455.909938 -403.353133 524.025669
51 512.863092 -446.194806 287.053942
52 463.768271 -385.967231 527.256529
52 522.924978 -429.102427 290.250925
53 465.846212 -368.378132 527.389011
53 525.036364 -409.848715 290.021363
54 472.124096 -349.783429 529.730235
54 533.472735 -389.770441 292.320405
55 470.116971 -334.516591 528.936618
55 537.707381 -373.349775 293.037631
56 478.345175 -314.596598 531.438505
56 545.294795 -352.102746 295.615406
57 475.128241 -297.197146 530.509262
57 543.886647 -332.940962 294.550082
58 479.967268 -278.637145 532.523527
58 548.716090 -313.966958 295.943070
59 474.399224 -264.273496 531.913849
59 549.673910 -293.842710 296.453583
60 480.918823 -244.104547 532.846475
60 556.443308 -273.804432 298.459840
61 478.684183 -226.282930 531.879041
61 556.648927 -256.199296 298.127667
62 475.344263 -209.417536 531.692991
62 557.489066 -236.269570 298.080662
63 477.792935 -191.531246 531.893641
63 547.467447 -216.989232 294.162912
64 473.404775 -173.746791 530.058833
64 557.859715 -196.029743 296.170930
65 468.458064 -158.077263 529.544423
65 546.531438 -179.022741 292.743155
66 469.162300 -143.712951 529.142101
66 543.770949 -162.104638 291.636173
67 465.591660 -128.946216 527.411622
67 545.302398 -147.521043 291.490578
68 457.583452 -114.942002 526.169157
68 533.833632 -131.467061 287.011583
69 448.589105 -101.335561 520.913368
69 528.451208 -115.205779 284.690455
70 441.602693 -88.723624 519.063905
70 523.301654 -100.473262 284.038738
71 430.882968 -74.872608 516.464834
71 515.826370 -87.616559 281.218731
72 426.974603 -63.994073 515.238171
72 504.948634 -74.019262 277.815896
73 414.845853 -52.840935 512.337303
73 494.148783 -63.571459 274.644910
74 404.516230 -43.294963 509.075319
74 482.878659 -52.204761 271.708441
75 394.927029 -34.496683 507.089652
75 474.895894 -43.403715 269.234753
76 383.463986 -27.406112 505.222733
76 464.043656 -35.576568 267.563905
77 372.574403 -20.979989 502.638857
77 451.583483 -29.271465 263.987460
78 356.724141 -14.349562 498.952369
78 436.448831 -24.120754 261.896399
79 347.423844 -10.464036 497.245458
79 420.413680 -19.966033 257.733169
80 331.019469 -6.182966 493.647609
80 404.531671 -16.332689 254.260477
81 319.500090 -4.293015 491.503398
81 389.174888 -15.157299 251.455847
82 299.618181 -1.517291 488.302166
82 370.425261 -12.536228 248.128669
83 287.699070 -1.154355 486.271910
83 351.228840 -11.772986 243.349845
84 273.691849 -0.938516 483.023369
84 333.750409 -11.884869 240.393789
85 255.827404 -1.019553 479.158638
85 320.455730 -11.034647 237.054598
86 240.682708 -0.277534 476.203106
86 302.298565 -11.146146 233.013533
87 217.427815 -0.038168 469.690253
87 283.972501 -12.437015 229.705707
88 205.452250 -2.351046 467.579023
88 263.473514 -13.684811 224.197705
89 191.516298 -5.358964 464.728873
89 244.402785 -16.485969 221.373011
90 177.394864 -7.256424 461.634647
90 227.417848 -19.435338 217.263680
91 162.126740 -10.219351 458.559173
91 205.348566 -23.421066 211.141860
92 148.673580 -14.483853 456.457881
92 186.041807 -27.978217 208.004228
93 128.098650 -18.899660 452.105725
93 173.427130 -31.406856 206.473427
94 112.178817 -24.066126 449.069513
94 146.536655 -36.305751 200.547716
95 97.530085 -29.898903 446.496012
95 136.539149 -42.446521 199.813986
96 83.594387 -35.164735 443.627110
96 116.317568 -49.041330 196.653561
97 65.797606 -40.698392 442.010226
97 103.915999 -55.442198 196.702196
98 50.951247 -46.908720 440.673688
98 81.888354 -61.672423 194.192041
99 36.540189 -52.887194 438.742594
99 63.736762 -66.883903 191.830832
100 26.137495 -59.457539 439.368617
100 49.509273 -74.197019 191.092663
101 12.639717 -65.786487 439.786441
101 31.045524 -81.192123 189.327301
102 0.933183 -73.574053 440.041426
102 15.093409 -88.890357 190.597946
103 -10.675004 -80.666361 439.110994
103 3.256726 -93.634384 189.857303
104 -19.350626 -88.636761 440.921215
104 -18.569192 -103.732525 190.187216
105 -35.267639 -97.729152 440.973107
105 -12.972926 -111.018411 195.612818
106 -41.928274 -104.433904 441.634331
106 -49.251099 -116.844000 192.178838
107 -46.769243 -112.621203 444.961928
107 -43.837491 -127.025455 196.733781
108 -53.337665 -122.268765 444.313583
108 -57.431157 -136.602163 194.250440
109 -63.884653 -132.107954 444.357567
109 -67.076961 -148.216085 196.077817
110 -64.979023 -142.977681 446.734716
110 -73.967126 -159.974088 198.600485
111 -59.123630 -154.264926 449.155804
111 -72.359853 -172.911217 200.049917
112 -69.442399 -163.385540 448.893761
112 -72.968421 -185.438843 202.341112
113 -64.049843 -176.372335 449.173788
113 -75.024070 -200.497937 200.865203
114 -61.071463 -186.799449 450.610235
114 -71.162178 -212.244436 202.782358
115 -56.869979 -198.603590 451.828228
115 -69.688712 -225.645896 202.077285
116 -49.261052 -209.271559 454.740599
116 -68.925791 -240.788824 204.650108
117 -48.230529 -219.781117 454.590375
117 -58.902379 -251.111162 209.250497
118 -38.831279 -229.766607 457.859180
118 -46.517962 -262.693122 211.819623
119 -30.340277 -237.793717 461.848247
119 -35.600715 -275.061965 213.940188
120 -20.427703 -245.113755 460.931905
120 -23.218450 -285.210684 217.224057
121 7.191422 -253.641791 466.968135
121 -19.967978 -295.015613 217.654796
122 8.915992 -257.303450 465.861289
122 0.341151 -302.460366 222.052407
123 21.729192 -263.418900 469.861377
123 12.742569 -309.934875 226.240972
124 34.725871 -265.584163 472.245240
124 35.157555 -317.084277 229.270576
125 51.748521 -267.124033 476.260662
125 52.592568 -321.270176 234.414653
126 65.576036 -268.550272 479.288756
126 71.338698 -325.529022 238.594319
127 83.577687 -268.035651 482.981361
127 87.404237 -326.922936 242.866666
128 100.326497 -266.788353 487.475766
128 103.208768 -327.482322 246.528811
129 115.854977 -263.087221 492.284794
129 124.488257 -324.245308 250.529569
130 127.590407 -257.054968 494.890254
130 137.249995 -319.389918 254.867683
131 147.894901 -250.256237 501.212514
131 155.806058 -313.885132 259.195782
132 162.536943 -243.676919 504.097202
132 174.278531 -306.003491 263.822934
133 179.671493 -235.170870 509.256768
133 192.331881 -298.868124 268.765870
134 193.558905 -225.432169 512.914855
134 215.806541 -288.241676 274.042347
135 216.591193 -215.066850 517.779397
135 231.565827 -278.722350 278.244416
136 225.092022 -205.087149 520.068269
136 249.080202 -268.111325 281.021512
137 238.932333 -191.933209 523.799684
137 265.553302 -254.086727 284.917580
138 256.062379 -180.669645 526.571920
138 286.319315 -240.926023 289.561613
139 268.505690 -167.143943 528.890167
139 298.785744 -228.179880 290.786342
140 285.924326 -152.413706 533.632336
140 319.467138 -213.871738 294.961313
141 301.211981 -138.334681 537.224722
141 334.028272 -198.854603 297.625896
142 313.864942 -123.417819 539.937952
142 351.337925 -183.993143 301.506605
143 325.171367 -110.025463 542.774678
143 365.710844 -167.368403 304.686026
144 344.739389 -96.898995 547.229475
144 381.650337 -153.147314 308.976499
145 355.888164 -80.923864 551.330452
145 400.510471 -137.235983 313.931635
146 363.763524 -64.588772 554.467896
146 414.697926 -120.094209 317.321844
147 381.573706 -47.852982 559.463245
147 430.969980 -101.981253 321.529355
148 388.610454 -32.242745 563.753148
148 444.882934 -84.957775 327.760836
149 406.914196 -12.397637 568.997235
149 453.123138 -66.824481 329.689090
150 412.365928 1.361100 571.492360
150 469.192254 -48.497797 333.898217
151 422.044401 20.046439 575.281432
151 484.647039 -31.861606 338.267259
152 429.949617 36.625898 577.130132
152 492.589451 -10.901522 340.258076
153 437.159542 55.468232 579.619558
153 504.989130 5.498981 343.917390
154 451.771772 74.220449 583.094247
154 511.134666 23.180260 345.517474
155 456.962340 90.949485 584.887338
155 518.807149 41.034633 346.941384
156 459.495530 108.023960 585.572170
156 523.658633 61.008035 347.965383
157 464.082797 124.782117 585.569029
157 537.273021 82.557211 351.047570
158 468.970065 141.961515 587.399172
158 546.837222 99.722916 351.211808
159 477.101800 159.195821 587.172041
159 546.728194 119.346197 350.758503
160 476.916541 177.764921 586.059266
160 552.815697 140.895148 349.552472
161 480.639021 192.911656 584.647094
161 559.646719 157.607030 350.658129
162 489.224850 212.344806 584.449564
162 560.585370 177.834871 347.501533
163 487.028996 229.743808 581.815493
163 562.494817 196.546466 345.990935
164 490.925177 246.727940 580.994812
164 569.254632 215.834278 345.274977
165 485.587499 264.303129 576.308899
165 563.427861 234.847739 341.482903
166 483.102608 280.765052 573.896220
166 557.579969 251.891837 336.795514
167 481.727542 297.692311 571.451520
167 557.873773 271.012529 334.365569
168 476.788942 313.812317 566.963378
168 555.492406 287.218319 331.058939
169 477.722851 328.857622 565.255016
169 552.804369 307.510938 326.977578
170 469.401889 345.511966 558.995289
170 551.533361 324.422834 323.588334
171 462.596250 362.548343 554.799626
171 543.456324 343.987487 318.820003
172 456.775335 377.006649 550.865510
172 530.962317 361.063758 311.434611
173 457.076916 391.097175 548.697105
173 522.457771 379.617370 307.760557
174 444.103858 405.220140 543.534500
174 517.665992 393.397457 304.236185
175 433.815691 418.544442 540.076584
175 511.819107 409.949412 301.164367
176 426.980220 431.556975 537.189147
176 501.375693 423.940712 298.574644
177 414.146277 445.152185 532.912940
177 491.497545 437.004776 293.521968
178 405.342923 455.961577 530.055612
178 484.870297 447.045006 291.903796
179 394.655945 466.463714 526.886934
179 469.749034 461.191192 286.372529
180 381.772121 476.236800 523.072377
180 457.436652 470.600462 283.702075
181 366.437019 486.239017 518.943284
181 441.956380 481.004047 277.856233
182 359.308352 491.947474 515.492702
182 431.985301 488.339167 275.692833
183 346.007384 499.681674 512.772601
183 414.766449 496.803076 270.734562
184 332.138026 506.110230 508.987295
184 398.871603 503.194664 266.694354
185 318.750174 511.371788 506.466758
185 386.363212 508.499236 264.884300
186 303.464559 515.676053 503.121950
186 376.408196 510.475293 261.673665
187 291.649456 518.939792 499.913730
187 356.731653 514.138711 256.057498
188 279.632076 522.249806 495.991438
188 338.161107 519.110998 252.022606
189 261.101962 524.663786 493.347576
189 324.378250 521.694556 249.534456
190 246.960883 527.408280 489.637662
190 306.890905 524.251784 246.464018
191 235.480434 526.477140 486.783524
191 292.000009 524.755245 243.050578
192 217.740461 527.492231 483.716112
192 272.402154 525.174773 238.067389
193 204.208215 525.547390 480.513003
193 252.586743 525.694210 233.256912
194 188.523577 524.750388 476.250939
194 234.386820 523.610961 229.134058
195 167.367903 522.011209 471.078087
195 217.943129 520.875331 226.212942
196 154.465694 518.794586 467.954261
196 201.340360 516.615046 221.003063
197 139.415978 515.015098 463.464219
197 181.785713 513.565564 215.247224
198 123.516000 511.157684 460.230461
198 163.246812 509.564030 212.232154
199 109.001103 505.572325 457.010754
199 150.284445 503.593926 209.563160
200 93.124216 500.807748 453.173310
200 131.363300 497.922841 204.979529
201 85.929419 491.118448 451.495591
201 116.590585 489.456019 202.604511
202 72.289678 484.099684 449.310006
202 97.794043 479.215160 199.517614
203 56.618520 475.915466 446.716563
203 81.812858 470.746785 195.640201
204 43.478743 466.033504 444.924784
204 63.236445 461.285184 193.253439
205 28.627156 457.739768 443.240295
205 50.064126 450.168993 191.990977
206 22.500507 447.580306 443.307084
206 37.276274 439.638498 190.363865
207 11.786531 437.801427 441.521084
207 30.524693 429.017153 192.049583
208 -2.908870 429.161957 440.663577
208 15.284946 418.352272 191.488230
209 -2.546889 416.812628 443.187390
209 7.042430 406.028403 192.483633
210 -17.825233 408.305211 442.811517
210 -10.543295 394.292485 190.442912
211 -26.461711 396.429172 442.943233
211 -19.816962 384.275888 192.982610
212 -35.778017 386.078187 441.254841
212 -36.554846 371.615336 191.198495
213 -45.476025 377.305276 441.509798
213 -41.000713 359.955947 193.740522
214 -46.382401 366.772502 444.846787
214 -50.530143 348.497661 193.150041
215 -49.476006 354.765878 445.073297
215 -51.340544 337.920456 195.432387
216 -47.732770 343.753936 447.411798
216 -59.210691 322.673414 196.742017
217 -48.504150 333.199650 448.352986
217 -61.082905 310.410083 197.762241
218 -51.920531 322.517645 449.424226
218 -59.499656 297.581451 199.766359
219 -52.707357 311.917365 448.955486
219 -57.754862 285.315324 200.106366
220 -46.101754 301.683057 451.419820
220 -58.787979 273.239604 199.699816
221 -42.338151 291.097404 452.240674
221 -51.586206 261.816112 201.402303
222 -34.818787 281.942965 453.454713
222 -42.069889 249.516427 204.362076
223 -25.353330 271.127155 455.957029
223 -30.877571 236.980529 207.735478
224 -18.284986 263.248172 457.152219
224 -24.336234 225.975880 209.215448
225 -4.826777 255.316267 460.396215
225 -12.571723 216.299506 212.104644
226 2.746500 248.294469 462.672943
226 1.120043 207.886513 213.988359
227 18.283004 240.036111 466.662124
227 11.965454 196.503665 217.386380
228 25.032146 234.476533 470.050943
228 23.841115 188.835556 221.751333
229 43.303491 228.957493 476.012938
229 35.714370 181.744241 226.272929
230 49.598691 223.658776 477.163666
230 58.271821 171.957956 234.236073
231 68.520838 218.203420 482.058695
231 70.973067 165.054428 237.531826
232 80.175299 214.604079 487.754265
232 88.609790 160.458802 242.645729
233 91.428523 213.008650 490.807349
233 98.102225 157.065410 245.543132
234 113.441128 211.005525 496.606246
234 121.818274 152.435771 253.121627
235 128.542741 210.536313 501.510094
235 139.523282 150.857991 258.146950
236 142.387459 211.145881 504.779102
236 156.408964 150.937947 262.195877
237 158.189847 214.101243 507.550841
237 177.093141 150.405712 267.005574
238 171.032876 216.704311 512.497009
238 193.457037 151.772505 271.685318
239 188.706147 220.711027 516.320121
239 210.088148 155.246582 274.748692
240 205.985230 225.018151 519.843630
240 231.751802 159.210408 279.895666
241 219.635149 231.367242 522.613562
241 248.006902 165.324171 283.899561
242 236.599503 237.128903 525.987940
242 266.952157 172.327655 288.895107
243 244.887284 245.026978 527.778161
243 283.427068 179.452967 291.390755
244 264.004367 253.679449 532.553230
244 303.622201 186.796562 295.770429
245 278.699756 263.119176 536.112633
245 316.636815 196.674293 298.200666
246 291.608699 274.081510 539.057363
246 334.687924 208.210561 301.852483
247 306.531531 284.159130 542.732401
247 345.561583 219.050143 305.227716
248 318.658641 295.376419 545.060676
248 361.644237 229.532679 308.385873
249 328.635439 308.978049 547.149002
249 371.511197 242.195855 310.502517
250 341.709611 323.412152 550.799887
250 382.779552 257.052117 312.235253
251 349.842318 337.741514 551.723004
251 394.720499 272.168355 315.263571
252 360.781954 352.112866 553.906520
252 407.923591 286.201370 316.968063
253 369.051564 365.972262 555.756218
253 417.726380 301.990269 319.846979
254 378.616231 383.031893 557.218776
254 428.964583 318.821257 320.917742
255 394.071284 400.454926 559.466206
255 445.301924 337.855580 323.258822
256 394.426798 416.083115 557.972752
256 456.782093 356.224270 324.509199
257 409.555428 434.475734 560.572907
257 460.541278 370.724721 324.579971
258 415.010742 453.449792 562.257471
258 467.190617 392.560994 324.022841
259 423.996555 471.416643 562.958617
259 478.683135 411.721279 326.552167
260 428.684657 489.318320 563.931021
260 487.411533 431.022938 327.565568
261 439.860453 506.876030 564.535986
261 498.215888 452.556526 328.578901
262 445.103104 525.740912 566.280745
262 503.749349 472.234034 328.956468
263 452.075438 543.880587 567.091929
263 515.633346 489.838427 331.725639
264 456.821984 562.172714 568.522661
264 519.160560 513.648065 330.051220
265 452.907827 582.379121 565.672633
265 516.196407 534.688345 329.581019
266 464.096862 599.435850 568.982682
266 524.769193 551.938108 330.419706
267 464.586810 616.817147 567.879000
267 522.961987 572.388207 329.810410
268 466.954894 634.282582 567.478660
268 536.341456 591.965023 332.831499
269 472.321919 653.162432 568.589352
269 536.405296 612.440485 330.676298
270 469.642607 672.916143 566.249432
270 535.024320 634.857483 328.630800
271 469.392456 689.300733 565.738654
271 534.816839 653.469197 328.081948
272 467.405255 706.880316 565.922840
272 531.995347 675.322657 325.862262
273 466.780316 725.126784 565.087161
273 542.802160 689.105066 329.437641
274 462.255741 743.158025 562.794188
274 532.536225 708.651200 324.741703
275 459.066325 758.222644 561.744263
275 528.954132 726.952584 323.497204
276 455.635094 774.560301 560.714952
276 530.419251 742.524347 323.986616
277 454.883659 789.775968 559.947019
277 523.761866 760.866929 321.728703
278 445.227455 806.338328 557.657366
278 516.033417 779.704780 319.035710
279 438.337662 821.811191 555.501581
279 514.951214 797.186201 319.065694
280 430.268318 837.964190 554.738211
280 504.364363 813.007593 317.210103
281 413.398030 853.808355 551.694850
281 499.150577 826.990488 315.809386
282 406.968257 867.604281 550.303281
282 484.570475 846.294674 311.898106
283 397.408379 883.174749 547.957949
283 473.231365 858.773325 309.450072
284 391.137783 893.530390 546.580406
284 465.980576 871.498823 307.609024
285 382.745216 904.639761 544.730827
285 451.287322 886.612121 304.879221
286 370.421353 916.144266 541.602253
286 441.768862 899.526119 302.057442
287 360.180470 928.671219 538.757946
287 427.361483 912.669017 298.268443
288 347.099253 940.383457 535.537605
288 418.331505 924.134179 295.393146
289 335.599261 949.830596 532.132657
289 404.639053 935.714185 291.283971
290 324.125898 960.476843 528.974521
290 395.016128 945.833515 289.408654
291 310.718290 969.697438 525.556442
291 379.282298 957.477816 284.202409
292 303.006111 977.141837 522.047375
292 368.202282 964.938132 280.479213
293 289.992326 985.362871 517.930451
293 356.904483 972.095258 277.025280
294 280.122754 992.248250 515.691374
294 345.979493 979.920970 273.698590
295 262.659924 999.051023 509.118069
295 329.736489 987.830824 269.055752
296 253.245492 1005.412168 506.768260
296 323.035566 992.335627 266.904329
297 242.328775 1009.018559 504.150844
297 302.290231 998.067259 260.184650
298 230.553274 1011.573407 500.387584
298 293.391882 1000.313884 258.261892
299 216.952067 1015.821870 497.128569
299 281.704604 1003.208083 254.721940
300 204.102505 1018.131558 494.135834
300 264.385685 1002.993105 250.919538
301 190.105042 1018.323488 490.891730
301 245.745046 1005.273316 246.014442
302 177.691400 1017.523021 488.620801
302 228.528489 1004.947240 241.653052
303 161.075911 1019.432685 484.188990
303 214.911145 1006.052009 239.222169
304 150.911216 1018.264454 482.192081
304 200.814246 1005.361865 235.263606
305 135.436768 1017.737731 479.533327
305 180.592683 1005.245365 230.889482
306 122.716343 1016.059764 476.545270
306 168.072606 1003.058479 229.308578
307 108.634351 1014.337677 474.301787
307 155.590701 998.903138 228.382927
308 103.674327 1009.217846 473.837987
308 139.053475 995.562059 224.169794
309 89.254428 1004.407831 470.088524
309 123.342944 990.964555 221.161760
310 77.106301 1000.424917 467.781959
310 109.649857 986.163626 219.328967
311 59.054054 994.419418 465.282113
311 97.311857 980.473759 217.511389
312 49.674662 988.807859 464.111064
312 79.528898 974.437778 215.727996
313 41.511136 982.822635 465.258781
313 71.941389 966.302444 216.432252
314 31.246444 974.538066 464.412160
314 56.948187 958.299057 213.689167
315 29.530539 967.959105 464.424400
315 47.692029 950.901321 214.555252
316 16.520144 960.385187 463.206167
316 36.012744 942.910785 214.613088
317 8.788324 951.254793 462.550855
317 30.306383 932.799552 214.135077
318 4.064340 942.784013 463.250060
318 18.135485 922.240223 211.234652
319 -1.139126 933.254428 461.106148
319 11.239918 910.823675 211.968114
320 -9.849828 923.406579 461.489774
320 16.643511 895.902102 214.655244
321 -11.391424 912.483991 462.281336
321 4.105875 884.632077 211.915761
322 -14.864953 901.803516 463.423243
322 9.584333 874.356838 215.210106
323 -18.688276 890.421457 463.560696
323 -6.266578 861.993523 213.482314
324 -19.039937 880.865066 464.950132
324 -0.740632 847.963486 217.448278
325 -22.997603 867.950082 465.705720
325 -4.882809 833.715888 218.164944
326 -31.729318 858.506145 464.913239
326 -19.449655 823.939364 217.441444
327 -37.740960 848.644691 465.350172
327 -21.802818 811.934632 219.213898
328 -32.555385 836.874696 466.981552
328 -25.183482 799.689333 220.070254
329 -42.832896 828.975450 468.215756
329 -31.472183 787.676927 220.205085
330 -46.728738 819.064205 467.836983
330 -37.359715 778.211196 221.722378
331 -43.484465 808.928624 469.955907
331 -39.710961 764.769840 222.635186
332 -45.436952 799.261914 470.706149
332 -48.983600 755.406854 221.635392
333 -43.682450 789.106446 472.381851
333 -49.200884 744.066576 224.185231
334 -44.423903 780.569192 472.450937
334 -34.875644 729.434543 229.224435
335 -38.616865 770.782989 475.666068
335 -38.224428 721.957181 230.955539
336 -28.282517 760.411559 478.368732
336 -25.159892 710.547312 233.518142
337 -19.661016 751.307873 481.066717
337 -25.982126 700.911211 235.449429
338 -16.633204 744.767730 483.224536
338 -15.237930 689.291266 238.754307
339 -5.376886 735.585763 486.766991
339 -4.135323 678.999214 241.935915
340 2.759774 731.025982 490.372076
340 6.486317 669.928626 246.636985
341 12.672868 725.462453 493.480009
341 19.948764 662.147901 250.462284
342 30.295634 717.554319 497.191185
342 31.755821 655.404069 255.833236
343 39.261431 714.014827 499.721581
343 45.537318 650.634514 259.529055
344 57.905413 709.059722 505.697600
344 60.460490 643.821203 264.443669
345 71.662961 707.516010 510.029856
345 75.333404 641.498390 268.759052
346 83.625494 708.135121 512.561094
346 92.337664 638.794538 271.228129
347 98.760431 706.294256 515.810213
347 109.916775 636.137080 274.580587
348 116.201636 707.739514 519.108552
348 129.957525 634.871873 279.772164
349 129.547287 709.764970 521.822435
349 147.887149 635.367431 284.304361
350 145.381605 710.713832 524.546690
350 165.874702 636.847904 286.652348
351 160.663987 713.739263 527.584365
351 181.201923 639.535875 290.718747
352 177.213828 719.437821 531.082273
352 197.899618 643.655823 293.611471
353 189.980439 724.499553 532.677612
353 217.156074 649.442029 297.274642
354 203.071722 732.570691 534.682255
354 238.247883 655.747218 300.895372
355 216.413698 740.326732 536.656139
355 248.896576 661.676220 302.183724
356 234.393582 748.606488 540.326928
356 266.088550 671.901460 305.065256
357 245.874972 758.416174 542.728896
357 284.407423 680.700607 308.598655
358 259.614944 768.007897 544.545597
358 297.062738 691.379552 311.600906
359 273.153888 781.719339 546.877298
359 308.187058 701.959600 313.884426
360 285.789930 790.651235 550.088268
360 320.155454 715.014892 316.106526
361 295.834630 805.399953 552.435985
361 338.593893 728.402767 318.641704
362 307.468303 818.463262 554.890088
362 349.871552 743.299884 320.081063
363 312.897917 834.749079 555.694675
363 358.084840 756.284269 321.089130
364 322.911542 847.487109 557.702569
364 371.140776 775.981272 323.640880
365 332.407473 862.427087 558.638134
365 384.370999 791.444763 326.883384
366 344.652581 878.714210 562.523822
366 398.402420 808.181768 328.475165
367 347.962631 895.616899 561.972551
367 404.137776 825.774687 329.274927
368 358.807157 912.873021 563.257132
368 406.953641 844.638026 327.439065
369 360.941241 931.199869 564.917549
369 422.124836 862.621486 331.953849
370 373.962632 947.392411 567.235990
370 428.398164 881.912969 333.430715
371 378.637395 966.520762 567.912453
371 440.500647 899.782532 333.841210
372 376.672190 984.303979 566.967425
372 437.411149 922.603451 332.293647
373 385.209313 1004.841651 568.803732
373 440.648310 942.936849 331.481563
374 389.989627 1023.191180 569.177454
374 450.062146 960.906331 333.940731
375 390.374340 1041.338637 570.059076
375 458.628042 980.676252 336.342079
376 396.463355 1061.226519 570.919401
376 463.920830 1000.736702 337.153863
377 402.571896 1079.655549 572.986784
377 466.362118 1022.083958 339.632529
378 404.918526 1098.102370 574.210059
378 464.358669 1042.264895 338.435676
379 408.519840 1115.760372 575.079829
379 465.976814 1063.653823 340.334056
380 405.054400 1135.194235 575.281223
380 471.794385 1084.360358 341.602112
381 404.029717 1156.381876 576.049318
381 478.425774 1104.994552 344.106083
382 408.150116 1172.531582 577.437263
382 476.305973 1125.051294 342.273843
383 418.048287 1190.119921 579.225906
383 477.366226 1145.585904 342.764830
384 409.935513 1210.865478 578.597335
384 475.535287 1166.067277 342.745761
385 402.288015 1230.352275 578.040604
385 473.441044 1186.610761 341.276868
386 398.687651 1247.590252 577.040892
386 475.292940 1208.082509 342.393323
387 397.537635 1265.831911 576.219370
387 467.359683 1228.707529 339.591047
388 390.932043 1285.295911 574.590294
388 465.699455 1249.904659 339.532485
389 386.909440 1304.294810 572.527325
389 471.079873 1266.685006 339.624335
390 382.582619 1320.916458 571.088744
390 464.888053 1287.260581 337.621358
391 383.961426 1337.837656 571.115463
391 453.627879 1309.836756 332.889608
392 366.607883 1357.392263 565.704638
392 449.997809 1326.841966 332.111504
393 361.351523 1375.560692 562.988405
393 440.632766 1347.599415 327.243227
394 349.532079 1394.091625 559.984430
394 435.780626 1364.323291 325.910565
395 340.387856 1410.849573 556.477944
395 415.904568 1388.524664 317.231761
396 336.617782 1422.507198 552.670161
396 412.649033 1402.190534 315.992835
397 325.474048 1439.145864 549.102486
397 402.157263 1420.178568 311.324122
398 315.633233 1454.380398 545.056482
398 389.124165 1436.713210 306.579148
399 304.417166 1467.263895 539.608593
399 375.908297 1451.624614 302.189657
400 295.920446 1480.333216 536.565605
400 366.241838 1465.447123 298.828246
401 285.633547 1491.372001 532.312232
401 352.914489 1479.928694 293.216546
402 272.431749 1502.782724 528.588842
402 338.483636 1492.234387 288.945599
403 261.359964 1513.494067 525.417533
403 329.654840 1504.848838 284.343678
404 246.932362 1523.081843 520.076925
404 324.032709 1512.007094 282.362670
405 234.571495 1530.264350 516.782035
405 305.761879 1521.388262 277.632221
406 225.487378 1537.685017 512.893701
406 294.431501 1527.698110 273.736412
407 212.317679 1543.037070 509.112140
407 278.499749 1534.257699 268.168209
408 198.583935 1546.386016 504.398678
408 266.489513 1535.823871 263.707007
409 185.663970 1549.288154 502.523606
409 248.188630 1540.893242 259.197300
410 176.397568 1550.123787 499.557050
410 229.451940 1543.814763 254.663305
411 154.995581 1552.701705 494.273153
411 219.857475 1543.503139 252.255339
412 144.113300 1552.801886 490.553536
412 201.620739 1542.914533 249.352888
413 126.580463 1552.572730 486.895255
413 184.128779 1540.555902 244.282819
414 104.359126 1552.811632 481.695354
414 161.226999 1540.028700 237.857945
415 95.227731 1550.305107 479.499025
415 152.007974 1534.269832 238.475546
416 83.161004 1546.431092 477.568351
416 131.621089 1530.584807 232.911460
417 72.009689 1541.805004 476.892859
417 114.075652 1526.766328 230.156911
418 58.070481 1539.069846 473.352291
418 101.742486 1522.191437 229.997198
419 52.094557 1532.144951 474.401904
419 86.507951 1516.627222 225.141833
420 38.354057 1529.911042 472.289660
420 76.781516 1510.256071 225.126975
421 17.148309 1525.078689 467.474341
421 55.379470 1505.279654 219.980067
422 5.506136 1519.505564 466.700125
422 36.802735 1501.303348 218.219267
423 -3.525706 1514.692779 462.386815
423 22.669300 1494.309810 215.238738
424 -15.122965 1507.880883 460.721338
424 11.654000 1487.168647 215.103614
425 -15.122965 1507.880883 460.721338
425 -10.255336 1483.120999 210.286722
426 -27.842276 1495.288358 457.920601
426 -20.008123 1472.581920 208.571705
427 -38.062724 1488.800490 455.915650
427 -35.464823 1467.818647 208.286572
428 -40.278460 1482.150740 457.092196
428 -38.457305 1458.965516 207.874034
429 -41.715637 1474.632960 456.512338
429 -43.814562 1452.147831 209.289357
430 -52.969038 1466.935442 455.923573
430 -43.741606 1444.328807 209.290467
431 -45.293935 1458.971179 458.605343
431 -51.604586 1436.312491 209.856439
432 -38.624468 1450.010073 460.890482
432 -52.058196 1429.460315 210.138826
433 -55.664139 1443.735462 457.446733
433 -46.363680 1415.282479 212.483868
434 -47.277643 1433.354396 460.593173
434 -45.931583 1405.699845 213.094188
435 -39.696221 1424.582218 463.191830
435 -42.009097 1395.855903 213.996000
436 -45.707538 1420.203313 461.603541
436 -40.673612 1386.116565 215.087491
437 -38.836729 1409.675855 464.123370
437 -34.279823 1376.508359 216.995353
438 -29.011954 1398.731008 466.233274
438 -26.804102 1364.318974 219.895583
439 -29.700015 1390.285359 467.306813
439 -30.766233 1357.028901 218.998545
440 -22.703290 1382.612804 469.840395
440 -20.163243 1343.095099 224.828788
441 -16.857810 1374.210149 473.521913
441 -25.148542 1338.122927 224.009351
442 -4.225646 1365.053785 476.424075
442 -8.495487 1324.216142 228.811655
443 6.727189 1358.384412 481.338817
443 1.786571 1313.794045 232.833894
444 2.078629 1354.267654 478.976193
444 13.225874 1304.053994 237.421449
445 6.846259 1348.751239 483.132418
445 19.091750 1298.493467 241.184415
446 16.429899 1345.094033 485.972983
446 30.775588 1290.640822 244.245206
447 31.009270 1339.800063 490.824711
447 44.014110 1284.228021 249.795233
448 35.509127 1339.095002 493.981365
448 55.074181 1279.643007 254.956946
449 54.522210 1337.104804 500.438945
449 69.663151 1276.053649 258.849902
450 67.243565 1337.401363 503.886293
450 79.717070 1277.507645 261.929826
451 80.265811 1339.247374 508.999127
451 94.457249 1277.947634 267.454082
452 82.051111 1346.124282 510.301289
452 116.267075 1279.188259 274.371943
453 97.856434 1349.718049 514.538390
453 129.107316 1284.516991 278.186027
454 115.951376 1357.433017 519.354385
454 132.663343 1292.911958 279.215456
455 118.725862 1365.954414 521.051867
455 147.510959 1300.895032 282.744295
456 129.266085 1377.221578 524.682856
456 167.889990 1310.023666 288.223523
457 130.906685 1389.695594 524.974158
457 169.291865 1320.927549 288.284230
458 142.361872 1398.689461 527.813333
458 173.288647 1336.954978 289.017303
459 150.915231 1411.316906 529.399455
459 186.098262 1350.674778 291.692610
460 155.613128 1427.101352 529.824345
460 184.690670 1365.997110 288.282557
461 163.274726 1441.145019 530.486880
461 198.930773 1382.705608 293.903335
462 167.341261 1454.785208 531.661340
462 206.882779 1400.520699 293.620172
463 165.598120 1474.234756 530.594331
463 218.827066 1416.898631 295.798777
464 162.254472 1492.914588 528.452492
464 220.111306 1432.822194 294.761414
465 166.017443 1509.574542 529.189126
465 222.916817 1451.326403 293.490100
466 182.241239 1517.512361 532.663465
466 225.357995 1470.135026 293.700687
467 177.370476 1538.970396 529.283232
467 224.248383 1488.346074 290.328012
468 187.578439 1551.944901 531.828887
468 222.630948 1508.557247 289.480720
469 181.318433 1568.878042 529.323297
469 231.599102 1525.842551 290.092530
470 181.984447 1586.086476 527.952531
470 232.917433 1539.607308 290.592830
471 184.546549 1599.390717 527.885554
471 215.002293 1562.164544 282.504216
472 174.963168 1618.230359 524.794373
472 218.483089 1579.177827 283.084442
473 171.008727 1634.780184 522.874730
473 223.595430 1597.244125 282.268801
474 170.743271 1647.740660 522.300259
474 220.513729 1612.607316 280.130146
475 166.757745 1662.241196 519.501273
475 221.127103 1625.293998 279.480249
476 164.971015 1677.157557 518.914047
476 214.234095 1641.475532 277.230062
477 156.986026 1691.113975 514.586645
477 215.814313 1658.229358 277.089732
478 157.443870 1704.102434 513.479908
478 208.257493 1673.571181 273.423780
479 141.706914 1718.717432 509.949927
479 200.608850 1689.149844 269.773619
480 148.074158 1729.464499 510.545218
480 204.837001 1700.585002 270.022838
481 138.754068 1741.901047 507.244369
481 192.890390 1714.697352 266.962380
482 135.624983 1750.975460 506.202668
482 192.259516 1728.088116 264.578773
483 130.577186 1762.414172 503.629323
483 185.182264 1739.611923 262.307078
484 127.939133 1773.820530 502.786644
484 181.018234 1751.567965 260.393572
485 117.744102 1784.897691 498.363078
485 180.465341 1762.986527 258.522437
486 112.821279 1794.830460 498.221857
486 163.061120 1776.484991 254.419843
487 108.331774 1802.225992 496.798939
487 157.837158 1786.690734 251.822231
488 104.408089 1810.137538 493.808871
488 144.895743 1797.509667 248.594223
489 96.854735 1818.893915 491.326557
489 141.706015 1807.316357 247.801803
490 85.117691 1827.836055 487.908130
490 139.433841 1813.821338 244.611156
491 79.024803 1833.128275 485.399516
491 131.488448 1820.659709 242.549873
492 74.231891 1837.802027 484.196907
492 122.239754 1828.016505 239.208069
493 67.347329 1843.851434 481.034360
493 115.715817 1833.620504 236.778474
494 63.855534 1847.474851 479.818053
494 112.573011 1838.146179 235.439658
495 53.531649 1851.188583 475.358045
495 107.330826 1842.826325 233.731384
496 50.218562 1852.051340 474.676942
496 93.806351 1845.698078 230.333176
497 41.842685 1856.549060 472.445235
497 83.775902 1848.837061 226.314668
498 33.801309 1856.540052 470.613218
498 79.484948 1849.839433 224.724617
499 24.563979 1859.179228 467.013095
499 69.302479 1851.723280 220.576954
500 26.643161 1856.471834 466.076288
500 57.272539 1854.052788 218.034100
501 14.911120 1857.524424 462.361567
501 45.478051 1852.841898 214.581537
502 7.804482 1854.523181 461.275294
502 46.171888 1849.859460 212.091798
503 0.134248 1853.097149 457.096961
503 32.281333 1849.082598 209.645571
504 0.443725 1848.915255 456.600172
504 27.706523 1846.822702 209.586256
505 -23.203449 1848.618855 451.449483
505 15.304113 1842.797780 205.649357
506 -21.834406 1840.876500 450.130013
506 11.711753 1837.697507 204.155599
507 -30.462289 1837.708021 448.803157
507 5.723027 1832.152271 202.921153
508 -39.402360 1832.595804 448.378886
508 -10.240219 1827.561790 198.946138
509 -37.482865 1822.457742 447.417758
509 -5.435382 1818.535669 201.612573
510 -40.514915 1815.803388 446.816310
510 -23.504098 1813.978256 196.407763
511 -49.772344 1808.481816 443.461635
511 -25.978876 1801.599471 198.484838
512 -73.744198 1804.443936 438.513780
512 -37.668091 1795.964882 192.379599
513 -61.293674 1793.075397 442.764272
513 -41.861085 1786.695172 193.960716
514 -72.966985 1784.915021 438.790415
514 -44.831310 1778.152554 193.222265
515 -76.902506 1777.109809 438.767437
515 -63.108723 1769.448513 189.786840
516 -91.777043 1768.218227 435.040349
516 -72.618079 1760.396280 186.206167
517 -85.666865 1755.851385 436.291838
517 -69.207760 1746.969275 187.672540
518 -91.342276 1745.046162 433.200941
518 -80.102174 1740.632278 184.290270
519 -95.363048 1736.851741 433.171205
519 -75.552168 1726.075958 186.495045
520 -93.923396 1723.949645 432.744701
520 -83.666157 1716.251856 183.900372
521 -93.923396 1723.949645 432.744701
521 -81.484956 1706.243222 182.250739
522 -103.792111 1704.671144 428.239364
522 -85.294006 1692.970102 179.748677
523 -107.582589 1696.437613 425.332098
523 -99.453162 1686.863646 177.180079
524 -105.678957 1685.598875 424.046196
524 -90.265632 1671.881771 178.231953
525 -105.846255 1672.038249 424.239045
525 -105.429046 1663.072750 171.778057
526 -105.815919 1662.996367 421.964534
526 -90.411865 1648.310765 174.040752
527 -103.702544 1651.672930 421.971009
527 -88.412017 1635.410602 174.099890
528 -103.702544 1651.672930 421.971009
528 -86.051365 1623.146678 173.203260
529 -97.873629 1624.552936 420.082124
529 -102.637295 1618.725159 166.622886
530 -101.851661 1616.200771 417.934048
530 -105.576954 1604.589384 166.925465
531 -102.377636 1603.706579 416.082719
531 -92.974657 1586.882257 170.450306
532 -101.008114 1592.585542 416.933435
532 -105.164134 1580.967178 165.676736
533 -94.351738 1581.349545 417.798386
533 -102.563788 1570.542219 165.746532
534 -95.299919 1568.100308 417.984549
534 -100.839235 1552.283535 166.627830
535 -91.812161 1556.783506 418.034160
535 -87.660772 1539.758018 170.227561
536 -90.225870 1546.888015 417.997735
536 -93.122356 1524.767782 169.456190
537 -91.363432 1536.980326 417.987528
537 -85.865404 1509.747427 171.713045
538 -78.355419 1525.218525 420.051892
538 -84.825609 1499.798892 171.288512
539 -78.062873 1515.882386 420.618658
539 -76.165164 1485.710496 174.542812
540 -72.478890 1505.485935 421.299374
540 -70.400817 1474.949089 175.602165
541 -63.848235 1493.866813 422.442462
541 -64.639140 1466.575750 177.541651
542 -58.453598 1487.972462 422.255027
542 -60.303996 1457.048035 173.998347
543 -50.577346 1478.296035 422.972056
543 -48.123360 1445.954637 175.275749
544 -38.757204 1471.092964 423.742000
544 -36.730342 1437.806638 176.791641
545 -30.916812 1465.670468 422.837305
545 -20.375010 1430.142889 177.050972
546 -21.423453 1458.785330 423.596769
546 -16.435894 1424.047965 177.809493
547 -10.257056 1452.382152 425.419307
547 -3.843153 1417.392515 178.165073
548 -0.460857 1448.869518 425.033833
548 10.322394 1410.488062 178.852959
549 13.375721 1444.401704 427.209262
549 25.914075 1405.709237 180.830659
550 21.084217 1442.126639 427.474319
550 28.476956 1403.726341 179.990149
551 29.566613 1439.414419 427.322803
551 44.818813 1400.515096 182.531042
552 40.178606 1437.442119 428.519533
552 51.884921 1398.686295 183.662918
553 45.386298 1438.476944 428.224673
553 61.608217 1400.098633 183.183993
554 56.670767 1437.201673 430.339475
554 68.813652 1398.820218 182.417165
555 65.332290 1438.232816 429.298816
555 81.398859 1398.543541 182.199583
556 71.506533 1439.922088 429.568271
556 88.701592 1401.499484 181.864342
557 87.101596 1440.791940 430.536911
557 102.376052 1402.159829 183.026442
558 94.422743 1442.884632 428.943216
558 113.892047 1405.476315 182.140004
559 99.992414 1448.741055 428.879610
559 120.026343 1410.604093 181.958574
560 101.826031 1453.230642 426.265715
560 124.720740 1417.665697 181.364117
561 109.618822 1459.577551 425.382293
561 129.742740 1424.558998 178.877007
562 116.228250 1466.155251 423.529835
562 136.773999 1430.476403 176.737380
563 124.262230 1473.040577 422.081234
563 145.700450 1437.233866 175.106738
564 127.638031 1479.805669 417.912195
564 154.276972 1448.922661 172.660236
565 131.199702 1486.663327 415.055589
565 164.347460 1453.263719 171.855947
566 130.262304 1497.665540 410.127394
566 169.729963 1463.102434 168.867591
567 139.326200 1503.818982 407.951660
567 183.224817 1471.848637 167.205763
568 142.617168 1512.637341 403.158919
568 178.352540 1484.088333 158.780770
569 142.639786 1523.253967 399.451054
569 182.005664 1492.901020 154.960738
570 155.471093 1530.201205 398.522188
570 187.502771 1504.747330 152.193352
571 150.975700 1542.310439 391.335613
571 189.276333 1518.069123 147.432750
572 149.817840 1551.738556 387.642213
572 187.526755 1530.938793 142.172459
573 154.764979 1558.969755 382.619517
573 193.012089 1538.798044 137.246909
574 153.671678 1569.438921 378.912377
574 187.275057 1553.590109 132.269413
575 152.417590 1579.602887 375.035586
575 185.632741 1565.645653 127.766817
576 149.622617 1588.713492 369.696930
576 191.382244 1573.666905 127.124660
577 147.065680 1598.652752 367.351056
577 182.466835 1588.002564 121.082486
578 148.162520 1604.077197 367.619776
578 183.628799 1592.922563 120.065193
579 137.195425 1612.969889 361.992913
579 172.031886 1605.706634 114.910826
580 131.029935 1620.412723 358.404531
580 169.754631 1612.848378 113.358102
581 122.766792 1627.736125 357.164221
581 170.614717 1622.032891 111.811413
582 118.570606 1633.044450 353.795643
582 162.009265 1628.957495 108.444596
583 115.237993 1637.683170 353.273015
583 153.800161 1634.541210 105.763229
584 108.110803 1642.876100 351.289095
584 147.453736 1641.246093 105.332282
585 104.052368 1647.207151 349.738386
585 138.646524 1645.865104 104.657075
586 97.951799 1650.020024 348.245413
586 131.801620 1650.824622 100.251699
587 96.707365 1652.671629 347.625385
587 126.981396 1654.367673 100.455342
588 78.052604 1656.633531 343.409698
588 117.944976 1657.292649 99.587995
589 75.330556 1657.535360 342.185400
589 100.389951 1662.301966 94.107497
590 64.641575 1658.453489 340.826026
590 96.489973 1663.265957 94.009936
591 55.904649 1660.266940 339.339190
591 84.074011 1663.995296 90.435075
592 48.845480 1660.020215 337.030693
592 73.510351 1665.542967 89.991363
593 39.172142 1657.561241 335.424889
593 59.105869 1667.548229 84.596672
594 26.551448 1657.989167 332.204261
594 48.168139 1667.177340 83.910169
595 27.149769 1653.093179 332.802596
595 39.956874 1665.047145 82.164398
596 21.969514 1649.290778 330.347815
596 31.300342 1663.705865 79.152681
597 14.408873 1644.606956 329.552418
597 24.072288 1659.247441 76.491073
598 -3.829270 1645.518060 323.750507
598 8.115624 1660.448692 74.402932
599 -19.963285 1643.527664 321.566172
599 -3.523847 1657.265918 73.733932
600 -24.649842 1634.973191 320.498533
600 -15.005594 1651.023863 71.368791
601 -25.878844 1629.586003 318.593126
601 -16.846053 1645.721947 72.544675
602 -35.807399 1623.892350 317.075602
602 -31.805873 1641.668461 68.057934
603 -33.292144 1614.529651 317.079601
603 -31.651509 1633.297851 69.983953
604 -39.415712 1606.578691 318.498494
604 -38.638688 1626.460347 69.776787
605 -45.080745 1600.063245 315.339133
605 -43.884298 1620.373774 69.156101
606 -49.024701 1590.118690 318.132074
606 -44.344659 1610.392990 70.942191
607 -41.844757 1576.953937 318.236009
607 -47.976888 1601.377174 69.874395
608 -58.685322 1573.239572 313.186970
608 -63.724866 1594.479689 66.304522
609 -57.708925 1564.129108 314.589072
609 -67.628112 1585.959102 65.111006
610 -51.747863 1550.974945 316.420991
610 -56.571714 1571.564127 68.069015
611 -66.098691 1543.669302 310.820727
611 -71.413001 1563.705963 64.575121
612 -61.710911 1529.373341 311.243483
612 -70.345530 1552.834881 64.874496
613 -51.406467 1515.392268 314.163159
613 -71.926400 1543.138415 61.784231
614 -59.731865 1507.625448 311.507967
614 -64.358716 1526.644065 63.635944
615 -49.590887 1493.336018 313.291259
615 -63.395215 1514.846664 64.042721
616 -50.710245 1485.068309 313.564050
616 -56.812081 1497.819045 65.292545
617 -40.271433 1470.356845 312.815425
617 -49.221733 1483.710963 65.069290
618 -30.259074 1455.257139 316.084951
618 -52.713257 1471.490216 63.695589
619 -21.993828 1440.759705 315.640315
619 -46.833447 1459.540371 64.569577
620 -15.861286 1429.959235 317.891663
620 -40.196691 1445.559306 65.296076
621 -4.356940 1417.794391 320.896042
621 -25.055975 1430.707603 69.543392
622 -3.056038 1407.809835 319.881858
622 -14.327967 1416.011547 71.096244
623 7.131626 1397.625816 322.977921
623 -10.401352 1408.430075 71.874041
624 17.371481 1384.085848 325.034848
624 15.805508 1387.514853 79.546743
625 23.550328 1377.560190 326.372022
625 15.501545 1380.239206 78.188667
626 41.512713 1364.342054 330.472808
626 32.789035 1367.080832 80.836766
627 45.748008 1357.449861 331.287711
627 37.609619 1357.338273 83.842345
628 63.306377 1347.993136 335.230782
628 52.687463 1346.936680 84.896846
629 78.093703 1338.516870 338.691678
629 66.482671 1338.316324 86.500014
630 87.162847 1332.241023 339.171116
630 74.390987 1330.193592 86.439032
631 103.381307 1323.827824 343.351151
631 100.037051 1318.654946 94.257162
632 119.841493 1315.865727 346.010946
632 113.936205 1310.520661 95.241283
633 128.590396 1311.510894 347.691334
633 131.326642 1304.042549 99.095021
634 147.489505 1306.953868 350.318115
634 147.958775 1294.743202 102.010564
635 165.040037 1300.470190 352.952860
635 167.970855 1289.527906 103.821425
636 184.539072 1294.819814 356.373958
636 185.623512 1282.288404 107.309364
637 200.068326 1290.472676 359.120153
637 205.390829 1277.816343 109.465646
638 212.817348 1287.747051 362.026685
638 225.147317 1272.471141 113.374645
639 230.288414 1285.466946 365.972788
639 240.175000 1268.812547 114.993233
640 246.523881 1284.520065 366.744078
640 264.321099 1265.042859 119.129022
641 263.422444 1282.053779 369.272880
641 278.267032 1263.719104 120.769222
642 284.265350 1281.227569 372.294280
642 292.957884 1262.060639 121.433551
643 299.902407 1281.545847 374.709878
643 317.963334 1260.941995 126.469772
644 317.267864 1281.537089 378.267239
644 337.243623 1260.970537 129.926888
645 332.916389 1282.780778 379.251117
645 358.020971 1260.762362 132.393814
646 349.735741 1285.462160 383.149417
646 372.344329 1261.769255 133.977188
647 371.353440 1287.745806 387.040341
647 392.750529 1265.087206 138.093811
648 385.200424 1289.593320 388.426383
648 413.233489 1269.262580 140.089172
649 402.830822 1294.437245 391.432893
649 430.330432 1271.734848 143.133285
650 412.982196 1299.236978 392.251295
650 446.136644 1275.700356 146.611414
651 431.120374 1303.253712 396.920665
651 460.711656 1281.417968 147.867491
652 444.267100 1309.339393 400.158731
652 482.291355 1285.143113 153.328694
653 461.387892 1315.191607 403.878010
653 497.614217 1292.270140 158.365957
654 475.475195 1323.554761 408.543730
654 520.142727 1298.717688 162.048747
655 490.263452 1329.347352 411.880464
655 538.079268 1305.954909 168.817542
656 501.344965 1338.836304 416.823499
656 553.189085 1314.910085 172.850151
657 514.889585 1346.720862 419.407842
657 562.315258 1323.692111 176.632817
658 526.368935 1354.370612 423.886010
658 581.215879 1332.158134 181.251760
659 538.389950 1363.891219 429.022204
659 595.475168 1342.431502 186.107899
660 548.790910 1374.161069 431.873537
660 608.429342 1355.100487 189.469438
661 561.327471 1385.021908 437.083155
661 618.895466 1366.350618 193.902900
662 570.226931 1395.433473 439.672465
662 635.009323 1376.923694 199.916351
663 576.841524 1406.869152 442.719879
663 641.773092 1388.992826 202.040262
664 583.374125 1420.145233 446.515823
664 651.866849 1401.790043 206.133598
665 588.900561 1432.814234 447.498031
665 657.136286 1416.890986 207.374939
666 590.312636 1443.794759 448.696457
666 668.973494 1429.829849 211.222428
667 599.046720 1454.696570 451.611604
667 674.210583 1444.766085 213.121179
668 605.902121 1465.784845 453.304674
668 676.959463 1458.037318 213.968518
669 599.702851 1479.612625 451.907847
669 684.767017 1471.082920 217.204574
670 603.824788 1490.175424 452.613754
670 687.396624 1483.909275 217.163611
671 603.711321 1500.422955 452.626348
671 685.724592 1497.878552 216.412560
672 601.861435 1513.328173 451.879648
672 685.963899 1512.075267 216.585297
673 596.616055 1523.494861 450.663427
673 685.935643 1521.576969 215.684560
674 593.511048 1532.358303 448.636279
674 681.008923 1533.400734 214.360496
675 586.686496 1541.289447 446.372533
675 676.114911 1544.379162 212.484889
676 580.397898 1548.172858 444.057820
676 669.313154 1553.309275 210.852174
677 573.580839 1554.195519 441.590028
677 660.422254 1560.019643 206.927695
678 565.440504 1560.176557 438.336577
678 656.512016 1563.216198 205.268219
679 555.395978 1565.832661 434.189290
679 644.137847 1571.885252 200.671825
680 546.625094 1570.435429 431.452725
680 628.616093 1577.842783 195.488111
681 530.843195 1575.485547 427.002245
681 614.810401 1584.171165 191.482138
682 522.269997 1579.701673 422.907689
682 605.083823 1588.739867 188.163013
683 508.470870 1583.511135 417.450328
683 593.071107 1592.592651 183.540239
684 496.180812 1585.730272 414.206974
684 572.917303 1596.352871 176.691613
685 482.760185 1588.341654 410.007480
685 559.311993 1598.109341 172.416372
686 468.975078 1588.226775 406.872549
686 539.007549 1600.298424 164.307645
687 456.940563 1588.512685 401.927740
687 528.274501 1600.651952 161.897302
688 448.025156 1588.362531 400.474599
688 514.796602 1601.073377 157.825795
689 431.654696 1588.198211 395.250519
689 499.419115 1601.470862 155.093891
690 415.746698 1587.022181 388.530617
690 485.178525 1600.931852 151.121160
691 405.482381 1584.800313 387.179692
691 468.910314 1598.572351 144.829020
692 390.867955 1580.969063 381.662616
692 452.698922 1596.092451 139.540420
693 380.188699 1577.265263 377.808284
693 442.543939 1592.466621 136.705511
694 366.191136 1574.497244 374.464666
694 419.490057 1590.672962 129.165458
695 350.911293 1570.181215 369.907603
695 404.297693 1587.424846 126.551433
696 341.203826 1567.639590 367.343884
696 386.303856 1586.570405 119.667757
697 321.669309 1563.890594 361.643424
697 374.045857 1581.297332 116.639519
698 306.129084 1558.287840 358.413150
698 365.951522 1575.312811 114.088468
699 301.490620 1551.904014 354.895013
699 347.447726 1571.924474 109.718810
700 279.853039 1547.873031 348.768473
700 336.694371 1565.486843 106.872291
701 273.174677 1541.381733 347.441991
701 319.502325 1560.450635 101.561792
702 262.413337 1534.748200 344.497399
702 302.273582 1557.317327 97.691988
703 244.957978 1529.722055 340.542450
703 299.108605 1549.794269 97.242912
704 233.889524 1525.846081 336.714435
704 283.067371 1547.042165 93.689030
705 217.159871 1517.733742 331.180328
705 261.866106 1540.792660 89.059450
706 216.900243 1509.918267 333.722959
706 245.731361 1536.136475 85.647274
707 204.163756 1505.265268 333.065617
707 231.386146 1530.025343 80.461527
708 193.168446 1498.821362 329.328826
708 229.637745 1522.314972 83.465643
709 189.697684 1489.789423 330.409684
709 214.179640 1516.146384 80.471863
710 167.644045 1484.195792 325.943399
710 194.796458 1511.089646 77.125572
711 159.404465 1476.310994 325.743407
711 185.621272 1505.069371 78.988421
712 139.914091 1470.257399 321.992926
712 174.299700 1496.937597 76.948838
713 137.444776 1459.881853 322.525625
713 157.859652 1489.974402 75.484765
714 131.841875 1450.191826 322.854687
714 151.585073 1479.486532 77.016027
715 121.633973 1440.674817 321.672649
715 132.217948 1472.084277 73.904600
716 113.061256 1430.351701 322.003579
716 125.822702 1464.540847 74.291999
717 99.979715 1423.125992 319.694476
717 111.623883 1454.668778 71.712280
718 98.810189 1410.032174 320.693123
718 104.356228 1443.029821 73.526137
719 87.358203 1400.322366 319.698447
719 100.601201 1429.792330 73.492577
720 74.662316 1390.501529 319.207564
720 84.880116 1419.431594 71.587957
721 72.451272 1378.158389 320.903559
721 73.142954 1408.977774 67.751895
722 69.238066 1365.206010 321.281452
722 69.264540 1396.410227 70.948833
723 62.855870 1355.606431 321.787512
723 65.601826 1384.908634 74.317809
724 67.799167 1338.900353 326.256119
724 60.453282 1370.157613 72.520210
725 52.114314 1329.591384 326.045442
725 51.856396 1356.799443 75.826323
726 53.052726 1314.268097 328.103556
726 54.697664 1341.438086 78.318211
727 46.412486 1299.969814 328.256602
727 46.693405 1327.886532 79.362484
728 47.815172 1286.002239 329.484939
728 40.832129 1312.528504 81.450697
729 38.337759 1273.245547 331.778050
729 39.989831 1295.889554 82.407670
730 40.510588 1259.640338 331.517109
730 39.133828 1281.255415 85.937995
731 37.662132 1245.886114 333.855602
731 33.198668 1267.292104 84.343745
732 37.993924 1231.860693 334.659274
732 31.546026 1253.244557 83.764265
733 46.680545 1214.330216 336.489634
733 29.331904 1238.860567 84.295560
734 37.080859 1206.182881 335.358136
734 26.919979 1225.482126 84.072103
735 45.729475 1190.623429 337.086247
735 32.647673 1208.898972 85.768261
736 43.566748 1177.854810 336.543594
736 33.937879 1192.976611 86.786645
737 40.409414 1162.444257 336.356819
737 47.479276 1172.508799 90.110210
738 49.217777 1149.524733 338.162189
738 37.134306 1162.671747 83.396280
739 55.946410 1137.726730 338.617077
739 48.212710 1144.596498 87.731923
740 63.607881 1122.445479 338.334478
740 54.377630 1129.523695 87.818938
741 74.647189 1110.309334 339.657217
741 61.082786 1114.019836 88.458343
742 78.399114 1099.218237 339.261652
742 50.505988 1099.644794 81.595332
743 94.412572 1085.767095 341.082582
743 84.082387 1084.227346 88.777339
744 102.708328 1075.737641 341.182140
744 100.143811 1067.099493 92.448867
745 112.277983 1066.112416 342.068018
745 104.354302 1058.006548 92.775034
746 126.839966 1055.060107 344.691769
746 111.939059 1045.822234 91.415939
747 142.273660 1049.692025 344.090043
747 130.571763 1037.638304 93.587897
748 153.611791 1042.349254 345.666910
748 149.135615 1028.534844 96.044811
749 174.989234 1035.949437 349.367216
749 170.798354 1022.721766 98.538202
750 187.268188 1031.690179 350.610984
750 181.360418 1018.403494 99.296906
751 199.683406 1027.583062 351.741486
751 203.291496 1011.786227 102.268719
752 216.750259 1024.830254 353.682449
752 226.478061 1007.820996 106.410920
753 240.706949 1020.776659 359.031826
753 244.541540 1005.182651 108.821865
754 252.653821 1019.474524 359.732060
754 258.967977 1001.932629 109.034456
755 277.532822 1018.022371 363.780409
755 278.171008 1000.294195 111.130237
756 290.513307 1017.714804 364.629072
756 297.690646 998.807236 113.334592
757 305.811923 1017.194043 367.520609
757 320.288603 999.112236 117.102552
758 328.919199 1016.530692 371.230079
758 343.496656 999.341380 121.371464
759 346.106422 1017.496563 372.814454
759 362.316677 999.343488 125.010462
760 365.176079 1019.074583 376.418454
760 386.087767 999.519698 128.554708
761 379.740698 1019.488460 379.305428
761 401.498360 999.054155 131.315032
762 399.036547 1020.949372 383.316188
762 419.410436 1000.184812 133.498239
763 415.591008 1023.343076 386.750861
763 442.038124 1000.985520 138.619244
764 438.067011 1025.563275 391.215122
764 462.923241 1002.723662 142.300732
765 456.404677 1030.262688 395.905798
765 485.145760 1005.535616 146.381037
766 471.996359 1035.460643 397.781620
766 506.840615 1010.872338 150.552189
767 488.969668 1040.561427 400.230726
767 522.459185 1016.074233 151.581216
768 505.393557 1047.330548 402.925899
768 540.027080 1022.992603 153.972158
769 517.527460 1055.925359 405.018519
769 559.024613 1029.557448 158.037960
770 535.483862 1063.741045 407.584513
770 575.856107 1038.297618 160.473536
771 547.256371 1072.802196 409.322832
771 599.795513 1049.400689 165.608297
772 559.856425 1081.194559 411.078045
772 617.111518 1060.701277 167.619819
773 573.100720 1092.536190 411.928657
773 631.435888 1070.524367 170.056466
774 578.930590 1104.570868 412.746384
774 642.392897 1084.273147 169.336424
775 591.890030 1115.718080 414.795496
775 657.735581 1097.428662 173.971367
776 603.921466 1127.629131 416.080106
776 667.554676 1114.051502 174.084599
777 610.620307 1139.759813 417.074414
777 674.293198 1130.722608 174.204904
778 609.534327 1154.114452 416.222104
778 679.206537 1146.115099 176.191614
779 615.998055 1165.707944 416.565232
779 684.226192 1161.939039 176.315186
780 616.610377 1178.718030 417.234228
780 694.835098 1176.097859 180.520645
781 621.219329 1190.428544 418.947270
781 692.990455 1192.137159 178.527506
782 618.393337 1201.607400 418.879756
782 698.176860 1203.581101 179.972060
783 615.533614 1212.146012 418.454755
783 697.141650 1220.383189 180.607922
784 614.189598 1222.586491 417.843305
784 696.511062 1232.061830 181.657466
785 608.030160 1232.413836 416.144761
785 692.186120 1245.081121 180.415811
786 604.983147 1238.692145 415.144267
786 687.570046 1254.413651 179.140103
787 596.569804 1246.650085 413.047404
787 680.090839 1262.306784 177.684106
788 587.424815 1251.424891 410.818816
788 672.229707 1268.003457 175.404766
789 581.011766 1256.126897 409.663387
789 666.637639 1271.633680 174.902366
790 568.680370 1259.942791 406.916883
790 653.758336 1276.983486 171.192519
791 556.166558 1264.257327 405.118209
791 643.736376 1281.735390 168.799528
792 545.320174 1266.625394 402.244191
792 627.360711 1286.360906 165.863439
793 529.933675 1269.266452 398.451515
793 614.080636 1292.013020 164.042673
794 520.782760 1271.893002 397.850287
794 600.690115 1295.709984 160.640012
795 505.380667 1272.661393 395.347102
795 584.335083 1298.476479 158.480467
796 490.521766 1272.842229 392.127434
796 561.089613 1300.793517 152.741820
797 470.835502 1272.150248 387.383984
797 545.835115 1301.078382 149.797533
798 454.702556 1269.487741 384.315459
798 524.418539 1299.639557 145.681578
799 442.185911 1267.176960 382.503550
799 510.302413 1298.097692 144.097256
800 430.449148 1262.977979 379.709114
800 492.612875 1294.189772 138.554146
801 416.992102 1257.027004 376.463374
801 476.469645 1290.766466 136.112800
802 399.285990 1252.540238 373.281410
802 459.714981 1286.521329 131.276535
803 386.147857 1246.322575 369.384800
803 437.198610 1282.606246 125.964282
804 374.421133 1239.954153 366.095810
804 424.675687 1276.021217 121.504572
805 356.636901 1235.791921 361.405704
805 410.525938 1270.293760 119.808993
806 345.069831 1228.222938 358.563569
806 392.563498 1263.059536 115.117412
807 331.770513 1221.356458 356.411627
807 377.820151 1255.375011 111.351997
808 317.796748 1211.028992 353.543975
808 361.724323 1248.262708 106.941912
809 303.815784 1202.476181 350.865117
809 348.850677 1235.047612 106.577050
810 293.785415 1192.452988 348.642571
810 335.368181 1226.861438 103.380079
811 284.487186 1182.185303 347.276699
811 323.833888 1215.677648 102.306238
812 269.892870 1172.611436 344.775692
812 311.223503 1205.277460 100.291950
813 252.905444 1160.914250 341.222923
813 292.010088 1195.871832 96.796663
814 240.967551 1150.111306 340.315594
814 282.856591 1184.158232 96.793143
815 236.945844 1138.425719 341.619680
815 262.751516 1174.420031 91.688962
816 212.277151 1127.791133 334.686999
816 244.379732 1160.103671 89.570617
817 202.427897 1115.677754 334.490682
817 240.384483 1150.753065 90.678732
818 192.741787 1103.526171 333.705252
818 213.795512 1136.633068 85.044237
819 179.511571 1091.517766 332.755464
819 201.150880 1123.751968 83.906203
820 162.408099 1079.875879 329.210403
820 191.939257 1111.627623 83.932469
821 153.788572 1066.527197 328.820820
821 180.474515 1096.054379 83.772627
822 142.435389 1053.388359 328.124233
822 165.824383 1087.927151 79.327555
823 124.546911 1042.493262 324.485927
823 147.438636 1071.182703 78.010433
824 113.471198 1026.495979 323.694993
824 130.075281 1058.517970 75.409969
825 110.300580 1013.591979 324.505760
825 109.927831 1043.671278 73.709284
826 96.955596 1000.101727 326.311851
826 105.960065 1029.697202 75.079899
827 82.552687 983.926093 326.537079
827 93.252462 1013.581005 76.471577
828 71.115016 967.713616 324.597329
828 78.716350 1000.173692 77.959237
829 58.634226 951.240158 326.214919
829 62.400139 981.659462 76.817757
830 40.417130 940.013676 328.318594
830 43.286251 967.819699 78.124577
831 33.500106 924.717130 329.784710
831 39.785031 951.093288 81.777484
832 28.886969 909.355064 333.309681
832 16.733791 941.633538 84.025984
833 17.513797 894.787352 336.810406
833 8.702758 922.937816 86.643457
834 7.428437 878.725993 339.309886
834 -1.031560 905.602876 91.102923
835 -1.051200 861.848721 342.367907
835 -19.372598 890.179866 90.624790
836 -9.982765 844.735721 345.341635
836 -21.598011 872.426534 97.137846
837 -23.756124 827.791805 347.156018
837 -31.236531 853.345982 100.867645
838 -26.983444 812.175618 349.189852
838 -43.562287 839.881386 102.431892
839 -39.919480 796.925478 352.323255
839 -64.509691 821.993406 102.972040
840 -28.381709 779.834514 357.587606
840 -61.647729 804.835233 106.462405
841 -35.132677 762.865597 358.735481
841 -63.484728 787.655525 108.632931
842 -41.231080 745.538652 358.689282
842 -59.050566 768.710536 112.936718
843 -31.380426 728.255014 361.783521
843 -56.838741 745.041615 117.346218
844 -26.996907 709.549757 364.060303
844 -64.583138 728.151308 112.667467
845 -28.550086 691.451805 364.021121
845 -56.999434 712.720486 116.901671
846 -25.738285 676.030463 363.623620
846 -46.764008 688.011121 114.990421
847 -25.004427 659.777122 361.359997
847 -41.534074 667.807517 115.981304
848 -6.421793 641.598857 362.907327
848 -37.218446 652.052789 113.169438
849 4.365541 627.359369 365.070014
849 -25.983725 634.319513 113.870458
850 16.216036 613.621870 363.699815
850 -12.035498 617.463578 112.969427
851 34.012402 598.089779 362.778256
851 7.001570 600.063448 113.761390
852 46.842158 586.606241 363.487576
852 31.520298 582.790452 114.387634
853 64.338244 573.575229 361.680017
853 36.445749 571.761152 109.662800
854 85.497147 560.080855 362.829686
854 66.006557 554.876141 112.766153
855 100.735149 550.643649 360.799207
855 83.744037 542.684990 110.563239
856 119.412667 538.345192 361.376146
856 102.379477 531.914760 111.028091
857 135.618827 531.420710 362.209237
857 124.117864 520.438489 109.930605
858 156.079208 521.820972 362.722269
858 145.877469 509.217529 109.863280
859 174.556589 513.555980 362.302251
859 168.596974 499.855116 111.388087
860 195.887794 505.171317 363.718996
860 189.325543 490.952144 111.915807
861 213.766374 498.758760 364.356470
861 209.999172 482.295034 112.819164
862 230.677884 492.573398 364.738486
862 233.464412 474.039763 114.737140
863 251.075400 486.300223 367.166124
863 253.545585 467.870592 117.036135
864 267.039642 483.208722 368.672961
864 275.213630 462.825221 118.716805
865 289.301570 477.674645 370.909815
865 298.798154 455.045145 122.555848
866 307.921477 475.443142 372.779710
866 321.108746 450.734759 124.960019
867 329.402148 472.215348 376.082585
867 341.573625 446.367302 125.656444
868 349.462846 471.545170 377.855623
868 365.733768 443.052134 129.596910
869 370.170930 471.456067 380.650723
869 385.969796 441.103589 132.107742
870 391.284023 472.053303 382.950989
870 411.257902 440.993096 134.722162
871 410.710194 473.549984 385.371320
871 437.467925 443.036028 138.411500
872 428.245190 477.417223 386.022598
872 454.261960 443.696149 138.219088
873 448.046792 481.079425 388.119514
873 479.691508 448.004587 142.636161
874 467.510665 486.217900 389.376278
874 502.107247 451.150174 143.038193
875 484.704121 491.583596 390.210118
875 524.706777 459.258773 143.541993
876 502.718610 500.119921 389.678267
876 540.361762 466.728839 143.476419
877 520.375700 509.167812 390.204579
877 564.834169 478.650422 145.581118
878 535.769378 519.061874 389.690647
878 581.375861 487.827987 144.616434
879 551.333121 528.297535 390.462123
879 597.803366 500.093364 144.559407
880 563.395989 539.367376 388.856660
880 615.239987 513.247082 144.337627
881 578.084668 550.996435 388.304869
881 633.828729 526.682130 144.225553
882 590.441503 562.215755 388.330593
882 648.655522 539.978399 144.551478
883 599.713120 575.946380 386.947992
883 661.889251 555.189550 143.440444
884 611.239339 587.521191 386.472327
884 670.226125 571.156477 142.103542
885 621.105920 601.429395 384.800140
885 686.686517 586.903768 143.937090
886 625.482518 612.961575 384.733788
886 691.416080 601.339735 143.262688
887 631.671261 623.818484 385.740158
887 698.044189 616.174082 142.059889
888 636.673107 636.497393 386.276932
888 714.296029 630.006517 147.528753
889 635.304442 648.581563 385.770443
889 713.251051 645.609334 147.054480
890 640.870906 660.541878 387.775152
890 721.390710 658.507082 149.708201
891 637.347414 671.823446 388.070321
891 720.377071 671.581016 150.689707
892 635.087059 683.161797 389.810077
892 716.631434 687.929122 152.779766
893 629.683905 693.588396 390.841733
893 715.139552 697.007560 154.464469
894 623.897167 701.298907 391.110159
894 709.129311 707.249034 155.211064
895 612.851913 709.635105 390.043931
895 699.748275 714.984572 155.212475
896 608.536976 715.267603 391.076070
896 694.307587 720.696054 155.320682
897 596.455930 722.211163 389.505974
897 683.858480 727.875446 154.616887
898 587.370553 728.395409 390.582748
898 670.972818 734.918846 153.989760
899 574.687677 734.721157 390.270808
899 655.527892 743.408923 152.105255
900 562.220815 741.376715 389.177570
900 644.287046 752.028031 151.632987
