# Supplementary material for: Action Sport Cameras as an Instrument to Perform a 3D Underwater Motion Analysis
Source: PLoS One. 2016 Aug 11;11(8):e0160490. doi: 10.1371/journal.pone.0160490 (PMC4981397; doi:10.1371/journal.pone.0160490)
Supplement: S1 Supporting Information — S1.1_Calibration Quality > S1.1.1_Underwater > S1.1.1.1_Highres > S1.1.1.1.1_Calibration > File A. This is the BUNDLE_CameraParameters. This is the camera calibration parameters. File B. This is the Triad. This is the 2D coordinates of the waterproof orthogonal triad structure carrying nine spherical black markers. File C. This is the WandCalibration. This is the 2D coordinates of the wand structure carrying one spherical black marker. S1.1.1.1.2_Accuracy > File D. This is the Trial_1. This is the 2D coordinates of the first rigid bar test acquisition, carrying two markers at known distance. File E. This is the Trial_2. This is the 2D coordinates of the second rigid bar test acquisition, carrying two markers at known distance. File F. This is the Trial_3. This is the 2D coordinates of the third rigid bar test acquisition, carrying two markers at known distance. File G. This is the Trial_4. This is the 2D coordinates of the fourth rigid bar test acquisition, carrying two markers at known distance. File H. This is the Trial_5. This is the 2D coordinates of the fifth rigid bar test acquisition, carrying two markers at known distance. File I. This is the MotionSequence3D_Trial_1. This is the 3D coordinates of the first rigid bar test acquisition. File J. This is the MotionSequence3D_Trial_2. This is the 3D coordinates of the second rigid bar test acquisition. File K. This is the MotionSequence3D_Trial_3. This is the 3D coordinates of the third rigid bar test acquisition. File L. This is the MotionSequence3D_Trial_4. This is the 3D coordinates of the fourth rigid bar test acquisition. File M. This is the MotionSequence3D_Trial_5. This is the 3D coordinates of the fifth rigid bar test acquisition. S1.1.1.2_Lowres > S1.1.1.2.1_Calibration > File N. This is the BUNDLE_CameraParameters. This is the camera calibration parameters. File O. This is the Triad. This is the 2D coordinates of the waterproof orthogonal triad structure carrying nine spherical black markers. File P. Th [file pone.0160490.s001.zip › S1_SupportingInformation/S1.1_Calibration_Quality/S1.1.1_Underwater/S1.1.1.1_Highres/S1.1.1.1.2_Accuracy/File J.txt]

0 562.220815 741.376715 389.177570
0 644.287046 752.028031 151.632987
1 278.047237 -419.054188 529.140124
1 351.932437 -429.325571 293.624491
2 271.580187 -407.778716 527.466338
2 338.046408 -415.999582 288.858069
3 259.647529 -397.279422 524.822580
3 330.262814 -403.523608 285.465911
4 246.986917 -388.168073 521.438885
4 325.039706 -391.725638 284.504034
5 239.311995 -379.822302 518.910460
5 306.646140 -383.186205 281.885846
6 223.520066 -371.645514 516.015364
6 293.644169 -374.452065 278.288180
7 209.679832 -366.564259 513.738228
7 285.697084 -367.660432 276.097798
8 201.192737 -359.902800 511.988889
8 264.931058 -360.672064 271.568268
9 189.390468 -356.493767 509.322914
9 255.580868 -356.014255 271.178234
10 174.830010 -352.393893 506.769227
10 240.981602 -352.629116 268.499486
11 162.371673 -350.024152 505.950194
11 224.967783 -348.881943 265.624837
12 150.392503 -348.932919 504.138004
12 214.235583 -347.445166 264.647423
13 138.992287 -347.907551 502.812384
13 197.914080 -347.433236 262.074273
14 123.743314 -348.259369 499.726496
14 184.034696 -348.957250 259.241542
15 111.354266 -349.870319 498.441126
15 169.009784 -351.348829 256.456237
16 102.303468 -352.892169 497.437562
16 160.359551 -355.204812 256.459800
17 87.194045 -357.434099 495.315133
17 146.128460 -359.759081 252.521575
18 76.995091 -362.427111 493.337292
18 132.358824 -365.544805 249.827829
19 65.220681 -366.245562 491.214103
19 117.148935 -371.880187 248.259757
20 52.873974 -372.666889 487.956815
20 104.363269 -378.960189 245.729534
21 42.816586 -380.409333 486.489882
21 96.818822 -387.260641 244.752015
22 32.196672 -386.783443 483.991134
22 84.477218 -395.125887 241.454046
23 22.044862 -395.330499 482.983754
23 79.041026 -404.928889 240.532027
24 14.940513 -403.601260 481.223178
24 57.498650 -415.960133 235.601965
25 8.713264 -412.386709 479.135170
25 44.884939 -426.771315 232.907104
26 0.253534 -421.585199 475.988707
26 34.366340 -439.437907 229.611942
27 -6.275868 -432.438898 474.604533
27 31.849237 -449.623942 229.136575
28 -16.544415 -443.305087 472.369354
28 17.995048 -463.471554 226.186552
29 -15.275174 -454.176152 471.625528
29 8.745950 -478.555040 224.046136
30 -27.917839 -465.851922 469.920157
30 8.179350 -489.030553 224.202582
31 -28.531275 -477.858409 467.739501
31 -3.008761 -503.161150 221.543430
32 -38.585651 -489.331332 465.585124
32 -1.899356 -517.640584 222.018442
33 -37.578670 -501.376355 463.146738
33 -9.210785 -533.730186 221.980133
34 -45.688369 -512.831565 460.944648
34 -30.649976 -546.964639 215.557196
35 -44.091932 -523.986346 462.706462
35 -25.120926 -559.862229 217.653674
36 -50.473374 -535.577040 461.245747
36 -29.933397 -572.259184 217.163738
37 -44.975593 -546.317852 461.603998
37 -33.503189 -586.734989 217.136546
38 -43.034254 -556.137626 460.477725
38 -28.101754 -598.078004 217.397255
39 -40.416126 -564.353941 460.799032
39 -27.248452 -608.384246 218.039896
40 -41.912230 -574.869904 459.647409
40 -32.388538 -619.293841 215.701226
41 -28.491035 -583.062850 463.349470
41 -22.486858 -628.884140 218.410744
42 -25.902752 -590.918598 464.071791
42 -12.518341 -638.174622 221.448149
43 -14.163193 -597.320709 465.553031
43 0.265636 -646.210390 225.024038
44 -5.406831 -603.946989 466.959872
44 6.504922 -653.800975 226.080098
45 0.061919 -612.560581 468.709337
45 11.969490 -661.051742 226.154911
46 7.343547 -617.159212 468.931964
46 26.533691 -667.558482 229.799557
47 21.803647 -622.485437 472.987249
47 26.533691 -667.558482 229.799557
48 26.992497 -626.652265 475.568082
48 52.925255 -682.890314 236.495229
49 46.466665 -630.239016 478.953352
49 61.281051 -688.204160 240.049176
50 55.869929 -634.158640 481.331198
50 79.383050 -692.038656 243.999410
51 66.569910 -635.568105 484.077935
51 94.125704 -696.288379 248.524162
52 81.236055 -636.942924 486.764377
52 105.569505 -699.492544 250.987210
53 94.390006 -637.359578 490.528384
53 120.362699 -702.785537 255.188636
54 104.866222 -636.634152 492.935499
54 136.490159 -702.609613 259.893812
55 118.839297 -634.705769 497.195023
55 143.791722 -702.491687 261.895009
56 130.913770 -631.664882 500.742199
56 153.069622 -701.324142 264.023978
57 144.651234 -629.234430 503.218961
57 176.774462 -698.508124 270.292116
58 160.257983 -623.450232 507.785853
58 190.557038 -694.383785 273.787706
59 176.404855 -618.204291 511.995754
59 205.346122 -687.193544 276.657341
60 188.785426 -611.479959 515.054766
60 222.079611 -681.225153 281.780197
61 201.854840 -602.577681 517.199751
61 236.496432 -672.910790 285.283270
62 213.845933 -594.122007 520.694501
62 252.895795 -666.082788 288.783557
63 232.140614 -585.001016 523.780158
63 264.646287 -657.548782 290.602591
64 241.669808 -575.539297 524.536436
64 280.018642 -646.016697 293.638767
65 256.481106 -564.667287 529.075414
65 297.367715 -634.154834 296.298782
66 267.992707 -552.124217 529.644638
66 309.582971 -621.947775 297.370533
67 272.326554 -541.299560 529.275408
67 324.393808 -609.313007 299.526532
68 292.833331 -528.634901 534.142460
68 338.268134 -596.661313 301.700191
69 298.133682 -515.322133 533.860681
69 348.893007 -581.042816 301.577882
70 312.350368 -501.667939 536.503168
70 364.888221 -567.080200 304.618803
71 327.585429 -486.164953 539.269989
71 375.413440 -550.427491 305.410406
72 337.615333 -472.673969 541.418729
72 388.658633 -536.215102 307.683271
73 344.744060 -460.281921 542.456047
73 399.689232 -521.594215 308.698782
74 359.158075 -442.929581 546.581494
74 416.515450 -505.844515 312.910680
75 365.475688 -427.954510 548.622974
75 424.747849 -489.490421 314.523977
76 373.187822 -412.310704 550.957052
76 434.695688 -473.103013 318.200726
77 375.392580 -398.488876 552.112668
77 443.421546 -455.341594 320.265907
78 387.168465 -381.195921 556.747684
78 451.103629 -441.644425 323.699644
79 394.293098 -367.523203 558.988627
79 462.456563 -422.445005 327.047561
80 402.365174 -352.729761 562.767446
80 469.205214 -407.083405 330.082522
81 410.202783 -333.136708 566.773182
81 482.629141 -388.719896 335.271077
82 416.675467 -319.302971 568.852237
82 484.548401 -371.778272 337.661644
83 418.186661 -301.700699 571.425841
83 485.307674 -356.213933 337.861902
84 421.682799 -284.554875 572.926870
84 495.240500 -338.754966 340.790854
85 426.229317 -267.780635 575.653912
85 505.476359 -319.907493 344.617569
86 433.032456 -250.996486 577.976586
86 502.840126 -302.969486 345.439247
87 428.295438 -235.364711 577.533448
87 509.084627 -283.829875 347.846327
88 440.767383 -217.456967 581.381249
88 513.740484 -266.409613 348.981614
89 436.436074 -199.932026 581.870841
89 515.115304 -244.827408 350.060471
90 439.038503 -183.120219 582.296015
90 522.389984 -228.578295 352.110136
91 437.167083 -165.243744 582.975195
91 521.125268 -211.079245 351.654829
92 433.583403 -150.042690 582.670795
92 518.775787 -193.838464 351.397425
93 434.727594 -133.127638 583.126327
93 519.059430 -172.337825 352.228276
94 429.513258 -116.197019 580.657008
94 517.662307 -152.102212 351.007228
95 427.855705 -100.009819 581.654570
95 510.076126 -136.956125 349.552899
96 424.443328 -83.823506 579.506760
96 515.243954 -118.099036 349.591588
97 417.981370 -66.379575 577.622364
97 508.104040 -103.017419 347.525994
98 410.319729 -51.194913 574.797076
98 504.924578 -83.350000 346.250813
99 403.755028 -35.807660 574.498920
99 498.810175 -66.900813 344.468759
100 399.757113 -21.850230 572.312199
100 487.444043 -49.211935 340.387261
101 391.500194 -6.444812 569.870284
101 485.076186 -33.010537 339.055833
102 389.659242 5.583897 568.327692
102 472.916836 -15.790130 334.158202
103 376.544723 18.316835 564.184936
103 467.427142 -3.506372 332.126385
104 367.977485 30.758565 561.368666
104 460.208604 11.052227 328.682194
105 356.538101 42.559065 558.119347
105 445.763749 23.977034 324.483426
106 348.256156 53.035674 553.881151
106 435.231353 36.269227 319.725464
107 333.559663 63.463329 548.636812
107 426.265802 47.725737 316.532212
108 320.849032 70.288163 544.525108
108 410.056104 57.481411 311.932499
109 305.883707 79.060521 539.616850
109 391.003604 67.242168 304.303831
110 294.942762 85.342066 534.618606
110 377.774667 74.594520 299.424555
111 280.331928 91.449560 530.305984
111 368.174440 80.411882 294.387521
112 270.801691 96.165968 527.384463
112 349.909480 87.041636 289.426788
113 255.691957 102.102209 522.249862
113 332.041791 92.953779 283.807850
114 243.038674 105.846381 519.000361
114 317.013844 96.870076 278.227393
115 229.405658 108.196974 513.739951
115 308.940835 99.768302 276.401925
116 218.949901 110.924266 509.653343
116 292.910849 103.001971 270.818795
117 202.955850 111.967787 506.114748
117 277.926673 106.304701 265.892286
118 191.025295 113.220693 502.055362
118 266.603746 106.280531 263.274036
119 180.405557 112.513125 499.590708
119 254.023138 105.121256 260.360427
120 167.704426 110.533468 495.776031
120 241.244972 103.997533 256.001945
121 155.922246 107.900186 492.533664
121 227.904204 99.738926 252.190853
122 142.961596 104.712929 488.674168
122 211.903211 95.931862 248.088121
123 128.828286 100.978471 484.510935
123 198.734738 92.229863 243.021285
124 117.610080 96.459905 481.702127
124 185.550404 85.941772 240.712613
125 110.942139 90.573015 480.633097
125 171.581654 80.540232 236.920785
126 98.046767 85.425602 477.339089
126 155.832154 71.524478 232.446246
127 87.673428 78.551111 472.528678
127 147.844236 66.212597 230.017430
128 82.161648 70.348631 471.602188
128 138.534877 55.277014 227.180410
129 68.081947 62.690692 467.587385
129 118.773375 44.976380 221.745912
130 61.783025 53.630027 465.367433
130 114.845823 36.353337 221.419933
131 52.226605 44.970665 461.690420
131 106.117711 24.032098 217.844864
132 43.938519 34.372332 460.404988
132 95.625149 13.787578 214.993230
133 37.223515 25.867406 459.195671
133 87.063382 0.983867 213.636532
134 30.475077 13.689716 457.149348
134 73.820371 -12.474044 209.601201
135 19.539595 3.813761 453.751285
135 69.123984 -25.882188 207.792109
136 11.802313 -7.899868 450.394671
136 63.591715 -36.954542 207.575938
137 13.211844 -19.133136 449.896965
137 53.271734 -51.905438 203.684089
138 15.281286 -32.805664 449.492509
138 48.634865 -65.147285 202.469816
139 7.678715 -42.872832 447.455009
139 41.523920 -78.178679 201.421342
140 3.153916 -56.144433 446.334997
140 38.886331 -93.561598 201.452544
141 2.308129 -67.195475 446.539186
141 34.318411 -108.919534 201.944273
142 -3.035865 -79.786752 445.383338
142 32.611834 -122.001668 204.539674
143 -1.612026 -92.119757 447.946409
143 29.943792 -137.404086 206.008850
144 -7.554092 -103.028264 448.973351
144 22.354584 -150.029362 205.810924
145 -0.035391 -115.405365 452.275511
145 24.993458 -166.177098 207.427705
146 -0.306239 -127.256244 453.579939
146 16.315196 -180.997601 208.006050
147 4.692953 -137.785997 456.880590
147 19.276725 -193.352772 211.081061
148 5.910764 -148.301137 457.815231
148 27.652739 -207.253844 216.177318
149 11.654134 -158.882141 461.259642
149 31.245198 -219.847165 218.267669
150 16.181490 -168.626763 462.910043
150 37.367165 -231.629461 224.152946
151 22.335056 -178.073780 465.115909
151 44.309168 -242.187651 227.473916
152 30.549149 -187.037872 467.197039
152 45.081669 -249.977866 228.070687
153 32.376540 -194.164100 470.013354
153 55.034481 -261.016632 231.316653
154 48.356259 -202.071570 473.812754
154 61.270695 -270.562188 233.178096
155 57.438679 -207.003241 476.167086
155 79.836826 -277.439772 238.807460
156 69.977200 -213.286723 479.136623
156 90.319265 -283.518797 241.283044
157 79.635711 -218.665343 481.727935
157 98.303038 -289.395318 244.248329
158 91.338315 -222.167268 483.663083
158 117.947643 -295.429831 248.529016
159 107.144726 -225.608138 487.302580
159 131.115183 -298.939385 251.891857
160 121.269911 -227.807390 490.598865
160 143.669204 -302.571730 254.279876
161 129.726601 -228.851014 491.688018
161 159.655408 -304.968996 256.421503
162 142.162548 -230.262021 494.126720
162 175.237058 -306.867926 261.766523
163 156.807452 -230.433995 497.917435
163 182.639751 -307.547742 261.536986
164 168.068796 -230.361572 500.012850
164 199.655766 -308.578756 266.451749
165 182.458895 -228.680534 503.414026
165 216.487834 -307.696582 270.025997
166 196.772956 -225.631541 506.468121
166 230.100403 -306.013368 273.327094
167 209.703979 -222.855347 509.689865
167 246.522821 -302.385526 278.333078
168 223.156515 -217.642046 512.897156
168 259.444657 -299.018334 281.063505
169 238.869685 -211.854521 517.619879
169 274.472080 -293.150074 285.154444
170 249.631246 -205.256166 520.729952
170 287.616223 -287.004346 288.496176
171 264.660050 -199.169354 524.437228
171 302.372438 -279.676093 292.006086
172 279.201144 -190.893505 527.900799
172 321.740104 -272.131909 296.784844
173 295.239891 -182.703722 531.567359
173 339.596469 -263.299009 301.034290
174 307.378230 -173.164669 535.125727
174 356.125153 -253.713551 305.251684
175 322.057162 -162.345175 538.993567
175 365.824482 -243.205715 307.363742
176 333.453777 -151.461017 541.858028
176 382.963720 -232.301568 312.595599
177 345.558881 -139.193481 545.203169
177 398.174860 -218.802487 316.588130
178 358.962731 -125.768147 547.807261
178 415.427859 -206.165701 319.795795
179 367.990986 -114.355377 551.145336
179 428.707962 -192.409797 322.455243
180 381.157074 -100.167595 553.715333
180 439.364702 -177.835339 326.390017
181 392.941601 -85.176491 556.498758
181 450.627087 -161.636127 328.605032
182 403.986696 -69.299950 560.518151
182 459.631897 -147.628888 331.422948
183 411.801293 -54.999608 563.719118
183 478.481359 -128.556267 334.803667
184 423.250910 -39.762886 565.718539
184 489.095134 -111.762019 338.502044
185 442.343203 -20.101430 569.627474
185 504.571905 -93.266749 341.892939
186 449.167336 -2.988764 572.365861
186 513.920629 -74.236800 342.860909
187 449.213866 12.752693 572.716902
187 525.665751 -55.464257 344.931746
188 460.873680 32.808379 576.181791
188 529.533870 -38.196683 346.457254
189 468.876598 50.091390 578.056027
189 538.580389 -16.525207 348.074025
190 472.899276 66.571315 579.613299
190 552.147496 4.818526 352.839716
191 479.044095 86.987596 582.079621
191 557.819034 23.497800 353.488344
192 484.404044 105.949243 585.240294
192 565.039254 45.324674 357.213632
193 488.062288 124.320907 587.563218
193 571.920142 66.216225 358.107420
194 490.628613 143.154709 588.994519
194 575.857150 85.830959 361.237719
195 492.544598 161.191306 590.451110
195 576.292892 105.712967 361.453225
196 496.915704 181.756322 592.616153
196 589.549581 128.187963 365.315275
197 502.452495 200.665875 594.427715
197 589.655793 147.804786 366.983526
198 507.819068 218.631400 597.405247
198 589.948533 167.142568 366.484594
199 505.910069 236.644637 597.902083
199 597.959385 188.102879 370.746513
200 509.598869 255.258673 600.152039
200 593.706759 208.394075 368.871212
201 505.020649 273.347714 599.029509
201 594.347861 230.364656 370.428079
202 506.583410 292.238068 601.836608
202 601.036254 250.294999 374.600573
203 505.806730 309.207718 602.633143
203 597.126395 269.559015 372.933533
204 500.861466 327.001890 603.721997
204 594.686177 289.320018 373.458303
205 500.078505 345.084169 604.046072
205 593.941503 306.524493 374.231980
206 499.649485 360.027159 604.568974
206 595.460468 327.624718 375.796462
207 498.918890 375.234210 605.338139
207 587.332786 343.778915 373.894298
208 490.646607 393.237004 604.798948
208 587.061250 362.200979 374.521086
209 488.356515 409.595455 604.310595
209 584.974305 378.194942 375.466642
210 484.684830 422.858989 604.031717
210 584.349946 395.680840 376.407291
211 477.741521 438.921108 602.979614
211 579.464775 411.035978 375.567265
212 475.496010 452.931157 601.915245
212 567.723839 429.332439 371.689620
213 471.146216 465.778880 603.351716
213 566.495164 443.928293 371.707596
214 461.188703 480.621064 599.876103
214 558.688634 460.690499 370.119353
215 454.956363 493.515104 600.551650
215 551.180094 473.694843 368.828414
216 448.013124 506.078761 597.478269
216 547.185247 487.774488 367.219977
217 440.855021 516.940864 595.697717
217 536.151348 502.075298 365.368435
218 431.631323 528.353871 593.183569
218 530.418922 515.340629 361.324537
219 422.843326 539.745002 590.431735
219 521.911975 528.790647 359.359339
220 411.945680 549.995660 587.606460
220 510.543226 540.772784 356.955399
221 400.444186 560.413002 584.162593
221 500.415739 553.255858 353.533206
222 393.113126 568.528976 581.993192
222 489.274730 564.761390 349.717206
223 382.298245 576.244470 578.390359
223 481.418850 574.876929 346.692392
224 372.821611 583.594041 574.313485
224 465.339153 583.050537 341.941359
225 360.840245 590.474704 570.186955
225 452.238298 592.362495 336.724523
226 342.667805 597.606472 565.101032
226 440.301873 598.257761 332.335873
227 334.716533 601.906174 560.706045
227 425.067682 603.959053 326.246475
228 318.991949 605.631427 555.489259
228 412.553761 608.182611 322.129605
229 308.168288 609.770740 550.205331
229 399.978938 611.630990 316.713160
230 294.458037 612.220963 545.022872
230 381.649156 615.532198 309.773830
231 281.136491 614.651778 540.313101
231 367.570803 617.741930 303.389264
232 268.802605 616.116286 534.555187
232 351.764927 620.611443 295.952306
233 258.657723 617.750358 527.795522
233 337.761975 621.721921 290.031916
234 245.493858 617.612937 522.035462
234 325.783262 622.363985 283.100011
235 235.269747 618.370592 516.027576
235 314.068722 622.701271 277.797878
236 224.954974 617.036135 510.657455
236 302.300380 621.490907 271.985578
237 211.680708 615.316876 504.406669
237 288.231940 620.380490 264.698880
238 200.265883 611.243313 498.815760
238 278.191313 617.110372 259.816288
239 189.458645 608.983277 493.727663
239 265.531433 614.424696 253.810121
240 180.564813 604.880001 488.242726
240 253.160680 607.939020 247.715373
241 169.072364 600.143316 482.940151
241 244.324389 602.885623 242.773040
242 154.479078 595.552545 477.332434
242 233.330594 597.093127 238.573519
243 147.702728 588.403798 473.056447
243 220.524703 590.277044 231.684764
244 135.908858 580.780131 467.741678
244 210.434397 580.619860 227.318747
245 128.453385 572.963137 464.770366
245 201.912314 572.131348 223.538121
246 121.388388 564.270006 462.015909
246 192.890167 561.572717 219.925844
247 109.143091 554.327095 457.867793
247 183.205421 549.867257 215.320452
248 97.161825 543.193879 453.561916
248 171.543747 538.222422 210.568981
249 97.844397 532.194435 450.590397
249 165.024582 526.976734 207.916895
250 80.908617 522.700748 445.887323
250 147.414500 514.983377 202.198870
251 78.599049 510.883520 446.225370
251 138.664157 501.666077 199.870664
252 67.682325 499.453418 443.484923
252 131.191692 487.349044 198.359866
253 64.926313 487.239695 440.759840
253 118.251272 473.628592 194.994781
254 45.869844 476.623655 436.793330
254 112.451203 461.622578 194.110721
255 43.220555 462.632665 434.720308
255 97.752987 446.182095 189.865902
256 40.436819 451.143716 434.384111
256 85.755293 431.776877 187.303009
257 37.182234 438.977836 435.228882
257 79.580983 416.196792 187.281103
258 26.861968 427.925508 431.445479
258 67.483394 403.522531 183.793946
259 23.155536 415.941902 431.973908
259 61.202829 389.269339 182.637584
260 19.297663 402.033574 430.395043
260 57.901366 374.759912 183.328256
261 9.815464 390.975971 429.057551
261 51.268245 359.420918 182.438732
262 7.667451 377.345579 429.895154
262 48.144564 346.368482 181.919203
263 2.181474 367.017147 428.210834
263 42.115996 331.401334 183.158332
264 2.356363 356.557880 428.401247
264 42.001964 317.996955 184.185548
265 -0.989409 344.198171 427.843487
265 34.871565 305.493882 182.891203
266 -3.546796 332.226677 428.662963
266 31.367165 291.749159 184.372648
267 -4.917053 321.084435 428.782116
267 25.529770 279.253266 183.264195
268 -2.375960 311.062966 430.515233
268 25.909760 267.149285 185.141385
269 -3.333709 301.554312 430.928117
269 29.692729 254.377263 186.515393
270 -0.649158 291.899409 432.205895
270 26.702989 241.813483 186.926081
271 -2.011601 282.641810 433.142949
271 22.139546 232.265636 188.306768
272 2.834032 272.890763 432.872539
272 28.507343 220.711381 189.954693
273 10.283399 264.295708 436.329051
273 34.516206 210.134852 192.359935
274 11.694740 256.752994 437.761852
274 35.016646 200.435188 192.935851
275 18.977185 248.596594 438.818431
275 41.310679 192.062925 195.347370
276 20.901941 241.437275 439.084606
276 48.469679 182.668199 196.641828
277 31.027262 234.853426 441.938789
277 54.930884 174.243322 199.506998
278 42.031233 228.719986 444.160752
278 60.984818 167.560999 201.280131
279 48.835222 223.264101 445.562287
279 70.724986 159.529664 203.255633
280 57.460152 219.671588 447.281356
280 78.936491 155.688759 204.442001
281 60.716731 216.876760 447.272931
281 91.997222 149.936221 208.598571
282 75.263081 212.015567 450.272295
282 100.337338 146.080564 209.617420
283 83.551221 209.812015 452.159997
283 110.737862 141.576203 212.992323
284 93.453484 208.992833 455.006299
284 122.715876 140.700847 215.426777
285 105.828412 208.013320 457.542950
285 133.431604 137.380726 218.441641
286 114.609149 209.574488 459.626941
286 143.935915 137.129427 221.664558
287 125.510902 210.837566 461.949133
287 157.424017 138.371916 226.334356
288 139.101080 213.854673 466.135467
288 167.872301 140.752800 228.666711
289 147.591309 216.714754 468.512156
289 182.731037 142.764804 231.892079
290 162.381350 221.333231 472.732966
290 195.132648 147.281360 235.889050
291 172.599532 227.158070 475.040384
291 206.801024 153.380333 238.900606
292 186.715171 234.157733 477.727977
292 218.911991 159.154902 242.282135
293 192.492860 240.861349 479.489171
293 234.158092 167.576220 244.523772
294 205.593013 249.024628 481.732506
294 244.671385 176.663485 247.133652
295 215.874125 259.707858 483.906041
295 258.517695 186.313066 250.158386
296 226.630451 268.974315 485.539894
296 266.986229 196.164142 250.109176
297 231.977711 278.912091 487.659062
297 278.016235 206.697945 252.731754
298 240.825531 290.475270 489.075624
298 293.165760 218.815300 254.492911
299 256.497142 302.529604 491.932026
299 304.105786 231.573268 257.498064
300 264.132492 315.974625 494.548524
300 314.556610 245.211253 260.108706
301 271.657483 326.847495 496.085116
301 327.763703 257.002899 263.013209
302 281.804784 341.042721 498.050880
302 339.626082 274.295395 265.477524
303 287.438290 356.264377 499.141553
303 342.677179 288.395313 265.841810
304 296.016919 370.576892 501.259150
304 354.227437 302.251972 268.611954
305 301.041525 386.274582 501.741586
305 357.660575 319.527103 268.128888
306 307.824446 401.543756 505.055729
306 366.230236 336.476960 270.791898
307 320.796467 414.778373 507.606313
307 377.918628 351.778681 274.796120
308 319.013900 431.388061 508.457788
308 390.228817 369.267429 276.367571
309 326.997504 448.896106 510.239356
309 391.967211 385.404755 277.610617
310 332.091660 465.132249 512.049232
310 398.585541 403.613254 278.403915
311 336.987390 479.512849 513.530354
311 400.961977 421.795115 280.076649
312 336.573450 498.746229 515.112069
312 412.502901 438.541363 284.164997
313 343.143096 513.820202 517.007068
313 408.465517 458.113885 283.036972
314 342.824144 529.271928 518.215045
314 412.934229 475.554481 285.057443
315 346.980160 545.887684 519.756513
315 414.758014 493.510512 286.204934
316 343.054352 563.993222 520.807704
316 417.180250 511.626204 288.616286
317 349.354513 580.418490 523.055623
317 414.813846 530.061661 289.370123
318 341.704207 599.701881 523.500756
318 420.545899 548.142085 291.314410
319 352.310189 615.083605 526.134831
319 422.228984 563.914256 290.274884
320 347.061185 630.940132 526.740754
320 422.217702 585.463006 293.957695
321 346.846279 647.167819 527.173915
321 418.766319 604.872187 292.355465
322 344.970418 665.852852 528.394923
322 416.245000 619.812305 291.769108
323 344.412691 681.072488 528.962394
323 415.415135 638.730852 294.067437
324 343.099742 695.527426 528.947430
324 415.839131 657.508338 294.192422
325 342.081571 712.526906 530.464177
325 420.696559 673.310262 296.488824
326 334.526834 728.812222 529.800922
326 417.943787 689.552654 295.888167
327 334.514839 745.028993 530.576351
327 417.220454 706.155539 297.659009
328 335.276904 757.990274 531.420124
328 411.690724 724.023252 296.254214
329 328.556260 777.981371 531.257017
329 411.536921 738.008678 297.409138
330 325.188102 790.682898 530.105811
330 410.381438 755.922369 296.458921
331 323.787373 805.387992 530.977114
331 405.982605 773.007813 296.516404
332 318.354280 818.254449 529.893021
332 402.157371 789.086025 296.244349
333 310.674014 835.328618 529.837638
333 400.700807 804.856079 297.095170
334 311.303184 844.995565 530.346743
334 390.004558 820.376362 294.516362
335 302.436380 860.118331 528.231865
335 387.880550 833.116289 294.732223
336 296.827142 872.832497 528.775703
336 382.115842 848.270871 294.074750
337 289.506126 883.358598 527.312982
337 379.937540 861.795922 294.107868
338 286.128280 894.311960 527.213312
338 370.893965 875.890857 291.901226
339 276.933712 905.338346 525.899426
339 366.102428 886.859539 290.427656
340 268.628334 915.708557 524.721172
340 357.774925 898.064957 288.688388
341 264.157536 924.126503 523.520445
341 351.213725 910.587543 289.017475
342 254.230424 933.434420 520.304303
342 342.263039 922.266371 285.831024
343 240.832827 943.849026 517.783061
343 331.061015 932.632409 281.659063
344 236.267289 948.882388 514.545327
344 316.047925 941.549301 277.424016
345 224.094121 956.738174 511.302143
345 311.046217 950.496137 274.358366
346 216.788078 962.438698 507.273039
346 299.755260 956.525439 270.509052
347 208.388124 966.156038 504.461059
347 288.511645 962.606499 267.444449
348 201.747447 968.915614 500.542675
348 280.912368 966.218756 263.187506
349 191.259833 973.579892 497.612700
349 266.859986 970.398002 257.792924
350 178.644735 973.321336 493.592240
350 255.703585 971.100358 252.914511
351 168.237489 974.299123 488.298551
351 246.702163 971.079273 250.396893
352 155.973422 973.746353 484.657136
352 231.106100 971.510104 244.347257
353 146.913060 973.007729 480.156755
353 222.520758 969.988559 239.922224
354 140.834290 971.020985 475.926947
354 208.880507 967.746122 235.446817
355 124.966483 969.643894 470.353134
355 189.770104 966.543406 228.596857
356 119.432259 966.204669 468.117872
356 188.503284 961.261186 226.420179
357 105.643098 963.019678 462.925763
357 175.415814 956.598002 222.913911
358 101.099749 957.883052 460.174892
358 170.704535 950.499299 220.655067
359 88.860021 953.906196 456.835419
359 154.884781 944.738555 214.135329
360 88.524899 946.267490 455.313818
360 147.987558 937.137499 211.866306
361 69.648786 943.098707 449.437307
361 138.597000 929.520647 209.339801
362 65.531224 933.599853 447.420485
362 132.200329 919.684385 206.657845
363 59.829438 925.841119 446.086362
363 125.408660 911.951349 202.785492
364 54.407171 920.155404 442.212437
364 115.718751 903.359058 199.535476
365 43.726234 911.038479 438.887195
365 105.364532 893.518840 196.725249
366 39.300187 904.732698 436.424462
366 95.498446 885.158487 192.250157
367 30.331036 894.876303 433.082618
367 85.514518 872.415536 186.808077
368 25.131941 887.325758 430.458619
368 83.487017 864.580069 186.683352
369 20.492905 879.322186 427.956370
369 70.331167 852.583183 183.563478
370 13.092432 869.525606 425.229469
370 70.265811 840.045385 182.017376
371 3.459454 861.238907 421.841582
371 63.992211 830.727190 178.854934
372 2.517263 850.355382 421.439615
372 50.854551 819.153056 175.523583
373 -0.377507 839.668478 420.867316
373 40.159675 807.543240 172.851070
374 -5.973603 830.541786 419.221395
374 34.787025 795.801168 171.687721
375 -2.690053 821.141443 420.170864
375 36.591382 784.085252 174.389559
376 -10.863479 811.505982 418.777396
376 30.448208 768.636431 173.982056
377 -13.164412 801.686665 418.518649
377 24.545501 760.349778 175.014807
378 -19.617994 791.587792 418.541399
378 23.969857 749.142711 175.192854
379 -20.878217 783.337638 418.120067
379 19.604523 736.826586 177.313869
380 -22.464990 773.792541 422.070730
380 17.065378 725.733192 178.788483
381 -22.739030 766.245820 423.236595
381 13.275038 713.594486 181.073305
382 -19.187443 754.750278 424.860645
382 13.800195 699.704726 184.044830
383 -15.922093 744.410718 429.063622
383 18.153160 687.055655 187.421590
384 -12.361304 736.074945 431.826254
384 13.383858 676.344589 188.203721
385 -12.412514 726.532980 435.608880
385 13.040861 665.745649 192.060360
386 -5.671621 718.206120 438.219156
386 21.238141 653.981754 198.371174
387 -5.586350 711.017382 442.131815
387 20.865818 644.958163 200.689249
388 -3.377494 705.103402 446.460299
388 24.704806 635.176576 206.098400
389 2.153660 698.970984 448.130469
389 27.969495 624.620914 210.866569
390 14.398404 692.811000 453.849201
390 33.780332 617.563376 214.260656
391 15.550986 688.152736 456.003819
391 46.315019 610.240675 220.461204
392 25.402528 683.477033 459.163937
392 51.683092 604.231600 223.468418
393 38.254485 678.447471 464.554253
393 63.499092 599.410108 227.612201
394 48.140504 675.106437 468.009769
394 73.922683 595.175369 231.794168
395 59.842626 673.978503 471.311419
395 86.323244 591.985334 236.904337
396 71.242362 674.312534 474.911254
396 96.814816 591.566187 240.331163
397 81.596056 675.664985 477.962162
397 114.451270 590.696623 245.336255
398 92.443891 677.910258 480.514287
398 127.235722 593.181343 249.723517
399 106.051821 681.131952 483.835730
399 136.350621 596.691109 251.942599
400 116.988070 687.615633 486.849323
400 149.808367 600.276703 253.982394
401 125.832862 692.684182 489.412083
401 166.677153 606.509978 259.117461
402 142.062333 699.196122 492.800077
402 177.242402 614.663783 260.486776
403 154.987067 707.064233 493.736618
403 189.827353 621.756888 262.474019
404 166.923559 716.329273 497.374880
404 203.381363 631.152448 264.481054
405 179.484501 726.014414 498.878259
405 221.353902 639.264982 268.639352
406 188.368449 736.295828 500.578368
406 233.775199 649.881901 270.405219
407 198.055747 747.754212 501.372252
407 243.455484 663.346707 271.088206
408 209.406529 759.997133 504.116215
408 256.119585 675.503099 273.600747
409 218.399784 773.743707 505.372867
409 269.928756 690.516532 275.367371
410 234.747086 784.545511 508.424988
410 281.250591 702.860193 277.607638
411 244.790995 799.456793 509.770200
411 292.544709 717.211308 280.396728
412 249.635223 813.511764 511.613222
412 305.061256 730.587765 280.904220
413 258.848947 828.990756 513.980235
413 316.824909 746.772858 283.165449
414 269.120889 845.234267 516.189953
414 327.943588 765.609879 285.892518
415 274.988859 860.659478 517.653273
415 335.715749 781.566342 287.991840
416 286.831982 877.280628 520.077021
416 354.112824 799.931565 293.290384
417 294.110458 895.099456 520.359735
417 358.192822 816.659014 293.886181
418 298.168987 910.545081 524.280648
418 361.046274 838.645026 293.321924
419 304.691690 927.322483 527.279073
419 371.501886 857.152494 296.607155
420 317.686382 944.562042 529.453502
420 381.431817 872.900998 299.248655
421 321.103524 963.466820 531.132117
421 381.431817 872.900998 299.248655
422 322.608391 982.918421 532.013387
422 401.232998 910.271877 303.924600
423 328.144951 1000.123134 533.553186
423 407.414603 932.480922 307.557329
424 331.299285 1019.637595 535.770858
424 410.221742 951.126012 307.872505
425 338.491788 1037.752993 537.318772
425 411.475844 973.675800 308.725824
426 334.385316 1055.447474 538.252573
426 423.504053 989.425517 311.980239
427 342.778595 1075.316476 539.859901
427 419.854803 1010.050405 311.183056
428 348.213415 1091.657801 541.399982
428 433.399454 1028.668558 312.968874
429 353.268594 1109.831408 541.743109
429 435.283013 1050.011930 312.110719
430 352.967692 1127.447021 542.391587
430 440.673387 1068.667590 316.581585
431 353.180933 1146.247492 541.479155
431 439.589329 1089.059339 315.053745
432 354.987291 1163.035360 543.362167
432 441.741172 1109.105121 315.302140
433 352.627158 1180.566847 542.292040
433 442.559992 1126.091626 316.097473
434 354.850528 1195.911027 543.263977
434 442.929014 1145.364870 315.452971
435 357.728112 1212.714364 545.276733
435 445.850381 1162.497361 316.557954
436 351.446346 1229.097887 544.824791
436 441.066796 1181.020145 316.766754
437 353.861056 1243.673160 545.849584
437 439.301138 1201.373756 318.205258
438 344.906716 1261.643538 546.125848
438 435.150782 1215.443933 317.765612
439 337.348277 1278.006051 544.350347
439 426.255100 1236.399556 315.085484
440 333.603506 1293.933488 544.149158
440 433.320461 1249.701420 318.811724
441 328.312698 1309.585277 545.017376
441 421.730469 1267.767709 315.534874
442 319.346223 1325.653731 542.601274
442 404.558173 1285.939045 311.785436
443 312.383505 1337.114025 542.487597
443 398.392708 1299.751037 310.319255
444 304.596430 1351.295577 540.744725
444 394.628496 1312.711025 309.755423
445 297.548371 1362.532292 538.321332
445 383.045573 1329.703028 305.734238
446 285.953951 1374.402609 535.497342
446 374.541484 1341.724904 303.603062
447 282.386290 1384.860635 534.795227
447 367.277429 1353.826942 302.385041
448 266.048382 1398.341062 530.969933
448 357.254733 1368.204017 299.270013
449 257.918792 1409.327446 528.717740
449 342.558568 1379.851917 295.626342
450 250.511495 1419.135938 525.379269
450 335.025557 1389.105525 292.143046
451 242.649501 1429.100203 523.066853
451 323.064211 1402.016401 288.306776
452 223.928546 1440.143106 515.653941
452 311.870948 1412.613198 283.857740
453 217.812278 1448.264200 513.013228
453 298.044548 1423.154897 278.185911
454 207.192600 1457.634707 509.229047
454 285.718324 1433.794300 273.251412
455 194.691121 1467.144917 502.610274
455 269.879878 1444.295027 265.855721
456 186.121345 1474.100451 499.083355
456 258.823853 1455.130203 260.897285
457 174.671320 1481.172510 493.095226
457 257.117752 1460.985015 257.580574
458 162.768975 1488.982089 487.348395
458 233.079600 1471.954162 246.952979
459 155.443262 1493.546045 481.502878
459 232.187218 1478.132258 244.237213
460 146.737180 1499.311980 476.167978
460 221.937030 1485.433801 237.579796
461 136.801081 1503.875770 470.700917
461 214.187184 1491.131437 232.695969
462 132.858152 1507.434038 466.637733
462 202.555512 1497.833982 227.251756
463 114.950493 1510.732524 458.487343
463 193.065451 1501.051579 222.497759
464 106.993476 1513.058332 454.114297
464 181.193096 1503.527412 214.816820
465 103.266908 1512.827635 451.580635
465 166.057685 1509.632684 209.423003
466 95.503367 1512.209247 447.134933
466 157.604232 1506.601449 204.909998
467 85.512564 1510.265837 442.307784
467 144.769104 1504.905699 199.662029
468 74.077670 1508.126105 436.813185
468 134.497118 1500.483572 195.082552
469 65.794580 1504.910502 433.214895
469 130.319646 1495.844374 193.902765
470 57.241060 1499.796695 428.630704
470 119.978657 1490.361683 189.429262
471 55.156150 1493.553282 429.055857
471 110.733358 1483.454804 185.622122
472 43.947843 1490.446833 425.304306
472 104.125787 1475.040150 182.037235
473 31.315491 1484.367324 422.183653
473 93.772088 1469.444794 180.418427
474 26.277318 1477.597585 421.972799
474 86.066621 1462.202299 178.642919
475 23.279189 1470.539934 419.778338
475 82.311436 1453.362569 177.449520
476 18.779505 1461.322593 419.564605
476 74.654538 1444.059274 177.229947
477 10.790871 1454.214464 419.524243
477 71.474563 1432.059824 177.329495
478 10.458120 1445.143271 420.099663
478 62.123328 1422.852864 175.988194
479 5.684637 1435.199839 419.526763
479 63.514268 1411.579086 178.016309
480 4.234474 1426.912240 420.302150
480 58.479914 1399.046962 176.920214
481 9.290308 1413.997308 421.024808
481 51.384914 1388.673370 175.711729
482 5.099689 1404.752961 419.927384
482 43.530262 1378.886283 174.378209
483 3.618247 1396.081200 420.641765
483 45.709784 1366.999965 176.555827
484 -2.059220 1388.208176 419.241791
484 49.415157 1354.334204 178.485844
485 2.820728 1377.599700 420.233955
485 45.282434 1343.162296 175.225087
486 -1.152703 1367.226494 419.040576
486 39.778964 1332.542174 174.739419
487 0.371404 1359.060882 418.831142
487 47.749448 1318.800674 176.625955
488 3.461421 1348.741841 420.973914
488 48.107860 1307.671899 176.717031
489 4.043981 1339.680907 419.999423
489 50.805878 1295.325425 177.207214
490 8.874381 1329.955335 419.292628
490 52.454296 1284.429375 177.704337
491 13.822631 1321.298371 421.353826
491 50.718146 1274.817051 178.160771
492 13.197541 1310.350553 422.159516
492 58.361332 1261.746324 181.613432
493 19.282993 1303.319705 423.341137
493 59.766198 1251.031148 181.583427
494 27.654160 1294.785972 425.948175
494 63.027328 1240.146436 183.197917
495 29.616918 1287.849270 426.381447
495 71.497828 1231.237556 185.726883
496 38.272888 1278.238197 428.202042
496 78.052250 1222.977363 189.634924
497 41.630897 1272.462495 430.929081
497 86.679114 1212.459655 193.086179
498 48.978952 1264.388519 434.130549
498 93.085349 1204.727523 196.522089
499 54.639469 1259.276079 436.720766
499 102.893157 1195.324669 200.432037
500 66.661750 1255.952927 440.706796
500 110.928389 1187.943344 204.372109
501 75.195217 1250.083654 444.737295
501 114.060811 1181.048094 207.170259
502 85.507832 1245.717165 448.646263
502 125.782504 1176.870589 212.959197
503 92.316848 1243.968492 452.621053
503 135.026056 1172.010670 216.470165
504 102.231727 1242.298258 456.930661
504 148.454515 1168.343500 222.571673
505 112.401039 1242.375811 460.958534
505 156.573711 1168.614831 226.606819
506 118.741299 1244.128959 463.395610
506 169.564998 1168.783264 231.151303
507 128.446385 1244.359350 468.023176
507 181.781195 1167.643889 237.809058
508 143.668099 1246.832147 472.820168
508 198.657602 1168.935906 242.694312
509 157.451036 1250.410292 475.911243
509 208.480535 1172.618557 246.291385
510 169.515803 1253.610584 480.042749
510 223.388482 1177.390002 249.623726
511 180.588013 1260.986149 482.346748
511 231.770086 1185.277867 251.364012
512 186.908387 1266.602770 484.303390
512 247.535289 1191.738710 254.622918
513 197.516520 1274.110058 486.281916
513 258.984810 1199.422695 256.772138
514 211.185497 1283.631848 489.406841
514 270.511522 1207.884905 258.943893
515 218.051703 1291.581103 489.242013
515 276.937172 1216.847880 259.009057
516 231.817970 1299.730661 490.784131
516 296.310005 1227.034364 261.567609
517 232.269537 1311.387033 490.617479
517 296.310005 1227.034364 261.567609
518 240.595893 1321.144185 491.221164
518 313.640366 1251.692878 263.137136
519 252.268838 1333.240433 491.808769
519 321.759997 1263.454866 262.958849
520 249.541319 1345.476219 489.719132
520 323.998724 1278.233038 262.750915
521 257.910884 1356.235023 492.466069
521 334.635612 1291.250229 264.021419
522 264.966198 1368.165559 493.551653
522 340.170384 1304.801225 263.380966
523 269.841612 1381.832101 493.934217
523 342.989471 1320.359209 263.246009
524 274.268736 1391.480356 494.307719
524 350.123245 1334.573715 264.806402
525 271.815663 1406.715879 492.431902
525 346.478302 1349.293265 261.036236
526 274.857249 1418.491683 493.052388
526 351.606896 1361.551435 261.070754
527 278.260226 1429.082005 493.876170
527 352.990655 1375.542091 260.424711
528 273.347524 1443.607005 491.942105
528 352.625170 1390.480558 257.847015
529 277.131686 1454.905744 493.291811
529 347.714465 1406.732324 258.771837
530 274.979315 1466.980771 492.507678
530 345.367275 1421.656581 256.653042
531 275.931954 1478.035762 491.624021
531 345.185905 1435.904676 257.122356
532 271.880595 1490.700481 490.858169
532 345.506259 1447.251936 257.893121
533 272.800551 1500.300614 491.806764
533 348.119697 1459.044213 259.375796
534 260.834106 1515.343748 489.613879
534 342.424713 1472.710211 256.710647
535 263.192229 1526.506038 490.055267
535 336.895387 1488.244062 255.747254
536 257.859830 1534.935454 488.974981
536 334.398040 1500.322205 254.405275
537 255.699598 1547.700114 489.658740
537 328.749736 1511.731241 253.855471
538 249.109533 1556.152460 486.936768
538 322.283584 1524.186697 252.032042
539 255.712240 1564.041596 489.488150
539 321.010308 1534.298805 250.872604
540 242.207415 1574.794510 486.753369
540 313.943654 1546.702633 249.468347
541 240.512178 1583.603413 484.590056
541 305.518352 1560.044565 248.099728
542 233.243096 1592.182988 483.748120
542 301.762492 1571.645094 244.578552
543 226.179604 1601.751847 481.621267
543 296.691751 1578.367157 243.035458
544 223.050277 1609.754813 480.521462
544 289.868478 1588.068195 241.142816
545 212.946763 1618.696161 477.425935
545 284.428223 1598.990239 239.185094
546 208.335714 1625.547229 475.977438
546 281.285513 1608.027670 237.292430
547 207.038641 1630.097644 474.941295
547 272.773933 1615.981697 234.187696
548 196.465333 1636.841621 472.604509
548 273.151017 1622.242835 234.455748
549 192.088341 1642.137057 470.632838
549 265.785727 1628.665280 230.600941
550 187.965246 1646.346575 468.014049
550 257.428506 1636.280402 227.977730
551 183.551653 1650.568676 466.676167
551 248.351385 1642.190855 225.547634
552 180.002200 1652.124071 465.077287
552 243.233441 1645.765110 223.237931
553 174.709899 1655.590924 462.514898
553 236.647982 1649.992756 222.115769
554 167.614596 1656.620465 460.509624
554 230.883892 1651.421185 219.641877
555 156.822199 1658.348322 457.337035
555 230.935298 1652.930446 219.738518
556 152.902013 1658.105686 458.352674
556 217.958434 1653.437921 216.332896
557 146.272749 1657.345021 454.178923
557 205.746403 1655.062862 211.700646
558 135.522347 1656.717406 450.909778
558 202.147579 1652.681003 212.115570
559 130.071392 1653.962111 449.119558
559 190.700578 1651.341506 206.935955
560 119.443900 1651.545877 445.858205
560 182.467176 1647.767980 205.364299
561 120.235526 1646.961988 445.468620
561 169.031196 1645.860941 199.995337
562 107.289474 1643.176497 441.307015
562 170.628045 1640.583698 199.061250
563 111.743460 1636.973228 442.232230
563 164.142336 1635.425978 197.691595
564 92.492357 1634.066219 437.737548
564 157.859242 1629.069606 197.030812
565 83.638515 1630.415700 434.727746
565 146.136056 1624.266647 194.648161
566 87.536780 1620.225513 434.905090
566 145.618028 1617.857302 193.620475
567 72.116116 1616.483953 430.877692
567 137.817813 1610.403207 190.554003
568 72.200515 1607.823652 430.727841
568 123.953046 1606.033837 184.481970
569 71.028797 1599.715499 429.593939
569 124.498387 1595.933788 186.097282
570 68.001735 1591.618609 428.091001
570 116.785041 1588.322992 183.495100
571 56.690622 1585.353593 425.301411
571 110.122199 1580.064035 181.141688
572 54.076315 1577.358124 423.108139
572 103.832639 1571.165797 178.437978
573 53.118591 1566.105516 422.495645
573 105.701947 1558.359606 177.937276
574 45.779383 1559.332496 417.465246
574 93.680219 1550.284403 174.524549
575 36.517923 1549.070426 417.125869
575 103.092580 1536.240805 175.368526
576 41.061713 1536.523562 415.433565
576 98.507393 1525.691740 173.739700
577 37.352009 1527.787439 413.923116
577 89.140930 1517.513035 170.275546
578 40.373811 1514.171558 411.656016
578 90.563666 1502.847167 169.823136
579 33.863695 1502.956189 409.357049
579 83.062532 1493.897994 164.858775
580 28.264556 1493.497219 407.686624
580 90.976140 1475.514444 165.176328
581 29.795071 1479.142402 405.073277
581 68.064471 1467.472897 157.416321
582 28.993504 1470.134344 401.740746
582 77.587896 1455.196628 159.804811
583 25.814088 1460.550649 402.845593
583 80.349374 1442.095481 158.425452
584 30.279301 1444.538695 400.111068
584 70.316521 1428.839082 154.285524
585 29.966182 1432.332691 400.211754
585 75.368242 1411.792254 155.270400
586 21.632392 1421.077932 396.127237
586 78.562304 1399.788951 154.998022
587 24.612780 1410.236216 396.619013
587 70.021854 1387.840681 154.003966
588 19.950513 1398.699443 395.874762
588 74.820973 1375.587042 154.342682
589 21.557166 1387.510881 395.749827
589 74.899631 1360.511465 153.067039
590 23.972802 1373.378476 395.853797
590 75.535323 1347.344238 154.848009
591 30.458478 1359.344949 395.999391
591 66.569687 1333.371469 151.343764
592 22.006187 1348.770442 393.895149
592 62.724739 1322.832523 149.638095
593 29.139078 1334.656435 397.295051
593 55.459289 1309.097894 146.009549
594 29.412480 1322.660888 394.904810
594 75.109577 1288.429074 152.284068
595 39.837874 1304.724650 396.225272
595 67.743805 1275.865072 149.208667
596 27.339981 1298.972387 391.553971
596 71.534841 1259.845331 150.064701
597 33.386264 1282.174199 391.360440
597 70.458272 1245.514135 145.522738
598 37.765265 1272.126840 390.249623
598 73.657420 1231.415107 146.186525
599 37.783352 1260.181464 386.815783
599 73.737522 1218.998846 142.795298
600 48.542940 1245.739029 386.344120
600 71.015817 1205.647557 138.707760
601 42.746687 1238.069371 382.327886
601 89.722282 1188.732500 141.733554
602 53.133504 1224.596101 381.925175
602 86.427418 1178.440829 138.402596
603 62.310015 1213.473798 379.858479
603 90.865845 1164.476107 137.545308
604 68.459219 1202.130394 378.027453
604 93.493889 1154.817224 133.468367
605 73.465289 1194.407134 376.372382
605 102.434095 1143.053260 131.921148
606 80.940755 1183.523806 374.746315
606 110.707419 1130.513472 129.762921
607 91.495278 1173.288036 373.307720
607 120.530356 1120.208201 129.828175
608 103.769801 1161.989407 372.475211
608 121.612829 1114.354961 126.325599
609 117.671321 1153.654427 371.362053
609 138.596827 1100.504605 126.794266
610 129.721809 1145.647101 371.450304
610 153.356219 1091.693140 128.233942
611 141.676101 1136.880271 370.445228
611 160.117949 1084.317574 126.101056
612 151.926733 1129.544455 369.014788
612 167.912685 1076.674477 124.197571
613 163.661749 1122.401690 367.866121
613 185.686555 1068.962167 125.440789
614 171.209870 1116.297604 368.049393
614 195.161597 1059.917057 124.076357
615 188.668657 1108.846342 368.158076
615 209.241213 1053.319976 123.952708
616 198.463406 1105.578010 366.732900
616 222.151016 1046.398560 123.990639
617 214.599264 1100.359178 367.146357
617 236.664213 1039.810166 125.141716
618 228.171332 1096.867091 366.811946
618 253.704678 1035.714366 124.841943
619 242.982881 1093.198049 366.676075
619 264.136795 1031.603812 124.116160
620 256.732987 1089.460019 367.080829
620 281.572900 1027.239986 124.335305
621 272.610079 1088.529230 367.407743
621 300.384894 1025.360060 125.663393
622 285.200043 1086.644247 367.725076
622 315.991325 1022.850821 125.813712
623 303.432232 1084.960295 367.512087
623 337.479094 1021.648680 128.246302
624 320.042401 1084.236609 368.126657
624 351.185838 1022.052112 127.464282
625 334.098349 1083.345318 367.533366
625 366.692577 1020.278759 126.439178
626 350.466694 1081.969183 368.412931
626 387.061094 1020.279330 129.227509
627 368.345245 1081.595880 370.054309
627 403.243200 1018.987946 129.912698
628 387.587860 1081.755542 372.231018
628 421.912117 1019.089537 131.633093
629 401.901162 1083.076122 372.586463
629 437.998594 1020.287503 132.441445
630 421.156380 1082.973664 374.752371
630 456.670580 1021.611918 134.811617
631 437.514174 1084.634726 376.702881
631 478.466214 1022.277523 137.099687
632 456.165318 1087.074291 379.468817
632 496.226713 1022.891872 140.901386
633 471.223169 1088.016240 380.173775
633 512.908373 1024.904046 141.042608
634 489.175428 1089.909007 383.089948
634 531.522108 1027.502887 143.518305
635 505.927669 1091.016007 384.474724
635 550.820214 1028.891867 146.025886
636 521.468037 1094.244953 388.196617
636 572.171254 1033.019284 149.095401
637 537.901465 1097.047807 390.057061
637 592.397815 1034.680788 154.136502
638 558.139156 1100.413486 393.919156
638 612.597337 1038.832500 157.439086
639 572.758376 1104.922003 396.740979
639 626.968703 1042.917145 159.886269
640 588.266672 1109.332694 400.080231
640 652.936533 1046.618717 166.271306
641 606.533535 1113.285446 404.256057
641 662.969585 1051.510649 167.334187
642 621.711442 1117.865130 407.425287
642 689.951618 1056.350013 175.308019
643 633.545678 1124.161932 410.177710
643 700.602278 1062.594730 176.808093
644 647.226048 1129.877545 413.868437
644 722.725181 1068.479742 182.737310
645 662.726491 1137.199626 418.613438
645 733.948873 1076.330813 184.296418
646 673.154817 1143.556079 421.122542
646 749.350056 1084.178882 189.537998
647 688.503867 1151.134199 425.220679
647 763.284418 1092.452627 193.547980
648 700.037670 1159.330525 429.459008
648 775.077906 1100.701805 196.291577
649 712.170559 1168.022218 433.294230
649 789.581477 1110.651262 200.400124
650 717.670250 1176.528335 435.095686
650 799.938943 1120.624649 203.438081
651 728.343288 1185.532258 438.590798
651 815.343905 1131.439920 208.970485
652 736.845109 1195.039582 442.162776
652 825.830788 1141.990831 212.335281
653 742.010453 1205.261845 443.810496
653 835.389478 1154.918369 216.803556
654 747.424825 1215.199884 446.507730
654 842.824823 1165.888701 218.652491
655 751.877861 1225.806623 448.782488
655 847.439123 1176.642331 220.457054
656 756.067811 1235.934112 451.185291
656 851.388013 1188.859857 223.455205
657 758.396482 1246.462717 453.210541
657 856.556815 1200.535898 226.232387
658 762.798313 1256.208715 454.837205
658 858.540505 1214.544450 227.277914
659 761.747152 1267.008857 456.400512
659 858.871366 1227.740309 227.730895
660 760.342455 1277.533658 456.903448
660 859.924056 1239.826531 229.334634
661 757.221917 1288.546204 456.355558
661 858.344191 1253.570039 230.195343
662 755.558706 1298.894457 456.992846
662 855.687773 1267.181858 229.594638
663 749.056164 1309.485002 456.189216
663 854.245604 1279.503460 229.560239
664 747.222001 1319.332769 455.333394
664 849.494163 1292.465562 229.621316
665 739.257467 1329.810340 454.333207
665 845.801114 1302.928356 228.682527
666 731.689986 1339.089333 453.052578
666 835.737998 1316.987603 225.701317
667 723.782154 1347.692488 450.836631
667 827.782330 1327.694752 224.440578
668 714.416451 1356.350375 448.650113
668 815.928725 1338.745399 220.045888
669 705.442751 1363.529266 446.586759
669 806.054214 1349.077694 217.581434
670 693.424765 1370.187503 442.721748
670 797.742657 1356.913061 215.356133
671 683.940557 1376.363133 440.587497
671 787.071917 1364.019638 212.903832
672 673.184886 1381.623893 437.505267
672 772.096677 1371.124634 207.892363
673 660.955034 1386.686078 433.496197
673 759.363962 1378.092441 204.594844
674 645.254773 1391.307675 428.727019
674 744.876920 1383.971272 199.285829
675 630.592730 1396.489491 424.552096
675 732.749445 1388.901464 196.445028
676 618.673074 1399.059881 421.966711
676 718.073361 1393.870991 191.283277
677 607.086197 1402.961518 418.584867
677 702.350272 1399.066812 187.257027
678 593.650166 1405.755203 414.238402
678 687.276885 1403.400659 182.350058
679 579.330990 1409.020362 410.058829
679 672.464140 1406.880582 177.791876
680 564.296653 1410.982820 406.286531
680 658.715906 1409.717190 173.919018
681 552.477270 1411.523116 402.622317
681 639.358471 1414.159633 168.577779
682 541.504547 1412.368459 400.195724
682 628.933505 1414.961321 164.768238
683 526.789696 1413.081325 396.139137
683 615.145083 1416.412317 162.152398
684 513.870431 1412.138181 393.789004
684 597.283372 1416.294156 157.748662
685 497.494005 1411.174335 390.738583
685 589.837217 1414.270143 156.667441
686 487.089131 1408.071741 387.866016
686 572.973183 1412.384608 153.001465
687 475.498084 1403.671481 385.620921
687 561.986151 1408.948992 150.893056
688 460.944463 1400.839367 381.932378
688 549.902246 1406.248937 147.316284
689 445.799204 1398.050082 379.219358
689 536.062487 1403.279143 145.168720
690 430.243772 1393.826832 374.604955
690 512.663860 1399.827001 138.643392
691 421.663537 1387.821467 373.678990
691 500.920036 1393.898656 138.504101
692 401.692319 1383.889388 370.673730
692 486.831961 1389.703298 135.735647
693 391.331649 1379.284217 368.768748
693 470.655431 1384.516959 132.017504
694 375.595451 1371.695746 367.866504
694 456.187060 1379.112675 131.126693
695 359.478848 1366.176667 363.454284
695 442.261183 1374.609710 127.408104
696 346.056996 1360.060833 362.980779
696 426.673254 1368.164360 125.437181
697 336.976783 1353.689151 360.976256
697 412.670567 1360.737109 123.799231
698 318.073870 1347.528382 357.727173
698 397.280981 1354.246461 119.891748
699 302.817412 1339.379250 353.899620
699 385.929113 1346.629936 120.547474
700 289.835211 1334.195296 353.061792
700 366.717875 1339.270565 116.431423
701 278.519525 1324.781385 352.243586
701 354.726860 1332.194496 113.896471
702 262.993012 1315.645697 350.440613
702 338.802145 1322.558502 111.174961
703 256.307706 1307.553487 350.460079
703 323.412009 1314.998661 109.694430
704 238.668052 1299.173031 347.938231
704 308.816683 1306.680771 107.156880
705 228.707366 1290.617669 347.019671
705 291.045418 1299.958340 103.402162
706 216.531369 1279.905810 345.605469
706 278.257286 1291.328271 103.432532
707 207.300164 1271.393181 345.394100
707 260.156595 1281.455609 100.458687
708 193.145229 1263.822788 343.511757
708 251.919435 1271.781671 100.133645
709 179.799725 1252.589366 341.580114
709 239.063829 1264.346578 95.537617
710 163.577299 1244.196935 334.544446
710 226.899506 1252.569379 96.762550
711 160.418694 1232.178602 339.634288
711 220.216037 1239.846434 96.698275
712 151.217583 1223.042115 338.833387
712 207.039730 1229.911403 94.231830
713 140.383064 1210.125474 337.088323
713 186.171634 1218.273243 91.422757
714 125.667535 1199.774995 335.787397
714 179.571856 1205.880570 91.415601
715 120.366089 1187.902430 334.277119
715 165.028354 1193.262422 87.470051
716 109.803429 1174.102174 334.550339
716 158.061639 1181.347142 88.328570
717 101.379518 1161.722077 333.233010
717 152.863751 1168.400214 89.885588
718 94.902340 1147.044049 332.367845
718 141.662206 1155.355403 84.987284
719 86.199822 1133.568999 331.207990
719 135.884494 1139.263291 85.862201
720 78.120401 1120.843394 329.902229
720 115.191046 1126.235285 81.007947
721 59.555795 1107.835038 326.595319
721 105.503221 1113.666144 77.996104
722 57.276807 1093.180722 327.368681
722 98.849758 1096.975018 78.937439
723 65.411121 1074.012726 328.256544
723 96.462005 1081.252803 78.983994
724 48.110951 1063.213072 325.596554
724 78.021483 1065.498971 74.536096
725 44.122367 1044.674970 324.743374
725 73.268654 1045.037338 73.746080
726 36.164574 1031.067613 323.174949
726 68.474129 1029.423989 75.097444
727 27.443368 1015.891285 323.086102
727 55.290143 1011.977454 72.069927
728 25.973738 997.330713 322.063221
728 54.638930 991.206058 71.498691
729 27.623924 980.569196 324.335181
729 38.888093 975.862132 67.665809
730 17.026945 965.016346 320.958821
730 38.485309 956.551297 69.684209
731 16.228666 945.672391 321.922978
731 36.312910 935.399131 69.707539
732 12.219267 929.950064 319.348603
732 34.773597 915.470446 69.536088
733 17.723369 911.594476 319.605164
733 31.016586 893.989159 69.793544
734 11.519196 892.195606 318.746543
734 14.042098 880.824443 65.215990
735 10.434001 875.268052 319.306494
735 14.438359 856.805206 65.141869
736 10.228404 855.287083 317.212139
736 19.357663 833.895181 66.085023
737 10.749190 841.101084 317.339792
737 12.151468 814.774616 66.064422
738 19.966770 825.044341 318.058602
738 23.304487 797.532067 68.283763
739 22.289843 802.602006 318.957824
739 24.166763 779.859785 68.155331
740 24.715091 790.078366 317.635923
740 28.468779 759.360695 69.779074
741 32.083430 772.495839 320.032013
741 34.140285 737.614803 71.588074
742 40.508404 756.619682 319.315538
742 24.184791 722.287006 68.177848
743 49.943511 741.792271 321.867666
743 37.893733 706.025876 71.382425
744 55.731153 728.438837 321.192669
744 45.707858 690.167824 71.453564
745 63.422521 714.381132 321.961273
745 65.422027 673.375200 73.616938
746 81.733513 697.634773 323.202760
746 68.385187 657.943474 72.738214
747 91.886485 686.039561 323.569398
747 86.904335 641.360378 74.467183
748 104.230310 671.527532 324.025533
748 103.542293 623.560247 77.205460
749 117.416753 656.908185 325.268469
749 124.518370 607.311189 81.105196
750 132.790639 644.533491 327.051204
750 128.867886 593.957960 77.015022
751 140.621943 633.521089 325.132216
751 150.248544 578.056361 82.032919
752 162.947440 617.697641 329.118612
752 166.867629 561.276233 84.469658
753 175.433082 606.530718 329.959093
753 182.598268 546.861387 86.762598
754 194.749589 594.185475 334.787157
754 200.735893 532.577165 90.899268
755 210.602312 582.398961 338.081103
755 222.251221 519.011544 94.947550
756 229.015586 571.245183 340.782853
756 242.028044 504.556717 100.062811
757 244.824212 562.285031 343.841594
757 258.312432 494.196876 102.885192
758 261.849980 553.795801 346.281477
758 276.068533 482.827195 104.801385
759 278.368625 545.691792 349.866388
759 295.827484 473.218672 107.267403
760 295.672560 537.045997 351.981510
760 318.910146 463.003737 113.163715
761 312.441659 530.274706 355.237290
761 339.263449 454.644240 116.023970
762 330.965583 525.146542 357.383459
762 355.630953 447.569657 119.920230
763 349.930786 518.277639 360.692855
763 378.554895 440.433650 123.427011
764 364.859627 514.173769 362.502724
764 397.481891 434.500069 126.653015
765 385.250495 509.406297 364.814394
765 417.886419 430.211325 129.900564
766 404.314150 506.293133 368.259104
766 438.781612 424.298482 133.315284
767 422.303450 502.976220 371.847788
767 459.348559 420.107129 137.185974
768 440.334844 500.613314 375.223958
768 481.609789 417.761785 142.309713
769 456.693342 499.639423 377.755237
769 499.018635 415.834134 145.049878
770 474.143092 499.422993 380.558296
770 522.206754 414.098489 149.221534
771 492.501961 498.202500 383.472572
771 541.844183 413.552192 154.081385
772 512.034320 499.386940 388.235392
772 562.352101 414.710150 157.650655
773 525.862560 501.453873 389.689419
773 582.001035 416.437208 161.131819
774 546.930107 502.856793 393.664702
774 599.821074 417.702901 163.913436
775 562.383551 506.069545 396.844025
775 620.227238 419.621353 168.142187
776 580.604797 509.367398 399.737864
776 640.754482 422.489229 171.350782
777 598.521091 514.001773 402.810326
777 661.270720 427.753589 175.793716
778 613.095179 519.361418 405.723205
778 681.520022 431.579217 180.398244
779 633.722991 525.444160 410.322815
779 701.441923 438.808097 184.477648
780 646.757944 532.811146 411.725556
780 722.235780 446.401138 189.412899
781 662.427825 539.460800 415.305501
781 741.030173 454.847071 193.238385
782 676.269755 548.136034 417.978945
782 753.928075 463.630363 194.973023
783 688.786454 557.100664 420.160063
783 772.437399 474.687335 199.465280
784 702.334732 567.407206 422.626603
784 783.935664 486.000982 200.245718
785 709.673466 578.334783 423.217702
785 802.361205 498.751489 204.414586
786 718.933611 590.069914 424.845450
786 811.656787 511.577223 205.026611
787 729.197446 601.674898 425.605864
787 818.761253 525.714465 204.782913
788 731.596873 614.235766 424.329110
788 831.639938 539.676415 204.964761
789 739.926893 627.605279 424.116172
789 838.131895 554.839571 203.791746
790 746.802267 641.251026 424.459736
790 843.417344 571.649456 203.198334
791 747.411064 654.960036 423.178077
791 848.635628 587.995580 202.678386
792 748.037085 668.881824 420.602093
792 851.414070 603.731964 200.599717
793 748.972548 684.553752 417.946235
793 850.181483 621.520910 196.618774
794 751.210768 697.224878 417.126454
794 850.127768 639.965148 193.766281
795 744.812601 713.076494 413.904565
795 852.541036 656.291924 191.649793
796 743.560276 725.836006 411.344684
796 846.492395 675.357175 187.938571
797 737.265991 738.761164 408.354691
797 839.621565 692.669272 183.835280
798 729.950602 753.410924 403.746042
798 835.956635 709.557883 181.001484
799 724.213711 765.678276 401.410102
799 830.712908 725.060941 176.914721
800 715.734837 779.123247 397.978827
800 823.888935 741.101273 173.737988
801 707.271445 791.287407 394.854271
801 811.175504 758.750346 167.960087
802 697.772394 803.413421 392.214798
802 797.454784 776.002835 162.521348
803 683.401581 816.772041 387.497150
803 789.605181 790.634744 160.560819
804 672.383048 827.405217 384.224825
804 772.504945 808.414364 155.839022
805 658.561163 839.150655 380.340384
805 763.325382 821.327052 152.692096
806 644.246404 848.198559 376.763208
806 748.570283 833.418627 148.004581
807 629.889790 857.773599 374.700624
807 733.277667 846.460474 145.726140
808 615.180841 866.949752 371.798028
808 715.527014 859.372634 141.200957
809 598.401558 874.269864 369.128447
809 697.122844 869.687726 137.901124
810 584.059668 881.163089 366.438180
810 679.531320 878.840917 134.016383
811 569.713528 887.381296 365.259252
811 663.465361 887.681478 132.219475
812 551.813426 894.340234 361.845345
812 644.818049 894.750416 128.266866
813 535.669788 898.531451 359.862786
813 629.057718 902.311113 126.712060
814 517.273936 903.303396 357.303448
814 610.675376 908.536526 123.962635
815 502.755388 907.146939 354.452111
815 590.491657 915.505061 119.572379
816 487.095739 909.731385 351.966506
816 573.296043 921.078352 116.950473
817 469.982282 912.053939 350.661780
817 557.619920 926.586967 115.263150
818 456.308835 913.814278 348.910940
818 540.331565 928.928652 112.779723
819 438.588047 914.767509 345.636067
819 524.017289 931.063334 110.235673
820 425.708793 914.159666 344.831017
820 507.378262 932.049379 108.632581
821 407.703000 913.254696 343.713488
821 490.706327 931.189558 106.713074
822 395.240084 910.717534 342.172126
822 474.302641 930.180011 104.599091
823 378.876547 908.338390 341.135887
823 460.549310 927.922206 103.853319
824 359.865926 905.214634 339.129527
824 443.153720 926.263675 102.595835
825 345.573801 900.923354 337.915882
825 422.727357 922.268174 100.810896
826 327.631912 896.502388 337.749484
826 401.776004 918.365648 98.048790
827 309.213733 890.750130 335.517081
827 384.086169 913.776235 96.312362
828 295.572877 883.746468 336.560156
828 365.260108 906.203700 95.098408
829 277.194733 876.959907 333.986137
829 350.576324 897.594858 94.519170
830 265.156172 868.445883 333.935953
830 328.284028 890.192178 91.220382
831 249.866953 859.151437 333.653590
831 313.432334 881.738597 90.915302
832 233.762628 851.532069 332.297330
832 294.725103 871.573821 91.076217
833 216.200418 842.092306 331.484692
833 280.019385 862.565489 89.519700
834 201.159066 831.871469 331.856954
834 260.867463 850.964788 88.099658
835 192.459121 821.453958 331.756944
835 249.274065 840.146501 87.492940
836 171.670920 812.329424 329.708221
836 234.209274 829.251860 88.019540
837 162.068802 800.098564 330.265387
837 214.181911 816.020374 85.330879
838 149.754992 787.681624 330.758626
838 213.000762 804.873946 88.703785
839 133.647819 774.749958 328.973689
839 193.586499 791.337392 85.653608
840 120.488439 762.344445 328.077667
840 176.772271 778.289142 84.214014
841 108.078709 749.653627 327.673910
841 160.973988 763.000035 82.122209
842 98.385605 736.156313 327.007611
842 147.987516 750.632554 80.972840
843 91.104088 722.387263 326.749908
843 138.708925 733.645780 81.571422
844 78.503335 709.462260 324.860243
844 123.590326 718.475494 77.896186
845 68.994248 694.628080 323.797425
845 118.273196 703.402830 78.208782
846 60.464454 679.485440 321.894329
846 96.660674 686.631534 72.245235
847 65.543096 662.694138 325.326009
847 97.353019 671.787322 73.770807
848 43.154580 644.438848 320.300842
848 79.003828 652.153465 70.254206
849 47.389204 627.015081 319.531345
849 71.942669 634.855227 68.488636
850 38.474637 607.413419 318.172547
850 67.086373 615.169156 66.736277
851 28.886610 591.299231 315.627324
851 60.445309 595.678373 66.032897
852 21.072036 573.099887 314.588455
852 61.020100 573.044242 67.772144
853 18.765071 556.080505 313.891235
853 50.700428 554.275709 63.240645
854 18.886815 536.121662 313.086472
854 54.689408 533.005551 63.952523
855 21.006139 516.471602 312.399467
855 62.253070 509.652950 66.218466
856 19.148666 496.431643 310.765933
856 49.921633 490.999454 60.706200
857 17.967187 475.895795 309.397745
857 40.755546 473.459129 56.695613
858 20.707140 458.294487 308.043643
858 36.343150 451.308208 52.809321
859 21.353780 440.554459 305.444027
859 44.944308 434.870907 53.959732
860 18.771779 419.492652 302.889715
860 54.480791 409.217299 55.442477
861 19.735148 400.519349 300.029156
861 43.273579 388.740397 49.278905
862 27.554831 378.659164 299.762089
862 48.367578 369.081968 50.133919
863 18.833960 361.661271 293.551370
863 39.071454 345.411799 42.820959
864 16.674969 345.122648 291.178234
864 49.725435 323.339324 46.633951
865 31.081577 321.598487 292.984180
865 53.963554 303.122338 43.273056
866 39.146539 301.642703 293.777981
866 50.603918 281.639528 40.745324
867 44.436130 282.906368 291.084111
867 56.899676 261.099647 40.857563
868 53.143123 263.474994 291.839924
868 60.523386 235.261838 42.353737
869 58.963433 241.958406 292.108440
869 62.037445 214.812958 37.828960
870 67.956722 224.067129 291.427776
870 78.384300 193.708568 41.981202
871 69.017406 205.013284 290.959943
871 83.004543 170.906756 40.623536
872 81.400555 186.965637 291.417349
872 87.222502 148.892740 41.188942
873 95.127183 168.544045 294.623748
873 101.114102 128.306877 45.413859
874 102.554838 150.986377 294.421169
874 106.112080 105.493030 44.049630
875 117.536846 133.161303 296.371571
875 119.610190 86.046583 47.416702
876 121.699658 118.230597 295.552281
876 131.324759 65.622350 49.216914
877 143.240148 101.112759 299.090525
877 146.578986 50.413613 50.541234
878 156.263695 88.327453 299.330699
878 161.526147 35.197355 53.305506
879 167.650566 75.517495 297.598266
879 175.794204 20.325131 53.965122
880 184.060345 61.027464 300.485757
880 194.919639 7.208714 55.922809
881 205.145201 50.737901 302.387461
881 207.067645 -5.038346 55.505790
882 222.632243 38.163617 304.404068
882 236.783279 -19.347697 60.895366
883 239.311835 29.073136 305.287385
883 253.966350 -31.237452 61.735572
884 262.741353 17.322497 310.635496
884 273.377009 -40.945642 65.590455
885 279.423675 9.237595 310.653598
885 292.676465 -51.809733 66.398297
886 294.140588 -0.156654 310.981424
886 315.360849 -62.945913 68.748983
887 314.073303 -9.591387 314.807646
887 332.228943 -74.534420 70.464957
888 329.515551 -16.389405 313.736247
888 353.087016 -83.075934 74.053385
889 347.193994 -24.544582 315.617257
889 367.865679 -92.884931 74.185493
890 369.054147 -31.826784 319.101929
890 386.773194 -101.179993 77.433197
891 388.725260 -37.969484 321.346666
891 411.908155 -110.404938 80.975800
892 404.081278 -43.170317 322.419893
892 433.247057 -116.308503 83.513478
893 427.394811 -48.698572 326.073460
893 459.766961 -123.109619 88.900724
894 443.982865 -51.977353 327.296964
894 479.052150 -128.476622 92.497048
895 463.746233 -55.512071 329.418691
895 500.461886 -132.893079 95.077126
896 482.833929 -58.656324 332.514346
896 524.161808 -137.267807 98.863601
897 500.648832 -59.068035 335.045874
897 545.432117 -139.963953 101.899586
898 519.745522 -58.931790 338.381815
898 569.138009 -141.202359 107.068932
899 539.864086 -58.855663 341.312322
899 592.263530 -142.293988 112.208186
900 553.776243 -57.292407 343.561671
900 608.278956 -141.437652 114.632627
