# Supplementary material for: Action Sport Cameras as an Instrument to Perform a 3D Underwater Motion Analysis
Source: PLoS One. 2016 Aug 11;11(8):e0160490. doi: 10.1371/journal.pone.0160490 (PMC4981397; doi:10.1371/journal.pone.0160490)
Supplement: S1 Supporting Information — S1.1_Calibration Quality > S1.1.1_Underwater > S1.1.1.1_Highres > S1.1.1.1.1_Calibration > File A. This is the BUNDLE_CameraParameters. This is the camera calibration parameters. File B. This is the Triad. This is the 2D coordinates of the waterproof orthogonal triad structure carrying nine spherical black markers. File C. This is the WandCalibration. This is the 2D coordinates of the wand structure carrying one spherical black marker. S1.1.1.1.2_Accuracy > File D. This is the Trial_1. This is the 2D coordinates of the first rigid bar test acquisition, carrying two markers at known distance. File E. This is the Trial_2. This is the 2D coordinates of the second rigid bar test acquisition, carrying two markers at known distance. File F. This is the Trial_3. This is the 2D coordinates of the third rigid bar test acquisition, carrying two markers at known distance. File G. This is the Trial_4. This is the 2D coordinates of the fourth rigid bar test acquisition, carrying two markers at known distance. File H. This is the Trial_5. This is the 2D coordinates of the fifth rigid bar test acquisition, carrying two markers at known distance. File I. This is the MotionSequence3D_Trial_1. This is the 3D coordinates of the first rigid bar test acquisition. File J. This is the MotionSequence3D_Trial_2. This is the 3D coordinates of the second rigid bar test acquisition. File K. This is the MotionSequence3D_Trial_3. This is the 3D coordinates of the third rigid bar test acquisition. File L. This is the MotionSequence3D_Trial_4. This is the 3D coordinates of the fourth rigid bar test acquisition. File M. This is the MotionSequence3D_Trial_5. This is the 3D coordinates of the fifth rigid bar test acquisition. S1.1.1.2_Lowres > S1.1.1.2.1_Calibration > File N. This is the BUNDLE_CameraParameters. This is the camera calibration parameters. File O. This is the Triad. This is the 2D coordinates of the waterproof orthogonal triad structure carrying nine spherical black markers. File P. Th [file pone.0160490.s001.zip › S1_SupportingInformation/S1.1_Calibration_Quality/S1.1.1_Underwater/S1.1.1.1_Highres/S1.1.1.1.2_Accuracy/File K.txt]

0 553.776243 -57.292407 343.561671
0 608.278956 -141.437652 114.632627
1 -37.289552 -496.810930 540.734217
1 3.283709 -507.856266 295.399353
2 -41.019792 -504.518503 541.249260
2 3.371223 -515.827933 296.960527
3 -46.738283 -512.895705 538.428959
3 -4.585518 -526.983412 293.607184
4 -47.523184 -521.328726 537.736660
4 -8.675801 -538.147596 293.634736
5 -50.646161 -528.409764 537.219897
5 -13.536646 -546.635011 292.293786
6 -44.979407 -538.133256 538.290987
6 -15.305579 -556.984043 290.945166
7 -48.988247 -545.956138 536.073991
7 -13.057463 -566.614974 291.841938
8 -47.363937 -554.140134 535.950432
8 -14.389082 -577.342356 291.392751
9 -42.752565 -562.990727 537.881607
9 -11.088331 -588.886042 292.689504
10 -43.292483 -571.394101 536.166658
10 -13.791653 -596.569656 292.082992
11 -38.710265 -579.928494 536.427350
11 -2.311453 -606.436136 294.166505
12 -39.184005 -589.386173 535.514259
12 -0.041198 -617.755561 293.167300
13 -31.655069 -595.984769 536.539661
13 4.407240 -627.234767 294.118378
14 -23.082236 -604.111014 538.210526
14 9.233024 -638.305506 295.408041
15 -19.389927 -611.653326 538.415908
15 15.261265 -648.606209 297.125892
16 -15.989393 -619.094334 539.947174
16 19.934097 -658.754039 298.783115
17 -3.195757 -627.112635 543.555818
17 32.548804 -666.403603 303.105219
18 0.466891 -634.419707 546.507756
18 44.597434 -676.835980 307.494573
19 11.429460 -641.658600 549.055931
19 41.345980 -687.299007 308.311989
20 26.535787 -646.918847 555.374893
20 58.249776 -693.710432 313.918530
21 32.898982 -652.985491 558.107056
21 65.374325 -703.102747 319.028218
22 44.418919 -658.863062 561.669355
22 73.641157 -711.412183 324.594170
23 51.869870 -662.610188 567.413657
23 73.641157 -711.412183 324.594170
24 62.569749 -666.785283 570.921435
24 95.908973 -723.413511 333.846434
25 78.058119 -668.719194 576.868907
25 110.705340 -729.031015 341.205562
26 85.226606 -672.431885 581.103983
26 116.504584 -733.053346 344.793207
27 96.208559 -674.084378 585.565968
27 122.581555 -738.152066 346.826753
28 109.069614 -674.246539 588.033721
28 142.929737 -740.097367 354.087746
29 120.792203 -674.414398 592.554703
29 159.618485 -742.744895 359.446474
30 138.097988 -672.665773 596.852293
30 169.019010 -742.621971 363.423214
31 147.800102 -671.161603 599.819646
31 189.443343 -741.614724 369.214212
32 159.130835 -668.785566 603.560314
32 197.756762 -739.462273 371.604702
33 173.309969 -663.704331 606.664411
33 217.804803 -736.481527 376.101756
34 189.753608 -658.797784 610.664523
34 230.830138 -730.506030 379.385220
35 201.990910 -652.001701 612.962754
35 245.329041 -724.813104 381.797687
36 216.426426 -645.080933 615.991075
36 264.276623 -717.508775 385.662986
37 228.194493 -639.067041 617.748140
37 274.785320 -711.597783 387.830245
38 244.205157 -629.314409 620.042203
38 290.972107 -702.432505 390.590441
39 253.656221 -620.810363 621.727578
39 307.031792 -692.403610 392.712534
40 272.108546 -610.882591 625.707356
40 324.364584 -682.616448 394.567641
41 282.902353 -601.088366 628.231679
41 340.561314 -671.299912 398.920528
42 292.876897 -590.925135 629.547681
42 354.940891 -660.503177 402.233150
43 303.701514 -578.997161 632.279475
43 372.190069 -648.313194 405.633145
44 312.294587 -566.730211 634.634597
44 382.818106 -635.049854 408.030500
45 326.947525 -553.465918 637.964930
45 398.494350 -621.849297 413.114575
46 334.664707 -540.168704 641.073543
46 410.192995 -608.617765 415.292057
47 342.689724 -526.458366 643.566642
47 417.254580 -593.942030 418.712013
48 352.594078 -514.981570 647.327942
48 426.445979 -579.673683 421.031328
49 357.098354 -501.768401 650.317150
49 436.147604 -565.324069 425.882779
50 368.360516 -487.062388 654.213546
50 445.053737 -550.801772 428.652818
51 369.186973 -472.195128 655.497341
51 452.859519 -533.916307 432.190322
52 374.417393 -456.294868 657.767390
52 453.306010 -519.895918 432.895989
53 378.633163 -441.712351 659.401531
53 461.431390 -502.274402 434.775331
54 380.531155 -427.584339 660.985797
54 469.128319 -485.979459 436.644496
55 383.183279 -412.191041 662.218782
55 476.445804 -469.073941 439.927882
56 383.067633 -399.266267 662.563052
56 477.427079 -452.660563 440.352024
57 385.358624 -383.942252 663.566057
57 478.265010 -439.769147 439.887689
58 380.069409 -371.882560 662.503441
58 473.613026 -423.888007 438.689103
59 385.176606 -354.632980 662.364932
59 476.877599 -408.304588 439.186546
60 383.892320 -341.627811 662.807253
60 476.684843 -391.896682 439.057619
61 380.722276 -325.223970 660.995434
61 473.715450 -375.194813 437.155936
62 379.415743 -313.158491 659.842564
62 473.786790 -360.228946 435.976057
63 376.563139 -300.643691 659.177679
63 471.762076 -346.117705 433.950264
64 378.881925 -286.331714 657.303534
64 466.948416 -331.542494 432.296347
65 370.296674 -274.466699 654.961584
65 467.790879 -316.515673 429.395256
66 364.733524 -262.092018 651.694090
66 463.506392 -303.185143 426.213655
67 363.385485 -250.831774 649.966271
67 460.625883 -289.648372 422.834535
68 359.340161 -238.700638 646.705048
68 452.272505 -277.261954 418.362769
69 352.673103 -226.182962 643.030955
69 449.480015 -263.732805 415.488520
70 344.155421 -217.376532 638.093804
70 440.071551 -250.663474 410.106141
71 339.653300 -207.363865 634.656431
71 430.471272 -238.691286 405.106304
72 330.835900 -197.691864 629.160203
72 417.780821 -226.049337 398.231291
73 324.817939 -188.362796 625.703963
73 416.600199 -216.983580 394.454942
74 316.205295 -180.065659 620.565193
74 406.706325 -205.057319 388.426864
75 306.566394 -171.601567 615.506411
75 396.867424 -194.544002 382.445294
76 299.404938 -165.188892 610.555036
76 386.127844 -184.506778 377.480593
77 293.024803 -157.922009 607.571825
77 374.247129 -174.573144 372.141696
78 281.339836 -150.924126 602.236348
78 367.174322 -164.618884 368.274518
79 274.362230 -145.134527 599.309356
79 358.124359 -156.095322 365.011411
80 264.821766 -140.194160 596.968533
80 343.764570 -147.572626 361.370838
81 254.047748 -136.406939 592.612915
81 335.858998 -141.489442 357.833936
82 242.539332 -132.596781 591.287673
82 326.741428 -136.568590 355.652586
83 232.717707 -131.419460 589.301655
83 317.895029 -133.964797 354.611446
84 223.972151 -130.693648 587.419940
84 305.447080 -132.994939 351.169190
85 216.310842 -131.227241 585.859934
85 291.365320 -135.210999 348.261623
86 204.208826 -133.010523 583.771620
86 281.449052 -137.933708 345.776458
87 191.321617 -136.581899 580.451063
87 268.759468 -141.607942 342.928969
88 184.957617 -139.379370 579.334059
88 256.409801 -147.007942 340.758293
89 171.588600 -143.355687 575.944584
89 245.619368 -152.186424 337.757785
90 160.030603 -147.935305 574.355468
90 233.543566 -158.018318 335.019194
91 150.482908 -152.171816 572.099601
91 222.320340 -164.061887 333.660263
92 139.801849 -157.170921 569.288984
92 208.507532 -170.315763 330.319651
93 129.494535 -162.099334 566.724478
93 200.301001 -177.986311 328.564368
94 116.661193 -167.316375 564.817743
94 186.773988 -183.970895 325.009869
95 114.970295 -172.451808 564.906861
95 176.032547 -190.060456 322.305212
96 105.665669 -177.947039 562.292444
96 164.765816 -197.559955 320.397899
97 98.799129 -183.577016 559.919217
97 160.341414 -204.261750 320.426003
98 92.387663 -189.617276 557.537467
98 146.638096 -211.046938 316.405561
99 81.511509 -196.029406 555.625503
99 136.164193 -218.713869 313.859060
100 72.648697 -202.119333 552.600566
100 128.724509 -227.262737 311.851296
101 69.445145 -208.819528 551.586060
101 118.305854 -237.408482 310.525593
102 62.409037 -215.629890 551.536478
102 108.557138 -245.691540 307.797735
103 57.670532 -223.560848 549.874960
103 104.819716 -253.294187 307.316013
104 49.323339 -229.167464 547.493165
104 95.745567 -263.933975 306.048419
105 42.439990 -237.324191 545.779277
105 90.995950 -272.813047 305.354827
106 42.586123 -244.878929 546.577534
106 82.164274 -282.919667 304.783312
107 40.859947 -251.435950 545.845677
107 82.808576 -293.459165 304.735086
108 38.347626 -259.057321 547.885210
108 72.699473 -303.988489 304.136176
109 37.875383 -264.002649 548.111801
109 75.124682 -310.872432 306.920676
110 37.703568 -271.091595 550.766992
110 68.190618 -320.585283 307.532910
111 36.413818 -277.435785 551.398824
111 73.208453 -327.980336 311.453616
112 38.618917 -282.930419 554.087689
112 77.107661 -336.723691 313.128657
113 44.086626 -287.912058 557.202025
113 77.657486 -345.054151 315.880966
114 47.209135 -293.219932 560.981357
114 85.546711 -350.462854 322.199571
115 55.016424 -296.747535 565.974959
115 87.148902 -357.324656 324.080177
116 58.233994 -301.008200 567.113497
116 94.120964 -362.635892 327.671447
117 65.029984 -304.130917 571.333702
117 102.611052 -368.339221 333.362364
118 75.610969 -306.882110 576.165776
118 107.686108 -372.904719 337.309443
119 80.828809 -307.226892 577.862740
119 121.848674 -374.885764 343.635201
120 88.298699 -308.746619 581.260067
120 127.000021 -379.048909 347.754805
121 98.444525 -309.341513 587.152603
121 133.889107 -381.083709 350.546893
122 108.075672 -310.482012 590.217635
122 145.405260 -382.158067 355.615761
123 120.156933 -310.331856 595.777531
123 158.177902 -384.458629 360.624338
124 130.614199 -307.737816 600.009792
124 169.471873 -384.478084 365.470671
125 136.613813 -306.480471 601.500703
125 179.769623 -383.435214 370.908495
126 144.231847 -304.087112 605.951619
126 194.461226 -383.834276 375.236461
127 159.611418 -301.553698 610.241118
127 204.747259 -381.674710 380.239445
128 169.097968 -297.260361 613.922182
128 216.181935 -377.912363 385.231291
129 182.478247 -292.514313 618.966357
129 225.266849 -374.296536 388.178909
130 193.289158 -286.491052 621.719109
130 238.485215 -368.344719 393.125077
131 202.611798 -280.659039 625.596333
131 252.167573 -363.091078 396.793087
132 212.438407 -273.499731 628.684021
132 266.660454 -355.425434 401.128390
133 225.079701 -265.358909 630.984410
133 279.944335 -348.156399 405.348052
134 235.398514 -257.372100 634.438985
134 288.513284 -338.716352 406.289641
135 243.948721 -248.529781 637.247166
135 299.372571 -330.015696 408.893556
136 255.252866 -239.323386 640.086756
136 313.630997 -319.988407 412.747938
137 265.952862 -228.368159 642.203676
137 325.211368 -309.680096 415.932296
138 271.013083 -217.396905 643.692516
138 333.521946 -299.058883 417.414876
139 282.360171 -207.555488 646.602282
139 340.341972 -288.206736 418.021599
140 291.923712 -195.568007 648.678498
140 352.823360 -274.369802 421.463689
141 302.405048 -183.728483 649.790542
141 362.600019 -263.123263 422.949585
142 304.205755 -172.647543 650.092732
142 372.180259 -250.483326 425.098001
143 309.286293 -161.107058 652.213323
143 380.360579 -237.247996 426.775806
144 322.419947 -146.413839 654.851140
144 391.862696 -223.982125 428.800510
145 325.265998 -134.204944 654.759722
145 394.993468 -210.693866 428.695743
146 336.118640 -121.582634 656.965666
146 403.052058 -196.436217 431.564952
147 337.281829 -107.786063 657.127317
147 411.946134 -181.527423 432.004534
148 339.783455 -94.906668 658.659352
148 415.639720 -167.628356 432.496862
149 345.795182 -81.853764 659.736666
149 425.171628 -153.236295 434.763662
150 350.467269 -68.013465 660.579662
150 427.231576 -139.252124 434.373939
151 351.082090 -53.633314 661.380094
151 432.564409 -123.086754 435.805401
152 358.105438 -38.528824 662.860846
152 437.096141 -108.431536 437.927087
153 357.903885 -25.539515 662.455308
153 436.319377 -94.381394 436.712090
154 358.361593 -11.555100 663.324436
154 441.706807 -77.825052 438.778043
155 363.921991 3.179473 664.147275
155 446.277326 -63.260076 438.761383
156 363.880617 16.775357 664.075128
156 445.335622 -46.712838 438.867307
157 358.572343 31.650458 662.424182
157 445.990068 -32.803622 437.846368
158 360.598241 45.620972 662.342230
158 448.454214 -17.864615 438.826509
159 358.800312 58.863215 662.624365
159 444.448035 -3.366335 436.459067
160 357.058874 72.058906 661.248729
160 446.081971 11.815948 435.542031
161 350.495670 85.170014 658.834978
161 450.244499 24.756318 436.537483
162 353.496939 98.195542 658.287494
162 445.694821 39.568455 434.555380
163 347.819700 111.138435 655.954542
163 436.006195 54.478905 430.878520
164 343.793310 125.284295 653.766183
164 434.438114 68.349301 427.727897
165 344.208272 136.179429 652.843721
165 430.299018 82.786862 425.336614
166 338.982975 147.136968 650.066980
166 421.370231 94.096724 422.055567
167 333.679598 159.083023 646.186152
167 417.337714 107.686325 417.718517
168 326.489488 170.991869 642.949142
168 419.171319 120.248393 415.958346
169 320.682722 181.416204 639.317918
169 407.734979 133.756027 410.435562
170 316.551315 192.076488 636.095075
170 400.848007 145.035085 405.733350
171 309.638824 203.090598 632.732454
171 396.054688 156.927160 402.456887
172 302.680572 211.835061 628.643690
172 389.645336 169.388513 397.406076
173 293.151916 222.382989 623.056304
173 382.864053 179.080879 392.453525
174 283.555355 230.774917 618.255566
174 371.301742 191.919585 386.009749
175 278.535212 239.846257 614.014353
175 364.168768 202.515216 381.173324
176 272.508961 248.197619 609.251194
176 357.364951 213.175292 375.938987
177 265.095349 255.981347 604.999790
177 347.895551 223.075627 370.971791
178 254.611212 264.284720 600.255590
178 335.720742 233.167722 365.372327
179 248.281965 271.487646 595.595509
179 330.807505 242.995291 360.879118
180 235.009772 277.559471 589.185033
180 319.041267 251.897021 354.088337
181 226.634944 283.456180 584.686926
181 307.329202 260.903131 348.411601
182 221.011671 287.018521 581.234381
182 300.443225 267.176049 344.409088
183 209.716244 292.530420 577.091697
183 286.840499 274.951047 339.438216
184 201.092911 296.364446 572.939173
184 276.812160 279.954051 334.126014
185 189.801184 299.782310 568.922705
185 269.572902 284.348562 330.284153
186 178.954799 301.400618 564.991995
186 258.111465 286.451314 326.489287
187 171.615485 302.793542 562.703002
187 245.813593 288.775726 321.594042
188 162.164219 302.571543 558.805319
188 235.300555 288.605193 318.726656
189 150.661900 302.498559 555.473450
189 223.679402 288.094637 315.703036
190 139.371724 302.123405 551.743071
190 211.840085 286.448255 312.262936
191 130.176281 299.940933 549.783485
191 202.010227 283.466256 308.494517
192 116.060502 297.691851 546.124192
192 188.265397 279.309522 304.534914
193 103.542282 295.514092 542.922122
193 175.476852 277.456399 301.707098
194 97.119912 292.166019 540.628455
194 161.108497 273.925189 298.494558
195 83.748763 290.392026 537.857290
195 150.571035 270.860302 295.518643
196 76.005514 287.745077 535.499623
196 136.669467 266.930560 291.992866
197 65.736616 283.472571 532.059930
197 122.834755 263.474101 288.904754
198 55.594609 280.025117 529.323675
198 111.152451 259.861410 285.396987
199 47.819197 276.168249 527.748418
199 102.951980 256.038883 284.106619
200 32.617984 274.136873 524.278178
200 87.442161 250.448982 279.870318
201 22.335706 269.173525 522.487067
201 78.194557 245.121124 278.577270
202 16.362973 263.774855 521.458446
202 69.973002 240.787210 277.914055
203 8.338279 258.929551 520.240460
203 54.066419 235.378386 274.321567
204 -1.556613 254.678001 517.899843
204 44.718482 228.910514 271.866680
205 -4.942182 249.223466 516.827904
205 37.517874 221.604975 271.095782
206 -15.997556 244.783191 514.980553
206 27.565750 216.565603 268.812607
207 -26.962157 238.724916 512.509445
207 15.201966 207.965172 268.328983
208 -33.784777 233.921380 512.490452
208 6.766372 202.089929 267.448757
209 -37.080632 228.517383 511.152450
209 -0.360368 193.823596 266.236559
210 -41.696071 222.968594 511.536939
210 -8.075612 186.187025 265.538745
211 -50.236360 215.931569 510.808193
211 -13.315442 179.586788 264.576750
212 -52.786575 208.992475 511.007027
212 -21.234183 172.401528 264.347820
213 -58.843769 204.553140 510.413557
213 -27.344747 163.812760 263.752743
214 -63.668975 197.821922 510.058932
214 -34.789298 155.193716 263.248554
215 -69.323394 191.135316 508.623958
215 -41.722585 148.509934 263.263108
216 -71.150633 185.728017 509.712254
216 -40.080933 139.652760 264.059301
217 -66.989882 179.730057 511.639989
217 -42.641954 131.606539 266.378658
218 -69.762052 172.672761 511.976286
218 -43.020275 123.490894 267.720058
219 -70.142652 166.589056 512.931889
219 -43.458446 115.609756 269.619147
220 -68.085545 161.345127 514.496869
220 -48.721813 108.959238 269.571802
221 -73.190017 155.817035 515.912763
221 -44.753516 101.358878 272.844636
222 -64.653952 150.476095 519.243678
222 -42.781377 94.800772 274.136462
223 -68.316926 146.776884 519.550491
223 -42.236653 88.643228 276.985953
224 -57.737947 141.185129 523.777014
224 -36.888548 82.750737 280.764602
225 -58.125931 137.300081 525.918849
225 -38.203073 76.558934 282.564227
226 -56.883572 132.830714 526.615884
226 -24.461266 68.775828 287.170686
227 -48.838882 127.553793 530.086473
227 -23.312258 63.758802 289.932041
228 -44.690598 125.463422 532.787251
228 -20.084482 60.235687 291.985772
229 -35.725243 121.815391 535.731387
229 -13.200097 55.911508 295.593557
230 -33.028190 120.255293 536.944007
230 -7.609845 50.725325 298.206967
231 -20.883090 117.903931 540.961852
231 0.378520 47.814885 300.856762
232 -15.942847 116.608661 541.147393
232 10.971814 45.630012 303.022949
233 -3.687117 114.763786 545.193180
233 17.949631 43.139757 307.303592
234 5.614837 115.024446 548.533912
234 26.326049 41.448615 309.891121
235 10.790161 115.571000 550.352809
235 39.322816 40.069445 314.545819
236 21.496109 115.683940 554.188427
236 44.843594 40.905670 315.753819
237 28.895077 116.375173 557.975969
237 58.487803 39.706124 319.999202
238 36.851124 118.964015 559.663693
238 64.709223 41.995215 322.431973
239 50.861438 121.469525 562.470925
239 78.179012 42.843244 327.259318
240 56.269640 124.081813 564.585614
240 85.331741 44.712576 330.283593
241 69.962452 128.014166 569.125826
241 97.573828 49.127545 333.411226
242 81.777978 132.358266 571.994843
242 113.285588 51.455303 338.327575
243 91.279204 136.953845 574.653343
243 119.083147 55.654553 340.417414
244 100.658217 142.470334 579.152461
244 130.778964 60.779662 344.961507
245 107.053562 148.379274 581.010441
245 142.736391 67.001048 348.456438
246 119.598656 154.616540 585.201088
246 155.835645 72.580226 353.060216
247 129.855948 162.021742 589.435880
247 165.292182 79.354629 355.579658
248 139.971913 169.304881 591.844603
248 176.884620 86.511981 359.576593
249 150.268001 178.385623 595.692538
249 189.971416 94.457637 363.699741
250 159.176539 186.338970 598.412426
250 195.391760 103.367104 365.665601
251 167.925904 196.126334 601.195922
251 208.436223 112.241752 369.550679
252 180.635343 206.778314 604.481722
252 221.526389 122.389361 373.895142
253 189.014757 216.569031 607.488947
253 229.108587 132.992210 375.601679
254 201.974085 227.176943 610.139848
254 238.053097 143.159868 378.523252
255 208.289357 237.280126 612.561982
255 248.623594 155.535418 380.670000
256 218.244907 249.338719 615.330031
256 265.195202 166.215423 384.445992
257 226.913943 261.736427 616.877339
257 276.895119 180.970060 387.335233
258 233.405299 273.771090 618.411418
258 286.655467 193.741838 387.788936
259 247.266154 287.718498 621.455389
259 296.648567 206.579100 390.360676
260 249.745649 301.020785 621.219992
260 304.402571 220.012277 390.838085
261 263.695135 312.412418 622.705079
261 315.987103 234.650147 392.023990
262 269.184565 326.625000 623.812078
262 328.206243 247.754838 393.952048
263 278.091472 341.886468 625.236797
263 333.877014 264.342928 393.910804
264 281.486259 355.059490 624.711943
264 345.164643 278.445185 394.461690
265 290.642312 369.584593 625.704121
265 355.573507 296.017227 396.046941
266 302.490518 384.458509 625.815924
266 364.467841 311.466287 395.695443
267 305.705819 400.006432 625.771470
267 368.789508 327.053855 393.600667
268 310.933948 416.009578 624.101877
268 377.387288 345.014441 393.500517
269 316.306799 431.396214 624.626282
269 387.171109 364.047789 394.019282
270 319.818817 446.870893 622.147596
270 393.171014 378.799635 393.730640
271 322.066946 462.096440 621.221980
271 392.253707 398.194914 390.648733
272 325.015412 477.853240 620.219184
272 401.183309 413.963726 389.718814
273 326.915062 495.012257 618.267207
273 402.291918 434.943291 386.746295
274 330.304520 510.128381 617.448053
274 410.552588 452.103093 387.583193
275 328.031975 526.566078 614.903888
275 409.679861 470.106337 385.616152
276 327.312143 542.366245 612.356120
276 410.534568 487.847067 383.117754
277 325.643407 558.223154 609.015554
277 406.280211 504.628174 378.770496
278 325.442788 573.363600 608.278056
278 407.658500 521.850951 376.983996
279 314.446686 588.792776 603.348967
279 405.213845 538.853126 374.827416
280 320.492390 602.709404 603.152798
280 401.726082 554.550701 370.825525
281 317.874232 616.360482 600.401924
281 400.518726 570.164915 369.215948
282 312.785377 631.095960 598.219581
282 392.292290 588.119481 363.249000
283 306.950240 643.981829 594.592454
283 384.034008 603.745078 360.824434
284 298.722019 659.865843 592.312161
284 384.788549 618.200885 359.378429
285 294.053448 672.278454 589.973421
285 374.899126 631.464006 356.274013
286 279.200608 689.158253 586.326403
286 369.355867 645.142861 353.906141
287 283.462426 696.086939 586.391933
287 359.207936 659.375532 350.495426
288 275.255572 708.597051 583.037220
288 352.901404 673.435506 347.219558
289 262.983241 720.403571 580.222242
289 341.445414 685.979513 344.760635
290 252.939965 731.633464 577.434958
290 331.160247 697.785548 339.832020
291 239.878325 745.069732 574.453888
291 324.691273 709.333318 338.707876
292 237.094608 752.770795 572.077044
292 309.562710 722.840542 334.512813
293 226.132465 762.433201 568.816440
293 301.337502 733.304504 331.055590
294 215.302678 773.012038 565.180572
294 292.142626 744.225515 328.368226
295 204.946446 780.878154 563.194894
295 281.037984 753.492807 323.465110
296 196.190240 790.968833 559.095270
296 266.926736 764.132695 320.351952
297 181.531956 798.972497 554.371240
297 254.339276 773.060765 315.754302
298 172.670361 806.491198 550.971161
298 243.081773 782.899522 310.975135
299 166.685344 809.778647 546.330276
299 227.205258 791.289041 304.258539
300 148.784953 818.740130 541.102256
300 217.706642 798.661004 300.806388
301 138.752089 824.494361 537.065942
301 204.413186 806.480568 295.069173
302 124.353362 831.188585 531.936240
302 192.613181 814.031507 290.146340
303 115.925771 836.668620 526.971700
303 179.708110 820.888497 284.357915
304 105.842324 840.950432 521.334467
304 164.569743 826.672610 278.892769
305 95.470649 844.032301 516.662564
305 152.856115 832.893423 273.514341
306 84.423168 847.362542 512.455591
306 142.316471 837.478584 269.439996
307 72.055268 850.757000 508.152478
307 128.540075 843.981320 263.724428
308 64.351628 853.288112 505.364458
308 123.830991 848.409200 262.254352
309 55.220305 853.303122 501.618104
309 111.976374 852.212165 256.820238
310 45.110182 855.256598 497.114491
310 101.306615 852.754728 252.353557
311 40.016545 855.659878 496.281896
311 94.075236 854.191480 250.849055
312 30.542172 853.632719 492.810177
312 88.289988 852.583569 247.822359
313 18.225244 851.691709 488.826738
313 72.872262 851.167960 243.609545
314 15.150420 849.607361 488.251043
314 67.891420 846.398656 243.464078
315 3.599142 845.180806 485.039959
315 53.422575 842.039562 239.048801
316 -0.888862 840.880193 484.318395
316 47.866398 836.113878 238.938483
317 -10.574626 835.733677 482.802958
317 35.788589 829.574118 236.638710
318 -17.560069 831.646838 481.322284
318 27.854102 823.264078 235.140336
319 -19.119947 822.569548 482.108339
319 21.969303 815.158477 234.692576
320 -27.182840 819.521662 481.354594
320 22.336122 808.754384 235.056949
321 -34.571178 814.216491 479.651383
321 9.427293 801.277408 233.150110
322 -35.111129 805.409695 480.338735
322 10.665426 790.133445 233.799046
323 -37.922611 797.885119 479.681931
323 3.368963 783.648425 234.575652
324 -44.544550 792.500554 480.269106
324 0.765533 776.243173 234.090270
325 -44.527233 784.481127 480.516757
325 -2.698719 766.875368 234.099298
326 -47.122941 776.392999 480.118563
326 -4.466530 756.666853 233.487664
327 -45.009127 767.332476 481.453643
327 -3.832386 747.531147 234.751808
328 -46.720052 760.335368 482.362105
328 -9.858262 738.539903 235.095173
329 -43.146025 750.821496 484.931923
329 -5.068348 728.787799 237.919133
330 -40.291400 741.899205 486.409913
330 -5.557647 716.792149 238.331331
331 -44.634770 735.587489 485.393254
331 -1.917715 706.133630 240.447128
332 -41.462406 725.684228 487.380493
332 5.676759 695.614624 242.167619
333 -37.593626 716.774026 490.091189
333 -3.616449 685.125414 243.102564
334 -32.251111 707.223186 491.349285
334 0.586495 672.525309 244.951715
335 -33.512003 700.358865 491.624800
335 12.092483 660.701488 249.039112
336 -32.701974 690.841533 494.351593
336 9.796473 651.339242 250.179481
337 -18.839785 679.982823 498.154684
337 17.031246 638.983296 252.393657
338 -16.604862 672.354845 500.203010
338 21.616248 626.497093 256.816627
339 -3.834270 664.927629 504.462006
339 28.630389 616.706578 259.676310
340 3.602084 657.229509 507.617928
340 35.965308 607.048974 264.974269
341 9.513770 650.851181 509.741202
341 41.554696 597.604514 268.162686
342 16.393225 646.285224 513.532631
342 52.124889 590.510817 273.730948
343 26.849948 640.993644 518.998501
343 67.777698 581.915466 278.336187
344 35.804362 636.708039 523.846361
344 74.399099 574.996056 283.143733
345 47.290018 631.800712 528.453380
345 85.230353 569.501341 288.207424
346 49.442889 630.277623 530.649403
346 93.843901 564.374813 292.116137
347 64.980454 625.629032 535.948790
347 104.591323 560.560483 298.289259
348 72.711675 624.810084 540.072724
348 116.887035 556.223148 302.390333
349 83.049361 622.598314 543.920535
349 129.591711 552.479419 309.534327
350 99.023257 621.066293 550.172457
350 139.428337 550.516750 313.629576
351 106.120428 621.269099 553.551970
351 148.955986 547.657362 319.186536
352 119.639261 621.867395 558.639481
352 160.177863 546.442503 323.308276
353 129.542602 623.226858 561.889500
353 175.377474 544.873324 330.474659
354 144.353692 624.514178 567.178449
354 181.817671 546.516113 333.155246
355 153.532866 626.966915 571.089137
355 195.793987 546.291192 339.124553
356 167.048152 630.487769 576.195352
356 211.091464 547.915915 344.132615
357 177.833165 634.698118 579.224381
357 223.004461 550.554637 348.455219
358 190.121059 640.300553 582.559958
358 238.654975 555.293010 353.276174
359 202.459698 646.767668 585.886603
359 252.156259 560.688599 356.019783
360 209.644257 654.601870 587.835571
360 262.547707 567.216391 359.835039
361 222.848151 662.529994 590.319333
361 280.676878 576.805995 363.645284
362 233.519341 672.039947 593.437212
362 292.745650 586.595216 365.538902
363 245.409220 681.639219 594.576456
363 300.876087 596.939270 365.569352
364 256.437092 691.754983 595.521245
364 315.939499 608.164850 368.423118
365 268.238765 704.164043 597.864213
365 326.797751 620.170590 370.486376
366 274.855874 716.905593 597.864853
366 336.974444 633.763461 371.889739
367 284.022995 729.643587 599.354642
367 350.618940 648.084237 371.866999
368 293.957953 742.465721 599.755026
368 361.187675 659.961157 375.045936
369 304.505444 755.701003 602.636055
369 371.701791 676.119388 374.987696
370 311.468993 770.789018 603.190367
370 382.545744 688.286095 377.080228
371 318.884873 783.996894 602.320204
371 385.127387 705.645097 376.004181
372 327.476140 800.559224 604.569775
372 397.343608 722.147633 377.924979
373 332.435778 814.356928 605.747235
373 406.452417 737.446186 378.111948
374 340.713280 830.646910 606.321326
374 412.428713 753.541191 379.975782
375 346.966066 845.303872 607.307481
375 421.077607 771.849095 380.739507
376 348.060039 861.875423 607.759313
376 428.550112 788.754662 381.522708
377 353.103276 878.188375 608.557293
377 430.829536 807.272440 381.200348
378 355.683829 893.611872 608.233486
378 441.236633 822.127035 383.354899
379 361.775525 909.031465 609.295531
379 442.542964 840.985430 382.849493
380 360.614948 927.306260 608.570387
380 444.885092 860.892760 384.000776
381 362.882112 944.854668 609.504846
381 449.443798 878.623517 384.520188
382 362.026962 961.339648 608.875543
382 443.494979 898.389304 382.783300
383 362.465374 977.720224 609.617367
383 443.792808 917.034979 381.495550
384 359.826598 992.880636 608.631498
384 449.576881 933.390485 381.740827
385 363.564027 1010.687004 610.132343
385 446.201069 953.937015 382.314330
386 359.858980 1026.220216 608.702136
386 446.573936 969.993358 382.813984
387 361.009022 1042.905305 608.954170
387 446.264256 987.403916 382.206128
388 353.537956 1059.579948 607.729815
388 445.909504 1004.791811 381.922396
389 353.093484 1073.567806 607.059144
389 441.093202 1022.115887 380.765086
390 349.075524 1088.872480 606.304397
390 437.608923 1039.564656 380.769840
391 343.465487 1105.906036 604.885812
391 432.630722 1057.177666 378.314839
392 334.286784 1122.619920 604.327185
392 425.942609 1075.125676 376.332791
393 331.339074 1135.780266 603.076782
393 421.506040 1088.387646 376.280147
394 328.473635 1151.184960 603.000508
394 421.790133 1104.938467 375.112040
395 318.469752 1167.618974 600.039927
395 414.912859 1121.267979 373.951445
396 315.426404 1180.050477 599.163581
396 405.776446 1137.232135 371.257147
397 307.844946 1194.382307 596.626447
397 396.804272 1153.377924 368.371300
398 299.994686 1208.137995 595.157904
398 389.106335 1167.935120 365.179876
399 292.725844 1221.969293 592.190199
399 376.660092 1184.471562 361.546744
400 280.055849 1237.122009 589.124389
400 373.425452 1197.747725 360.458775
401 269.624443 1251.285691 586.350604
401 358.787587 1215.341730 355.142294
402 265.146945 1262.070432 583.550927
402 345.437968 1229.499514 350.286122
403 252.644800 1273.880442 579.781009
403 341.455542 1239.872735 348.480300
404 243.967839 1286.254021 577.652988
404 333.515891 1252.271172 346.226179
405 234.992388 1296.695424 572.451226
405 320.189704 1265.649203 341.561270
406 220.286677 1308.005122 568.540691
406 304.691602 1279.041140 335.565936
407 209.322550 1317.655160 564.956425
407 292.804968 1290.797275 330.449367
408 199.680519 1327.016764 561.564746
408 281.161150 1301.544434 326.377776
409 189.445542 1336.836218 556.532481
409 266.982369 1312.869322 319.465828
410 181.310093 1344.175626 553.024256
410 255.294939 1323.229971 315.023157
411 165.148749 1354.134327 546.709649
411 240.883482 1334.068714 308.489547
412 153.244153 1362.144205 542.478548
412 224.886009 1345.060054 303.300323
413 141.821092 1367.236452 537.241234
413 217.590469 1354.677725 299.009307
414 131.711631 1374.327255 531.978946
414 200.529971 1363.891260 291.994148
415 120.840874 1380.414393 527.663211
415 190.635656 1372.185912 287.790875
416 105.646352 1385.638903 521.854770
416 179.721546 1381.143886 283.819108
417 100.645432 1389.588823 519.741595
417 166.376155 1390.116856 278.031857
418 88.428337 1394.991929 515.267703
418 154.154777 1396.014383 274.550553
419 79.232360 1396.299336 511.597498
419 150.913215 1400.573337 273.347122
420 69.848226 1397.826658 508.945530
420 139.630550 1404.842141 269.604511
421 62.776274 1397.856386 506.796181
421 128.462388 1405.149514 264.685716
422 49.979762 1398.455046 503.460728
422 111.151975 1405.344148 260.294787
423 38.387994 1394.745409 500.922669
423 102.386135 1401.989423 258.801759
424 30.496301 1390.850014 498.655394
424 95.304078 1396.355744 255.602488
425 19.596193 1385.509216 497.377786
425 78.157052 1391.086124 253.898553
426 11.721447 1380.114136 494.958083
426 70.551748 1382.636892 251.286971
427 5.223951 1373.793204 492.495447
427 56.816245 1375.902600 248.669138
428 -6.997352 1369.231719 491.871164
428 46.258354 1369.980724 245.921237
429 -9.508001 1360.739352 489.689710
429 30.784188 1361.466200 241.604460
430 -18.693465 1355.486505 489.152591
430 34.651357 1350.443035 243.696700
431 -20.977905 1350.156930 488.099231
431 24.796266 1344.729612 240.065236
432 -28.477871 1342.528578 484.411532
432 20.341326 1335.833169 239.239470
433 -34.123314 1337.941056 481.869871
433 11.892936 1329.010472 236.220434
434 -35.260001 1330.297471 481.244105
434 9.852718 1319.402547 233.737504
435 -34.979943 1320.801844 481.216343
435 1.232565 1310.257302 231.300489
436 -39.434265 1314.327515 477.751794
436 -1.519667 1301.640110 230.338289
437 -43.498622 1306.253852 477.110281
437 -0.642623 1292.143617 229.827288
438 -44.154991 1298.360294 474.886711
438 -3.667527 1282.746954 229.939411
439 -39.271252 1289.522416 475.095808
439 -0.013511 1269.650093 228.361772
440 -44.401195 1281.640902 473.880463
440 -3.149148 1259.731935 228.662042
441 -44.182546 1273.435251 472.972182
441 -10.867638 1250.838462 225.180824
442 -47.746892 1267.095133 472.005500
442 -0.850755 1238.239526 227.801647
443 -42.510020 1256.453655 472.507507
443 -4.558420 1229.997139 227.830579
444 -43.077360 1250.827354 471.527428
444 -3.994566 1218.794178 226.671698
445 -33.328609 1241.896065 472.656507
445 -1.780882 1209.383574 227.151962
446 -36.358756 1235.035409 472.069466
446 0.229100 1200.161793 227.587342
447 -28.109971 1226.155892 473.101875
447 8.950266 1189.791727 229.721124
448 -28.325977 1222.457287 473.575487
448 16.408039 1180.899145 231.690885
449 -20.519993 1215.132446 475.638167
449 25.339233 1172.899916 236.257405
450 -13.206474 1207.937035 477.579789
450 24.917762 1166.307001 235.589360
451 -10.594493 1203.901748 479.636878
451 27.690649 1160.188445 235.926921
452 -2.815634 1200.071519 481.407110
452 44.015902 1151.208306 242.780040
453 1.301579 1196.075969 483.176709
453 45.767571 1145.437006 243.065188
454 3.621260 1194.942546 484.564998
454 51.346426 1139.269135 245.350735
455 16.676180 1189.864985 489.276181
455 60.744156 1133.740646 248.925172
456 20.861132 1187.650579 492.139268
456 64.487251 1131.805498 251.722307
457 31.764342 1188.069405 497.084626
457 77.746891 1127.149047 258.270904
458 36.642015 1187.028005 498.678097
458 82.450880 1125.806980 261.500142
459 42.019258 1187.132078 501.973983
459 96.296778 1123.368972 267.632126
460 55.266149 1187.575802 506.008889
460 100.565410 1122.675960 270.811789
461 61.976590 1190.291717 510.121543
461 108.824283 1122.715523 275.458847
462 68.317933 1192.027053 513.420515
462 119.041149 1124.834148 279.808234
463 76.839554 1197.112300 518.083797
463 127.906710 1127.202671 284.492368
464 79.247180 1202.272831 520.473856
464 133.278863 1130.832001 288.917232
465 84.469189 1206.968976 523.155008
465 140.316071 1134.940651 291.911355
466 92.270675 1214.184244 525.799942
466 141.287433 1141.716362 293.568663
467 95.192628 1221.523476 528.657405
467 152.993044 1148.673815 297.393959
468 103.534753 1228.824768 531.604668
468 157.946934 1156.702598 299.822144
469 104.870277 1237.609274 531.814029
469 160.790362 1165.408218 300.638640
470 104.981337 1247.104036 532.565762
470 168.744255 1174.613213 303.920647
471 110.263887 1256.691457 533.010219
471 172.963285 1185.553841 303.489564
472 113.131338 1266.482998 533.704299
472 174.865676 1194.734218 303.028477
473 116.399665 1277.582499 533.631779
473 178.331047 1205.851118 304.311680
474 116.267917 1288.288005 533.104922
474 178.679978 1218.303941 302.014237
475 119.122049 1301.026356 532.994811
475 174.356739 1231.445187 300.155512
476 120.583636 1309.389902 532.467221
476 183.287129 1241.830513 302.746328
477 117.817463 1321.979376 532.039740
477 183.245430 1253.134988 301.382501
478 120.455956 1333.809374 529.858267
478 179.482296 1266.774275 298.676304
479 121.262296 1345.607875 530.205365
479 174.047375 1280.804188 297.394239
480 123.169539 1356.855546 531.893749
480 178.099929 1291.018716 297.023087
481 121.331281 1368.871275 528.894813
481 177.726074 1304.729317 295.209022
482 116.652135 1380.829663 527.714134
482 181.445832 1317.388910 295.386506
483 108.851486 1394.264913 524.579331
483 181.126002 1330.880360 292.678519
484 114.230262 1406.165365 523.493695
484 171.691230 1345.018102 290.469654
485 110.727214 1418.502105 523.244935
485 172.530813 1356.131057 289.940322
486 108.559404 1431.231591 521.315841
486 167.107441 1373.224011 287.710061
487 104.259675 1442.207153 520.195752
487 166.971503 1384.544151 287.600249
488 101.930197 1456.836982 518.001275
488 163.500169 1397.346068 284.935997
489 93.405100 1468.873313 516.295679
489 166.436812 1408.227109 284.823834
490 92.320160 1481.764030 514.484002
490 162.770890 1420.353438 282.993318
491 88.682447 1492.890131 512.851888
491 155.269835 1437.428697 279.826565
492 87.487110 1506.811852 510.941641
492 149.875043 1449.055275 280.076290
493 85.470080 1518.687890 510.157694
493 147.177928 1461.262979 276.652781
494 81.316652 1529.271842 507.640098
494 137.089366 1476.235388 273.409568
495 77.876333 1541.157336 506.163778
495 139.013930 1487.094305 272.783386
496 71.765892 1554.094845 503.512189
496 133.567489 1501.054882 269.051789
497 68.267640 1565.179102 502.433470
497 130.860885 1514.609663 265.836646
498 58.982027 1579.176938 498.397324
498 123.875493 1527.063546 263.440242
499 58.832507 1588.731309 496.860185
499 120.306547 1539.270400 261.305792
500 55.436426 1600.177066 492.829552
500 120.777157 1551.697322 258.362412
501 49.902623 1612.089956 490.827271
501 111.984335 1564.962171 253.826065
502 47.114063 1621.638213 489.332213
502 112.197703 1575.364602 252.447639
503 40.807487 1633.534775 485.234041
503 104.323294 1589.859574 249.741997
504 30.831015 1645.301702 480.265163
504 98.609082 1603.051354 245.526798
505 29.084858 1655.133844 479.225914
505 92.007956 1612.895459 241.714290
506 19.832622 1671.640426 472.736368
506 86.150363 1624.890121 237.846675
507 17.887577 1677.866587 470.651278
507 75.431675 1638.815359 233.180778
508 14.209056 1687.129619 467.755325
508 71.840199 1652.188203 228.333892
509 5.834326 1697.764071 463.474500
509 69.730745 1661.611907 224.316208
510 3.165872 1706.698283 459.067634
510 61.717707 1674.470067 219.826808
511 -1.095541 1716.114942 455.027837
511 63.278211 1685.735897 217.054201
512 -13.884571 1727.136603 448.072441
512 49.988097 1697.159418 213.447282
513 -8.697870 1732.648057 447.228848
513 43.891184 1710.266432 203.226453
514 -13.408301 1742.510648 441.157043
514 29.429364 1722.280202 198.592459
515 -21.528379 1751.748139 435.242822
515 33.983412 1732.673885 194.894971
516 -12.715081 1756.985017 436.509450
516 27.468880 1745.118847 190.523527
517 -29.168521 1768.114061 428.823257
517 32.005722 1754.298004 188.550812
518 -30.804793 1775.439246 425.712872
518 23.553479 1765.046276 182.862101
519 -29.370487 1780.297353 421.597662
519 26.119846 1773.264039 180.041405
520 -32.508709 1786.391477 417.817157
520 17.526486 1784.495124 174.457652
521 -25.919232 1788.584311 416.734190
521 18.359898 1788.750162 172.292090
522 -36.458966 1795.293924 413.518114
522 20.505271 1793.841449 169.182962
523 -31.524684 1796.150177 409.588188
523 20.254174 1796.792028 166.684927
524 -30.411987 1797.361800 408.128760
524 24.452650 1796.800083 166.426977
525 -33.317838 1799.086129 404.639541
525 15.532927 1800.901821 160.844316
526 -28.490123 1798.715627 402.857628
526 11.889814 1802.439027 154.950889
527 -30.878702 1799.367023 399.051836
527 16.867950 1800.253397 153.203555
528 -29.025257 1799.218742 395.558016
528 10.339346 1799.149032 149.892583
529 -32.626847 1798.683884 392.433353
529 21.302337 1795.720971 147.721657
530 -32.281216 1799.073468 388.746703
530 20.167641 1795.010734 145.442990
531 -27.080303 1795.284525 386.198808
531 20.584021 1792.189758 143.491880
532 -20.971378 1794.810822 382.214817
532 24.183262 1790.246814 140.227591
533 -14.328598 1792.894634 381.307879
533 28.190967 1789.352423 136.301658
534 -12.697292 1791.950914 380.585849
534 25.424512 1789.642446 131.896046
535 -14.916103 1793.840529 377.481854
535 25.565794 1790.548712 131.654808
536 -13.017647 1795.327198 373.296633
536 33.742882 1789.029821 128.966648
537 0.842069 1790.894240 373.678323
537 45.261223 1788.229417 128.870136
538 0.866802 1793.303477 372.862037
538 47.407070 1787.558576 126.977211
539 19.600968 1790.364680 374.471896
539 59.127607 1784.393046 129.803012
540 17.328886 1791.346864 371.295952
540 60.081506 1786.199753 125.003382
541 29.208785 1790.622156 369.849176
541 79.501247 1787.467304 127.109502
542 39.032429 1789.186511 371.217126
542 79.423080 1785.503347 125.484965
543 54.727987 1786.876115 374.266501
543 94.284990 1785.068551 126.790115
544 60.506173 1785.787511 373.752552
544 96.814768 1786.644144 123.988207
545 69.385808 1786.337485 372.971939
545 114.912506 1783.352411 127.812015
546 89.145215 1781.611333 373.414419
546 129.880422 1779.096040 127.864869
547 96.664785 1780.839216 372.355892
547 140.504783 1775.308259 126.013487
548 99.306716 1780.750356 371.013951
548 149.658742 1772.767814 127.675446
549 115.931023 1778.237427 371.969366
549 160.554750 1771.342533 126.658244
550 132.784325 1775.353548 373.943416
550 174.918260 1769.821564 127.433685
551 145.943482 1772.287478 373.161250
551 185.291101 1767.146058 124.926150
552 153.222805 1771.616046 369.824034
552 198.266294 1765.020660 123.554414
553 168.320033 1770.013033 370.265603
553 222.095640 1758.550036 125.112474
554 183.369174 1766.586688 369.113547
554 238.027799 1755.675551 124.669441
555 202.421280 1762.633126 369.556603
555 249.213357 1753.931665 124.963006
556 216.784230 1760.232786 371.232661
556 262.012697 1753.736989 123.987564
557 235.646078 1757.617259 370.851560
557 279.536817 1752.000480 123.482157
558 242.893404 1755.832860 368.182037
558 299.158196 1746.445053 124.151116
559 257.191626 1751.573456 369.087828
559 314.557496 1743.946977 126.419159
560 271.994732 1748.992678 368.567496
560 330.949379 1740.214094 125.928332
561 287.853420 1743.388296 368.493289
561 348.477295 1736.710143 124.192131
562 304.306858 1740.799549 370.774595
562 362.541904 1732.857682 126.756635
563 312.424545 1737.890167 368.965743
563 377.514929 1728.280262 129.293791
564 327.944009 1733.385165 369.965847
564 390.577295 1724.670323 130.364858
565 338.396985 1729.865573 370.079205
565 401.593727 1721.677040 128.599310
566 354.254665 1724.336939 373.344744
566 423.886504 1713.732547 134.004542
567 369.150908 1718.063533 374.845024
567 441.478361 1708.302436 135.784935
568 385.673058 1711.794004 378.156529
568 450.652384 1704.277138 134.424476
569 397.982572 1706.543357 378.673267
569 463.867562 1697.074792 137.019095
570 408.117738 1700.118454 379.885910
570 485.080544 1689.466362 143.440568
571 423.055003 1692.427363 382.529714
571 498.642041 1681.500356 144.863129
572 436.572238 1684.479629 384.582346
572 508.260828 1675.043942 144.591250
573 446.195633 1677.955768 385.628483
573 525.926282 1668.472999 148.343232
574 463.895579 1668.308400 389.494390
574 537.817193 1659.953201 150.245561
575 474.180719 1661.331559 390.914629
575 551.421962 1650.186169 153.304035
576 484.000891 1650.852185 391.923851
576 565.519127 1641.353010 157.592330
577 499.439666 1642.736337 393.711822
577 573.313627 1635.367739 155.271695
578 508.709266 1633.323878 396.374063
578 587.314602 1625.222721 158.863162
579 516.119482 1624.841245 398.043240
579 601.135338 1615.603280 161.332748
580 526.294149 1615.134957 399.359194
580 614.711090 1606.262351 164.470549
581 536.418451 1604.723701 402.070838
581 622.413428 1595.042552 166.461544
582 542.174384 1593.919458 402.943993
582 632.113867 1585.758082 169.741944
583 546.535269 1583.982928 403.606427
583 639.728845 1574.808541 172.309774
584 551.650932 1571.924939 406.442478
584 646.436852 1563.191386 174.199857
585 555.504929 1561.674689 407.666304
585 652.579363 1550.211767 176.343697
586 558.314413 1546.369556 408.489262
586 654.088695 1535.740040 177.608167
587 558.731100 1535.211874 410.489385
587 652.965887 1523.645391 178.531165
588 557.292464 1521.916061 411.105942
588 653.911071 1508.371326 180.047481
589 553.977100 1510.630750 411.196789
589 649.382566 1493.982497 180.674393
590 551.010199 1496.023128 411.560739
590 645.615397 1479.813019 180.660032
591 546.301990 1484.909805 410.818697
591 640.601474 1464.194210 179.683978
592 539.340207 1473.378151 409.558936
592 632.286308 1451.223571 178.285978
593 536.656226 1458.942962 410.427966
593 628.199201 1435.369288 178.003546
594 529.756036 1448.271311 409.495216
594 620.273227 1422.431320 176.864854
595 520.474808 1435.319310 407.572047
595 613.927431 1409.924156 175.911218
596 515.000341 1426.309819 406.038168
596 608.030706 1398.622221 175.264021
597 499.427470 1415.126106 403.859988
597 594.514160 1386.840074 172.193284
598 498.160663 1404.118852 403.324548
598 582.799627 1375.595417 168.396754
599 479.796599 1395.922383 397.603072
599 572.306864 1364.160428 166.792427
600 473.471692 1386.792895 396.864336
600 555.036898 1355.075682 162.569925
601 465.617711 1376.280119 395.963157
601 550.238578 1344.684467 162.302772
602 452.092706 1368.991142 392.329010
602 539.374993 1333.088547 160.927202
603 441.516054 1361.056182 389.840361
603 521.108084 1324.854066 155.633490
604 424.897628 1353.178157 387.066926
604 506.357414 1315.057903 152.615141
605 408.810927 1345.855927 382.575880
605 483.801736 1307.306445 145.399986
606 391.852162 1339.885361 378.954345
606 479.751584 1298.743353 146.502894
607 379.755988 1333.168286 378.306216
607 461.025605 1290.806210 143.245478
608 368.151605 1326.439296 375.711998
608 439.214536 1283.902700 138.159671
609 356.092506 1319.777774 374.610569
609 427.242110 1275.375951 139.215116
610 342.036377 1313.881552 372.211509
610 407.088016 1270.958392 134.602361
611 331.017332 1309.137414 372.553954
611 398.236828 1263.679990 134.398072
612 321.477621 1304.845385 370.807583
612 385.024168 1258.808508 133.666119
613 305.041452 1301.145894 369.965227
613 367.866526 1254.683549 131.967314
614 295.909934 1298.882267 370.175287
614 349.656670 1252.567320 128.624606
615 277.327084 1297.907506 367.849652
615 339.690846 1249.482991 128.594426
616 272.291829 1294.950851 367.600878
616 324.344072 1248.986928 127.450016
617 257.930765 1296.004870 365.951655
617 308.281533 1248.905144 125.399449
618 247.149981 1295.361018 364.204016
618 297.674651 1248.790468 124.691760
619 235.265715 1295.809287 364.393152
619 283.061465 1249.089716 122.184298
620 226.654648 1296.212546 363.404122
620 273.951273 1250.531024 122.034959
621 214.243832 1299.351574 360.531438
621 258.881855 1253.877234 119.045913
622 202.802565 1300.874194 360.888756
622 244.524598 1257.275633 116.881154
623 196.873538 1303.718762 360.194398
623 231.477431 1259.350107 115.386517
624 187.373268 1306.135966 360.549751
624 221.267041 1265.873076 114.046526
625 174.091432 1312.029615 359.532154
625 215.991378 1268.729369 116.460682
626 169.973189 1315.805545 359.668374
626 206.885737 1273.880110 116.289786
627 159.640724 1321.920765 359.601787
627 195.491526 1281.193118 114.527291
628 155.352426 1324.609014 360.282322
628 184.434338 1287.459303 114.513115
629 142.562672 1332.256854 357.535544
629 177.032686 1294.762649 113.462671
630 138.637929 1335.940559 359.892915
630 174.594124 1299.380187 116.380861
631 127.984701 1343.247558 358.605735
631 164.069603 1308.644318 114.700452
632 117.552896 1351.325523 355.521700
632 148.048692 1320.265536 110.713217
633 113.775130 1357.891742 357.416261
633 144.291874 1326.553149 110.817015
634 111.505520 1365.048535 356.267710
634 138.023449 1335.742908 109.981360
635 99.218364 1372.636669 353.920658
635 123.960622 1346.517730 107.478390
636 97.685064 1379.569537 355.452402
636 120.078622 1354.458660 108.596782
637 90.555335 1386.910517 355.603444
637 109.797690 1360.924898 106.209818
638 86.646267 1394.889891 354.843306
638 100.228311 1371.243420 106.867560
639 78.378887 1399.766519 353.950799
639 92.684470 1375.641620 105.850098
640 72.766779 1407.563401 354.145738
640 88.541126 1382.753225 106.506795
641 73.577796 1413.823026 356.397056
641 83.988368 1385.969354 109.435608
642 69.027877 1418.310059 355.013082
642 84.348746 1390.642456 111.422413
643 70.467761 1422.563923 358.844063
643 77.908397 1394.601032 111.796001
644 63.980257 1432.049081 360.504300
644 72.700372 1402.135782 113.665150
645 74.388889 1438.858093 365.686688
645 76.466275 1409.427569 117.295183
646 75.850759 1445.854942 365.681684
646 75.310172 1420.882268 119.086388
647 84.117239 1454.325153 369.559465
647 74.477433 1434.380945 118.569944
648 93.818453 1462.158975 373.677605
648 92.677577 1443.249819 126.194538
649 100.396781 1470.908433 375.982221
649 96.145312 1454.725359 129.640755
650 113.987258 1476.699265 379.946609
650 101.202031 1464.910144 128.991594
651 121.253291 1484.544183 382.564757
651 123.982922 1473.053330 136.620533
652 136.485588 1487.270245 385.603941
652 136.338149 1479.459563 137.119670
653 148.410227 1492.398535 387.293765
653 147.768759 1487.167972 140.019946
654 158.391647 1496.833751 390.388949
654 159.623249 1491.570506 143.049555
655 177.700173 1496.536147 393.860359
655 176.495833 1496.737815 147.685469
656 194.182727 1499.488330 397.922221
656 194.148315 1498.065578 149.384542
657 201.127723 1501.729522 400.760405
657 203.458553 1503.204638 151.717922
658 218.581771 1500.155275 404.153002
658 222.106066 1501.411410 155.991422
659 236.591160 1498.435841 407.746660
659 236.889028 1501.535273 158.358876
660 249.817346 1497.337508 409.891850
660 251.903122 1501.930985 160.136716
661 263.202796 1494.470021 411.984118
661 274.866586 1496.989826 164.756395
662 281.851127 1488.967477 414.421882
662 284.335992 1495.487478 163.223098
663 296.119994 1484.761833 416.259733
663 301.455255 1490.957229 165.357689
664 311.083255 1478.959149 417.099212
664 323.687683 1482.028323 169.119671
665 332.915012 1471.144013 419.237617
665 342.481504 1473.981731 169.590034
666 341.936458 1466.482710 420.018366
666 357.161027 1471.456908 169.513294
667 356.513926 1460.657780 421.787254
667 380.873593 1461.315027 174.882683
668 375.158604 1452.210080 425.099125
668 395.575823 1454.207081 173.876770
669 390.335318 1444.727810 425.519212
669 413.737994 1446.649258 175.538235
670 407.065051 1436.135596 426.745241
670 429.502278 1438.958807 176.969336
671 420.321782 1427.656088 427.014699
671 443.437190 1430.768228 178.594789
672 433.255698 1420.294242 427.813215
672 461.416593 1420.694318 178.167039
673 443.336961 1410.305007 427.198233
673 478.167621 1411.501029 178.988196
674 455.108646 1401.341250 427.254216
674 490.478802 1403.672886 178.764311
675 470.412468 1389.192247 427.595814
675 506.243473 1390.683705 179.554884
676 484.369650 1377.497563 428.945612
676 520.929183 1378.093157 180.052513
677 494.402532 1366.407753 427.981790
677 529.809023 1367.479595 178.948365
678 505.482123 1355.453974 428.061069
678 540.527334 1356.217907 178.868333
679 511.837797 1342.920007 426.497859
679 561.094912 1341.706966 182.566394
680 530.668588 1325.410460 428.979580
680 567.665193 1328.769060 180.396960
681 535.938646 1315.665816 428.676764
681 580.708428 1314.085614 182.681540
682 542.613855 1301.136464 428.961080
682 588.306983 1299.707837 182.000945
683 545.732253 1289.547763 428.688954
683 599.907136 1286.163231 183.526521
684 556.767516 1272.946598 430.009933
684 607.499343 1269.302256 184.041759
685 566.827319 1256.535220 432.384233
685 620.613721 1251.062661 187.267066
686 569.829874 1241.931062 432.786847
686 624.881505 1234.817578 189.114676
687 573.866213 1226.826450 434.623927
687 634.053808 1217.768544 190.734918
688 574.170955 1213.851442 435.471534
688 638.283956 1200.251684 192.617259
689 580.426026 1196.359078 436.606192
689 640.103799 1182.900180 193.578321
690 582.058795 1180.414319 438.446480
690 649.442872 1164.169568 195.915907
691 587.148008 1162.499742 439.127053
691 645.718069 1146.605721 195.198533
692 582.381748 1147.399838 438.359672
692 648.575716 1127.449690 195.816875
693 579.449751 1132.626452 437.139631
693 640.541055 1111.455799 193.653189
694 586.039205 1114.375806 440.521676
694 647.584132 1091.845059 196.636912
695 579.906372 1099.100565 439.106784
695 649.428718 1073.670430 198.364515
696 572.783805 1084.556834 436.780525
696 646.084134 1056.765774 196.346680
697 575.190710 1068.280256 438.159257
697 645.322470 1040.443775 197.521287
698 571.989588 1054.722985 438.594817
698 641.091465 1022.488439 197.058507
699 564.715715 1040.535695 435.838799
699 637.579902 1005.344634 197.579935
700 559.031081 1025.291894 434.487781
700 630.727583 989.390031 196.202481
701 551.745858 1012.233020 434.069287
701 620.544183 973.827707 193.217890
702 546.943032 998.964725 433.462535
702 614.943116 960.467287 194.357978
703 541.106133 985.682404 431.891369
703 607.129197 945.357961 192.223171
704 525.761606 974.765148 428.716484
704 597.717580 932.571357 190.685679
705 516.455986 963.178414 426.765722
705 587.771421 919.514769 190.457797
706 503.196267 951.982217 423.894062
706 580.086412 906.056961 189.731213
707 502.552944 941.558433 425.441088
707 570.604140 894.896292 188.082963
708 487.307453 932.278009 421.708621
708 556.102427 884.123083 185.012825
709 472.733853 922.720155 420.823353
709 541.455069 872.545515 183.537420
710 462.984641 914.903412 418.493567
710 533.604807 862.758800 182.431951
711 449.910828 906.499981 415.906187
711 516.901746 855.379111 178.526654
712 440.335596 899.318381 414.440028
712 501.327807 845.852194 176.484290
713 425.866118 891.136829 412.538443
713 483.258509 839.327631 172.349106
714 412.441530 885.458513 409.532690
714 472.703403 832.644926 172.039728
715 397.357766 879.239779 407.572916
715 452.359218 824.766419 167.590904
716 383.705639 873.862871 405.136493
716 440.818375 820.577204 165.760542
717 370.924478 869.540456 402.460403
717 429.033634 814.887103 164.190322
718 357.179453 865.641029 401.228545
718 412.477763 811.028747 161.042227
719 345.329407 861.924964 398.332229
719 397.363313 808.491371 158.687278
720 332.639069 858.768660 396.624316
720 380.694911 804.905657 155.320275
721 322.661042 856.420732 395.360605
721 367.845915 802.361606 153.536513
722 308.792297 855.192284 392.017586
722 353.246905 800.632535 150.846535
723 294.576507 853.171125 388.771546
723 336.689103 799.249701 147.817363
724 286.484690 852.321442 387.966211
724 326.494119 798.866748 145.571758
725 273.435036 852.744096 385.826498
725 313.157071 799.639177 141.911538
726 262.121588 852.723196 382.400326
726 297.914923 801.784437 138.437864
727 249.999973 854.923949 378.655138
727 288.237824 804.632840 135.669884
728 238.774001 857.149253 376.289244
728 277.254366 808.568577 133.454219
729 231.811171 858.495239 376.439618
729 265.645340 811.729890 131.468578
730 222.264457 860.270042 374.789679
730 253.798605 816.873383 128.543317
731 208.193559 864.061985 372.129128
731 240.766741 820.209131 126.757483
732 197.750017 866.111571 370.390468
732 225.000350 824.711877 125.358691
733 188.038337 869.003533 369.953889
733 214.880846 826.801920 124.477650
734 180.650090 870.638463 371.204058
734 203.873195 832.771959 123.328680
735 168.535017 873.701678 369.709544
735 196.482264 837.875852 123.750891
736 157.898384 878.213467 369.588434
736 185.131676 842.798068 124.167045
737 156.111605 881.263216 372.016575
737 175.331752 848.863423 123.187462
738 144.013759 886.214804 372.935639
738 165.593160 855.242388 125.236111
739 140.622178 890.280880 375.043915
739 157.929256 861.131554 126.444766
740 130.210411 894.913160 376.649506
740 150.388898 865.772161 127.871312
741 116.808838 900.559038 376.393729
741 139.223922 870.860512 129.923781
742 112.308849 903.526410 377.263244
742 126.844942 877.823157 128.461786
743 105.748023 907.840543 377.703153
743 120.567881 882.943472 129.333882
744 102.575314 912.132176 377.047141
744 109.458855 890.537791 126.933543
745 97.777002 918.872714 372.988573
745 108.056525 897.157019 123.942555
746 88.379820 923.777170 366.829226
746 107.655748 899.154250 120.406057
747 89.208013 928.435892 364.769893
747 102.998288 909.862595 116.138549
748 93.093134 933.947323 362.165434
748 104.862655 915.282524 111.882646
749 93.053038 940.825754 357.685780
749 107.294391 923.759302 108.423764
750 98.052132 946.151858 354.952940
750 105.502963 932.671412 103.328578
751 102.859047 952.586798 349.968884
751 103.880830 942.904432 97.940353
752 108.568892 959.383465 347.291595
752 110.864747 950.764604 96.806142
753 113.883676 966.775367 345.223111
753 117.276444 959.317693 94.154293
754 126.225519 971.456140 344.449211
754 129.331661 967.716142 93.434591
755 135.540878 975.882599 341.400654
755 142.792545 972.110745 92.405800
756 146.953751 981.682098 341.180536
756 145.106884 979.637139 89.777414
757 161.910053 985.521494 340.070017
757 158.416002 983.482919 89.101412
758 172.083503 991.395637 340.426209
758 176.715230 986.950939 90.338912
759 185.884050 994.557201 340.128345
759 188.822169 988.965707 90.042281
760 201.994291 999.165291 340.658936
760 204.894699 989.959057 89.648365
761 219.983383 1002.092705 341.300049
761 218.771762 993.805651 88.690611
762 233.480800 1004.674746 342.885946
762 237.223117 994.795801 92.650965
763 246.711408 1008.382251 342.598454
763 259.310785 998.004434 93.903111
764 266.133220 1011.772035 344.263521
764 284.366699 1000.409442 96.559479
765 286.530999 1013.870860 347.498988
765 298.466645 1004.188791 98.341987
766 305.597574 1017.718080 350.028614
766 315.106963 1009.429277 99.399118
767 321.194996 1021.776532 351.261439
767 335.140467 1015.514114 101.815308
768 337.343211 1026.184932 355.646721
768 355.528781 1021.457343 106.380744
769 356.506945 1030.196738 359.415349
769 378.185908 1025.968225 110.332449
770 374.755442 1032.181394 362.974761
770 397.239087 1031.073619 114.507328
771 391.194112 1035.827679 368.574298
771 418.383101 1036.240188 118.499796
772 410.660015 1035.550002 373.592676
772 439.880510 1039.582835 124.108753
773 425.412697 1035.845993 378.103201
773 458.737674 1040.603503 129.417851
774 444.231157 1033.743319 383.532770
774 476.926521 1041.704718 135.257928
775 461.434222 1031.535707 389.260126
775 495.280913 1040.792512 140.025279
776 476.049537 1029.943474 394.449771
776 518.205523 1039.271091 147.436799
777 494.031266 1025.786998 401.130590
777 538.307143 1036.079747 154.491134
778 506.322506 1020.959885 406.631576
778 558.180104 1032.105598 161.546956
779 522.548948 1015.902509 411.641982
779 574.578023 1027.801846 167.136580
780 537.953110 1008.508705 417.506515
780 590.035644 1020.005478 173.249846
781 550.051516 1000.521162 422.673776
781 609.984453 1011.053022 180.442963
782 564.144154 991.187285 428.853490
782 619.957637 1002.661341 184.195495
783 576.627625 981.539620 433.102412
783 637.002316 990.459345 191.054989
784 588.280567 970.235429 438.588333
784 652.523320 979.017922 196.080744
785 601.092751 957.242350 443.740765
785 662.251462 967.870957 200.143742
786 609.434942 947.132000 447.730172
786 676.324406 952.852358 205.078267
787 620.013342 934.715117 451.519116
787 683.067684 942.380401 208.119897
788 630.471843 921.333773 455.681998
788 696.961362 925.249936 213.101564
789 640.384865 907.573568 460.213220
789 709.856757 910.293156 218.975415
790 653.550727 892.366765 464.481180
790 720.988253 895.948216 222.173945
791 662.400773 876.606627 468.961512
791 733.742576 878.991259 226.608276
792 663.577971 864.004534 470.347357
792 736.438377 864.467255 229.087647
793 671.696060 847.300060 475.817915
793 745.178681 849.081333 234.560821
794 680.579187 831.421281 479.502957
794 759.100866 828.385528 240.756882
795 688.542972 814.204446 482.921949
795 764.518411 813.724413 243.714488
796 694.243231 798.235344 485.290707
796 769.847382 798.692644 246.333606
797 700.315278 781.819562 488.470321
797 779.477677 779.945128 249.684765
798 703.598917 766.851079 491.554282
798 785.547564 760.949056 253.679706
799 705.356777 749.752243 492.321717
799 785.441078 743.209943 255.344662
800 708.656469 729.458333 495.281551
800 791.340512 725.402414 258.692211
801 707.203118 716.057792 496.038568
801 787.950716 707.866748 257.472755
802 707.669783 698.898727 496.947510
802 792.031845 688.703046 260.147518
803 706.015692 681.954728 498.850704
803 788.208625 671.493221 260.688943
804 707.235093 663.453186 499.604757
804 792.174826 652.832606 263.833145
805 705.674155 647.337171 500.461301
805 789.328493 635.782286 264.188750
806 703.076278 631.773696 501.054215
806 788.083153 618.096953 264.511148
807 702.314106 615.948639 502.371706
807 785.447994 600.225736 265.602703
808 698.625018 598.895324 503.145211
808 785.144678 584.019965 266.416905
809 695.748199 583.334159 502.324078
809 784.149836 568.959238 266.707609
810 689.514942 567.299237 501.402757
810 781.581667 552.011873 267.275186
811 687.568496 551.806719 500.569441
811 771.916304 536.387795 265.095476
812 683.535283 537.268331 500.336787
812 767.607448 518.982511 265.067721
813 679.131850 520.788738 500.368652
813 764.555429 503.513193 263.897324
814 670.667554 506.849021 498.222097
814 754.299118 486.807727 261.831315
815 665.088034 492.793572 497.458183
815 746.251390 472.037562 259.717976
816 652.929032 477.567712 494.482109
816 741.378427 456.942449 258.470328
817 647.172563 462.993717 493.098361
817 730.540804 441.146669 256.684633
818 636.097357 450.853455 489.906386
818 726.758787 427.137450 256.286229
819 630.133212 437.959899 487.613649
819 711.640211 412.466980 252.105203
820 619.528943 425.259886 485.814125
820 701.371052 398.550290 249.741210
821 604.870833 411.686879 482.816166
821 687.313602 384.995733 247.182790
822 597.553190 400.796507 481.872693
822 675.965730 372.792471 244.652421
823 583.640180 389.693283 478.893586
823 662.160877 359.118639 242.754364
824 572.060442 376.923650 476.939744
824 651.373320 346.416815 240.715556
825 557.617963 366.668543 474.803075
825 633.057526 333.633465 237.358204
826 545.898396 355.695347 473.202478
826 619.523580 320.318791 235.520285
827 533.188117 346.306405 471.125858
827 609.274948 310.174200 234.936327
828 518.472210 337.229332 469.617482
828 594.165091 299.049017 233.000952
829 508.103938 327.597788 468.733227
829 580.971096 289.238794 232.348444
830 492.495046 319.610705 467.418707
830 564.429856 278.649506 230.505211
831 480.053322 311.727884 465.890396
831 549.797821 269.907036 228.973170
832 464.072618 303.923920 463.216298
832 532.814592 259.767912 226.190290
833 451.607196 295.487977 462.695679
833 520.193826 251.616786 225.834661
834 435.360921 288.912448 460.410326
834 503.062460 242.116331 223.705199
835 423.613708 282.882405 459.229002
835 487.383956 233.790208 222.449328
836 409.219612 276.430195 458.805554
836 473.197814 227.221416 220.250596
837 396.870278 270.979070 457.745971
837 456.857216 220.353987 219.232685
838 383.358186 265.766894 456.997449
838 440.749751 212.552372 217.986976
839 370.895329 261.561182 454.432006
839 427.022117 207.967079 216.967097
840 355.966473 258.193865 454.448981
840 413.710885 202.999334 216.566939
841 341.837813 254.926511 453.357017
841 398.872058 198.363398 215.798676
842 331.401879 252.244576 453.590554
842 382.894830 194.251957 214.067732
843 316.505439 249.965601 452.102188
843 370.329176 190.338020 215.803390
844 304.404368 249.284625 452.047435
844 356.316115 188.332742 216.824121
845 288.017525 248.428025 451.697433
845 338.114817 185.398089 215.580144
846 275.762250 248.297553 450.824807
846 325.911324 183.994036 216.866130
847 264.396749 249.639721 453.351694
847 310.225002 183.405782 215.626713
848 253.156372 250.895402 452.703583
848 297.536514 183.002616 216.695902
849 240.511368 252.828080 452.814442
849 288.331430 185.292831 216.957306
850 229.046451 256.305274 452.539910
850 273.411920 187.919237 217.529345
851 215.738841 260.088373 451.893104
851 258.977701 190.171877 215.291012
852 204.461413 264.105508 452.144992
852 248.451606 195.861031 214.778937
853 197.314191 269.460748 451.911237
853 236.904108 199.848872 214.153106
854 190.701603 275.441933 452.167502
854 230.747980 206.026275 215.213206
855 179.922184 281.457130 449.957444
855 224.556025 211.821255 214.070301
856 171.559514 289.297816 448.209783
856 214.149886 219.357706 211.757062
857 163.797972 297.982683 446.768329
857 206.217522 228.663018 210.040091
858 158.495522 306.443646 444.303822
858 196.902127 238.206893 208.020162
859 152.289880 316.438655 441.029226
859 192.394215 248.972135 203.895356
860 151.390513 326.286388 439.839960
860 187.880486 260.962290 202.065548
861 146.766166 336.446044 437.581162
861 183.275577 274.845127 196.924376
862 143.322335 348.201523 434.114667
862 176.426041 287.040191 192.637294
863 141.070999 360.364340 430.820438
863 167.553108 302.732083 188.134261
864 144.189596 371.782689 428.762812
864 173.543468 314.800111 185.376387
865 143.407767 384.183599 425.315631
865 175.421017 330.600825 182.630159
866 145.026804 397.244076 422.847987
866 173.255878 346.940653 178.219713
867 145.992870 409.409695 419.475455
867 173.123070 359.999485 176.196883
868 143.562158 421.489387 416.811952
868 172.388441 373.528915 172.625765
869 144.748623 435.872037 414.723824
869 173.175363 390.078835 169.327572
870 150.942620 447.805569 412.567880
870 178.252267 405.717226 167.840067
871 159.053650 460.786265 412.390042
871 187.107856 420.320200 167.759357
872 164.892323 473.753447 410.605798
872 189.049311 435.072907 166.733661
873 169.478265 485.946828 409.651991
873 189.716015 451.123387 162.892913
874 175.955086 499.003037 408.852292
874 196.263863 463.591933 161.676021
875 183.299318 509.898136 408.106601
875 208.019630 478.187028 160.599401
876 199.324570 521.393924 409.212174
876 220.949085 490.690221 161.979938
877 210.494572 533.140996 409.083105
877 233.751412 503.229037 160.942679
878 219.985291 541.264283 408.968914
878 244.228340 513.931921 161.686312
879 232.410566 551.364276 410.288868
879 260.520980 525.679134 163.283866
880 246.265051 560.325936 410.442195
880 277.806203 537.740765 163.953874
881 259.260649 570.858888 411.163933
881 288.285568 548.944507 162.801101
882 274.485013 579.152207 413.822628
882 302.475967 560.813632 164.672884
883 286.858834 588.783629 415.326605
883 315.793532 572.414718 166.134186
884 296.472390 597.579187 417.755610
884 330.963774 582.839998 168.561766
885 312.191995 605.009222 419.488515
885 346.988957 593.707402 171.784896
886 325.627521 611.377380 422.982290
886 359.941250 602.990946 172.629690
887 339.424828 617.974416 424.352082
887 376.653741 611.445571 176.905234
888 353.138209 622.644845 428.498408
888 391.372574 620.044053 179.648638
889 366.307963 627.486036 432.089997
889 405.809100 626.715888 183.772487
890 381.110201 630.342383 436.152191
890 426.011758 632.128702 189.424551
891 394.671906 632.329461 440.166381
891 442.566014 635.807137 193.403278
892 408.495106 634.066087 442.969266
892 459.450483 639.318861 198.434385
893 424.906690 632.704805 448.455364
893 476.375852 641.299751 202.286872
894 440.645017 631.992542 452.047427
894 492.560688 640.972821 206.898278
895 455.061242 630.691457 455.925495
895 506.939396 643.013281 211.172790
896 468.125974 627.982700 460.050029
896 520.803194 641.466225 215.079128
897 483.181975 624.479542 464.843671
897 536.965398 638.788967 219.342653
898 491.502726 620.748179 468.152622
898 548.754690 636.344348 223.100985
899 508.371610 614.010928 472.919250
899 565.682317 631.651485 228.605832
900 521.007099 607.588028 476.101852
900 580.640496 624.715371 232.530021
