# Supplementary material for: Action Sport Cameras as an Instrument to Perform a 3D Underwater Motion Analysis
Source: PLoS One. 2016 Aug 11;11(8):e0160490. doi: 10.1371/journal.pone.0160490 (PMC4981397; doi:10.1371/journal.pone.0160490)
Supplement: S1 Supporting Information — S1.1_Calibration Quality > S1.1.1_Underwater > S1.1.1.1_Highres > S1.1.1.1.1_Calibration > File A. This is the BUNDLE_CameraParameters. This is the camera calibration parameters. File B. This is the Triad. This is the 2D coordinates of the waterproof orthogonal triad structure carrying nine spherical black markers. File C. This is the WandCalibration. This is the 2D coordinates of the wand structure carrying one spherical black marker. S1.1.1.1.2_Accuracy > File D. This is the Trial_1. This is the 2D coordinates of the first rigid bar test acquisition, carrying two markers at known distance. File E. This is the Trial_2. This is the 2D coordinates of the second rigid bar test acquisition, carrying two markers at known distance. File F. This is the Trial_3. This is the 2D coordinates of the third rigid bar test acquisition, carrying two markers at known distance. File G. This is the Trial_4. This is the 2D coordinates of the fourth rigid bar test acquisition, carrying two markers at known distance. File H. This is the Trial_5. This is the 2D coordinates of the fifth rigid bar test acquisition, carrying two markers at known distance. File I. This is the MotionSequence3D_Trial_1. This is the 3D coordinates of the first rigid bar test acquisition. File J. This is the MotionSequence3D_Trial_2. This is the 3D coordinates of the second rigid bar test acquisition. File K. This is the MotionSequence3D_Trial_3. This is the 3D coordinates of the third rigid bar test acquisition. File L. This is the MotionSequence3D_Trial_4. This is the 3D coordinates of the fourth rigid bar test acquisition. File M. This is the MotionSequence3D_Trial_5. This is the 3D coordinates of the fifth rigid bar test acquisition. S1.1.1.2_Lowres > S1.1.1.2.1_Calibration > File N. This is the BUNDLE_CameraParameters. This is the camera calibration parameters. File O. This is the Triad. This is the 2D coordinates of the waterproof orthogonal triad structure carrying nine spherical black markers. File P. Th [file pone.0160490.s001.zip › S1_SupportingInformation/S1.1_Calibration_Quality/S1.1.1_Underwater/S1.1.1.1_Highres/S1.1.1.1.2_Accuracy/File L.txt]

0 521.007099 607.588028 476.101852
0 580.640496 624.715371 232.530021
1 610.472273 -739.240120 239.491412
1 557.884325 -742.162220 480.292593
2 625.848645 -734.557110 243.707947
2 567.052677 -738.158209 483.024600
3 633.026758 -730.242742 245.702991
3 573.857382 -732.900876 484.871894
4 638.529003 -726.218226 246.888296
4 582.619267 -727.235729 487.220767
5 646.942230 -719.539085 249.473147
5 590.004793 -721.596952 488.710225
6 653.857249 -713.104291 250.353942
6 598.063450 -715.819399 491.061649
7 662.853663 -706.271996 252.995020
7 599.256367 -709.166308 490.907107
8 668.472909 -699.721947 253.364774
8 604.691270 -703.547467 491.526270
9 670.550229 -693.483208 252.029180
9 608.424314 -695.898426 492.067037
10 678.910243 -685.315470 254.747362
10 610.090989 -689.533442 491.922727
11 681.859294 -676.646259 254.262734
11 614.812629 -681.848481 492.904333
12 684.693089 -668.967093 254.775554
12 614.572102 -673.920726 492.286800
13 686.508437 -659.686479 253.878261
13 614.467436 -666.589837 491.015610
14 684.403503 -651.702015 252.914523
14 613.167855 -659.476269 490.007768
15 684.158593 -641.573221 252.084339
15 613.612932 -652.785471 489.632917
16 681.944335 -633.390751 251.085029
16 610.838736 -644.503275 488.255134
17 680.079237 -624.313613 249.653845
17 604.626848 -637.436152 485.402939
18 676.467759 -615.807749 248.459357
18 601.607170 -631.812908 483.473753
19 669.112021 -608.324440 245.742545
19 595.088041 -623.024610 481.516413
20 661.859626 -601.577653 241.893712
20 584.956218 -618.435044 478.450985
21 654.428268 -595.666227 240.354412
21 578.116755 -612.135662 476.528445
22 642.581651 -590.661644 235.903303
22 566.758216 -608.382938 471.925958
23 633.077161 -586.074117 232.523058
23 559.087738 -604.403396 469.327794
24 618.718380 -583.228286 227.586938
24 546.889664 -600.292534 464.419718
25 610.090670 -578.760976 224.374004
25 537.699397 -596.612611 461.960529
26 598.209080 -574.500228 220.597437
26 524.608838 -592.222897 457.655644
27 582.518506 -570.411225 215.349268
27 512.640692 -588.632707 452.112523
28 572.774564 -567.377244 212.623000
28 503.974510 -585.164896 449.274355
29 556.529202 -563.466018 206.308949
29 489.833760 -582.780075 445.010383
30 543.762169 -561.015952 202.107360
30 480.402636 -579.361140 442.151638
31 527.667900 -558.848202 196.737423
31 465.276461 -575.986103 437.508036
32 515.748469 -556.239017 192.801161
32 451.676981 -575.386164 433.291239
33 500.893780 -554.025709 189.279307
33 442.171693 -571.826433 430.227837
34 485.303147 -553.213510 186.079470
34 426.640108 -569.955376 426.186922
35 472.651171 -551.042830 183.027183
35 410.593517 -569.051746 421.713900
36 458.790150 -549.301323 179.554275
36 397.614295 -566.583454 419.331772
37 443.212953 -548.146817 177.291423
37 385.532209 -565.765877 417.094624
38 428.578024 -547.477896 173.803354
38 370.137510 -564.864155 414.324385
39 415.712055 -546.653431 170.937165
39 351.933628 -564.605009 409.594280
40 395.843820 -546.377851 167.068305
40 341.318490 -561.712072 409.329712
41 381.981282 -545.945332 165.178077
41 324.673402 -562.220422 404.914177
42 365.476695 -545.344394 161.692176
42 315.841613 -561.551247 404.738440
43 347.354634 -546.032331 157.852270
43 302.474950 -560.895462 402.269410
44 334.304279 -545.592035 156.678151
44 284.217554 -559.604399 398.977689
45 317.180548 -544.761944 153.266382
45 271.930321 -559.208669 397.431307
46 303.094735 -544.243132 151.099569
46 258.884555 -558.134166 395.442132
47 286.826151 -543.869442 147.165572
47 243.275971 -557.713418 391.885118
48 274.199025 -544.359936 146.470569
48 230.857684 -557.357889 390.064457
49 256.556954 -543.513767 143.904586
49 212.380585 -557.904577 387.208869
50 243.382670 -545.224885 142.006239
50 201.450704 -557.730018 385.242169
51 226.732612 -545.804504 138.978172
51 187.155730 -557.489249 383.134026
52 214.641599 -545.395956 136.455361
52 172.697391 -556.878993 380.600158
53 190.872298 -547.027368 132.548646
53 164.106423 -557.041875 380.751078
54 189.142636 -547.040613 134.826934
54 152.386974 -557.311166 378.147525
55 172.533665 -549.921136 130.898659
55 139.143253 -558.304702 375.967009
56 145.869537 -549.821345 123.289149
56 123.238222 -558.070596 372.969122
57 144.202189 -550.668241 126.692337
57 115.262452 -559.354110 372.657161
58 127.948686 -552.340514 123.111531
58 103.053745 -558.536529 371.026196
59 118.385293 -552.061409 121.197287
59 90.244028 -558.701984 368.697530
60 111.612513 -552.666240 121.313308
60 80.672537 -558.384792 366.562307
61 92.694480 -555.500139 117.623396
61 68.239615 -559.137316 364.606849
62 83.077409 -555.276834 117.290083
62 60.732562 -559.786026 364.152287
63 70.212720 -556.694283 114.961004
63 46.350769 -560.822985 360.583593
64 62.352533 -558.755313 114.828862
64 41.356045 -560.021508 361.526439
65 49.648188 -559.608752 113.852203
65 29.621766 -560.923251 360.105920
66 38.157499 -559.948031 111.606527
66 13.256530 -561.149864 355.603254
67 27.052181 -559.620852 109.366114
67 5.258011 -561.294351 354.032025
68 15.435671 -561.841688 108.052928
68 -2.409886 -561.453742 354.816992
69 -0.859020 -561.684222 106.931951
69 -12.747830 -559.275904 352.873396
70 -0.982173 -561.627779 109.815467
70 -15.434104 -559.323507 354.689895
71 -16.212290 -561.146379 106.280770
71 -26.895488 -558.340178 354.720504
72 -25.808584 -562.248609 106.782393
72 -38.378850 -557.571928 352.445384
73 -34.000732 -561.789660 107.528521
73 -43.538519 -556.105717 354.882126
74 -42.900035 -560.035781 106.916112
74 -43.827511 -553.665327 357.151917
75 -47.869430 -557.568907 109.016038
75 -48.896773 -551.241556 357.978977
76 -52.164252 -556.730566 108.344645
76 -56.779497 -550.313344 357.687507
77 -55.898793 -553.494809 111.632988
77 -60.806710 -546.181295 357.771345
78 -65.171373 -552.559656 110.815744
78 -63.383195 -544.852500 359.521655
79 -68.621344 -549.000876 111.050767
79 -66.687597 -540.262448 358.801795
80 -70.375526 -546.604428 109.621948
80 -74.721644 -537.878382 358.584686
81 -69.131611 -543.000610 110.186194
81 -67.216855 -534.647708 358.447413
82 -65.430504 -540.515970 112.242550
82 -65.470765 -531.165141 358.608764
83 -71.100672 -536.619755 108.808011
83 -64.152496 -527.067451 359.225275
84 -63.064271 -532.608066 108.795477
84 -57.249239 -524.789617 358.135773
85 -60.660872 -530.581667 107.194417
85 -56.329529 -522.245723 356.815643
86 -47.187504 -525.764741 110.519638
86 -53.546067 -518.320781 354.147437
87 -45.946042 -523.460462 105.684648
87 -48.135896 -514.886417 353.582631
88 -39.954114 -520.714974 105.720785
88 -34.649149 -511.753850 352.639223
89 -35.428985 -518.014116 104.425633
89 -25.713179 -508.098612 350.686669
90 -24.878915 -518.025519 99.308507
90 -21.131067 -505.715397 349.850493
91 -7.698656 -514.220262 102.857394
91 -12.471404 -503.656254 348.696944
92 4.655844 -512.835996 102.002556
92 1.406550 -500.946293 349.505459
93 12.729755 -510.030648 100.583464
93 14.200632 -497.179323 349.162425
94 26.518979 -504.398983 100.841724
94 26.052648 -494.342726 350.035771
95 42.983215 -504.153266 101.853118
95 32.090454 -493.240448 348.089525
96 53.849167 -502.989178 102.999918
96 45.869775 -489.535683 350.595764
97 70.982915 -499.958616 107.071369
97 61.329442 -487.343976 352.882916
98 83.478977 -498.028891 107.272662
98 71.360813 -485.270434 354.689011
99 93.003593 -496.499825 107.838551
99 86.114171 -483.478694 356.321299
100 112.703221 -493.502041 111.193329
100 95.143014 -482.302118 357.566595
101 123.488628 -493.109439 113.522300
101 108.756493 -479.934499 358.815332
102 136.124260 -490.166715 115.926617
102 125.922374 -477.865965 363.654336
103 150.852934 -487.903478 118.263237
103 138.195836 -474.677129 366.745296
104 168.218910 -486.486653 121.564993
104 150.821158 -473.059664 368.313235
105 185.451569 -482.728714 125.618041
105 162.225130 -472.044728 370.711309
106 196.026267 -481.418787 127.123699
106 180.995717 -469.333556 374.480007
107 216.277290 -481.456629 130.418624
107 195.300735 -467.949591 377.063329
108 231.235798 -480.082420 133.488957
108 212.178377 -466.981673 380.294268
109 247.375695 -480.265971 137.362685
109 224.251943 -465.322233 382.404217
110 260.018930 -478.800909 138.953473
110 237.791644 -464.537109 384.773456
111 280.760030 -478.143422 142.838190
111 249.800428 -462.272135 387.628803
112 297.646113 -477.075505 146.406639
112 265.189673 -460.152173 389.473969
113 306.192508 -475.484314 146.593477
113 278.706268 -459.332498 392.497123
114 325.839180 -474.856708 149.080530
114 295.557745 -456.518019 395.358228
115 343.752126 -473.938205 152.678009
115 311.771533 -455.082065 398.193715
116 357.122568 -472.077647 154.956693
116 326.237479 -452.979712 400.305905
117 374.654279 -471.777594 157.661718
117 339.498109 -451.110043 402.459308
118 391.363415 -468.845005 160.743660
118 353.953646 -447.958204 404.426275
119 408.841672 -466.704965 163.585740
119 369.165626 -445.565250 407.303239
120 424.453723 -464.137210 167.822157
120 386.059979 -442.392741 410.924047
121 441.897891 -462.904978 170.516878
121 399.391358 -439.262146 413.455886
122 456.813640 -459.928898 174.365033
122 413.255748 -435.773871 416.625113
123 474.674973 -456.685395 177.930316
123 428.876292 -433.578547 420.237861
124 489.062225 -454.834758 181.509187
124 440.389719 -430.446053 422.418886
125 503.670669 -451.036612 184.390466
125 453.584779 -426.334996 425.813402
126 518.992630 -448.725558 188.825087
126 469.820396 -422.384896 430.217069
127 532.511952 -445.970759 192.784918
127 483.586331 -418.558109 434.750640
128 549.907992 -442.976986 198.162932
128 497.478396 -414.897952 438.553168
129 563.620887 -439.609061 202.596779
129 509.980689 -411.142598 443.248592
130 579.278880 -436.314767 206.699042
130 523.995621 -406.451290 446.429196
131 594.784271 -432.112705 212.118570
131 537.328645 -402.097734 451.217925
132 608.063660 -429.212202 216.586027
132 550.308834 -396.569876 456.424861
133 622.075380 -425.722219 221.896823
133 561.239395 -392.625166 460.264380
134 634.435813 -420.695342 226.779751
134 573.511361 -386.887943 465.219520
135 648.986819 -415.614239 232.559385
135 583.829872 -381.928131 469.602103
136 660.919092 -410.819243 237.409582
136 595.468073 -375.790641 475.208745
137 675.218893 -405.505402 243.882314
137 609.116036 -369.163274 480.377640
138 687.739317 -399.819960 249.162256
138 619.849561 -362.826650 485.890689
139 700.931403 -394.110473 255.014034
139 630.305411 -355.743471 490.257419
140 711.069413 -388.139414 260.299224
140 640.550557 -349.172994 496.051260
141 724.550606 -381.202063 265.625964
141 649.541481 -341.597248 500.282744
142 736.237730 -373.645374 272.658938
142 660.756373 -333.919397 505.356882
143 746.217578 -366.651783 276.472776
143 666.266694 -326.269382 509.702815
144 755.856905 -359.076722 281.294403
144 676.655037 -318.116133 513.695239
145 767.315827 -349.961583 287.671609
145 684.026888 -308.798532 518.618262
146 774.453528 -340.944526 291.610470
146 692.694189 -299.525652 522.671919
147 783.436631 -331.962633 294.870361
147 700.047482 -290.279788 526.729142
148 791.843582 -322.321045 298.302395
148 705.613008 -280.315854 529.543321
149 796.527989 -312.095073 302.602489
149 710.779452 -270.343944 532.834856
150 801.794517 -302.105259 305.202135
150 715.764089 -259.926493 535.968567
151 807.321952 -290.324817 307.687737
151 718.109061 -250.189444 537.199569
152 809.370605 -279.689163 309.031094
152 720.356605 -239.187729 539.330500
153 814.290567 -269.121609 311.403413
153 722.649007 -229.238432 541.391924
154 815.929357 -257.626650 313.015957
154 724.105983 -218.298899 541.792616
155 817.095403 -246.280375 314.044162
155 722.556830 -208.809055 542.817514
156 819.094392 -235.023510 315.180100
156 720.340778 -197.861572 543.393816
157 816.655065 -223.502361 314.856649
157 719.746619 -187.678820 542.715545
158 813.789911 -212.784262 313.244645
158 714.968555 -177.771196 541.904978
159 809.154997 -202.753340 311.810771
159 712.534188 -168.524849 541.174742
160 805.945569 -192.625695 309.892033
160 705.440755 -159.744336 538.095434
161 799.853894 -183.412620 307.433948
161 701.406771 -151.201263 535.867720
162 793.321060 -174.911649 303.671131
162 695.522069 -143.061523 532.904112
163 787.700564 -166.793074 300.112590
163 689.748111 -135.118831 529.044441
164 778.280014 -158.629232 295.361052
164 681.226705 -128.330312 524.617062
165 768.825810 -152.076177 290.941810
165 672.776064 -121.169170 520.568924
166 761.053587 -144.348251 286.341719
166 665.394221 -115.432494 516.597173
167 748.201065 -138.973863 281.012169
167 654.570080 -109.752198 511.833568
168 740.565434 -132.768390 277.427253
168 643.547673 -104.018516 507.201729
169 725.248571 -128.735341 271.728586
169 635.006061 -99.298365 503.601230
170 712.257254 -123.893689 266.791819
170 618.029646 -94.429242 497.651550
171 699.794846 -119.925561 261.502716
171 608.199948 -90.909491 494.382868
172 687.034039 -115.966018 257.498076
172 596.033181 -87.615724 490.010422
173 675.203983 -113.109857 253.631124
173 584.057385 -83.986713 486.028041
174 657.376507 -110.041755 248.551952
174 573.137043 -81.213648 483.063861
175 644.159533 -107.718001 244.903053
175 557.705182 -78.347195 477.965158
176 629.168957 -105.596215 241.571869
176 543.903308 -75.788858 474.392323
177 612.493515 -103.782594 236.453963
177 526.999655 -73.438966 470.482453
178 596.387016 -100.881060 231.229070
178 514.980895 -72.187528 466.891370
179 580.262971 -100.239060 228.048708
179 500.090864 -70.505719 463.676481
180 563.146634 -98.160322 223.855130
180 485.263728 -69.060027 459.391558
181 550.674302 -98.214561 220.441489
181 468.237027 -68.070577 455.832773
182 535.108565 -96.784399 217.696415
182 456.013748 -66.081859 453.093675
183 515.430870 -96.377293 213.296824
183 441.441949 -64.472698 450.421775
184 501.327136 -94.234171 210.294381
184 425.266785 -63.564152 447.516087
185 485.392154 -93.613735 208.114888
185 414.068773 -62.123933 445.881802
186 470.745545 -92.633451 205.524344
186 397.236135 -60.542135 443.835333
187 452.581425 -91.862111 202.743796
187 381.417222 -59.465330 439.859553
188 435.298942 -89.673181 200.533388
188 367.880148 -59.653581 438.998079
189 420.168392 -89.588704 197.545863
189 353.322871 -57.700565 437.102562
190 405.247304 -88.292540 195.975890
190 338.714679 -56.324693 436.107464
191 390.278973 -87.708342 195.444774
191 319.931151 -55.006864 432.998292
192 371.384955 -86.844026 191.583352
192 309.540029 -53.773583 431.704759
193 358.356304 -84.985982 191.185670
193 293.931462 -52.716149 430.751129
194 341.866533 -84.337103 189.477111
194 281.786762 -50.388166 430.444627
195 323.486013 -82.493949 185.976259
195 264.406294 -49.339995 428.115634
196 308.359249 -81.714238 184.829603
196 252.298608 -47.980240 428.333570
197 294.613668 -79.608176 184.983540
197 238.185319 -46.157386 427.396619
198 278.508000 -79.170644 184.734336
198 223.507533 -45.469206 426.435875
199 260.989351 -77.089292 183.227984
199 208.946735 -43.534104 424.936776
200 250.088052 -76.186764 182.386124
200 197.773778 -41.793762 425.068869
201 231.427294 -72.478225 181.478856
201 181.846142 -38.655498 424.808129
202 220.143015 -71.451700 180.476644
202 167.919947 -36.879868 423.613333
203 202.206044 -70.056687 179.473791
203 152.912074 -35.010145 422.400318
204 190.296298 -68.331628 178.743482
204 141.505040 -31.714853 422.645966
205 177.884956 -65.360003 178.804418
205 131.183106 -29.519629 421.379318
206 161.420998 -63.440708 176.990783
206 115.390011 -28.337633 420.522047
207 150.573626 -60.985180 175.654262
207 105.382032 -25.588587 420.313837
208 137.050386 -57.966785 176.256922
208 96.486294 -22.209587 420.657915
209 121.270497 -56.173575 175.000623
209 83.257232 -18.791660 419.095953
210 109.721923 -53.424445 174.367048
210 69.102230 -15.266363 418.471348
211 96.354037 -49.093420 173.977763
211 58.164445 -10.920518 418.618536
212 85.775773 -46.197982 174.321806
212 49.814090 -7.740954 419.060049
213 74.032356 -42.791329 173.674306
213 38.339440 -4.675193 417.380908
214 62.525578 -39.537191 171.988112
214 24.684239 -1.150287 416.206735
215 50.123941 -34.957669 171.829125
215 16.359904 3.777995 416.680965
216 41.439337 -31.223510 171.842757
216 11.782504 8.751395 417.249135
217 28.240752 -24.931736 172.749652
217 0.508543 14.739910 417.908993
218 20.907049 -20.511946 172.749331
218 -9.059114 19.784868 418.316674
219 9.106640 -15.325339 173.086738
219 -18.316618 26.127956 418.948620
220 -2.195633 -7.154240 172.534235
220 -28.911776 32.329437 419.266540
221 -5.398993 -0.306645 175.307041
221 -35.536756 40.386722 419.985057
222 -21.192230 7.065296 174.326233
222 -38.706746 46.559476 422.447038
223 -26.555046 15.964518 176.694025
223 -46.978833 55.282392 421.799544
224 -31.141940 24.853059 175.907574
224 -49.554314 63.330705 422.800237
225 -38.811737 34.348228 175.525219
225 -51.495841 73.331172 424.756941
226 -46.736475 44.026708 174.641397
226 -53.000768 82.235050 425.645700
227 -45.377101 54.064892 175.996816
227 -61.899990 92.365769 423.182825
228 -44.640920 63.382567 175.143521
228 -62.381047 100.906827 423.009632
229 -42.910694 73.691819 177.308565
229 -57.500654 110.888239 425.595706
230 -42.499021 83.927695 176.071979
230 -56.443647 120.806634 425.543671
231 -40.244288 95.224770 176.005602
231 -54.119614 128.554648 425.732879
232 -38.235023 105.993367 174.873104
232 -53.245735 139.400393 423.856007
233 -35.243234 117.729919 173.891124
233 -44.858436 147.809510 424.420847
234 -26.796916 128.688080 172.851244
234 -39.195803 157.554915 423.315558
235 -22.120261 136.770421 171.044661
235 -30.636848 165.721524 423.315864
236 -11.539587 144.827474 171.786404
236 -23.158829 173.712893 423.167885
237 -0.264717 153.098333 172.192634
237 -9.779234 181.402446 422.892400
238 11.074854 161.774883 171.832189
238 -3.354839 189.488365 420.749897
239 18.150509 167.896320 171.590039
239 6.679817 194.252223 420.474303
240 32.833234 174.858192 172.160451
240 18.539109 199.972523 422.304043
241 45.296487 181.735400 172.622532
241 28.128019 206.679951 421.590320
242 62.411352 187.298680 174.093335
242 40.217751 210.821376 421.754622
243 74.353607 192.892949 174.375193
243 55.123179 217.486820 422.805694
244 84.529472 198.707621 176.187484
244 65.038594 221.412867 424.181822
245 95.795023 202.642896 175.959499
245 78.571104 226.463148 425.068657
246 111.359130 205.124111 177.167033
246 89.738884 229.847377 425.352459
247 121.651793 210.115795 178.585924
247 102.251564 234.493288 427.253585
248 136.339339 214.517286 179.354468
248 116.056797 239.137105 428.773429
249 150.687187 219.629827 181.255800
249 128.480851 243.380262 430.249318
250 165.814583 224.871534 182.752696
250 142.453587 247.216534 432.738876
251 181.430257 228.041044 184.524463
251 158.826802 252.231762 433.727720
252 197.325161 231.044628 187.517929
252 170.936187 255.899299 435.314652
253 212.710702 236.612605 188.184672
253 183.050805 259.823123 435.503901
254 225.110996 240.609862 188.498802
254 196.529970 262.958278 437.745874
255 245.304242 245.540011 193.026372
255 214.869675 268.960042 439.965438
256 259.683073 249.901379 193.609419
256 229.386035 274.039334 441.911848
257 276.464047 252.570343 194.877873
257 244.052441 275.847963 444.139963
258 293.892970 257.813904 198.293002
258 258.188185 279.576495 445.442392
259 309.610887 262.110866 201.489711
259 276.289461 285.074082 449.143451
260 324.513532 265.127512 203.578545
260 287.369535 288.852040 451.422722
261 343.220531 270.088804 207.394631
261 304.627599 293.663974 455.039046
262 361.724716 274.756801 211.092235
262 317.959551 298.185654 457.679695
263 373.178156 278.364863 214.207726
263 331.890262 302.709080 461.312759
264 392.918113 281.718391 219.210671
264 347.238741 306.939975 464.886621
265 408.690995 286.605221 222.469089
265 360.379668 311.391269 468.327978
266 425.858915 292.407147 226.920630
266 377.042043 317.095863 472.563884
267 439.528150 297.115099 230.159909
267 392.361520 323.165862 476.056214
268 458.051300 303.041088 235.806840
268 405.626746 328.868035 479.354676
269 477.624386 309.394663 240.880311
269 420.959715 334.361143 483.641298
270 489.152531 314.678939 243.654380
270 435.028185 341.821079 488.656648
271 504.739175 320.850141 248.516785
271 448.272037 348.388965 492.355969
272 522.705180 328.191063 253.670524
272 461.371685 355.178279 495.715381
273 537.405692 335.268237 257.863942
273 475.136183 362.226490 501.062753
274 554.760151 343.296463 263.447412
274 488.922098 368.454397 504.675307
275 568.328680 350.802674 266.427562
275 503.192091 376.907504 508.178970
276 583.378781 358.717382 271.041722
276 513.793863 384.515993 511.734963
277 595.940266 366.772819 274.860242
277 526.557225 392.502120 515.717997
278 610.983914 374.561340 279.423602
278 538.668088 400.228526 519.347497
279 623.434926 383.005894 283.465644
279 551.949452 409.284332 523.610586
280 638.411378 392.243058 288.679503
280 560.438352 418.338227 526.474100
281 647.892387 400.223626 292.051261
281 570.780118 427.261639 530.184683
282 663.502700 410.834185 297.380218
282 579.476722 435.781938 533.382325
283 674.985918 419.717880 300.856942
283 592.589028 445.728275 537.968412
284 684.260556 430.078668 304.546613
284 601.803425 457.466556 541.232902
285 696.426781 440.647553 309.222584
285 609.374610 466.416098 544.483042
286 704.017582 451.727263 312.088782
286 618.377824 476.039681 547.163568
287 711.542399 461.834176 314.402287
287 625.246076 487.020721 550.291841
288 725.977043 474.266251 320.269461
288 632.600428 498.849998 553.440009
289 734.425086 485.301357 322.704418
289 636.138812 509.490127 555.007680
290 743.161079 496.509476 326.870443
290 645.657377 519.905407 558.162674
291 747.243232 507.863677 328.284841
291 651.476273 531.690127 561.139847
292 757.187708 519.721954 332.625595
292 655.873787 543.341920 562.451292
293 762.762363 531.800891 334.633234
293 659.710285 553.171775 564.594904
294 768.540106 543.257515 338.159671
294 664.369586 564.691691 566.664533
295 771.329424 555.199963 340.499178
295 665.882961 575.380042 569.864119
296 774.520659 565.157155 342.239754
296 668.387180 586.725951 570.907432
297 779.189691 577.386624 343.951852
297 671.085616 597.640184 571.459875
298 779.571892 588.143818 345.556548
298 672.511712 608.532759 573.408404
299 779.398281 597.398049 346.993852
299 673.106853 617.326617 574.324568
300 778.622920 608.160866 346.765641
300 669.647385 627.536438 574.067219
301 777.393364 618.776567 348.191729
301 669.842437 636.639744 574.395191
302 776.773411 627.381021 347.978783
302 663.956237 645.692073 573.774140
303 771.744304 636.207053 347.597249
303 661.101009 655.398540 573.362443
304 768.549785 644.489893 347.381978
304 658.062204 663.085644 573.024242
305 762.326959 652.071030 346.414543
305 649.349747 671.222548 570.742743
306 758.354585 659.000667 345.745233
306 642.499389 678.651945 569.905962
307 748.630051 666.730828 342.751919
307 635.934580 684.987148 568.159145
308 741.583839 671.808125 341.200631
308 627.673248 690.684575 566.431466
309 730.864042 677.983668 338.598627
309 618.540243 695.807611 563.992772
310 720.779722 682.717075 335.717301
310 607.908444 701.391036 560.495027
311 710.885402 686.764484 332.531779
311 600.174251 705.647548 558.801156
312 701.376065 690.859948 329.641880
312 592.350168 709.292468 556.380137
313 691.234273 694.207678 327.077998
313 577.117125 713.832752 551.759761
314 678.456016 698.524789 322.513746
314 569.043194 716.813933 549.204040
315 666.702919 700.535594 318.937311
315 557.603943 720.670021 545.726902
316 652.271014 702.530319 314.007596
316 545.011065 723.466307 540.408732
317 639.436434 705.950203 309.136684
317 533.810619 726.085550 536.935678
318 628.037709 707.708310 305.856570
318 522.507919 728.170682 533.339274
319 616.903490 709.000785 300.708586
319 507.562582 730.882360 528.095674
320 602.016479 712.014668 296.577081
320 495.579202 732.659305 524.459496
321 585.913219 713.602782 289.979650
321 485.192570 734.847520 520.589127
322 572.917153 715.122004 286.540248
322 470.962106 735.610270 515.665231
323 559.807279 714.745791 281.843867
323 459.614825 736.857264 511.436053
324 547.479356 715.301405 277.441186
324 446.637008 737.555491 507.448841
325 531.949595 715.059444 271.834724
325 434.400972 738.667210 502.055892
326 518.004331 716.155618 267.012228
326 420.346869 738.812395 497.582236
327 501.284112 715.839626 261.408092
327 408.493285 739.790487 492.628791
328 490.314698 715.898650 257.029529
328 392.326279 740.729898 487.543574
329 474.069012 715.282542 250.757621
329 383.502624 740.430221 484.287940
330 462.053283 715.028693 246.975062
330 368.194245 740.525180 478.417767
331 446.257277 714.307788 240.477622
331 352.913961 740.922982 473.008227
332 431.381084 713.931145 235.077184
332 341.952042 740.283412 469.155260
333 416.077667 714.089082 229.836984
333 328.960127 740.189822 464.015664
334 401.964358 713.418982 224.232470
334 314.383465 740.338718 459.274239
335 383.937552 713.659049 219.381915
335 301.654348 741.290508 455.518963
336 372.604492 712.886605 215.806991
336 287.466902 741.788858 450.612075
337 354.805333 712.947103 210.139535
337 273.071002 742.490484 446.348088
338 338.855884 712.793704 205.681573
338 262.780723 743.050041 443.265147
339 324.082196 713.092252 201.213541
339 246.368793 743.648296 438.386804
340 311.269325 713.763748 197.569787
340 233.599475 744.976665 435.858628
341 293.841750 714.800272 193.071019
341 219.194189 746.980907 431.658531
342 276.287021 715.401195 188.124190
342 207.907498 747.654224 427.411263
343 262.707311 716.540964 182.802337
343 195.681271 749.545055 424.026522
344 247.761089 717.598137 180.223164
344 179.846465 751.261324 420.455474
345 233.525288 719.906168 176.148986
345 166.986711 753.385314 416.741269
346 219.293816 721.859562 173.380145
346 155.851611 755.580361 414.283262
347 205.983962 723.738908 169.896138
347 141.621167 758.302571 410.755737
348 188.533272 727.942455 166.034641
348 130.045748 760.805718 408.098231
349 176.172163 729.845068 163.485598
349 119.700437 763.665320 405.976858
350 158.205217 732.551855 159.363564
350 102.955086 768.659665 401.849804
351 149.485200 735.949441 158.223817
351 94.073271 771.430515 400.003630
352 132.660174 739.724169 154.064522
352 81.836242 775.523251 398.787144
353 119.107409 743.991968 153.056011
353 69.706343 779.128401 396.699737
354 109.319193 746.931381 151.277610
354 57.465036 782.586098 394.505053
355 90.611720 752.356226 147.586690
355 47.505126 787.754444 393.271184
356 81.142645 758.308224 146.398723
356 37.410087 792.564626 391.029034
357 68.359668 761.354165 144.951134
357 25.583819 798.320748 390.250295
358 57.727371 766.515258 144.654683
358 13.377850 803.198428 389.268056
359 45.781492 774.914905 143.784300
359 7.492971 809.113279 389.525999
360 34.859999 780.402365 142.447150
360 -3.962949 815.559955 389.195671
361 22.558276 786.088027 142.439400
361 -12.736896 822.125421 388.547465
362 13.476295 794.060815 140.449795
362 -23.597738 828.348307 387.911504
363 -1.316498 802.135348 139.403276
363 -29.722950 835.910901 387.726524
364 -6.697479 808.336673 140.573747
364 -40.067363 844.283272 387.508646
365 -18.825879 817.904068 139.471147
365 -48.026156 850.712544 386.760830
366 -29.096330 825.707236 139.754835
366 -55.366645 860.124271 386.595097
367 -39.547163 836.919672 138.431897
367 -59.324590 868.063176 388.928557
368 -47.622136 846.090592 137.935225
368 -65.836688 877.240545 389.841247
369 -51.539376 856.532084 139.578460
369 -72.028790 887.350866 388.882064
370 -58.425135 865.409637 140.381937
370 -75.254842 896.931051 388.711290
371 -67.201795 877.635742 139.020560
371 -84.422710 907.785857 388.199161
372 -72.632351 887.723851 138.459002
372 -85.095135 916.209703 389.063203
373 -70.368605 899.028792 140.369600
373 -90.125568 926.267386 388.636358
374 -79.052589 911.920229 138.545321
374 -88.358976 935.905170 389.931451
375 -78.907294 922.602473 138.767237
375 -85.607493 947.946010 390.934236
376 -85.474351 934.113752 135.955818
376 -86.187363 959.304968 389.553926
377 -77.704673 946.773932 140.001612
377 -87.197258 970.025658 389.367297
378 -74.868115 956.871010 140.357700
378 -81.448103 980.677645 391.286638
379 -70.775240 968.444446 140.473281
379 -84.058342 991.177369 389.482227
380 -70.811623 979.555605 139.667186
380 -78.171377 1001.225186 389.549001
381 -64.934200 989.644151 139.720216
381 -74.925959 1009.124891 389.413458
382 -58.191386 1000.768550 139.472782
382 -63.134307 1019.100099 390.582582
383 -47.878632 1008.960659 141.207289
383 -50.708411 1025.384177 391.403058
384 -33.852583 1016.056856 142.308847
384 -46.738444 1034.837708 391.162265
385 -24.230679 1025.012274 142.317903
385 -32.476552 1042.497052 392.651276
386 -16.770982 1032.315141 141.689696
386 -24.052507 1049.492572 393.606253
387 -7.972668 1040.165627 141.777180
387 -14.296781 1056.538544 391.968333
388 6.909593 1045.860908 144.379916
388 1.979424 1060.990684 394.680768
389 23.015464 1051.813074 144.416117
389 9.170394 1066.748736 393.699855
390 33.452271 1057.611730 145.002988
390 20.733308 1073.737977 395.224671
391 51.313684 1060.731582 147.804817
391 35.932981 1078.527231 397.114746
392 62.827101 1065.696205 146.739838
392 46.492790 1084.047629 396.100897
393 82.672033 1069.230208 149.552107
393 69.921306 1086.785005 400.495113
394 91.019451 1073.332095 149.476651
394 81.575756 1090.726473 399.638550
395 112.381911 1077.121863 152.706943
395 96.434837 1094.499123 401.591417
396 125.904213 1078.473606 152.617822
396 107.680140 1097.356387 402.534392
397 142.618073 1083.138227 155.091968
397 122.416328 1100.797546 402.933697
398 155.844493 1084.658016 153.835859
398 137.970979 1104.847713 404.566057
399 178.970866 1085.967438 157.768648
399 154.497016 1106.568700 406.460971
400 194.665336 1089.858104 158.997011
400 168.414432 1108.803426 407.533332
401 211.670478 1090.686017 160.909363
401 187.370999 1110.983244 409.372054
402 227.006086 1092.022555 162.849310
402 199.914222 1113.175276 410.861692
403 244.710128 1093.684344 163.427108
403 216.271797 1116.186774 412.318033
404 261.472353 1094.913491 165.069060
404 230.751469 1117.606231 414.057717
405 274.040757 1096.977352 165.900979
405 245.187978 1120.163223 415.202770
406 297.611885 1099.153595 171.136710
406 260.779973 1121.720615 417.889451
407 311.924643 1100.130330 172.127501
407 274.918955 1123.970545 419.233480
408 323.889538 1101.809255 173.892610
408 287.050912 1126.499213 420.487805
409 343.881293 1103.035002 177.520846
409 306.000005 1128.617825 424.911891
410 361.233415 1105.953017 182.707779
410 317.436239 1131.279646 427.488143
411 375.131485 1106.576305 184.712838
411 331.837158 1132.717422 430.756732
412 390.081998 1109.046808 189.038671
412 345.802224 1134.758963 433.984116
413 403.744584 1110.830874 192.604287
413 355.485202 1138.218697 437.565176
414 415.486013 1113.054505 196.176272
414 368.883336 1141.185807 442.180731
415 431.160601 1114.670626 201.378087
415 382.776593 1143.385691 447.127153
416 445.892031 1118.426733 205.818229
416 395.190083 1146.676780 451.137041
417 460.342350 1120.264568 211.650322
417 406.029950 1150.932161 454.783149
418 474.028668 1123.529656 216.979074
418 424.313153 1154.010354 461.885576
419 488.350652 1127.211995 222.325249
419 436.076944 1158.983236 466.020589
420 500.951564 1131.469126 227.992241
420 444.908745 1162.669911 471.586752
421 514.505823 1136.109730 232.789980
421 454.886739 1168.258179 474.423016
422 524.231244 1140.943801 236.642703
422 464.597770 1173.303797 478.673258
423 540.557987 1146.779984 242.178432
423 477.591937 1179.678707 483.651995
424 552.218413 1152.743038 246.108981
424 493.471239 1185.184078 488.604955
425 564.199129 1159.131460 249.562169
425 502.957476 1190.952217 492.926333
426 577.860898 1165.732792 254.259551
426 513.868457 1198.385897 496.108732
427 591.466956 1173.336547 257.655167
427 520.840082 1205.658862 498.311163
428 602.059165 1181.217991 260.373231
428 534.289597 1211.861470 501.540726
429 616.633919 1188.947118 265.049508
429 543.869545 1220.329816 503.942144
430 629.313379 1197.020228 268.705339
430 553.747451 1228.367213 507.345747
431 639.538802 1204.676216 271.658186
431 564.047093 1236.989980 509.580762
432 650.494673 1213.775647 275.609956
432 575.949673 1245.172599 513.729828
433 664.761363 1222.322961 280.199010
433 580.708105 1253.557920 515.470252
434 677.059735 1231.531115 284.119935
434 589.427665 1262.192075 518.444541
435 687.623484 1240.476302 287.070810
435 598.873142 1271.695106 521.539498
436 692.389158 1250.302309 288.920167
436 605.958734 1280.335785 523.456792
437 697.333259 1261.320407 290.242124
437 613.130766 1290.062692 525.693958
438 705.738501 1269.958666 294.435526
438 616.904526 1300.317046 527.658736
439 710.375318 1280.161804 296.339380
439 623.129897 1308.470007 530.071751
440 717.599723 1290.083186 299.564862
440 623.324184 1319.569071 531.712213
441 722.157810 1300.160047 302.126065
441 625.832793 1329.642652 532.764304
442 722.198535 1311.132965 303.395294
442 629.628375 1338.734938 535.496514
443 723.365673 1320.754972 304.755709
443 631.365051 1346.355581 536.995151
444 724.834941 1330.056834 306.896891
444 629.576458 1356.809428 537.117249
445 727.937201 1337.688382 308.436264
445 630.200175 1364.712756 538.803277
446 721.836520 1346.986344 307.078596
446 628.058677 1372.397939 538.539188
447 719.834626 1355.086667 306.898666
447 623.449963 1381.570062 537.939406
448 720.091023 1362.068018 307.452035
448 619.430589 1389.710039 536.565840
449 710.910043 1371.596682 304.966779
449 616.028265 1397.112145 536.016704
450 707.887644 1377.321355 304.410411
450 609.379694 1404.489332 533.610906
451 702.721399 1384.199034 302.560387
451 602.613847 1411.177002 531.247904
452 695.262874 1388.491455 299.933039
452 596.520900 1417.352062 529.185563
453 686.421457 1395.117856 297.432243
453 593.738976 1421.615131 528.496518
454 681.311322 1399.314019 295.446673
454 584.016288 1427.565306 524.646196
455 671.245722 1403.944427 291.718285
455 574.810768 1432.413416 521.710095
456 662.796188 1408.218323 289.092962
456 564.531608 1437.338303 518.388935
457 653.082397 1411.169345 285.985429
457 556.339990 1441.423217 514.703771
458 642.355569 1413.333145 281.999316
458 543.481592 1444.643123 511.261807
459 632.844410 1416.865646 279.115130
459 535.995156 1446.993799 509.032609
460 623.193383 1418.453181 275.828334
460 525.476818 1451.017504 503.630726
461 609.433136 1421.824712 270.628747
461 516.431770 1452.672971 500.777938
462 600.846787 1423.505163 267.971579
462 503.778159 1455.833927 497.136728
463 585.721836 1425.900461 262.180882
463 492.868070 1457.480131 491.704309
464 573.272122 1426.618816 257.957443
464 479.122775 1460.055665 487.686833
465 562.547894 1426.368826 255.001844
465 468.346717 1461.497759 484.172277
466 549.888774 1428.555665 251.105284
466 457.336155 1463.096868 480.093418
467 534.059138 1429.522908 245.771597
467 443.401986 1465.642904 475.341547
468 524.768698 1431.056965 241.663355
468 429.839411 1466.646928 471.845990
469 512.937780 1432.728754 237.276301
469 419.955781 1469.117531 468.269599
470 497.507615 1433.609652 233.360579
470 411.061326 1470.484572 465.848213
471 488.240233 1434.009952 231.348719
471 395.670244 1471.920762 460.384355
472 473.021317 1435.048522 226.915247
472 384.341825 1473.288289 457.969299
473 459.937825 1435.901092 222.685600
473 372.887115 1475.748766 454.438173
474 446.361448 1438.549909 219.022948
474 360.672496 1476.981748 451.058837
475 429.870437 1441.729663 214.803353
475 348.947327 1479.187452 447.405223
476 416.681738 1444.612039 210.627255
476 342.059381 1480.846224 445.233903
477 408.528766 1445.023137 208.396783
477 328.665257 1483.588050 441.853217
478 392.474663 1446.928146 203.630577
478 312.838295 1486.957201 436.426090
479 382.711494 1449.716138 201.014069
479 302.072300 1489.605307 434.826539
480 371.636333 1452.264146 197.346486
480 293.710160 1492.335483 431.645794
481 358.792344 1456.881915 194.416702
481 280.039042 1496.924787 428.446729
482 344.628238 1460.416905 191.069041
482 271.927896 1500.378312 425.838964
483 334.308883 1465.640028 186.954208
483 256.712924 1505.578865 422.847988
484 320.563005 1471.348968 184.293368
484 246.597400 1510.367875 419.642768
485 310.154663 1475.443099 180.608081
485 235.347603 1515.047107 417.178279
486 301.120520 1481.075144 178.611808
486 226.065387 1519.931551 414.312824
487 288.420332 1487.588936 175.738663
487 219.247819 1524.152766 411.679020
488 276.578862 1492.438650 172.145788
488 211.185087 1529.646677 409.924809
489 260.126816 1500.075164 165.784142
489 200.274756 1537.240487 406.080816
490 254.304857 1506.742162 164.489880
490 191.629544 1542.841332 403.313645
491 246.856108 1513.078743 161.639053
491 182.180449 1550.295419 400.475143
492 236.664356 1519.741473 159.268202
492 174.947189 1555.525211 397.248949
493 227.326190 1527.757324 155.675846
493 165.643959 1562.665408 394.044460
494 217.326032 1534.505584 152.055943
494 156.945931 1569.365004 391.239837
495 204.416902 1543.760782 147.104654
495 144.280622 1579.570260 387.120156
496 194.618986 1553.839681 143.074887
496 138.881852 1587.809110 385.076782
497 184.976831 1561.916983 139.959366
497 134.154107 1593.530577 383.066931
498 179.951088 1571.064333 138.385116
498 118.641016 1602.379320 377.861522
499 175.072426 1580.115818 135.646545
499 115.417626 1613.862300 375.930339
500 165.518700 1591.287327 132.011417
500 106.256537 1621.016456 373.947402
501 154.040362 1601.462085 128.105501
501 101.025316 1629.685027 370.637711
502 150.672272 1609.845443 126.887055
502 101.173819 1637.838504 370.494352
503 141.922713 1621.575313 124.901027
503 88.412917 1648.845516 367.460768
504 131.334091 1632.701054 121.744631
504 79.958334 1659.840601 364.834444
505 127.417852 1643.166779 121.151903
505 73.740934 1669.263342 364.145402
506 116.188920 1657.364331 119.817113
506 65.089366 1680.594834 361.266222
507 110.832318 1669.003187 118.443982
507 60.857440 1690.867020 361.304640
508 99.363188 1679.716607 115.448995
508 57.087709 1699.827767 361.733765
509 101.786515 1688.142484 117.625545
509 50.966434 1711.617138 360.172010
510 87.764590 1702.931598 112.477962
510 47.065836 1721.659359 359.870576
511 83.213433 1713.275123 112.648716
511 36.354825 1734.134241 358.060849
512 82.179203 1725.550611 113.147616
512 33.130305 1745.691722 357.438485
513 70.248896 1738.588678 111.355045
513 31.474238 1757.730907 357.117322
514 62.450051 1753.659711 109.735708
514 23.851543 1768.297713 357.233060
515 54.836397 1767.297631 109.383933
515 20.313516 1779.382433 356.646511
516 53.131382 1778.053528 108.967212
516 16.864970 1789.357739 357.227978
517 49.144046 1790.925776 109.781451
517 12.407045 1801.872709 355.113115
518 38.912976 1802.532196 109.391324
518 4.844587 1812.877041 356.147494
519 31.885698 1816.128306 107.715565
519 12.644077 1821.936304 359.218240
520 30.594264 1829.518019 108.423433
520 0.803055 1837.145988 355.073910
521 24.256613 1840.242737 105.620327
521 -1.641220 1849.137296 357.535766
522 13.249776 1860.745499 107.050883
522 -9.341293 1861.182354 357.827949
523 23.496113 1867.875085 112.734630
523 -7.684722 1872.781270 359.499190
524 15.394133 1882.327175 109.792292
524 -11.039061 1882.548106 359.058930
525 9.742688 1895.899735 111.640494
525 -8.751213 1893.637954 361.088076
526 7.091961 1906.784576 114.461411
526 -13.617553 1906.694013 362.604536
527 -0.117819 1922.356480 113.957886
527 -14.229913 1917.696830 364.474262
528 1.236516 1932.960614 116.813894
528 -15.580450 1929.646626 365.443991
529 -7.279591 1945.497281 117.007987
529 -20.902107 1940.337940 367.418716
530 -1.111108 1956.602493 121.367868
530 -19.434456 1950.649695 368.710086
531 -2.798363 1971.466841 122.875405
531 -13.527873 1958.176847 374.876389
532 -1.473501 1982.336436 124.807081
532 -21.377269 1973.121943 374.568091
533 0.124608 1992.174697 130.828841
533 -12.063228 1977.961316 379.461604
534 -1.607302 2004.546463 133.171118
534 -9.994433 1988.089525 381.160329
535 1.739423 2014.132360 134.651255
535 -3.078922 1996.689854 385.164469
536 -1.301641 2025.101459 136.100792
536 -9.354376 2007.364426 385.588537
537 3.412728 2036.033680 141.666439
537 6.377179 2012.517909 392.769326
538 21.714036 2040.446118 147.004466
538 -2.210270 2025.461580 391.790005
539 19.031232 2051.500175 147.375782
539 12.288379 2028.894427 396.082943
540 27.855568 2060.576521 149.925473
540 25.984273 2033.030253 402.121875
541 32.967515 2065.284702 152.302242
541 19.553150 2042.618892 401.044662
542 41.753075 2072.471545 155.892789
542 32.256154 2047.950200 404.532053
543 51.732722 2077.846790 158.291804
543 40.872442 2052.087287 406.067005
544 59.423371 2084.010074 161.239665
544 54.303680 2053.250592 409.826649
545 62.023900 2090.921688 160.719121
545 58.677170 2058.947580 410.188408
546 70.449626 2095.796752 161.011477
546 68.642603 2063.126586 412.611520
547 85.779828 2095.799029 166.113050
547 78.153936 2064.517793 414.219181
548 99.945682 2098.580239 169.124740
548 91.927467 2064.395300 416.394859
549 112.091791 2099.256401 168.666472
549 98.124534 2065.756864 417.255432
550 128.298421 2098.369711 171.763396
550 106.828401 2067.032040 417.003441
551 132.729876 2100.601487 169.767639
551 124.116944 2061.624273 418.778637
552 148.326690 2097.434108 171.508837
552 130.239035 2062.207437 417.179111
553 156.676459 2098.708072 170.529738
553 141.309018 2060.636761 417.424255
554 164.895317 2097.182179 171.553875
554 147.935207 2060.144638 417.120115
555 183.837971 2091.750821 171.227108
555 163.822278 2053.652894 418.119720
556 191.600636 2089.415033 172.295656
556 176.047419 2048.682728 418.013476
557 198.497749 2085.292811 168.522774
557 181.900630 2044.943242 417.889724
558 212.220620 2078.166860 170.272033
558 191.171250 2037.954521 416.612531
559 223.884146 2071.151513 169.859948
559 199.897635 2031.399033 415.037005
560 237.414662 2062.255726 170.710004
560 209.877883 2024.369376 415.118939
561 243.740117 2056.165885 170.153280
561 218.857005 2015.946394 414.705562
562 253.923073 2047.609482 168.896764
562 225.388981 2008.631489 413.153348
563 251.848354 2039.969856 166.104862
563 227.210694 2001.239739 412.114787
564 267.787002 2028.082589 169.827565
564 236.613692 1991.311297 411.253685
565 269.562853 2021.631280 167.800637
565 239.374427 1981.659455 411.968440
566 270.659264 2011.045968 167.004436
566 242.197683 1971.915004 410.588985
567 279.139197 1998.284070 168.858408
567 249.225742 1961.176139 411.798410
568 281.643637 1990.712342 168.450034
568 245.118485 1953.854943 410.942234
569 277.825960 1981.420638 163.919369
569 253.076284 1942.534710 411.144211
570 282.492247 1970.039567 167.064555
570 246.703897 1933.809346 409.549636
571 281.835325 1961.059659 168.146637
571 246.162158 1924.049540 410.127227
572 279.204640 1949.281181 167.792622
572 248.136121 1913.101275 411.762090
573 282.903668 1937.618373 168.279268
573 245.735466 1903.400016 411.848100
574 277.543541 1928.844846 169.752284
574 244.435439 1892.571108 413.470193
575 275.750031 1919.047530 170.237696
575 242.363534 1881.402233 414.203194
576 273.557482 1907.666950 170.785620
576 240.577593 1872.370990 413.751622
577 260.525708 1900.320499 167.898691
577 230.452826 1863.471640 411.168872
578 263.895123 1888.993059 169.682420
578 231.258675 1852.084626 413.421788
579 258.850946 1878.836499 170.765814
579 226.283628 1842.300006 411.614995
580 250.913376 1869.970531 169.239048
580 216.505132 1835.426076 412.200008
581 242.373719 1861.551484 169.070824
581 211.350007 1825.715491 412.243020
582 234.529830 1854.286364 168.030483
582 197.802361 1820.173103 408.045005
583 216.807325 1848.608776 163.370296
583 193.977939 1809.976791 409.163251
584 218.508368 1838.432966 165.471011
584 185.918516 1801.495558 408.594396
585 204.041494 1831.256088 161.023614
585 182.789504 1792.757003 408.396295
586 203.730890 1820.266587 162.657954
586 173.248818 1783.923123 406.748704
587 186.256674 1814.805688 159.878570
587 167.558847 1776.781978 406.236035
588 183.940740 1805.124077 160.537296
588 154.010643 1769.965642 403.242579
589 176.248540 1797.410381 158.424044
589 145.638715 1763.336377 401.546188
590 165.477217 1790.835028 155.837978
590 146.159572 1751.121642 400.596404
591 154.751405 1783.298504 153.318933
591 137.658407 1743.540205 399.201995
592 145.113531 1776.442045 151.238184
592 121.009481 1737.937140 394.524178
593 141.286548 1766.044668 150.989700
593 114.601574 1732.095766 392.587469
594 136.044840 1759.096587 149.117152
594 104.016594 1723.472356 389.717719
595 123.881535 1751.969896 144.901960
595 95.196409 1714.869878 387.676052
596 112.378749 1744.518002 142.984572
596 90.104913 1707.070888 386.401283
597 100.152584 1737.785472 138.851650
597 80.194932 1700.149347 383.881173
598 99.230391 1728.806427 138.684844
598 78.329176 1691.916349 381.762248
599 88.655856 1720.887231 136.738287
599 70.858866 1683.319814 379.511112
600 74.591830 1713.731253 132.485793
600 56.544283 1677.344204 376.614383
601 68.636778 1704.557236 130.744393
601 56.943195 1668.551852 377.341552
602 50.433870 1699.303234 124.524873
602 41.140482 1661.105565 372.319658
603 50.705298 1688.824553 125.286280
603 38.423360 1651.523501 371.486383
604 36.975803 1682.323521 122.025631
604 25.900270 1644.503026 367.534816
605 34.864338 1670.978029 120.427456
605 19.230537 1638.288525 364.087570
606 22.959972 1663.295442 116.758044
606 9.464940 1630.958309 359.814791
607 19.635960 1652.807225 115.254028
607 3.747947 1620.390960 357.245066
608 8.067821 1644.018225 110.349024
608 -0.009760 1610.483485 357.278539
609 2.250121 1635.634681 107.304121
609 -8.544551 1603.806913 353.047220
610 -7.200173 1626.578233 104.770514
610 -15.703920 1596.218513 349.330123
611 -12.779202 1613.674279 104.473777
611 -22.427840 1586.360883 345.038143
612 -21.819697 1604.789571 98.853570
612 -29.672991 1576.880352 343.972982
613 -32.375732 1595.219133 93.939369
613 -36.364836 1568.413399 340.677696
614 -29.134778 1581.029472 95.507416
614 -33.562075 1557.228249 339.194693
615 -37.582072 1570.913949 91.706509
615 -33.993735 1543.847695 336.499824
616 -37.871908 1559.809060 89.757808
616 -35.366220 1533.674932 336.077028
617 -44.865738 1551.072526 87.969356
617 -32.042858 1520.831710 336.301338
618 -36.849961 1535.345730 88.898085
618 -42.262002 1512.773963 333.306905
619 -47.412901 1526.457896 83.916549
619 -42.305823 1502.514179 331.994286
620 -45.901322 1511.484434 84.035088
620 -39.017362 1491.992404 331.395744
621 -42.937063 1501.120226 82.652196
621 -31.831969 1479.491291 331.947546
622 -40.634960 1489.241466 81.088626
622 -28.092621 1468.154857 329.947678
623 -36.278170 1476.225348 80.848917
623 -23.435355 1457.407424 329.337923
624 -27.460497 1464.435493 80.409259
624 -18.579568 1448.711577 329.680147
625 -19.750507 1452.186085 80.281417
625 -12.726422 1437.450197 327.025973
626 -9.032617 1441.839543 79.682992
626 -10.668811 1427.976329 326.890723
627 4.117700 1428.966539 80.855215
627 2.434790 1417.940987 326.920974
628 7.800137 1420.376994 79.143614
628 15.639611 1407.018442 327.818535
629 23.037427 1410.035392 79.550970
629 24.407253 1397.451899 326.777119
630 33.291975 1400.766284 79.001954
630 36.921971 1389.504196 327.000240
631 50.311528 1389.509687 80.377471
631 45.917723 1381.155092 327.603957
632 66.450377 1378.117356 80.716047
632 58.730889 1374.203061 328.550662
633 77.725213 1372.501569 80.635342
633 75.728417 1363.846323 331.130761
634 94.778704 1364.023015 83.013726
634 92.841941 1356.489449 332.967942
635 108.250034 1355.511957 83.687419
635 104.292435 1348.808901 333.799387
636 126.892579 1347.172790 85.431635
636 118.881682 1342.108418 336.027045
637 142.155795 1339.199865 88.253515
637 134.809066 1334.566687 338.897419
638 163.609383 1328.798709 91.570006
638 150.972657 1325.896896 340.486883
639 180.080079 1320.417681 95.360085
639 167.547410 1319.156999 344.073603
640 194.045858 1314.600832 96.684019
640 183.067181 1312.596515 346.223211
641 215.488122 1306.693646 102.305492
641 199.664373 1304.948160 350.517090
642 231.917937 1300.400308 106.026181
642 218.115182 1298.627928 355.208060
643 249.553083 1292.590708 109.188292
643 234.167974 1291.019471 358.568331
644 269.266735 1284.352194 114.485938
644 248.810341 1285.532353 363.923092
645 288.334175 1275.283183 120.535948
645 268.110547 1276.901655 368.112256
646 307.669545 1269.343268 123.678146
646 283.764058 1271.286965 372.832392
647 322.794808 1261.936816 128.166498
647 300.402189 1263.947013 377.912911
648 339.884365 1256.305596 133.577072
648 314.686620 1258.384192 382.555968
649 355.867760 1249.678360 137.186300
649 333.394604 1251.320624 387.691792
650 377.964815 1243.215909 145.032001
650 349.811299 1246.207377 393.524500
651 400.527115 1237.582564 149.755615
651 368.162161 1239.713113 398.662607
652 418.580650 1230.785408 155.829455
652 383.999223 1235.454546 403.761937
653 435.633601 1225.627275 160.515630
653 397.676696 1229.487840 409.070381
654 455.182777 1219.398051 166.345681
654 416.578589 1223.178423 413.592208
655 473.002160 1213.087792 170.949690
655 435.993967 1217.512307 418.849044
656 495.492055 1206.727580 176.888218
656 451.492354 1212.351511 422.967951
657 510.482528 1201.838949 179.349419
657 469.419314 1207.133778 427.255383
658 528.560485 1196.689005 182.838185
658 485.777473 1201.520030 431.795001
659 547.229154 1191.726908 186.722055
659 504.095928 1195.933767 434.907702
660 570.980844 1185.251246 191.740321
660 519.728958 1191.584989 437.958942
661 589.579794 1179.524170 194.243635
661 538.167808 1185.681522 441.279574
662 605.003508 1173.687005 198.286754
662 554.566229 1180.138804 443.472365
663 624.157501 1167.603523 200.351519
663 569.909870 1174.920661 445.825383
664 644.336510 1162.504051 204.734502
664 588.035468 1168.790111 449.226567
665 659.728235 1157.286789 206.053915
665 605.212774 1163.099470 451.765149
666 682.486433 1151.058984 211.519630
666 619.009941 1158.887160 454.264717
667 700.715403 1144.659493 213.170645
667 634.383502 1152.588870 455.761006
668 718.066797 1137.861993 215.906733
668 650.430251 1145.999596 458.394999
669 718.066797 1137.861993 215.906733
669 666.214134 1140.064006 460.133549
670 747.793354 1126.104757 220.114943
670 677.808075 1135.124107 461.920180
671 767.308543 1119.398148 224.027064
671 693.793191 1127.994412 464.419975
672 782.838638 1113.583961 226.704909
672 707.673886 1121.310323 466.058907
673 794.275081 1107.324728 227.677120
673 719.249519 1115.729266 467.772012
674 810.342675 1099.871446 231.512197
674 729.738831 1109.083062 468.375591
675 821.385354 1093.531009 232.337547
675 739.477436 1103.100511 470.539389
676 834.204633 1087.210734 234.472641
676 751.375042 1095.734198 471.147072
677 842.920518 1080.779319 235.535082
677 759.235062 1089.162876 472.447957
678 851.815530 1073.242911 236.844712
678 765.996812 1082.450035 472.891483
679 858.786046 1066.712839 236.817293
679 773.899890 1075.881099 473.420445
680 866.579543 1059.728523 238.182348
680 777.948949 1069.504780 472.886572
681 873.626194 1052.231605 238.454146
681 783.090797 1062.085369 473.367102
682 878.228554 1046.221338 239.616697
682 787.929485 1055.616957 473.091159
683 877.802183 1039.496582 237.854226
683 790.210485 1049.143018 472.758390
684 881.904127 1031.804917 237.828542
684 790.950733 1042.301299 471.779304
685 883.613250 1025.461627 237.456755
685 791.786600 1035.708213 472.057292
686 882.082040 1018.548995 237.028663
686 790.064497 1028.834230 470.764842
687 879.170815 1012.514248 236.646819
687 787.590803 1021.730160 469.487233
688 876.048180 1005.117782 234.801814
688 783.681644 1014.897899 468.293913
689 873.757166 998.619129 234.342533
689 781.135920 1009.376126 467.033605
690 866.055280 992.892302 231.520604
690 773.891666 1003.256303 464.830701
691 860.229895 988.180335 229.831362
691 767.534251 997.302188 462.487491
692 851.105826 984.257122 226.338833
692 760.532312 991.830782 460.536243
693 843.942475 979.568721 225.729177
693 751.264108 986.947489 458.151171
694 832.828410 976.325239 222.658926
694 742.065499 982.749645 455.815633
695 823.671384 971.958654 220.829011
695 732.981369 978.383610 453.902877
696 810.101976 967.935458 216.763985
696 720.795252 974.907457 450.608644
697 800.328866 965.220683 214.303298
697 707.644387 971.415689 448.421588
698 784.760398 961.874285 209.783731
698 697.557965 967.656408 444.891673
699 774.149400 959.627858 207.859516
699 684.207333 965.181283 442.201455
700 761.659404 957.431266 204.509683
700 672.410900 961.163511 439.195905
701 746.784668 955.027386 200.995331
701 657.873970 958.280306 435.449577
702 733.756997 951.781413 197.326516
702 647.030976 954.765098 432.873573
703 720.036280 949.909662 194.299112
703 634.917892 952.755407 429.912467
704 703.130247 947.777635 190.283967
704 618.006461 950.330588 426.373767
705 687.865478 946.063183 187.305111
705 605.065898 948.527694 423.831827
706 672.627117 944.850602 183.119498
706 592.142657 945.760169 421.386303
707 660.236090 943.187398 180.683065
707 578.963872 942.485147 418.489007
708 643.686612 940.194231 177.687394
708 565.163367 939.895301 415.741523
709 628.285804 938.213042 173.591045
709 547.641906 937.460549 412.128497
710 610.488156 936.029905 169.904555
710 535.443276 934.911332 409.585482
711 593.865612 933.636876 167.702375
711 519.406161 932.223407 407.402028
712 579.301883 931.145110 164.293709
712 507.124998 928.431958 404.916581
713 563.820466 928.627329 162.218145
713 493.217678 925.862863 402.080157
714 549.638993 926.613123 158.873575
714 475.045737 923.437629 398.609429
715 533.464273 924.585160 155.698982
715 465.968649 920.027343 397.808882
716 515.778746 922.259953 152.366007
716 449.778751 916.863043 394.330074
717 501.629711 919.466586 149.708397
717 437.673092 912.896856 391.979912
718 484.349486 915.973818 146.696990
718 422.444447 909.859684 389.861772
719 473.189529 912.703518 144.929258
719 408.230950 906.335938 387.543779
720 455.272766 910.819645 141.782188
720 394.107312 902.874872 384.206965
721 440.136649 905.806121 138.846400
721 381.804614 898.280354 382.592887
722 424.829147 902.849811 135.286281
722 364.112363 894.446215 378.842251
723 409.824468 898.681154 131.969034
723 352.165282 889.603383 376.849880
724 395.852393 893.872628 129.312913
724 341.734996 885.197577 374.798341
725 382.284719 889.233733 126.445840
725 329.549023 880.926900 372.122097
726 368.681464 884.894900 125.130896
726 313.309991 876.209968 368.470487
727 353.719319 879.943209 121.362421
727 302.234358 871.089599 365.964578
728 341.102721 874.399665 118.962585
728 292.882512 865.149453 364.004119
729 328.060575 869.178752 115.781025
729 275.648667 860.797085 360.856167
730 313.110112 862.865613 113.823184
730 269.837918 852.790892 359.607564
731 298.813039 856.671287 110.342908
731 255.210627 847.739226 357.701661
732 285.144206 850.235693 107.159310
732 242.972973 841.011045 353.969958
733 269.639097 844.171165 104.964484
733 226.634385 835.829603 351.951091
734 256.560166 838.099973 102.069198
734 216.948971 828.384780 350.588823
735 244.145171 831.257175 101.498383
735 205.167019 822.381734 348.818300
736 228.030796 823.567027 98.467676
736 192.661488 816.372441 347.048492
737 211.098083 817.660770 95.091494
737 178.104942 809.177437 343.697317
738 204.063658 812.455545 94.135408
738 175.305489 801.904655 343.968832
739 194.285156 802.937685 93.341668
739 159.437596 794.713347 341.079185
740 181.418810 796.882354 92.050163
740 149.509720 787.319574 339.468965
741 168.300372 790.233189 90.227733
741 141.043246 780.799324 338.626909
742 160.702685 782.078045 89.087295
742 130.486145 772.502839 337.169534
743 146.264599 775.912062 88.316555
743 118.554823 766.082153 336.811417
744 134.469461 769.114362 86.831002
744 108.553177 759.404439 336.237742
745 127.172265 759.780445 86.053597
745 102.965368 750.242646 335.979649
746 117.133052 751.733860 86.270946
746 94.871196 741.365908 334.648606
747 111.058767 743.300444 85.848006
747 84.822209 733.738253 333.688188
748 101.911373 734.695441 85.249077
748 82.489292 724.655987 334.884729
749 92.914139 724.308803 83.754411
749 74.793380 714.832943 334.678223
750 91.863585 714.505345 86.474422
750 71.998705 705.749041 335.559239
751 87.641189 705.459613 86.502747
751 69.899377 696.432763 336.564403
752 84.470216 694.441044 87.723332
752 64.023746 686.108707 336.443285
753 78.940381 683.368275 87.504030
753 59.786184 676.102317 337.180497
754 75.892694 673.267566 88.308031
754 60.074213 666.427535 338.035404
755 80.064751 660.946468 90.448475
755 63.546241 654.555304 340.039269
756 77.730581 649.014898 90.891642
756 65.950472 642.914599 341.451310
757 79.673752 636.584346 92.997167
757 68.090578 630.745980 343.141543
758 83.282298 624.870033 93.125607
758 68.175550 619.825305 342.212862
759 88.847006 609.947491 94.679397
759 77.327026 608.826703 344.161499
760 95.114160 599.340798 93.795875
760 83.084350 596.402576 345.069086
761 106.607004 586.197955 95.652001
761 89.137556 585.738064 344.625755
762 111.855776 574.744784 93.415377
762 93.916529 574.901795 343.439895
763 120.883923 562.099368 95.196080
763 100.507648 562.931137 343.657068
764 127.963669 551.775574 95.655845
764 113.783686 552.142097 345.419928
765 139.180936 539.746007 95.381601
765 121.375789 543.026328 346.753702
766 155.536847 528.498727 99.750764
766 128.716208 533.549743 347.470847
767 161.315415 520.035107 98.433096
767 141.409611 523.653881 348.866576
768 182.349779 508.511303 104.129997
768 156.482106 513.871079 351.681872
769 192.235555 498.775304 104.750814
769 170.893845 504.120664 354.552222
770 205.877775 489.114574 107.236685
770 183.446590 495.701653 356.734326
771 220.369583 479.861646 109.908656
771 198.658933 486.769260 359.422476
772 238.259048 471.818925 112.292786
772 210.126774 479.469016 361.729674
773 251.095250 463.531549 115.177214
773 224.128455 472.107081 364.154118
774 266.488836 457.827345 117.321002
774 240.257726 465.083090 367.584707
775 284.481257 450.173018 120.509264
775 253.225546 458.056042 370.357853
776 301.231110 444.015031 124.169992
776 270.289710 451.233778 371.922426
777 314.881072 438.017157 124.848022
777 283.766242 446.084852 374.244959
778 339.039155 430.835958 130.245414
778 299.619525 440.504916 376.670915
779 350.888913 426.684028 130.576859
779 317.934477 433.670483 379.569506
780 368.824796 420.571284 133.335026
780 333.086282 428.975123 382.089193
781 390.016880 415.329545 136.325736
781 348.088358 424.123146 383.209837
782 406.183448 411.764070 137.794944
782 363.849760 419.564724 385.470043
783 423.303910 407.131799 140.188309
783 383.593611 414.840626 388.064027
784 443.704303 402.797555 142.205128
784 399.725363 410.855990 389.840823
785 459.530932 400.161853 144.717289
785 415.731719 406.117479 391.302893
786 478.029097 395.049129 147.056215
786 433.518997 401.176447 395.323609
787 495.573227 391.621620 149.721279
787 450.608846 396.912221 398.676098
788 515.590241 387.038963 155.180367
788 466.061075 392.902862 400.882147
789 533.547502 383.464472 159.648769
789 483.071021 388.373946 404.034430
790 549.483792 379.773974 163.955879
790 498.247995 383.095152 408.725393
791 567.847967 374.463622 168.187177
791 513.237368 378.849975 413.136242
792 586.274975 370.209553 174.150115
792 531.080789 374.639728 418.912631
793 600.859461 365.541550 179.276392
793 547.326977 368.553863 423.788564
794 619.940461 360.251950 185.786011
794 562.619464 363.486146 430.036496
795 636.537311 354.913914 192.792007
795 577.391439 357.512651 436.152602
796 654.610535 350.870647 199.607094
796 590.690242 352.344004 442.099482
797 670.520964 345.973983 206.152882
797 607.273806 346.889438 448.441669
798 686.242614 340.654266 212.968104
798 620.298152 341.755250 454.098440
799 701.655325 335.464299 219.078129
799 636.533370 335.433222 460.570279
800 720.207205 328.844764 226.304852
800 653.109546 328.997314 467.109798
801 736.520096 323.304800 233.205724
801 665.319949 323.815088 472.562942
802 751.460756 316.637326 238.789655
802 680.876897 315.868736 478.873518
803 765.762907 309.641251 244.549375
803 692.136911 309.856972 483.021990
804 782.398817 303.492427 250.714429
804 708.661623 302.696523 489.401527
805 798.773700 296.958909 256.038182
805 722.616897 296.452106 494.326215
806 815.988076 290.198606 261.859153
806 736.016556 289.313259 498.837950
807 831.809620 282.728147 267.451726
807 750.329652 282.087251 503.930643
808 847.280976 276.065145 272.641230
808 763.406706 274.004308 508.262049
809 860.514847 267.987218 276.827846
809 775.907344 266.053735 511.943304
810 875.412887 260.107787 281.274239
810 792.553958 258.537058 516.506951
811 889.830244 252.829002 285.747368
811 802.346502 250.518293 519.237071
812 904.190382 244.471783 289.812034
812 815.302458 241.834784 522.885912
813 917.779852 237.173821 293.279449
813 825.195135 235.021894 526.425203
814 930.624228 230.284993 297.164545
814 836.382861 227.290035 529.061645
815 942.685320 221.774340 300.541822
815 846.942892 219.544087 531.916702
816 952.953086 214.053625 304.074961
816 854.055965 212.030534 533.660639
817 964.374915 205.731216 307.531920
817 863.919653 202.912025 536.025695
818 973.272923 197.146082 310.081614
818 873.014825 194.993050 538.833217
819 978.743921 189.143174 311.413533
819 879.132410 186.125746 540.567525
820 985.369571 180.718333 314.143874
820 882.263926 178.466116 542.256011
821 989.014661 172.648407 316.529676
821 886.601463 169.681096 543.658602
822 993.846351 164.504764 318.808115
822 887.323201 161.894537 545.094030
823 993.758927 156.636861 320.384794
823 886.554593 153.509716 546.388609
824 993.035781 149.940391 321.910617
824 885.345202 144.812044 547.018084
825 991.417758 142.233011 323.018059
825 882.170915 136.906533 548.253738
826 987.679685 133.422372 324.169474
826 880.289029 129.003530 549.029264
827 980.360803 126.008914 323.509548
827 872.791234 121.233425 549.020738
828 975.911958 118.668966 323.922077
828 866.305953 113.310123 549.093583
829 967.839693 112.608346 323.679532
829 857.035742 105.583029 547.309438
830 958.416308 105.803052 321.838860
830 851.067973 99.194231 547.686801
831 948.451379 99.845597 320.565292
831 839.718718 91.138392 545.959145
832 937.539543 95.275723 318.440395
832 830.295922 85.767894 543.994190
833 925.721147 88.592631 316.116029
833 819.853184 79.779946 541.974843
834 915.625209 84.228479 313.521681
834 807.209076 74.839924 539.068498
835 902.037905 78.576130 311.192174
835 794.713498 68.083115 537.252131
836 887.607457 73.156072 307.126593
836 781.195040 62.414172 533.639063
837 873.497447 68.512528 304.124666
837 770.937589 58.034070 532.182289
838 860.050833 64.586282 300.894194
838 754.142562 53.566765 528.174231
839 844.964643 60.708941 297.053473
839 742.128076 48.638970 525.183459
840 829.281047 56.905835 293.314722
840 727.293219 44.049247 520.806669
841 813.675788 52.517914 288.456554
841 711.382551 39.736186 516.868264
842 796.249537 48.108649 283.763584
842 698.604810 35.234783 512.966971
843 782.429058 44.296873 280.641014
843 682.765641 31.294547 509.446303
844 767.353270 41.418184 275.585061
844 665.267723 27.032086 503.833608
845 749.788027 37.128131 270.155379
845 653.941718 22.692521 501.189885
846 733.086189 33.181090 265.586780
846 638.859193 18.968884 497.081186
847 716.302839 28.918155 260.893380
847 621.918121 15.033118 492.056490
848 699.151505 25.592759 255.936424
848 605.002506 10.683492 486.177692
849 684.205912 21.539662 251.071169
849 589.981064 5.812401 482.251597
850 667.437135 17.979349 246.320906
850 574.779893 1.380758 478.203597
851 649.942365 13.102541 240.703285
851 561.685610 -1.884618 474.785112
852 635.437762 9.756009 236.507904
852 547.626730 -8.080987 470.456141
853 619.170657 3.624121 231.919578
853 532.187178 -13.067167 465.769764
854 603.372507 -0.974954 227.280219
854 516.515285 -17.381550 461.037432
855 588.515540 -6.097236 222.329803
855 503.974285 -21.864041 458.011854
856 570.342008 -11.127393 216.728842
856 486.903046 -27.595361 452.944988
857 554.673296 -15.708545 213.195386
857 474.438056 -32.595027 449.374240
858 536.094895 -20.702914 207.558050
858 455.442156 -37.899499 444.210260
859 518.530730 -25.881286 203.113823
859 444.753820 -42.957727 440.656551
860 505.475519 -30.630098 199.615580
860 430.035168 -48.544339 437.368419
861 490.168131 -36.651652 195.924840
861 419.059018 -53.888419 434.273354
862 476.637748 -42.013233 191.978968
862 402.735414 -59.916578 429.366830
863 459.916610 -47.556857 186.948018
863 387.018129 -64.685549 426.382848
864 446.559147 -53.069065 183.788882
864 374.953712 -70.556118 422.480496
865 431.672228 -57.994496 179.092178
865 357.177661 -75.971769 417.557433
866 414.277353 -62.964935 174.440769
866 347.704033 -82.347901 413.380162
867 399.046483 -68.844404 169.998319
867 334.946241 -87.626267 410.424044
868 386.216701 -74.237349 166.268322
868 321.666980 -93.902513 407.143751
869 372.952279 -80.567941 161.777345
869 309.517292 -99.700187 403.758849
870 356.105874 -86.967064 158.022745
870 297.384316 -104.751996 400.175976
871 342.130875 -92.047522 154.653523
871 282.873336 -111.406797 395.990202
872 328.065904 -98.425421 150.857674
872 270.549997 -117.629373 393.219051
873 318.119501 -104.720408 148.125455
873 258.421840 -123.688024 390.465349
874 301.937508 -110.602324 144.077858
874 247.239332 -129.770846 387.786011
875 290.155243 -116.812811 141.265168
875 234.398857 -136.834114 384.560907
876 277.770671 -122.519121 139.066067
876 225.028000 -142.603633 382.394180
877 261.548903 -129.825815 135.253369
877 211.322164 -149.831207 379.697119
878 252.590160 -137.497638 134.130375
878 200.597242 -156.324411 377.254777
879 239.736810 -143.542572 133.237693
879 189.871649 -163.427403 375.363552
880 222.490506 -151.538293 129.030892
880 179.199499 -170.781906 374.051015
881 216.348184 -157.028038 129.494964
881 170.942762 -177.535351 373.887818
882 196.704019 -163.837765 125.711501
882 153.674688 -183.229130 371.388307
883 189.696356 -169.384325 125.388477
883 145.984024 -192.034628 369.719781
884 176.124446 -176.712884 125.092364
884 135.177108 -198.123128 369.496714
885 164.847762 -185.037951 124.143247
885 122.602502 -206.587060 368.038955
886 145.746424 -192.181797 121.160114
886 115.207705 -214.663462 367.872179
887 139.907787 -203.140171 121.137668
887 104.043422 -224.424692 367.232652
888 131.039890 -209.730976 121.985157
888 91.181060 -233.231112 366.129321
889 117.865408 -220.573644 120.273998
889 88.608144 -241.691983 367.565325
890 102.951590 -228.530506 119.445558
890 79.409253 -250.114574 367.460761
891 99.499346 -237.936395 121.733225
891 63.800804 -259.950603 365.123053
892 90.474055 -246.516740 120.826971
892 49.886459 -272.069375 364.844878
893 79.224747 -257.997995 119.863972
893 49.664263 -280.309552 364.329830
894 68.243210 -269.605073 116.662703
894 44.157904 -292.235100 363.386136
895 71.377010 -279.919128 118.386755
895 41.517173 -303.600391 362.504181
896 60.715917 -292.659643 115.710236
896 35.423264 -316.167456 361.943791
897 54.131285 -308.039826 114.095582
897 29.851633 -327.870444 359.989037
898 56.144248 -319.122015 113.077789
898 31.585281 -340.058328 359.647579
899 49.777016 -335.287573 111.489506
899 31.482035 -353.592171 357.927345
900 47.846265 -347.503137 109.973924
900 31.298878 -364.052456 357.209803
