# Supplementary material for: Action Sport Cameras as an Instrument to Perform a 3D Underwater Motion Analysis
Source: PLoS One. 2016 Aug 11;11(8):e0160490. doi: 10.1371/journal.pone.0160490 (PMC4981397; doi:10.1371/journal.pone.0160490)
Supplement: S1 Supporting Information — S1.1_Calibration Quality > S1.1.1_Underwater > S1.1.1.1_Highres > S1.1.1.1.1_Calibration > File A. This is the BUNDLE_CameraParameters. This is the camera calibration parameters. File B. This is the Triad. This is the 2D coordinates of the waterproof orthogonal triad structure carrying nine spherical black markers. File C. This is the WandCalibration. This is the 2D coordinates of the wand structure carrying one spherical black marker. S1.1.1.1.2_Accuracy > File D. This is the Trial_1. This is the 2D coordinates of the first rigid bar test acquisition, carrying two markers at known distance. File E. This is the Trial_2. This is the 2D coordinates of the second rigid bar test acquisition, carrying two markers at known distance. File F. This is the Trial_3. This is the 2D coordinates of the third rigid bar test acquisition, carrying two markers at known distance. File G. This is the Trial_4. This is the 2D coordinates of the fourth rigid bar test acquisition, carrying two markers at known distance. File H. This is the Trial_5. This is the 2D coordinates of the fifth rigid bar test acquisition, carrying two markers at known distance. File I. This is the MotionSequence3D_Trial_1. This is the 3D coordinates of the first rigid bar test acquisition. File J. This is the MotionSequence3D_Trial_2. This is the 3D coordinates of the second rigid bar test acquisition. File K. This is the MotionSequence3D_Trial_3. This is the 3D coordinates of the third rigid bar test acquisition. File L. This is the MotionSequence3D_Trial_4. This is the 3D coordinates of the fourth rigid bar test acquisition. File M. This is the MotionSequence3D_Trial_5. This is the 3D coordinates of the fifth rigid bar test acquisition. S1.1.1.2_Lowres > S1.1.1.2.1_Calibration > File N. This is the BUNDLE_CameraParameters. This is the camera calibration parameters. File O. This is the Triad. This is the 2D coordinates of the waterproof orthogonal triad structure carrying nine spherical black markers. File P. Th [file pone.0160490.s001.zip › S1_SupportingInformation/S1.1_Calibration_Quality/S1.1.1_Underwater/S1.1.1.1_Highres/S1.1.1.1.2_Accuracy/File M.txt]

0 47.846265 -347.503137 109.973924
0 31.298878 -364.052456 357.209803
1 857.899243 -561.981285 364.455721
1 785.165625 -505.013696 593.422906
2 874.652293 -552.710351 370.334258
2 798.374617 -495.632992 598.600718
3 891.572408 -543.765026 376.318496
3 811.268776 -487.751572 603.483262
4 906.252652 -533.160827 382.896061
4 825.776176 -477.315390 609.266872
5 921.129372 -523.787597 387.435858
5 836.744786 -467.314628 613.021124
6 932.242138 -513.292149 391.601673
6 847.975600 -457.230042 618.012376
7 944.083603 -502.854046 396.712230
7 857.749858 -447.191270 621.330683
8 956.115141 -491.095317 401.665912
8 865.789006 -435.952832 625.421644
9 964.300811 -479.385760 404.928261
9 875.232019 -423.817541 629.881167
10 973.393365 -467.917630 409.027567
10 883.477980 -411.841694 633.330485
11 982.817609 -454.990053 412.932533
11 890.017299 -400.194101 636.414693
12 990.252411 -441.652876 416.186964
12 892.589328 -389.548736 638.336557
13 996.193717 -429.908776 418.367604
13 898.413119 -377.418925 640.395669
14 1002.337563 -416.768066 420.599218
14 903.445901 -364.456843 642.268076
15 1004.655742 -403.948345 421.439926
15 904.659628 -351.782017 642.605537
16 1010.021434 -389.161068 422.590310
16 906.395956 -339.980030 643.078987
17 1012.106442 -373.597380 421.958781
17 908.189078 -326.254793 643.256533
18 1014.225181 -358.873616 422.183543
18 909.668661 -313.515069 642.855662
19 1012.624092 -345.248930 421.027993
19 904.514065 -301.335245 640.779613
20 1011.412853 -330.567349 419.056861
20 901.858213 -290.094938 638.778394
21 1009.416983 -317.699020 417.621745
21 897.205577 -277.402286 636.150733
22 1005.591862 -304.040603 414.303881
22 894.673556 -266.427142 634.164111
23 997.219583 -291.376960 410.391032
23 888.856847 -254.867948 630.321399
24 990.065978 -279.062957 406.453623
24 882.104037 -244.807066 626.510618
25 983.027146 -265.137530 402.213940
25 871.042270 -234.262633 621.883530
26 973.026152 -252.825320 397.100163
26 860.304702 -224.568719 617.423440
27 965.234635 -243.133479 392.975975
27 850.568657 -215.982250 612.908363
28 953.808662 -233.589069 387.092413
28 839.291268 -207.836389 607.886408
29 940.773122 -224.989436 381.666116
29 829.870568 -200.778011 603.234729
30 926.042508 -217.749932 375.249680
30 814.576586 -193.952633 597.424575
31 910.141856 -211.391106 368.327602
31 800.823890 -188.005624 592.010902
32 895.736514 -206.731842 361.439374
32 786.042697 -183.676391 585.827693
33 878.420222 -202.435039 355.208566
33 769.211531 -179.619657 579.040635
34 862.576098 -199.096584 348.765267
34 756.928680 -176.439304 573.972372
35 843.937068 -195.471770 341.445858
35 742.533307 -173.808364 568.237674
36 829.507176 -193.188516 335.957631
36 726.364894 -170.168494 561.269380
37 812.387724 -189.608692 328.819812
37 709.279833 -167.283481 554.919332
38 793.662376 -186.178752 321.022619
38 693.092209 -164.115236 548.475440
39 774.912854 -182.731515 313.796241
39 677.189071 -161.475755 542.936339
40 758.521144 -180.344056 306.750723
40 661.796306 -158.445365 536.056189
41 740.373483 -178.212752 300.263607
41 645.350135 -155.816570 530.447009
42 721.476432 -175.276290 293.602179
42 627.480274 -152.810153 523.357162
43 703.507962 -172.887151 285.931248
43 612.881858 -151.120282 517.456559
44 685.093493 -171.238714 278.824820
44 594.996133 -148.800413 511.261971
45 666.415516 -168.553147 272.195564
45 579.778602 -146.288276 504.539024
46 649.251263 -165.651795 266.651769
46 560.728950 -143.726022 498.618865
47 629.179357 -163.330190 258.576857
47 545.759848 -140.310081 493.033694
48 611.687498 -161.288385 252.301951
48 531.757507 -138.768761 487.723447
49 593.790994 -160.910785 246.327206
49 514.064039 -136.773086 482.299551
50 574.556582 -158.844812 239.644736
50 494.886348 -136.034399 476.013313
51 558.583257 -157.466486 234.564967
51 480.445496 -133.450669 471.220414
52 537.235928 -155.900888 227.726685
52 464.354209 -132.102039 466.003288
53 522.843081 -153.669852 223.380126
53 448.814906 -129.866913 461.390395
54 504.564783 -152.613330 217.356303
54 433.027788 -128.341018 456.172500
55 486.654345 -150.750198 212.299031
55 416.826253 -126.402020 451.453913
56 469.887130 -149.839240 207.754542
56 402.836986 -124.345478 447.603727
57 450.472869 -148.579559 201.181599
57 385.841723 -124.193025 442.380278
58 433.464033 -148.266708 196.170350
58 369.484110 -121.973355 436.801728
59 414.091502 -147.248090 190.393092
59 355.955695 -120.889583 432.615265
60 399.291443 -146.246851 185.799476
60 343.375918 -119.287291 428.977654
61 383.412151 -145.573045 182.357583
61 325.960547 -118.356555 424.407734
62 369.437370 -144.013334 178.718645
62 309.949021 -116.966570 420.509238
63 350.708923 -143.489214 173.855467
63 300.932811 -115.182285 417.522741
64 334.470937 -141.386126 170.455219
64 285.210143 -113.513562 413.696745
65 320.221117 -139.289688 167.777235
65 273.269301 -110.894464 411.614089
66 306.987256 -138.680445 165.081717
66 260.128709 -108.731602 409.190839
67 290.332763 -137.412226 160.497892
67 245.439867 -107.301195 406.175452
68 278.423115 -134.940755 160.391519
68 234.476432 -105.135329 404.212353
69 262.384016 -132.361306 157.887304
69 222.106048 -102.561269 402.294590
70 249.491064 -130.145279 156.633936
70 209.940517 -99.603778 401.257882
71 232.767838 -127.006645 154.066234
71 196.083608 -97.027704 400.189539
72 217.313007 -123.883440 151.213445
72 184.420374 -94.147192 398.260785
73 209.260614 -121.083041 152.821403
73 171.042137 -90.664440 397.534238
74 200.709597 -118.880291 153.724320
74 157.879697 -88.228414 397.212059
75 185.579332 -116.120837 152.248840
75 151.561579 -83.936304 397.136360
76 173.428729 -112.992629 152.379832
76 142.883624 -80.339244 398.099564
77 164.701133 -108.585728 153.004069
77 127.248861 -75.381749 396.008610
78 149.445055 -104.597131 150.741857
78 119.422899 -71.103665 396.877818
79 140.858156 -100.128562 151.283325
79 107.270052 -67.099877 395.812874
80 127.083126 -96.278094 150.255158
80 102.382396 -62.121413 396.164838
81 118.341801 -90.776806 151.022672
81 92.662702 -56.391980 396.405388
82 106.404953 -84.994290 151.033093
82 84.619939 -50.706740 396.573846
83 101.802015 -81.628246 151.008417
83 76.166204 -46.715214 396.460797
84 89.360345 -75.683700 148.714506
84 67.085633 -40.001786 395.936489
85 83.230587 -68.803129 149.954788
85 60.989231 -33.180452 396.547426
86 76.532035 -63.104224 149.626856
86 56.233612 -27.128581 396.750541
87 70.951921 -56.743562 150.437203
87 49.788381 -21.414198 395.632025
88 61.486186 -51.467772 149.516585
88 46.315344 -14.701747 397.020105
89 60.140350 -44.932034 151.268546
89 41.062884 -6.453124 397.360151
90 52.323387 -38.500584 150.417789
90 33.305653 0.192664 396.415887
91 49.888681 -30.436711 149.780681
91 34.349691 7.761923 397.446111
92 44.471138 -22.945898 150.456445
92 28.055413 15.505121 396.615705
93 44.858504 -15.536483 150.034004
93 28.068105 23.789910 397.332439
94 45.507125 -9.032987 152.632177
94 30.253228 31.514916 397.936906
95 46.591539 -0.973483 154.439504
95 31.392302 38.072270 399.470526
96 45.183240 6.506835 154.577423
96 31.118925 46.935291 401.252182
97 48.729381 15.518295 157.943681
97 34.409230 54.626561 403.903055
98 49.109801 24.382228 158.158179
98 37.238186 63.584016 406.735410
99 51.503382 31.650937 160.799726
99 41.974430 72.019233 408.705048
100 57.890782 39.016939 164.623133
100 47.610864 81.310492 411.112663
101 68.656245 47.151575 167.880569
101 54.192270 88.193052 414.194255
102 74.036041 56.186426 169.009914
102 56.092174 96.627584 414.293482
103 82.733281 62.541551 171.634882
103 68.493133 105.473899 418.122109
104 91.877481 71.367525 175.174467
104 75.432144 113.223591 421.009656
105 101.880872 78.709083 177.547458
105 84.636264 121.693752 422.996387
106 111.961125 85.247767 180.061323
106 98.703528 127.885764 426.045261
107 125.083434 92.940065 182.672434
107 105.471837 135.929038 428.469521
108 136.108872 100.228987 183.302013
108 117.962802 142.634334 430.044200
109 152.583282 107.261385 187.218017
109 129.262965 149.017936 432.387066
110 166.087471 113.633823 190.241015
110 141.859582 156.517190 434.696201
111 176.455525 120.621854 191.855579
111 154.520099 162.615857 437.098734
112 190.421804 126.885653 192.676666
112 164.882568 169.599209 437.906286
113 204.721251 132.678480 195.119464
113 179.871097 176.454970 441.332259
114 218.083838 138.228229 197.232050
114 193.154262 180.892694 443.571186
115 231.395608 143.600675 199.455296
115 204.694348 187.573060 444.653531
116 246.247436 148.983642 202.062887
116 218.373335 193.009475 446.943768
117 264.277243 154.699641 205.302791
117 232.659606 197.554648 449.750520
118 277.471582 160.530062 205.379862
118 244.101941 203.625768 450.778754
119 294.149610 165.888866 209.596408
119 262.352590 208.844894 453.585890
120 305.406817 170.596226 210.736165
120 274.991521 213.780156 456.206090
121 322.438370 175.966419 213.873713
121 288.834815 220.349194 458.291971
122 334.965881 180.169916 216.394157
122 301.939305 225.857053 460.081840
123 352.577893 185.698347 218.378808
123 316.979137 230.407824 462.310446
124 370.701047 190.641174 221.181404
124 332.117381 236.842657 464.661216
125 383.983429 195.585121 223.880796
125 347.395999 241.890628 467.848863
126 400.325726 200.534094 226.431755
126 363.866659 247.500627 470.031391
127 416.781162 206.358037 229.156590
127 376.312083 252.115728 472.621248
128 432.487964 211.926420 231.994185
128 392.646556 258.567442 474.585559
129 449.775739 217.651241 235.169697
129 403.897284 264.728869 476.529919
130 466.750344 222.920694 238.065447
130 420.547498 270.417355 479.511740
131 482.373881 228.957378 240.888291
131 433.846619 276.260964 481.919052
132 499.915375 234.916811 244.101353
132 448.362651 282.320072 484.475369
133 515.025051 240.755873 247.845155
133 465.503853 288.864865 488.156858
134 531.358492 247.228707 250.556022
134 481.127086 294.692460 491.965585
135 546.764491 253.834725 254.571413
135 492.878069 300.756442 494.529206
136 559.863981 261.423529 258.288284
136 507.868188 308.008835 497.045747
137 574.296457 267.680871 260.650708
137 521.870660 315.469483 501.090619
138 589.107406 274.562089 264.896181
138 531.060872 322.268594 504.512643
139 605.107335 280.814585 269.878633
139 547.270190 328.938859 508.797838
140 619.925760 288.694567 273.797209
140 559.346738 336.303525 511.501264
141 634.188044 296.586513 277.426122
141 573.495544 344.612851 515.510132
142 646.639805 303.642141 281.743472
142 584.273819 350.750911 519.054299
143 660.457751 311.005214 286.034953
143 598.108134 358.211956 523.753636
144 674.057773 318.991694 290.226804
144 611.891793 367.247224 528.453150
145 688.077175 327.941457 294.832413
145 624.764639 374.833643 532.760963
146 701.978626 335.191601 299.258108
146 636.538860 383.009529 537.098522
147 713.606971 343.541053 303.358805
147 649.609183 391.446601 539.773308
148 726.264430 352.137116 307.310436
148 659.954624 399.519499 545.524201
149 738.737548 360.363078 312.477352
149 671.099238 408.424571 548.927533
150 751.923347 368.651855 316.793105
150 682.503258 416.545999 552.688429
151 764.979720 378.611067 321.611353
151 693.521994 425.776881 557.066776
152 778.209347 388.664754 326.170623
152 704.939269 435.069851 561.244178
153 790.228509 398.151663 330.461935
153 716.096169 443.803112 565.309023
154 804.086850 408.452586 334.803934
154 727.861902 453.423233 569.543645
155 816.012369 418.199971 339.302530
155 738.231940 462.803203 572.647499
156 830.069767 428.001078 343.283335
156 750.400218 472.136910 576.708001
157 841.288481 438.799561 346.606583
157 761.107634 482.672904 579.788913
158 851.203583 448.849409 348.692331
158 772.621503 493.180589 582.375506
159 863.260562 460.410325 351.667401
159 781.041665 501.970324 584.606825
160 874.931258 471.469822 354.045213
160 789.987597 512.403291 586.004989
161 885.041999 482.322116 355.573705
161 799.426449 523.516897 588.381299
162 897.879789 493.791964 358.589904
162 807.350832 532.135928 589.724560
163 906.831157 504.180584 360.306592
163 816.520957 542.151723 590.933042
164 914.531965 515.583978 361.071716
164 822.328404 553.007690 591.346882
165 922.631030 527.078766 361.501097
165 828.026779 562.361960 591.401954
166 928.050570 537.966182 361.310326
166 832.011974 573.017279 590.970007
167 934.000595 548.994449 361.914224
167 838.188517 583.150461 591.711373
168 937.361053 560.254504 360.771258
168 841.513045 593.447131 591.230137
169 943.430770 570.989819 361.652280
169 842.768885 603.138694 589.664543
170 944.675108 581.655186 359.552736
170 846.774076 612.455812 588.750635
171 945.314010 592.932848 359.070934
171 842.430495 623.403440 587.102831
172 945.529766 602.781229 358.177759
172 844.974601 632.418422 585.753740
173 943.701677 612.958114 355.770662
173 842.444318 641.282007 584.240557
174 943.533900 622.289158 354.989641
174 838.082374 650.940805 582.277319
175 937.439892 632.256429 351.661946
175 835.892986 659.258799 579.765891
176 932.732076 640.295903 349.332381
176 829.432874 667.229282 577.646763
177 925.428956 649.784574 347.078626
177 822.849055 675.850104 575.014599
178 918.830097 656.417924 344.089721
178 816.558411 682.615010 572.078925
179 911.233967 664.192736 341.036532
179 807.611170 690.107311 568.810557
180 902.284920 671.446762 337.751961
180 800.100702 696.322931 566.621232
181 892.432390 678.062282 333.593219
181 789.800363 703.209260 562.334077
182 881.843889 685.176262 329.970202
182 779.820491 709.498939 558.969382
183 870.349497 690.140933 325.933132
183 769.296523 714.703338 555.403381
184 858.978590 695.326816 321.907412
184 757.767888 720.296800 551.216833
185 846.184678 700.967991 317.080979
185 744.466520 725.039527 546.058182
186 831.967226 705.977623 312.169595
186 732.869557 729.605306 542.072933
187 819.586885 710.322090 307.232990
187 722.323631 733.317331 538.738544
188 806.472424 714.647015 302.791625
188 709.560272 737.375392 533.764410
189 793.299619 717.775465 298.653674
189 694.638258 742.348505 528.838975
190 778.535024 721.749741 293.536232
190 681.754222 745.453827 524.497548
191 764.721024 724.950115 288.669965
191 667.721049 748.906269 519.266333
192 749.330929 728.321349 284.021470
192 654.431664 751.899457 515.465160
193 734.118377 730.791901 279.285400
193 640.755068 754.825582 511.778800
194 719.286673 734.010267 274.429727
194 626.704210 757.746250 507.774085
195 702.467252 737.006166 269.045705
195 613.057859 760.478012 503.969036
196 686.723310 738.398368 265.099023
196 598.323644 761.910113 499.467243
197 670.022416 740.801064 260.636700
197 585.888187 763.604258 494.890188
198 653.990909 742.440413 255.653140
198 569.869121 766.297639 491.428120
199 641.549091 743.838483 251.881674
199 554.723137 767.325213 487.249828
200 624.379008 745.499608 247.923443
200 540.173051 769.292071 484.021353
201 608.388163 747.293094 244.707217
201 526.159597 771.182727 480.424482
202 592.037915 747.770315 240.269658
202 511.814221 772.276563 478.103494
203 577.627907 747.378200 237.553550
203 497.534795 773.302090 474.197454
204 563.802790 747.886583 234.733340
204 482.002934 773.588214 471.122767
205 546.255781 748.538336 229.889926
205 466.323278 775.086409 468.926435
206 530.054554 749.504806 226.897683
206 451.035617 775.773078 465.473458
207 513.393321 749.913850 223.208624
207 439.087292 776.369752 462.912593
208 495.767429 750.139017 218.390307
208 421.481161 777.113832 458.076987
209 482.337411 750.361908 216.235515
209 407.657361 778.185886 456.365178
210 466.937224 749.964807 213.738236
210 393.853388 778.373176 452.971149
211 450.827936 750.514579 211.709343
211 377.366633 779.813377 450.443466
212 432.308223 750.675368 206.713285
212 365.705518 780.115960 447.365646
213 419.270458 751.120239 204.000272
213 352.956511 781.336546 444.626662
214 400.814535 752.422381 199.148646
214 336.705042 782.184183 441.272428
215 385.473236 752.346611 197.204481
215 320.830251 783.100673 437.991685
216 370.162382 752.078577 193.693848
216 306.021316 784.073145 434.831608
217 354.841674 752.844053 189.915778
217 289.713251 784.646121 430.284160
218 339.244249 752.969371 188.435190
218 276.401144 785.396181 429.248313
219 319.688676 752.630030 183.322217
219 262.817656 786.146455 426.732445
220 304.069594 752.522915 180.505451
220 251.983963 788.154575 424.802928
221 286.240962 753.733000 177.960013
221 235.634822 788.752285 421.234717
222 272.934234 753.326605 176.780099
222 221.436234 789.908542 419.098852
223 255.834791 754.796587 173.021615
223 208.011279 790.585482 417.335453
224 239.483092 754.692169 169.982249
224 194.226014 793.529254 414.939777
225 223.058842 756.419154 168.384663
225 181.416871 794.521057 413.244755
226 209.232102 758.214109 167.076404
226 166.174697 797.544586 410.824231
227 195.275506 760.284412 163.654295
227 156.041379 799.617730 409.349684
228 178.389068 761.350899 162.058855
228 141.499328 802.723091 408.364864
229 164.598531 764.363677 160.271717
229 130.484013 805.657753 406.824869
230 151.289070 766.505950 158.894889
230 113.941972 809.843727 402.545022
231 137.918220 769.699056 157.433757
231 103.689910 813.138668 402.062857
232 121.607714 773.632081 154.576309
232 90.786260 818.980188 400.286836
233 110.550409 778.959574 154.216870
233 82.181143 823.693481 399.121570
234 95.584894 784.618349 153.600546
234 70.587439 828.605314 397.598373
235 86.802215 789.515566 152.952359
235 61.556839 835.768913 397.110167
236 77.008626 796.299098 152.797043
236 51.612168 841.188913 397.610174
237 63.294959 802.328289 152.524400
237 43.394679 849.620798 398.499572
238 56.519198 811.064600 152.522665
238 34.043214 857.493473 397.609767
239 43.187085 818.120476 152.472402
239 25.132783 864.592112 397.008597
240 35.870297 825.070603 154.338010
240 20.614455 872.617121 399.216897
241 27.088789 834.638859 153.862364
241 14.341614 883.338930 400.796336
242 20.538957 844.097717 155.881960
242 7.902082 892.042352 400.740866
243 14.509476 852.830212 157.768044
243 0.028565 901.088019 399.249874
244 5.812515 865.233035 156.473205
244 -3.761457 912.295725 402.831027
245 1.343646 874.869991 158.381899
245 -9.615899 924.601719 401.690538
246 -2.073673 886.677078 158.409934
246 -9.551409 934.614834 403.125923
247 -7.456734 897.569224 158.619824
247 -17.581604 946.578862 402.846491
248 -14.235706 910.517973 156.947763
248 -16.381464 957.940131 402.540053
249 -16.750417 924.077425 157.281734
249 -18.835723 971.721164 403.980686
250 -21.327776 935.936251 156.595976
250 -20.811123 983.223330 402.632355
251 -16.756580 951.398094 157.244140
251 -18.780968 993.762665 403.045859
252 -17.878056 963.154052 156.863864
252 -24.749904 1007.278340 402.546052
253 -14.726479 977.677181 158.363877
253 -18.674001 1019.556768 404.168049
254 -11.811178 992.366048 157.372901
254 -14.780679 1032.589240 402.652974
255 -4.253311 1002.929732 157.942532
255 -3.710538 1043.913693 404.516063
256 -3.164133 1017.845289 156.518410
256 3.865597 1054.734121 404.526622
257 -3.906420 1028.494999 153.340063
257 2.008634 1067.627057 402.901363
258 5.427078 1041.847621 155.659164
258 6.524306 1079.085086 401.704931
259 18.576278 1053.691911 156.679661
259 18.345950 1089.332597 403.792711
260 27.204975 1067.260489 156.733251
260 25.375206 1101.053609 403.917086
261 35.311181 1078.109525 156.744353
261 35.097094 1111.295109 403.764656
262 48.731186 1087.860924 158.304948
262 49.205361 1122.622899 405.574357
263 61.273515 1097.679699 158.821724
263 51.715800 1132.410963 404.504582
264 67.454377 1108.279905 157.628626
264 59.425382 1143.756792 403.981675
265 76.770794 1117.807475 159.058674
265 68.740687 1152.231010 405.150241
266 88.546499 1126.651534 160.560067
266 81.150943 1160.029066 406.635175
267 104.842417 1134.328885 164.058526
267 96.892495 1167.455626 409.901898
268 117.931070 1143.005121 163.708671
268 106.160032 1176.795149 410.769581
269 131.133916 1151.929496 164.741284
269 120.099224 1184.672224 413.586525
270 142.317370 1158.995018 167.219795
270 128.399148 1193.226555 414.022193
271 155.743939 1167.747322 170.163460
271 139.191780 1201.458699 416.246381
272 171.343313 1173.816572 173.151033
272 150.119580 1209.372361 418.495582
273 190.657653 1181.172181 178.252213
273 162.564218 1217.227866 420.574771
274 199.400369 1188.459903 178.701879
274 172.356991 1225.336055 422.384387
275 209.020110 1196.114919 179.879440
275 183.853175 1233.824060 426.551036
276 227.762573 1204.092391 185.400936
276 191.686963 1242.843873 426.880468
277 233.467993 1212.416649 187.797637
277 203.554892 1250.231950 431.811331
278 247.504333 1219.928772 190.097516
278 214.421170 1258.258928 435.954844
279 255.541612 1228.630085 192.053008
279 222.059395 1267.475541 437.030243
280 267.557760 1236.422792 197.537698
280 228.920298 1277.009719 440.349562
281 276.648561 1245.888808 201.076828
281 238.218755 1284.582939 442.812073
282 285.711759 1253.401344 203.885784
282 241.589996 1295.486004 445.400488
283 289.358598 1262.501745 206.611165
283 251.287047 1304.337747 448.728407
284 297.231082 1273.762873 208.776477
284 253.554911 1314.341380 450.723929
285 307.143127 1283.173094 212.334415
285 263.686803 1323.260508 455.327636
286 307.685023 1294.759018 212.956863
286 260.968090 1334.648986 455.252941
287 312.518541 1307.169598 216.880713
287 269.868836 1345.121305 458.518631
288 315.568364 1318.339806 218.107781
288 264.017427 1357.466376 457.799154
289 315.504221 1329.380691 218.167719
289 270.606070 1368.273924 461.198827
290 323.579269 1338.751040 220.844505
290 275.185212 1377.143975 462.551729
291 320.930648 1349.878357 220.216361
291 267.287187 1390.842424 460.903183
292 321.312517 1362.594063 220.670122
292 267.358818 1401.682846 460.416779
293 322.855815 1373.675830 221.093526
293 266.821866 1412.978385 461.149711
294 321.760997 1384.023989 221.104691
294 265.599470 1423.286126 460.831648
295 315.350688 1397.251017 218.740586
295 264.190412 1435.276626 460.629706
296 313.601025 1410.052775 218.243616
296 265.742889 1445.790992 460.590274
297 316.421886 1421.415529 219.473643
297 264.216500 1456.006598 460.177743
298 308.640042 1433.041102 215.832204
298 253.815348 1470.403960 457.803360
299 304.714002 1445.968491 214.712542
299 255.237864 1479.632732 456.691793
300 294.772063 1457.554085 212.167645
300 248.475126 1491.648918 455.397151
301 294.069895 1467.584788 211.707041
301 241.942797 1501.844180 453.694302
302 287.434567 1478.647911 209.364667
302 236.350246 1512.137148 451.193704
303 274.688303 1491.281923 204.486760
303 228.772832 1524.296444 448.820797
304 272.551917 1500.743543 203.010646
304 221.290555 1535.053076 444.419696
305 268.964999 1511.569651 201.562867
305 217.803232 1545.006482 442.716779
306 262.425207 1522.141136 197.333376
306 207.096509 1556.777958 438.026108
307 249.514670 1534.114569 192.990208
307 204.112557 1563.986008 435.775640
308 242.273769 1543.604945 188.682702
308 194.801494 1575.879973 431.654369
309 240.730346 1553.621555 187.337978
309 190.378371 1584.131223 428.783171
310 230.348910 1563.407980 182.346249
310 180.116626 1592.820017 424.472549
311 212.871105 1575.456276 176.764047
311 169.538827 1602.983756 419.911171
312 212.887397 1583.051655 173.926730
312 162.301669 1611.762252 416.543264
313 198.424222 1593.152347 167.228114
313 154.829112 1619.481586 411.705139
314 191.688287 1601.679818 165.031567
314 143.024024 1627.418746 406.935207
315 179.318709 1612.521291 158.269585
315 134.924317 1635.327077 403.976208
316 166.894081 1621.114630 154.822336
316 127.212878 1641.189732 400.220041
317 162.964870 1626.805893 152.579912
317 117.468549 1647.721409 396.336800
318 147.230001 1636.861453 148.082173
318 104.575645 1653.838829 392.782133
319 137.113675 1641.970718 145.159468
319 94.658856 1659.349225 389.645727
320 120.999705 1648.308797 140.509619
320 82.403991 1663.211183 386.407929
321 106.232610 1652.832864 137.264728
321 76.660969 1665.791182 383.498574
322 93.666008 1658.083020 133.829571
322 63.281681 1669.494152 381.050755
323 82.895380 1659.045873 131.774536
323 54.959208 1670.324537 379.714621
324 71.074541 1661.775343 130.178080
324 42.260314 1672.013341 376.216139
325 58.525874 1662.622882 126.261967
325 36.859281 1671.216974 375.370087
326 56.505541 1658.896900 126.000163
326 17.634705 1673.283097 370.749883
327 40.009549 1660.487625 122.719815
327 12.862905 1670.063280 369.844511
328 27.868730 1658.135800 120.184862
328 9.114691 1667.613425 369.187560
329 9.264838 1656.261989 116.842915
329 -5.276760 1665.535974 365.825853
330 5.157426 1654.069049 114.792555
330 -10.868585 1663.540156 365.120147
331 -0.334001 1648.992965 115.118306
331 -18.781635 1659.040465 363.706492
332 -0.994565 1644.074516 115.829461
332 -35.724968 1659.478241 360.547923
333 -11.856207 1640.541436 114.188990
333 -36.705799 1654.577697 360.820303
334 -23.935472 1636.000395 112.660080
334 -39.367681 1648.373680 360.369749
335 -29.177241 1629.242058 112.611813
335 -53.747056 1644.454758 358.359730
336 -36.612182 1625.188236 112.365232
336 -53.573588 1638.943156 359.148763
337 -40.712962 1619.178652 111.426709
337 -65.698464 1634.421352 357.418454
338 -58.019132 1613.395520 108.442872
338 -68.728906 1629.199286 356.924379
339 -59.017773 1605.710482 109.185417
339 -70.981572 1621.388490 356.944433
340 -64.628953 1600.047307 107.273678
340 -76.616629 1616.405099 357.099214
341 -72.353800 1593.613735 106.969857
341 -84.045008 1609.366949 356.569736
342 -81.676825 1587.872377 104.567984
342 -99.017813 1604.023707 351.395061
343 -83.312107 1579.056324 106.839358
343 -95.111948 1596.983806 354.137534
344 -84.676785 1571.037460 108.093658
344 -100.485312 1590.428991 354.444529
345 -92.720634 1563.969553 107.631002
345 -102.830879 1583.637210 355.865283
346 -96.129840 1557.196694 107.741668
346 -103.521361 1575.270687 357.909131
347 -98.138073 1546.262533 109.821850
347 -110.754515 1570.218027 357.419545
348 -103.243976 1538.958812 110.371193
348 -112.664321 1562.407847 358.346022
349 -98.453892 1529.231697 114.009767
349 -113.286142 1555.862065 358.824039
350 -108.308171 1524.073765 112.340931
350 -110.830092 1547.652616 361.108372
351 -115.015859 1518.621546 113.063646
351 -109.568231 1541.774095 364.193194
352 -105.195980 1508.534248 115.094207
352 -110.821964 1535.148775 365.857091
353 -108.051369 1500.730312 117.935645
353 -109.442780 1526.181750 367.934124
354 -96.028231 1491.684595 123.212103
354 -105.327007 1519.971741 370.349764
355 -99.121392 1485.226807 123.939977
355 -102.112173 1511.487422 371.610298
356 -85.789303 1472.423201 127.641030
356 -94.089916 1503.324819 377.181665
357 -87.777676 1465.987973 128.917418
357 -91.652171 1496.600368 378.440108
358 -75.557302 1457.664231 134.209829
358 -81.735842 1490.180196 381.432427
359 -63.271766 1447.138251 141.257801
359 -77.339793 1483.656937 383.527092
360 -62.377908 1441.143771 141.812099
360 -74.424730 1479.411642 388.076394
361 -52.370476 1433.507838 145.999898
361 -68.345601 1474.776184 390.082818
362 -47.858966 1428.409579 147.760150
362 -52.021004 1466.421176 396.745872
363 -34.948805 1421.450066 152.704993
363 -55.879688 1466.706726 396.184573
364 -24.296604 1416.406475 158.473204
364 -47.337352 1461.744387 401.485574
365 -12.465794 1411.953846 163.529236
365 -35.004867 1458.458502 406.229040
366 -2.162749 1409.000646 167.255643
366 -24.187989 1456.873692 410.808003
367 13.400910 1404.842438 173.017976
367 -12.903830 1455.457688 414.696290
368 21.957978 1404.047916 176.138285
368 0.020014 1454.464052 419.855193
369 32.195383 1404.682442 181.134787
369 8.836137 1455.817081 423.713070
370 39.964678 1403.932682 183.242061
370 13.308903 1458.476579 425.174409
371 60.137145 1404.434103 191.109339
371 25.805849 1460.268994 430.652579
372 70.547914 1406.381584 195.263979
372 38.701495 1461.630676 435.521427
373 79.847618 1410.013150 198.517554
373 52.239950 1465.123923 439.212450
374 86.993934 1413.555675 200.679621
374 60.301397 1469.392408 442.308981
375 108.045213 1418.693247 207.048696
375 71.765492 1473.607895 445.830857
376 119.559686 1424.744991 209.650200
376 78.620624 1480.309770 447.817052
377 128.193778 1432.679373 212.223314
377 92.986215 1486.625081 452.583002
378 136.975717 1438.590548 214.143516
378 95.267431 1495.682910 452.148009
379 145.678857 1446.519542 215.411004
379 101.666237 1503.031376 454.633060
380 157.667344 1453.848298 219.721408
380 114.387876 1509.689459 457.347680
381 163.877314 1463.798978 221.008213
381 120.604169 1518.601129 458.663928
382 173.863300 1471.425639 222.508811
382 128.046972 1526.454604 460.102558
383 178.135420 1483.563913 222.616023
383 131.755665 1535.903583 460.891114
384 186.002827 1493.805922 223.318515
384 137.262074 1546.181517 462.253697
385 194.754983 1502.982850 225.189046
385 137.833097 1556.754992 461.486165
386 194.830900 1514.509689 226.182521
386 144.594722 1565.531835 463.267190
387 200.541387 1524.098176 225.589915
387 151.160229 1574.314216 464.015752
388 197.551152 1536.540442 223.766019
388 152.073665 1583.792027 463.418125
389 208.352088 1544.508218 226.817004
389 152.537667 1594.688843 462.963079
390 203.756081 1558.109761 221.633142
390 151.270742 1604.997526 462.169333
391 204.386728 1569.068381 223.042707
391 146.401878 1617.755094 459.813877
392 201.487387 1582.001133 222.265272
392 148.549290 1628.168730 459.312935
393 197.738804 1593.476806 219.399696
393 146.118527 1638.461149 459.216586
394 199.304821 1604.129284 219.217869
394 148.772659 1648.119632 458.752890
395 190.275598 1616.604852 215.747465
395 140.486659 1658.655964 456.964772
396 189.834124 1628.275597 214.913395
396 140.066144 1668.580690 454.177211
397 188.215078 1639.639708 214.058593
397 135.553572 1678.788486 453.878219
398 179.086227 1651.688042 210.667126
398 129.899597 1688.347314 451.570602
399 172.523949 1663.931590 207.973303
399 129.006504 1698.606567 450.902252
400 173.783045 1672.851754 207.810714
400 119.050118 1709.175676 446.473237
401 167.585977 1683.465419 205.757534
401 116.070039 1718.893901 446.181534
402 158.409911 1694.435429 202.195296
402 108.592139 1730.022349 442.637739
403 152.518804 1706.503054 200.075152
403 101.632448 1739.584675 439.843534
404 147.140028 1715.627579 196.596425
404 96.702356 1745.921039 437.465106
405 139.211431 1725.494716 192.550453
405 90.375557 1755.131360 434.707650
406 127.968219 1736.189856 188.198123
406 87.648337 1762.385248 431.298567
407 120.453140 1746.775947 184.197553
407 81.092438 1770.757671 428.083653
408 120.264844 1752.620055 181.400590
408 68.933595 1780.313535 423.441612
409 108.902839 1764.723676 176.256535
409 67.375666 1787.566384 420.786263
410 105.148533 1771.461476 173.186629
410 63.527194 1793.995043 418.143248
411 97.833215 1779.912520 170.527184
411 53.808420 1801.398834 414.033108
412 83.881860 1789.266136 165.384322
412 54.632653 1806.207342 412.046277
413 85.066734 1793.349845 163.333371
413 44.113580 1813.439130 407.500258
414 74.907768 1802.710978 158.831084
414 39.825914 1818.066045 403.655496
415 73.355244 1806.398862 155.101653
415 34.435104 1823.050641 400.402485
416 64.160812 1814.328631 150.312981
416 32.105462 1826.687965 395.918798
417 52.173242 1821.996218 144.900830
417 26.507652 1831.954497 392.270950
418 50.631246 1826.981016 140.861059
418 21.331246 1834.651965 388.860348
419 43.956838 1829.830764 137.048006
419 8.182285 1840.727913 383.936311
420 31.537673 1837.121360 131.241912
420 6.985152 1843.187279 381.002555
421 32.981603 1838.634476 130.568861
421 1.405616 1845.719475 378.064989
422 30.878156 1841.117332 129.071174
422 -5.223026 1847.068895 373.839177
423 19.366968 1845.835872 124.600599
423 -1.369868 1847.177433 373.837045
424 17.308097 1845.281879 125.075135
424 -12.484667 1849.706004 370.059133
425 12.528397 1847.783755 122.085277
425 -20.295462 1850.416747 366.935067
426 2.641630 1850.324076 119.564294
426 -27.611552 1853.497094 363.871176
427 -5.384164 1851.002701 115.642253
427 -28.822323 1850.352786 364.177401
428 -16.770132 1852.433212 112.954521
428 -36.775029 1849.508177 360.738075
429 -17.174282 1849.534025 113.489749
429 -38.874083 1848.104462 362.025791
430 -26.338874 1848.317235 112.673980
430 -48.041560 1846.358759 359.819707
431 -25.835900 1845.659694 114.348718
431 -52.052323 1842.715822 359.679323
432 -38.610733 1845.226799 111.692181
432 -63.162572 1842.172388 358.413685
433 -46.304224 1841.785095 110.521443
433 -59.147936 1835.664540 359.333000
434 -43.487952 1834.912438 112.326737
434 -67.801998 1830.541047 357.931261
435 -56.122953 1833.688526 111.199782
435 -65.382359 1825.569733 360.960457
436 -52.606570 1825.736095 113.696680
436 -74.943775 1820.725024 361.699448
437 -58.710434 1821.043761 111.937398
437 -72.441417 1813.911322 363.044068
438 -65.641303 1813.129131 114.127538
438 -75.808313 1807.063355 362.545808
439 -60.164596 1805.522935 116.012367
439 -74.223578 1799.464014 364.330590
440 -68.702786 1800.635833 116.072507
440 -78.847789 1792.212809 364.016885
441 -57.711975 1788.745488 121.743402
441 -81.646552 1785.126942 365.048178
442 -64.465719 1782.478226 119.188911
442 -89.964104 1780.031127 363.941547
443 -62.927458 1775.417555 118.959868
443 -75.282234 1766.085019 366.955828
444 -66.489461 1766.562549 121.245860
444 -83.311911 1760.511143 366.863052
445 -64.432930 1756.186770 121.568830
445 -75.184712 1750.396196 369.391780
446 -60.676549 1747.800318 122.563791
446 -72.626015 1741.105248 369.981430
447 -65.655482 1738.720479 122.075245
447 -73.872703 1733.283481 372.202695
448 -53.529457 1726.450128 124.849830
448 -74.436660 1722.941623 371.026349
449 -54.207971 1716.313158 126.510279
449 -62.803925 1713.081084 375.431562
450 -51.200258 1706.973602 126.761763
450 -56.309504 1703.020186 375.482065
451 -43.727495 1695.596979 127.608186
451 -50.519171 1694.305149 377.511141
452 -32.968540 1685.282015 130.418286
452 -41.012682 1683.169156 379.026807
453 -29.752567 1677.111734 130.660513
453 -36.877276 1674.144953 379.000980
454 -20.607582 1666.785941 132.612945
454 -24.495911 1661.665208 381.894179
455 -4.635990 1655.083632 135.870438
455 -19.154114 1655.907663 382.996194
456 1.728288 1645.165997 135.197146
456 -9.128107 1646.467456 383.924412
457 17.466746 1637.062168 139.546422
457 -2.044999 1640.726269 385.330061
458 31.551490 1626.659192 141.960690
458 11.301080 1631.607137 387.259344
459 41.971311 1618.539216 142.913011
459 25.043295 1621.828983 390.375507
460 54.434731 1611.420574 145.127643
460 36.920537 1615.147719 392.299000
461 72.965336 1602.994897 146.467399
461 47.216055 1608.455803 394.601767
462 83.611084 1597.353371 147.933621
462 64.347684 1602.722783 395.099131
463 99.951789 1591.673982 149.668526
463 80.112653 1596.725383 398.477650
464 119.640520 1586.750054 151.843604
464 95.158003 1592.284175 399.619078
465 141.152226 1581.120619 155.457602
465 114.138205 1587.396750 402.675344
466 153.095374 1578.591536 155.381598
466 133.915298 1582.456181 404.851600
467 177.000117 1574.161196 157.885890
467 147.166641 1579.969729 405.042774
468 195.265030 1568.826711 159.939761
468 159.542127 1578.953005 406.641131
469 210.478177 1567.201441 162.217766
469 180.458990 1574.354059 409.542367
470 232.035725 1566.308884 163.448049
470 201.853516 1571.974241 413.577046
471 256.447460 1563.665611 168.551070
471 214.696395 1571.590433 414.122138
472 272.116054 1563.079427 170.861734
472 236.359054 1568.695001 417.333352
473 272.116054 1563.079427 170.861734
473 253.987365 1568.131505 420.179199
474 314.031970 1561.319926 176.898766
474 272.030497 1566.784018 422.889993
475 333.764474 1560.900929 179.692964
475 294.071993 1565.663227 425.482347
476 352.018901 1560.300758 182.586707
476 307.749599 1564.146381 427.286443
477 373.090196 1559.335422 185.426113
477 329.416826 1562.571421 431.920791
478 389.785824 1560.378450 187.737482
478 343.360905 1562.601554 433.561485
479 413.336485 1557.435276 192.318769
479 361.919774 1560.302502 436.827718
480 429.027930 1557.153810 194.423262
480 378.058541 1560.566838 438.568805
481 454.062544 1556.321742 198.555473
481 396.343076 1559.289266 442.667000
482 466.278267 1556.135974 200.891693
482 410.935599 1559.539741 445.563853
483 486.445376 1554.203118 205.097384
483 431.030211 1557.246152 450.095172
484 507.325651 1553.252796 209.254695
484 446.276456 1555.220078 451.477905
485 528.433783 1551.932467 213.975630
485 465.588123 1553.416328 455.321748
486 543.814555 1550.559540 217.387611
486 483.070304 1551.648890 459.147336
487 560.831742 1549.661784 222.360719
487 499.049112 1550.054441 463.256153
488 578.796118 1546.511777 225.267388
488 516.349957 1547.235528 467.396999
489 596.601672 1545.508082 228.855306
489 532.853973 1545.568215 471.220993
490 618.793439 1543.613380 234.178059
490 549.614788 1543.010193 475.026603
491 634.426698 1542.647740 238.953630
491 568.008968 1540.755532 479.980541
492 650.172140 1539.648370 241.712629
492 579.867264 1538.270056 482.533412
493 668.271561 1536.873812 247.246237
493 596.029738 1535.153569 486.407350
494 689.139106 1532.851394 252.628507
494 616.047605 1531.173586 491.863805
495 705.324985 1529.392481 257.542307
495 629.795634 1527.638674 496.109192
496 721.720233 1525.012748 262.823265
496 648.055041 1523.161006 501.362676
497 740.602751 1521.730817 268.217163
497 662.214199 1519.810074 507.649374
498 760.431362 1517.691181 274.467379
498 677.819483 1516.434353 512.129358
499 775.759852 1515.286104 280.648484
499 693.531887 1512.965535 517.327509
500 791.432763 1512.628432 286.161586
500 709.055412 1509.678458 523.045312
501 807.030246 1509.348320 291.321419
501 721.059003 1505.804858 527.149748
502 823.943192 1504.814888 297.174421
502 736.451831 1500.915292 531.132372
503 836.716921 1499.927325 301.268022
503 748.078703 1496.239035 535.163032
504 851.831477 1495.007594 306.146422
504 761.903614 1491.309280 540.849993
505 862.413934 1489.670964 310.237677
505 774.648714 1485.354270 544.682902
506 876.160819 1483.726422 315.196679
506 782.108461 1480.534619 548.231768
507 887.941970 1478.585894 320.295578
507 793.820550 1474.154830 552.879123
508 895.943058 1473.354182 324.760557
508 802.442189 1468.238286 557.092883
509 906.757571 1467.529663 329.745275
509 810.212202 1463.026712 561.788391
510 915.342611 1460.848520 334.808745
510 816.276031 1457.609870 566.311083
511 920.702654 1455.252898 338.309047
511 822.878721 1451.367160 569.100083
512 923.974812 1449.307977 341.932451
512 826.254178 1445.101236 572.228510
513 927.654233 1442.682892 346.026676
513 826.191796 1438.797702 575.361347
514 932.605780 1435.784887 349.695372
514 829.094255 1431.437609 579.244601
515 931.938636 1428.589827 352.629825
515 829.608551 1426.235148 582.374176
516 932.761318 1422.177851 355.800047
516 829.219481 1419.540194 584.239412
517 931.296448 1415.663059 356.658167
517 824.284714 1413.595507 585.035364
518 926.935055 1409.751934 357.438984
518 825.643952 1406.774668 587.660154
519 922.574720 1403.374701 357.992420
519 820.143362 1400.715495 586.686613
520 918.307909 1397.081574 358.013550
520 814.697832 1393.583721 587.052859
521 910.444402 1390.616024 357.804851
521 808.524378 1386.724557 587.172234
522 903.969413 1385.062896 357.081317
522 801.638977 1381.803905 585.694418
523 894.568690 1379.237695 354.229544
523 789.785271 1376.694853 583.152790
524 883.936800 1373.853880 350.552958
524 781.983542 1370.224272 580.782788
525 873.295918 1368.739357 346.238299
525 772.180201 1365.893045 575.811046
526 861.010614 1365.046258 340.786061
526 763.133774 1361.094750 572.047848
527 850.141525 1360.233206 335.126216
527 752.687173 1355.725724 566.955516
528 840.255039 1356.625501 330.223909
528 740.299998 1353.308460 560.733531
529 825.530507 1353.933189 322.073048
529 728.095186 1348.926788 553.818905
530 817.036746 1351.043214 316.946991
530 718.370784 1345.762850 548.762273
531 800.537370 1349.471556 310.021580
531 704.350836 1344.112733 542.742606
532 785.848371 1348.032750 303.250418
532 692.361218 1341.221407 537.311050
533 770.302775 1346.184329 297.789557
533 678.071487 1338.985695 531.353228
534 755.136658 1344.675725 292.256355
534 661.431534 1336.282482 524.734440
535 741.628018 1342.875126 287.395665
535 647.767172 1334.054130 520.521946
536 722.583354 1341.930457 280.817078
536 635.428754 1331.367210 515.560603
537 706.457391 1339.239644 275.282307
537 620.810958 1329.984053 511.093283
538 688.814577 1338.434978 269.545839
538 602.822158 1326.783768 505.711969
539 669.928694 1336.336536 263.938144
539 587.603313 1324.311858 501.200990
540 656.707701 1334.045735 261.083790
540 572.083109 1323.232343 497.187346
541 631.634639 1332.893095 253.751152
541 556.199982 1320.158862 492.500011
542 613.078580 1330.861789 249.624503
542 540.200674 1317.197460 489.528482
543 594.295743 1329.563825 245.556932
543 525.074849 1315.784225 486.041424
544 578.391284 1327.216254 242.288325
544 508.871062 1313.209995 482.717853
545 562.873582 1324.850893 238.441386
545 492.266420 1310.027660 479.880566
546 546.457412 1322.935983 235.517875
546 476.650804 1307.759315 476.639852
547 532.063775 1319.721991 232.789856
547 461.023769 1304.743213 473.880383
548 508.779608 1318.629941 227.187895
548 445.740729 1302.583597 470.266006
549 496.195129 1316.867483 225.141578
549 431.128690 1299.901644 466.849851
550 477.366445 1315.267191 221.313264
550 416.148024 1298.434644 463.267903
551 457.608082 1313.566201 216.990073
551 399.904064 1294.981192 460.425819
552 446.912767 1309.492538 216.408224
552 387.909409 1292.057114 458.638950
553 430.124681 1307.159675 212.650523
553 372.962407 1288.750712 455.044547
554 412.195306 1304.549824 208.634887
554 358.839721 1285.843515 452.465326
555 393.008937 1302.179764 204.604285
555 344.158509 1283.254321 450.181455
556 379.194007 1300.259279 203.024457
556 333.343618 1279.704321 449.275874
557 361.692064 1298.018211 200.388045
557 316.290975 1277.654968 445.994209
558 349.062701 1295.116207 198.718244
558 306.105236 1273.476136 444.737175
559 331.614220 1294.165531 195.682984
559 290.743425 1270.620958 441.576856
560 319.644597 1290.043583 194.119769
560 277.161857 1268.187820 441.321435
561 303.913070 1286.680394 192.146446
561 272.058033 1264.820944 441.331283
562 288.746715 1283.509199 192.097133
562 251.476928 1260.516079 438.419246
563 273.737278 1280.457538 190.898154
563 240.613466 1257.628722 438.643960
564 265.178094 1276.895637 191.433871
564 226.364089 1253.950421 437.682911
565 252.060950 1273.302417 191.874492
565 214.508421 1248.822633 436.811370
566 238.817883 1269.638520 191.748192
566 203.121690 1244.966328 437.954102
567 228.624491 1264.676187 192.301503
567 193.388019 1240.305151 438.711750
568 204.862537 1262.733565 188.948000
568 183.376806 1235.569211 438.495406
569 197.686163 1258.191079 191.160800
569 168.460710 1231.191352 439.262354
570 190.090027 1252.945445 193.235511
570 156.191612 1227.437169 439.577516
571 174.287063 1247.842577 192.875970
571 147.158689 1221.365789 439.899418
572 159.163042 1242.612530 192.706788
572 138.768809 1215.192901 441.798521
573 151.711732 1238.518322 195.523669
573 128.299303 1210.364413 443.230987
574 134.943178 1233.218566 193.881464
574 119.145498 1203.957367 443.516197
575 127.671549 1225.904469 196.583845
575 106.737804 1197.737578 445.770889
576 119.885866 1219.801513 199.917092
576 98.004135 1192.601808 447.225279
577 105.011510 1212.400783 198.681504
577 84.444840 1186.487135 446.812738
578 96.586237 1207.519759 200.714009
578 78.397531 1180.389152 448.340849
579 86.536161 1199.541527 200.892071
579 69.292159 1173.401578 449.090228
580 78.835775 1194.013682 202.627329
580 63.498871 1166.831345 451.594247
581 69.336339 1186.960409 202.824480
581 48.196528 1161.897163 450.993736
582 58.404806 1180.605808 202.926267
582 44.248327 1155.231412 451.556006
583 52.508701 1173.388957 204.760326
583 36.628067 1147.277624 451.790189
584 42.676440 1166.509564 205.011196
584 26.783057 1142.377407 452.799698
585 38.488847 1159.543220 204.982886
585 22.072468 1133.718452 454.093583
586 25.997191 1153.366528 202.473937
586 18.910941 1127.142463 455.984627
587 17.567930 1144.639702 204.314649
587 4.463426 1119.968334 453.642433
588 13.836946 1136.266886 205.730390
588 1.834086 1112.117627 455.318033
589 7.224404 1127.875390 205.598622
589 -0.456678 1104.578555 455.406126
590 6.503923 1118.206754 208.008353
590 -8.418943 1097.448605 456.026821
591 -1.141477 1110.953999 206.329614
591 -10.389899 1088.784596 455.892250
592 -4.783987 1100.256575 205.261417
592 -11.322653 1080.596233 456.572482
593 -2.674664 1089.592076 207.001931
593 -14.521215 1071.800420 455.639028
594 -1.262348 1081.720053 206.225498
594 -13.840071 1064.187862 455.145348
595 -2.018585 1071.986654 204.632955
595 -12.424345 1055.993675 454.932419
596 2.718504 1063.807620 204.452182
596 -9.747721 1049.752419 454.152346
597 6.904330 1055.172056 203.753512
597 -10.180522 1040.737728 453.091533
598 17.755963 1047.018108 203.971735
598 2.710604 1032.220806 453.237946
599 22.874636 1037.766438 202.648980
599 1.577365 1023.603344 451.781828
600 29.728667 1030.700467 202.440374
600 14.699424 1016.202935 451.203730
601 41.200463 1019.924153 201.649844
601 25.236999 1008.068012 451.929714
602 53.034467 1012.233865 202.832030
602 34.519029 1001.173475 452.009849
603 66.087314 1004.566240 203.603783
603 46.284549 992.797859 453.200901
604 79.808211 996.151957 204.533373
604 60.045216 986.461233 453.913314
605 98.004625 988.342766 206.656240
605 70.041374 979.057685 454.855561
606 111.603343 981.906321 208.796978
606 81.511738 973.134546 456.360939
607 120.479080 976.916019 208.857853
607 97.872841 967.998672 458.548827
608 140.344816 970.497180 211.013381
608 113.703393 961.067396 459.795233
609 157.944639 964.506966 213.379496
609 127.648001 955.010275 461.780081
610 171.624913 957.703263 214.259267
610 146.062500 950.375005 464.499403
611 191.619028 952.931322 216.527736
611 160.262821 943.909891 466.699889
612 213.539855 946.114588 220.726831
612 176.070073 939.947685 468.178702
613 233.966480 941.824269 225.141419
613 195.631962 935.074125 471.711224
614 248.669612 936.579388 226.813616
614 206.555591 930.052589 473.319499
615 268.627792 930.647083 231.372744
615 223.510779 924.085310 477.651625
616 285.549751 926.518501 236.030780
616 242.649763 918.779215 481.532327
617 304.756514 919.912463 238.026402
617 256.417060 914.804685 484.857218
618 317.640350 914.257083 241.474521
618 274.876960 908.707193 488.995153
619 340.037695 908.911628 247.153708
619 290.318993 903.521520 493.627386
620 358.717683 903.490747 253.048557
620 307.013924 898.161317 497.109020
621 375.692301 898.326569 255.097423
621 322.261819 892.661392 500.544354
622 394.214927 893.258479 260.453536
622 338.979464 888.602266 504.124712
623 412.575698 888.169422 263.735015
623 355.734911 883.833076 508.473571
624 431.131303 885.358025 267.751038
624 374.128235 878.631454 512.918762
625 447.464780 880.393349 271.157151
625 391.371599 874.435260 515.827650
626 466.986080 875.722970 275.418640
626 406.115432 869.806224 519.168687
627 483.384088 872.012057 278.301315
627 424.464928 864.008216 522.373387
628 501.363103 866.979525 282.557928
628 440.100221 859.820033 526.044643
629 520.401364 862.118338 287.148049
629 458.128687 854.572301 529.317940
630 539.391837 857.799482 290.382296
630 475.237804 849.517182 532.563265
631 559.511797 853.258854 294.923501
631 492.319227 844.599190 536.184363
632 578.194084 848.287043 298.472804
632 508.134768 840.172106 539.436458
633 595.585058 844.398860 302.288029
633 525.247823 835.914140 542.777654
634 613.271288 839.888016 305.438880
634 540.250329 830.975034 546.630970
635 633.268836 834.826152 310.300426
635 559.867173 825.504306 550.462899
636 651.142757 829.387562 313.898208
636 574.478867 820.928904 553.543341
637 669.513847 825.154732 318.501542
637 594.434714 814.313958 557.940228
638 685.898557 819.668864 321.662737
638 610.429070 809.215216 561.692280
639 706.413345 815.246348 326.951239
639 624.802368 804.267678 564.871312
640 720.584760 809.887665 328.932654
640 640.807083 799.087985 568.672636
641 739.266357 805.206492 334.538403
641 655.312521 794.026863 571.798762
642 754.565281 799.543734 338.069146
642 672.194643 787.645939 576.076693
643 772.379500 793.483137 342.917389
643 685.965675 782.309273 579.455602
644 788.707839 787.973679 347.251094
644 702.770079 776.260065 583.711445
645 806.059151 781.775506 352.166357
645 717.952672 769.734992 587.480589
646 821.317821 776.144423 356.580690
646 730.430363 764.792840 590.942036
647 834.321514 770.581147 359.526889
647 745.041941 757.591376 593.969470
648 847.759254 764.156830 362.347780
648 757.193764 751.247367 597.382445
649 865.042822 756.952652 367.053249
649 770.667551 743.605846 600.563084
650 878.013856 749.730600 370.172929
650 784.523965 736.889831 603.369446
651 894.834534 741.889149 374.590323
651 795.417186 729.870128 606.316848
652 905.827499 734.267818 377.068175
652 807.810733 721.905555 608.794823
653 918.035705 726.675631 379.115394
653 820.003999 713.619409 610.886305
654 930.187212 718.301825 382.465715
654 830.466911 705.809149 613.013746
655 940.662182 710.947387 384.139489
655 839.048218 698.345198 614.065016
656 951.224674 701.853398 385.785125
656 847.836976 689.783101 616.007561
657 959.937129 692.934886 387.939257
657 853.671481 681.153745 616.169380
658 968.616994 683.854270 389.949374
658 864.717787 671.091898 618.032512
659 974.256381 674.993921 389.937315
659 868.606311 662.138467 618.603558
660 977.910370 665.876259 390.503004
660 873.061188 652.746574 618.882287
661 983.681503 655.490362 391.768372
661 874.519152 643.835511 618.351844
662 986.107675 646.035825 391.819283
662 876.756450 634.462402 619.064897
663 986.208101 636.157999 392.314791
663 877.807397 625.271887 618.795229
664 986.744814 625.705065 391.969508
664 876.011796 615.033862 618.383944
665 986.032103 615.994902 392.258571
665 873.663502 605.099947 617.854658
666 982.304317 607.705566 391.491442
666 870.005230 595.509383 616.922308
667 978.139534 598.229472 390.369492
667 867.460209 587.206778 616.407774
668 973.472808 589.884784 389.364290
668 861.526448 578.040002 615.097467
669 965.307672 580.454244 388.032211
669 855.825309 569.006358 613.750054
670 958.781509 571.324161 386.150699
670 846.080527 559.922954 611.446503
671 948.952803 563.333709 384.012346
671 837.470338 551.761054 608.794105
672 940.453289 554.150874 382.680369
672 828.348161 543.171885 607.872242
673 929.416484 547.802039 379.972352
673 819.606484 536.767227 606.622384
674 918.137245 540.551181 377.608772
674 809.351465 528.488020 603.311695
675 905.889148 534.625522 375.167462
675 795.119706 521.540524 600.842236
676 889.456625 527.624168 371.765726
676 782.369893 515.275680 598.365183
677 878.300050 521.288317 369.407541
677 765.896166 508.501027 595.068599
678 862.581043 515.402502 365.978101
678 756.096098 501.983928 593.883028
679 848.271112 508.779777 362.715790
679 742.002192 496.729723 590.349563
680 831.952247 504.017386 358.822870
680 726.927799 489.619963 586.912715
681 816.218517 499.173094 355.113599
681 712.264907 484.712623 583.821586
682 798.922953 493.497114 350.889110
682 695.815115 479.612985 580.092385
683 782.878364 488.886888 346.143061
683 682.212071 475.150222 576.231332
684 768.290477 483.413522 342.765526
684 666.811354 470.377824 572.605797
685 751.190673 478.439810 338.239048
685 650.639970 464.930753 568.978784
686 735.160212 473.883440 333.928748
686 637.104132 460.374757 565.363867
687 717.519018 469.077680 328.973907
687 619.368273 455.209900 560.944611
688 699.163985 464.958230 324.338256
688 605.961565 450.267863 557.427161
689 684.263822 461.130550 321.270244
689 590.028361 445.437550 553.869814
690 667.589298 456.178669 316.127414
690 573.927923 440.451156 549.321123
691 651.211617 451.528037 312.128794
691 560.446862 435.881473 546.640748
692 635.321632 446.643120 308.360952
692 541.764980 431.411529 541.693220
693 618.981650 441.930671 303.549149
693 526.632217 426.174968 536.975243
694 598.369092 437.043004 298.379403
694 511.344617 421.622101 533.455570
695 582.786122 431.969100 293.665699
695 495.723546 416.586383 529.398474
696 565.398781 426.347869 288.846282
696 480.155156 410.539746 525.593216
697 547.897256 422.157487 283.967954
697 464.917624 407.412230 521.272463
698 530.085377 418.422399 279.796089
698 449.103310 402.624599 516.600326
699 512.327626 413.332499 274.919111
699 432.949672 397.551973 511.852411
700 495.088549 407.698022 269.845809
700 417.253755 391.813325 507.969405
701 478.868264 402.971769 265.503400
701 400.877553 386.347806 504.018649
702 462.529025 398.076662 260.484800
702 387.483946 381.233297 499.850234
703 442.703684 392.756944 255.728961
703 371.029363 375.892947 495.763565
704 426.076722 387.940652 250.396158
704 355.298268 371.202718 490.729159
705 409.347615 384.051368 246.307884
705 339.713232 367.727783 487.306017
706 393.048350 379.339816 241.733421
706 326.625049 362.122572 484.236569
707 374.477818 374.612845 235.904277
707 311.249201 357.865708 480.044530
708 360.262430 369.195792 232.076554
708 297.121916 353.527390 474.717527
709 342.249693 364.116174 226.883344
709 284.910187 349.040965 471.851133
710 325.423098 359.398094 222.369661
710 267.426610 342.906341 467.584667
711 305.247374 354.135639 216.503018
711 250.814603 338.223772 461.657455
712 292.665844 349.458852 213.045763
712 236.380559 332.064121 457.144129
713 277.340957 346.094362 209.203180
713 223.139393 327.583111 454.869797
714 255.881404 341.683604 204.697446
714 206.243914 322.554639 449.909511
715 243.363945 335.895392 202.121508
715 191.162454 317.591659 446.711335
716 226.290014 331.357018 197.334457
716 177.000955 312.730696 442.815350
717 205.526621 326.668749 192.784298
717 166.323534 306.983807 441.892197
718 192.784512 319.926716 191.240003
718 149.873810 301.188468 437.823323
719 174.489830 314.314256 188.512109
719 132.473443 295.170734 434.652599
720 159.106046 307.504984 185.795112
720 123.770552 288.006242 433.898114
721 148.915725 303.014039 186.503728
721 112.981888 281.851175 433.129513
722 130.819330 296.915301 183.236285
722 97.047734 275.491047 431.133507
723 110.112241 291.494018 180.772861
723 84.040368 269.960284 429.788526
724 102.040998 284.918121 180.750041
724 70.994293 263.316885 428.416498
725 79.292209 276.958522 177.570867
725 58.430566 255.779779 427.373430
726 72.208146 268.976555 177.802255
726 43.006139 250.004593 426.447809
727 54.381478 262.875614 177.003139
727 30.744869 241.221936 425.503625
728 44.712748 255.188716 176.011834
728 23.073764 233.308832 425.380638
729 33.643431 247.697493 177.234641
729 13.696965 226.574434 425.905530
730 14.989267 238.972216 175.392784
730 2.062284 218.176678 425.933809
731 5.320784 229.061172 176.010410
731 -4.443134 210.555900 427.106241
732 -6.478160 221.082726 175.999273
732 -16.033594 200.103753 426.238973
733 -21.201664 211.405323 173.479483
733 -28.864221 192.084715 426.155527
734 -27.294088 200.469584 174.845875
734 -33.849523 183.349084 425.724588
735 -35.781256 192.173962 175.473416
735 -39.225651 174.464452 427.187046
736 -40.640728 180.674188 176.674386
736 -49.228114 164.697151 426.039343
737 -45.837658 169.196104 177.754645
737 -54.462962 154.831308 426.221012
738 -59.651666 156.904488 176.104450
738 -55.927211 143.683164 428.243564
739 -66.259235 145.794773 174.332033
739 -58.172679 132.451050 429.615378
740 -66.038611 131.960135 178.462688
740 -65.197244 123.536803 429.610482
741 -72.661924 120.309742 178.449846
741 -71.345509 113.399203 429.929444
742 -69.749348 106.100022 180.073156
742 -67.254647 101.515163 431.624007
743 -72.068093 96.816281 181.245014
743 -66.071127 91.602728 433.778601
744 -68.536169 82.734879 183.310866
744 -64.655170 81.661504 435.027480
745 -64.900935 68.641068 185.610899
745 -63.341565 72.372685 436.169764
746 -58.815944 55.787084 188.618897
746 -62.029958 60.158887 437.956995
747 -53.321387 43.959217 190.490957
747 -52.856845 49.805796 440.349653
748 -46.166110 32.343146 193.039425
748 -51.374907 39.914262 442.023735
749 -36.992340 22.788083 195.682718
749 -40.225554 31.334595 443.209562
750 -29.617378 12.101042 195.536104
750 -28.228585 22.062614 447.148500
751 -20.577977 3.514495 197.780246
751 -24.638513 14.086022 447.106606
752 -13.901991 -6.346276 198.206877
752 -9.859813 7.044601 450.384116
753 -0.572696 -14.965547 200.727553
753 1.494222 -1.155139 452.697637
754 14.704215 -26.712406 203.354969
754 10.855731 -7.944035 452.571054
755 31.870085 -34.859510 205.255742
755 22.903646 -14.438626 454.713157
756 43.728877 -41.764286 206.249049
756 40.625839 -19.849212 456.961068
757 67.078948 -46.828818 210.960952
757 53.935004 -24.258340 458.798054
758 78.647533 -52.694447 210.440252
758 63.078304 -27.837706 459.786469
759 95.488338 -56.306122 211.474413
759 81.672397 -31.755994 462.248413
760 115.687777 -60.403902 215.500819
760 91.504924 -33.680193 461.235599
761 136.215597 -63.299220 217.259625
761 116.164781 -35.329982 463.834012
762 158.314519 -65.014574 220.400345
762 130.746551 -37.856293 465.796566
763 177.182810 -67.057855 221.465485
763 151.200677 -37.519731 467.857697
764 194.775605 -67.967047 222.268310
764 163.608054 -39.031203 468.774765
765 211.983944 -67.148731 224.194042
765 184.219546 -38.860002 470.027742
766 232.558840 -66.193096 226.000973
766 197.196069 -37.810021 471.452693
767 253.323415 -65.546346 229.015693
767 214.981666 -36.468645 472.806532
768 272.510093 -62.475714 229.721604
768 233.908114 -33.707147 476.451964
769 290.503121 -61.249524 232.127546
769 250.079424 -31.718196 477.853984
770 310.211946 -58.308213 235.877458
770 265.227510 -30.260597 479.248887
771 327.762813 -55.576171 236.693801
771 281.905028 -27.618952 480.497663
772 347.432962 -51.630664 239.140494
772 300.161351 -24.779750 481.565882
773 364.893775 -47.626349 240.530872
773 316.032595 -21.573373 484.949811
774 380.670299 -42.178271 242.980243
774 328.110107 -18.602519 486.833874
775 398.749517 -37.098006 245.126781
775 344.841844 -14.840854 488.693020
776 417.799912 -31.723266 247.250567
776 363.286045 -10.579973 490.889592
777 434.131200 -26.296696 250.136287
777 378.846593 -6.269479 493.236034
778 451.122361 -19.523548 252.482901
778 394.768831 -2.840517 495.175169
779 469.368754 -13.463386 255.352485
779 409.926910 1.483651 497.460264
780 482.803054 -7.999834 257.397864
780 422.728360 4.364189 499.716389
781 497.214849 -3.104067 259.783158
781 436.898489 8.628483 501.946169
782 513.098217 1.511440 262.288980
782 451.943384 12.351622 504.243194
783 529.652382 7.632484 264.854258
783 465.526521 14.461987 505.984185
784 545.905259 11.898072 267.387053
784 481.193384 17.993423 509.496209
785 562.876355 15.816200 271.390926
785 491.511886 19.297801 511.087394
786 577.447596 19.593172 274.474919
786 509.195096 21.302181 514.714793
787 594.690739 23.111484 276.856760
787 524.351441 22.739053 516.829079
788 609.539918 25.554455 280.577885
788 540.884555 23.147444 520.089366
789 622.555709 28.035956 281.475101
789 552.477790 24.112486 522.729179
790 639.722779 28.479559 286.144432
790 566.742104 23.842552 524.552466
791 655.434980 28.662488 288.714446
791 580.916539 22.984236 528.169598
792 669.214739 29.374693 292.189640
792 596.414102 21.593723 531.484197
793 684.787171 28.932121 296.527463
793 609.523095 19.881578 535.313361
794 700.511581 28.188458 300.369503
794 622.958721 17.407267 539.076006
795 714.208510 26.489702 304.979203
795 634.682435 14.313091 541.670050
796 729.689035 24.661679 309.047198
796 648.655413 11.748442 545.839057
797 741.650133 21.410907 312.556175
797 658.941578 7.380058 549.213731
798 756.133119 17.189857 317.039563
798 674.619127 2.920232 553.670025
799 768.767434 13.075456 321.363260
799 685.843890 -2.661534 557.631049
800 781.850975 7.110164 325.687353
800 697.566488 -8.975241 560.764434
801 793.525062 2.124545 328.592958
801 709.248891 -15.754276 564.132281
802 806.833536 -4.828391 333.135116
802 719.217577 -22.464059 567.307887
803 815.853576 -10.602590 335.957809
803 731.653097 -29.565429 571.436045
804 829.005284 -18.554905 340.114097
804 742.761555 -37.908270 574.599243
805 843.098747 -26.556630 345.062686
805 751.804572 -45.882602 577.978589
806 852.636807 -35.600936 347.860683
806 764.670187 -55.143406 581.279159
807 862.870903 -44.851991 351.230154
807 774.102069 -64.657889 584.530314
808 872.290675 -54.372600 354.750732
808 783.096162 -74.481239 588.211476
809 883.606721 -64.652561 359.315653
809 792.531958 -85.584190 591.364479
810 894.675286 -75.231732 363.049457
810 804.020884 -96.364952 594.299269
811 903.064554 -86.586278 365.701575
811 811.190441 -107.773275 597.348623
812 914.526101 -97.665027 369.471371
812 817.419652 -118.139005 600.225843
813 923.202439 -110.394211 372.458299
813 828.027679 -130.863939 602.583196
814 933.654218 -122.223358 376.048340
814 834.679560 -142.578903 605.400954
815 936.183495 -135.462335 376.370753
815 841.329889 -154.580120 607.418455
816 947.157476 -148.676943 379.795633
816 845.598239 -167.547799 608.620066
817 950.645170 -161.935176 381.695385
817 852.722317 -179.206181 610.925349
818 959.463016 -175.728981 384.855352
818 856.261435 -192.007736 611.997109
819 964.693016 -188.863114 386.474654
819 861.096706 -206.340834 613.205352
820 966.627131 -202.585652 387.152738
820 862.145003 -218.867889 614.435859
821 973.139739 -217.087399 389.152996
821 866.507648 -231.164334 615.912008
822 974.132952 -229.725479 390.162269
822 869.186440 -244.129905 617.081547
823 973.673484 -243.361894 390.382106
823 870.705264 -257.108166 617.198707
824 975.576780 -256.571343 390.899585
824 869.176335 -268.928243 617.427052
825 974.312586 -268.983359 391.471750
825 867.263908 -282.882600 616.535589
826 972.784605 -283.290524 390.810606
826 866.322379 -294.461916 616.518498
827 969.260805 -294.955673 390.239340
827 863.095651 -306.804159 615.886745
828 966.515474 -305.762315 389.578065
828 860.989687 -317.888649 614.827616
829 961.236017 -317.096797 387.753384
829 856.856850 -328.188431 613.275090
830 956.189188 -328.629465 386.089663
830 848.617634 -339.217295 611.350052
831 950.444919 -338.679093 384.146914
831 843.391465 -349.153323 609.797928
832 942.881154 -348.605744 381.446726
832 834.850781 -358.997425 606.526511
833 933.388907 -358.941695 379.063089
833 828.794275 -367.898309 603.992695
834 924.709811 -367.118820 375.239282
834 818.402918 -376.590305 601.152783
835 916.199179 -374.944474 372.717435
835 810.204644 -384.762493 598.183004
836 902.910057 -382.394589 368.571264
836 798.897262 -392.495318 594.928236
837 893.272972 -389.715076 366.040968
837 788.259714 -399.199475 591.354777
838 882.343531 -396.369881 362.386845
838 776.620592 -405.739044 587.677682
839 867.955579 -402.553623 358.281722
839 764.567523 -412.526688 584.947910
840 854.716760 -408.175375 354.309846
840 751.818566 -418.107414 580.527014
841 840.987408 -413.296122 349.821502
841 738.714150 -423.362585 577.619396
842 827.480660 -417.509309 345.919383
842 725.075928 -428.882626 573.216341
843 815.170446 -421.598659 342.634832
843 710.686000 -432.302549 568.232180
844 799.349651 -426.044197 337.057713
844 698.624899 -436.925431 564.704376
845 785.847122 -427.588201 332.665220
845 685.846271 -439.385891 560.584823
846 767.662336 -430.766363 326.842839
846 669.124415 -442.794494 555.457360
847 752.888641 -433.932854 322.346606
847 657.135920 -445.368734 551.764921
848 739.111233 -435.926080 317.482719
848 640.972215 -449.526082 546.512956
849 722.293239 -438.693872 312.512607
849 625.623142 -451.593995 541.192651
850 709.350785 -439.738140 307.955164
850 610.052624 -453.726977 536.617675
851 692.853011 -440.525944 301.861135
851 597.373073 -455.789611 532.052587
852 673.688115 -442.392289 295.763732
852 582.413755 -456.931832 527.383367
853 662.317519 -443.880553 292.410558
853 570.839481 -458.867439 522.933741
854 644.811473 -444.491115 287.879045
854 554.946583 -460.090854 518.318266
855 628.956492 -445.272382 282.657143
855 538.520180 -461.490235 513.834188
856 611.559373 -446.603900 278.257087
856 524.127992 -463.756715 509.980102
857 593.011791 -447.591672 272.651223
857 506.977018 -465.989201 505.856334
858 575.712339 -448.609779 267.568860
858 491.351821 -467.253377 501.230358
859 559.187370 -449.676656 263.995010
859 476.589352 -468.494169 497.511526
860 544.859490 -451.646869 260.841521
860 464.324685 -470.677762 494.952668
861 526.318399 -451.838966 255.983221
861 450.001757 -471.314116 491.134376
862 511.166412 -453.695857 253.043099
862 434.526401 -473.401875 488.519551
863 491.088538 -453.293232 248.814255
863 421.234068 -475.484052 484.627439
864 475.566258 -454.510947 244.614782
864 402.010290 -477.143345 480.588532
865 457.417338 -456.568577 241.427228
865 383.187580 -480.035211 475.515744
866 438.142148 -458.575570 236.690180
866 369.990595 -480.687796 474.403101
867 422.292155 -459.348922 232.951228
867 355.990894 -483.257681 472.020902
868 401.523033 -460.325086 229.338483
868 338.345327 -486.098515 468.518293
869 385.669750 -461.687509 227.255036
869 325.880614 -487.027969 465.797462
870 366.915015 -462.787326 224.240236
870 307.677013 -488.917833 462.670519
871 350.606578 -463.715524 221.851196
871 294.529330 -491.909122 460.528593
872 333.655066 -466.258444 219.171619
872 275.174662 -495.061169 457.669897
873 319.226664 -468.504690 217.580141
873 258.298544 -498.381965 454.713708
874 298.621514 -470.473381 214.341673
874 245.457850 -500.460300 453.670730
875 282.301157 -474.855956 212.421939
875 230.241910 -504.424380 452.749863
876 264.863683 -477.159687 209.560154
876 217.520186 -507.604568 450.328941
877 243.351384 -480.286420 207.244021
877 201.014446 -511.231296 449.256079
878 231.552155 -484.296555 206.994113
878 186.235155 -516.865095 447.262578
879 212.413311 -488.569728 205.049587
879 171.594867 -521.991980 446.686375
880 197.378658 -492.529454 204.648847
880 158.705772 -524.839220 445.121591
881 182.370616 -498.718535 201.889600
881 145.996308 -531.870943 445.030059
882 164.735886 -503.019337 201.079079
882 123.388117 -537.194760 442.453288
883 147.161984 -510.324477 199.001919
883 115.613128 -543.160502 444.273686
884 132.562223 -517.741000 197.797565
884 100.945621 -550.490860 441.789699
885 121.503312 -523.010768 198.517939
885 85.877929 -557.496695 440.044411
886 108.649233 -529.130500 196.576946
886 75.422562 -565.068824 440.299255
887 89.271277 -538.002975 193.981738
887 61.584380 -572.807473 437.671931
888 76.728697 -545.509756 192.628469
888 47.303302 -580.127653 435.393526
889 63.078021 -554.309993 192.208038
889 38.460559 -587.445772 435.034140
890 48.503893 -563.750466 189.398757
890 27.428955 -596.858857 433.395638
891 42.776115 -571.972727 189.799733
891 16.275407 -604.877401 432.073332
892 27.976802 -582.477796 186.324138
892 11.794514 -612.974068 430.921949
893 18.043940 -592.707157 183.909185
893 -0.964400 -623.624093 428.129305
894 4.525324 -604.181165 181.527717
894 -12.895269 -635.614553 425.196887
895 -7.732617 -616.828545 177.264264
895 -17.641927 -645.261155 424.365957
896 -21.428699 -627.964354 173.394632
896 -28.687077 -654.857463 421.008631
897 -29.920759 -640.743016 172.898184
897 -36.503390 -667.501616 418.762508
898 -26.520011 -653.295394 170.826841
898 -44.764572 -676.726229 415.863388
899 -36.740015 -665.919868 168.375047
899 -44.056054 -686.246923 414.227804
900 -38.111648 -679.998218 166.730043
900 -51.267668 -701.787278 412.072778
