# Supplementary material for: Action Sport Cameras as an Instrument to Perform a 3D Underwater Motion Analysis
Source: PLoS One. 2016 Aug 11;11(8):e0160490. doi: 10.1371/journal.pone.0160490 (PMC4981397; doi:10.1371/journal.pone.0160490)
Supplement: S1 Supporting Information — S1.1_Calibration Quality > S1.1.1_Underwater > S1.1.1.1_Highres > S1.1.1.1.1_Calibration > File A. This is the BUNDLE_CameraParameters. This is the camera calibration parameters. File B. This is the Triad. This is the 2D coordinates of the waterproof orthogonal triad structure carrying nine spherical black markers. File C. This is the WandCalibration. This is the 2D coordinates of the wand structure carrying one spherical black marker. S1.1.1.1.2_Accuracy > File D. This is the Trial_1. This is the 2D coordinates of the first rigid bar test acquisition, carrying two markers at known distance. File E. This is the Trial_2. This is the 2D coordinates of the second rigid bar test acquisition, carrying two markers at known distance. File F. This is the Trial_3. This is the 2D coordinates of the third rigid bar test acquisition, carrying two markers at known distance. File G. This is the Trial_4. This is the 2D coordinates of the fourth rigid bar test acquisition, carrying two markers at known distance. File H. This is the Trial_5. This is the 2D coordinates of the fifth rigid bar test acquisition, carrying two markers at known distance. File I. This is the MotionSequence3D_Trial_1. This is the 3D coordinates of the first rigid bar test acquisition. File J. This is the MotionSequence3D_Trial_2. This is the 3D coordinates of the second rigid bar test acquisition. File K. This is the MotionSequence3D_Trial_3. This is the 3D coordinates of the third rigid bar test acquisition. File L. This is the MotionSequence3D_Trial_4. This is the 3D coordinates of the fourth rigid bar test acquisition. File M. This is the MotionSequence3D_Trial_5. This is the 3D coordinates of the fifth rigid bar test acquisition. S1.1.1.2_Lowres > S1.1.1.2.1_Calibration > File N. This is the BUNDLE_CameraParameters. This is the camera calibration parameters. File O. This is the Triad. This is the 2D coordinates of the waterproof orthogonal triad structure carrying nine spherical black markers. File P. Th [file pone.0160490.s001.zip › S1_SupportingInformation/S1.1_Calibration_Quality/S1.1.1_Underwater/S1.1.1.2_Lowres/S1.1.1.2.1_Calibration/File N.txt]

[VIMS_CALIBRATION_DATA]
Creation_Date: 05/02/16 - 12:13:20
[SYSTEM_TYPE]
AFP
[METHOD]
BUNDLE
[CALIBRATION_PARAMETERS]
NumberOfCameras: 2
CAMERA: 0
Location
3109.46190094685650000000 1470.79844932463080000000 1070.12187372897120000000
RotationMatrix
-0.27290224914502315000 0.96198711499789813000 -0.01025441317718722700
0.25478836451374898000 0.06199327398365106500 -0.96500762861709899000
-0.92768919995869126000 -0.26596545745417527000 -0.26202122761561630000
RotationAngles
134.57199011615151000000 -68.07742166584721100000 223.03399613173724000000
Focals
934.20320539257887000000 932.35183496064201000000
PrincipalPoint
599.38267128326663000000 387.11028778496524000000
DistortionParameters
-0.08588532026009226800
0.00000000000000000000
0.00000000000000000000
0.00000000000000000000
0.00000000000000000000
CAMERA: 1
Location
3086.23965461244510000000 -330.98531795882639000000 1079.74551743685060000000
RotationMatrix
0.16368241895216459000 0.98645939151699502000 -0.01029245422084379400
0.29008436130312010000 -0.05810014199281160500 -0.95523580168865962000
-0.94289932074072946000 0.15336962668121490000 -0.29566641432251961000
RotationAngles
207.41690844171146000000 -70.54430315801256800000 -60.56578844688377900000
Focals
946.48714753295394000000 939.70480562663454000000
PrincipalPoint
635.27263115595451000000 406.59188140335260000000
DistortionParameters
-0.08487933805320789500
0.00000000000000000000
0.00000000000000000000
0.00000000000000000000
0.00000000000000000000
[CALIBRATION_VOLUME_SIZE]
minX: -2000.00000 maxX: 2000.00000 minY: -2000.00000 maxY: 2000.00000 minZ: -2000.00000 maxZ: 2000.00000
[CALIBRATION_TIP]
NumberofInsertPoints: 0
