# Supplementary material for: Action Sport Cameras as an Instrument to Perform a 3D Underwater Motion Analysis
Source: PLoS One. 2016 Aug 11;11(8):e0160490. doi: 10.1371/journal.pone.0160490 (PMC4981397; doi:10.1371/journal.pone.0160490)
Supplement: S1 Supporting Information — S1.1_Calibration Quality > S1.1.1_Underwater > S1.1.1.1_Highres > S1.1.1.1.1_Calibration > File A. This is the BUNDLE_CameraParameters. This is the camera calibration parameters. File B. This is the Triad. This is the 2D coordinates of the waterproof orthogonal triad structure carrying nine spherical black markers. File C. This is the WandCalibration. This is the 2D coordinates of the wand structure carrying one spherical black marker. S1.1.1.1.2_Accuracy > File D. This is the Trial_1. This is the 2D coordinates of the first rigid bar test acquisition, carrying two markers at known distance. File E. This is the Trial_2. This is the 2D coordinates of the second rigid bar test acquisition, carrying two markers at known distance. File F. This is the Trial_3. This is the 2D coordinates of the third rigid bar test acquisition, carrying two markers at known distance. File G. This is the Trial_4. This is the 2D coordinates of the fourth rigid bar test acquisition, carrying two markers at known distance. File H. This is the Trial_5. This is the 2D coordinates of the fifth rigid bar test acquisition, carrying two markers at known distance. File I. This is the MotionSequence3D_Trial_1. This is the 3D coordinates of the first rigid bar test acquisition. File J. This is the MotionSequence3D_Trial_2. This is the 3D coordinates of the second rigid bar test acquisition. File K. This is the MotionSequence3D_Trial_3. This is the 3D coordinates of the third rigid bar test acquisition. File L. This is the MotionSequence3D_Trial_4. This is the 3D coordinates of the fourth rigid bar test acquisition. File M. This is the MotionSequence3D_Trial_5. This is the 3D coordinates of the fifth rigid bar test acquisition. S1.1.1.2_Lowres > S1.1.1.2.1_Calibration > File N. This is the BUNDLE_CameraParameters. This is the camera calibration parameters. File O. This is the Triad. This is the 2D coordinates of the waterproof orthogonal triad structure carrying nine spherical black markers. File P. Th [file pone.0160490.s001.zip › S1_SupportingInformation/S1.1_Calibration_Quality/S1.1.1_Underwater/S1.1.1.2_Lowres/S1.1.1.2.1_Calibration/File O.txt]

762 2
f: 0 tv: 0 nM: 9
0.000000000000000 0.000000000000000
0.000000000000000 0.000000000000000
0.000000000000000 0.000000000000000
0.000000000000000 0.000000000000000
0.000000000000000 0.000000000000000
0.000000000000000 0.000000000000000
0.000000000000000 0.000000000000000
0.000000000000000 0.000000000000000
0.000000000000000 0.000000000000000
f: 0 tv: 1 nM: 9
0.000000000000000 0.000000000000000
0.000000000000000 0.000000000000000
0.000000000000000 0.000000000000000
0.000000000000000 0.000000000000000
0.000000000000000 0.000000000000000
0.000000000000000 0.000000000000000
0.000000000000000 0.000000000000000
0.000000000000000 0.000000000000000
0.000000000000000 0.000000000000000
f: 1 tv: 0 nM: 9
425.500000000000000 446.000000000000000
391.750000000000000 470.500000000000000
353.250000000000000 497.250000000000000
308.000000000000000 528.750000000000000
516.250000000000000 431.000000000000000
647.000000000000000 442.250000000000000
715.750000000000000 447.000000000000000
447.750000000000000 296.750000000000000
439.750000000000000 158.500000000000000
f: 1 tv: 1 nM: 9
596.750000000000000 464.500000000000000
607.500000000000000 494.000000000000000
619.750000000000000 528.500000000000000
634.750000000000000 570.500000000000000
659.000000000000000 436.000000000000000
796.000000000000000 427.000000000000000
860.500000000000000 422.750000000000000
584.250000000000000 298.750000000000000
580.000000000000000 145.000000000000000
f: 2 tv: 0 nM: 9
424.948460000000010 446.793819999999980
391.467989999999990 470.855990000000020
353.322720000000000 496.636349999999990
307.887999999999980 528.777590000000030
515.342830000000050 430.882839999999990
646.000000000000000 441.693879999999980
714.325680000000030 446.844020000000000
446.570650000000000 296.141300000000000
439.702639999999970 158.255259999999990
f: 2 tv: 1 nM: 9
595.984310000000050 464.321990000000030
606.243709999999960 494.638640000000010
618.651790000000010 527.933040000000010
633.908750000000050 570.091249999999950
658.133850000000050 435.744930000000010
794.557620000000040 427.375580000000010
859.446590000000010 422.956300000000000
583.122859999999950 298.096990000000010
579.036320000000050 144.653230000000010
f: 3 tv: 0 nM: 9
425.622740000000020 446.925140000000000
391.702389999999980 470.283320000000000
353.322720000000000 496.636349999999990
307.804260000000000 528.745059999999970
515.255549999999970 431.116670000000000
645.923829999999950 441.484770000000030
714.337279999999960 446.903290000000030
446.704410000000000 296.093930000000000
439.647859999999980 158.352160000000000
f: 3 tv: 1 nM: 9
595.526489999999970 464.144099999999980
606.426879999999980 493.728760000000020
618.700870000000010 527.995599999999970
634.086549999999990 572.400629999999980
658.133850000000050 435.800509999999970
794.722530000000010 426.662289999999980
859.751279999999950 422.586299999999990
583.217099999999960 297.958340000000020
579.026849999999970 144.497940000000000
f: 4 tv: 0 nM: 9
425.057889999999990 446.857910000000000
391.660000000000030 470.533320000000000
353.388890000000000 496.726839999999980
307.912899999999980 528.883850000000050
515.233520000000000 431.178560000000000
645.951050000000010 441.817020000000010
714.409729999999970 446.891210000000000
446.709290000000010 295.970919999999980
439.822909999999980 158.255200000000000
f: 4 tv: 1 nM: 9
595.450010000000020 464.177770000000010
606.323549999999950 494.550410000000000
619.077090000000000 528.085389999999960
633.793210000000040 570.206789999999960
658.218439999999990 435.765780000000010
794.841369999999980 426.733889999999970
859.591189999999980 422.444759999999970
583.788819999999990 297.953890000000000
579.208309999999980 144.719699999999990
f: 5 tv: 0 nM: 9
424.908840000000000 446.731780000000010
391.760100000000020 470.686100000000010
353.322720000000000 496.636349999999990
307.771520000000010 528.854310000000050
515.233520000000000 431.178560000000000
646.084600000000020 441.738800000000030
714.266480000000000 446.865569999999990
446.917730000000010 296.107599999999990
439.796389999999970 158.203610000000000
f: 5 tv: 1 nM: 9
595.573849999999990 464.147740000000000
606.294859999999970 494.470090000000030
618.665960000000040 528.021849999999970
633.840879999999970 570.137700000000000
658.088560000000030 435.932279999999990
794.744450000000030 426.883330000000000
859.539920000000050 422.853729999999980
583.217099999999960 297.958340000000020
579.082030000000030 144.695310000000010
f: 6 tv: 0 nM: 9
424.908840000000000 446.731780000000010
391.333340000000020 470.817079999999980
353.457980000000020 496.736719999999990
307.748350000000020 528.893069999999970
515.339780000000020 431.337010000000020
646.000000000000000 441.833340000000020
714.443179999999980 446.924989999999980
446.770170000000010 296.232910000000000
439.796389999999970 158.203610000000000
f: 6 tv: 1 nM: 9
595.592409999999970 464.141300000000000
606.400449999999980 493.710910000000010
618.547299999999950 527.880620000000020
633.848389999999990 570.140689999999950
658.085879999999970 435.888890000000000
794.739559999999980 427.208340000000020
859.380859999999980 422.918209999999990
583.092899999999990 298.057529999999990
579.112179999999970 144.738190000000000
f: 7 tv: 0 nM: 9
425.000000000000000 446.719240000000010
391.753480000000020 470.402310000000000
353.410709999999990 496.700899999999990
307.748350000000020 528.893069999999970
515.213129999999980 431.368870000000020
645.918270000000010 441.918270000000010
714.461909999999990 447.000000000000000
446.344449999999990 296.049989999999980
439.647859999999980 158.352160000000000
f: 7 tv: 1 nM: 9
595.477170000000000 464.085719999999980
606.437009999999990 494.689030000000000
618.575560000000000 527.977780000000050
633.906740000000010 570.185119999999980
658.041870000000020 435.842379999999990
794.951109999999970 427.114140000000020
859.433840000000030 422.713230000000010
583.215879999999970 298.043180000000010
578.839169999999970 144.707370000000000
f: 8 tv: 0 nM: 9
424.917080000000000 446.658300000000000
391.686950000000020 470.452699999999990
353.449650000000020 498.514400000000020
307.661679999999990 528.921690000000010
515.158630000000020 431.266140000000010
645.918270000000010 441.918270000000010
714.299499999999970 446.742920000000030
446.448849999999990 296.000000000000000
439.702639999999970 158.255259999999990
f: 8 tv: 1 nM: 9
595.477170000000000 464.085719999999980
606.518620000000060 494.531009999999980
618.575560000000000 527.977780000000050
633.758060000000000 570.180119999999990
658.209110000000010 435.805299999999990
794.616819999999960 427.415889999999990
859.433840000000030 422.713230000000010
583.326419999999980 298.104159999999980
579.050780000000030 144.726560000000010
f: 9 tv: 0 nM: 9
424.844389999999980 446.630100000000030
391.522550000000020 470.985660000000000
353.322720000000000 496.636349999999990
307.714540000000000 528.849669999999950
515.122010000000050 431.842260000000010
646.131170000000000 441.720309999999980
714.502320000000050 446.951390000000000
446.639529999999980 296.296510000000010
439.750000000000000 158.250000000000000
f: 9 tv: 1 nM: 9
595.526489999999970 464.144099999999980
606.364990000000030 494.493679999999980
618.554570000000010 527.845460000000000
633.862300000000000 570.159120000000030
658.057130000000030 435.633330000000000
794.909359999999990 427.156589999999990
859.433840000000030 422.713230000000010
583.314759999999980 297.997770000000000
578.910279999999940 144.055560000000010
f: 10 tv: 0 nM: 9
425.170650000000020 446.580840000000020
391.839569999999980 471.131260000000000
353.389650000000020 496.646390000000000
307.724820000000020 528.781860000000050
515.157230000000030 431.550320000000000
646.085019999999990 441.765019999999990
714.414430000000040 447.072080000000030
446.491580000000000 296.390440000000010
439.702639999999970 158.255259999999990
f: 10 tv: 1 nM: 9
595.572210000000040 464.355560000000030
606.373839999999970 493.896790000000010
618.526669999999970 527.968870000000040
633.862300000000000 570.159120000000030
658.076599999999980 435.540529999999990
794.744689999999990 427.021270000000020
859.720699999999970 422.941440000000000
583.314759999999980 297.997770000000000
578.959039999999960 144.446720000000000
f: 11 tv: 0 nM: 9
424.994599999999990 446.586490000000030
391.566530000000000 471.086700000000010
353.477260000000000 496.790889999999990
307.771520000000010 528.854310000000050
515.122010000000050 431.842260000000010
646.000000000000000 441.846920000000010
714.394469999999960 447.045869999999980
446.795039999999970 296.444090000000020
439.702639999999970 158.255259999999990
f: 11 tv: 1 nM: 9
595.401669999999970 464.182590000000000
606.345339999999960 494.531769999999990
618.596859999999990 527.889649999999960
633.840879999999970 570.137700000000000
658.000000000000000 435.833340000000020
794.861689999999950 426.797880000000020
859.446590000000010 422.956300000000000
583.314759999999980 297.997770000000000
579.030030000000010 144.682009999999990
f: 12 tv: 0 nM: 9
425.143250000000020 446.738769999999990
391.585330000000000 471.093259999999990
353.268520000000020 496.532410000000030
307.886509999999990 528.781250000000000
515.319889999999990 431.534150000000010
645.820010000000020 441.700010000000020
714.532720000000040 446.995330000000020
446.660709999999990 296.202389999999980
439.702639999999970 158.255259999999990
f: 12 tv: 1 nM: 9
595.526489999999970 464.144099999999980
606.461980000000040 494.786009999999980
618.634950000000000 527.993349999999960
633.840879999999970 570.137700000000000
658.082949999999980 435.631710000000000
794.796879999999990 426.911470000000010
859.500000000000000 422.857149999999990
583.314759999999980 297.997770000000000
578.932919999999970 144.591460000000010
f: 13 tv: 0 nM: 9
424.954560000000010 446.426150000000010
391.561280000000010 471.132420000000020
353.466220000000020 496.731990000000000
307.806820000000020 528.728880000000000
515.122010000000050 431.842260000000010
645.951289999999970 441.702580000000010
714.481630000000000 447.000000000000000
446.441860000000020 296.250000000000000
439.744750000000010 158.297360000000000
f: 13 tv: 1 nM: 9
595.401669999999970 464.182590000000000
606.450500000000030 493.705199999999990
618.627259999999980 527.931820000000020
633.819889999999990 570.102170000000000
658.045899999999960 435.671510000000010
794.932310000000030 426.890629999999990
859.500000000000000 422.857149999999990
583.314759999999980 297.917419999999990
578.944460000000050 144.337300000000000
f: 14 tv: 0 nM: 9
424.908840000000000 446.731780000000010
391.514770000000000 470.943019999999990
353.359100000000010 496.600010000000000
307.605959999999980 528.768190000000000
515.228389999999990 431.697540000000000
645.911929999999980 441.748719999999990
714.325680000000030 447.036679999999990
446.625000000000000 296.071440000000000
439.647859999999980 158.352160000000000
f: 14 tv: 1 nM: 9
596.065669999999950 464.045439999999990
606.420529999999990 493.771030000000000
618.763609999999970 528.068179999999980
633.860230000000000 570.174740000000040
657.976620000000030 435.560760000000020
794.796879999999990 426.911470000000010
859.470890000000050 422.791260000000020
583.278749999999950 297.960170000000010
578.959039999999960 144.471309999999990
f: 15 tv: 0 nM: 9
424.974089999999990 446.686519999999970
391.873200000000000 470.339720000000000
353.268520000000020 496.532410000000030
307.751620000000000 528.870970000000060
515.228389999999990 431.697540000000000
646.000000000000000 442.000000000000000
714.411190000000030 446.995330000000020
447.000000000000000 296.209870000000020
439.711549999999990 158.453290000000010
f: 15 tv: 1 nM: 9
595.631589999999960 464.189480000000000
606.443419999999950 493.947970000000000
618.659970000000040 528.062189999999990
633.865599999999970 570.102170000000000
658.082949999999980 435.778050000000010
794.830810000000040 427.058069999999990
859.568419999999950 422.851409999999990
583.314759999999980 297.917419999999990
579.063480000000030 144.623020000000000
f: 16 tv: 0 nM: 9
424.908840000000000 446.731780000000010
391.446170000000000 471.411530000000030
353.359100000000010 496.600010000000000
307.751620000000000 528.870970000000060
515.233340000000000 431.600010000000000
646.085019999999990 441.915010000000000
714.411190000000030 446.995330000000020
447.000000000000000 296.209870000000020
439.702639999999970 158.255259999999990
f: 16 tv: 1 nM: 9
595.355530000000040 464.149990000000000
606.471990000000010 493.766360000000020
618.629940000000030 528.019840000000040
633.840879999999970 570.137700000000000
658.082949999999980 435.778050000000010
794.796879999999990 426.911470000000010
859.696289999999980 422.929899999999980
583.182620000000040 298.000000000000000
579.000000000000000 144.000000000000000
f: 17 tv: 0 nM: 9
424.896360000000020 446.759059999999980
391.268430000000020 470.678279999999970
353.410709999999990 496.700899999999990
307.602050000000020 528.928589999999990
515.228389999999990 431.697540000000000
645.816339999999970 441.913270000000010
714.500000000000000 446.971439999999970
446.533320000000000 296.094449999999990
439.647859999999980 158.352160000000000
f: 17 tv: 1 nM: 9
595.348079999999980 464.190609999999990
606.294859999999970 494.470090000000030
618.538639999999990 528.158810000000020
633.906740000000010 570.185119999999980
658.086300000000050 435.637049999999990
794.932310000000030 426.890629999999990
859.391169999999990 423.011570000000010
583.162169999999950 298.058560000000000
579.000000000000000 144.541670000000010
f: 18 tv: 0 nM: 9
425.120569999999990 446.667629999999970
391.613339999999990 470.962220000000000
353.322720000000000 496.636349999999990
307.684570000000010 528.822139999999990
515.127200000000020 431.810639999999980
645.905030000000010 441.839999999999970
714.199100000000040 447.000000000000000
446.395170000000010 296.190859999999990
439.702639999999970 158.255259999999990
f: 18 tv: 1 nM: 9
595.437500000000000 464.011349999999990
606.425780000000030 494.593869999999980
618.581850000000030 527.966800000000030
633.906740000000010 570.185119999999980
658.000000000000000 435.708950000000020
794.776309999999970 426.850010000000000
859.922850000000040 422.444149999999980
583.217099999999960 297.958340000000020
578.974550000000020 144.258469999999990
f: 19 tv: 0 nM: 9
425.018620000000000 446.795230000000000
391.665959999999980 471.019409999999990
353.410709999999990 496.700899999999990
307.691280000000010 528.899350000000030
515.244199999999980 431.366269999999990
645.826540000000020 441.979580000000000
714.297730000000000 447.088619999999990
446.630679999999980 296.238650000000010
439.702639999999970 158.255259999999990
f: 19 tv: 1 nM: 9
595.568179999999980 464.017060000000010
606.268739999999980 494.610410000000000
618.651790000000010 527.933040000000010
633.906740000000010 570.185119999999980
657.962340000000040 435.773869999999990
794.796879999999990 426.911470000000010
859.372619999999980 422.911070000000000
583.145080000000010 297.881680000000020
579.072570000000040 144.479840000000000
f: 20 tv: 0 nM: 9
424.844389999999980 446.630100000000030
391.560610000000000 470.865810000000010
353.380830000000000 496.721949999999990
307.892150000000020 528.852970000000030
515.133550000000010 431.614899999999980
645.812189999999990 441.570740000000000
714.325680000000030 447.036679999999990
446.672610000000020 296.446440000000000
439.656250000000000 158.302079999999990
f: 20 tv: 1 nM: 9
595.411439999999970 463.997130000000030
606.467279999999960 493.733639999999980
618.651790000000010 527.933040000000010
633.906740000000010 570.185119999999980
657.994929999999950 435.819790000000010
794.823669999999990 426.739469999999980
859.371279999999960 422.722780000000000
583.217099999999960 297.958340000000020
579.032900000000040 144.155700000000000
f: 21 tv: 0 nM: 9
424.948460000000010 446.793819999999980
391.614719999999980 470.837650000000000
353.430180000000010 496.646390000000000
307.646390000000000 528.787839999999960
515.228389999999990 431.697540000000000
645.905150000000050 441.866670000000000
714.411190000000030 446.995330000000020
446.940249999999990 296.427669999999980
439.601069999999990 158.398940000000010
f: 21 tv: 1 nM: 9
595.511110000000030 464.061100000000010
606.360779999999980 494.510560000000000
618.651790000000010 527.933040000000010
633.906740000000010 570.185119999999980
658.085019999999990 435.915010000000000
794.796879999999990 426.911470000000010
859.637629999999940 422.899080000000030
583.314759999999980 297.917419999999990
579.161989999999950 144.406010000000010
f: 22 tv: 0 nM: 9
425.039670000000000 446.783079999999980
391.574070000000010 471.061739999999990
353.268520000000020 496.532410000000030
307.684570000000010 528.822139999999990
515.228389999999990 431.697540000000000
645.775759999999990 441.951020000000030
714.411190000000030 446.995330000000020
446.596589999999990 296.193179999999980
439.601069999999990 158.398940000000010
f: 22 tv: 1 nM: 9
595.976559999999950 464.111969999999990
606.399540000000000 493.913239999999970
618.565799999999970 528.043879999999940
633.771730000000050 570.171200000000000
658.085019999999990 435.915010000000000
794.817689999999970 427.109379999999990
859.293819999999980 422.711329999999980
583.182620000000040 298.000000000000000
579.036870000000020 144.635250000000010
f: 23 tv: 0 nM: 9
424.948460000000010 446.793819999999980
391.628109999999990 471.016540000000020
353.359100000000010 496.600010000000000
307.801670000000000 528.818359999999980
515.228389999999990 431.697540000000000
645.635189999999970 441.538270000000010
714.325680000000030 447.036679999999990
446.558989999999990 296.244390000000010
439.839999999999970 158.330000000000010
f: 23 tv: 1 nM: 9
595.485289999999960 464.032350000000010
606.396120000000000 493.731870000000010
618.651790000000010 527.933040000000010
633.793210000000040 570.206789999999960
658.000000000000000 435.833340000000020
794.830810000000040 427.058069999999990
859.353520000000000 422.611110000000000
583.089720000000060 297.944459999999990
579.138000000000030 144.786000000000000
f: 24 tv: 0 nM: 9
425.005280000000030 446.817470000000010
391.671290000000000 470.490749999999990
353.423250000000000 496.879390000000000
307.771520000000010 528.854310000000050
515.239619999999950 431.473360000000010
645.810119999999980 441.401430000000000
714.452270000000000 447.147740000000000
446.596589999999990 296.193179999999980
439.656250000000000 158.302079999999990
f: 24 tv: 1 nM: 9
595.634829999999970 464.095520000000020
606.290709999999990 493.972109999999990
618.965820000000010 528.000000000000000
633.793210000000040 570.206789999999960
658.133180000000040 435.773869999999990
794.847959999999940 427.059259999999990
859.543699999999940 422.587370000000020
583.182620000000040 298.000000000000000
579.150020000000040 144.530000000000000
f: 25 tv: 0 nM: 9
424.903079999999990 446.984680000000030
391.478060000000030 470.482449999999970
353.359100000000010 496.600010000000000
307.771520000000010 528.854310000000050
515.239619999999950 431.473360000000010
645.914980000000010 441.915010000000000
714.411190000000030 446.901860000000000
446.533320000000000 296.094449999999990
439.656250000000000 158.302079999999990
f: 25 tv: 1 nM: 9
595.526489999999970 464.144099999999980
606.405089999999970 493.849550000000020
618.651790000000010 527.933040000000010
633.814880000000020 570.093259999999990
658.000000000000000 435.693879999999980
794.875000000000000 427.353270000000010
859.536070000000000 422.706180000000020
583.092899999999990 297.942470000000010
578.984990000000040 144.364810000000010
f: 26 tv: 0 nM: 9
425.005310000000010 446.888309999999990
391.571750000000010 470.536960000000020
353.268520000000020 496.532410000000030
307.771520000000010 528.854310000000050
515.215879999999970 431.488650000000010
645.962099999999960 441.886349999999990
714.411190000000030 447.098140000000000
446.533320000000000 296.094449999999990
439.656250000000000 158.302079999999990
f: 26 tv: 1 nM: 9
595.741449999999990 464.139189999999990
606.457149999999960 493.661900000000000
618.565799999999970 528.043879999999940
633.793210000000040 570.206789999999960
657.914980000000010 435.915010000000000
794.825619999999960 427.043580000000020
859.497309999999970 422.465419999999990
583.127259999999980 297.984379999999990
578.913940000000030 144.774599999999990
f: 27 tv: 0 nM: 9
425.018620000000000 446.795230000000000
391.543850000000020 470.482449999999970
353.544949999999970 498.339940000000010
307.765319999999970 528.836729999999990
515.166690000000020 431.357570000000010
646.000000000000000 441.755429999999990
714.325680000000030 447.036679999999990
446.642060000000010 296.125000000000000
439.656250000000000 158.302079999999990
f: 27 tv: 1 nM: 9
595.302310000000030 464.354649999999990
606.555299999999990 493.824889999999980
618.570500000000040 528.113219999999960
633.837400000000000 570.277339999999980
658.000000000000000 435.700960000000010
794.847959999999940 427.255159999999990
859.553409999999990 423.072810000000000
583.182620000000040 298.000000000000000
579.117979999999990 144.682009999999990
f: 28 tv: 0 nM: 9
425.179779999999990 446.764040000000020
391.457980000000020 470.334079999999970
353.301060000000010 498.565159999999990
307.912840000000020 528.807559999999970
515.077760000000010 431.233340000000000
645.911439999999970 441.776029999999990
714.381960000000050 447.053249999999990
446.639529999999980 296.296510000000010
439.796389999999970 158.203610000000000
f: 28 tv: 1 nM: 9
595.359130000000050 464.450290000000000
606.431270000000040 493.703800000000000
618.468750000000000 527.959839999999990
633.793210000000040 570.206789999999960
657.911929999999980 435.961149999999980
794.847959999999940 427.059259999999990
859.595820000000000 422.287570000000020
583.217099999999960 298.041659999999980
578.968259999999990 144.773799999999990
f: 29 tv: 0 nM: 9
424.908840000000000 446.731780000000010
391.587620000000020 470.502140000000000
353.275849999999990 498.693109999999990
307.852359999999980 528.808719999999990
515.255549999999970 431.116670000000000
646.112550000000060 441.853389999999990
714.396420000000030 447.130609999999990
446.491179999999990 296.167629999999970
439.750000000000000 158.250000000000000
f: 29 tv: 1 nM: 9
595.260250000000040 464.292390000000010
606.404779999999960 493.685729999999980
618.522219999999950 528.048890000000030
633.744509999999990 570.140689999999950
658.000000000000000 436.000000000000000
794.796879999999990 426.911470000000010
859.396910000000050 422.628879999999980
583.182620000000040 298.000000000000000
579.050780000000030 144.726560000000010
f: 30 tv: 0 nM: 9
424.844389999999980 446.630100000000030
391.559810000000030 470.670930000000000
353.237669999999980 498.459499999999990
307.755069999999990 528.819269999999960
515.233520000000000 431.178560000000000
645.920290000000020 441.487910000000000
714.518370000000000 447.055049999999990
446.596589999999990 296.000000000000000
439.601069999999990 158.398940000000010
f: 30 tv: 1 nM: 9
595.362550000000060 464.336239999999980
606.488399999999960 493.775449999999980
618.539490000000000 528.118410000000040
633.815920000000010 570.241760000000000
657.951289999999970 435.789730000000020
794.867370000000050 427.000000000000000
859.390139999999970 422.351650000000010
583.092899999999990 298.057529999999990
579.132809999999950 144.867189999999990
f: 31 tv: 0 nM: 9
425.063480000000030 446.589940000000010
391.679930000000010 470.748960000000010
353.365479999999990 496.721990000000010
307.883449999999980 528.775330000000050
515.190249999999990 431.135859999999980
646.149540000000000 441.294400000000000
714.497619999999980 446.950470000000000
446.401670000000020 296.058989999999990
439.796389999999970 158.203610000000000
f: 31 tv: 1 nM: 9
595.418519999999940 464.294949999999970
606.536870000000020 493.788029999999990
618.504400000000030 528.035089999999970
633.815920000000010 570.241760000000000
657.911439999999970 435.932279999999990
794.841369999999980 427.040309999999980
859.515139999999970 422.823240000000000
582.967099999999960 298.041659999999980
579.002010000000040 144.817990000000010
f: 32 tv: 0 nM: 9
424.821590000000010 446.809050000000010
391.625000000000000 470.547419999999990
353.322720000000000 496.636349999999990
307.916110000000000 528.738280000000030
515.158630000000020 431.266140000000010
646.000000000000000 442.000000000000000
714.448610000000030 446.957949999999980
446.682860000000010 296.045709999999990
439.647859999999980 158.352160000000000
f: 32 tv: 1 nM: 9
595.294800000000010 464.395969999999980
606.618159999999990 493.845460000000000
618.578920000000040 528.144710000000030
633.793210000000040 570.206789999999960
657.826540000000020 435.846920000000010
794.776309999999970 426.850010000000000
859.661929999999980 422.876190000000010
583.000000000000000 298.000000000000000
579.053160000000050 144.738190000000000
f: 33 tv: 0 nM: 9
424.989260000000000 446.591400000000020
391.597840000000020 470.593480000000000
353.322720000000000 496.636349999999990
307.883449999999980 528.775330000000050
515.222229999999970 431.255550000000030
645.886349999999990 441.714659999999980
714.409729999999970 446.891210000000000
447.000000000000000 296.000000000000000
439.656250000000000 158.302079999999990
f: 33 tv: 1 nM: 9
595.423099999999980 464.218930000000000
606.518680000000020 493.817749999999990
618.617250000000010 528.179200000000040
633.815920000000010 570.241760000000000
657.914980000000010 435.915010000000000
794.827329999999960 427.038670000000020
859.500000000000000 422.771419999999980
583.094600000000010 298.144139999999990
578.970950000000020 144.955430000000010
f: 34 tv: 0 nM: 9
424.873719999999990 446.791229999999980
391.622930000000000 470.781250000000000
353.543029999999990 497.436460000000010
307.869930000000010 528.724669999999950
515.190249999999990 431.135859999999980
645.881589999999960 441.723689999999980
714.362370000000060 447.000000000000000
446.703579999999990 296.000000000000000
439.796389999999970 158.203610000000000
f: 34 tv: 1 nM: 9
595.730099999999990 464.286929999999980
606.201599999999980 495.076599999999980
618.587710000000020 528.118410000000040
633.885130000000000 570.206789999999960
657.819150000000040 435.882970000000000
794.867370000000050 427.000000000000000
859.313110000000050 422.823240000000000
582.967099999999960 298.155700000000020
578.971800000000030 144.956770000000010
f: 35 tv: 0 nM: 9
424.962370000000020 446.564509999999980
391.686460000000010 470.903689999999980
353.413329999999970 496.731110000000000
307.801670000000000 528.821649999999980
515.289800000000010 431.238650000000010
646.440370000000030 442.100919999999970
714.381960000000050 447.053249999999990
446.558139999999980 295.970919999999980
439.796389999999970 158.203610000000000
f: 35 tv: 1 nM: 9
595.448849999999990 464.352260000000000
606.414610000000040 493.631710000000000
618.553589999999990 528.044620000000010
633.837400000000000 570.277339999999980
657.819150000000040 435.882970000000000
794.867370000000050 427.000000000000000
859.392519999999990 422.967499999999970
582.967099999999960 298.155700000000020
578.971800000000030 144.956770000000010
f: 36 tv: 0 nM: 9
424.948460000000010 446.793819999999980
391.563319999999980 470.521819999999990
353.466220000000020 496.731990000000000
307.751649999999980 529.029779999999960
515.255980000000020 431.500000000000000
646.000000000000000 441.693879999999980
714.403990000000020 447.145080000000010
446.497250000000010 295.854400000000000
439.787629999999980 158.169360000000010
f: 36 tv: 1 nM: 9
595.994509999999990 464.374329999999990
606.404779999999960 493.685729999999980
618.553589999999990 528.044620000000010
633.812500000000000 570.244569999999950
658.085019999999990 436.084990000000000
794.909300000000030 427.093259999999990
859.252500000000050 422.974760000000000
583.060240000000020 298.198669999999990
578.839169999999970 144.924420000000000
f: 37 tv: 0 nM: 9
425.254000000000020 446.663090000000010
391.424559999999990 470.752169999999980
353.410709999999990 496.700899999999990
307.912899999999980 528.883850000000050
515.266849999999980 431.300569999999990
645.782469999999990 441.307500000000000
714.479550000000020 446.988650000000010
446.476319999999990 295.902620000000010
439.796389999999970 158.203610000000000
f: 37 tv: 1 nM: 9
595.572210000000040 464.355560000000030
606.332580000000010 493.934869999999990
618.517519999999990 528.035089999999970
633.837400000000000 570.277339999999980
658.085019999999990 435.915010000000000
794.841369999999980 427.266140000000010
859.446410000000010 422.783169999999980
583.217099999999960 297.958340000000020
579.046140000000040 144.796159999999990
f: 38 tv: 0 nM: 9
424.735900000000020 446.589749999999980
391.451540000000020 470.365630000000010
353.477260000000000 496.790889999999990
307.851650000000010 528.815000000000050
515.320680000000040 431.000000000000000
645.954349999999980 441.420680000000000
714.362370000000060 447.000000000000000
446.412930000000020 295.974730000000020
439.702639999999970 158.255259999999990
f: 38 tv: 1 nM: 9
595.659120000000030 464.221589999999990
606.357120000000010 493.790470000000030
618.578920000000040 528.144710000000030
633.904720000000000 570.327329999999960
658.000000000000000 435.833340000000020
794.909359999999990 427.156589999999990
859.414120000000030 422.979800000000010
583.182620000000040 298.000000000000000
578.971800000000030 144.956770000000010
f: 39 tv: 0 nM: 9
424.978819999999980 446.653439999999990
391.851170000000020 470.462800000000020
353.410709999999990 496.700899999999990
308.074009999999990 528.800960000000030
515.251530000000000 431.535919999999980
645.914980000000010 441.915010000000000
714.325680000000030 447.036679999999990
446.383730000000010 296.098850000000030
439.702639999999970 158.255259999999990
f: 39 tv: 1 nM: 9
595.581480000000060 464.283720000000020
606.529180000000000 494.082949999999980
618.578920000000040 528.144710000000030
633.885499999999980 570.696050000000010
658.000000000000000 435.833340000000020
794.468750000000000 427.516820000000000
859.531250000000000 422.606260000000020
583.182620000000040 298.000000000000000
579.015629999999990 144.703129999999990
f: 40 tv: 0 nM: 9
424.899990000000000 446.841029999999990
391.986420000000010 470.635740000000000
353.322720000000000 496.636349999999990
307.731290000000000 528.819700000000010
515.154540000000000 431.484860000000030
645.826540000000020 441.714290000000010
714.448610000000030 446.957949999999980
446.911040000000010 296.104310000000000
439.796389999999970 158.203610000000000
f: 40 tv: 1 nM: 9
595.619320000000020 464.113650000000010
606.584899999999950 493.783020000000020
618.595149999999990 528.086300000000050
633.832210000000030 571.908810000000020
658.085019999999990 435.915010000000000
794.831599999999980 427.233150000000020
859.090640000000010 422.843410000000010
583.089720000000060 298.055540000000010
579.010130000000000 144.607730000000000
f: 41 tv: 0 nM: 9
425.248539999999990 446.812869999999980
391.889950000000000 470.500000000000000
353.410709999999990 496.700899999999990
307.832209999999980 528.785219999999980
515.198300000000020 431.186770000000020
645.860540000000010 441.913149999999970
714.362370000000060 446.899080000000030
446.448849999999990 296.000000000000000
439.702639999999970 158.255259999999990
f: 41 tv: 1 nM: 9
595.669560000000050 464.146549999999990
606.515930000000030 493.879549999999990
618.578920000000040 528.144710000000030
634.022460000000020 572.361880000000040
657.952940000000010 435.804440000000000
794.841369999999980 426.959690000000020
858.932310000000030 423.109379999999990
583.089720000000060 298.055540000000010
579.053160000000050 144.738190000000000
f: 42 tv: 0 nM: 9
425.455960000000000 446.727970000000030
392.416260000000020 471.069369999999990
353.426269999999990 496.746550000000010
307.778140000000010 528.857610000000020
515.266849999999980 431.300569999999990
646.173459999999980 441.770420000000000
714.325010000000020 446.924989999999980
446.859280000000010 296.000000000000000
439.787629999999980 158.169360000000010
f: 42 tv: 1 nM: 9
596.146300000000000 464.210109999999990
606.488399999999960 493.775449999999980
618.549989999999980 528.102170000000000
633.813229999999980 571.320500000000040
657.734379999999990 435.796879999999990
794.685849999999960 426.945040000000010
859.588809999999970 422.901860000000000
583.182620000000040 298.000000000000000
579.000000000000000 144.725799999999990
f: 43 tv: 0 nM: 9
425.265719999999990 446.668580000000020
391.895660000000020 470.943480000000020
353.477260000000000 496.790889999999990
307.860200000000020 528.889829999999960
515.220950000000020 431.122099999999990
646.066339999999970 441.683690000000010
714.432429999999950 446.995479999999990
446.921690000000010 296.102420000000000
439.830660000000020 158.212369999999990
f: 43 tv: 1 nM: 9
596.131589999999960 464.278959999999980
606.612730000000060 493.426480000000030
618.657100000000010 528.068599999999950
633.837400000000000 570.277339999999980
657.866149999999950 435.886349999999990
794.771480000000000 427.196230000000010
859.588809999999970 422.799069999999970
583.089720000000060 298.055540000000010
579.166690000000020 144.623020000000000
f: 44 tv: 0 nM: 9
425.544649999999990 446.705350000000010
391.754239999999980 471.152530000000010
353.340820000000010 496.710750000000020
307.801670000000000 528.818359999999980
515.289800000000010 431.238650000000010
646.047059999999990 441.804440000000000
714.279300000000030 446.941440000000000
446.675259999999980 296.149479999999980
439.881590000000020 158.118419999999990
f: 44 tv: 1 nM: 9
596.005130000000010 464.304140000000020
606.150020000000040 495.122009999999990
618.651790000000010 527.933040000000010
633.793210000000040 570.206789999999960
657.914980000000010 435.915010000000000
794.554080000000000 426.935119999999980
859.276309999999970 423.013150000000000
583.127259999999980 298.100430000000020
578.917969999999970 144.578129999999990
f: 45 tv: 0 nM: 9
425.584839999999990 446.854550000000020
391.819340000000010 471.008390000000020
353.322720000000000 496.636349999999990
307.903959999999980 528.811280000000010
515.154540000000000 431.484860000000030
646.113650000000010 441.714659999999980
714.269589999999990 447.091310000000020
446.771669999999970 296.127169999999980
439.796389999999970 158.203610000000000
f: 45 tv: 1 nM: 9
595.934880000000020 464.330719999999990
606.357120000000010 495.096529999999970
618.722719999999980 528.009090000000010
633.862300000000000 570.260679999999980
657.873720000000050 435.817020000000010
794.530030000000010 426.871579999999990
859.828800000000000 422.502720000000010
583.182620000000040 298.000000000000000
578.969240000000010 144.665390000000000
f: 46 tv: 0 nM: 9
425.677979999999990 446.810729999999980
391.883579999999990 470.575350000000010
353.322720000000000 496.636349999999990
307.818789999999980 528.852359999999980
515.166690000000020 431.357570000000010
646.156250000000000 441.765629999999990
714.297730000000000 447.088619999999990
446.949099999999990 296.101810000000000
439.796389999999970 158.203610000000000
f: 46 tv: 1 nM: 9
596.005130000000010 464.304140000000020
606.684999999999950 493.320010000000020
618.722719999999980 528.009090000000010
633.793210000000040 570.206789999999960
657.914980000000010 435.915010000000000
794.664920000000050 427.122349999999980
859.794250000000030 422.471340000000000
583.089720000000060 297.944459999999990
578.887820000000030 144.620090000000000
f: 47 tv: 0 nM: 9
425.502929999999990 446.873539999999990
391.802340000000020 470.506989999999970
353.322720000000000 496.636349999999990
307.859069999999970 528.885930000000030
515.245670000000020 431.473999999999990
646.039490000000000 441.755249999999990
714.396420000000030 447.130609999999990
446.617489999999980 296.101110000000010
439.711549999999990 158.453290000000010
f: 47 tv: 1 nM: 9
595.416690000000020 464.309140000000010
606.536870000000020 493.788029999999990
618.654360000000000 528.006530000000000
633.793210000000040 570.206789999999960
658.000000000000000 436.000000000000000
794.776309999999970 427.149990000000000
859.919430000000030 422.519439999999970
583.182620000000040 298.000000000000000
578.969969999999990 144.682009999999990
f: 48 tv: 0 nM: 9
425.447970000000000 446.901729999999990
391.530579999999990 470.497799999999980
353.322720000000000 496.636349999999990
307.778140000000010 528.857610000000020
515.045709999999990 431.734739999999990
646.000000000000000 441.693879999999980
714.432429999999950 446.995479999999990
446.778959999999980 296.000000000000000
439.733520000000000 158.266480000000000
f: 48 tv: 1 nM: 9
595.392029999999980 464.250000000000000
606.272699999999990 494.677669999999980
618.612060000000040 528.116390000000020
633.827149999999960 570.133000000000040
657.833309999999980 436.000000000000000
794.841369999999980 426.959690000000020
859.714290000000010 422.565949999999990
583.182620000000040 298.000000000000000
578.969969999999990 144.682009999999990
f: 49 tv: 0 nM: 9
425.093750000000000 446.942720000000010
391.776029999999990 471.027159999999980
353.430180000000010 496.646390000000000
307.886509999999990 528.781250000000000
515.257389999999990 431.597629999999980
646.039490000000000 441.755249999999990
714.411190000000030 446.995330000000020
446.577940000000010 295.948910000000010
439.702639999999970 158.255259999999990
f: 49 tv: 1 nM: 9
595.313229999999980 464.048189999999980
606.268739999999980 494.610410000000000
618.633060000000000 528.090149999999990
633.793210000000040 570.206789999999960
658.000000000000000 435.972080000000010
795.000000000000000 427.214290000000010
859.407780000000000 422.830109999999990
583.089720000000060 298.055540000000010
579.021669999999970 144.769679999999990
f: 50 tv: 0 nM: 9
424.930420000000030 446.925259999999980
391.478060000000030 470.482449999999970
353.430180000000010 496.646390000000000
307.781889999999980 528.781860000000050
515.204290000000010 431.759160000000010
645.871030000000020 441.560520000000000
714.279300000000030 446.941440000000000
446.734100000000010 296.078030000000010
439.711549999999990 158.453290000000010
f: 50 tv: 1 nM: 9
595.466680000000000 464.294429999999980
606.345339999999960 494.531769999999990
618.727660000000010 528.095760000000040
633.793210000000040 570.206789999999960
658.165830000000030 435.973180000000010
794.841369999999980 426.959690000000020
859.347470000000040 422.777499999999970
583.182620000000040 298.000000000000000
579.125980000000030 144.726750000000010
f: 51 tv: 0 nM: 9
425.099429999999980 446.692990000000010
391.695949999999980 470.488740000000010
353.378449999999990 496.635310000000000
307.725010000000000 528.864990000000030
515.266849999999980 431.300569999999990
646.082520000000050 441.378629999999990
714.432429999999950 447.094600000000010
446.533320000000000 296.094449999999990
439.697909999999980 158.343750000000000
f: 51 tv: 1 nM: 9
595.783940000000030 464.349240000000010
606.447570000000040 494.721769999999990
618.667360000000030 528.077270000000000
633.793210000000040 570.206789999999960
658.000000000000000 435.833340000000020
794.739559999999980 426.911470000000010
859.590879999999970 422.219240000000010
583.217099999999960 298.041659999999980
579.112179999999970 144.738190000000000
f: 52 tv: 0 nM: 9
425.117489999999980 446.897490000000000
391.771180000000020 471.122889999999980
353.382749999999990 496.612820000000000
307.662289999999980 528.781979999999980
515.233520000000000 431.178560000000000
646.000000000000000 441.495029999999990
714.459899999999950 447.082550000000030
446.642060000000010 296.125000000000000
439.750000000000000 158.250000000000000
f: 52 tv: 1 nM: 9
595.476750000000040 464.110470000000020
606.560179999999950 493.800929999999990
618.602660000000010 527.924129999999990
633.819889999999990 570.102170000000000
658.000000000000000 435.671420000000010
794.859799999999950 427.206360000000020
859.412479999999960 422.757510000000020
583.278749999999950 298.039829999999990
579.000000000000000 144.750000000000000
f: 53 tv: 0 nM: 9
424.808110000000000 446.681089999999980
391.817780000000030 470.748899999999990
353.410709999999990 496.584810000000000
307.886509999999990 528.850339999999960
515.233340000000000 431.350010000000000
645.915399999999980 441.579590000000000
714.411190000000030 447.098140000000000
446.555270000000010 296.002630000000010
439.663050000000000 158.500000000000000
f: 53 tv: 1 nM: 9
595.691040000000040 464.106749999999980
606.294130000000000 494.542019999999980
618.456120000000060 528.035089999999970
633.744509999999990 570.140689999999950
658.038999999999990 435.787809999999980
794.847959999999940 427.059259999999990
859.313110000000050 422.823240000000000
583.182620000000040 298.000000000000000
579.046020000000000 144.698000000000010
f: 54 tv: 0 nM: 9
424.706300000000000 446.866519999999980
391.672579999999980 470.615050000000000
353.416659999999980 497.207269999999990
307.943690000000000 528.930479999999990
515.233520000000000 431.178560000000000
646.036929999999980 441.600979999999990
714.279300000000030 446.941440000000000
446.570650000000000 296.141300000000000
439.601069999999990 158.398940000000010
f: 54 tv: 1 nM: 9
595.388240000000000 464.111760000000000
606.435119999999980 493.617799999999990
618.540160000000010 528.044620000000010
633.793210000000040 570.071590000000010
658.047059999999990 435.868810000000000
794.867370000000050 427.000000000000000
859.371279999999960 422.722780000000000
583.182620000000040 298.000000000000000
578.969969999999990 144.682009999999990
f: 55 tv: 0 nM: 9
424.819369999999990 446.560209999999980
391.532780000000000 471.180330000000030
353.410709999999990 496.700899999999990
307.883449999999980 528.934139999999960
515.233520000000000 431.178560000000000
645.913270000000010 441.714290000000010
714.279300000000030 446.941440000000000
446.722530000000010 296.145600000000000
439.718079999999990 158.398940000000010
f: 55 tv: 1 nM: 9
595.932620000000040 464.360110000000020
606.294130000000000 494.542019999999980
618.682249999999950 527.946649999999980
633.788699999999950 570.211300000000050
658.047059999999990 435.804440000000000
794.817689999999970 427.109379999999990
859.351499999999990 422.930700000000000
583.217099999999960 298.041659999999980
578.915340000000010 144.685489999999990
f: 56 tv: 0 nM: 9
424.721099999999980 446.753780000000010
391.907780000000000 470.194180000000020
353.378449999999990 496.667419999999990
307.801670000000000 528.891660000000000
515.266849999999980 431.300569999999990
645.857539999999970 441.793000000000010
714.372679999999950 447.131959999999990
446.475799999999990 296.190859999999990
439.812500000000000 158.343750000000000
f: 56 tv: 1 nM: 9
595.303350000000020 464.117979999999990
606.297910000000000 494.610410000000000
618.554570000000010 527.845460000000000
633.837400000000000 570.140689999999950
658.000000000000000 435.833340000000020
794.841369999999980 427.083340000000020
859.371279999999960 422.722780000000000
583.182620000000040 298.000000000000000
579.000000000000000 144.742070000000010
f: 57 tv: 0 nM: 9
425.087069999999980 446.564610000000020
391.802280000000000 470.452270000000000
353.337769999999980 496.793340000000000
307.801670000000000 528.818359999999980
515.204290000000010 431.759160000000010
645.766110000000030 441.642490000000010
714.288639999999990 447.070470000000000
446.596589999999990 296.193179999999980
439.718079999999990 158.398940000000010
f: 57 tv: 1 nM: 9
595.620850000000020 464.104400000000000
606.435119999999980 493.617799999999990
618.651790000000010 527.933040000000010
633.859310000000050 570.162600000000000
657.885189999999970 435.629180000000020
794.932310000000030 427.109379999999990
859.588809999999970 422.799069999999970
583.182620000000040 298.000000000000000
579.082030000000030 144.578129999999990
f: 58 tv: 0 nM: 9
425.218570000000000 446.508969999999980
391.657199999999990 470.711790000000010
353.322720000000000 496.636349999999990
307.917210000000010 528.817869999999970
515.302310000000030 431.366269999999990
645.914120000000030 441.828280000000010
714.325680000000030 447.036679999999990
446.596589999999990 296.193179999999980
439.656250000000000 158.302079999999990
f: 58 tv: 1 nM: 9
595.348079999999980 464.190609999999990
606.526979999999980 493.507360000000010
618.643800000000060 527.966800000000030
633.793210000000040 570.071590000000010
657.826900000000020 435.846160000000000
794.867370000000050 427.000000000000000
859.533140000000000 422.645420000000000
583.182620000000040 298.000000000000000
578.880980000000020 144.488100000000000
f: 59 tv: 0 nM: 9
425.078800000000000 446.687500000000000
391.663670000000020 470.495510000000020
353.337769999999980 496.793340000000000
307.856200000000000 528.813719999999990
515.266849999999980 431.300569999999990
645.914980000000010 441.765019999999990
714.411190000000030 447.098140000000000
446.596589999999990 296.193179999999980
439.697909999999980 158.343750000000000
f: 59 tv: 1 nM: 9
595.268370000000000 464.118650000000000
606.622439999999980 493.260190000000020
618.654360000000000 528.006530000000000
633.793210000000040 570.071590000000010
657.917050000000020 435.631710000000000
794.841369999999980 426.733859999999990
859.562500000000000 422.602510000000000
583.092899999999990 298.057529999999990
578.969969999999990 144.682009999999990
f: 60 tv: 0 nM: 9
425.335300000000020 446.758820000000010
392.063539999999990 471.092220000000000
353.413329999999970 496.731110000000000
307.886509999999990 528.850339999999960
515.266849999999980 431.300569999999990
645.960510000000000 441.765780000000010
714.362370000000060 447.000000000000000
446.297360000000030 296.139459999999990
439.656250000000000 158.302079999999990
f: 60 tv: 1 nM: 9
595.573359999999980 464.073359999999980
606.521730000000050 493.596619999999970
618.650210000000020 528.107300000000010
633.793210000000040 570.071590000000010
658.062189999999990 435.619629999999970
794.760310000000000 426.971650000000010
859.494509999999990 422.174870000000000
583.314759999999980 297.997770000000000
578.926209999999970 144.385250000000010
f: 61 tv: 0 nM: 9
425.427280000000000 446.600010000000000
391.657130000000000 470.887760000000010
353.410709999999990 496.700899999999990
307.886509999999990 528.781250000000000
515.285279999999940 431.438229999999980
645.775759999999990 441.827330000000020
714.279300000000030 446.941440000000000
446.558989999999990 296.244390000000010
439.626340000000030 158.454299999999990
f: 61 tv: 1 nM: 9
595.624329999999990 463.997220000000030
606.319150000000040 494.423400000000020
618.634950000000000 527.993349999999960
633.817930000000050 570.035340000000020
658.028689999999980 435.619629999999970
794.867370000000050 427.000000000000000
859.589349999999970 422.061460000000010
583.351379999999950 298.040529999999990
579.025449999999980 144.258469999999990
f: 62 tv: 0 nM: 9
424.636140000000010 446.759889999999980
392.059910000000000 470.002590000000000
353.410709999999990 496.700899999999990
307.801670000000000 528.748349999999960
515.198300000000020 431.186770000000020
645.913699999999950 441.753809999999990
714.411190000000030 446.799069999999970
446.614140000000020 296.000000000000000
439.702639999999970 158.255259999999990
f: 62 tv: 1 nM: 9
595.976559999999950 464.111969999999990
606.384950000000000 493.781679999999990
618.489320000000020 528.181640000000020
633.819889999999990 570.102170000000000
658.000000000000000 435.559689999999990
794.753910000000020 427.133510000000000
859.456540000000020 422.195650000000000
583.224979999999960 297.856810000000000
579.057369999999990 144.454929999999990
f: 63 tv: 0 nM: 9
424.844389999999980 446.630100000000030
391.815459999999970 471.070800000000020
353.149990000000000 496.581819999999990
307.918299999999990 528.745120000000040
515.120790000000060 431.278079999999990
646.000000000000000 441.693879999999980
714.395080000000010 447.020080000000010
446.488890000000030 296.138890000000000
439.750000000000000 158.250000000000000
f: 63 tv: 1 nM: 9
596.104609999999980 464.084200000000010
606.490360000000010 493.603850000000020
618.596859999999990 527.889649999999960
633.888310000000050 570.055849999999960
657.982790000000020 435.507389999999990
794.755310000000010 426.909580000000010
859.398379999999970 422.189570000000000
583.127259999999980 297.984379999999990
579.020809999999980 144.358340000000000
f: 64 tv: 0 nM: 9
424.879390000000000 446.726139999999990
391.646300000000000 470.674680000000020
353.322720000000000 496.636349999999990
307.903959999999980 528.741700000000040
515.220950000000020 431.122099999999990
645.951050000000010 441.817020000000010
714.314880000000020 446.656250000000000
446.643250000000020 296.244390000000010
439.702639999999970 158.255259999999990
f: 64 tv: 1 nM: 9
595.648379999999970 464.010989999999990
606.460270000000040 493.796719999999990
618.530030000000010 528.094420000000010
633.793210000000040 570.071590000000010
657.992799999999990 435.367799999999990
794.809020000000030 426.927120000000000
859.439880000000020 422.278689999999980
583.189210000000000 297.900910000000010
578.910279999999940 144.055560000000010
f: 65 tv: 0 nM: 9
424.808069999999990 446.575740000000000
391.615720000000010 470.805659999999990
353.445470000000000 496.677280000000000
307.903959999999980 528.741700000000040
515.220950000000020 431.122099999999990
645.765009999999960 441.800540000000010
714.182860000000010 446.807860000000010
446.329770000000000 296.090419999999990
439.796389999999970 158.203610000000000
f: 65 tv: 1 nM: 9
595.541690000000020 464.052770000000010
606.272699999999990 493.839720000000000
618.486210000000030 527.788019999999960
633.758060000000000 570.045709999999990
657.880739999999950 435.279819999999970
794.867370000000050 427.000000000000000
859.673279999999980 422.633670000000000
583.092899999999990 297.942470000000010
578.912479999999960 144.199999999999990
f: 66 tv: 0 nM: 9
424.989260000000000 446.591400000000020
391.799129999999990 470.866820000000020
353.073820000000010 496.654760000000010
307.832789999999990 528.852300000000010
515.151920000000020 431.582269999999990
645.692080000000030 441.623690000000010
714.302670000000030 446.937230000000000
446.429350000000000 296.141300000000000
439.656250000000000 158.302079999999990
f: 66 tv: 1 nM: 9
595.648620000000050 464.100010000000000
606.366210000000020 494.217100000000020
618.554570000000010 527.845460000000000
633.755310000000010 570.045229999999950
658.007079999999970 435.450470000000000
794.932310000000030 426.890629999999990
859.585879999999970 422.520199999999990
583.089720000000060 297.944459999999990
578.917730000000010 144.126589999999990
f: 67 tv: 0 nM: 9
424.950530000000010 446.690090000000000
391.854159999999980 470.655089999999970
353.192870000000030 496.507139999999990
307.693879999999980 528.809510000000050
515.189570000000000 431.387360000000000
645.678589999999990 441.552190000000000
714.409729999999970 446.983790000000000
446.511630000000030 296.098850000000030
439.702639999999970 158.255259999999990
f: 67 tv: 1 nM: 9
595.520020000000050 464.042849999999990
606.426879999999980 493.728760000000020
618.468750000000000 527.959839999999990
633.758060000000000 570.045709999999990
657.920529999999990 435.383179999999980
794.867370000000050 427.000000000000000
859.510499999999980 422.324610000000010
583.314759999999980 297.917419999999990
578.895390000000020 144.261509999999990
f: 68 tv: 0 nM: 9
425.016210000000000 446.775669999999990
391.793700000000000 470.449040000000020
353.322720000000000 496.636349999999990
307.714540000000000 528.849669999999950
515.239619999999950 431.473360000000010
645.961369999999990 441.595370000000000
714.409729999999970 446.983790000000000
446.511630000000030 296.098850000000030
439.700499999999980 158.111390000000000
f: 68 tv: 1 nM: 9
595.429380000000040 464.053679999999990
606.463439999999990 493.524380000000010
618.565799999999970 528.043879999999940
633.848389999999990 570.004090000000020
657.799070000000030 435.224300000000030
794.934999999999950 427.105009999999990
859.510310000000000 422.494840000000010
583.182620000000040 298.000000000000000
578.887820000000030 144.620090000000000
f: 69 tv: 0 nM: 9
425.010650000000000 447.015960000000010
391.570249999999990 470.921479999999970
353.322720000000000 496.636349999999990
307.714540000000000 528.788879999999950
515.251530000000000 431.535919999999980
645.980590000000010 441.368929999999980
714.409729999999970 446.983790000000000
446.344449999999990 296.049989999999980
439.713529999999990 158.302079999999990
f: 69 tv: 1 nM: 9
595.433170000000020 464.008730000000010
606.426879999999980 493.728760000000020
618.561159999999970 528.065489999999950
633.709230000000050 570.114140000000020
657.752439999999980 435.563109999999990
794.776309999999970 426.850010000000000
859.460389999999960 422.722780000000000
583.217099999999960 297.958340000000020
579.068909999999960 144.529529999999990
f: 70 tv: 0 nM: 9
425.101110000000010 446.907100000000010
391.784760000000010 470.948420000000000
353.322720000000000 496.636349999999990
307.666659999999980 528.799319999999970
515.276790000000010 431.550599999999970
645.949219999999970 441.812839999999990
714.362370000000060 446.899080000000030
446.310430000000000 295.997250000000010
439.734379999999990 158.203129999999990
f: 70 tv: 1 nM: 9
595.411439999999970 463.997130000000030
606.404779999999960 493.685729999999980
618.476620000000030 528.202149999999960
633.758060000000000 570.045709999999990
657.923639999999980 435.684720000000030
794.803160000000050 426.675540000000010
859.588809999999970 422.799069999999970
583.122859999999950 297.903009999999990
579.106570000000030 144.299180000000010
f: 71 tv: 0 nM: 9
424.903079999999990 446.984680000000030
391.565670000000010 470.739410000000020
353.322720000000000 496.636349999999990
307.508789999999980 528.811649999999990
515.228389999999990 431.697540000000000
645.978269999999950 441.836950000000000
714.448610000000030 446.957949999999980
446.344449999999990 296.049989999999980
439.702639999999970 158.255259999999990
f: 71 tv: 1 nM: 9
595.732610000000020 464.088230000000010
606.557189999999990 493.410460000000000
618.511049999999950 528.002200000000020
633.805849999999960 570.111689999999950
658.053409999999990 435.398070000000020
794.776309999999970 426.850010000000000
859.651430000000000 422.656250000000000
583.122859999999950 297.903009999999990
579.018310000000040 144.189030000000000
f: 72 tv: 0 nM: 9
424.706300000000000 446.866519999999980
391.321440000000000 470.837310000000000
353.341740000000020 496.580260000000010
307.714540000000000 528.849669999999950
515.294490000000000 431.598140000000000
646.000000000000000 441.846920000000010
714.432429999999950 447.094600000000010
446.614140000000020 296.000000000000000
439.702639999999970 158.255259999999990
f: 72 tv: 1 nM: 9
595.437500000000000 464.011349999999990
606.404779999999960 493.685729999999980
618.289920000000050 528.105040000000030
633.840879999999970 570.137700000000000
658.000000000000000 435.671420000000010
794.776309999999970 426.850010000000000
859.588809999999970 422.799069999999970
583.182620000000040 298.000000000000000
579.060489999999960 144.241940000000000
f: 73 tv: 0 nM: 9
425.067810000000010 446.646880000000010
391.518980000000000 470.803800000000020
353.322720000000000 496.636349999999990
307.572630000000000 528.890200000000050
515.226990000000000 431.665650000000030
645.951050000000010 441.672669999999980
714.432429999999950 447.094600000000010
446.784490000000010 296.255740000000000
439.702639999999970 158.255259999999990
f: 73 tv: 1 nM: 9
595.437500000000000 464.011349999999990
606.322270000000000 495.091799999999980
618.545470000000020 528.127690000000030
633.793210000000040 570.206789999999960
658.000000000000000 435.833340000000020
794.867370000000050 427.000000000000000
859.639710000000040 422.816160000000020
583.314759999999980 297.997770000000000
579.035160000000020 144.429689999999990
f: 74 tv: 0 nM: 9
425.190769999999990 446.713869999999990
391.725010000000000 471.079160000000000
353.341740000000020 496.580260000000010
307.603209999999990 528.961300000000050
515.128659999999970 431.745610000000000
646.172609999999960 441.819790000000010
714.362370000000060 447.000000000000000
446.878049999999970 296.310970000000000
439.702639999999970 158.255259999999990
f: 74 tv: 1 nM: 9
595.462160000000040 464.194579999999970
606.321590000000010 494.622410000000000
618.591919999999960 527.912540000000040
633.793210000000040 570.071590000000010
658.085019999999990 435.915010000000000
794.916690000000020 427.164150000000010
859.521610000000010 422.800479999999990
583.189210000000000 298.099089999999990
579.036320000000050 144.548390000000010
f: 75 tv: 0 nM: 9
424.779479999999980 446.746150000000000
391.570249999999990 470.921479999999970
353.341740000000020 496.580260000000010
307.816989999999980 528.986940000000000
515.221559999999950 431.535919999999980
646.000000000000000 441.861690000000010
714.349550000000020 447.035399999999980
446.786560000000010 296.099429999999980
439.702639999999970 158.255259999999990
f: 75 tv: 1 nM: 9
595.831599999999980 464.105259999999990
606.238280000000030 495.113279999999970
618.561159999999970 528.065489999999950
633.840879999999970 570.137700000000000
658.000000000000000 435.700960000000010
794.776309999999970 426.971040000000020
859.640750000000030 422.752439999999980
583.182620000000040 298.000000000000000
579.199219999999970 144.546879999999990
f: 76 tv: 0 nM: 9
425.608979999999970 446.750000000000000
391.793340000000000 470.848880000000010
353.322720000000000 496.636349999999990
307.745029999999990 528.953610000000030
515.290219999999980 431.307459999999990
646.084600000000020 441.738800000000030
714.349550000000020 447.035399999999980
446.448849999999990 296.000000000000000
439.601069999999990 158.398940000000010
f: 76 tv: 1 nM: 9
595.648379999999970 464.010989999999990
606.259090000000010 494.738859999999990
618.686950000000020 527.853579999999970
633.840879999999970 570.137700000000000
657.963259999999990 435.571079999999990
794.664920000000050 426.840419999999990
859.417969999999970 422.341279999999980
583.481630000000000 298.022949999999980
579.199219999999970 144.546879999999990
f: 77 tv: 0 nM: 9
425.464900000000000 447.000000000000000
391.679660000000010 470.954560000000010
353.365479999999990 496.704040000000020
307.816989999999980 528.986940000000000
515.132320000000050 431.191160000000020
646.085019999999990 441.935000000000000
714.432429999999950 446.995479999999990
447.056980000000010 296.322780000000020
439.647859999999980 158.352160000000000
f: 77 tv: 1 nM: 9
595.609559999999990 464.188199999999990
606.333309999999980 494.648129999999980
618.646669999999970 527.955569999999970
633.840879999999970 570.137700000000000
657.963070000000020 435.600979999999990
794.628969999999980 426.781589999999990
859.604860000000030 422.190859999999990
583.520809999999980 297.979159999999980
579.000000000000000 144.638880000000000
f: 78 tv: 0 nM: 9
425.090640000000010 446.467829999999990
391.721990000000010 470.778009999999990
353.398160000000020 496.611110000000000
307.912899999999980 528.883850000000050
515.202999999999970 431.727260000000000
645.860540000000010 441.755249999999990
714.325680000000030 447.036679999999990
446.533320000000000 296.094449999999990
439.647859999999980 158.352160000000000
f: 78 tv: 1 nM: 9
595.541870000000020 464.019560000000010
606.672969999999960 493.656400000000020
618.435610000000000 528.163090000000010
633.793210000000040 570.206789999999960
657.980469999999970 435.548769999999990
794.841369999999980 426.959690000000020
859.650510000000050 422.313780000000010
583.415889999999990 297.956819999999990
579.049260000000000 144.606060000000010
f: 79 tv: 0 nM: 9
425.066469999999980 446.734100000000010
392.319700000000010 471.040860000000010
353.322720000000000 496.636349999999990
307.860200000000020 528.889829999999960
515.166690000000020 431.357570000000010
645.775759999999990 441.827330000000020
714.481630000000000 447.192659999999990
446.533320000000000 296.094449999999990
439.702639999999970 158.255259999999990
f: 79 tv: 1 nM: 9
595.355530000000040 464.149990000000000
606.620599999999970 494.085510000000000
618.529540000000000 528.240480000000050
633.819889999999990 570.102170000000000
658.048949999999990 435.729370000000020
794.932310000000030 427.109379999999990
859.697999999999980 422.475250000000020
583.224979999999960 298.056820000000020
579.050780000000030 144.726560000000010
f: 80 tv: 0 nM: 9
424.898469999999970 446.525390000000020
391.530820000000010 470.925110000000020
353.322720000000000 496.636349999999990
307.673979999999970 528.788879999999950
515.210199999999990 431.238650000000010
645.866149999999950 441.886349999999990
714.460630000000040 447.247680000000000
446.709290000000010 296.168610000000000
439.711549999999990 158.453290000000010
f: 80 tv: 1 nM: 9
595.659239999999950 464.041900000000000
606.317990000000010 494.554379999999980
618.529540000000000 528.240480000000050
633.814880000000020 570.093259999999990
658.047730000000000 435.678409999999990
794.776309999999970 426.850010000000000
859.543699999999940 422.587370000000020
583.415889999999990 297.956819999999990
579.036320000000050 144.548390000000010
f: 81 tv: 0 nM: 9
425.359890000000010 447.057680000000000
391.785129999999980 471.128109999999990
353.231479999999980 496.587949999999980
307.748350000000020 528.820740000000000
515.251530000000000 431.535919999999980
645.860540000000010 442.039490000000000
714.448610000000030 446.957949999999980
446.859280000000010 296.233520000000000
439.702639999999970 158.255259999999990
f: 81 tv: 1 nM: 9
595.268370000000000 464.118650000000000
606.292540000000030 494.622410000000000
618.551699999999980 528.116390000000020
633.793210000000040 570.206789999999960
657.955510000000000 435.649200000000010
794.861689999999950 427.021270000000020
859.735779999999980 422.616490000000000
583.415889999999990 297.956819999999990
579.082030000000030 144.578129999999990
f: 82 tv: 0 nM: 9
425.426969999999980 447.146059999999980
392.012999999999980 471.257569999999990
353.231479999999980 496.671290000000000
307.801670000000000 528.821649999999980
515.159970000000040 431.522859999999980
646.000000000000000 442.000000000000000
714.532720000000040 446.995330000000020
446.973689999999980 296.000000000000000
439.702639999999970 158.255259999999990
f: 82 tv: 1 nM: 9
595.416690000000020 464.309140000000010
606.261049999999950 494.336270000000010
618.508789999999980 528.061400000000050
633.873659999999970 570.065799999999970
658.081729999999990 435.918270000000010
794.824889999999980 427.111659999999970
859.551389999999970 422.957949999999980
583.182620000000040 298.000000000000000
579.036320000000050 144.548390000000010
f: 83 tv: 0 nM: 9
425.049530000000000 446.908020000000020
391.890559999999990 471.025759999999990
353.322720000000000 496.636349999999990
307.696930000000010 528.837340000000040
515.197080000000030 431.561770000000020
645.962099999999960 441.952029999999980
714.718439999999990 447.033999999999990
446.815490000000010 296.202389999999980
439.688139999999980 158.250000000000000
f: 83 tv: 1 nM: 9
595.570249999999990 464.362149999999990
606.339110000000010 494.334780000000020
618.581850000000030 527.966800000000030
633.796450000000050 570.135250000000040
658.166690000000020 435.852939999999990
794.894350000000030 427.167539999999970
859.377500000000050 422.722500000000030
583.189210000000000 298.018010000000000
579.130800000000020 144.665390000000000
f: 84 tv: 0 nM: 9
425.074740000000020 447.085050000000020
391.622930000000000 470.952090000000000
353.322720000000000 496.636349999999990
307.832209999999980 528.785219999999980
515.196959999999990 431.727260000000000
646.000000000000000 442.000000000000000
714.713930000000000 447.137020000000010
447.078309999999990 296.102420000000000
439.718079999999990 158.398940000000010
f: 84 tv: 1 nM: 9
595.302310000000030 464.354649999999990
606.400449999999980 493.710910000000010
618.651790000000010 527.933040000000010
633.908750000000050 570.091249999999950
658.085019999999990 435.765019999999990
794.823669999999990 427.081570000000000
859.767330000000020 422.643550000000000
583.406799999999980 297.952270000000000
579.082030000000030 144.578129999999990
f: 85 tv: 0 nM: 9
424.901029999999990 446.947909999999980
391.687230000000000 470.506840000000010
353.322720000000000 496.636349999999990
307.493159999999990 528.870300000000040
515.228389999999990 431.697540000000000
645.803589999999990 441.522949999999980
714.620300000000040 446.950470000000000
447.078309999999990 296.102420000000000
439.647859999999980 158.352160000000000
f: 85 tv: 1 nM: 9
595.436460000000010 464.466860000000000
606.265200000000050 494.386959999999990
618.651790000000010 527.933040000000010
633.819889999999990 570.102170000000000
658.173459999999980 435.846920000000010
794.854190000000020 427.208340000000020
859.618039999999950 422.951390000000000
583.217099999999960 297.861850000000000
578.964839999999980 144.429689999999990
f: 86 tv: 0 nM: 9
424.777530000000010 446.846889999999970
391.586430000000010 470.925929999999990
353.322720000000000 496.636349999999990
307.815000000000000 528.671690000000010
515.268980000000060 431.412289999999980
645.831670000000030 441.539609999999980
714.579470000000010 446.915889999999990
446.466830000000020 296.135190000000020
439.697909999999980 158.479170000000010
f: 86 tv: 1 nM: 9
595.500000000000000 464.130190000000030
606.339110000000010 494.334780000000020
618.718870000000040 528.085820000000010
633.793210000000040 570.206789999999960
658.048949999999990 435.827330000000020
794.867370000000050 427.000000000000000
859.723020000000020 422.664220000000000
583.314759999999980 298.082580000000010
579.000000000000000 144.634610000000010
f: 87 tv: 0 nM: 9
424.842649999999990 446.865479999999990
391.494170000000000 471.363800000000030
353.353610000000000 496.691440000000000
307.714540000000000 528.788879999999950
515.220580000000040 431.191160000000020
645.897519999999990 441.682500000000000
714.639159999999950 446.922180000000030
447.277469999999990 296.145600000000000
439.750000000000000 158.250000000000000
f: 87 tv: 1 nM: 9
595.628299999999970 464.479060000000000
606.272699999999990 494.677669999999980
618.580079999999950 528.049800000000000
633.826900000000020 570.104370000000020
658.173459999999980 436.020420000000000
794.823669999999990 426.739469999999980
859.599489999999950 422.375000000000000
583.314759999999980 298.082580000000010
579.101260000000020 144.245870000000000
f: 88 tv: 0 nM: 9
424.806519999999980 446.703520000000030
391.864870000000000 470.864870000000000
353.353610000000000 496.691440000000000
307.829929999999990 528.704100000000040
515.161680000000050 431.673650000000010
645.917479999999950 441.650480000000020
714.479550000000020 447.020449999999980
446.875699999999990 296.060760000000020
439.766140000000010 158.352160000000000
f: 88 tv: 1 nM: 9
595.645629999999980 464.815519999999990
606.218750000000000 494.660430000000020
619.002070000000000 528.102110000000040
633.819889999999990 570.102170000000000
658.265629999999990 435.796879999999990
794.867370000000050 427.000000000000000
859.474240000000010 422.567020000000010
583.454100000000040 298.000000000000000
579.082030000000030 144.695310000000010
f: 89 tv: 0 nM: 9
424.799989999999980 446.920009999999990
392.022429999999990 470.854249999999980
353.268520000000020 496.532410000000030
307.864989999999980 528.821649999999980
515.228389999999990 431.697540000000000
645.827390000000040 441.819790000000010
714.349550000000020 447.035399999999980
446.967260000000010 296.157739999999990
439.796389999999970 158.203610000000000
f: 89 tv: 1 nM: 9
595.475829999999970 464.352140000000020
606.185179999999950 494.771610000000010
618.962160000000040 528.054629999999970
633.771730000000050 570.171200000000000
658.000000000000000 435.846920000000010
794.867370000000050 427.000000000000000
859.685119999999980 422.656250000000000
583.217099999999960 297.958340000000020
579.082030000000030 144.476560000000010
f: 90 tv: 0 nM: 9
425.315639999999970 446.994419999999990
392.021729999999990 471.060880000000000
353.186370000000010 496.445470000000000
307.827580000000010 528.779300000000030
515.209600000000020 431.661679999999990
645.914980000000010 441.915010000000000
714.368290000000000 447.087069999999980
447.018190000000000 296.263640000000010
439.702639999999970 158.255259999999990
f: 90 tv: 1 nM: 9
595.439330000000040 464.963590000000010
606.218200000000020 494.591099999999980
618.651790000000010 527.933040000000010
633.819889999999990 570.102170000000000
658.173459999999980 435.846920000000010
794.867370000000050 427.000000000000000
859.323849999999990 422.725399999999980
583.415889999999990 298.043180000000010
578.964839999999980 144.429689999999990
f: 91 tv: 0 nM: 9
424.948179999999980 446.898959999999990
391.639920000000020 470.905329999999990
353.228299999999990 496.600460000000000
307.691280000000010 528.899350000000030
515.261660000000010 431.500000000000000
646.085019999999990 441.765019999999990
714.325680000000030 446.844020000000000
446.921690000000010 296.102420000000000
439.750000000000000 158.382659999999990
f: 91 tv: 1 nM: 9
595.743039999999950 464.988429999999990
606.218750000000000 494.660430000000020
618.822750000000040 528.086490000000030
633.819889999999990 570.102170000000000
658.088560000000030 435.776029999999990
794.867370000000050 427.000000000000000
859.642879999999990 422.695249999999990
583.278749999999950 298.039829999999990
579.000000000000000 144.638880000000000
f: 92 tv: 0 nM: 9
424.777530000000010 446.875609999999990
391.520940000000000 470.903779999999980
353.268520000000020 496.532410000000030
307.758330000000000 528.818359999999980
515.209110000000010 431.357570000000010
645.911439999999970 441.911470000000010
714.409729999999970 446.983790000000000
447.000000000000000 296.000000000000000
439.750000000000000 158.382659999999990
f: 92 tv: 1 nM: 9
595.325129999999940 464.273219999999980
606.348750000000000 494.600829999999970
618.645319999999970 528.085450000000040
633.793210000000040 570.206789999999960
658.037900000000040 435.734860000000030
794.934999999999950 427.105009999999990
859.500000000000000 422.857149999999990
583.089720000000060 298.055540000000010
579.150020000000040 144.530000000000000
f: 93 tv: 0 nM: 9
424.842649999999990 446.840089999999980
391.743740000000000 471.127070000000000
353.287379999999980 496.474300000000030
307.832789999999990 528.852300000000010
515.278749999999950 431.428159999999990
645.992430000000010 441.763820000000010
714.443179999999980 446.924989999999980
446.533320000000000 296.094449999999990
439.702639999999970 158.255259999999990
f: 93 tv: 1 nM: 9
595.390080000000010 464.486910000000020
606.218750000000000 494.660430000000020
618.589290000000010 527.924129999999990
633.771730000000050 570.171200000000000
658.172609999999960 435.687810000000010
794.867370000000050 427.000000000000000
859.618039999999950 422.747680000000000
583.217099999999960 297.958340000000020
579.047609999999960 144.488100000000000
f: 94 tv: 0 nM: 9
424.906400000000020 446.737979999999990
391.683530000000020 471.023190000000000
353.410709999999990 496.700899999999990
307.806820000000020 528.728880000000000
515.289800000000010 431.238650000000010
645.948909999999960 441.841400000000020
714.432429999999950 446.995479999999990
447.000000000000000 296.000000000000000
439.647859999999980 158.352160000000000
f: 94 tv: 1 nM: 9
595.875610000000050 464.346340000000000
606.218750000000000 494.660430000000020
618.581850000000030 527.966800000000030
633.793210000000040 570.071590000000010
658.038270000000010 435.594389999999980
794.867370000000050 427.000000000000000
859.673279999999980 422.534670000000010
583.217099999999960 298.041659999999980
579.161560000000010 144.634610000000010
f: 95 tv: 0 nM: 9
424.904360000000000 446.497250000000010
391.795650000000020 470.847840000000020
353.322720000000000 496.636349999999990
307.754820000000000 528.799679999999970
515.221559999999950 431.535919999999980
645.834960000000020 441.398070000000020
714.479550000000020 447.020449999999980
446.497250000000010 295.958800000000000
439.702639999999970 158.255259999999990
f: 95 tv: 1 nM: 9
595.395139999999970 464.153230000000010
606.297910000000000 494.610410000000000
618.596859999999990 527.889649999999960
633.908750000000050 570.091249999999950
657.920529999999990 435.383179999999980
794.827329999999960 426.961329999999980
859.539610000000040 422.663360000000010
583.217099999999960 298.041659999999980
579.000000000000000 144.638880000000000
f: 96 tv: 0 nM: 9
424.989260000000000 446.591400000000020
391.554629999999970 470.798310000000010
353.325809999999990 496.667419999999990
307.834439999999970 528.711909999999990
515.238219999999960 431.438229999999980
645.808530000000020 441.941500000000020
714.395080000000010 447.020080000000010
446.429350000000000 296.141300000000000
439.656250000000000 158.302079999999990
f: 96 tv: 1 nM: 9
595.397460000000020 464.533320000000000
606.297910000000000 494.610410000000000
618.554570000000010 527.845460000000000
633.840879999999970 570.046810000000050
658.000000000000000 435.693879999999980
794.776309999999970 426.850010000000000
859.523800000000050 422.277769999999980
583.000000000000000 298.000000000000000
578.802000000000020 144.666000000000000
f: 97 tv: 0 nM: 9
424.837769999999980 446.614350000000000
391.779540000000000 470.697720000000000
353.322720000000000 496.636349999999990
307.812500000000000 528.744929999999950
515.197630000000000 431.296420000000010
645.873720000000050 441.817020000000010
714.403990000000020 447.046879999999990
446.614140000000020 296.000000000000000
439.675389999999990 158.253919999999990
f: 97 tv: 1 nM: 9
595.350280000000000 464.122990000000020
606.269040000000020 494.540250000000010
618.651790000000010 527.933040000000010
633.888310000000050 570.055849999999960
657.892699999999990 435.631710000000000
794.744689999999990 427.021270000000020
859.650759999999990 422.381899999999970
583.217099999999960 297.861850000000000
579.082030000000030 144.578129999999990
f: 98 tv: 0 nM: 9
425.060700000000000 446.583800000000000
391.709110000000010 470.427280000000000
353.322720000000000 496.636349999999990
307.801670000000000 528.748349999999960
515.289800000000010 431.238650000000010
645.873720000000050 441.682979999999990
714.362370000000060 446.899080000000030
446.511630000000030 296.098850000000030
439.591160000000000 158.341140000000000
f: 98 tv: 1 nM: 9
595.584659999999990 464.259250000000010
606.348750000000000 494.600829999999970
618.554570000000010 527.845460000000000
633.888310000000050 570.055849999999960
658.000000000000000 435.700960000000010
794.830810000000040 426.941930000000010
859.575380000000000 422.457269999999990
583.122859999999950 297.903009999999990
579.119019999999980 144.488100000000000
f: 99 tv: 0 nM: 9
425.359379999999990 446.604159999999980
391.587620000000020 470.502140000000000
353.322720000000000 496.636349999999990
307.837159999999980 528.774660000000040
515.372070000000010 431.168610000000000
645.745000000000000 441.804989999999980
714.591980000000040 447.011779999999990
446.592679999999970 295.912930000000020
439.647859999999980 158.352160000000000
f: 99 tv: 1 nM: 9
595.552059999999980 464.375000000000000
606.622439999999980 493.260190000000020
619.088259999999990 528.054629999999970
633.963930000000000 570.025390000000020
658.000000000000000 435.454130000000020
794.867370000000050 427.000000000000000
859.615599999999970 422.381899999999970
583.217099999999960 297.958340000000020
578.917969999999970 144.578129999999990
f: 100 tv: 0 nM: 9
424.908840000000000 446.731780000000010
391.851170000000020 470.462800000000020
353.410709999999990 496.700899999999990
307.856200000000000 528.813719999999990
515.268980000000060 431.412289999999980
646.118410000000040 441.723689999999980
714.391169999999990 446.854159999999980
446.508609999999980 296.008609999999980
439.697909999999980 158.343750000000000
f: 100 tv: 1 nM: 9
595.497190000000050 464.042149999999990
606.290589999999950 494.512819999999980
618.634950000000000 527.993349999999960
633.841369999999980 570.123659999999970
658.061580000000050 435.600979999999990
794.932310000000030 426.890629999999990
859.093200000000020 422.429379999999980
583.314759999999980 297.917419999999990
578.917730000000010 144.126589999999990
f: 101 tv: 0 nM: 9
425.259709999999980 446.817960000000030
391.815060000000020 470.470309999999980
353.398160000000020 496.611110000000000
307.771520000000010 528.854310000000050
515.232970000000020 431.250000000000000
646.061889999999950 441.361910000000020
714.325010000000020 446.965910000000010
446.596589999999990 296.000000000000000
439.663050000000000 158.500000000000000
f: 101 tv: 1 nM: 9
595.568670000000000 464.090669999999990
606.272699999999990 494.677669999999980
618.634950000000000 527.993349999999960
633.862300000000000 570.025390000000020
658.079470000000010 435.383179999999980
794.766480000000000 426.656589999999990
859.116999999999960 422.776610000000010
583.182620000000040 297.904360000000000
578.877140000000050 144.096980000000000
f: 102 tv: 0 nM: 9
425.192870000000030 446.588100000000000
391.489500000000020 470.439090000000020
353.322720000000000 496.636349999999990
307.748350000000020 528.893069999999970
515.166690000000020 431.559329999999990
646.222779999999940 441.629549999999990
714.409729999999970 446.983790000000000
446.511630000000030 296.098850000000030
439.718079999999990 158.398940000000010
f: 102 tv: 1 nM: 9
595.725519999999960 463.986420000000010
606.389649999999960 493.805180000000010
618.634950000000000 527.993349999999960
633.841369999999980 570.123659999999970
658.023379999999970 435.560760000000020
794.867370000000050 427.000000000000000
859.456540000000020 422.195650000000000
583.217099999999960 297.958340000000020
578.902889999999960 144.340910000000010
f: 103 tv: 0 nM: 9
424.844389999999980 446.630100000000030
391.696500000000010 470.716160000000000
353.241060000000000 496.549100000000010
307.801670000000000 528.891660000000000
515.090640000000010 431.156589999999990
646.180849999999960 441.882970000000000
714.411190000000030 446.799069999999970
446.403410000000010 296.147740000000000
439.663050000000000 158.500000000000000
f: 103 tv: 1 nM: 9
595.616639999999960 464.122220000000030
606.430600000000030 493.643550000000000
618.634950000000000 527.993349999999960
633.841369999999980 570.123659999999970
658.156979999999980 435.917880000000030
794.932310000000030 426.890629999999990
859.335199999999990 422.125000000000000
583.089720000000060 298.055540000000010
578.873410000000040 144.120180000000000
f: 104 tv: 0 nM: 9
424.908840000000000 446.731780000000010
391.823789999999970 470.803949999999990
353.341740000000020 496.580260000000010
307.801670000000000 528.891660000000000
515.255549999999970 431.116670000000000
646.088560000000030 441.932279999999990
714.448610000000030 446.957949999999980
446.456759999999970 295.956759999999970
439.601069999999990 158.398940000000010
f: 104 tv: 1 nM: 9
595.903630000000020 464.164060000000010
606.448849999999990 494.106960000000020
618.629940000000030 528.019840000000040
633.771730000000050 570.171200000000000
657.912600000000000 435.407780000000000
794.776309999999970 426.850010000000000
859.208560000000030 422.205719999999990
583.182009999999990 297.826750000000000
578.930730000000040 144.274890000000000
f: 105 tv: 0 nM: 9
425.287379999999980 446.619170000000000
391.929530000000000 470.738650000000010
353.398160000000020 496.611110000000000
307.862730000000000 528.888919999999980
515.239619999999950 431.473360000000010
646.084600000000020 441.738800000000030
714.432429999999950 446.995479999999990
446.617489999999980 295.915309999999980
439.601069999999990 158.398940000000010
f: 105 tv: 1 nM: 9
595.505549999999970 464.187839999999990
606.466800000000030 493.729859999999970
618.651790000000010 527.933040000000010
633.827149999999960 570.000000000000000
657.953859999999960 435.788850000000020
794.867370000000050 427.000000000000000
859.257629999999950 422.823980000000010
583.122859999999950 297.903009999999990
579.119019999999980 144.488100000000000
f: 106 tv: 0 nM: 9
424.844389999999980 446.630100000000030
391.822229999999990 470.691100000000010
353.378449999999990 496.667419999999990
307.672700000000020 528.689150000000040
515.181820000000020 431.369320000000020
645.962340000000040 441.859280000000010
714.500000000000000 446.857149999999990
446.486269999999990 296.063170000000010
439.601069999999990 158.398940000000010
f: 106 tv: 1 nM: 9
595.590389999999960 464.050839999999990
606.389159999999950 493.752349999999980
618.651790000000010 527.933040000000010
633.793210000000040 570.071590000000010
658.000000000000000 435.427190000000000
794.700560000000000 426.943850000000000
859.384829999999970 422.287960000000000
583.089720000000060 297.944459999999990
579.041320000000040 144.379910000000000
f: 107 tv: 0 nM: 9
425.467010000000020 446.799500000000020
391.543850000000020 470.482449999999970
353.322720000000000 496.636349999999990
307.781040000000020 528.784300000000030
515.273010000000000 431.307459999999990
646.047059999999990 441.804440000000000
714.500000000000000 446.857149999999990
446.533320000000000 296.094449999999990
439.647859999999980 158.352160000000000
f: 107 tv: 1 nM: 9
595.575680000000030 464.232419999999990
606.291259999999970 493.742709999999990
618.651790000000010 527.933040000000010
633.805849999999960 570.111689999999950
657.914980000000010 435.765019999999990
794.797299999999950 426.778380000000030
859.351379999999950 422.278380000000030
583.122859999999950 297.903009999999990
579.077999999999970 144.649990000000000
f: 108 tv: 0 nM: 9
424.917080000000000 446.658300000000000
391.747830000000020 470.885769999999980
353.322720000000000 496.636349999999990
307.791110000000000 528.807559999999970
515.122010000000050 431.842260000000010
646.047059999999990 441.804440000000000
714.279300000000030 446.941440000000000
446.412930000000020 295.946620000000000
439.656250000000000 158.302079999999990
f: 108 tv: 1 nM: 9
595.817199999999960 464.150539999999980
606.504940000000030 493.463039999999980
618.554570000000010 527.845460000000000
633.793210000000040 570.071590000000010
658.000000000000000 435.693879999999980
794.817689999999970 427.109379999999990
859.245729999999980 422.402859999999980
583.217099999999960 297.861850000000000
578.945429999999990 144.196499999999990
f: 109 tv: 0 nM: 9
424.844389999999980 446.630100000000030
391.899540000000000 470.842469999999990
353.353610000000000 496.691440000000000
307.767969999999990 528.797360000000030
515.043580000000020 431.944759999999970
645.990230000000000 441.973180000000010
714.325680000000030 446.844020000000000
446.344449999999990 296.049989999999980
439.647859999999980 158.352160000000000
f: 109 tv: 1 nM: 9
595.524720000000000 464.321440000000000
606.526979999999980 493.507360000000010
618.651790000000010 527.933040000000010
633.840879999999970 570.137700000000000
658.048949999999990 435.672669999999980
794.723150000000030 426.959690000000020
859.278080000000050 422.783169999999980
583.314759999999980 298.002230000000000
578.930730000000040 144.244580000000010
f: 110 tv: 0 nM: 9
424.773439999999990 446.513030000000010
392.073820000000010 470.445249999999990
353.440279999999970 496.754430000000010
307.804289999999980 528.745059999999970
515.228389999999990 431.697540000000000
646.082520000000050 441.524260000000030
714.325680000000030 446.844020000000000
446.462650000000000 296.158050000000000
439.656250000000000 158.302079999999990
f: 110 tv: 1 nM: 9
595.532590000000030 464.255429999999990
606.404779999999960 493.685729999999980
618.610350000000040 527.889649999999960
633.840879999999970 570.137700000000000
658.000000000000000 435.833340000000020
794.776309999999970 427.149990000000000
859.828800000000000 422.730990000000020
583.278749999999950 297.960170000000010
578.917969999999970 144.578129999999990
f: 111 tv: 0 nM: 9
425.275269999999980 446.797759999999980
391.939910000000000 470.731749999999980
353.341740000000020 496.580260000000010
307.738099999999970 528.857120000000010
515.227780000000050 431.597629999999980
646.086300000000050 441.789339999999980
714.279300000000030 446.941440000000000
446.533320000000000 296.094449999999990
439.647859999999980 158.352160000000000
f: 111 tv: 1 nM: 9
595.611999999999970 464.068300000000020
606.404779999999960 493.685729999999980
618.565799999999970 528.043879999999940
633.840879999999970 570.137700000000000
658.047059999999990 435.804440000000000
794.776309999999970 427.149990000000000
859.568419999999950 422.689480000000000
583.217099999999960 297.861850000000000
579.000000000000000 144.690290000000000
f: 112 tv: 0 nM: 9
425.475619999999990 446.743900000000000
392.103760000000020 470.452819999999970
353.322720000000000 496.636349999999990
307.738099999999970 528.857120000000010
515.239619999999950 431.473360000000010
645.962099999999960 441.952029999999980
714.308409999999980 446.995330000000020
446.448849999999990 296.000000000000000
439.702639999999970 158.255259999999990
f: 112 tv: 1 nM: 9
595.862610000000020 464.280210000000010
606.461729999999990 493.636349999999990
618.596859999999990 527.889649999999960
633.793210000000040 570.206789999999960
658.036380000000010 435.881070000000020
794.867370000000050 427.000000000000000
859.500000000000000 422.857149999999990
583.048710000000030 298.023320000000010
579.000000000000000 144.634610000000010
f: 113 tv: 0 nM: 9
425.436159999999970 446.750000000000000
391.956999999999990 470.452479999999980
353.322720000000000 496.636349999999990
307.501680000000020 528.863159999999990
515.228389999999990 431.697540000000000
645.640200000000050 441.738099999999970
714.362370000000060 447.000000000000000
446.488369999999970 296.209290000000010
439.744779999999990 158.302079999999990
f: 113 tv: 1 nM: 9
595.525269999999980 464.115169999999980
606.568179999999980 493.315639999999970
618.596859999999990 527.889649999999960
633.837400000000000 570.277339999999980
658.045899999999960 435.898559999999970
794.845149999999990 426.984770000000030
859.121759999999990 422.974089999999990
583.278749999999950 298.039829999999990
579.139279999999990 144.761439999999990
f: 114 tv: 0 nM: 9
425.541659999999980 446.875000000000000
391.913239999999970 470.481749999999980
353.268520000000020 496.532410000000030
307.758269999999980 528.867550000000050
515.189570000000000 431.387360000000000
645.559570000000010 441.738339999999990
714.362370000000060 447.000000000000000
446.488890000000030 296.238890000000030
439.733520000000000 158.266480000000000
f: 114 tv: 1 nM: 9
595.500000000000000 464.298340000000000
606.330569999999970 494.636349999999990
618.651790000000010 527.933040000000010
633.793210000000040 570.206789999999960
658.219479999999980 435.890260000000010
794.760310000000000 426.853090000000010
859.373659999999970 422.626309999999990
583.092899999999990 298.154879999999990
578.933589999999980 144.742189999999990
f: 115 tv: 0 nM: 9
425.018620000000000 446.795230000000000
391.602140000000020 470.629790000000010
353.334900000000000 496.622650000000020
307.701020000000030 528.863159999999990
515.338499999999950 431.534150000000010
645.914980000000010 441.915010000000000
714.518370000000000 447.055049999999990
446.596589999999990 296.193179999999980
439.647859999999980 158.352160000000000
f: 115 tv: 1 nM: 9
595.803469999999950 464.616910000000020
606.156489999999960 494.652159999999980
618.570500000000040 528.113219999999960
633.904720000000000 570.327329999999960
658.128659999999970 436.109219999999990
794.796879999999990 426.911470000000010
859.242799999999990 423.088930000000000
583.224979999999960 298.056820000000020
579.160830000000030 144.823640000000010
f: 116 tv: 0 nM: 9
425.242680000000010 446.713439999999990
391.543090000000010 470.573269999999980
353.425929999999990 496.689820000000000
307.536440000000030 528.854310000000050
515.228389999999990 431.697540000000000
645.745000000000000 441.935000000000000
714.275570000000020 446.988890000000030
446.560330000000020 296.140809999999990
439.647859999999980 158.352160000000000
f: 116 tv: 1 nM: 9
595.643680000000020 464.314910000000000
606.400449999999980 493.710910000000010
618.550659999999990 528.194089999999960
633.837400000000000 570.277339999999980
658.166690000000020 436.000000000000000
794.776309999999970 427.149990000000000
859.338070000000020 422.933319999999980
583.189210000000000 298.180180000000010
579.160830000000030 144.823640000000010
f: 117 tv: 0 nM: 9
425.080660000000020 446.795680000000000
391.515469999999990 470.528750000000000
353.423580000000020 496.853700000000000
307.671139999999980 528.895999999999960
515.209110000000010 431.727260000000000
645.190060000000020 441.888890000000000
714.509519999999950 447.014279999999990
446.558989999999990 296.244390000000010
439.647859999999980 158.352160000000000
f: 117 tv: 1 nM: 9
595.381710000000000 464.612910000000000
606.400449999999980 493.710910000000010
618.543090000000010 528.133609999999980
633.885130000000000 570.206789999999960
658.076360000000020 436.167480000000010
794.932310000000030 427.109379999999990
859.212099999999960 422.833340000000020
583.092899999999990 298.154879999999990
579.132809999999950 144.867189999999990
f: 118 tv: 0 nM: 9
424.908840000000000 446.731780000000010
391.554599999999990 470.613519999999990
353.410709999999990 496.700899999999990
307.801670000000000 528.891660000000000
515.233340000000000 431.600010000000000
645.745000000000000 441.804989999999980
714.592220000000000 447.033970000000010
446.576020000000030 296.438600000000010
439.744750000000010 158.297360000000000
f: 118 tv: 1 nM: 9
595.574160000000010 464.343410000000010
606.832459999999970 492.981080000000020
618.682559999999970 528.195010000000020
633.837400000000000 570.277339999999980
658.085019999999990 436.084990000000000
794.887389999999980 427.387360000000000
859.376219999999990 423.057129999999970
583.089720000000060 298.055540000000010
579.079529999999980 144.689390000000000
f: 119 tv: 0 nM: 9
424.989199999999980 446.748659999999970
391.740599999999970 470.964450000000000
353.372740000000020 496.636349999999990
307.886509999999990 528.850339999999960
515.233340000000000 431.600010000000000
645.643680000000020 441.690609999999990
714.325010000000020 446.924989999999980
446.558989999999990 296.323030000000020
439.744750000000010 158.297360000000000
f: 119 tv: 1 nM: 9
595.457089999999990 464.921719999999990
606.430600000000030 493.643550000000000
618.631769999999960 528.156920000000010
633.837400000000000 570.277339999999980
658.085019999999990 436.084990000000000
794.841369999999980 427.266140000000010
859.500000000000000 423.057129999999970
583.217099999999960 298.138150000000000
579.015380000000050 144.765379999999990
f: 120 tv: 0 nM: 9
425.018620000000000 446.795230000000000
391.850430000000020 471.000000000000000
353.322720000000000 496.636349999999990
307.886509999999990 528.850339999999960
515.209110000000010 431.727260000000000
645.622190000000050 441.677770000000010
714.279300000000030 446.941440000000000
446.994080000000000 296.109469999999990
439.702639999999970 158.255259999999990
f: 120 tv: 1 nM: 9
595.607120000000010 464.354400000000000
606.400449999999980 493.710910000000010
618.592830000000050 528.194089999999960
633.793210000000040 570.206789999999960
658.085019999999990 436.084990000000000
794.766480000000000 427.178560000000000
859.446590000000010 422.956300000000000
583.314759999999980 298.002230000000000
579.000000000000000 144.630599999999990
f: 121 tv: 0 nM: 9
424.837769999999980 446.614350000000000
391.765080000000010 470.933200000000000
353.268520000000020 496.532410000000030
307.886509999999990 528.850339999999960
515.143249999999970 431.514040000000020
645.622190000000050 441.677770000000010
714.432429999999950 446.995479999999990
446.919069999999980 295.991330000000000
439.744750000000010 158.297360000000000
f: 121 tv: 1 nM: 9
595.610469999999960 464.284879999999990
606.309999999999950 494.894009999999980
618.697810000000000 528.006530000000000
633.793210000000040 570.206789999999960
658.085019999999990 436.084990000000000
795.000000000000000 427.214290000000010
859.446590000000010 422.956300000000000
583.182620000000040 298.000000000000000
578.970950000000020 144.676359999999990
f: 122 tv: 0 nM: 9
425.044490000000000 446.884830000000020
391.850649999999970 470.861479999999970
353.341740000000020 496.580260000000010
307.735200000000020 528.833859999999960
515.068539999999980 431.848570000000000
645.819150000000040 441.723389999999990
714.411190000000030 447.098140000000000
446.721589999999990 296.193179999999980
439.796389999999970 158.203610000000000
f: 122 tv: 1 nM: 9
595.581909999999990 464.307920000000020
606.337580000000000 494.410250000000020
618.697810000000000 528.006530000000000
633.793210000000040 570.206789999999960
658.000000000000000 436.000000000000000
794.905880000000020 427.502689999999970
859.407780000000000 422.830109999999990
583.518429999999970 298.000000000000000
579.126890000000000 144.660450000000000
f: 123 tv: 0 nM: 9
424.866150000000000 447.032840000000020
391.948359999999980 470.631469999999980
353.410709999999990 496.700899999999990
307.806820000000020 528.728880000000000
515.277100000000020 431.608430000000000
645.819150000000040 441.723389999999990
714.353389999999990 446.819700000000010
446.570650000000000 296.141300000000000
439.796389999999970 158.203610000000000
f: 123 tv: 1 nM: 9
595.440000000000050 464.317139999999990
606.537289999999980 493.504970000000010
618.558719999999990 528.076109999999970
633.793210000000040 570.206789999999960
657.952940000000010 435.804440000000000
794.833309999999980 427.559329999999990
859.394589999999990 422.948519999999970
583.189210000000000 298.099089999999990
578.935060000000020 144.588580000000010
f: 124 tv: 0 nM: 9
425.059910000000000 447.190090000000000
391.594730000000030 470.680600000000030
353.341740000000020 496.580260000000010
307.722050000000020 528.768069999999970
515.362300000000000 431.766480000000000
645.766110000000030 441.873659999999970
714.409729999999970 446.891210000000000
446.488890000000030 296.238890000000030
439.702639999999970 158.139479999999990
f: 124 tv: 1 nM: 9
595.758420000000000 464.230349999999990
606.400449999999980 493.710910000000010
618.674129999999990 528.008910000000010
633.771730000000050 570.171200000000000
658.085019999999990 436.084990000000000
794.744689999999990 427.021270000000020
859.538090000000010 423.000000000000000
583.351379999999950 298.040529999999990
578.969969999999990 144.682009999999990
f: 125 tv: 0 nM: 9
424.799989999999980 446.920009999999990
391.696900000000030 470.776549999999990
353.272949999999980 496.616969999999980
307.675509999999970 528.778140000000010
515.251530000000000 431.535919999999980
645.559570000000010 441.888610000000030
714.518370000000000 447.055049999999990
446.488890000000030 296.238890000000030
439.796389999999970 158.203610000000000
f: 125 tv: 1 nM: 9
595.741449999999990 464.139189999999990
606.622439999999980 493.260190000000020
618.674129999999990 528.008910000000010
633.819889999999990 570.102170000000000
658.000000000000000 436.000000000000000
794.841369999999980 426.959690000000020
859.970090000000030 422.415770000000010
583.294369999999960 298.162320000000020
579.046020000000000 144.698000000000010
f: 126 tv: 0 nM: 9
425.141079999999990 446.824250000000010
391.915470000000030 470.473419999999980
353.250000000000000 496.530370000000000
307.758269999999980 528.794679999999970
515.158630000000020 431.266140000000010
645.971679999999990 441.641750000000000
714.518370000000000 447.055049999999990
447.021880000000010 296.271880000000010
439.734379999999990 158.203129999999990
f: 126 tv: 1 nM: 9
595.707639999999970 464.366120000000020
606.590450000000030 493.346740000000010
618.642209999999980 528.155150000000050
633.793210000000040 570.206789999999960
658.133180000000040 435.859280000000010
795.000000000000000 427.214290000000010
859.500000000000000 422.857149999999990
583.278749999999950 298.039829999999990
578.962890000000020 144.179049999999990
f: 127 tv: 0 nM: 9
424.948460000000010 446.793819999999980
392.058960000000010 471.082980000000020
353.341740000000020 496.580260000000010
307.830080000000010 528.852970000000030
515.289800000000010 431.238650000000010
645.940740000000010 441.750000000000000
714.567139999999990 447.048610000000000
446.596589999999990 296.193179999999980
439.702639999999970 158.255259999999990
f: 127 tv: 1 nM: 9
595.508609999999980 464.238499999999990
606.226750000000040 495.187990000000010
618.551699999999980 528.116390000000020
633.793210000000040 570.206789999999960
658.086300000000050 435.829960000000030
795.000000000000000 427.214290000000010
859.528559999999970 422.828579999999990
583.252200000000020 298.000000000000000
579.027339999999980 144.398439999999990
f: 128 tv: 0 nM: 9
425.015530000000010 446.930049999999990
392.022029999999970 470.905269999999970
353.353610000000000 496.691440000000000
307.771520000000010 528.781430000000000
515.150020000000040 431.466680000000000
645.836980000000040 441.586950000000000
714.461909999999990 447.000000000000000
446.859280000000010 296.000000000000000
439.647859999999980 158.352160000000000
f: 128 tv: 1 nM: 9
595.447689999999970 464.209290000000010
606.512880000000000 494.291839999999980
618.651979999999980 528.094730000000030
633.793819999999980 570.226440000000030
658.173459999999980 435.846920000000010
794.934999999999950 427.105009999999990
859.595580000000040 422.713230000000010
583.217099999999960 297.958340000000020
578.939510000000040 144.241940000000000
f: 129 tv: 0 nM: 9
425.018620000000000 446.795230000000000
391.579500000000000 470.782440000000010
353.353610000000000 496.691440000000000
307.943179999999980 528.754879999999960
515.189570000000000 431.387360000000000
646.113650000000010 441.638890000000000
714.432429999999950 447.094600000000010
446.722530000000010 295.958800000000000
439.734379999999990 158.203129999999990
f: 129 tv: 1 nM: 9
595.604370000000020 464.241760000000000
606.629029999999940 493.806460000000020
618.543090000000010 528.133609999999980
633.793210000000040 570.206789999999960
658.085019999999990 435.915010000000000
794.861689999999950 426.797880000000020
859.685119999999980 422.762020000000010
583.168149999999970 297.982300000000010
579.155579999999990 144.195020000000000
f: 130 tv: 0 nM: 9
424.908840000000000 446.731780000000010
391.811069999999970 470.578340000000030
353.353610000000000 496.790529999999990
307.754820000000000 528.799679999999970
515.189570000000000 431.387360000000000
646.000000000000000 441.774990000000000
714.297730000000000 446.993200000000000
446.658599999999980 296.051089999999990
439.647859999999980 158.352160000000000
f: 130 tv: 1 nM: 9
595.671259999999960 464.331480000000000
606.426879999999980 493.728760000000020
618.529660000000040 528.220339999999960
633.793210000000040 570.206789999999960
658.000000000000000 436.000000000000000
795.000000000000000 427.000000000000000
859.500000000000000 422.857149999999990
583.032900000000040 297.958340000000020
579.188899999999990 144.673660000000010
f: 131 tv: 0 nM: 9
425.138579999999990 446.796200000000000
391.793729999999980 470.656949999999990
353.322720000000000 496.636349999999990
307.754820000000000 528.799679999999970
515.115599999999970 431.491940000000000
646.085019999999990 441.765019999999990
714.448610000000030 446.957949999999980
446.642060000000010 296.125000000000000
439.750000000000000 158.250000000000000
f: 131 tv: 1 nM: 9
595.737849999999980 464.372990000000020
606.296330000000010 494.689300000000000
618.703610000000030 527.823549999999950
633.906740000000010 570.185119999999980
658.029850000000010 435.803499999999990
794.796879999999990 426.911470000000010
859.551389999999970 422.957949999999980
583.217099999999960 297.958340000000020
579.156740000000010 144.802249999999990
f: 132 tv: 0 nM: 9
425.201750000000000 446.573089999999980
391.788880000000010 470.720000000000030
353.410709999999990 496.700899999999990
307.889430000000000 528.825320000000030
515.115599999999970 431.491940000000000
645.962099999999960 441.886349999999990
714.448610000000030 446.957949999999980
446.596589999999990 296.193179999999980
439.601069999999990 158.398940000000010
f: 132 tv: 1 nM: 9
595.551150000000010 464.159089999999990
606.294130000000000 494.542019999999980
618.635989999999990 528.008789999999980
633.862300000000000 570.159120000000030
658.084600000000020 435.888060000000000
794.867370000000050 427.000000000000000
859.551389999999970 422.957949999999980
583.182620000000040 298.000000000000000
579.161560000000010 144.634610000000010
f: 133 tv: 0 nM: 9
425.091610000000000 446.837710000000020
391.779479999999980 470.851530000000030
353.430180000000010 496.646390000000000
307.862730000000000 528.888919999999980
515.071839999999950 431.405179999999970
646.131170000000000 441.720309999999980
714.518370000000000 447.055049999999990
446.642060000000010 296.125000000000000
439.647859999999980 158.352160000000000
f: 133 tv: 1 nM: 9
595.604370000000020 464.241760000000000
606.297910000000000 494.610410000000000
618.651790000000010 527.933040000000010
633.848389999999990 570.140689999999950
657.914980000000010 435.915010000000000
794.867370000000050 427.000000000000000
859.658869999999980 422.627590000000000
583.217099999999960 297.958340000000020
579.082030000000030 144.578129999999990
f: 134 tv: 0 nM: 9
425.270199999999990 446.881320000000020
391.855560000000030 470.924440000000000
353.328950000000020 496.614039999999990
307.943179999999980 528.920470000000020
515.044369999999960 431.573980000000010
645.997619999999980 441.181609999999980
714.279300000000030 446.941440000000000
446.734100000000010 296.078030000000010
439.647859999999980 158.352160000000000
f: 134 tv: 1 nM: 9
595.414800000000010 464.238650000000010
606.294130000000000 494.542019999999980
618.558719999999990 528.076109999999970
633.862300000000000 570.159120000000030
658.082949999999980 435.778050000000010
794.866999999999960 427.066500000000020
859.530269999999970 422.560610000000000
583.089720000000060 297.944459999999990
579.176450000000050 144.126049999999990
f: 135 tv: 0 nM: 9
425.368810000000000 446.878719999999990
391.875549999999980 470.969420000000010
353.347350000000010 496.559720000000030
307.735200000000020 528.883240000000000
515.202940000000010 431.314700000000020
646.037900000000040 441.734860000000030
714.279300000000030 446.941440000000000
446.642060000000010 296.125000000000000
439.702639999999970 158.255259999999990
f: 135 tv: 1 nM: 9
595.474299999999970 464.288569999999990
606.424189999999950 493.687189999999990
618.558719999999990 528.076109999999970
633.848389999999990 570.140689999999950
658.000000000000000 435.819790000000010
794.934999999999950 427.105009999999990
859.371279999999960 422.722780000000000
583.217099999999960 297.958340000000020
579.082030000000030 144.578129999999990
f: 136 tv: 0 nM: 9
425.010530000000020 446.689480000000000
392.375609999999990 470.751190000000010
353.497709999999980 496.736240000000010
307.886509999999990 528.850339999999960
515.143249999999970 431.514040000000020
645.868290000000000 441.852140000000020
714.325010000000020 446.965910000000010
446.786560000000010 296.099429999999980
439.702639999999970 158.255259999999990
f: 136 tv: 1 nM: 9
595.602719999999980 464.216220000000020
606.272699999999990 494.677669999999980
618.622250000000010 528.052429999999960
633.771730000000050 570.171200000000000
658.119630000000030 435.811010000000010
794.932310000000030 427.109379999999990
859.548459999999980 422.395420000000000
583.182620000000040 298.000000000000000
579.030759999999990 144.665390000000000
f: 137 tv: 0 nM: 9
425.313600000000010 446.713010000000000
392.322880000000000 470.899110000000010
353.259000000000010 496.493260000000020
307.919339999999980 528.958070000000020
515.256099999999950 431.176820000000020
645.914980000000010 442.084990000000000
714.432429999999950 447.094600000000010
446.533320000000000 296.094449999999990
439.744750000000010 158.297360000000000
f: 137 tv: 1 nM: 9
595.585019999999990 464.347930000000020
606.393370000000000 493.722750000000020
618.587710000000020 528.118410000000040
633.793210000000040 570.206789999999960
658.082949999999980 435.778050000000010
794.867370000000050 427.000000000000000
859.407469999999990 422.702519999999990
583.314759999999980 297.997770000000000
578.917969999999970 144.578129999999990
f: 138 tv: 0 nM: 9
425.080660000000020 446.795680000000000
392.311069999999970 470.903230000000010
353.430180000000010 496.646390000000000
307.917210000000010 528.817869999999970
515.439570000000000 431.164829999999990
646.048949999999990 441.971650000000010
714.349550000000020 447.035399999999980
447.000000000000000 296.209870000000020
439.796389999999970 158.203610000000000
f: 138 tv: 1 nM: 9
595.997499999999950 464.368159999999990
606.268739999999980 494.610410000000000
618.610350000000040 527.889649999999960
633.840879999999970 570.137700000000000
658.082949999999980 435.778050000000010
794.932310000000030 426.890629999999990
859.633360000000040 422.022220000000000
583.089720000000060 297.944459999999990
578.942630000000010 144.454929999999990
f: 139 tv: 0 nM: 9
425.041900000000000 446.536319999999990
391.731420000000010 471.070249999999990
353.430180000000010 496.646390000000000
307.781889999999980 528.852359999999980
515.491520000000040 431.364410000000020
645.775759999999990 442.126280000000010
714.409729999999970 446.983790000000000
446.895199999999990 296.101810000000000
439.702639999999970 158.255259999999990
f: 139 tv: 1 nM: 9
596.015380000000050 464.382049999999990
606.400449999999980 493.710910000000010
618.674129999999990 528.008910000000010
633.840879999999970 570.137700000000000
658.082949999999980 435.778050000000010
794.867370000000050 427.000000000000000
859.564759999999980 422.391210000000000
583.278749999999950 297.960170000000010
578.912720000000040 144.638880000000000
f: 140 tv: 0 nM: 9
425.008150000000000 446.562500000000000
391.820920000000000 470.539519999999980
353.381800000000000 496.618200000000000
307.778140000000010 528.930479999999990
515.251530000000000 431.535919999999980
645.780269999999970 442.199490000000030
714.432429999999950 447.094600000000010
446.682860000000010 296.097140000000020
439.796389999999970 158.203610000000000
f: 140 tv: 1 nM: 9
595.890319999999970 464.237239999999990
606.471990000000010 493.766360000000020
618.568300000000020 528.010989999999990
633.819889999999990 570.102170000000000
657.946350000000050 435.612180000000020
794.913149999999970 427.171049999999980
859.466860000000000 422.568879999999980
583.278749999999950 297.960170000000010
579.000000000000000 144.634610000000010
f: 141 tv: 0 nM: 9
425.008150000000000 446.562500000000000
392.165070000000010 471.057399999999970
353.410709999999990 496.700899999999990
307.883449999999980 528.700990000000050
515.266849999999980 431.300569999999990
645.811100000000010 441.677770000000010
714.509519999999950 446.876190000000010
446.993769999999980 296.096279999999980
439.284089999999990 158.329540000000010
f: 141 tv: 1 nM: 9
595.985840000000050 464.542449999999970
606.617489999999980 493.367489999999980
618.612060000000040 528.116390000000020
633.793210000000040 570.071590000000010
658.065249999999990 435.724640000000020
794.932310000000030 427.109379999999990
859.721919999999950 422.466830000000020
583.189210000000000 297.900910000000010
579.000000000000000 144.634610000000010
f: 142 tv: 0 nM: 9
425.301969999999980 446.688109999999990
392.074430000000010 470.997680000000000
353.466220000000020 496.731990000000000
307.914980000000010 528.738100000000030
515.245670000000020 431.473999999999990
645.903379999999970 441.619320000000020
714.459899999999950 446.884430000000010
446.804750000000010 296.221889999999970
439.546690000000010 158.288469999999990
f: 142 tv: 1 nM: 9
595.217160000000040 464.100010000000000
606.400449999999980 493.710910000000010
618.543090000000010 528.133609999999980
633.840879999999970 570.137700000000000
658.038999999999990 435.724400000000000
794.867370000000050 427.000000000000000
859.407780000000000 422.830109999999990
583.182620000000040 298.095640000000000
579.031489999999960 144.401260000000010
f: 143 tv: 0 nM: 9
425.032440000000010 446.564880000000020
392.255859999999980 470.990599999999970
353.398160000000020 496.611110000000000
307.883449999999980 528.700990000000050
515.239619999999950 431.473360000000010
645.847719999999980 441.658050000000000
714.448610000000030 446.957949999999980
447.056980000000010 296.322780000000020
439.601069999999990 158.398940000000010
f: 143 tv: 1 nM: 9
595.989500000000020 464.042109999999980
606.373839999999970 493.896790000000010
618.565799999999970 528.043879999999940
633.758060000000000 570.180119999999990
658.000000000000000 435.807309999999970
794.932310000000030 427.109379999999990
859.429930000000010 422.957949999999980
583.182620000000040 298.000000000000000
579.040960000000040 144.471309999999990
f: 144 tv: 0 nM: 9
425.380589999999980 446.716430000000000
392.094209999999980 470.806760000000000
353.341740000000020 496.580260000000010
307.883449999999980 528.700990000000050
515.421810000000050 431.284910000000020
645.604680000000030 441.779080000000020
714.607480000000010 447.032719999999980
446.641570000000000 296.009030000000000
439.673920000000010 158.407610000000010
f: 144 tv: 1 nM: 9
595.631589999999960 464.189480000000000
606.426879999999980 493.728760000000020
618.504400000000030 528.035089999999970
633.840879999999970 570.137700000000000
658.048949999999990 435.817020000000010
794.841369999999980 426.959690000000020
859.494929999999950 422.611110000000000
583.278749999999950 298.039829999999990
579.008479999999960 144.275420000000000
f: 145 tv: 0 nM: 9
425.040010000000000 446.940000000000000
391.786679999999990 470.739989999999980
353.341740000000020 496.580260000000010
307.852359999999980 528.734919999999990
515.197080000000030 431.561770000000020
646.094849999999950 441.846160000000000
714.479550000000020 447.079560000000010
446.915160000000010 296.196959999999990
439.647859999999980 158.352160000000000
f: 145 tv: 1 nM: 9
595.818850000000000 464.288270000000010
606.334839999999990 494.002259999999980
618.557500000000000 527.982300000000010
633.943539999999980 569.989259999999940
658.166690000000020 436.000000000000000
794.841369999999980 426.733889999999970
859.556699999999980 422.546389999999970
583.224979999999960 298.056820000000020
579.108889999999970 144.548390000000010
f: 146 tv: 0 nM: 9
425.170380000000020 446.547480000000010
391.754329999999980 470.884799999999980
353.241060000000000 496.549100000000010
307.796229999999980 528.679809999999970
515.266849999999980 431.300569999999990
645.908080000000040 441.662170000000000
714.567139999999990 447.048610000000000
446.639529999999980 296.296510000000010
439.702639999999970 158.255259999999990
f: 146 tv: 1 nM: 9
595.976559999999950 464.111969999999990
606.400449999999980 493.710910000000010
618.578489999999990 527.894589999999990
633.895940000000000 570.071590000000010
658.000000000000000 435.833340000000020
794.799009999999950 426.962310000000000
859.469910000000030 422.923610000000000
583.127259999999980 297.899569999999980
579.139770000000000 144.738190000000000
f: 147 tv: 0 nM: 9
425.042790000000020 446.676480000000030
391.768100000000000 470.995760000000020
353.241060000000000 496.549100000000010
307.828340000000030 528.775020000000040
515.289800000000010 431.238650000000010
646.088560000000030 441.708340000000020
714.567139999999990 447.048610000000000
446.679629999999970 296.137729999999980
439.656250000000000 158.302079999999990
f: 147 tv: 1 nM: 9
595.741449999999990 464.139189999999990
606.394350000000030 493.753510000000010
618.651790000000010 527.933040000000010
633.840879999999970 570.137700000000000
658.126279999999950 435.817020000000010
794.867370000000050 427.000000000000000
859.466000000000010 422.665039999999980
583.217099999999960 297.958340000000020
579.062500000000000 144.358340000000000
f: 148 tv: 0 nM: 9
425.598209999999990 446.919649999999990
392.136349999999990 470.708129999999980
353.272130000000000 496.603970000000000
307.914980000000010 528.738100000000030
515.290529999999990 431.282130000000000
646.118410000000040 441.723689999999980
714.362370000000060 447.000000000000000
447.000000000000000 296.209870000000020
439.656250000000000 158.302079999999990
f: 148 tv: 1 nM: 9
595.849489999999950 464.322569999999980
606.443419999999950 493.947970000000000
618.665960000000040 528.050899999999960
633.771730000000050 570.171200000000000
658.084600000000020 435.888060000000000
794.717589999999970 426.896360000000020
859.407780000000000 422.830109999999990
583.314759999999980 297.997770000000000
579.036320000000050 144.548390000000010
f: 149 tv: 0 nM: 9
424.936280000000010 446.877439999999980
392.322270000000000 470.893370000000000
353.241060000000000 496.549100000000010
307.968320000000010 528.734990000000040
515.267029999999980 431.369320000000020
646.185849999999960 441.638730000000010
714.409729999999970 446.891210000000000
446.642060000000010 296.068179999999980
439.702639999999970 158.255259999999990
f: 149 tv: 1 nM: 9
595.600590000000010 464.192540000000010
606.405089999999970 493.849550000000020
618.602660000000010 527.924129999999990
633.864140000000020 570.171200000000000
658.000000000000000 435.807309999999970
794.738460000000030 426.956419999999980
859.371279999999960 422.722780000000000
583.217099999999960 297.958340000000020
578.941040000000040 144.437000000000010
f: 150 tv: 0 nM: 9
425.220820000000000 446.675140000000000
392.135470000000000 470.497529999999980
353.259000000000010 496.493260000000020
307.912840000000020 528.807559999999970
515.339780000000020 431.237579999999980
646.059390000000010 441.490110000000020
714.349550000000020 447.035399999999980
446.533320000000000 296.172210000000010
439.647859999999980 158.352160000000000
f: 150 tv: 1 nM: 9
595.634279999999990 464.197139999999990
606.400449999999980 493.710910000000010
618.595149999999990 527.966800000000030
633.864140000000020 570.171200000000000
658.064330000000040 435.594060000000010
794.796879999999990 426.911470000000010
859.351499999999990 422.930700000000000
583.224979999999960 297.938629999999990
579.055539999999950 144.337300000000000
f: 151 tv: 0 nM: 9
425.123569999999970 446.600590000000010
392.281250000000000 470.944700000000010
353.402769999999980 496.532410000000030
307.912840000000020 528.807559999999970
515.262569999999980 431.427370000000000
646.000000000000000 441.515229999999970
714.362370000000060 446.899080000000030
446.533320000000000 296.094449999999990
439.826540000000020 158.153060000000010
f: 151 tv: 1 nM: 9
595.526489999999970 464.144099999999980
606.373839999999970 493.817749999999990
618.554570000000010 527.845460000000000
633.888310000000050 570.055849999999960
658.172609999999960 435.819790000000010
794.796879999999990 426.911470000000010
859.317500000000000 422.722500000000030
583.127259999999980 297.899569999999980
579.165340000000010 144.354840000000000
f: 152 tv: 0 nM: 9
425.144439999999970 446.644439999999970
392.160980000000000 470.558530000000020
353.273219999999980 498.085510000000000
307.748350000000020 528.722049999999970
515.354060000000000 431.259459999999990
645.881589999999960 441.586850000000030
714.411190000000030 446.799069999999970
446.510650000000000 296.047880000000020
439.702639999999970 158.255259999999990
f: 152 tv: 1 nM: 9
595.362370000000060 464.075840000000030
606.400449999999980 493.710910000000010
618.602660000000010 527.924129999999990
633.819889999999990 570.102170000000000
658.088070000000020 435.748719999999990
794.776309999999970 426.850010000000000
859.045709999999990 422.368560000000000
583.092899999999990 297.942470000000010
579.087890000000020 144.173640000000010
f: 153 tv: 0 nM: 9
424.908840000000000 446.731780000000010
392.284609999999990 470.456419999999980
353.254849999999980 497.941620000000000
307.883449999999980 528.700990000000050
515.385310000000000 430.991179999999990
645.890930000000030 441.390960000000010
714.362370000000060 447.000000000000000
446.859280000000010 296.233520000000000
439.796389999999970 158.203610000000000
f: 153 tv: 1 nM: 9
595.486570000000030 464.223110000000020
606.467279999999960 493.733639999999980
618.565799999999970 528.043879999999940
633.793210000000040 570.206789999999960
658.047730000000000 435.592960000000010
794.776309999999970 426.850010000000000
859.400020000000040 422.337830000000000
583.092899999999990 297.942470000000010
579.084659999999990 144.395160000000000
f: 154 tv: 0 nM: 9
424.908840000000000 446.731780000000010
391.812810000000010 470.393370000000000
353.322720000000000 496.636349999999990
307.968320000000010 528.734990000000040
515.189570000000000 431.387360000000000
646.000000000000000 441.559689999999990
714.518370000000000 447.055049999999990
446.827389999999980 296.202389999999980
439.796389999999970 158.203610000000000
f: 154 tv: 1 nM: 9
595.437500000000000 464.011349999999990
606.461729999999990 493.636349999999990
618.610350000000040 527.889649999999960
633.758060000000000 570.180119999999990
657.900939999999990 435.579709999999980
794.738460000000030 426.956419999999980
859.449520000000010 422.795680000000000
583.000000000000000 297.886959999999990
579.066410000000020 144.710939999999990
f: 155 tv: 0 nM: 9
424.842649999999990 446.865479999999990
391.893190000000000 470.488650000000010
353.323089999999980 497.926910000000020
307.883449999999980 528.700990000000050
515.189570000000000 431.387360000000000
645.949219999999970 441.494930000000010
714.661929999999980 446.933319999999980
446.835300000000020 295.899990000000000
439.796389999999970 158.203610000000000
f: 155 tv: 1 nM: 9
595.660219999999980 464.099460000000020
606.461729999999990 493.636349999999990
618.651790000000010 527.933040000000010
633.805849999999960 570.111689999999950
658.066529999999940 435.665039999999980
794.739559999999980 426.791659999999980
859.446590000000010 422.868929999999980
582.939759999999980 297.899569999999980
579.030030000000010 144.682009999999990
f: 156 tv: 0 nM: 9
425.018620000000000 446.795230000000000
391.753480000000020 470.402310000000000
353.491449999999990 497.081210000000000
307.832789999999990 528.754879999999960
515.268980000000060 431.412289999999980
646.019229999999990 441.259610000000010
714.349550000000020 447.035399999999980
446.625000000000000 296.130949999999980
439.796389999999970 158.203610000000000
f: 156 tv: 1 nM: 9
595.462160000000040 464.200010000000020
606.526979999999980 493.507360000000010
618.641240000000040 527.903559999999970
633.784790000000040 570.076230000000010
657.915399999999980 435.738800000000030
794.776309999999970 426.850010000000000
859.016049999999950 422.831540000000020
583.092899999999990 297.942470000000010
578.970950000000020 144.676359999999990
f: 157 tv: 0 nM: 9
425.091610000000000 446.821990000000030
391.995670000000020 471.006500000000020
353.413329999999970 496.731110000000000
307.714540000000000 528.788879999999950
515.266849999999980 431.182590000000000
645.932310000000030 441.541659999999980
714.409729999999970 446.891210000000000
446.533320000000000 295.905550000000010
439.702639999999970 158.255259999999990
f: 157 tv: 1 nM: 9
595.648379999999970 464.010989999999990
606.616940000000000 493.846340000000000
618.651790000000010 527.933040000000010
633.819889999999990 570.102170000000000
657.954100000000040 435.671510000000010
794.820680000000040 427.021729999999990
859.758850000000050 422.282350000000010
583.217099999999960 298.041659999999980
578.952390000000040 144.488100000000000
f: 158 tv: 0 nM: 9
425.285370000000000 446.751219999999990
391.845980000000000 470.450229999999980
353.410709999999990 496.700899999999990
307.883449999999980 528.700990000000050
515.363159999999990 431.192749999999990
646.197750000000040 441.434079999999990
714.448610000000030 446.957949999999980
446.429350000000000 295.956509999999980
439.702639999999970 158.255259999999990
f: 158 tv: 1 nM: 9
595.459039999999960 464.155730000000010
606.319150000000040 494.482970000000020
618.326720000000020 529.465699999999970
633.744509999999990 570.140689999999950
658.000000000000000 435.700960000000010
794.977780000000050 426.694459999999990
859.404049999999980 422.227260000000000
583.278749999999950 298.039829999999990
579.003910000000020 144.578129999999990
f: 159 tv: 0 nM: 9
425.248539999999990 446.812869999999980
391.665100000000000 469.896239999999980
353.322720000000000 496.636349999999990
307.754910000000000 528.660160000000020
515.187500000000000 431.000000000000000
646.000000000000000 441.309509999999990
714.518370000000000 447.055049999999990
446.429350000000000 296.141300000000000
439.796389999999970 158.203610000000000
f: 159 tv: 1 nM: 9
595.483579999999960 464.081970000000010
606.344180000000050 493.630220000000010
618.651790000000010 527.933040000000010
633.744509999999990 570.140689999999950
657.952940000000010 435.804440000000000
794.796879999999990 426.911470000000010
859.343079999999990 422.327119999999980
583.415889999999990 298.043180000000010
579.000000000000000 144.519229999999990
f: 160 tv: 0 nM: 9
425.373510000000010 446.728909999999980
391.806820000000020 470.452270000000000
353.136779999999990 496.556609999999980
307.801670000000000 528.818359999999980
515.303589999999990 431.047610000000020
646.122679999999950 441.344910000000030
714.567139999999990 447.048610000000000
446.596589999999990 296.000000000000000
439.744750000000010 158.297360000000000
f: 160 tv: 1 nM: 9
595.531740000000010 464.264560000000020
606.449100000000040 493.870360000000010
618.587710000000020 528.118410000000040
633.817930000000050 570.171200000000000
658.000000000000000 435.759799999999980
794.845149999999990 426.984770000000030
859.297550000000000 422.763430000000030
583.182620000000040 297.904360000000000
579.035160000000020 144.429689999999990
f: 161 tv: 0 nM: 9
425.070220000000010 446.727539999999980
391.993290000000000 471.071750000000010
353.231479999999980 496.587949999999980
307.515469999999990 528.829889999999980
515.245670000000020 431.104030000000020
646.016480000000000 441.153290000000030
714.661929999999980 446.933319999999980
446.642060000000010 295.931820000000020
439.796389999999970 158.203610000000000
f: 161 tv: 1 nM: 9
596.082459999999970 464.185580000000020
606.452819999999970 493.858490000000020
618.651790000000010 527.933040000000010
633.796450000000050 570.135250000000040
658.000000000000000 435.678220000000010
794.753720000000040 426.925389999999990
859.378969999999980 422.373690000000010
583.182620000000040 297.904360000000000
579.036320000000050 144.548390000000010
f: 162 tv: 0 nM: 9
425.500000000000000 446.568420000000000
391.799559999999990 470.885470000000000
353.322720000000000 496.636349999999990
307.437290000000020 528.774599999999960
515.342830000000050 430.882839999999990
646.066649999999980 441.309509999999990
714.372679999999950 446.826390000000000
446.448849999999990 296.000000000000000
439.796389999999970 158.203610000000000
f: 162 tv: 1 nM: 9
595.223449999999960 464.192749999999990
606.555539999999950 493.949070000000010
618.610350000000040 527.889649999999960
633.771730000000050 570.171200000000000
658.000000000000000 435.454130000000020
794.867370000000050 427.000000000000000
859.353520000000000 422.611110000000000
583.278749999999950 297.960170000000010
579.082030000000030 144.578129999999990
f: 163 tv: 0 nM: 9
425.226749999999980 446.738369999999970
391.706419999999980 470.646790000000010
353.388890000000000 496.828710000000000
307.692810000000010 528.728759999999970
515.303589999999990 431.047610000000020
645.990050000000000 441.455229999999970
714.411190000000030 446.799069999999970
446.491580000000000 296.199430000000010
439.826540000000020 158.153060000000010
f: 163 tv: 1 nM: 9
595.411439999999970 463.997130000000030
606.227970000000030 493.713230000000010
618.839110000000010 527.986940000000000
633.793210000000040 570.206789999999960
657.959470000000010 435.351350000000020
794.883000000000040 427.223389999999990
859.371279999999960 422.722780000000000
583.182620000000040 298.000000000000000
579.000000000000000 144.519229999999990
f: 164 tv: 0 nM: 9
424.976440000000030 446.869109999999980
392.070100000000020 470.518680000000020
353.466220000000020 496.731990000000000
307.771520000000010 528.781430000000000
515.165709999999990 431.064610000000020
645.860540000000010 441.755249999999990
714.372679999999950 446.826390000000000
446.528410000000010 296.147740000000000
439.638309999999990 158.138309999999990
f: 164 tv: 1 nM: 9
595.195370000000030 464.091950000000000
606.373780000000010 493.587370000000020
618.651790000000010 527.933040000000010
633.851620000000030 570.097589999999970
658.044009999999960 435.423610000000000
794.650510000000050 427.150480000000020
859.347470000000040 422.777499999999970
583.089720000000060 297.944459999999990
578.963679999999950 144.548390000000010
f: 165 tv: 0 nM: 9
425.463590000000010 446.769409999999990
391.864440000000000 470.902220000000000
353.555540000000010 496.768520000000020
307.868499999999980 528.900999999999950
515.158630000000020 431.266110000000030
645.819150000000040 441.723389999999990
714.372679999999950 446.826390000000000
446.755949999999980 296.273799999999990
439.760530000000020 158.255259999999990
f: 165 tv: 1 nM: 9
595.486570000000030 464.223110000000020
606.455990000000040 493.835660000000020
618.533630000000020 527.934999999999950
633.552000000000020 571.342769999999970
657.914980000000010 435.915010000000000
794.598570000000000 427.175479999999990
859.393919999999980 422.742430000000010
583.217099999999960 298.041659999999980
578.926019999999990 144.514010000000010
f: 166 tv: 0 nM: 9
425.608090000000000 446.659449999999990
392.095239999999990 471.209960000000020
353.428890000000020 496.768340000000020
307.912899999999980 528.883850000000050
515.090640000000010 431.156589999999990
645.831670000000030 441.321779999999990
714.372679999999950 446.826390000000000
446.289339999999980 296.390440000000010
439.688139999999980 158.250000000000000
f: 166 tv: 1 nM: 9
595.429380000000040 464.053679999999990
606.321109999999980 493.674010000000010
618.604000000000040 527.984500000000030
633.841369999999980 570.123659999999970
658.000000000000000 435.833340000000020
794.814700000000020 426.817259999999980
859.392330000000020 422.806210000000020
583.122859999999950 297.903009999999990
579.166690000000020 144.535720000000000
f: 167 tv: 0 nM: 9
425.242680000000010 446.713439999999990
391.652069999999980 470.960420000000000
353.497709999999980 496.736240000000010
307.806820000000020 528.891240000000040
515.202940000000010 431.191160000000020
645.870120000000040 441.355410000000010
714.411190000000030 446.995330000000020
446.367979999999990 296.199430000000010
439.718079999999990 158.398940000000010
f: 167 tv: 1 nM: 9
595.463499999999950 464.058989999999990
606.287420000000000 493.768129999999990
618.651790000000010 527.933040000000010
633.881710000000000 570.067199999999960
658.000000000000000 435.807309999999970
794.817689999999970 427.109379999999990
859.185299999999980 422.893399999999990
583.089720000000060 298.055540000000010
578.969969999999990 144.786000000000000
f: 168 tv: 0 nM: 9
425.242680000000010 446.713439999999990
391.642850000000010 470.903349999999990
353.497650000000020 496.862149999999990
307.889430000000000 528.921450000000050
515.174560000000040 431.360959999999980
645.911439999999970 441.776029999999990
714.325680000000030 447.036679999999990
446.528410000000010 296.340910000000010
439.702639999999970 158.255259999999990
f: 168 tv: 1 nM: 9
595.511110000000030 464.061100000000010
606.362790000000020 493.965120000000010
618.651790000000010 527.933040000000010
633.736509999999950 570.144589999999990
658.000000000000000 435.833340000000020
794.753910000000020 426.835080000000000
859.044980000000010 422.883609999999980
583.278749999999950 297.960170000000010
578.887820000000030 144.620090000000000
f: 169 tv: 0 nM: 9
425.018620000000000 446.795230000000000
391.572909999999980 470.952090000000000
353.388890000000000 496.726839999999980
307.919339999999980 528.958070000000020
515.053890000000020 431.637729999999980
646.000000000000000 441.861690000000010
714.530089999999970 447.178249999999990
446.547759999999980 296.160129999999980
439.766140000000010 158.352160000000000
f: 169 tv: 1 nM: 9
595.926389999999970 464.253809999999990
606.404779999999960 493.685729999999980
618.519840000000040 528.024229999999990
633.793210000000040 570.206789999999960
658.000000000000000 435.833340000000020
794.867370000000050 427.000000000000000
859.521610000000010 422.824520000000010
583.387389999999980 297.954960000000030
578.917969999999970 144.578129999999990
f: 170 tv: 0 nM: 9
425.262850000000010 446.705719999999990
391.540650000000030 471.134160000000010
353.306609999999980 496.646239999999980
307.819790000000010 528.913940000000030
515.137150000000020 431.620000000000000
645.907590000000030 441.809779999999990
714.396420000000030 447.130609999999990
446.685729999999980 296.202850000000010
439.656250000000000 158.302079999999990
f: 170 tv: 1 nM: 9
595.950500000000030 464.200530000000010
606.343750000000000 493.656250000000000
618.595149999999990 528.086300000000050
633.837400000000000 570.277339999999980
658.000000000000000 435.833340000000020
794.760310000000000 426.971650000000010
859.468139999999950 423.012270000000000
583.165219999999980 297.982599999999990
579.161560000000010 144.634610000000010
f: 171 tv: 0 nM: 9
425.187189999999990 446.697049999999990
391.636779999999990 470.202819999999970
353.495670000000020 496.878269999999990
307.565890000000020 528.876710000000000
515.189570000000000 431.387360000000000
645.734379999999990 441.796879999999990
714.411190000000030 447.098140000000000
446.508609999999980 296.497130000000030
439.601069999999990 158.398940000000010
f: 171 tv: 1 nM: 9
596.054690000000050 464.335939999999990
606.617489999999980 493.367489999999980
618.561159999999970 528.065489999999950
633.771730000000050 570.171200000000000
657.914980000000010 435.915010000000000
794.867370000000050 427.000000000000000
859.502560000000020 422.793360000000010
583.092899999999990 298.057529999999990
579.000000000000000 144.638880000000000
f: 172 tv: 0 nM: 9
425.208340000000020 446.786099999999980
391.311950000000020 470.841889999999980
353.353610000000000 496.691440000000000
307.684570000000010 528.822139999999990
515.189570000000000 431.387360000000000
645.781560000000010 441.765780000000010
714.432429999999950 447.094600000000010
446.508609999999980 296.497130000000030
439.574070000000010 158.396819999999990
f: 172 tv: 1 nM: 9
595.409549999999970 464.760650000000000
606.411129999999960 494.621890000000010
618.561159999999970 528.065489999999950
633.793210000000040 570.206789999999960
658.000000000000000 435.774990000000000
794.739559999999980 426.911470000000010
859.642879999999990 422.695249999999990
583.369379999999980 298.090089999999980
579.082030000000030 144.578129999999990
f: 173 tv: 0 nM: 9
424.989260000000000 446.591400000000020
391.551879999999980 470.165100000000000
353.442439999999980 498.456849999999970
307.711670000000030 528.838319999999950
515.142029999999980 431.585240000000000
645.911439999999970 441.911470000000010
714.452270000000000 447.243200000000000
446.534940000000010 296.190859999999990
439.463750000000000 158.388600000000000
f: 173 tv: 1 nM: 9
595.461120000000050 464.613980000000030
606.273130000000040 494.609249999999970
618.612060000000040 528.116390000000020
633.744509999999990 570.140689999999950
658.000000000000000 435.807309999999970
794.867370000000050 427.000000000000000
859.351499999999990 422.930700000000000
583.217099999999960 297.958340000000020
579.082030000000030 144.578129999999990
f: 174 tv: 0 nM: 9
424.844389999999980 446.630100000000030
391.658999999999990 470.569120000000000
353.477260000000000 496.790889999999990
307.735200000000020 528.883240000000000
515.251530000000000 431.600010000000000
645.826540000000020 441.846920000000010
714.325680000000030 447.036679999999990
446.434199999999980 296.255249999999990
439.601069999999990 158.398940000000010
f: 174 tv: 1 nM: 9
595.295960000000040 464.261509999999990
606.282900000000040 494.313600000000010
618.651790000000010 527.933040000000010
633.793210000000040 570.206789999999960
658.000000000000000 435.700960000000010
794.867370000000050 427.000000000000000
859.351499999999990 422.930700000000000
583.217099999999960 298.041659999999980
579.130800000000020 144.665390000000000
f: 175 tv: 0 nM: 9
424.840089999999980 446.664980000000010
391.645230000000030 470.354769999999970
353.410709999999990 496.700899999999990
307.860200000000020 528.889829999999960
515.216369999999980 431.535100000000000
645.826540000000020 441.846920000000010
714.396420000000030 447.130609999999990
446.534940000000010 296.190859999999990
439.647859999999980 158.352160000000000
f: 175 tv: 1 nM: 9
595.494199999999980 463.965120000000010
606.334719999999950 494.579500000000000
618.612060000000040 528.116390000000020
633.840879999999970 570.137700000000000
658.085019999999990 435.915010000000000
794.788019999999960 426.722840000000020
859.500000000000000 422.857149999999990
583.217099999999960 298.041659999999980
579.030030000000010 144.682009999999990
f: 176 tv: 0 nM: 9
424.777220000000000 446.772280000000020
391.663149999999970 471.103819999999980
353.322720000000000 496.636349999999990
307.778140000000010 528.857610000000020
515.183350000000020 431.572229999999990
645.766110000000030 441.981170000000020
714.325680000000030 447.036679999999990
446.297360000000030 296.139459999999990
439.647859999999980 158.352160000000000
f: 176 tv: 1 nM: 9
595.480900000000020 464.489080000000000
606.318850000000000 493.760859999999980
618.565799999999970 528.043879999999940
633.793210000000040 570.206789999999960
658.000000000000000 435.833340000000020
794.830810000000040 427.058069999999990
859.410889999999990 422.851470000000010
583.278749999999950 298.039829999999990
578.964839999999980 144.429689999999990
f: 177 tv: 0 nM: 9
425.094670000000010 446.623780000000010
391.581210000000000 470.948730000000010
353.440279999999970 496.754430000000010
307.557250000000010 528.942750000000050
515.257200000000010 431.595370000000000
645.564640000000050 441.873600000000010
714.297730000000000 447.088619999999990
446.535709999999990 296.288450000000010
439.647859999999980 158.352160000000000
f: 177 tv: 1 nM: 9
595.511049999999950 464.093930000000000
606.599060000000010 493.567630000000010
618.558719999999990 528.076109999999970
633.793210000000040 570.206789999999960
658.085019999999990 435.765019999999990
794.913149999999970 427.171049999999980
859.351499999999990 422.930700000000000
583.278749999999950 298.039829999999990
579.000000000000000 144.519229999999990
f: 178 tv: 0 nM: 9
425.378449999999990 446.667419999999990
391.641020000000030 470.948730000000010
353.459810000000000 496.700899999999990
307.836610000000010 528.928099999999970
515.305539999999950 431.361110000000000
645.613280000000030 441.991699999999980
714.411190000000030 447.098140000000000
446.491580000000000 296.390440000000010
439.601069999999990 158.398940000000010
f: 178 tv: 1 nM: 9
595.721620000000030 464.275669999999990
606.497740000000020 493.961880000000010
618.635989999999990 528.008789999999980
633.793210000000040 570.206789999999960
658.085019999999990 435.765019999999990
794.867370000000050 427.000000000000000
859.500000000000000 422.857149999999990
583.378360000000040 298.000000000000000
579.193179999999980 144.734849999999990
f: 179 tv: 0 nM: 9
424.981569999999980 446.855259999999990
391.558839999999980 470.861359999999990
353.287050000000020 496.726839999999980
307.778140000000010 528.857610000000020
515.182069999999950 431.583800000000000
645.530399999999990 441.759670000000030
714.297730000000000 447.206819999999990
446.558989999999990 296.244390000000010
439.656250000000000 158.302079999999990
f: 179 tv: 1 nM: 9
596.078800000000000 464.445800000000020
606.336120000000050 494.483180000000000
618.547299999999950 527.880620000000020
633.837400000000000 570.277339999999980
658.000000000000000 435.833340000000020
794.830810000000040 427.058069999999990
859.500000000000000 422.857149999999990
583.278749999999950 298.039829999999990
579.238519999999990 144.761439999999990
f: 180 tv: 0 nM: 9
425.063539999999990 446.977910000000010
391.495999999999980 471.179289999999980
353.398649999999980 496.750000000000000
307.778140000000010 528.857610000000020
515.450810000000050 431.349730000000020
645.766110000000030 441.981170000000020
714.334110000000010 447.052280000000000
446.491580000000000 296.390440000000010
439.656250000000000 158.302079999999990
f: 180 tv: 1 nM: 9
596.206599999999980 464.216830000000020
606.568179999999980 493.315639999999970
618.596859999999990 527.889649999999960
633.771730000000050 570.171200000000000
658.000000000000000 435.833340000000020
794.867370000000050 427.000000000000000
859.551389999999970 422.957949999999980
583.314759999999980 298.082580000000010
579.191829999999980 144.676359999999990
f: 181 tv: 0 nM: 9
425.058069999999990 446.709589999999990
391.424320000000020 471.155370000000000
353.495540000000010 496.785709999999990
307.691280000000010 528.838930000000000
515.137150000000020 431.620000000000000
645.325439999999960 441.955629999999990
714.325680000000030 447.155980000000000
447.041659999999980 296.496800000000010
439.702639999999970 158.255259999999990
f: 181 tv: 1 nM: 9
595.540960000000040 464.199459999999990
606.431270000000040 493.703800000000000
618.643800000000060 527.966800000000030
633.771730000000050 570.171200000000000
658.085019999999990 435.915010000000000
794.799009999999950 427.007540000000010
859.551389999999970 422.957949999999980
583.229919999999990 298.064730000000000
579.000000000000000 144.519229999999990
f: 182 tv: 0 nM: 9
425.045230000000000 446.731139999999980
391.426879999999980 471.199610000000010
353.287050000000020 496.726839999999980
307.758269999999980 528.844360000000050
515.245670000000020 431.473999999999990
645.781560000000010 441.950010000000020
714.252259999999980 447.109379999999990
446.558989999999990 296.244390000000010
439.601069999999990 158.398940000000010
f: 182 tv: 1 nM: 9
595.629209999999940 464.117979999999990
606.342650000000050 494.346990000000010
618.610350000000040 527.889649999999960
633.772339999999990 570.191040000000040
658.085019999999990 435.915010000000000
794.861689999999950 427.021270000000020
859.627320000000050 423.020840000000020
583.217099999999960 298.041659999999980
579.082030000000030 144.695310000000010
f: 183 tv: 0 nM: 9
424.902069999999980 446.628879999999980
391.682619999999990 470.773930000000010
353.341740000000020 496.580260000000010
307.886509999999990 528.850339999999960
515.305539999999950 431.361110000000000
645.951050000000010 441.971650000000010
714.322390000000040 447.199549999999990
446.699459999999990 296.237700000000020
439.601069999999990 158.398940000000010
f: 183 tv: 1 nM: 9
595.386899999999970 464.214290000000010
606.296330000000010 494.689300000000000
618.629940000000030 528.019840000000040
633.793210000000040 570.206789999999960
658.000000000000000 436.000000000000000
794.934999999999950 427.105009999999990
859.500000000000000 422.971439999999970
583.278749999999950 298.039829999999990
579.000000000000000 144.634610000000010
f: 184 tv: 0 nM: 9
424.980560000000030 446.463900000000020
391.487790000000020 470.939030000000000
353.322720000000000 496.636349999999990
307.886509999999990 528.850339999999960
515.273249999999960 431.622099999999990
645.860540000000010 441.913149999999970
714.403990000000020 447.145080000000010
446.699459999999990 296.237700000000020
439.702639999999970 158.255259999999990
f: 184 tv: 1 nM: 9
595.257389999999990 464.076930000000000
606.325810000000050 494.637299999999980
618.580379999999990 527.950870000000010
633.793210000000040 570.206789999999960
658.085019999999990 435.765019999999990
794.867370000000050 427.000000000000000
859.462580000000000 422.294130000000000
583.182620000000040 298.000000000000000
578.917969999999970 144.578129999999990
f: 185 tv: 0 nM: 9
425.464900000000000 447.000000000000000
391.620760000000020 471.027530000000010
353.440279999999970 496.754430000000010
307.771520000000010 528.781430000000000
515.289800000000010 431.238650000000010
646.007569999999990 441.763820000000010
714.381960000000050 447.048610000000000
446.461950000000000 296.092379999999990
439.647859999999980 158.352160000000000
f: 185 tv: 1 nM: 9
595.278749999999950 464.307459999999990
606.329290000000010 494.703250000000030
618.558719999999990 528.076109999999970
633.793210000000040 570.206789999999960
658.085019999999990 435.915010000000000
794.788019999999960 426.951079999999990
859.742550000000050 422.638610000000030
583.314759999999980 298.082580000000010
579.112179999999970 144.620090000000000
f: 186 tv: 0 nM: 9
425.242680000000010 446.713439999999990
391.626039999999990 470.970579999999980
353.410709999999990 496.700899999999990
307.780849999999990 528.767879999999990
515.253109999999990 431.734559999999990
645.833309999999980 442.000000000000000
714.409729999999970 446.891210000000000
446.917730000000010 296.107599999999990
439.744750000000010 158.297360000000000
f: 186 tv: 1 nM: 9
595.551150000000010 464.159089999999990
606.334719999999950 494.638060000000000
618.545470000000020 528.127690000000030
633.771730000000050 570.171200000000000
658.081729999999990 435.918270000000010
794.904660000000040 426.951020000000030
859.762269999999940 422.585780000000000
583.092899999999990 298.057529999999990
578.808170000000020 144.676359999999990
f: 187 tv: 0 nM: 9
425.117160000000010 446.645719999999980
391.740419999999970 471.044680000000030
353.268520000000020 496.532410000000030
307.777400000000000 528.761290000000030
515.209110000000010 431.727260000000000
646.000000000000000 442.000000000000000
714.362370000000060 446.899080000000030
446.384400000000030 296.072569999999980
439.702639999999970 158.255259999999990
f: 187 tv: 1 nM: 9
595.437500000000000 464.011349999999990
606.405089999999970 493.849550000000020
618.651790000000010 527.933040000000010
633.793210000000040 570.206789999999960
657.962099999999960 435.800509999999970
794.776309999999970 426.850010000000000
859.557130000000030 422.695249999999990
583.189210000000000 298.099089999999990
578.869199999999980 144.780759999999990
f: 188 tv: 0 nM: 9
425.171420000000010 446.820010000000020
391.715149999999990 471.145480000000020
353.378449999999990 496.667419999999990
307.777400000000000 528.761290000000030
515.198300000000020 431.186770000000020
645.914980000000010 441.935000000000000
714.325010000000020 446.924989999999980
446.573179999999980 296.310970000000000
439.702639999999970 158.255259999999990
f: 188 tv: 1 nM: 9
595.437500000000000 464.011349999999990
606.358950000000050 494.580899999999990
618.581540000000020 528.124450000000020
633.793210000000040 570.206789999999960
658.000000000000000 435.846920000000010
794.796879999999990 426.911470000000010
859.557130000000030 422.695249999999990
583.182620000000040 298.000000000000000
578.838439999999990 144.634610000000010
f: 189 tv: 0 nM: 9
424.866150000000000 447.032840000000020
391.468230000000010 470.625000000000000
353.324770000000000 496.563080000000010
307.755069999999990 528.748290000000000
515.198300000000020 431.186770000000020
645.866149999999950 441.800509999999970
714.588930000000000 446.935090000000000
446.840239999999990 296.091700000000000
439.702639999999970 158.255259999999990
f: 189 tv: 1 nM: 9
595.818850000000000 464.237239999999990
606.476499999999990 493.741789999999980
618.554570000000010 527.845460000000000
633.793210000000040 570.206789999999960
657.911439999999970 435.776029999999990
794.723389999999990 426.840419999999990
859.500000000000000 422.857149999999990
583.089720000000060 298.055540000000010
578.969240000000010 144.665390000000000
f: 190 tv: 0 nM: 9
425.118350000000020 446.476319999999990
391.675959999999980 471.004300000000000
353.415129999999980 496.630740000000000
307.886509999999990 528.781250000000000
515.189570000000000 431.387360000000000
645.914980000000010 441.915010000000000
714.372679999999950 447.020840000000020
446.677770000000010 296.094449999999990
439.702639999999970 158.255259999999990
f: 190 tv: 1 nM: 9
595.524720000000000 464.321440000000000
606.618159999999990 493.845460000000000
618.508789999999980 528.061400000000050
633.840879999999970 570.137700000000000
657.868039999999950 435.733490000000020
794.817689999999970 427.109379999999990
859.522399999999950 422.504970000000010
583.182620000000040 298.000000000000000
579.057369999999990 144.454929999999990
f: 191 tv: 0 nM: 9
425.241179999999990 446.541170000000020
391.696959999999990 470.937230000000000
353.359100000000010 496.600010000000000
307.886509999999990 528.781250000000000
515.158630000000020 431.040309999999980
646.000000000000000 441.833340000000020
714.362370000000060 446.899080000000030
446.837220000000000 296.168610000000000
439.881590000000020 158.255259999999990
f: 191 tv: 1 nM: 9
595.672059999999990 464.284940000000010
606.362790000000020 493.965120000000010
618.453549999999950 528.019900000000010
633.840879999999970 570.137700000000000
658.066529999999940 435.665039999999980
794.701599999999980 427.061829999999990
859.531860000000050 422.536769999999990
583.182620000000040 298.000000000000000
579.000000000000000 144.638880000000000
f: 192 tv: 0 nM: 9
425.117160000000010 446.645719999999980
391.587620000000020 470.373929999999970
353.276790000000010 496.513399999999990
307.918299999999990 528.745120000000040
515.266849999999980 431.064610000000020
646.069150000000040 441.702119999999980
714.325680000000030 447.155980000000000
446.709290000000010 296.168610000000000
439.819149999999980 158.117020000000000
f: 192 tv: 1 nM: 9
595.683040000000010 464.319669999999970
606.291259999999970 493.742709999999990
618.578920000000040 528.144710000000030
633.793210000000040 570.206789999999960
658.000000000000000 435.839999999999970
794.847959999999940 427.255159999999990
859.500000000000000 423.057129999999970
583.217099999999960 297.958340000000020
578.969969999999990 144.682009999999990
f: 193 tv: 0 nM: 9
424.868010000000030 446.626890000000000
391.856229999999980 470.909879999999990
353.359100000000010 496.600010000000000
307.810850000000020 528.820740000000000
515.165709999999990 431.064610000000020
645.962890000000020 441.720309999999980
714.409729999999970 446.983790000000000
446.596589999999990 296.193179999999980
439.796389999999970 158.203610000000000
f: 193 tv: 1 nM: 9
595.652770000000030 464.274990000000000
606.509030000000050 493.927919999999970
618.526669999999970 527.982240000000050
633.793210000000040 570.206789999999960
657.952940000000010 435.804440000000000
794.723150000000030 426.959690000000020
859.446590000000010 422.956300000000000
583.182620000000040 298.000000000000000
579.082030000000030 144.578129999999990
f: 194 tv: 0 nM: 9
425.242680000000010 446.713439999999990
391.873899999999990 470.991300000000020
353.322720000000000 496.636349999999990
307.856200000000000 528.813719999999990
515.165709999999990 431.064610000000020
645.978759999999970 441.530669999999990
714.302670000000030 447.062770000000000
446.310430000000000 295.898349999999990
439.860540000000010 158.297360000000000
f: 194 tv: 1 nM: 9
595.952639999999970 464.194729999999990
606.599060000000010 493.567630000000010
618.622250000000010 528.065489999999950
633.793210000000040 570.206789999999960
657.962099999999960 435.800509999999970
794.668459999999980 426.951079999999990
859.538090000000010 422.895230000000030
583.217099999999960 297.958340000000020
579.161560000000010 144.634610000000010
f: 195 tv: 0 nM: 9
424.873749999999970 446.575740000000000
391.771480000000000 470.714940000000010
353.378449999999990 496.667419999999990
307.914980000000010 528.812930000000050
515.255549999999970 431.116670000000000
646.064210000000000 441.454130000000020
714.325680000000030 447.155980000000000
447.210240000000000 296.125000000000000
439.702639999999970 158.255259999999990
f: 195 tv: 1 nM: 9
596.054690000000050 464.335939999999990
606.434449999999970 494.622950000000000
618.543090000000010 528.133609999999980
633.840879999999970 570.137700000000000
658.000000000000000 435.846920000000010
794.672239999999990 426.950010000000020
859.500000000000000 422.857149999999990
583.217099999999960 297.958340000000020
578.880980000000020 144.488100000000000
f: 196 tv: 0 nM: 9
424.873749999999970 446.575740000000000
391.741060000000000 470.566959999999990
353.353610000000000 496.691440000000000
307.914980000000010 528.812930000000050
515.289800000000010 431.238650000000010
646.047059999999990 441.804440000000000
714.362370000000060 447.000000000000000
447.000000000000000 296.000000000000000
439.702639999999970 158.255259999999990
f: 196 tv: 1 nM: 9
595.563539999999990 464.395019999999990
606.911320000000050 493.002689999999970
618.718629999999960 528.058470000000060
633.793210000000040 570.206789999999960
658.088560000000030 435.776029999999990
794.627619999999980 427.346340000000000
859.393919999999980 422.742430000000010
583.182620000000040 298.000000000000000
578.969969999999990 144.682009999999990
f: 197 tv: 0 nM: 9
425.529940000000010 447.017969999999990
391.870450000000010 470.534089999999990
353.322720000000000 496.636349999999990
307.809939999999980 528.662659999999960
515.255549999999970 431.116670000000000
645.983089999999950 441.589389999999980
714.507079999999970 446.917449999999970
446.497250000000010 295.854400000000000
439.787629999999980 158.169360000000010
f: 197 tv: 1 nM: 9
595.556460000000020 464.303769999999990
606.485959999999980 493.878510000000010
618.595149999999990 528.086300000000050
633.793210000000040 570.206789999999960
658.047059999999990 435.804440000000000
794.062810000000010 427.432560000000020
859.537349999999950 422.906560000000010
583.089720000000060 298.055540000000010
579.000000000000000 144.725799999999990
f: 198 tv: 0 nM: 9
425.308380000000000 446.592800000000010
391.710080000000000 471.075620000000010
353.322720000000000 496.636349999999990
307.968320000000010 528.734990000000040
515.386110000000030 431.274990000000000
645.900939999999990 441.579709999999980
714.409729999999970 446.983790000000000
446.555540000000010 295.844449999999990
439.744750000000010 158.297360000000000
f: 198 tv: 1 nM: 9
595.604979999999950 464.364660000000010
606.404779999999960 493.685729999999980
618.533630000000020 527.934999999999950
633.837400000000000 570.277339999999980
657.914980000000010 435.765019999999990
794.529419999999960 426.810150000000020
859.467279999999960 422.995330000000020
583.089720000000060 298.055540000000010
578.969969999999990 144.682009999999990
f: 199 tv: 0 nM: 9
424.844389999999980 446.630100000000030
391.792050000000020 470.563080000000010
353.446260000000000 496.759340000000010
308.000000000000000 528.761290000000030
515.165709999999990 431.064610000000020
645.992740000000030 441.753629999999990
714.518370000000000 447.055049999999990
446.677770000000010 296.094449999999990
439.881590000000020 158.118419999999990
f: 199 tv: 1 nM: 9
595.691100000000010 464.458129999999980
606.449520000000010 493.885310000000000
618.549989999999980 528.102170000000000
633.793210000000040 570.206789999999960
657.911439999999970 435.776029999999990
794.883000000000040 427.223389999999990
859.441770000000020 422.810670000000020
583.089720000000060 298.055540000000010
579.005919999999950 144.785429999999990
f: 200 tv: 0 nM: 9
425.033720000000020 446.528079999999990
391.715239999999990 470.686100000000010
353.324770000000000 496.563080000000010
307.858340000000000 528.728330000000030
515.273990000000030 431.141230000000010
645.830079999999950 441.509709999999980
714.362370000000060 447.000000000000000
446.614140000000020 296.000000000000000
439.744750000000010 158.297360000000000
f: 200 tv: 1 nM: 9
595.489500000000020 464.806269999999980
606.405089999999970 493.849550000000020
618.622250000000010 528.052429999999960
633.793210000000040 570.206789999999960
658.000000000000000 435.693879999999980
794.796879999999990 426.911470000000010
859.500000000000000 422.857149999999990
583.182620000000040 298.000000000000000
579.051569999999970 144.916670000000010
f: 201 tv: 0 nM: 9
425.265719999999990 446.668580000000020
391.759340000000010 470.464969999999990
353.353610000000000 496.691440000000000
307.788329999999970 528.761660000000010
515.297119999999950 431.077150000000020
645.905459999999950 441.813449999999990
714.488650000000010 447.106810000000000
446.722230000000020 296.027769999999980
439.702639999999970 158.255259999999990
f: 201 tv: 1 nM: 9
595.723690000000030 464.534209999999970
606.299620000000000 494.674100000000010
618.612060000000040 528.116390000000020
633.862300000000000 570.159120000000030
658.048949999999990 435.971650000000010
794.790589999999950 426.761779999999990
859.500000000000000 422.771419999999980
583.145080000000010 297.966520000000000
578.890009999999960 144.666000000000000
f: 202 tv: 0 nM: 9
425.574070000000010 446.679019999999980
391.807529999999990 470.373229999999980
353.440279999999970 496.754430000000010
307.744899999999970 528.826540000000020
515.388000000000030 431.210390000000020
646.045899999999960 441.671510000000010
714.500000000000000 447.057129999999970
446.510650000000000 295.952119999999980
439.787629999999980 158.169360000000010
f: 202 tv: 1 nM: 9
595.622930000000000 464.297820000000000
606.731630000000000 493.772949999999980
618.586300000000050 527.984500000000030
633.837400000000000 570.277339999999980
657.914980000000010 435.765019999999990
794.873659999999970 427.287629999999980
859.407780000000000 422.830109999999990
583.217099999999960 298.041659999999980
579.015869999999950 144.654750000000010
f: 203 tv: 0 nM: 9
425.162840000000020 446.600010000000000
391.534490000000010 470.491390000000020
353.604710000000010 496.779909999999970
307.748350000000020 528.794430000000030
515.223209999999990 431.276790000000010
645.913270000000010 441.714290000000010
714.530089999999970 447.178249999999990
446.658050000000000 295.991390000000020
439.787629999999980 158.169360000000010
f: 203 tv: 1 nM: 9
595.524720000000000 464.321440000000000
606.488399999999960 493.775449999999980
618.634950000000000 527.993349999999960
633.793210000000040 570.206789999999960
658.000000000000000 435.846920000000010
794.744450000000030 427.116670000000000
859.351499999999990 422.930700000000000
583.314759999999980 298.082580000000010
579.021669999999970 144.769679999999990
f: 204 tv: 0 nM: 9
425.162840000000020 446.600010000000000
391.572999999999980 470.524319999999990
353.523930000000010 496.832609999999990
307.796229999999980 528.741449999999990
515.192750000000050 431.337339999999980
645.971679999999990 441.641750000000000
714.411190000000030 447.098140000000000
446.919069999999980 296.008670000000000
439.787629999999980 158.169360000000010
f: 204 tv: 1 nM: 9
595.478520000000000 464.483859999999990
606.472470000000040 493.844020000000000
618.634950000000000 527.993349999999960
633.840879999999970 570.137700000000000
658.000000000000000 435.846920000000010
794.883000000000040 427.223389999999990
859.351499999999990 422.930700000000000
583.182620000000040 298.095640000000000
578.884149999999980 144.729670000000000
f: 205 tv: 0 nM: 9
425.162840000000020 446.600010000000000
391.831120000000000 470.739989999999980
353.273739999999980 496.601810000000000
307.806820000000020 528.962650000000050
515.372070000000010 431.168610000000000
645.817199999999960 441.500000000000000
714.409729999999970 446.891210000000000
446.596589999999990 296.000000000000000
439.733520000000000 158.266480000000000
f: 205 tv: 1 nM: 9
595.873659999999970 464.263150000000000
606.426879999999980 493.728760000000020
618.502200000000020 528.093510000000040
633.840879999999970 570.137700000000000
658.037900000000040 435.886349999999990
795.000000000000000 427.214290000000010
859.351499999999990 422.930700000000000
583.278749999999950 298.039829999999990
578.887820000000030 144.722440000000010
f: 206 tv: 0 nM: 9
425.162840000000020 446.600010000000000
391.575100000000020 470.736049999999980
353.362610000000020 496.673430000000000
307.748350000000020 528.893069999999970
515.313539999999990 431.254239999999980
645.719789999999990 441.582429999999990
714.252259999999980 446.993319999999980
446.533320000000000 296.094449999999990
439.647859999999980 158.352160000000000
f: 206 tv: 1 nM: 9
595.801569999999970 464.629639999999990
606.239559999999980 494.660430000000020
618.543090000000010 528.133609999999980
633.840879999999970 570.137700000000000
658.166690000000020 436.000000000000000
794.951109999999970 427.114140000000020
859.351499999999990 422.930700000000000
583.278749999999950 298.039829999999990
578.950740000000000 144.719699999999990
f: 207 tv: 0 nM: 9
425.162840000000020 446.600010000000000
392.022519999999990 471.103610000000000
353.410709999999990 496.700899999999990
307.778140000000010 528.930479999999990
515.289800000000010 431.238650000000010
645.950500000000030 441.664060000000010
714.279300000000030 446.941440000000000
446.624300000000010 296.192079999999980
439.647859999999980 158.352160000000000
f: 207 tv: 1 nM: 9
595.825619999999960 464.494869999999990
606.158320000000000 494.754180000000020
618.571720000000030 528.076109999999970
633.932800000000040 570.123659999999970
658.114690000000000 435.568820000000020
794.932310000000030 427.109379999999990
859.351499999999990 422.930700000000000
583.278749999999950 298.039829999999990
579.193179999999980 144.734849999999990
f: 208 tv: 0 nM: 9
425.218020000000020 446.613369999999970
391.863830000000010 471.122770000000000
353.397769999999980 496.720000000000030
307.832209999999980 528.859069999999970
515.189570000000000 431.387360000000000
645.914980000000010 441.765019999999990
714.548459999999980 447.070499999999980
446.789760000000000 296.125000000000000
439.647859999999980 158.352160000000000
f: 208 tv: 1 nM: 9
595.596130000000020 464.403840000000000
606.348939999999970 494.491490000000000
618.689150000000040 528.032590000000030
634.013919999999980 572.220580000000040
658.000000000000000 435.595239999999990
794.841369999999980 427.266140000000010
859.351499999999990 422.930700000000000
583.379519999999960 298.161380000000010
579.052429999999960 144.564510000000010
f: 209 tv: 0 nM: 9
425.034029999999970 446.701570000000000
391.982300000000010 471.128330000000010
353.495610000000000 496.780700000000020
307.832209999999980 528.859069999999970
515.339780000000020 431.254149999999980
646.000000000000000 441.678220000000010
714.448610000000030 446.957949999999980
446.429350000000000 296.141300000000000
439.647859999999980 158.352160000000000
f: 209 tv: 1 nM: 9
595.936829999999990 464.399990000000000
606.385560000000050 494.869480000000010
618.651790000000010 527.933040000000010
633.785520000000020 570.411870000000020
658.047730000000000 435.964810000000000
794.926759999999940 427.270199999999990
859.446590000000010 422.956300000000000
583.217099999999960 298.138150000000000
578.939939999999980 144.707370000000000
f: 210 tv: 0 nM: 9
424.965179999999980 446.664179999999990
391.816129999999990 471.091920000000020
353.477260000000000 496.790889999999990
307.778140000000010 528.930479999999990
515.233520000000000 431.178560000000000
645.962340000000040 441.708559999999980
714.279300000000030 446.941440000000000
446.403410000000010 296.147740000000000
439.647859999999980 158.352160000000000
f: 210 tv: 1 nM: 9
595.505620000000020 464.368710000000020
606.268739999999980 494.610410000000000
618.554570000000010 527.845460000000000
633.785520000000020 570.411870000000020
658.085019999999990 435.915010000000000
794.795349999999980 427.093259999999990
859.588809999999970 422.799069999999970
583.089720000000060 298.055540000000010
579.000000000000000 144.519229999999990
f: 211 tv: 0 nM: 9
425.745819999999980 446.832400000000010
391.743589999999980 470.952999999999970
353.477260000000000 496.790889999999990
307.691280000000010 528.899350000000030
515.215149999999990 431.600010000000000
645.913270000000010 441.857149999999990
714.409729999999970 446.983790000000000
446.737579999999980 296.187839999999990
439.702639999999970 158.255259999999990
f: 211 tv: 1 nM: 9
595.431460000000020 464.325710000000020
606.245970000000060 494.993990000000000
618.538270000000010 527.907649999999990
634.125790000000050 572.024049999999990
658.085019999999990 436.084990000000000
794.867370000000050 427.000000000000000
859.351499999999990 422.930700000000000
583.314759999999980 298.082580000000010
579.112179999999970 144.620090000000000
f: 212 tv: 0 nM: 9
424.844389999999980 446.630100000000030
391.666659999999980 470.883969999999980
353.640899999999990 496.818179999999980
307.691280000000010 528.899350000000030
515.251530000000000 431.535919999999980
645.800960000000030 441.582519999999990
714.459899999999950 447.082550000000030
447.167689999999990 296.114899999999980
439.647859999999980 158.352160000000000
f: 212 tv: 1 nM: 9
595.809629999999970 464.274110000000010
606.319269999999960 493.805180000000010
618.565799999999970 528.043879999999940
633.793210000000040 570.206789999999960
658.000000000000000 436.166659999999980
794.723150000000030 426.959690000000020
859.351499999999990 422.930700000000000
583.278749999999950 298.039829999999990
579.035160000000020 144.742189999999990
f: 213 tv: 0 nM: 9
424.844389999999980 446.630100000000030
391.717379999999990 470.560389999999980
353.515780000000010 496.731990000000000
307.862730000000000 528.888919999999980
515.289800000000010 431.238650000000010
645.714659999999980 441.886349999999990
714.461909999999990 447.000000000000000
446.921690000000010 296.102420000000000
439.647859999999980 158.352160000000000
f: 213 tv: 1 nM: 9
595.893800000000060 464.202090000000000
606.462769999999980 493.758150000000000
618.634950000000000 527.993349999999960
633.837400000000000 570.277339999999980
658.126279999999950 435.817020000000010
794.811220000000050 427.117340000000010
859.595580000000040 422.713230000000010
583.302249999999960 298.065920000000010
579.050780000000030 144.726560000000010
f: 214 tv: 0 nM: 9
424.844389999999980 446.630100000000030
391.612399999999980 470.438080000000010
353.410709999999990 496.700899999999990
307.894470000000010 528.852300000000010
515.151920000000020 431.582269999999990
645.745000000000000 441.935000000000000
714.325680000000030 446.844020000000000
446.642060000000010 295.931820000000020
439.647859999999980 158.352160000000000
f: 214 tv: 1 nM: 9
595.577760000000010 464.016660000000000
606.332580000000010 493.934869999999990
618.565799999999970 528.043879999999940
633.840879999999970 570.137700000000000
658.000000000000000 436.000000000000000
794.723150000000030 426.959690000000020
859.466000000000010 422.752439999999980
583.278749999999950 298.039829999999990
579.021669999999970 144.769679999999990
f: 215 tv: 0 nM: 9
424.844389999999980 446.630100000000030
391.776369999999990 471.120240000000020
353.466220000000020 496.731990000000000
307.625000000000000 528.888670000000050
515.303589999999990 431.047610000000020
645.784670000000010 441.972780000000000
714.444949999999950 447.036679999999990
446.839510000000020 296.000000000000000
439.647859999999980 158.352160000000000
f: 215 tv: 1 nM: 9
595.840029999999960 464.390019999999990
606.404779999999960 493.685729999999980
618.565799999999970 528.043879999999940
633.819889999999990 570.102170000000000
658.048949999999990 436.028349999999990
794.867370000000050 427.000000000000000
859.542479999999950 422.812500000000000
583.314759999999980 297.997770000000000
579.102719999999980 144.823640000000010
f: 216 tv: 0 nM: 9
424.825740000000000 446.861110000000000
391.884610000000010 470.850680000000010
353.241060000000000 496.549100000000010
307.849670000000000 528.819269999999960
515.290219999999980 431.307459999999990
645.819150000000040 441.882970000000000
714.279300000000030 446.941440000000000
446.533320000000000 296.094449999999990
439.796389999999970 158.203610000000000
f: 216 tv: 1 nM: 9
595.809629999999970 464.274110000000010
606.622439999999980 493.260190000000020
618.565799999999970 528.043879999999940
633.848389999999990 570.004090000000020
658.156979999999980 435.917880000000030
794.867370000000050 427.000000000000000
859.685119999999980 422.858180000000000
583.182620000000040 298.000000000000000
579.000000000000000 144.725799999999990
f: 217 tv: 0 nM: 9
424.740200000000020 446.818629999999980
391.772920000000000 471.072909999999980
353.241060000000000 496.549100000000010
307.860200000000020 528.962160000000040
515.228389999999990 431.697540000000000
645.826540000000020 441.846920000000010
714.266480000000000 446.865569999999990
446.510650000000000 296.047880000000020
439.601069999999990 158.398940000000010
f: 217 tv: 1 nM: 9
596.033140000000000 464.155610000000020
606.411190000000030 493.799069999999970
618.611570000000030 528.137330000000020
633.837400000000000 570.277339999999980
657.911439999999970 435.932279999999990
794.898500000000010 427.160889999999990
859.433840000000030 422.713230000000010
583.182620000000040 298.095640000000000
579.080690000000000 144.769679999999990
f: 218 tv: 0 nM: 9
424.908840000000000 446.731780000000010
391.790250000000010 471.010589999999980
353.246640000000010 496.513460000000010
307.943179999999980 528.920470000000020
515.168699999999940 431.807219999999970
646.000000000000000 442.000000000000000
714.362370000000060 447.000000000000000
446.614140000000020 296.000000000000000
439.702639999999970 158.255259999999990
f: 218 tv: 1 nM: 9
595.989500000000020 464.042109999999980
606.412780000000000 494.500000000000000
618.610350000000040 527.889649999999960
633.793210000000040 570.206789999999960
657.932500000000000 435.702519999999990
794.841369999999980 427.266140000000010
859.473020000000020 422.752439999999980
583.089720000000060 298.055540000000010
579.199219999999970 144.546879999999990
f: 219 tv: 0 nM: 9
424.908840000000000 446.731780000000010
391.627169999999980 470.803890000000020
353.353610000000000 496.691440000000000
307.805360000000010 528.959719999999950
515.266849999999980 431.300569999999990
646.000000000000000 442.000000000000000
714.448610000000030 446.957949999999980
446.660709999999990 296.404760000000010
439.702639999999970 158.255259999999990
f: 219 tv: 1 nM: 9
596.131589999999960 464.205260000000010
606.355099999999990 493.787440000000000
618.511049999999950 528.002200000000020
633.840879999999970 570.137700000000000
658.049499999999970 435.664060000000010
794.867370000000050 427.000000000000000
859.626160000000030 422.939239999999980
583.182620000000040 298.000000000000000
579.191829999999980 144.676359999999990
f: 220 tv: 0 nM: 9
425.041900000000000 446.536319999999990
391.679080000000000 470.830229999999970
353.353610000000000 496.691440000000000
307.919339999999980 528.958070000000020
515.233520000000000 431.178560000000000
645.911439999999970 441.776029999999990
714.538090000000010 446.933319999999980
446.506260000000000 296.424989999999980
439.647859999999980 158.352160000000000
f: 220 tv: 1 nM: 9
595.946109999999980 464.465700000000030
606.319269999999960 493.805180000000010
618.511049999999950 528.002200000000020
633.840879999999970 570.137700000000000
658.048949999999990 436.028349999999990
794.776309999999970 427.149990000000000
859.500000000000000 422.857149999999990
583.089720000000060 298.055540000000010
579.000000000000000 144.519229999999990
f: 221 tv: 0 nM: 9
425.179199999999980 446.644499999999990
391.744390000000010 470.908079999999980
353.560790000000000 497.739230000000020
307.778140000000010 528.930479999999990
515.239619999999950 431.473360000000010
645.860540000000010 441.755249999999990
714.448610000000030 446.957949999999980
446.403410000000010 296.147740000000000
439.796389999999970 158.203610000000000
f: 221 tv: 1 nM: 9
595.957639999999970 464.124329999999990
606.324650000000020 493.753539999999990
618.565799999999970 528.043879999999940
633.862300000000000 570.159120000000030
658.133850000000050 436.058069999999990
794.788019999999960 426.722840000000020
859.551389999999970 422.957949999999980
583.089720000000060 298.055540000000010
579.080690000000000 144.769679999999990
f: 222 tv: 0 nM: 9
425.311519999999970 446.748690000000010
391.686460000000010 470.903689999999980
353.231479999999980 496.671290000000000
307.714540000000000 528.920589999999950
515.264710000000040 431.452940000000010
645.787659999999960 441.712370000000020
714.432429999999950 447.094600000000010
446.743900000000000 296.103670000000020
439.796389999999970 158.203610000000000
f: 222 tv: 1 nM: 9
595.494199999999980 463.965120000000010
606.379090000000020 493.832550000000030
618.651790000000010 527.933040000000010
633.888310000000050 570.055849999999960
658.173459999999980 436.020420000000000
794.867370000000050 427.000000000000000
859.752690000000030 422.640960000000010
583.110599999999980 297.924770000000020
579.066410000000020 144.640629999999990
f: 223 tv: 0 nM: 9
425.110500000000000 446.654690000000020
391.814419999999980 470.969420000000010
353.325170000000010 498.622369999999990
307.661679999999990 528.921690000000010
515.221559999999950 431.535919999999980
645.860540000000010 441.755249999999990
714.325680000000030 447.036679999999990
446.511630000000030 296.098850000000030
439.702639999999970 158.255259999999990
f: 223 tv: 1 nM: 9
595.707890000000020 463.966279999999980
606.465329999999990 493.475250000000020
618.821109999999980 528.045290000000020
633.840879999999970 570.137700000000000
658.172609999999960 435.992369999999990
794.932310000000030 426.890629999999990
859.970090000000030 422.644009999999980
583.122859999999950 297.903009999999990
579.160830000000030 144.707370000000000
f: 224 tv: 0 nM: 9
425.494080000000000 446.733729999999980
391.700440000000010 470.900879999999970
353.341740000000020 496.580260000000010
307.684570000000010 528.882569999999990
515.316280000000010 430.864469999999980
645.860540000000010 441.755249999999990
714.661929999999980 447.133330000000000
446.395170000000010 295.991940000000000
439.702639999999970 158.255259999999990
f: 224 tv: 1 nM: 9
595.485660000000050 464.043090000000010
606.405089999999970 493.849550000000020
618.650210000000020 527.881170000000000
633.771730000000050 570.171200000000000
658.133180000000040 436.030149999999990
794.830810000000040 427.058069999999990
859.551389999999970 422.957949999999980
583.182620000000040 298.000000000000000
579.212710000000020 144.888060000000000
f: 225 tv: 0 nM: 9
425.518649999999980 446.720489999999980
391.735410000000000 471.064570000000000
353.322720000000000 496.636349999999990
307.684570000000010 528.882569999999990
515.289800000000010 431.238650000000010
645.851869999999960 441.563480000000030
714.411190000000030 446.995330000000020
446.471589999999990 295.954560000000010
439.656250000000000 158.302079999999990
f: 225 tv: 1 nM: 9
595.590389999999960 464.050839999999990
606.438350000000010 493.920099999999990
618.671020000000000 528.171020000000000
633.837890000000020 570.219789999999990
658.088560000000030 435.776029999999990
794.867370000000050 427.000000000000000
859.539610000000040 422.831700000000010
583.217099999999960 297.958340000000020
579.234990000000040 144.765040000000000
f: 226 tv: 0 nM: 9
425.494080000000000 446.733729999999980
391.760380000000000 470.458530000000000
353.322720000000000 496.636349999999990
307.661679999999990 528.921690000000010
515.388000000000030 431.259549999999990
645.776920000000020 441.799989999999980
714.409729999999970 446.891210000000000
446.344449999999990 296.049989999999980
439.601069999999990 158.398940000000010
f: 226 tv: 1 nM: 9
595.426569999999970 464.254239999999980
606.360779999999980 494.510560000000000
618.571720000000030 528.076109999999970
633.793210000000040 570.206789999999960
658.045899999999960 435.671510000000010
794.867370000000050 427.000000000000000
859.526430000000000 422.656250000000000
583.092899999999990 298.057529999999990
578.922000000000030 144.649990000000000
f: 227 tv: 0 nM: 9
425.615630000000010 446.690609999999990
391.895840000000020 470.608790000000000
353.322720000000000 496.636349999999990
307.801670000000000 528.891660000000000
515.305539999999950 431.127779999999970
645.596130000000020 441.618130000000010
714.362370000000060 446.899080000000030
446.596589999999990 296.193179999999980
439.647859999999980 158.352160000000000
f: 227 tv: 1 nM: 9
595.426569999999970 464.254239999999980
606.317990000000010 494.554379999999980
618.651790000000010 527.933040000000010
633.793210000000040 570.206789999999960
658.047059999999990 435.868810000000000
794.867370000000050 427.000000000000000
859.928890000000020 422.585780000000000
583.092899999999990 298.057529999999990
579.015869999999950 144.654750000000010
f: 228 tv: 0 nM: 9
425.584839999999990 446.854550000000020
391.831880000000010 470.851530000000030
353.092589999999970 496.476839999999980
307.801670000000000 528.891660000000000
515.158630000000020 431.266140000000010
645.864069999999970 441.723079999999980
714.297730000000000 446.993200000000000
446.403410000000010 296.147740000000000
439.702639999999970 158.255259999999990
f: 228 tv: 1 nM: 9
595.426569999999970 464.248600000000010
606.471990000000010 493.766360000000020
618.682429999999950 527.975220000000040
633.793210000000040 570.206789999999960
658.061580000000050 435.684720000000030
794.932310000000030 426.890629999999990
859.500000000000000 422.857149999999990
583.089720000000060 298.055540000000010
579.079529999999980 144.575760000000000
f: 229 tv: 0 nM: 9
425.938510000000010 446.711239999999980
391.644439999999970 470.420009999999990
353.297180000000030 496.764160000000000
307.834439999999970 528.711909999999990
515.255549999999970 431.116670000000000
645.948909999999960 441.701599999999980
714.441040000000040 447.054260000000000
446.773529999999990 295.973540000000010
439.744750000000010 158.297360000000000
f: 229 tv: 1 nM: 9
595.564510000000040 464.145170000000010
606.618410000000040 494.057009999999990
618.554570000000010 527.845460000000000
633.908750000000050 570.091249999999950
657.938110000000050 435.590489999999990
794.867370000000050 427.000000000000000
859.767209999999980 422.140199999999990
583.122859999999950 297.903009999999990
579.035160000000020 144.429689999999990
f: 230 tv: 0 nM: 9
425.938510000000010 446.711239999999980
391.534490000000010 470.491390000000020
353.268520000000020 496.532410000000030
307.864989999999980 528.748349999999960
515.187500000000000 431.000000000000000
645.909549999999970 441.734039999999990
714.441040000000040 447.054260000000000
446.709290000000010 296.168610000000000
439.656250000000000 158.302079999999990
f: 230 tv: 1 nM: 9
595.890319999999970 464.237239999999990
606.266240000000040 494.924800000000000
618.547299999999950 527.880620000000020
633.840879999999970 570.137700000000000
657.948300000000020 435.778320000000010
794.932310000000030 426.890629999999990
859.664980000000010 422.474210000000030
583.048710000000030 298.023320000000010
579.049260000000000 144.606060000000010
f: 231 tv: 0 nM: 9
425.584839999999990 446.769679999999990
391.408110000000020 470.373929999999970
353.241060000000000 496.549100000000010
307.801670000000000 528.648320000000010
515.255549999999970 431.116670000000000
645.860540000000010 441.755249999999990
714.252259999999980 446.993319999999980
446.511630000000030 296.098850000000030
439.647859999999980 158.352160000000000
f: 231 tv: 1 nM: 9
595.640930000000030 464.119689999999990
606.521970000000010 493.534150000000010
618.596859999999990 527.889649999999960
633.744509999999990 570.140689999999950
657.914980000000010 435.915010000000000
794.796879999999990 426.911470000000010
859.371279999999960 422.722780000000000
583.032900000000040 297.958340000000020
579.199219999999970 144.546879999999990
f: 232 tv: 0 nM: 9
425.552950000000010 446.582370000000030
391.679080000000000 470.346499999999990
353.238949999999990 496.752200000000020
307.886509999999990 528.781250000000000
515.289800000000010 431.238650000000010
645.911439999999970 441.911470000000010
714.409729999999970 446.983790000000000
446.577389999999980 296.000000000000000
439.647859999999980 158.352160000000000
f: 232 tv: 1 nM: 9
596.022830000000000 464.192900000000010
606.294859999999970 494.470090000000030
618.568300000000020 528.010989999999990
633.862300000000000 570.159120000000030
658.000000000000000 435.700960000000010
794.774599999999960 426.896360000000020
859.588809999999970 422.799069999999970
583.252200000000020 298.000000000000000
579.082030000000030 144.695310000000010
f: 233 tv: 0 nM: 9
425.682340000000010 446.723540000000010
391.656250000000000 470.441959999999990
353.309970000000020 496.656099999999980
307.864500000000020 528.719360000000050
515.289800000000010 431.238650000000010
645.979249999999980 441.650269999999980
714.409729999999970 446.983790000000000
446.403410000000010 296.045439999999990
439.714659999999980 158.113630000000000
f: 233 tv: 1 nM: 9
595.536619999999970 464.403140000000010
606.343750000000000 493.656250000000000
618.586300000000050 527.984500000000030
633.771730000000050 570.171200000000000
658.085019999999990 435.915010000000000
794.727719999999980 426.910889999999990
859.548520000000050 422.597080000000010
583.314759999999980 298.002230000000000
578.884149999999980 144.437000000000010
f: 234 tv: 0 nM: 9
425.745819999999980 446.720669999999980
391.797730000000000 470.556820000000020
353.588469999999970 497.286009999999980
307.886509999999990 528.781250000000000
515.372070000000010 431.058139999999980
646.000000000000000 441.846920000000010
714.362370000000060 446.899080000000030
446.416659999999980 296.204009999999980
439.796389999999970 158.203610000000000
f: 234 tv: 1 nM: 9
595.768620000000060 464.119689999999990
606.404779999999960 493.685729999999980
618.627200000000020 528.026309999999970
633.840879999999970 570.137700000000000
657.976070000000050 435.700960000000010
794.645629999999980 427.000000000000000
859.500000000000000 422.857149999999990
583.180179999999950 297.923430000000000
579.161560000000010 144.634610000000010
f: 235 tv: 0 nM: 9
425.494080000000000 446.733729999999980
391.947360000000000 469.799989999999980
353.423580000000020 496.853700000000000
307.801670000000000 528.821649999999980
515.168459999999980 431.331509999999980
645.911439999999970 441.776029999999990
714.325010000000020 446.924989999999980
446.299989999999980 296.094449999999990
439.647859999999980 158.352160000000000
f: 235 tv: 1 nM: 9
596.023440000000050 464.221340000000000
606.280089999999970 493.914339999999980
618.651790000000010 527.933040000000010
633.819889999999990 570.102170000000000
657.955990000000040 435.423610000000000
794.777529999999960 427.037510000000000
859.502500000000050 422.682500000000000
583.182620000000040 298.000000000000000
579.199219999999970 144.546879999999990
f: 236 tv: 0 nM: 9
425.625000000000000 446.732939999999990
391.861240000000010 470.731260000000020
353.309970000000020 496.656099999999980
307.801670000000000 528.821649999999980
515.299380000000040 431.625760000000010
645.913270000000010 441.857149999999990
714.411190000000030 446.901860000000000
446.730990000000020 295.855990000000020
439.647859999999980 158.352160000000000
f: 236 tv: 1 nM: 9
595.947509999999970 464.277499999999970
606.339479999999980 493.940369999999970
618.643800000000060 527.966800000000030
633.758060000000000 570.045709999999990
658.024289999999950 435.417480000000010
794.909300000000030 427.124360000000020
859.337520000000040 422.682500000000000
583.145080000000010 297.881680000000020
579.047609999999960 144.488100000000000
f: 237 tv: 0 nM: 9
425.082890000000020 446.593930000000000
391.753480000000020 470.402310000000000
353.452909999999970 496.751129999999990
307.860200000000020 528.893069999999970
515.176150000000010 431.130679999999980
646.037900000000040 441.734860000000030
714.448610000000030 446.957949999999980
446.625000000000000 296.130949999999980
439.647859999999980 158.352160000000000
f: 237 tv: 1 nM: 9
595.414859999999980 464.178560000000000
606.268739999999980 494.610410000000000
618.656680000000050 527.741940000000000
633.812500000000000 569.978269999999950
658.000000000000000 435.309509999999990
794.867370000000050 427.000000000000000
859.391539999999960 422.341279999999980
583.017389999999980 297.869570000000010
578.931460000000020 144.411280000000000
f: 238 tv: 0 nM: 9
425.465120000000010 446.883730000000010
391.825440000000010 470.709049999999990
353.410709999999990 496.700899999999990
307.801670000000000 528.821649999999980
515.245670000000020 431.104030000000020
646.000000000000000 441.693879999999980
714.362370000000060 446.899080000000030
446.429350000000000 296.141300000000000
439.601069999999990 158.398940000000010
f: 238 tv: 1 nM: 9
595.310430000000000 464.222530000000010
606.292540000000030 494.622410000000000
618.635989999999990 528.008789999999980
633.848389999999990 570.004090000000020
657.963259999999990 435.365200000000020
794.861509999999950 426.838469999999970
859.329709999999980 422.440549999999970
583.217099999999960 297.958340000000020
579.119019999999980 144.607149999999990
f: 239 tv: 0 nM: 9
425.018620000000000 446.795230000000000
391.654540000000000 470.481810000000000
353.322720000000000 496.636349999999990
307.801670000000000 528.818359999999980
515.266849999999980 431.300569999999990
645.971679999999990 441.641750000000000
714.362370000000060 447.000000000000000
446.318969999999980 296.456909999999990
439.601069999999990 158.398940000000010
f: 239 tv: 1 nM: 9
595.584659999999990 464.243380000000000
606.343510000000040 494.247830000000020
618.651790000000010 527.933040000000010
633.817930000000050 570.171200000000000
657.938110000000050 435.299989999999980
794.867370000000050 427.000000000000000
859.390319999999970 422.538270000000010
583.182620000000040 298.000000000000000
578.952390000000040 144.488100000000000
f: 240 tv: 0 nM: 9
424.844389999999980 446.630100000000030
391.702819999999970 470.424530000000000
353.359100000000010 496.600010000000000
307.778140000000010 528.930479999999990
515.244450000000030 431.244449999999970
645.860540000000010 441.755249999999990
714.279300000000030 446.941440000000000
446.297360000000030 296.139459999999990
439.656250000000000 158.302079999999990
f: 240 tv: 1 nM: 9
595.712459999999960 464.233150000000020
606.283199999999970 494.212400000000000
618.596859999999990 527.889649999999960
633.848389999999990 570.140689999999950
657.920529999999990 435.383179999999980
794.830810000000040 426.941930000000010
859.502690000000030 422.223110000000020
583.252200000000020 298.000000000000000
578.952390000000040 144.488100000000000
f: 241 tv: 0 nM: 9
424.957890000000020 446.768430000000020
391.577909999999970 470.567110000000010
353.293029999999990 496.690699999999990
307.778140000000010 528.930479999999990
515.289800000000010 431.238650000000010
646.086729999999990 442.086729999999990
714.325010000000020 446.924989999999980
446.429350000000000 296.043490000000020
439.601069999999990 158.398940000000010
f: 241 tv: 1 nM: 9
595.518739999999980 464.232599999999990
606.388609999999970 493.722750000000020
618.538270000000010 527.907649999999990
633.796450000000050 570.135250000000040
658.000000000000000 435.454130000000020
794.835019999999990 427.096439999999970
859.289310000000000 422.221920000000010
583.217099999999960 297.958340000000020
578.952390000000040 144.488100000000000
f: 242 tv: 0 nM: 9
424.837769999999980 446.614350000000000
391.738949999999990 470.672579999999980
353.161990000000000 496.586850000000030
307.832209999999980 528.859069999999970
515.268980000000060 431.412289999999980
645.962099999999960 441.886349999999990
714.199100000000040 447.000000000000000
446.310430000000000 296.101650000000010
439.647859999999980 158.352160000000000
f: 242 tv: 1 nM: 9
595.437500000000000 464.011349999999990
606.404779999999960 493.685729999999980
618.554570000000010 527.845460000000000
633.866210000000020 570.087830000000050
658.108700000000000 435.652159999999980
794.934999999999950 427.105009999999990
859.310060000000020 422.201110000000030
583.217099999999960 298.041659999999980
579.038270000000010 144.295750000000000
f: 243 tv: 0 nM: 9
425.044490000000000 446.879579999999980
391.506530000000000 470.436950000000020
353.452909999999970 496.751129999999990
307.859069999999970 528.885930000000030
515.227539999999980 431.661679999999990
645.914980000000010 441.915010000000000
714.279300000000030 446.941440000000000
446.533320000000000 296.094449999999990
439.647859999999980 158.352160000000000
f: 243 tv: 1 nM: 9
595.437500000000000 464.011349999999990
606.388609999999970 493.722750000000020
618.634950000000000 527.993349999999960
633.758060000000000 570.045709999999990
658.076599999999980 435.540529999999990
794.867370000000050 427.000000000000000
859.502749999999990 422.145600000000000
583.217099999999960 297.958340000000020
578.967099999999960 144.155700000000000
f: 244 tv: 0 nM: 9
424.882659999999990 446.862239999999990
391.600010000000000 470.856510000000010
353.207060000000010 496.768739999999980
307.688319999999980 528.835019999999990
515.266849999999980 431.300569999999990
645.871340000000030 441.890780000000010
714.334110000000010 447.052280000000000
446.555270000000010 295.902620000000010
439.601069999999990 158.398940000000010
f: 244 tv: 1 nM: 9
595.532590000000030 464.048920000000010
606.319269999999960 493.805180000000010
618.568300000000020 528.024229999999990
633.853150000000030 570.030399999999990
658.109439999999950 435.718900000000020
794.774599999999960 426.896360000000020
859.236269999999990 422.450560000000000
583.189210000000000 297.900910000000010
579.000000000000000 144.000000000000000
f: 245 tv: 0 nM: 9
425.373229999999980 446.873229999999980
391.527649999999990 470.377869999999970
353.322720000000000 496.636349999999990
307.758330000000000 528.891660000000000
515.266849999999980 431.300569999999990
645.914980000000010 442.084990000000000
714.325010000000020 446.965910000000010
446.533320000000000 296.094449999999990
439.702639999999970 158.255259999999990
f: 245 tv: 1 nM: 9
595.568670000000000 464.090669999999990
606.404779999999960 493.685729999999980
618.545470000000020 528.127690000000030
633.744509999999990 570.140689999999950
658.000000000000000 435.453280000000010
794.559390000000010 427.039609999999980
859.516420000000040 422.174870000000000
583.415889999999990 298.043180000000010
578.932919999999970 144.591460000000010
f: 246 tv: 0 nM: 9
424.790010000000000 446.815000000000000
391.477449999999980 471.096310000000020
353.322720000000000 496.636349999999990
307.741420000000010 528.779109999999950
515.227780000000050 431.597629999999980
645.585140000000020 441.722530000000010
714.349550000000020 447.035399999999980
446.461950000000000 296.092379999999990
439.766140000000010 158.352160000000000
f: 246 tv: 1 nM: 9
595.380430000000050 464.135859999999980
606.213679999999950 494.521360000000020
618.651790000000010 527.933040000000010
633.744509999999990 570.140689999999950
657.931580000000050 435.294800000000010
794.753910000000020 426.835080000000000
859.338380000000030 422.661620000000030
583.182620000000040 298.000000000000000
579.082030000000030 144.578129999999990
f: 247 tv: 0 nM: 9
424.866150000000000 447.032840000000020
391.497950000000000 470.875000000000000
353.378449999999990 496.667419999999990
307.774990000000000 528.861689999999950
515.143249999999970 431.514040000000020
645.837340000000040 441.863650000000010
714.479550000000020 446.988650000000010
446.533320000000000 296.094449999999990
439.766140000000010 158.352160000000000
f: 247 tv: 1 nM: 9
595.437500000000000 464.011349999999990
606.507079999999970 493.675349999999980
618.529540000000000 528.240480000000050
633.736509999999950 570.144589999999990
658.026430000000000 435.257200000000010
794.934999999999950 427.105009999999990
859.446720000000030 422.530460000000010
583.189210000000000 297.981990000000000
579.055539999999950 144.337300000000000
f: 248 tv: 0 nM: 9
424.764860000000000 446.759889999999980
391.447139999999990 470.365630000000010
353.138890000000000 496.666659999999980
307.812500000000000 528.953920000000040
515.204290000000010 431.759160000000010
645.400510000000050 441.879030000000000
714.481630000000000 447.091740000000020
446.709290000000010 296.226749999999980
439.702639999999970 158.255259999999990
f: 248 tv: 1 nM: 9
595.486570000000030 464.223110000000020
606.361689999999950 494.423400000000020
618.622250000000010 528.065489999999950
633.771730000000050 570.171200000000000
658.106139999999980 435.332550000000030
794.867370000000050 427.000000000000000
859.471919999999950 422.375000000000000
583.182620000000040 298.000000000000000
578.952390000000040 144.488100000000000
f: 249 tv: 0 nM: 9
424.764860000000000 446.759889999999980
391.553710000000020 471.008269999999980
353.231479999999980 496.671290000000000
307.595239999999990 528.802730000000000
515.266849999999980 431.300569999999990
645.716059999999970 441.859280000000010
714.373839999999970 446.939239999999980
446.927280000000000 296.263640000000010
439.647859999999980 158.352160000000000
f: 249 tv: 1 nM: 9
595.486570000000030 464.223110000000020
606.389590000000000 494.287870000000000
618.634950000000000 527.993349999999960
633.744509999999990 570.140689999999950
658.088560000000030 435.776029999999990
794.934999999999950 427.105009999999990
859.527889999999960 422.530460000000010
583.182620000000040 298.000000000000000
578.917969999999970 144.578129999999990
f: 250 tv: 0 nM: 9
424.908840000000000 446.731780000000010
391.599150000000010 470.793090000000010
353.322720000000000 496.636349999999990
307.602050000000020 528.880980000000020
515.177919999999970 431.420259999999980
645.792109999999980 441.744750000000010
714.395080000000010 447.020080000000010
446.453309999999990 296.288450000000010
439.702639999999970 158.255259999999990
f: 250 tv: 1 nM: 9
595.568670000000000 464.090669999999990
606.531860000000050 493.482849999999980
618.580379999999990 527.950870000000010
633.744509999999990 570.140689999999950
658.125000000000000 435.492920000000030
794.912960000000000 427.089540000000000
859.502439999999980 422.732849999999980
583.182620000000040 298.000000000000000
579.036320000000050 144.548390000000010
f: 251 tv: 0 nM: 9
425.018620000000000 446.795230000000000
391.506260000000000 470.968750000000000
353.322720000000000 496.636349999999990
307.691280000000010 528.899350000000030
515.128109999999990 431.646880000000010
646.028320000000010 441.796389999999970
714.279300000000030 446.941440000000000
446.596589999999990 296.193179999999980
439.711549999999990 158.453290000000010
f: 251 tv: 1 nM: 9
595.616639999999960 464.122220000000030
606.490289999999960 493.543700000000000
618.651790000000010 527.933040000000010
633.793210000000040 570.206789999999960
658.156250000000000 435.512020000000010
794.796879999999990 426.911470000000010
859.556400000000050 422.282039999999990
583.217099999999960 297.958340000000020
579.035160000000020 144.429689999999990
f: 252 tv: 0 nM: 9
424.908840000000000 446.731780000000010
391.738429999999990 470.539339999999980
353.388890000000000 496.726839999999980
307.691280000000010 528.899350000000030
515.165709999999990 431.064610000000020
645.739010000000010 441.684050000000010
714.325680000000030 446.844020000000000
446.453309999999990 296.288450000000010
439.766140000000010 158.352160000000000
f: 252 tv: 1 nM: 9
596.150510000000050 464.211729999999990
606.476499999999990 493.741789999999980
618.651790000000010 527.933040000000010
633.793210000000040 570.206789999999960
658.168329999999970 435.678220000000010
794.722229999999970 427.005280000000030
859.686889999999950 422.398990000000030
583.182620000000040 298.000000000000000
579.119019999999980 144.488100000000000
f: 253 tv: 0 nM: 9
424.886019999999970 446.727970000000030
391.811919999999990 470.605500000000010
353.334900000000000 496.622650000000020
307.886509999999990 528.850339999999960
515.154540000000000 431.484860000000030
645.775759999999990 441.827330000000020
714.279300000000030 446.941440000000000
446.558989999999990 296.244390000000010
439.702639999999970 158.255259999999990
f: 253 tv: 1 nM: 9
595.485660000000050 464.043090000000010
606.292540000000030 494.622410000000000
618.511049999999950 528.002200000000020
633.758060000000000 570.180119999999990
658.200929999999970 435.345800000000000
794.909300000000030 426.896360000000020
859.138490000000050 422.884610000000010
583.000000000000000 297.886959999999990
578.875549999999980 144.144100000000010
f: 254 tv: 0 nM: 9
425.145840000000020 446.719910000000030
391.581210000000000 470.769229999999990
353.410709999999990 496.700899999999990
307.827580000000010 528.931029999999960
515.128109999999990 431.646880000000010
645.873720000000050 441.817020000000010
714.325680000000030 446.844020000000000
446.265629999999990 296.203129999999990
439.702639999999970 158.255259999999990
f: 254 tv: 1 nM: 9
595.485720000000010 464.077150000000020
606.568179999999980 493.315639999999970
618.643800000000060 527.966800000000030
633.793210000000040 570.206789999999960
658.167479999999950 435.542509999999990
794.796879999999990 426.911470000000010
859.446590000000010 422.956300000000000
583.182620000000040 298.000000000000000
579.035160000000020 144.429689999999990
f: 255 tv: 0 nM: 9
424.825740000000000 446.861110000000000
391.570249999999990 471.016540000000020
353.341740000000020 496.580260000000010
307.805360000000010 528.959719999999950
515.158390000000050 431.484469999999990
645.866149999999950 441.886349999999990
714.349550000000020 447.035399999999980
446.395170000000010 296.094089999999990
439.656250000000000 158.302079999999990
f: 255 tv: 1 nM: 9
595.437500000000000 464.011349999999990
606.371700000000030 494.128330000000010
618.565799999999970 528.043879999999940
633.853150000000030 570.030399999999990
658.029850000000010 435.624390000000010
794.830810000000040 426.941930000000010
859.351499999999990 422.930700000000000
583.314759999999980 298.002230000000000
579.041140000000040 144.117279999999990
f: 256 tv: 0 nM: 9
425.368810000000000 446.809419999999990
391.633480000000020 470.836850000000030
353.322720000000000 496.636349999999990
307.801670000000000 528.891660000000000
515.198240000000060 431.597629999999980
645.826540000000020 441.714290000000010
714.349550000000020 447.035399999999980
446.310430000000000 296.002749999999990
439.702639999999970 158.255259999999990
f: 256 tv: 1 nM: 9
595.768620000000060 464.119689999999990
606.214290000000010 494.592440000000010
618.610350000000040 527.889649999999960
633.841369999999980 570.123659999999970
658.139459999999990 435.755249999999990
794.841369999999980 427.266110000000030
859.588809999999970 422.799069999999970
583.217099999999960 298.041659999999980
579.000000000000000 144.519229999999990
f: 257 tv: 0 nM: 9
425.018620000000000 446.795230000000000
391.528380000000030 470.622279999999990
353.410709999999990 496.700899999999990
307.836610000000010 529.000000000000000
515.221250000000050 431.428159999999990
646.088560000000030 441.776029999999990
714.313599999999950 447.116240000000000
446.763150000000000 295.923979999999970
439.647859999999980 158.352160000000000
f: 257 tv: 1 nM: 9
595.426150000000010 464.159089999999990
606.294859999999970 494.470090000000030
618.593750000000000 527.950870000000010
633.744509999999990 570.140689999999950
658.088560000000030 435.776029999999990
794.732970000000020 426.866490000000000
859.458980000000000 422.507690000000030
583.189210000000000 297.981990000000000
579.050780000000030 144.562500000000000
f: 258 tv: 0 nM: 9
424.869230000000020 446.805119999999990
391.543850000000020 470.482449999999970
353.366820000000020 496.670560000000020
307.809509999999990 528.986390000000030
515.343020000000020 431.424410000000020
645.711429999999950 441.803499999999990
714.279300000000030 446.941440000000000
446.694279999999990 296.062869999999980
439.621120000000020 158.162370000000010
f: 258 tv: 1 nM: 9
595.551150000000010 464.159089999999990
606.410030000000010 494.571140000000010
618.595149999999990 527.966800000000030
633.771730000000050 570.171200000000000
658.048949999999990 435.817020000000010
794.909300000000030 427.093259999999990
859.476319999999990 422.786740000000010
583.092899999999990 297.942470000000010
578.952390000000040 144.488100000000000
f: 259 tv: 0 nM: 9
424.869230000000020 446.805119999999990
391.460539999999980 470.500000000000000
353.322720000000000 496.636349999999990
307.771520000000010 528.854310000000050
515.198240000000060 431.597629999999980
645.829770000000050 441.861690000000010
714.325680000000030 446.844020000000000
446.441350000000000 295.946930000000010
439.744750000000010 158.297360000000000
f: 259 tv: 1 nM: 9
595.890689999999950 464.232239999999990
606.294130000000000 494.542019999999980
618.691469999999980 528.136169999999990
633.837400000000000 570.277339999999980
658.007259999999970 435.917880000000030
794.913149999999970 427.171049999999980
859.572810000000000 422.771849999999970
583.092899999999990 297.942470000000010
579.089720000000060 144.055560000000010
f: 260 tv: 0 nM: 9
424.908840000000000 446.731780000000010
391.725340000000020 470.450710000000020
353.268520000000020 496.532410000000030
307.801670000000000 528.891660000000000
515.216369999999980 431.535100000000000
645.781560000000010 441.881590000000020
714.395080000000010 447.127230000000000
446.212370000000020 295.948910000000010
439.711549999999990 158.453290000000010
f: 260 tv: 1 nM: 9
595.678409999999990 464.059450000000030
606.321590000000010 494.622410000000000
618.710630000000040 528.138310000000050
633.744509999999990 570.140689999999950
657.911439999999970 435.796879999999990
794.753720000000040 426.925389999999990
859.544560000000050 422.648529999999990
583.092899999999990 297.942470000000010
579.150020000000040 144.530000000000000
f: 261 tv: 0 nM: 9
424.908840000000000 446.731780000000010
391.773379999999970 470.413540000000010
353.309630000000030 496.685790000000000
307.744899999999970 528.826540000000020
515.147399999999950 431.682070000000010
646.036380000000010 441.953890000000000
714.396420000000030 447.130609999999990
446.395170000000010 296.008060000000000
439.656250000000000 158.302079999999990
f: 261 tv: 1 nM: 9
595.541870000000020 464.019560000000010
606.465270000000030 493.807860000000010
618.710079999999950 528.159670000000010
633.793210000000040 570.206789999999960
657.868290000000000 435.911290000000010
794.845149999999990 426.984770000000030
859.487730000000060 422.605410000000010
583.092899999999990 297.942470000000010
579.115850000000020 144.437000000000010
f: 262 tv: 0 nM: 9
425.104980000000010 446.665740000000030
391.825010000000020 470.615909999999990
353.309630000000030 496.685790000000000
307.661679999999990 528.861689999999950
515.204290000000010 431.759160000000010
646.037659999999960 441.934660000000010
714.297299999999950 446.977480000000010
446.474150000000010 296.152310000000000
439.734379999999990 158.203129999999990
f: 262 tv: 1 nM: 9
595.610469999999960 464.011050000000010
606.426879999999980 493.728760000000020
618.586300000000050 527.984500000000030
633.877690000000030 570.162230000000020
658.043580000000020 435.789730000000020
794.830810000000040 427.058069999999990
859.402040000000060 422.582460000000030
583.332580000000010 298.024569999999980
579.035160000000020 144.429689999999990
f: 263 tv: 0 nM: 9
424.844389999999980 446.630100000000030
391.841770000000000 471.109710000000010
353.418180000000010 496.704560000000010
307.778140000000010 528.857610000000020
515.228389999999990 431.697540000000000
645.941469999999980 441.582920000000000
714.443179999999980 447.115909999999990
447.000000000000000 296.000000000000000
439.734379999999990 158.203129999999990
f: 263 tv: 1 nM: 9
595.601070000000050 464.101110000000010
606.167360000000030 494.993810000000000
618.550659999999990 528.194089999999960
633.908750000000050 570.091249999999950
658.173459999999980 435.846920000000010
794.723150000000030 426.959690000000020
859.480959999999980 422.795230000000000
583.269900000000010 297.942470000000010
579.000000000000000 144.519229999999990
f: 264 tv: 0 nM: 9
424.832490000000010 446.647220000000000
391.549350000000000 470.521450000000020
353.341740000000020 496.580260000000010
307.731540000000000 528.785219999999980
515.228389999999990 431.697540000000000
645.766110000000030 441.712370000000020
714.279300000000030 446.941440000000000
446.720919999999980 296.005800000000020
439.796389999999970 158.203610000000000
f: 264 tv: 1 nM: 9
596.033140000000000 464.155610000000020
606.321410000000010 494.590329999999990
618.611819999999970 528.024109999999950
633.908750000000050 570.091249999999950
658.067810000000010 435.582920000000000
794.867370000000050 427.000000000000000
859.407780000000000 422.830109999999990
583.314759999999980 297.917419999999990
579.161560000000010 144.634610000000010
f: 265 tv: 0 nM: 9
424.868010000000030 446.642119999999980
392.230189999999990 470.745060000000020
353.459810000000000 496.700899999999990
307.771520000000010 528.781430000000000
515.255549999999970 431.116670000000000
645.634400000000030 441.500000000000000
714.349550000000020 447.035399999999980
447.000000000000000 296.000000000000000
439.826540000000020 158.153060000000010
f: 265 tv: 1 nM: 9
596.082459999999970 464.185580000000020
606.298710000000030 494.540250000000010
618.563899999999990 527.993410000000040
633.793210000000040 570.206789999999960
658.173459999999980 435.846920000000010
794.817689999999970 427.109379999999990
859.449520000000010 422.795680000000000
583.217099999999960 297.958340000000020
579.041320000000040 144.379910000000000
f: 266 tv: 0 nM: 9
424.844389999999980 446.630100000000030
392.187500000000000 470.923070000000000
353.353610000000000 496.691440000000000
307.856200000000000 528.813719999999990
515.275759999999990 431.727260000000000
645.396060000000030 441.710660000000020
714.444949999999950 447.036679999999990
446.488890000000030 296.049989999999980
439.760530000000020 158.255259999999990
f: 266 tv: 1 nM: 9
595.485660000000050 464.043090000000010
606.526979999999980 493.507360000000010
618.660889999999990 528.013060000000000
633.840879999999970 570.137700000000000
658.233830000000010 435.634340000000010
794.723150000000030 426.959690000000020
859.500000000000000 422.771419999999980
583.217099999999960 297.958340000000020
579.035160000000020 144.429689999999990
f: 267 tv: 0 nM: 9
425.020289999999990 446.835019999999990
392.266970000000010 471.291870000000020
353.341740000000020 496.580260000000010
307.889430000000000 528.921450000000050
515.328669999999990 431.300569999999990
645.672299999999950 441.618650000000000
714.325680000000030 446.844020000000000
446.118409999999980 296.118409999999980
439.826540000000020 158.153060000000010
f: 267 tv: 1 nM: 9
595.520020000000050 464.048580000000020
606.404779999999960 493.685729999999980
618.415529999999990 527.833309999999980
633.848389999999990 570.140689999999950
658.133360000000040 435.552370000000000
794.817689999999970 427.109379999999990
859.685119999999980 422.656250000000000
583.278749999999950 298.039829999999990
578.971800000000030 144.395160000000000
f: 268 tv: 0 nM: 9
425.244449999999970 446.711119999999990
391.656650000000010 471.023619999999990
353.341740000000020 496.580260000000010
307.856200000000000 528.813719999999990
515.328669999999990 431.300569999999990
645.730770000000010 441.574369999999990
714.325680000000030 446.844020000000000
446.510650000000000 296.047880000000020
439.702639999999970 158.255259999999990
f: 268 tv: 1 nM: 9
595.610469999999960 464.011050000000010
606.495000000000000 493.376890000000000
618.548040000000010 528.048040000000010
633.896730000000050 570.057069999999950
658.179080000000000 435.604490000000000
794.867370000000050 427.000000000000000
859.714600000000020 422.808960000000010
583.217099999999960 297.958340000000020
579.082030000000030 144.398439999999990
f: 269 tv: 0 nM: 9
425.041900000000000 446.536319999999990
391.757839999999990 470.715239999999990
353.322720000000000 496.636349999999990
307.765319999999970 528.775510000000050
515.191590000000020 431.535919999999980
646.029540000000000 441.669339999999980
714.362370000000060 447.000000000000000
446.973689999999980 296.000000000000000
439.702639999999970 158.255259999999990
f: 269 tv: 1 nM: 9
595.611999999999970 464.068300000000020
606.400449999999980 493.710910000000010
618.569520000000010 527.921510000000010
633.862300000000000 570.159120000000030
658.168329999999970 435.678220000000010
794.782289999999990 427.083340000000020
859.540100000000050 422.790100000000000
583.092899999999990 297.942470000000010
579.065550000000030 144.422130000000010
f: 270 tv: 0 nM: 9
425.346560000000010 446.523799999999990
391.732539999999970 470.399990000000000
353.425200000000020 497.870090000000000
307.855160000000010 528.582760000000010
515.257200000000010 431.473999999999990
645.950259999999960 441.696350000000000
714.411190000000030 447.098140000000000
447.000000000000000 296.000000000000000
439.702639999999970 158.255259999999990
f: 270 tv: 1 nM: 9
595.349730000000020 463.976870000000020
606.404779999999960 493.685729999999980
618.665960000000040 528.017460000000030
633.771730000000050 570.171200000000000
658.155939999999990 435.610110000000020
794.894350000000030 427.167539999999970
859.588809999999970 422.901860000000000
583.243159999999990 297.838619999999990
579.079529999999980 144.575760000000000
f: 271 tv: 0 nM: 9
425.392850000000010 446.759520000000010
391.820620000000020 470.656949999999990
353.322720000000000 496.636349999999990
307.986569999999970 528.694640000000050
515.221559999999950 431.535919999999980
645.860540000000010 441.676330000000010
714.325680000000030 447.036679999999990
446.973689999999980 296.000000000000000
439.702639999999970 158.255259999999990
f: 271 tv: 1 nM: 9
595.976559999999950 464.111969999999990
606.239379999999980 494.523320000000010
618.815429999999990 528.070799999999960
633.819889999999990 570.102170000000000
658.247560000000020 435.767000000000000
794.844730000000030 427.281589999999990
859.608889999999970 422.564360000000020
583.369379999999980 297.932430000000010
578.980469999999970 144.562500000000000
f: 272 tv: 0 nM: 9
425.667570000000010 446.750000000000000
391.820470000000000 470.365909999999990
353.378449999999990 496.667419999999990
307.886509999999990 528.781250000000000
515.255549999999970 431.116670000000000
645.979190000000020 441.765629999999990
714.238339999999990 446.920560000000020
446.951140000000010 296.043090000000010
439.702639999999970 158.255259999999990
f: 272 tv: 1 nM: 9
595.850770000000010 464.062839999999990
606.400449999999980 493.710910000000010
618.643800000000060 527.966800000000030
633.736509999999950 570.144589999999990
658.161929999999980 435.690490000000010
794.817689999999970 427.109379999999990
859.500000000000000 422.771419999999980
583.279850000000010 297.880740000000000
579.176450000000050 144.126049999999990
f: 273 tv: 0 nM: 9
424.844389999999980 446.630100000000030
391.872250000000010 470.588100000000000
353.410709999999990 496.700899999999990
307.882540000000010 528.708070000000020
515.365360000000010 430.969789999999990
645.970149999999990 441.485079999999980
714.500000000000000 446.857149999999990
447.000000000000000 296.000000000000000
439.656250000000000 158.302079999999990
f: 273 tv: 1 nM: 9
596.157469999999990 464.127500000000000
606.164610000000040 494.618740000000000
619.079889999999980 528.120909999999980
633.736509999999950 570.144589999999990
658.133850000000050 435.800509999999970
794.750000000000000 427.135859999999980
859.635930000000030 422.645629999999980
583.278749999999950 297.960170000000010
579.122859999999950 144.096980000000000
f: 274 tv: 0 nM: 9
424.922669999999980 446.726810000000000
391.923580000000020 470.659389999999970
353.268520000000020 496.532410000000030
307.870760000000020 528.588439999999990
515.158630000000020 431.040309999999980
645.948909999999960 441.841400000000020
714.570069999999990 446.957949999999980
446.395170000000010 295.905910000000010
439.702639999999970 158.255259999999990
f: 274 tv: 1 nM: 9
596.151309999999970 464.143579999999990
606.239379999999980 494.523320000000010
618.634950000000000 527.993349999999960
633.888310000000050 570.055849999999960
658.128659999999970 435.890780000000010
794.913149999999970 426.950010000000020
859.578669999999990 422.489840000000020
583.182620000000040 298.000000000000000
579.199219999999970 144.546879999999990
f: 275 tv: 0 nM: 9
425.117160000000010 446.645719999999980
392.029819999999970 470.405980000000000
353.268520000000020 496.532410000000030
307.891660000000000 528.631650000000040
515.250000000000000 431.369320000000020
646.038450000000010 441.671780000000010
714.459899999999950 446.884430000000010
446.677770000000010 295.905550000000010
439.702639999999970 158.255259999999990
f: 275 tv: 1 nM: 9
596.207089999999990 464.156560000000010
606.239379999999980 494.523320000000010
619.169310000000000 528.191220000000040
633.888310000000050 570.055849999999960
658.128659999999970 435.890780000000010
794.796879999999990 426.911470000000010
859.429930000000010 422.957949999999980
583.217099999999960 297.958340000000020
579.230289999999970 144.588580000000010
f: 276 tv: 0 nM: 9
424.908840000000000 446.731780000000010
392.034060000000010 470.827670000000010
353.186370000000010 496.445470000000000
307.796229999999980 528.741449999999990
515.261899999999970 431.059509999999990
645.971800000000030 441.682039999999970
714.362370000000060 447.000000000000000
446.614140000000020 296.076079999999990
439.744750000000010 158.297360000000000
f: 276 tv: 1 nM: 9
595.485720000000010 464.077150000000020
606.297910000000000 494.610410000000000
618.622250000000010 528.065489999999950
633.908750000000050 570.091249999999950
658.000000000000000 435.973180000000010
794.701599999999980 426.900539999999980
859.535340000000020 422.368679999999980
583.217099999999960 297.958340000000020
579.230289999999970 144.588580000000010
f: 277 tv: 0 nM: 9
425.018620000000000 446.795230000000000
392.083710000000000 470.702639999999970
353.287379999999980 496.474300000000030
307.744899999999970 528.826540000000020
515.187500000000000 431.000000000000000
645.979249999999980 441.738339999999990
714.442379999999960 446.900910000000010
446.677770000000010 296.094449999999990
439.881590000000020 158.118419999999990
f: 277 tv: 1 nM: 9
595.389530000000040 464.154690000000020
606.243590000000040 494.521360000000020
619.235170000000040 527.904660000000040
633.873659999999970 570.065799999999970
658.084600000000020 435.888060000000000
794.867370000000050 427.000000000000000
859.551389999999970 422.957949999999980
583.415889999999990 298.043180000000010
579.161560000000010 144.634610000000010
f: 278 tv: 0 nM: 9
424.860110000000020 446.919680000000030
392.221160000000000 470.346160000000000
353.322720000000000 496.636349999999990
307.744899999999970 528.826540000000020
515.187500000000000 431.000000000000000
646.000000000000000 441.774990000000000
714.409729999999970 446.891210000000000
446.895199999999990 296.101810000000000
439.702639999999970 158.255259999999990
f: 278 tv: 1 nM: 9
595.437500000000000 464.011349999999990
606.317990000000010 494.554379999999980
618.547299999999950 527.880620000000020
633.888310000000050 570.055849999999960
658.098570000000000 435.694700000000010
794.867370000000050 427.000000000000000
859.407780000000000 422.830109999999990
583.378360000000040 298.000000000000000
578.933589999999980 144.593750000000000
f: 279 tv: 0 nM: 9
424.948359999999980 446.676640000000020
392.023709999999990 470.851290000000010
353.341740000000020 496.580260000000010
307.684570000000010 528.822139999999990
515.211850000000030 430.983060000000020
645.893860000000020 441.332550000000030
714.467279999999960 446.897190000000020
447.078309999999990 295.897580000000000
439.796389999999970 158.203610000000000
f: 279 tv: 1 nM: 9
595.526489999999970 464.144099999999980
606.294859999999970 494.470090000000030
618.563899999999990 527.993410000000040
633.840879999999970 570.137700000000000
658.048949999999990 435.817020000000010
794.796879999999990 426.911470000000010
859.500000000000000 422.857149999999990
583.378360000000040 298.000000000000000
579.000000000000000 144.638880000000000
f: 280 tv: 0 nM: 9
424.908840000000000 446.731780000000010
391.773379999999970 470.474300000000030
353.389529999999980 498.151670000000020
307.914980000000010 528.738100000000030
515.187500000000000 431.000000000000000
645.970149999999990 441.773619999999990
714.568480000000020 446.936069999999970
446.813570000000030 295.980230000000010
439.796389999999970 158.203610000000000
f: 280 tv: 1 nM: 9
595.511349999999990 464.090910000000010
606.214290000000010 494.592440000000010
618.429080000000000 529.340029999999960
633.771730000000050 570.171200000000000
658.024289999999950 435.563109999999990
794.867370000000050 427.000000000000000
859.429930000000010 422.957949999999980
583.481630000000000 297.977050000000020
578.871089999999980 144.546879999999990
f: 281 tv: 0 nM: 9
424.761660000000010 446.536250000000000
391.672419999999990 470.547419999999990
353.287379999999980 496.474300000000030
307.745029999999990 528.894040000000020
515.220950000000020 431.122099999999990
646.125610000000050 441.758300000000020
714.432429999999950 447.094600000000010
446.614140000000020 295.923920000000010
439.766140000000010 158.352160000000000
f: 281 tv: 1 nM: 9
595.485660000000050 464.043090000000010
606.297910000000000 494.610410000000000
618.269229999999990 529.417599999999990
633.819889999999990 570.102170000000000
658.085019999999990 435.915010000000000
794.867370000000050 427.000000000000000
859.500000000000000 422.857149999999990
583.539369999999960 297.979159999999980
579.160830000000030 144.823640000000010
f: 282 tv: 0 nM: 9
424.799989999999980 446.920009999999990
391.938870000000010 471.041470000000000
353.287379999999980 496.474300000000030
307.684570000000010 528.822139999999990
515.303589999999990 431.047610000000020
645.952940000000010 441.804440000000000
714.349550000000020 447.035399999999980
446.935580000000020 296.104310000000000
439.702639999999970 158.255259999999990
f: 282 tv: 1 nM: 9
595.397640000000020 464.008760000000000
606.149779999999960 494.266509999999980
618.468750000000000 527.959839999999990
633.771730000000050 570.171200000000000
658.000000000000000 435.846920000000010
795.000000000000000 427.000000000000000
859.588809999999970 422.976620000000030
583.434079999999990 297.993200000000000
579.112179999999970 144.738190000000000
f: 283 tv: 0 nM: 9
424.860540000000010 446.813170000000010
391.504549999999990 470.222719999999980
353.268520000000020 496.532410000000030
307.860200000000020 528.962160000000040
515.266849999999980 431.300569999999990
646.081729999999990 441.918270000000010
714.349550000000020 447.035399999999980
446.596589999999990 296.193179999999980
439.647859999999980 158.352160000000000
f: 283 tv: 1 nM: 9
596.026309999999970 464.142090000000000
606.292540000000030 494.622410000000000
618.660340000000020 528.143429999999970
633.793210000000040 570.206789999999960
658.126279999999950 435.817020000000010
794.845149999999990 426.984770000000030
859.351499999999990 422.930700000000000
583.278749999999950 297.960170000000010
579.119019999999980 144.607149999999990
f: 284 tv: 0 nM: 9
425.138579999999990 446.779879999999990
391.697659999999980 470.458129999999980
353.322720000000000 496.636349999999990
307.838709999999990 528.925780000000030
515.266849999999980 431.300569999999990
645.796389999999970 441.796389999999970
714.349550000000020 447.035399999999980
446.444459999999990 296.094449999999990
439.647859999999980 158.352160000000000
f: 284 tv: 1 nM: 9
595.934880000000020 464.330719999999990
606.343750000000000 493.656250000000000
618.658019999999960 528.075740000000000
633.793210000000040 570.206789999999960
658.048949999999990 435.672669999999980
794.656740000000010 426.983790000000000
859.407780000000000 422.830109999999990
583.378360000000040 298.000000000000000
579.166690000000020 144.742070000000010
f: 285 tv: 0 nM: 9
424.908840000000000 446.731780000000010
391.812189999999990 470.443670000000000
353.495540000000010 496.785709999999990
307.836610000000010 529.000000000000000
515.189570000000000 431.387360000000000
646.086729999999990 441.770420000000000
714.395080000000010 447.020080000000010
446.570650000000000 296.141300000000000
439.702639999999970 158.255259999999990
f: 285 tv: 1 nM: 9
595.984190000000010 464.363159999999990
606.524540000000000 494.002230000000000
618.570500000000040 528.113219999999960
633.908750000000050 570.091249999999950
658.047059999999990 435.804440000000000
794.867370000000050 427.000000000000000
859.351499999999990 422.930700000000000
583.378360000000040 298.000000000000000
579.000000000000000 144.638880000000000
f: 286 tv: 0 nM: 9
424.946320000000010 446.694920000000020
391.858400000000020 470.774319999999990
353.466220000000020 496.731990000000000
307.526029999999990 528.890629999999990
515.290529999999990 431.282130000000000
645.979190000000020 441.619779999999990
714.479550000000020 446.988650000000010
446.662780000000000 295.901149999999970
439.702639999999970 158.255259999999990
f: 286 tv: 1 nM: 9
595.924870000000060 464.367889999999990
606.437009999999990 494.689030000000000
618.682429999999950 527.975220000000040
633.745850000000020 570.980900000000020
658.151250000000000 435.787809999999980
794.892090000000050 426.928949999999990
859.672490000000040 422.642490000000010
583.314759999999980 297.917419999999990
579.000000000000000 144.519229999999990
f: 287 tv: 0 nM: 9
424.920900000000020 446.409609999999990
391.997560000000020 470.276950000000000
353.371609999999980 496.772519999999990
307.606380000000000 528.652469999999990
515.251470000000040 431.721889999999970
645.915399999999980 441.888060000000000
714.497619999999980 446.950470000000000
447.000000000000000 296.000000000000000
439.702639999999970 158.255259999999990
f: 287 tv: 1 nM: 9
595.919250000000030 464.221340000000000
606.400449999999980 493.710910000000010
618.651790000000010 527.933040000000010
633.942930000000050 571.340209999999960
658.213259999999990 435.634799999999980
794.776309999999970 426.971040000000020
859.446590000000010 422.868929999999980
583.189210000000000 298.018010000000000
579.000000000000000 144.519229999999990
f: 288 tv: 0 nM: 9
424.844389999999980 446.630100000000030
391.785709999999990 471.113429999999990
353.430180000000010 496.646390000000000
307.883449999999980 528.700990000000050
515.188599999999950 431.739989999999980
646.000000000000000 441.863650000000010
714.362370000000060 447.000000000000000
447.032739999999990 296.157739999999990
439.647859999999980 158.352160000000000
f: 288 tv: 1 nM: 9
595.309939999999980 464.143280000000000
606.297910000000000 494.610410000000000
618.654360000000000 528.006530000000000
633.771730000000050 570.171200000000000
658.129879999999960 435.718140000000010
794.932310000000030 426.890629999999990
859.530269999999970 422.661620000000030
583.314759999999980 298.002230000000000
579.000000000000000 144.519229999999990
f: 289 tv: 0 nM: 9
424.844389999999980 446.630100000000030
391.823640000000010 471.340239999999990
353.446260000000000 496.759340000000010
307.778140000000010 528.857610000000020
515.244140000000020 431.438229999999980
646.000000000000000 442.000000000000000
714.432429999999950 447.094600000000010
446.895969999999980 296.153169999999990
439.647859999999980 158.352160000000000
f: 289 tv: 1 nM: 9
595.652529999999960 464.107329999999990
606.434330000000050 494.489410000000020
618.634950000000000 527.993349999999960
633.908750000000050 570.091249999999950
658.173459999999980 435.846920000000010
794.867370000000050 427.000000000000000
859.410889999999990 422.762389999999980
583.182620000000040 298.000000000000000
579.066410000000020 144.593750000000000
f: 290 tv: 0 nM: 9
424.832490000000010 446.657350000000010
391.922210000000010 471.026670000000020
353.410709999999990 496.700899999999990
307.862730000000000 528.888919999999980
515.209600000000020 431.661679999999990
645.911439999999970 441.932279999999990
714.252259999999980 446.993319999999980
446.930630000000010 296.066469999999980
439.702639999999970 158.255259999999990
f: 290 tv: 1 nM: 9
595.702880000000050 464.140019999999990
606.330569999999970 494.636349999999990
618.549989999999980 528.102170000000000
633.819889999999990 570.102170000000000
658.000000000000000 435.846920000000010
794.867370000000050 427.000000000000000
859.518370000000000 422.899080000000030
583.269229999999990 298.072659999999980
579.067080000000030 144.591460000000010
f: 291 tv: 0 nM: 9
424.869230000000020 446.805119999999990
391.742070000000010 471.273799999999990
353.291659999999980 496.560180000000000
307.914980000000010 528.738100000000030
515.297119999999950 431.322839999999990
646.039490000000000 441.755249999999990
714.252259999999980 446.993319999999980
446.975309999999980 296.327150000000020
439.702639999999970 158.255259999999990
f: 291 tv: 1 nM: 9
595.500000000000000 464.130190000000030
606.488399999999960 493.775449999999980
618.634950000000000 527.993349999999960
633.907590000000030 570.171200000000000
658.000000000000000 435.671420000000010
794.932310000000030 427.109379999999990
859.407780000000000 422.830109999999990
583.089720000000060 297.944459999999990
578.912109999999980 144.173640000000010
f: 292 tv: 0 nM: 9
424.908840000000000 446.731780000000010
391.819399999999970 470.900879999999970
353.322720000000000 496.636349999999990
307.772089999999990 528.853759999999970
515.268980000000060 431.418119999999990
645.928949999999990 441.655269999999970
714.297730000000000 446.993200000000000
446.548400000000020 296.783880000000010
439.702639999999970 158.255259999999990
f: 292 tv: 1 nM: 9
595.511110000000030 464.061100000000010
606.192320000000000 494.606839999999980
618.634950000000000 527.993349999999960
633.793210000000040 570.206789999999960
658.085019999999990 435.915010000000000
794.679139999999960 427.045439999999990
859.376219999999990 423.057129999999970
583.089720000000060 298.055540000000010
579.082030000000030 144.695310000000010
f: 293 tv: 0 nM: 9
425.117160000000010 446.645719999999980
391.756590000000020 470.756590000000020
353.231479999999980 496.587949999999980
307.691280000000010 528.899350000000030
515.143739999999980 431.422149999999990
645.766110000000030 441.712370000000020
714.411190000000030 446.799069999999970
446.640109999999990 296.145600000000000
439.702639999999970 158.255259999999990
f: 293 tv: 1 nM: 9
596.014829999999960 464.301969999999980
606.365230000000000 494.273930000000010
618.634950000000000 527.993349999999960
633.793210000000040 570.071590000000010
657.971679999999990 435.796389999999970
794.953129999999990 427.328129999999990
859.376219999999990 423.057129999999970
583.351379999999950 298.040529999999990
579.079529999999980 144.575760000000000
f: 294 tv: 0 nM: 9
424.844389999999980 446.630100000000030
391.806609999999980 470.410370000000000
353.028840000000000 496.610570000000000
307.796229999999980 528.813350000000010
515.216369999999980 431.535100000000000
645.860540000000010 441.755249999999990
714.362370000000060 446.899080000000030
446.738769999999990 296.103940000000020
439.702639999999970 158.076310000000010
f: 294 tv: 1 nM: 9
595.947509999999970 464.277499999999970
606.286560000000010 494.798769999999990
618.646669999999970 527.955569999999970
633.840879999999970 570.137700000000000
658.037720000000040 435.859280000000010
794.799009999999950 427.052770000000010
859.500000000000000 422.857149999999990
583.182620000000040 298.095640000000000
578.838439999999990 144.634610000000010
f: 295 tv: 0 nM: 9
424.948460000000010 446.793819999999980
391.408110000000020 470.373929999999970
353.322720000000000 496.636349999999990
307.691280000000010 528.899350000000030
515.216369999999980 431.535100000000000
645.989810000000030 441.770420000000000
714.448610000000030 446.873839999999970
447.067320000000000 296.387819999999980
439.647859999999980 158.352160000000000
f: 295 tv: 1 nM: 9
595.355530000000040 464.149990000000000
606.267209999999980 494.823879999999970
618.634950000000000 527.993349999999960
633.758060000000000 570.180119999999990
658.000000000000000 435.807309999999970
794.818179999999980 426.975919999999970
859.497619999999980 422.930299999999990
583.089720000000060 298.055540000000010
579.000000000000000 144.634610000000010
f: 296 tv: 0 nM: 9
424.987180000000020 446.989750000000020
391.678890000000020 470.778009999999990
353.214049999999990 498.591220000000020
307.691280000000010 528.899350000000030
515.114140000000020 431.559779999999990
645.951289999999970 441.646149999999980
714.481630000000000 446.899080000000030
446.947970000000000 296.118499999999980
439.647859999999980 158.352160000000000
f: 296 tv: 1 nM: 9
595.541690000000020 464.052770000000010
606.332580000000010 493.934869999999990
618.610350000000040 527.889649999999960
633.840879999999970 570.137700000000000
658.000000000000000 435.700960000000010
794.894350000000030 427.167539999999970
859.376219999999990 423.057129999999970
583.165219999999980 297.982599999999990
578.917969999999970 144.578129999999990
f: 297 tv: 0 nM: 9
425.029999999999970 447.045009999999990
391.776639999999990 471.256129999999980
353.129489999999980 498.309360000000030
307.714540000000000 528.859799999999950
515.069150000000040 431.191829999999980
645.715450000000030 441.585629999999980
714.552059999999980 446.979649999999990
447.076480000000000 296.100010000000000
439.760530000000020 158.255259999999990
f: 297 tv: 1 nM: 9
595.519649999999960 463.985959999999980
606.284120000000030 494.120450000000010
618.651790000000010 527.933040000000010
633.840879999999970 570.137700000000000
658.047059999999990 435.868810000000000
794.744689999999990 427.021270000000020
859.439880000000020 423.088930000000000
583.314759999999980 298.082580000000010
578.917969999999970 144.578129999999990
f: 298 tv: 0 nM: 9
424.729580000000000 446.811219999999990
391.731659999999980 470.511480000000010
353.457980000000020 496.736719999999990
307.618159999999990 528.864749999999960
515.148800000000050 431.386900000000030
645.559449999999970 441.767580000000010
714.550479999999990 446.848570000000000
446.596589999999990 296.000000000000000
439.702639999999970 158.255259999999990
f: 298 tv: 1 nM: 9
595.526489999999970 464.144099999999980
606.531680000000050 493.941160000000020
618.651790000000010 527.933040000000010
633.758060000000000 570.045709999999990
658.000000000000000 435.833340000000020
794.744689999999990 427.021270000000020
859.351499999999990 422.930700000000000
583.182620000000040 298.000000000000000
579.067080000000030 144.591460000000010
f: 299 tv: 0 nM: 9
425.038880000000010 446.794429999999980
391.704349999999980 470.765229999999970
353.345340000000020 497.150420000000000
307.532989999999980 528.869810000000030
515.198300000000020 431.186770000000020
645.866149999999950 441.744930000000010
714.411190000000030 446.901860000000000
446.475799999999990 295.905910000000010
439.702639999999970 158.255259999999990
f: 299 tv: 1 nM: 9
595.475280000000000 464.228029999999990
606.455199999999990 493.766509999999980
618.651790000000010 527.933040000000010
633.840879999999970 570.137700000000000
658.085019999999990 435.915010000000000
794.755310000000010 426.909580000000010
859.349489999999950 422.473110000000020
583.182620000000040 298.000000000000000
579.030030000000010 144.682009999999990
f: 300 tv: 0 nM: 9
425.018620000000000 446.795230000000000
391.679469999999980 470.893160000000020
353.410709999999990 496.700899999999990
307.661679999999990 528.861689999999950
515.143739999999980 431.422149999999990
645.678589999999990 441.656589999999990
714.550479999999990 447.050479999999990
446.709290000000010 295.970919999999980
439.702639999999970 158.255259999999990
f: 300 tv: 1 nM: 9
595.558959999999960 464.092710000000010
606.339479999999980 493.940369999999970
618.651790000000010 527.933040000000010
633.819889999999990 570.102170000000000
658.084600000000020 435.888060000000000
794.830810000000040 427.058069999999990
858.951109999999970 422.885859999999980
583.182620000000040 298.000000000000000
579.102719999999980 144.823640000000010
f: 301 tv: 0 nM: 9
425.030460000000010 446.789339999999980
391.665219999999980 470.726069999999990
353.477260000000000 496.790889999999990
307.708890000000000 528.689150000000040
515.220950000000020 431.122099999999990
645.681580000000050 441.729060000000000
714.550479999999990 447.050479999999990
446.639529999999980 296.098850000000030
439.647859999999980 158.352160000000000
f: 301 tv: 1 nM: 9
595.486570000000030 464.223110000000020
606.278500000000010 494.247799999999980
618.629940000000030 528.019840000000040
633.840879999999970 570.137700000000000
658.047059999999990 435.804440000000000
794.894350000000030 427.167539999999970
859.090699999999970 422.891210000000000
583.314759999999980 297.997770000000000
579.005919999999950 144.706700000000010
f: 302 tv: 0 nM: 9
425.018620000000000 446.795230000000000
391.595340000000020 470.989410000000020
353.490940000000020 496.886869999999990
307.886509999999990 528.850339999999960
515.198300000000020 431.186770000000020
646.000000000000000 441.693879999999980
714.409729999999970 446.891210000000000
446.695130000000010 296.030489999999990
439.702639999999970 158.255259999999990
f: 302 tv: 1 nM: 9
595.486570000000030 464.223110000000020
606.220640000000000 493.856810000000000
618.575560000000000 527.977780000000050
633.840879999999970 570.137700000000000
658.094969999999990 435.839999999999970
794.898500000000010 427.160889999999990
859.000000000000000 423.000000000000000
583.217099999999960 297.958340000000020
578.917969999999970 144.695310000000010
f: 303 tv: 0 nM: 9
425.300599999999970 446.729159999999980
391.878780000000010 470.759729999999990
353.486359999999990 496.677280000000000
307.724300000000030 528.724299999999970
515.198300000000020 431.186770000000020
646.173459999999980 441.846920000000010
714.469360000000050 447.110840000000000
446.614140000000020 296.000000000000000
439.796389999999970 158.203610000000000
f: 303 tv: 1 nM: 9
595.486570000000030 464.223110000000020
606.213070000000020 494.670900000000020
618.610350000000040 527.889649999999960
633.767090000000050 570.906129999999960
657.952940000000010 435.804440000000000
794.780939999999990 427.167539999999970
859.628720000000040 422.683170000000020
583.217099999999960 297.958340000000020
578.917969999999970 144.695310000000010
f: 304 tv: 0 nM: 9
425.117160000000010 446.645719999999980
391.681820000000020 470.838840000000000
353.410709999999990 496.700899999999990
307.761990000000030 528.785949999999960
515.220950000000020 431.122099999999990
646.088560000000030 441.776029999999990
714.362370000000060 447.000000000000000
446.591189999999980 296.144099999999980
439.812500000000000 158.343750000000000
f: 304 tv: 1 nM: 9
595.619320000000020 464.113650000000010
606.226679999999990 494.633480000000020
618.629940000000030 528.019840000000040
633.793210000000040 570.206789999999960
657.914980000000010 435.765019999999990
794.883000000000040 427.000000000000000
859.440119999999980 422.554689999999990
583.165219999999980 297.982599999999990
579.082030000000030 144.695310000000010
f: 305 tv: 0 nM: 9
425.147220000000000 446.747220000000030
391.599150000000010 470.592829999999990
353.346160000000000 496.619899999999970
307.771520000000010 528.781430000000000
515.177000000000020 431.484469999999990
646.000000000000000 441.861690000000010
714.252320000000050 446.844910000000030
446.736690000000010 296.201169999999990
439.796389999999970 158.203610000000000
f: 305 tv: 1 nM: 9
595.568670000000000 464.090669999999990
606.332580000000010 493.934869999999990
618.593750000000000 527.950870000000010
633.805849999999960 570.111689999999950
657.952940000000010 435.804440000000000
794.632510000000020 427.202519999999990
859.545709999999990 422.373659999999970
583.092899999999990 298.057529999999990
578.915340000000010 144.770160000000000
f: 306 tv: 0 nM: 9
425.060430000000000 446.697810000000000
391.675230000000000 470.357480000000010
353.408880000000010 496.670560000000020
307.832209999999980 528.859069999999970
515.151920000000020 431.582269999999990
645.731570000000030 441.673679999999990
714.325010000000020 446.965910000000010
446.704320000000000 296.091400000000020
439.697909999999980 158.343750000000000
f: 306 tv: 1 nM: 9
595.845950000000020 464.345950000000020
606.196109999999980 494.605590000000010
618.543090000000010 528.133609999999980
633.840879999999970 570.137700000000000
657.952940000000010 435.804440000000000
794.829160000000000 427.283909999999990
859.341609999999950 422.965329999999990
583.127259999999980 298.015629999999990
579.000000000000000 144.638880000000000
f: 307 tv: 0 nM: 9
425.451930000000000 446.759610000000010
391.684329999999990 470.942810000000010
353.287379999999980 496.474300000000030
307.917210000000010 528.817869999999970
515.151920000000020 431.582269999999990
645.719240000000010 441.604280000000020
714.448610000000030 446.957949999999980
446.432340000000010 296.408810000000020
439.750000000000000 158.311860000000000
f: 307 tv: 1 nM: 9
595.411190000000030 464.667509999999990
606.247560000000020 493.786769999999990
618.551699999999980 528.116390000000020
633.840879999999970 570.137700000000000
657.826540000000020 435.846920000000010
794.776309999999970 426.971040000000020
859.551569999999970 422.670099999999990
583.075200000000000 298.039829999999990
578.839720000000060 144.463670000000010
f: 308 tv: 0 nM: 9
424.844389999999980 446.630100000000030
391.722230000000020 470.384250000000010
353.354769999999970 496.564270000000020
307.714540000000000 528.859799999999950
515.266849999999980 431.300569999999990
645.585140000000020 441.799440000000000
714.409729999999970 446.983790000000000
446.856260000000020 296.350010000000000
439.750000000000000 158.311860000000000
f: 308 tv: 1 nM: 9
595.527159999999980 464.255429999999990
606.314880000000020 493.834139999999990
618.517209999999980 528.224119999999970
633.840879999999970 570.137700000000000
657.962099999999960 435.886349999999990
794.748600000000010 426.930180000000010
859.407780000000000 422.830109999999990
583.060240000000020 298.100430000000020
578.808170000000020 144.676359999999990
f: 309 tv: 0 nM: 9
424.844389999999980 446.630100000000030
391.630740000000000 470.442659999999990
353.362610000000020 496.673430000000000
307.801670000000000 528.821649999999980
515.204290000000010 431.759160000000010
645.854370000000020 441.799440000000000
714.362370000000060 447.000000000000000
446.524380000000010 296.262209999999980
439.750000000000000 158.250000000000000
f: 309 tv: 1 nM: 9
595.442080000000030 464.384220000000030
606.505189999999970 493.312500000000000
618.567080000000030 528.214290000000010
633.793210000000040 570.206789999999960
657.914980000000010 435.915010000000000
794.774599999999960 426.896360000000020
859.446590000000010 422.956300000000000
583.000000000000000 298.113040000000010
578.970950000000020 144.676359999999990
f: 310 tv: 0 nM: 9
424.950530000000010 446.690090000000000
391.535709999999990 470.473209999999990
353.459810000000000 496.700899999999990
307.890719999999990 528.930479999999990
515.204290000000010 431.759160000000010
645.819150000000040 441.882970000000000
714.459899999999950 447.082550000000030
446.593020000000020 296.250000000000000
439.796389999999970 158.203610000000000
f: 310 tv: 1 nM: 9
595.600590000000010 464.229060000000000
606.186339999999970 493.926879999999980
618.854799999999950 528.226139999999990
633.805849999999960 570.111689999999950
657.826540000000020 435.846920000000010
794.701599999999980 427.061829999999990
859.227970000000030 423.036769999999990
583.000000000000000 298.113040000000010
578.886349999999990 144.840910000000010
f: 311 tv: 0 nM: 9
424.883850000000000 446.691930000000010
391.478060000000030 470.482449999999970
353.515780000000010 496.731990000000000
307.836610000000010 529.000000000000000
515.244199999999980 431.366269999999990
645.873720000000050 441.817020000000010
714.500000000000000 446.771419999999980
446.531619999999980 296.399409999999990
439.718079999999990 158.398940000000010
f: 311 tv: 1 nM: 9
595.521480000000000 464.258060000000000
606.162479999999960 494.789030000000030
618.561159999999970 528.065489999999950
633.758060000000000 570.180119999999990
657.873720000000050 435.817020000000010
794.537479999999960 427.017490000000010
859.203859999999960 423.043700000000000
583.092899999999990 298.057529999999990
578.860720000000010 144.761439999999990
f: 312 tv: 0 nM: 9
424.968410000000010 446.731569999999980
391.714600000000020 470.851780000000020
353.599550000000020 496.811950000000020
307.836610000000010 529.000000000000000
515.239619999999950 431.473360000000010
645.767389999999980 441.721920000000010
714.395080000000010 447.020080000000010
446.911040000000010 296.282199999999990
439.809140000000010 158.395160000000000
f: 312 tv: 1 nM: 9
595.555240000000030 464.660520000000020
606.387020000000010 493.723570000000000
618.622250000000010 528.052429999999960
633.815920000000010 570.241760000000000
657.951050000000010 435.971650000000010
794.744450000000030 427.116670000000000
859.489870000000000 422.803040000000010
583.217099999999960 297.958340000000020
579.097660000000020 144.710939999999990
f: 313 tv: 0 nM: 9
425.007810000000010 446.794280000000010
391.532320000000030 470.717679999999970
353.468169999999990 496.704560000000010
307.774990000000000 528.931640000000020
515.209600000000020 431.661679999999990
645.750000000000000 441.634610000000010
714.334110000000010 447.052280000000000
447.000000000000000 296.209870000000020
439.711549999999990 158.453290000000010
f: 313 tv: 1 nM: 9
595.547969999999960 464.962130000000000
606.404779999999960 493.685729999999980
618.833309999999980 528.272339999999990
633.793210000000040 570.206789999999960
657.951050000000010 435.971650000000010
794.841369999999980 427.266140000000010
859.334899999999950 422.868409999999980
583.182620000000040 298.000000000000000
578.875000000000000 144.683330000000010
f: 314 tv: 0 nM: 9
425.057889999999990 446.857910000000000
391.459810000000000 470.535709999999990
353.388890000000000 496.726839999999980
307.943179999999980 528.920470000000020
515.228389999999990 431.697540000000000
645.630430000000050 441.760859999999980
714.432429999999950 447.094600000000010
446.473540000000010 296.308839999999980
439.647859999999980 158.352160000000000
f: 314 tv: 1 nM: 9
595.600590000000010 464.229060000000000
606.272699999999990 493.839720000000000
618.489320000000020 528.181640000000020
633.815920000000010 570.241760000000000
658.088560000000030 435.932279999999990
794.707269999999990 427.108790000000000
859.603089999999950 422.556699999999980
583.217099999999960 297.958340000000020
579.030030000000010 144.682009999999990
f: 315 tv: 0 nM: 9
425.117160000000010 446.645719999999980
391.616789999999980 471.071720000000030
353.459810000000000 496.700899999999990
307.860200000000020 528.962160000000040
515.204290000000010 431.759160000000010
645.990230000000000 442.109739999999990
714.432429999999950 447.094600000000010
447.060000000000000 296.113339999999990
439.744750000000010 158.297360000000000
f: 315 tv: 1 nM: 9
595.511110000000030 464.061100000000010
606.586180000000010 493.568969999999980
618.546450000000050 528.077450000000000
633.815920000000010 570.241760000000000
658.088560000000030 435.932279999999990
794.817689999999970 427.109379999999990
859.446590000000010 422.956300000000000
583.217099999999960 297.958340000000020
579.096800000000030 144.600799999999990
f: 316 tv: 0 nM: 9
424.908840000000000 446.731780000000010
391.532320000000030 470.717679999999970
353.381800000000000 496.659089999999990
307.836610000000010 529.000000000000000
515.045709999999990 431.734739999999990
645.649480000000040 441.654630000000000
714.279300000000030 446.941440000000000
446.921690000000010 296.102420000000000
439.647859999999980 158.352160000000000
f: 316 tv: 1 nM: 9
595.370180000000000 464.306640000000020
606.626219999999990 493.635920000000000
618.517519999999990 528.035089999999970
633.837400000000000 570.277339999999980
657.951050000000010 435.971650000000010
794.844730000000030 427.171049999999980
859.500000000000000 422.857149999999990
583.217099999999960 297.958340000000020
578.932919999999970 144.697160000000000
f: 317 tv: 0 nM: 9
425.091610000000000 446.821990000000030
391.979800000000010 470.217159999999980
353.388890000000000 496.726839999999980
307.801670000000000 528.891660000000000
515.045470000000020 431.703030000000010
645.604860000000030 441.712370000000020
714.461909999999990 447.000000000000000
446.938660000000030 296.193240000000000
439.744750000000010 158.297360000000000
f: 317 tv: 1 nM: 9
595.535709999999990 464.065490000000010
606.758360000000040 493.588529999999990
618.517519999999990 528.035089999999970
633.837400000000000 570.277339999999980
658.000000000000000 436.000000000000000
794.887759999999960 427.214290000000010
859.542479999999950 422.812500000000000
583.089720000000060 298.055540000000010
579.090029999999960 144.649990000000000
f: 318 tv: 0 nM: 9
425.465120000000010 446.883730000000010
391.638759999999990 470.397130000000000
353.506739999999980 496.844600000000010
307.801670000000000 528.891660000000000
515.180240000000030 431.377900000000010
645.978269999999950 441.788050000000000
714.362370000000060 447.000000000000000
446.395170000000010 296.088709999999990
439.744750000000010 158.297360000000000
f: 318 tv: 1 nM: 9
595.547059999999990 464.100010000000000
606.375980000000030 495.112399999999980
618.517519999999990 528.035089999999970
634.060669999999960 571.679629999999970
658.085019999999990 435.915010000000000
794.847959999999940 427.059259999999990
859.407780000000000 422.830109999999990
583.278749999999950 298.039829999999990
579.130800000000020 144.665390000000000
f: 319 tv: 0 nM: 9
425.485540000000010 446.991330000000000
391.791870000000020 470.440189999999970
353.410709999999990 496.700899999999990
307.886509999999990 528.850339999999960
515.228389999999990 431.697540000000000
645.652159999999980 441.750000000000000
714.411190000000030 446.901860000000000
446.957060000000010 296.193240000000000
439.750000000000000 158.250000000000000
f: 319 tv: 1 nM: 9
595.392029999999980 464.250000000000000
606.591130000000020 493.735990000000020
618.586300000000050 527.984500000000030
633.837400000000000 570.277339999999980
658.085019999999990 435.915010000000000
794.867370000000050 427.000000000000000
859.637629999999940 422.899080000000030
583.278749999999950 298.039829999999990
579.112179999999970 144.620090000000000
f: 320 tv: 0 nM: 9
425.018620000000000 446.795230000000000
391.727260000000000 470.500000000000000
353.430180000000010 496.646390000000000
307.801670000000000 528.891660000000000
515.122010000000050 431.842260000000010
645.958309999999980 441.583340000000020
714.481630000000000 447.192659999999990
446.709290000000010 295.970919999999980
439.702639999999970 158.255259999999990
f: 320 tv: 1 nM: 9
595.517519999999990 464.187130000000020
606.782169999999950 493.396030000000000
618.543090000000010 528.133609999999980
633.862300000000000 570.260679999999980
658.224240000000010 435.827330000000020
794.776309999999970 427.149990000000000
859.521610000000010 422.911070000000000
583.234619999999950 298.015350000000010
579.015869999999950 144.654750000000010
f: 321 tv: 0 nM: 9
425.125000000000000 446.625000000000000
391.610900000000020 471.022190000000020
353.410709999999990 496.700899999999990
307.691280000000010 528.899350000000030
515.204290000000010 431.759160000000010
645.952940000000010 441.804440000000000
714.398190000000000 447.029420000000020
446.799410000000020 296.305389999999990
439.702639999999970 158.139479999999990
f: 321 tv: 1 nM: 9
595.535709999999990 464.065490000000010
606.514279999999990 494.683690000000010
618.504400000000030 528.087340000000040
633.815920000000010 570.241760000000000
658.255000000000000 435.935000000000000
794.867370000000050 427.000000000000000
859.551389999999970 422.957949999999980
583.278749999999950 298.039829999999990
579.082030000000030 144.578129999999990
f: 322 tv: 0 nM: 9
425.080660000000020 446.795680000000000
391.708649999999980 470.909449999999990
353.526549999999990 496.929199999999980
307.803069999999990 528.744869999999990
515.151920000000020 431.582269999999990
646.000000000000000 441.700960000000010
714.349550000000020 447.035399999999980
446.725889999999990 296.490970000000000
439.702639999999970 158.255259999999990
f: 322 tv: 1 nM: 9
595.691040000000040 464.264040000000020
606.297910000000000 494.610410000000000
618.682249999999950 527.942199999999960
633.793210000000040 570.206789999999960
658.126279999999950 435.817020000000010
794.796879999999990 426.911470000000010
859.540100000000050 422.884430000000010
583.288999999999990 298.059630000000030
578.946839999999950 144.738190000000000
f: 323 tv: 0 nM: 9
424.968410000000010 446.731569999999980
391.819399999999970 470.900879999999970
353.388890000000000 496.726839999999980
307.849670000000000 528.819269999999960
515.128109999999990 431.646880000000010
646.085019999999990 441.915010000000000
714.269589999999990 447.091310000000020
447.000000000000000 296.209870000000020
439.796389999999970 158.203610000000000
f: 323 tv: 1 nM: 9
595.437500000000000 464.011349999999990
606.355530000000040 493.947229999999990
618.635989999999990 528.008789999999980
633.898680000000010 571.937500000000000
658.077880000000050 435.773869999999990
794.867370000000050 427.000000000000000
859.500000000000000 423.057129999999970
583.162169999999950 298.058560000000000
579.082030000000030 144.578129999999990
f: 324 tv: 0 nM: 9
425.320890000000020 446.636810000000030
391.574799999999980 471.153529999999990
353.439820000000000 496.726839999999980
307.832209999999980 528.859069999999970
515.143739999999980 431.422149999999990
645.905030000000010 441.785000000000030
714.349550000000020 447.035399999999980
446.972379999999990 296.208590000000020
439.796389999999970 158.203610000000000
f: 324 tv: 1 nM: 9
595.423520000000050 464.076480000000000
606.384459999999990 493.747650000000020
618.654360000000000 528.006530000000000
634.054080000000000 571.650880000000030
658.126279999999950 435.817020000000010
794.934999999999950 427.105009999999990
859.551389999999970 422.957949999999980
583.252200000000020 298.000000000000000
579.000000000000000 144.638880000000000
f: 325 tv: 0 nM: 9
424.908840000000000 446.731780000000010
391.574369999999990 470.801670000000000
353.341740000000020 496.580260000000010
307.917210000000010 528.817869999999970
515.150020000000040 431.314700000000020
646.000000000000000 441.846920000000010
714.432429999999950 447.094600000000010
447.128750000000030 296.251489999999990
439.796389999999970 158.203610000000000
f: 325 tv: 1 nM: 9
596.094730000000030 464.178949999999990
606.268739999999980 494.610410000000000
618.643800000000060 527.966800000000030
633.755490000000010 570.135250000000040
658.133180000000040 435.859280000000010
794.934999999999950 427.105009999999990
859.551389999999970 422.957949999999980
583.217099999999960 298.041659999999980
578.917969999999970 144.578129999999990
f: 326 tv: 0 nM: 9
424.908840000000000 446.731780000000010
391.707789999999990 471.047610000000020
353.341740000000020 496.580260000000010
307.919460000000020 528.661070000000000
515.347719999999980 431.232759999999980
645.826540000000020 441.846920000000010
714.411190000000030 446.799069999999970
446.908810000000020 296.385280000000020
439.796389999999970 158.203610000000000
f: 326 tv: 1 nM: 9
595.430849999999960 464.319149999999980
606.269040000000020 494.540250000000010
618.642209999999980 527.915529999999990
633.837890000000020 570.219789999999990
658.172609999999960 435.819790000000010
794.934999999999950 427.105009999999990
859.460389999999960 422.722780000000000
583.182620000000040 298.000000000000000
579.082030000000030 144.578129999999990
f: 327 tv: 0 nM: 9
424.883850000000000 446.691930000000010
391.975430000000020 471.002230000000000
353.341740000000020 496.580260000000010
307.860200000000020 528.893069999999970
515.394900000000010 431.485810000000010
645.866149999999950 441.886349999999990
714.411190000000030 446.799069999999970
446.802950000000010 296.326480000000000
439.604829999999990 158.190859999999990
f: 327 tv: 1 nM: 9
595.623659999999970 464.444729999999990
606.269040000000020 494.540250000000010
618.468750000000000 527.959839999999990
633.841369999999980 570.123659999999970
658.048710000000030 435.789730000000020
794.867370000000050 427.000000000000000
859.679629999999970 422.587370000000020
583.182620000000040 298.000000000000000
579.062500000000000 144.199999999999990
f: 328 tv: 0 nM: 9
424.886019999999970 446.727970000000030
392.038819999999990 470.657530000000010
353.598329999999980 497.278230000000010
307.771520000000010 528.781430000000000
515.251530000000000 431.535919999999980
645.860720000000010 441.664179999999990
714.443179999999980 446.774990000000000
446.579680000000000 296.222530000000010
439.796389999999970 158.203610000000000
f: 328 tv: 1 nM: 9
595.355530000000040 464.149990000000000
606.319150000000040 494.482970000000020
618.468750000000000 527.959839999999990
634.061159999999970 571.847170000000010
658.133850000000050 435.886349999999990
794.811220000000050 427.117340000000010
859.688170000000010 422.136599999999990
583.182620000000040 298.000000000000000
578.944460000000050 144.337300000000000
f: 329 tv: 0 nM: 9
424.773439999999990 446.513030000000010
391.884120000000000 470.821900000000030
353.322720000000000 496.636349999999990
307.834439999999970 528.784790000000040
515.198240000000060 431.230770000000010
645.734379999999990 441.796879999999990
714.362370000000060 447.000000000000000
446.745670000000020 296.043360000000010
439.702639999999970 158.255259999999990
f: 329 tv: 1 nM: 9
595.471739999999950 464.016939999999980
606.294859999999970 494.470090000000030
618.665960000000040 528.050899999999960
633.771730000000050 570.171200000000000
658.133850000000050 435.886349999999990
794.867370000000050 427.000000000000000
859.557130000000030 422.695249999999990
583.182620000000040 298.000000000000000
579.119019999999980 144.488100000000000
f: 330 tv: 0 nM: 9
424.917570000000010 446.467040000000000
391.864260000000000 470.604060000000000
353.322720000000000 496.636349999999990
307.788329999999970 528.815000000000050
515.355900000000020 431.238220000000010
645.826540000000020 441.846920000000010
714.481630000000000 446.899080000000030
446.795750000000000 295.942079999999980
439.688139999999980 158.250000000000000
f: 330 tv: 1 nM: 9
595.610469999999960 464.011050000000010
606.269040000000020 494.540250000000010
618.581850000000030 527.966800000000030
633.771730000000050 570.171200000000000
658.000000000000000 435.833340000000020
794.820680000000040 427.021729999999990
859.543699999999940 422.587370000000020
583.034120000000030 297.956819999999990
578.975400000000040 144.143450000000000
f: 331 tv: 0 nM: 9
424.917080000000000 446.613069999999990
391.847719999999980 470.565920000000010
353.359100000000010 496.600010000000000
307.903959999999980 528.811280000000010
515.361760000000000 431.361760000000000
645.723939999999970 441.817720000000010
714.459899999999950 446.884430000000010
446.403410000000010 296.147740000000000
439.734379999999990 158.203129999999990
f: 331 tv: 1 nM: 9
595.568670000000000 464.090669999999990
606.465029999999960 494.598750000000000
618.411250000000000 528.123349999999960
633.744509999999990 570.140689999999950
658.085019999999990 435.915010000000000
794.776309999999970 426.850010000000000
859.433840000000030 422.625000000000000
583.182620000000040 298.000000000000000
578.892389999999980 144.126589999999990
f: 332 tv: 0 nM: 9
425.164060000000010 446.658840000000000
392.330109999999990 471.000000000000000
353.322720000000000 496.636349999999990
307.860200000000020 528.893069999999970
515.273249999999960 431.377900000000010
645.814150000000040 441.753940000000000
714.570069999999990 446.957949999999980
446.721220000000020 296.124239999999990
439.734379999999990 158.203129999999990
f: 332 tv: 1 nM: 9
595.648379999999970 464.010989999999990
606.460270000000040 493.796719999999990
618.456120000000060 528.035089999999970
633.771730000000050 570.171200000000000
658.000000000000000 436.000000000000000
794.661560000000010 426.776920000000020
858.994569999999950 422.657620000000010
583.217099999999960 297.958340000000020
578.952390000000040 144.488100000000000
f: 333 tv: 0 nM: 9
424.989260000000000 446.591400000000020
391.927919999999970 470.381410000000020
353.432740000000020 496.677120000000000
307.801670000000000 528.821649999999980
515.233340000000000 431.350010000000000
645.975710000000050 441.563109999999990
714.409729999999970 446.983790000000000
446.448849999999990 296.000000000000000
439.734379999999990 158.203129999999990
f: 333 tv: 1 nM: 9
595.437500000000000 464.011349999999990
606.294130000000000 494.542019999999980
618.611570000000030 528.137330000000020
633.771730000000050 570.171200000000000
658.000000000000000 435.833340000000020
794.776309999999970 426.850010000000000
859.500000000000000 422.771419999999980
583.217099999999960 297.958340000000020
579.077999999999970 144.530000000000000
f: 334 tv: 0 nM: 9
425.936829999999990 446.668430000000000
391.885310000000000 470.715610000000030
353.341740000000020 496.580260000000010
307.935000000000000 528.778320000000010
515.145319999999970 431.377900000000010
645.909549999999970 441.792539999999970
714.362370000000060 447.000000000000000
446.911040000000010 296.343570000000000
439.796389999999970 158.203610000000000
f: 334 tv: 1 nM: 9
595.459290000000010 463.988369999999970
606.590450000000030 493.346740000000010
618.683959999999960 528.019469999999960
633.844600000000010 570.066220000000040
658.000000000000000 435.846920000000010
794.776309999999970 426.850010000000000
859.832459999999970 422.229739999999990
583.278749999999950 298.039829999999990
578.963679999999950 144.548390000000010
f: 335 tv: 0 nM: 9
425.632659999999990 446.831639999999990
392.031250000000000 469.622160000000010
353.347350000000010 496.559720000000030
307.903959999999980 528.741700000000040
515.439570000000000 431.131869999999990
646.039490000000000 441.813170000000010
714.362370000000060 447.000000000000000
446.827060000000020 296.245270000000000
439.702639999999970 158.255259999999990
f: 335 tv: 1 nM: 9
595.355530000000040 464.149990000000000
606.269040000000020 494.540250000000010
618.468750000000000 527.959839999999990
633.771730000000050 570.171200000000000
658.000000000000000 435.846920000000010
794.776309999999970 426.850010000000000
859.466000000000010 422.665039999999980
583.127259999999980 298.015629999999990
578.880980000000020 144.488100000000000
f: 336 tv: 0 nM: 9
425.018620000000000 446.795230000000000
391.792210000000010 471.028140000000010
353.359100000000010 496.600010000000000
307.801670000000000 528.821649999999980
515.308589999999980 431.231420000000010
646.046569999999970 441.281859999999990
714.325680000000030 446.844020000000000
447.105770000000010 295.951930000000000
439.697909999999980 158.343750000000000
f: 336 tv: 1 nM: 9
595.436829999999990 464.123629999999990
606.282289999999990 493.811010000000010
618.558719999999990 528.076109999999970
633.771730000000050 570.171200000000000
658.000000000000000 435.559689999999990
794.753720000000040 426.925389999999990
859.588809999999970 422.799069999999970
583.189210000000000 298.099089999999990
579.079529999999980 144.575760000000000
f: 337 tv: 0 nM: 9
424.908840000000000 446.731780000000010
391.855560000000030 470.924440000000000
353.410709999999990 496.700899999999990
307.967469999999990 528.816770000000020
515.358759999999960 431.028259999999990
646.000000000000000 441.693879999999980
714.279300000000030 446.941440000000000
447.112790000000020 295.954250000000000
439.601069999999990 158.398940000000010
f: 337 tv: 1 nM: 9
595.672059999999990 464.284940000000010
606.630310000000010 493.760650000000000
618.651790000000010 527.933040000000010
633.837400000000000 570.277339999999980
658.081360000000020 435.892330000000020
794.817689999999970 427.109379999999990
859.394589999999990 422.948519999999970
583.182620000000040 298.000000000000000
578.969240000000010 144.665390000000000
f: 338 tv: 0 nM: 9
424.989260000000000 446.591400000000020
391.893039999999980 470.704650000000020
353.398160000000020 496.611110000000000
307.967469999999990 528.816770000000020
515.352970000000030 431.093599999999980
646.062500000000000 441.522490000000000
714.411190000000030 447.098140000000000
447.322229999999990 296.094449999999990
439.656250000000000 158.302079999999990
f: 338 tv: 1 nM: 9
596.146300000000000 464.210109999999990
606.482849999999980 493.649510000000020
618.529660000000040 528.220339999999960
633.793210000000040 570.206789999999960
658.000000000000000 435.863650000000010
794.817689999999970 427.109379999999990
859.553409999999990 422.665039999999980
583.042419999999990 298.033480000000000
579.080690000000000 144.769679999999990
f: 339 tv: 0 nM: 9
425.041900000000000 446.536319999999990
392.280790000000020 470.825130000000000
353.430180000000010 496.646390000000000
307.886509999999990 528.781250000000000
515.327880000000050 431.073759999999990
645.930659999999990 441.425749999999990
714.448610000000030 446.957949999999980
447.056980000000010 296.322780000000020
439.702639999999970 158.255259999999990
f: 339 tv: 1 nM: 9
595.640629999999990 464.640629999999990
606.474849999999950 493.366820000000020
618.538639999999990 528.158810000000020
633.793210000000040 570.206789999999960
658.037900000000040 435.886349999999990
794.817689999999970 427.109379999999990
859.500000000000000 422.857149999999990
583.133789999999980 298.024110000000010
579.049260000000000 144.606060000000010
f: 340 tv: 0 nM: 9
425.162840000000020 446.600010000000000
392.225100000000000 471.123380000000000
353.388890000000000 496.726839999999980
307.801670000000000 528.821649999999980
515.187500000000000 431.000000000000000
645.959659999999990 441.739260000000000
714.371579999999990 446.949549999999990
447.056980000000010 296.322780000000020
439.796389999999970 158.203610000000000
f: 340 tv: 1 nM: 9
596.131589999999960 464.278959999999980
606.366030000000020 493.799039999999990
618.510620000000020 528.155330000000050
633.837400000000000 570.277339999999980
658.084600000000020 435.888060000000000
794.867370000000050 427.000000000000000
859.689330000000040 422.791260000000020
583.155939999999990 298.224760000000000
579.193179999999980 144.734849999999990
f: 341 tv: 0 nM: 9
424.844389999999980 446.630100000000030
391.718900000000020 470.536859999999990
353.322720000000000 496.636349999999990
307.801670000000000 528.748349999999960
515.363159999999990 431.192749999999990
646.010189999999970 441.923459999999980
714.297730000000000 446.993200000000000
447.000000000000000 296.209870000000020
439.744750000000010 158.297360000000000
f: 341 tv: 1 nM: 9
595.808350000000020 464.186100000000010
606.526979999999980 493.507360000000010
618.530150000000050 528.073300000000020
633.837400000000000 570.277339999999980
658.085019999999990 435.915010000000000
794.932310000000030 427.109379999999990
859.376219999999990 423.057129999999970
583.314759999999980 298.082580000000010
579.082030000000030 144.695310000000010
f: 342 tv: 0 nM: 9
424.844389999999980 446.630100000000030
392.318179999999980 470.880370000000030
353.410709999999990 496.700899999999990
307.969150000000010 528.878240000000010
515.363159999999990 431.293299999999990
646.045899999999960 441.671510000000010
714.411190000000030 446.799069999999970
447.006070000000020 296.148500000000010
439.500000000000000 158.336960000000000
f: 342 tv: 1 nM: 9
596.131589999999960 464.278959999999980
606.629329999999980 493.601990000000000
618.865850000000020 528.207340000000040
633.862300000000000 570.159120000000030
658.000000000000000 435.846920000000010
794.841860000000000 427.331639999999990
859.500000000000000 423.057129999999970
583.379519999999960 298.161380000000010
579.208309999999980 144.719699999999990
f: 343 tv: 0 nM: 9
425.144009999999980 446.720120000000010
391.713959999999990 470.659910000000020
353.534389999999970 496.823399999999990
307.778140000000010 528.857610000000020
515.273249999999960 431.377900000000010
645.827390000000040 441.819790000000010
714.372679999999950 447.020840000000020
447.078309999999990 296.102420000000000
439.750000000000000 158.250000000000000
f: 343 tv: 1 nM: 9
596.080749999999970 464.247410000000000
606.382749999999990 493.858859999999990
618.865850000000020 528.207340000000040
633.862300000000000 570.159120000000030
658.037900000000040 435.886349999999990
794.835079999999950 427.234039999999990
859.588809999999970 422.799069999999970
583.217099999999960 298.041659999999980
579.246089999999980 144.872040000000000
f: 344 tv: 0 nM: 9
425.566860000000020 446.764529999999980
392.317720000000010 470.505220000000010
353.268520000000020 496.532410000000030
307.661679999999990 528.861689999999950
515.185610000000000 431.422149999999990
645.775759999999990 441.750000000000000
714.362370000000060 447.000000000000000
447.000000000000000 296.209870000000020
439.691500000000020 158.271269999999990
f: 344 tv: 1 nM: 9
595.954770000000050 464.479890000000010
606.561649999999990 493.984010000000010
619.034970000000040 528.337459999999960
633.906740000000010 570.228389999999990
658.085019999999990 436.084990000000000
794.817689999999970 427.109379999999990
859.595580000000040 422.713230000000010
583.278749999999950 298.039829999999990
579.000000000000000 144.824999999999990
f: 345 tv: 0 nM: 9
425.438969999999980 446.816860000000020
391.910000000000030 470.279999999999970
353.430180000000010 496.646390000000000
307.832209999999980 528.859069999999970
515.227780000000050 431.597629999999980
645.914980000000010 441.915010000000000
714.411190000000030 446.901860000000000
447.082269999999990 296.107599999999990
439.647859999999980 158.352160000000000
f: 345 tv: 1 nM: 9
595.979490000000060 464.576930000000000
606.662109999999980 493.888120000000010
618.634770000000000 528.260859999999980
633.837400000000000 570.277339999999980
658.047059999999990 435.868810000000000
794.883000000000040 427.223389999999990
859.267579999999950 422.969479999999980
583.278749999999950 298.039829999999990
579.115540000000010 144.544109999999990
f: 346 tv: 0 nM: 9
425.596279999999980 446.717379999999990
391.778560000000030 470.330960000000000
353.486359999999990 496.677280000000000
307.832209999999980 528.859069999999970
515.239619999999950 431.473360000000010
645.775759999999990 441.750000000000000
714.569700000000010 446.887020000000010
447.043610000000000 296.055240000000030
439.663050000000000 158.500000000000000
f: 346 tv: 1 nM: 9
595.595640000000000 464.281430000000000
606.370850000000020 494.737489999999980
618.704470000000010 528.022219999999950
633.793210000000040 570.206789999999960
658.091130000000020 436.167480000000010
794.750000000000000 427.135859999999980
859.500000000000000 422.857149999999990
583.279909999999970 298.335480000000020
579.029049999999980 144.854649999999990
f: 347 tv: 0 nM: 9
425.638550000000010 446.560240000000020
391.703190000000010 470.573060000000000
353.322720000000000 496.636349999999990
307.836610000000010 529.000000000000000
515.177119999999950 431.625699999999990
645.683229999999980 441.759160000000010
714.500000000000000 447.057129999999970
447.000000000000000 296.000000000000000
439.948910000000010 158.212369999999990
f: 347 tv: 1 nM: 9
595.758240000000000 464.153840000000000
606.560179999999950 493.800929999999990
618.803649999999950 528.047969999999960
633.837400000000000 570.277339999999980
658.088560000000030 435.932279999999990
794.883000000000040 427.223389999999990
860.095519999999960 422.477539999999980
583.387150000000020 298.497799999999980
579.208009999999940 144.891220000000000
f: 348 tv: 0 nM: 9
425.067929999999990 446.904879999999990
391.782620000000010 471.013030000000010
353.322720000000000 496.636349999999990
307.562929999999990 528.835690000000000
515.306760000000050 431.469330000000010
645.812130000000020 441.649170000000030
714.362370000000060 446.899080000000030
446.931030000000020 296.734500000000030
439.702639999999970 158.255259999999990
f: 348 tv: 1 nM: 9
595.682069999999950 464.214659999999980
606.317990000000010 494.554379999999980
618.587710000000020 528.118410000000040
633.906740000000010 570.228389999999990
658.173459999999980 435.846920000000010
794.809750000000010 427.135859999999980
859.500000000000000 422.857149999999990
583.303890000000020 298.114230000000020
579.030759999999990 144.665390000000000
f: 349 tv: 0 nM: 9
425.398799999999990 446.755949999999980
391.803499999999990 470.818789999999980
353.341740000000020 496.580260000000010
307.771520000000010 528.854310000000050
515.209110000000010 431.727260000000000
645.788760000000020 441.459900000000000
714.362370000000060 447.000000000000000
446.932680000000000 296.387819999999980
439.744750000000010 158.297360000000000
f: 349 tv: 1 nM: 9
596.013310000000050 464.343079999999990
606.334719999999950 494.579500000000000
618.595149999999990 528.086300000000050
633.929870000000050 570.212949999999980
658.088560000000030 435.776029999999990
794.883000000000040 427.223389999999990
859.446590000000010 422.956300000000000
583.189210000000000 298.099089999999990
579.031250000000000 144.867189999999990
f: 350 tv: 0 nM: 9
424.837769999999980 446.614350000000000
391.629090000000020 470.920070000000010
353.322720000000000 496.636349999999990
307.635010000000020 528.734990000000040
515.158630000000020 431.040309999999980
645.941040000000040 441.451289999999970
714.362370000000060 447.000000000000000
447.103760000000020 296.440249999999990
439.647859999999980 158.352160000000000
f: 350 tv: 1 nM: 9
595.691040000000040 464.106749999999980
606.360779999999980 494.510560000000000
618.587710000000020 528.118410000000040
633.830630000000040 570.231199999999940
657.951050000000010 435.971650000000010
794.803160000000050 427.143620000000000
859.500000000000000 422.857149999999990
583.278749999999950 298.039829999999990
579.083309999999980 144.781740000000010
f: 351 tv: 0 nM: 9
424.906430000000000 446.754000000000020
391.740419999999970 471.044680000000030
353.430180000000010 496.646390000000000
307.751680000000020 528.815000000000050
515.165709999999990 431.064610000000020
646.166690000000020 441.852939999999990
714.448610000000030 446.957949999999980
446.722230000000020 295.972230000000020
439.826540000000020 158.153060000000010
f: 351 tv: 1 nM: 9
595.458560000000030 464.334259999999970
606.450810000000050 494.655730000000010
618.565799999999970 528.043879999999940
633.862300000000000 570.260679999999980
658.037900000000040 435.886349999999990
794.883000000000040 427.223389999999990
859.446590000000010 422.956300000000000
583.092899999999990 298.057529999999990
579.001949999999970 144.924420000000000
f: 352 tv: 0 nM: 9
424.735900000000020 446.589749999999980
391.686950000000020 470.452699999999990
353.410709999999990 496.700899999999990
307.577060000000020 528.714050000000040
515.332400000000010 431.178560000000000
645.866149999999950 441.744930000000010
714.279300000000030 446.941440000000000
446.596589999999990 296.193179999999980
439.702639999999970 158.255259999999990
f: 352 tv: 1 nM: 9
595.476750000000040 464.110470000000020
606.293270000000010 494.552730000000000
618.665960000000040 528.050899999999960
633.862300000000000 570.159120000000030
658.126279999999950 435.817020000000010
794.817689999999970 427.109379999999990
859.518370000000000 423.091740000000020
583.217099999999960 298.041659999999980
578.869199999999980 144.880770000000010
f: 353 tv: 0 nM: 9
424.773439999999990 446.513030000000010
391.458340000000020 470.662510000000000
353.497709999999980 496.736240000000010
307.692810000000010 528.800659999999990
515.255549999999970 431.116670000000000
646.000000000000000 441.723389999999990
714.362370000000060 447.000000000000000
446.546510000000010 296.447659999999980
439.796389999999970 158.203610000000000
f: 353 tv: 1 nM: 9
595.443239999999950 464.348660000000000
606.318850000000000 493.760859999999980
618.622250000000010 528.052429999999960
633.840879999999970 570.137700000000000
658.047059999999990 435.804440000000000
794.492679999999950 427.384799999999980
859.538090000000010 422.895230000000030
583.182620000000040 298.000000000000000
578.949219999999970 144.726560000000010
f: 354 tv: 0 nM: 9
424.957890000000020 446.768430000000020
391.839900000000000 470.625000000000000
353.459810000000000 496.700899999999990
307.771520000000010 528.854310000000050
515.152280000000020 431.646549999999990
645.876890000000000 441.643219999999990
714.362370000000060 447.000000000000000
446.558989999999990 296.244390000000010
439.702639999999970 158.255259999999990
f: 354 tv: 1 nM: 9
595.359249999999970 464.200589999999980
606.533689999999980 493.334200000000010
618.593079999999990 528.049800000000000
633.793210000000040 570.206789999999960
658.173459999999980 435.846920000000010
794.851009999999970 427.270199999999990
859.446590000000010 422.956300000000000
583.217099999999960 298.041659999999980
579.030759999999990 144.665390000000000
f: 355 tv: 0 nM: 9
424.963349999999990 446.767029999999980
391.785100000000000 471.004239999999980
353.523930000000010 496.832609999999990
307.836610000000010 529.000000000000000
515.133550000000010 431.614899999999980
646.000000000000000 441.846920000000010
714.362370000000060 447.000000000000000
446.877990000000010 295.842260000000010
439.702639999999970 158.255259999999990
f: 355 tv: 1 nM: 9
595.497070000000010 464.219299999999980
606.526979999999980 493.507360000000010
618.595149999999990 528.086300000000050
633.793210000000040 570.206789999999960
658.007389999999990 435.694579999999970
794.780939999999990 427.048979999999970
859.446590000000010 422.956300000000000
583.182620000000040 298.000000000000000
579.156740000000010 144.802249999999990
f: 356 tv: 0 nM: 9
424.908840000000000 446.731780000000010
391.706020000000020 470.562500000000000
353.523930000000010 496.832609999999990
307.886509999999990 529.004940000000030
515.198240000000060 431.597629999999980
645.914980000000010 441.765019999999990
714.448610000000030 446.957949999999980
447.000000000000000 296.209870000000020
439.601069999999990 158.398940000000010
f: 356 tv: 1 nM: 9
596.033140000000000 464.155610000000020
606.471009999999980 493.584529999999970
618.565799999999970 528.043879999999940
633.908750000000050 570.091249999999950
658.000000000000000 435.807309999999970
794.811220000000050 427.311219999999990
859.661929999999980 422.828579999999990
583.092899999999990 298.057529999999990
578.949219999999970 144.726560000000010
f: 357 tv: 0 nM: 9
424.908840000000000 446.731780000000010
391.870970000000000 470.629030000000000
353.550869999999970 496.811950000000020
307.886509999999990 528.850339999999960
515.227780000000050 431.597629999999980
646.000000000000000 441.846920000000010
714.432429999999950 447.094600000000010
446.857149999999990 296.273799999999990
439.656250000000000 158.302079999999990
f: 357 tv: 1 nM: 9
595.700010000000020 464.167570000000010
606.192320000000000 494.606839999999980
618.545470000000020 528.127690000000030
633.908750000000050 570.091249999999950
658.054750000000010 435.728850000000020
794.867370000000050 427.000000000000000
859.538090000000010 422.895230000000030
583.182620000000040 298.000000000000000
578.887820000000030 144.620090000000000
f: 358 tv: 0 nM: 9
425.352140000000020 446.723110000000020
391.674320000000020 470.550450000000010
353.506739999999980 496.844600000000010
307.765319999999970 528.863950000000050
515.133550000000010 431.614899999999980
646.088560000000030 441.932279999999990
714.432429999999950 447.094600000000010
446.429350000000000 296.141300000000000
439.592379999999990 158.326079999999990
f: 358 tv: 1 nM: 9
595.558959999999960 464.092679999999970
606.471990000000010 493.766360000000020
618.629940000000030 528.019840000000040
633.908750000000050 570.091249999999950
658.085019999999990 435.915010000000000
794.929319999999960 426.907620000000010
859.674319999999970 422.844020000000000
583.182620000000040 298.000000000000000
579.000000000000000 144.519229999999990
f: 359 tv: 0 nM: 9
425.118350000000020 446.582830000000000
391.575229999999980 470.619480000000010
353.425929999999990 496.689820000000000
307.691280000000010 528.899350000000030
515.202390000000040 431.261900000000030
646.118410000000040 441.881590000000020
714.349550000000020 447.035399999999980
446.502810000000010 296.294949999999970
439.744750000000010 158.297360000000000
f: 359 tv: 1 nM: 9
595.454039999999960 464.462159999999980
606.447570000000040 494.721769999999990
618.627200000000020 528.026309999999970
633.841369999999980 570.123659999999970
657.952940000000010 435.804440000000000
794.755310000000010 426.909580000000010
859.427249999999960 422.894380000000010
583.182620000000040 298.000000000000000
578.965879999999970 144.734849999999990
f: 360 tv: 0 nM: 9
424.844389999999980 446.630100000000030
391.643739999999980 470.956239999999980
353.332150000000010 498.611879999999990
307.801670000000000 528.818359999999980
515.257389999999990 431.597629999999980
645.909549999999970 441.531920000000010
714.362370000000060 447.000000000000000
446.411470000000010 296.000000000000000
439.697909999999980 158.343750000000000
f: 360 tv: 1 nM: 9
595.511110000000030 464.061100000000010
606.400449999999980 493.710910000000010
618.549989999999980 528.102170000000000
633.841369999999980 570.123659999999970
658.047059999999990 435.868810000000000
794.913149999999970 426.950010000000020
859.267939999999950 422.992830000000030
583.182620000000040 298.000000000000000
579.079529999999980 144.575760000000000
f: 361 tv: 0 nM: 9
424.844389999999980 446.630100000000030
391.686950000000020 470.452699999999990
353.440279999999970 496.754430000000010
307.602050000000020 528.880980000000020
515.180240000000030 431.255800000000020
646.088560000000030 441.776029999999990
714.362370000000060 446.899080000000030
446.329770000000000 296.090419999999990
439.796389999999970 158.203610000000000
f: 361 tv: 1 nM: 9
595.901610000000010 464.061159999999970
606.404779999999960 493.685729999999980
618.634950000000000 527.993349999999960
633.908750000000050 570.091249999999950
658.084600000000020 435.888060000000000
794.909359999999990 426.843410000000010
859.560119999999980 422.838930000000000
583.182620000000040 298.000000000000000
579.035160000000020 144.429689999999990
f: 362 tv: 0 nM: 9
424.844389999999980 446.630100000000030
391.708710000000000 470.947810000000000
353.322720000000000 496.636349999999990
307.801670000000000 528.891660000000000
515.143739999999980 431.422149999999990
645.962340000000040 441.859280000000010
714.482060000000050 446.878940000000000
446.429350000000000 296.141300000000000
439.796389999999970 158.203610000000000
f: 362 tv: 1 nM: 9
595.511110000000030 464.061100000000010
606.167360000000030 494.675839999999990
618.533630000000020 527.934999999999950
633.908750000000050 570.091249999999950
658.068300000000020 435.704860000000000
794.932310000000030 426.890629999999990
859.173580000000020 422.891210000000000
583.182620000000040 298.000000000000000
579.053160000000050 144.738190000000000
f: 363 tv: 0 nM: 9
424.832490000000010 446.652280000000020
391.571750000000010 470.536960000000020
353.268520000000020 496.532410000000030
307.832209999999980 528.859069999999970
515.221559999999950 431.535919999999980
645.896970000000010 441.582920000000000
714.325010000000020 446.924989999999980
446.594449999999990 296.272220000000000
439.647859999999980 158.352160000000000
f: 363 tv: 1 nM: 9
595.511110000000030 464.061100000000010
606.521970000000010 493.534150000000010
618.511049999999950 528.002200000000020
633.862300000000000 570.025390000000020
658.000000000000000 435.833340000000020
794.847959999999940 427.059259999999990
859.407469999999990 422.792509999999990
583.189210000000000 297.900910000000010
579.000000000000000 144.519229999999990
f: 364 tv: 0 nM: 9
424.710660000000020 446.626890000000000
391.675110000000020 470.689880000000020
353.410709999999990 496.700899999999990
307.832209999999980 528.785219999999980
515.266849999999980 431.300569999999990
645.860540000000010 441.755249999999990
714.279300000000030 446.941440000000000
446.535709999999990 296.288450000000010
439.702639999999970 158.255259999999990
f: 364 tv: 1 nM: 9
595.558959999999960 464.092679999999970
606.400449999999980 493.710910000000010
618.320370000000030 528.062739999999960
633.840879999999970 570.137700000000000
657.914980000000010 435.765019999999990
794.867370000000050 427.000000000000000
859.105289999999970 422.921049999999980
583.089720000000060 297.944459999999990
578.952390000000040 144.488100000000000
f: 365 tv: 0 nM: 9
424.902069999999980 446.628879999999980
391.651700000000010 470.600430000000020
353.287379999999980 496.703280000000010
307.832209999999980 528.785219999999980
515.201109999999970 431.228270000000010
645.911439999999970 441.776029999999990
714.432429999999950 446.995479999999990
446.633330000000000 296.049989999999980
439.647859999999980 158.352160000000000
f: 365 tv: 1 nM: 9
595.568670000000000 464.090669999999990
606.599060000000010 493.679260000000000
618.651790000000010 527.933040000000010
633.805849999999960 570.111689999999950
657.958129999999980 435.945800000000020
794.811519999999970 426.845550000000000
859.341130000000020 422.643219999999990
583.000000000000000 297.886959999999990
578.968259999999990 144.686510000000000
f: 366 tv: 0 nM: 9
424.706300000000000 446.866519999999980
391.803409999999990 470.807680000000000
353.477260000000000 496.790889999999990
307.886509999999990 528.850339999999960
515.129519999999960 430.954830000000020
645.745000000000000 441.935000000000000
714.396420000000030 447.130609999999990
446.755949999999980 296.333340000000020
439.647859999999980 158.352160000000000
f: 366 tv: 1 nM: 9
595.478150000000030 464.185790000000000
606.471990000000010 493.766360000000020
618.634950000000000 527.993349999999960
633.758060000000000 570.045709999999990
658.037900000000040 435.734860000000030
794.932310000000030 426.890629999999990
859.515139999999970 422.550509999999970
583.050420000000030 297.910100000000000
578.795470000000020 144.688019999999990
f: 367 tv: 0 nM: 9
424.781099999999980 446.738800000000030
391.576599999999980 470.821289999999980
353.388890000000000 496.726839999999980
307.862730000000000 528.888919999999980
515.289800000000010 431.238650000000010
645.766110000000030 441.873659999999970
714.396420000000030 446.941440000000000
446.648799999999990 296.273799999999990
439.647859999999980 158.352160000000000
f: 367 tv: 1 nM: 9
595.544189999999960 464.066280000000010
606.553649999999950 493.526819999999990
618.565799999999970 528.043879999999940
633.943539999999980 569.989259999999940
658.248720000000050 435.560909999999980
794.788450000000010 426.843410000000010
859.510679999999980 422.385040000000000
583.182620000000040 298.000000000000000
579.000000000000000 144.000000000000000
f: 368 tv: 0 nM: 9
424.832490000000010 446.647220000000000
391.767760000000010 470.390989999999990
353.322720000000000 496.636349999999990
307.832789999999990 528.852300000000010
515.209110000000010 431.727260000000000
645.767389999999980 441.684480000000010
714.279300000000030 446.941440000000000
446.666659999999980 296.866670000000000
439.744750000000010 158.297360000000000
f: 368 tv: 1 nM: 9
595.511110000000030 464.061100000000010
606.435119999999980 493.617799999999990
618.504400000000030 528.087340000000040
633.840879999999970 570.137700000000000
658.000000000000000 435.392519999999990
794.744689999999990 427.021270000000020
859.331480000000060 422.201660000000000
583.278749999999950 298.039829999999990
579.000000000000000 144.000000000000000
f: 369 tv: 0 nM: 9
425.103549999999980 446.100590000000010
391.644099999999980 470.711790000000010
353.322720000000000 496.636349999999990
307.813719999999990 528.813719999999990
515.267460000000030 430.924410000000020
645.822940000000020 441.796879999999990
714.279300000000030 446.941440000000000
446.497250000000010 295.854400000000000
439.675389999999990 158.253919999999990
f: 369 tv: 1 nM: 9
595.511110000000030 464.061100000000010
606.516849999999980 493.622590000000000
618.665160000000010 528.035709999999990
633.840879999999970 570.137700000000000
658.082949999999980 435.631710000000000
794.841369999999980 426.733859999999990
859.368830000000000 422.262299999999980
583.182620000000040 298.000000000000000
578.910279999999940 144.055560000000010
f: 370 tv: 0 nM: 9
424.883240000000000 446.799500000000020
391.383609999999980 470.793090000000010
353.322720000000000 496.636349999999990
307.657719999999980 528.922789999999960
515.250000000000000 431.250000000000000
645.913270000000010 441.857149999999990
714.325680000000030 447.036679999999990
446.533320000000000 295.905550000000010
439.621120000000020 158.162370000000010
f: 370 tv: 1 nM: 9
595.324399999999970 463.979159999999980
606.443419999999950 493.947970000000000
618.517519999999990 528.035089999999970
633.758060000000000 570.045709999999990
658.051450000000050 435.365200000000020
794.734069999999970 426.819149999999980
859.102359999999980 422.210539999999980
583.182620000000040 298.000000000000000
579.000000000000000 144.000000000000000
f: 371 tv: 0 nM: 9
424.844389999999980 446.630100000000030
391.510650000000000 470.768100000000000
353.440279999999970 496.754430000000010
307.661679999999990 528.861689999999950
515.250000000000000 431.250000000000000
645.868039999999950 441.733490000000020
714.182860000000010 446.807860000000010
446.533320000000000 295.905550000000010
439.796389999999970 158.203610000000000
f: 371 tv: 1 nM: 9
595.611999999999970 464.068300000000020
606.133360000000040 495.013730000000010
618.612060000000040 528.116390000000020
633.881710000000000 569.932800000000040
657.953430000000030 435.487730000000000
794.706050000000000 426.821440000000000
859.466680000000000 422.094449999999990
583.182620000000040 298.000000000000000
578.910279999999940 144.055560000000010
f: 372 tv: 0 nM: 9
424.950530000000010 446.690090000000000
391.651520000000000 470.748929999999970
353.353610000000000 496.691440000000000
307.748350000000020 528.722049999999970
515.273010000000000 431.307459999999990
645.612489999999980 441.302489999999980
714.396420000000030 446.941440000000000
446.344449999999990 296.049989999999980
439.796389999999970 158.203610000000000
f: 372 tv: 1 nM: 9
595.485660000000050 464.043090000000010
606.361689999999950 494.423400000000020
618.612060000000040 528.116390000000020
633.881710000000000 569.932800000000040
658.189880000000020 435.276430000000000
794.355099999999990 427.333340000000020
859.527339999999980 422.174870000000000
583.252200000000020 298.000000000000000
578.971800000000030 144.395160000000000
f: 373 tv: 0 nM: 9
425.347140000000020 446.191070000000020
391.590149999999990 470.811460000000010
353.322720000000000 496.636349999999990
307.748350000000020 528.722049999999970
515.268980000000060 431.412289999999980
645.538019999999960 441.755429999999990
714.396420000000030 446.941440000000000
446.818760000000000 296.000000000000000
439.796389999999970 158.203610000000000
f: 373 tv: 1 nM: 9
595.519649999999960 463.985959999999980
606.371639999999960 494.011259999999990
618.575560000000000 527.977780000000050
633.928160000000050 570.000000000000000
658.034729999999970 435.344910000000030
794.748659999999970 426.756680000000020
859.558530000000020 422.143620000000000
583.072630000000000 298.072659999999980
579.060489999999960 144.241940000000000
f: 374 tv: 0 nM: 9
424.986690000000010 446.736690000000010
391.743409999999980 470.752200000000020
353.322720000000000 496.636349999999990
307.641390000000000 528.727600000000050
515.327390000000040 431.297610000000020
645.915399999999980 441.538450000000010
714.266480000000000 446.761779999999990
446.744320000000020 296.000000000000000
439.714659999999980 158.113630000000000
f: 374 tv: 1 nM: 9
596.033140000000000 464.155610000000020
606.337580000000000 494.410250000000020
618.596859999999990 527.889649999999960
633.928160000000050 570.000000000000000
658.020200000000050 435.454560000000010
794.909300000000030 426.875639999999980
859.558530000000020 422.143620000000000
583.122859999999950 298.096990000000010
579.000000000000000 144.000000000000000
f: 375 tv: 0 nM: 9
424.836729999999990 446.841830000000020
391.695740000000000 470.851069999999990
353.341740000000020 496.580260000000010
307.659850000000010 528.731319999999980
515.372070000000010 431.168610000000000
645.787540000000040 441.536250000000000
714.431580000000050 446.955199999999990
446.972379999999990 295.791409999999980
439.796389999999970 158.203610000000000
f: 375 tv: 1 nM: 9
595.475280000000000 464.019229999999990
606.442019999999960 493.579709999999980
618.568300000000020 528.010989999999990
633.860230000000000 570.045709999999990
658.165830000000030 435.475619999999990
794.743159999999990 426.642090000000000
859.524170000000030 422.190859999999990
583.122859999999950 298.096990000000010
579.000000000000000 144.000000000000000
f: 376 tv: 0 nM: 9
424.844389999999980 446.630100000000030
391.700010000000020 470.843480000000000
353.186370000000010 496.445470000000000
307.495000000000000 528.788329999999970
515.328309999999990 431.370479999999990
645.767879999999990 441.573980000000010
714.481630000000000 447.000000000000000
446.429350000000000 296.141300000000000
439.647859999999980 158.352160000000000
f: 376 tv: 1 nM: 9
595.429319999999960 464.195650000000000
606.339720000000060 493.681820000000020
618.589290000000010 527.924129999999990
633.830199999999990 569.923769999999990
658.082949999999980 435.631710000000000
794.705379999999990 426.583770000000020
859.575740000000000 422.358580000000020
583.217099999999960 298.041659999999980
578.945129999999950 144.335370000000010
f: 377 tv: 0 nM: 9
424.975919999999970 446.609620000000010
391.501980000000000 470.819459999999990
353.388890000000000 496.726839999999980
307.744899999999970 528.765319999999970
515.273010000000000 431.307459999999990
645.567630000000010 441.779420000000020
714.362370000000060 446.899080000000030
446.533320000000000 296.094449999999990
439.621120000000020 158.162370000000010
f: 377 tv: 1 nM: 9
595.631039999999980 464.088230000000010
606.649720000000000 493.281740000000010
618.750000000000000 527.859619999999950
633.860230000000000 569.954290000000010
658.079470000000010 435.383179999999980
794.981930000000030 427.059259999999990
859.702639999999970 422.139459999999990
583.145080000000010 297.966520000000000
578.858640000000040 144.215190000000010
f: 378 tv: 0 nM: 9
425.132600000000020 446.842530000000010
391.592930000000020 470.438049999999980
353.375000000000000 496.549100000000010
307.744899999999970 528.765319999999970
515.220950000000020 431.122099999999990
645.713499999999950 441.500000000000000
714.362370000000060 446.899080000000030
446.677770000000010 296.094449999999990
439.796879999999990 158.265629999999990
f: 378 tv: 1 nM: 9
595.652649999999990 463.968410000000010
606.343750000000000 493.656250000000000
618.581850000000030 527.966800000000030
633.860840000000050 570.031070000000000
658.043149999999970 435.570470000000000
794.753910000000020 426.835080000000000
859.558530000000020 422.143620000000000
583.127259999999980 297.899569999999980
579.000000000000000 144.000000000000000
f: 379 tv: 0 nM: 9
424.799989999999980 446.920009999999990
391.572360000000000 470.462710000000020
353.322720000000000 496.636349999999990
307.741550000000020 528.687500000000000
515.251530000000000 431.285709999999990
645.641420000000040 441.444459999999990
714.325680000000030 446.844020000000000
446.614140000000020 296.000000000000000
439.750000000000000 158.250000000000000
f: 379 tv: 1 nM: 9
595.469969999999990 463.959020000000010
606.356139999999980 493.653290000000030
618.558470000000060 528.097409999999970
633.790960000000040 570.077880000000050
658.186889999999950 435.598140000000000
794.841369999999980 426.733889999999970
859.349979999999960 422.227780000000000
583.217099999999960 298.041659999999980
579.000000000000000 144.117279999999990
f: 380 tv: 0 nM: 9
425.029420000000020 446.812839999999990
391.623290000000000 470.333340000000020
353.322720000000000 496.636349999999990
307.494869999999990 528.686649999999990
515.221250000000050 431.428159999999990
645.598389999999990 441.475399999999980
714.411190000000030 446.799069999999970
446.297360000000030 296.039460000000020
439.702639999999970 158.255259999999990
f: 380 tv: 1 nM: 9
595.377809999999950 463.916659999999980
606.404779999999960 493.685729999999980
618.517460000000030 528.056760000000050
633.812500000000000 569.978269999999950
658.103389999999990 435.550479999999990
794.776309999999970 426.850010000000000
859.689570000000000 422.002749999999990
583.092899999999990 297.942470000000010
579.035160000000020 144.429689999999990
f: 381 tv: 0 nM: 9
425.032440000000010 446.705409999999970
391.933319999999980 469.483340000000000
353.263759999999990 496.644499999999990
307.235810000000010 528.898929999999950
515.289800000000010 431.238650000000010
646.000000000000000 441.846920000000010
714.448610000000030 446.957949999999980
446.596589999999990 296.193179999999980
439.702639999999970 158.255259999999990
f: 381 tv: 1 nM: 9
595.372309999999970 464.101069999999990
606.435119999999980 493.617799999999990
618.517519999999990 528.035089999999970
633.839169999999970 570.009459999999990
657.982790000000020 435.507389999999990
794.776309999999970 426.850010000000000
859.396060000000030 422.120790000000000
583.182620000000040 298.000000000000000
578.974550000000020 144.258469999999990
f: 382 tv: 0 nM: 9
425.151430000000000 446.748569999999970
391.760679999999980 470.987180000000020
353.322720000000000 496.636349999999990
307.370180000000000 528.877200000000020
515.289800000000010 431.238650000000010
646.088070000000020 441.904139999999980
714.409729999999970 446.983790000000000
446.596589999999990 296.193179999999980
439.734379999999990 158.203129999999990
f: 382 tv: 1 nM: 9
595.398379999999970 464.315519999999990
606.282900000000040 494.313600000000010
618.554570000000010 527.845460000000000
633.817930000000050 570.035340000000020
658.000000000000000 435.693879999999980
794.934999999999950 427.105009999999990
859.522950000000040 422.681120000000020
583.182620000000040 298.000000000000000
578.887079999999970 144.387100000000000
f: 383 tv: 0 nM: 9
424.860540000000010 446.813170000000010
391.672329999999990 470.848940000000030
353.322720000000000 496.636349999999990
307.621669999999990 528.974979999999960
515.313539999999990 431.220340000000020
645.952940000000010 441.868810000000000
714.279300000000030 446.941440000000000
446.488890000000030 296.238890000000030
439.734379999999990 158.203129999999990
f: 383 tv: 1 nM: 9
595.511110000000030 464.061100000000010
606.622439999999980 493.260190000000020
618.547299999999950 527.880620000000020
633.782410000000030 569.917540000000030
658.037659999999960 435.708559999999980
794.892090000000050 426.850010000000000
859.409729999999970 422.695130000000010
583.278749999999950 297.960170000000010
578.986449999999990 144.470930000000010
f: 384 tv: 0 nM: 9
424.854159999999980 446.708340000000020
391.740419999999970 471.044680000000030
353.322720000000000 496.636349999999990
307.661679999999990 528.861689999999950
515.278990000000020 431.099460000000020
646.085019999999990 441.765019999999990
714.518370000000000 447.055049999999990
446.429350000000000 296.141300000000000
439.702639999999970 158.255259999999990
f: 384 tv: 1 nM: 9
595.781070000000000 464.145940000000000
606.559259999999990 493.224210000000030
618.902100000000020 528.068729999999960
633.793210000000040 569.979739999999990
658.037900000000040 435.734860000000030
794.769840000000040 426.883609999999980
859.588809999999970 422.799069999999970
583.182620000000040 298.000000000000000
578.880980000000020 144.488100000000000
f: 385 tv: 0 nM: 9
424.764860000000000 446.759889999999980
391.753330000000010 470.786679999999990
353.322720000000000 496.636349999999990
307.684570000000010 528.822139999999990
515.372070000000010 431.168610000000000
646.000000000000000 441.678220000000010
714.518370000000000 447.055049999999990
446.429350000000000 296.141300000000000
439.702639999999970 158.255259999999990
f: 385 tv: 1 nM: 9
595.947509999999970 464.277499999999970
606.015750000000030 494.988189999999970
618.911740000000010 528.029419999999960
633.887079999999970 569.989259999999940
658.085019999999990 435.765019999999990
794.794859999999970 426.874360000000020
859.924440000000000 422.011630000000030
583.278749999999950 297.960170000000010
578.952390000000040 144.488100000000000
f: 386 tv: 0 nM: 9
424.875000000000000 446.729159999999980
391.856229999999980 470.909879999999990
353.378449999999990 496.667419999999990
307.684570000000010 528.822139999999990
515.187500000000000 431.000000000000000
645.951289999999970 441.702580000000010
714.500000000000000 446.857149999999990
446.502810000000010 296.294949999999970
439.697909999999980 158.343750000000000
f: 386 tv: 1 nM: 9
595.584719999999950 464.163850000000020
606.290589999999950 494.512819999999980
618.614010000000010 527.964910000000030
633.943539999999980 569.989259999999940
658.000000000000000 435.774990000000000
794.691339999999970 426.772949999999980
859.880859999999980 422.396360000000020
583.278749999999950 297.960170000000010
579.049260000000000 144.606060000000010
f: 387 tv: 0 nM: 9
424.972690000000000 446.762299999999980
391.779479999999980 470.851530000000030
353.466220000000020 496.731990000000000
307.765319999999970 528.836729999999990
515.289800000000010 431.238650000000010
645.975710000000050 441.417480000000010
714.459899999999950 446.884430000000010
446.426150000000010 296.340910000000010
439.656250000000000 158.302079999999990
f: 387 tv: 1 nM: 9
596.206599999999980 464.216830000000020
606.268739999999980 494.610410000000000
618.614010000000010 527.964910000000030
633.744509999999990 570.140689999999950
658.000000000000000 435.833340000000020
794.892090000000050 426.850010000000000
859.318850000000000 422.568879999999980
583.217099999999960 297.958340000000020
579.084600000000020 144.519229999999990
f: 388 tv: 0 nM: 9
425.022220000000000 446.727780000000000
392.237610000000020 470.688109999999990
353.364260000000000 496.606319999999980
307.748350000000020 528.893069999999970
515.187500000000000 431.000000000000000
645.952270000000000 441.592960000000010
714.279300000000030 446.941440000000000
446.533320000000000 296.094449999999990
439.601069999999990 158.398940000000010
f: 388 tv: 1 nM: 9
595.658320000000000 463.936100000000010
606.282590000000030 494.291290000000000
618.589290000000010 527.924129999999990
633.769229999999990 570.104370000000020
658.037900000000040 435.886349999999990
794.841369999999980 427.083340000000020
859.464290000000010 422.189570000000000
583.182620000000040 298.000000000000000
579.049260000000000 144.606060000000010
f: 389 tv: 0 nM: 9
424.898349999999990 446.651090000000010
392.140379999999990 470.635470000000000
353.268520000000020 496.532410000000030
307.684570000000010 528.882569999999990
515.335199999999990 431.045439999999990
646.024289999999950 441.417480000000010
714.362370000000060 447.000000000000000
446.329770000000000 296.090419999999990
439.796389999999970 158.203610000000000
f: 389 tv: 1 nM: 9
595.984919999999990 464.344209999999980
606.269040000000020 494.540250000000010
618.627200000000020 528.026309999999970
633.782410000000030 570.144589999999990
658.000000000000000 435.846920000000010
794.914549999999960 427.103029999999990
859.343570000000000 422.296080000000020
583.089720000000060 298.055540000000010
579.050780000000030 144.726560000000010
f: 390 tv: 0 nM: 9
424.962370000000020 446.564509999999980
392.151520000000000 471.313840000000030
353.334900000000000 496.622650000000020
307.788329999999970 528.815000000000050
515.289800000000010 431.238650000000010
645.730770000000010 441.825650000000000
714.411190000000030 446.901860000000000
446.329770000000000 296.090419999999990
439.744750000000010 158.297360000000000
f: 390 tv: 1 nM: 9
595.454290000000010 464.239260000000000
606.190000000000050 495.033999999999990
618.651790000000010 527.933040000000010
633.888310000000050 570.055849999999960
658.085019999999990 435.765019999999990
794.841369999999980 426.733859999999990
859.588989999999970 422.324610000000010
583.182620000000040 298.000000000000000
578.979860000000030 144.564510000000010
f: 391 tv: 0 nM: 9
425.029909999999970 446.682070000000010
392.301480000000030 470.801480000000030
353.337100000000020 496.733029999999990
307.834439999999970 528.781430000000000
515.117799999999990 431.186770000000020
645.979190000000020 441.765629999999990
714.362370000000060 447.000000000000000
446.596589999999990 296.193179999999980
439.647859999999980 158.352160000000000
f: 391 tv: 1 nM: 9
595.469969999999990 464.128420000000010
606.225710000000050 495.200380000000000
618.629940000000030 528.019840000000040
633.888310000000050 570.055849999999960
658.166690000000020 436.000000000000000
794.796879999999990 426.911470000000010
859.547490000000040 422.562500000000000
583.217099999999960 298.041659999999980
579.112179999999970 144.620090000000000
f: 392 tv: 0 nM: 9
425.117160000000010 446.645719999999980
392.421569999999970 470.980410000000010
353.268520000000020 496.532410000000030
307.886509999999990 528.850339999999960
515.314449999999970 431.600619999999990
645.858889999999970 442.002470000000020
714.279300000000030 446.941440000000000
446.742799999999990 296.026430000000000
439.647859999999980 158.352160000000000
f: 392 tv: 1 nM: 9
596.033140000000000 464.155610000000020
606.695979999999960 493.326630000000020
618.524350000000030 528.002200000000020
633.826900000000020 570.104370000000020
658.215329999999990 435.972780000000000
794.934999999999950 427.105009999999990
859.644350000000030 422.690740000000010
583.089720000000060 297.944459999999990
579.015869999999950 144.654750000000010
f: 393 tv: 0 nM: 9
424.908840000000000 446.731780000000010
392.238920000000010 470.729060000000000
353.440279999999970 496.754430000000010
307.856200000000000 528.813719999999990
515.244199999999980 431.366269999999990
645.918270000000010 441.918270000000010
714.279300000000030 446.941440000000000
446.531920000000010 296.079770000000000
439.647859999999980 158.352160000000000
f: 393 tv: 1 nM: 9
596.022830000000000 464.192900000000010
606.333309999999980 494.648129999999980
618.651790000000010 527.933040000000010
633.826900000000020 570.104370000000020
658.166690000000020 436.000000000000000
794.932310000000030 427.109379999999990
859.675230000000060 422.752560000000020
583.182620000000040 298.000000000000000
579.082030000000030 144.578129999999990
f: 394 tv: 0 nM: 9
424.844389999999980 446.630100000000030
392.281560000000010 470.995150000000020
353.410709999999990 496.700899999999990
307.860200000000020 528.820740000000000
515.228389999999990 431.697540000000000
645.933660000000030 441.683690000000010
714.518370000000000 447.055049999999990
446.395170000000010 296.190859999999990
439.702639999999970 158.255259999999990
f: 394 tv: 1 nM: 9
595.660219999999980 464.099460000000020
606.521970000000010 493.534150000000010
618.786070000000000 527.676759999999940
633.904720000000000 570.327329999999960
658.000000000000000 435.833340000000020
794.487979999999990 427.536070000000000
859.376219999999990 423.057129999999970
583.182620000000040 298.000000000000000
579.000000000000000 144.634610000000010
f: 395 tv: 0 nM: 9
424.883850000000000 446.691930000000010
392.107640000000000 471.168150000000030
353.322720000000000 496.636349999999990
307.832209999999980 528.859069999999970
515.113100000000030 431.250000000000000
645.913270000000010 441.857149999999990
714.448610000000030 446.957949999999980
446.533320000000000 295.905550000000010
439.734379999999990 158.203129999999990
f: 395 tv: 1 nM: 9
595.646730000000050 464.211950000000000
606.548520000000050 493.553409999999990
618.643800000000060 527.966800000000030
633.885130000000000 570.206789999999960
658.085019999999990 435.915010000000000
794.913149999999970 427.171049999999980
859.481630000000000 423.055049999999990
583.217099999999960 298.041659999999980
578.887820000000030 144.620090000000000
f: 396 tv: 0 nM: 9
425.344820000000030 446.874390000000010
391.709529999999970 470.981319999999980
353.430180000000010 496.646390000000000
307.761990000000030 528.785949999999960
515.216310000000020 431.418549999999980
645.811280000000010 441.541659999999980
714.279300000000030 446.941440000000000
446.614140000000020 296.000000000000000
439.796389999999970 158.203610000000000
f: 396 tv: 1 nM: 9
596.096369999999980 464.117189999999990
606.309939999999980 494.203610000000030
618.643800000000060 527.966800000000030
633.793210000000040 570.206789999999960
658.173459999999980 435.979580000000000
794.776309999999970 427.149990000000000
859.589110000000010 422.643550000000000
583.278749999999950 297.960170000000010
578.887820000000030 144.620090000000000
f: 397 tv: 0 nM: 9
424.862430000000020 446.621699999999980
391.640170000000010 470.972809999999980
353.300450000000010 496.580260000000010
307.818789999999980 528.781860000000050
515.289800000000010 431.238650000000010
645.867489999999980 441.582490000000010
714.411190000000030 446.901860000000000
446.395170000000010 296.190859999999990
439.647859999999980 158.352160000000000
f: 397 tv: 1 nM: 9
595.994929999999950 464.308069999999990
606.596679999999990 493.634430000000010
618.942139999999990 528.148739999999980
633.793210000000040 570.206789999999960
658.133850000000050 435.800509999999970
794.776309999999970 426.850010000000000
859.776179999999950 422.795230000000000
583.567440000000030 298.016270000000020
579.090029999999960 144.649990000000000
f: 398 tv: 0 nM: 9
424.908840000000000 446.731780000000010
391.824279999999990 471.165280000000000
353.359100000000010 496.600010000000000
307.761990000000030 528.785949999999960
515.233340000000000 431.350010000000000
645.573300000000020 441.554959999999990
714.362370000000060 447.000000000000000
446.612059999999990 296.054599999999990
439.702639999999970 158.255259999999990
f: 398 tv: 1 nM: 9
595.550290000000020 464.134059999999980
606.404779999999960 493.685729999999980
618.875000000000000 528.211059999999970
633.904720000000000 570.327329999999960
658.047059999999990 435.804440000000000
794.776309999999970 426.850010000000000
859.848510000000030 422.505069999999990
583.278749999999950 298.039829999999990
579.124019999999970 144.498030000000000
f: 399 tv: 0 nM: 9
425.080570000000020 446.669429999999980
391.668240000000030 470.452609999999990
353.410709999999990 496.700899999999990
307.931330000000000 528.779909999999970
515.289800000000010 431.238650000000010
645.587099999999960 441.620790000000000
714.362370000000060 447.000000000000000
446.534940000000010 296.190859999999990
439.702639999999970 158.255259999999990
f: 399 tv: 1 nM: 9
595.952639999999970 464.194729999999990
606.379090000000020 493.832550000000030
618.541500000000040 528.273869999999990
633.908750000000050 570.091249999999950
658.085019999999990 435.915010000000000
794.867370000000050 427.000000000000000
859.972470000000040 422.472500000000030
583.278749999999950 298.039829999999990
579.148440000000050 144.703129999999990
f: 400 tv: 0 nM: 9
424.962370000000020 446.564509999999980
391.838230000000010 470.514709999999980
353.397769999999980 496.720000000000030
307.655179999999970 528.806879999999980
515.411619999999970 431.149170000000030
645.811100000000010 441.633330000000000
714.362370000000060 447.000000000000000
446.497250000000010 296.041200000000000
439.697909999999980 158.343750000000000
f: 400 tv: 1 nM: 9
595.910520000000020 464.415799999999990
606.431270000000040 493.703800000000000
618.864929999999960 528.195560000000000
633.908750000000050 570.091249999999950
658.046140000000040 435.788850000000020
794.867370000000050 427.000000000000000
859.842530000000010 422.532500000000030
583.378360000000040 298.000000000000000
579.096440000000030 144.529529999999990
f: 401 tv: 0 nM: 9
424.917080000000000 446.613069999999990
392.166659999999980 471.692630000000010
353.489590000000020 497.389590000000000
307.596889999999970 528.927310000000030
515.251530000000000 431.535919999999980
646.012939999999960 441.994809999999970
714.206419999999980 446.862399999999980
446.385859999999980 296.184779999999990
439.601069999999990 158.398940000000010
f: 401 tv: 1 nM: 9
595.475280000000000 464.228029999999990
606.675230000000060 493.726620000000030
618.651790000000010 527.933040000000010
633.908750000000050 570.091249999999950
658.133850000000050 435.886349999999990
794.867370000000050 427.000000000000000
859.791259999999970 422.747560000000020
583.182620000000040 298.000000000000000
579.169369999999960 144.302050000000010
f: 402 tv: 0 nM: 9
424.803920000000010 447.024510000000020
391.757450000000010 471.159580000000010
353.430180000000010 496.646390000000000
307.799989999999980 528.882749999999990
515.221250000000050 431.428159999999990
645.822210000000040 441.744449999999970
714.448610000000030 446.957949999999980
446.429350000000000 296.141300000000000
439.796389999999970 158.203610000000000
f: 402 tv: 1 nM: 9
596.037659999999960 464.134400000000030
606.720640000000000 493.704220000000020
618.806330000000000 527.824340000000010
633.908750000000050 570.091249999999950
658.088560000000030 435.776029999999990
794.867370000000050 427.000000000000000
859.762269999999940 422.585780000000000
583.182620000000040 298.000000000000000
579.161560000000010 144.634610000000010
f: 403 tv: 0 nM: 9
424.729460000000020 446.862300000000000
392.004210000000000 471.239500000000020
353.379390000000000 496.844299999999980
307.832209999999980 528.785219999999980
515.221250000000050 431.428159999999990
645.675290000000020 441.709780000000020
714.338070000000020 446.714290000000010
446.448849999999990 296.000000000000000
439.647859999999980 158.352160000000000
f: 403 tv: 1 nM: 9
595.485289999999960 464.032350000000010
606.642209999999980 493.844020000000000
618.294250000000030 529.509030000000050
633.877690000000030 570.162230000000020
658.007569999999990 435.763820000000010
794.867370000000050 427.000000000000000
859.732300000000010 422.409089999999990
583.294369999999960 297.850460000000000
579.115360000000010 144.488460000000000
f: 404 tv: 0 nM: 9
424.845950000000020 446.957060000000010
391.895840000000020 470.608790000000000
353.435180000000000 496.574070000000010
307.922820000000000 528.721499999999990
515.187500000000000 431.000000000000000
645.719240000000010 441.604280000000020
714.830870000000000 446.997560000000020
446.658050000000000 296.204009999999980
439.601069999999990 158.398940000000010
f: 404 tv: 1 nM: 9
595.437500000000000 464.011349999999990
606.471990000000010 493.766360000000020
618.422119999999950 529.469180000000050
633.862610000000020 570.241760000000000
658.000000000000000 435.819790000000010
794.841369999999980 426.959690000000020
859.885189999999970 422.415799999999990
583.217099999999960 297.958340000000020
579.000000000000000 144.519229999999990
f: 405 tv: 0 nM: 9
425.090669999999990 446.813480000000030
391.706660000000000 470.700010000000020
353.344330000000010 496.504730000000000
307.941680000000020 528.775020000000040
515.255549999999970 431.116670000000000
645.819150000000040 441.723389999999990
714.538090000000010 446.933319999999980
446.553560000000000 296.202389999999980
439.647859999999980 158.352160000000000
f: 405 tv: 1 nM: 9
595.485660000000050 464.043090000000010
606.464969999999990 493.778050000000010
618.308899999999990 529.533940000000030
633.771730000000050 570.171200000000000
658.037900000000040 435.886349999999990
794.753910000000020 426.835080000000000
859.965450000000030 422.678189999999970
583.278749999999950 298.039829999999990
579.035160000000020 144.429689999999990
f: 406 tv: 0 nM: 9
425.614039999999990 446.868409999999980
391.571440000000000 470.676480000000030
353.410709999999990 496.700899999999990
307.748350000000020 528.820740000000000
515.319759999999970 431.279080000000020
645.876340000000030 441.755490000000010
714.362370000000060 446.899080000000030
447.056980000000010 296.322780000000020
439.702639999999970 158.255259999999990
f: 406 tv: 1 nM: 9
595.901610000000010 464.061159999999970
606.270139999999970 494.870970000000000
618.635989999999990 528.008789999999980
633.840879999999970 570.137700000000000
657.872010000000050 435.864750000000020
794.841369999999980 426.959690000000020
859.654419999999960 422.546569999999970
583.314759999999980 298.002230000000000
579.161560000000010 144.634610000000010
f: 407 tv: 0 nM: 9
425.583340000000020 446.916659999999980
391.792939999999990 470.790740000000030
353.446440000000000 496.549100000000010
307.765319999999970 528.714290000000010
515.251530000000000 431.535919999999980
645.836980000000040 441.798920000000010
714.448610000000030 446.957949999999980
446.921690000000010 296.102420000000000
439.647859999999980 158.352160000000000
f: 407 tv: 1 nM: 9
595.401669999999970 464.182590000000000
606.246949999999970 494.860320000000000
618.611570000000030 528.137330000000020
633.873659999999970 570.065799999999970
657.952940000000010 435.972780000000000
794.841369999999980 426.959690000000020
859.752500000000050 422.524749999999980
583.314759999999980 298.002230000000000
578.922000000000030 144.530000000000000
f: 408 tv: 0 nM: 9
425.276889999999980 446.604829999999990
391.743350000000020 470.623899999999990
353.322720000000000 496.636349999999990
307.828340000000030 528.775020000000040
515.313539999999990 431.220340000000020
645.918459999999980 441.788050000000000
714.279300000000030 446.941440000000000
446.751469999999980 296.052640000000000
439.702639999999970 158.255259999999990
f: 408 tv: 1 nM: 9
595.429319999999960 464.195650000000000
606.271610000000010 494.713990000000020
618.572999999999980 527.984500000000030
633.840879999999970 570.137700000000000
657.866149999999950 435.972230000000020
794.776309999999970 426.850010000000000
859.661929999999980 422.714290000000010
583.217099999999960 297.958340000000020
578.935060000000020 144.588580000000010
f: 409 tv: 0 nM: 9
425.242680000000010 446.713439999999990
392.376190000000010 470.942870000000030
353.410709999999990 496.700899999999990
307.883449999999980 528.771970000000010
515.266849999999980 431.300569999999990
646.090450000000030 441.882970000000000
714.279300000000030 446.941440000000000
446.596589999999990 296.193179999999980
439.796389999999970 158.337629999999990
f: 409 tv: 1 nM: 9
595.545470000000020 464.073849999999990
606.202390000000040 495.134920000000020
618.558719999999990 528.076109999999970
633.873659999999970 570.065799999999970
657.882200000000010 435.420680000000000
794.932310000000030 427.109379999999990
859.540399999999980 422.565639999999970
583.217099999999960 297.958340000000020
579.010130000000000 144.607730000000000
f: 410 tv: 0 nM: 9
425.242680000000010 446.713439999999990
392.365200000000020 470.811280000000010
353.546600000000010 497.173740000000010
307.796229999999980 528.840760000000050
515.189570000000000 431.387360000000000
645.909549999999970 441.670230000000000
714.411190000000030 446.901860000000000
446.596589999999990 296.193179999999980
439.711549999999990 158.453290000000010
f: 410 tv: 1 nM: 9
595.401669999999970 464.182590000000000
606.526979999999980 493.507360000000010
618.581850000000030 527.966800000000030
633.908750000000050 570.091249999999950
657.965940000000050 435.874360000000020
794.867370000000050 427.000000000000000
859.507510000000020 422.622500000000000
583.182620000000040 298.000000000000000
579.120970000000060 144.693540000000010
f: 411 tv: 0 nM: 9
425.018620000000000 446.795230000000000
391.597840000000020 470.593480000000000
353.322720000000000 496.636349999999990
307.914980000000010 528.738100000000030
515.268980000000060 431.412289999999980
646.085019999999990 441.935000000000000
714.500000000000000 446.857149999999990
447.082269999999990 296.107599999999990
439.647859999999980 158.352160000000000
f: 411 tv: 1 nM: 9
595.485660000000050 464.043090000000010
606.319820000000050 494.040529999999990
618.464420000000020 527.982240000000050
633.819889999999990 570.102170000000000
658.039490000000000 435.902620000000010
794.796879999999990 426.911470000000010
859.337520000000040 422.682500000000000
583.089720000000060 298.055540000000010
579.036870000000020 144.635250000000010
f: 412 tv: 0 nM: 9
425.722870000000000 446.891419999999980
391.850649999999970 471.047610000000020
353.231479999999980 496.587949999999980
307.927370000000000 528.873290000000000
515.150020000000040 431.314700000000020
646.085019999999990 441.765019999999990
714.500000000000000 446.857149999999990
447.082269999999990 296.107599999999990
439.702639999999970 158.255259999999990
f: 412 tv: 1 nM: 9
595.475280000000000 464.019229999999990
606.310240000000020 494.136169999999990
618.580379999999990 527.950870000000010
633.908750000000050 570.091249999999950
658.000000000000000 435.774990000000000
794.932310000000030 426.890629999999990
859.433840000000030 422.713230000000010
583.224979999999960 297.975010000000000
578.872989999999960 144.674610000000000
f: 413 tv: 0 nM: 9
425.318969999999980 446.727019999999980
391.935790000000000 470.788999999999990
353.341740000000020 496.580260000000010
308.000000000000000 528.915039999999980
515.216369999999980 431.535100000000000
646.203610000000030 441.796389999999970
714.500000000000000 446.857149999999990
447.053470000000000 296.106929999999980
439.796389999999970 158.203610000000000
f: 413 tv: 1 nM: 9
595.522699999999990 464.147740000000000
606.388609999999970 493.722750000000020
618.554570000000010 527.845460000000000
633.888310000000050 570.055849999999960
657.971679999999990 435.796389999999970
794.796879999999990 426.911470000000010
859.371279999999960 422.722780000000000
583.217099999999960 297.958340000000020
579.082030000000030 144.695310000000010
f: 414 tv: 0 nM: 9
425.204410000000000 446.859129999999990
391.716830000000020 470.712400000000000
353.341740000000020 496.580260000000010
308.085019999999990 528.812930000000050
515.160520000000020 431.709870000000020
646.007690000000030 441.856420000000010
714.381960000000050 446.849550000000020
446.511630000000030 295.901149999999970
439.796389999999970 158.203610000000000
f: 414 tv: 1 nM: 9
595.511110000000030 464.061100000000010
606.269040000000020 494.540250000000010
618.554570000000010 527.845460000000000
633.908750000000050 570.091249999999950
658.037900000000040 435.886349999999990
794.796879999999990 426.911470000000010
859.485410000000000 422.742709999999990
583.089720000000060 298.055540000000010
579.082030000000030 144.695310000000010
f: 415 tv: 0 nM: 9
425.042790000000020 446.676480000000030
391.699549999999990 470.442659999999990
353.341740000000020 496.580260000000010
308.000000000000000 528.771790000000010
515.204290000000010 431.759160000000010
646.163270000000010 441.923459999999980
714.461909999999990 447.000000000000000
446.533320000000000 296.094449999999990
439.601069999999990 158.398940000000010
f: 415 tv: 1 nM: 9
595.575680000000030 464.027040000000000
606.379090000000020 493.832550000000030
618.554570000000010 527.845460000000000
633.888310000000050 570.055849999999960
658.084600000000020 435.888060000000000
794.867370000000050 427.000000000000000
859.381170000000000 422.702969999999990
583.050420000000030 297.826750000000000
578.887820000000030 144.722440000000010
f: 416 tv: 0 nM: 9
424.694459999999990 446.648990000000030
391.800450000000010 470.616969999999980
353.325809999999990 496.667419999999990
307.968320000000010 528.821649999999980
515.251530000000000 431.535919999999980
646.173459999999980 442.020420000000000
714.500000000000000 446.857149999999990
446.471589999999990 296.193179999999980
439.750000000000000 158.250000000000000
f: 416 tv: 1 nM: 9
595.843079999999990 464.034580000000010
606.341130000000020 494.480930000000000
618.554570000000010 527.845460000000000
633.908750000000050 570.091249999999950
658.006960000000050 435.511570000000010
794.739559999999980 426.791659999999980
859.353520000000000 422.611110000000000
583.182620000000040 298.000000000000000
579.035160000000020 144.429689999999990
f: 417 tv: 0 nM: 9
424.755159999999990 446.750000000000000
391.812189999999990 470.443670000000000
353.322720000000000 496.636349999999990
307.903959999999980 528.741700000000040
515.316829999999980 431.421510000000010
646.000000000000000 441.833340000000020
714.396420000000030 446.941440000000000
446.429350000000000 296.043490000000020
439.702639999999970 158.255259999999990
f: 417 tv: 1 nM: 9
595.519649999999960 463.985959999999980
606.404779999999960 493.685729999999980
618.524350000000030 528.002200000000020
633.908750000000050 570.091249999999950
657.952940000000010 435.804440000000000
794.739559999999980 426.911470000000010
859.353520000000000 422.611110000000000
583.089720000000060 297.944459999999990
579.052429999999960 144.564510000000010
f: 418 tv: 0 nM: 9
425.648010000000000 446.674350000000000
391.833340000000020 470.594600000000010
353.341740000000020 496.580260000000010
307.655179999999970 528.903440000000050
515.320740000000000 431.600619999999990
646.113650000000010 441.886349999999990
714.325680000000030 446.844020000000000
446.642060000000010 296.125000000000000
439.702639999999970 158.255259999999990
f: 418 tv: 1 nM: 9
596.033140000000000 464.155610000000020
606.404779999999960 493.685729999999980
618.511049999999950 528.002200000000020
633.862300000000000 570.025390000000020
658.047969999999960 435.810610000000000
794.830810000000040 427.058069999999990
859.353389999999990 422.335080000000000
583.092899999999990 297.942470000000010
579.000000000000000 144.519229999999990
f: 419 tv: 0 nM: 9
424.938170000000010 446.723110000000020
391.806609999999980 470.410370000000000
353.402769999999980 496.532410000000030
307.973850000000030 528.888919999999980
515.220950000000020 431.122099999999990
646.000000000000000 441.846920000000010
714.325680000000030 446.844020000000000
446.819889999999990 296.232910000000000
439.796389999999970 158.203610000000000
f: 419 tv: 1 nM: 9
595.486570000000030 464.223110000000020
606.404779999999960 493.685729999999980
618.549989999999980 528.102170000000000
633.853150000000030 570.030399999999990
657.953189999999950 435.778320000000010
794.796879999999990 426.911470000000010
859.462580000000000 422.294130000000000
583.089720000000060 297.944459999999990
578.969240000000010 144.665390000000000
f: 420 tv: 0 nM: 9
424.856049999999980 446.648990000000030
391.913540000000010 470.422910000000000
353.322720000000000 496.636349999999990
307.968320000000010 528.734990000000040
515.289800000000010 431.238650000000010
645.871340000000030 441.953890000000000
714.325680000000030 446.844020000000000
446.685729999999980 296.008579999999990
439.796389999999970 158.203610000000000
f: 420 tv: 1 nM: 9
595.568670000000000 464.090669999999990
606.384950000000000 493.781679999999990
618.519840000000040 528.024229999999990
633.805849999999960 570.111689999999950
658.019530000000030 435.548769999999990
794.867370000000050 427.000000000000000
859.323359999999980 422.426640000000020
582.965879999999970 297.756800000000000
578.933589999999980 144.593750000000000
f: 421 tv: 0 nM: 9
424.997250000000010 446.618130000000010
391.841610000000000 470.527159999999980
353.322720000000000 496.636349999999990
307.887760000000010 528.853759999999970
515.220950000000020 431.122099999999990
646.085019999999990 441.765019999999990
714.325680000000030 446.844020000000000
446.690769999999990 296.098270000000010
439.656250000000000 158.302079999999990
f: 421 tv: 1 nM: 9
595.890319999999970 464.237239999999990
606.435119999999980 493.617799999999990
618.646669999999970 527.955569999999970
633.744509999999990 570.140689999999950
657.963070000000020 435.665039999999980
794.862730000000060 427.102939999999990
859.533019999999960 422.489840000000020
583.122859999999950 297.903009999999990
579.049260000000000 144.606060000000010
f: 422 tv: 0 nM: 9
424.840300000000010 446.649200000000010
391.846679999999990 470.728880000000000
353.322720000000000 496.636349999999990
307.912840000000020 528.807559999999970
515.266849999999980 431.300569999999990
646.007569999999990 441.763820000000010
714.325680000000030 446.844020000000000
446.488890000000030 296.049989999999980
439.750000000000000 158.250000000000000
f: 422 tv: 1 nM: 9
596.104609999999980 464.084200000000010
606.404779999999960 493.685729999999980
618.634950000000000 527.993349999999960
633.784790000000040 570.076230000000010
658.092710000000010 435.704860000000000
794.934999999999950 427.105009999999990
859.456540000000020 422.092379999999990
582.967099999999960 297.844299999999980
578.833309999999980 144.535720000000000
f: 423 tv: 0 nM: 9
424.764860000000000 446.759889999999980
391.726499999999990 470.884610000000010
353.322720000000000 496.636349999999990
307.895539999999980 528.696900000000030
515.266849999999980 431.300569999999990
646.107300000000010 441.778050000000010
714.279300000000030 446.941440000000000
446.669559999999990 295.974150000000010
439.787629999999980 158.169360000000010
f: 423 tv: 1 nM: 9
595.397640000000020 464.008760000000000
606.373839999999970 493.896790000000010
618.643800000000060 527.966800000000030
633.888310000000050 570.055849999999960
657.915399999999980 435.738800000000030
794.934999999999950 427.105009999999990
859.656250000000000 422.187500000000000
583.017389999999980 297.869570000000010
579.000000000000000 144.519229999999990
f: 424 tv: 0 nM: 9
424.844389999999980 446.630100000000030
391.798310000000010 471.029420000000020
353.322720000000000 496.636349999999990
307.825499999999980 528.788570000000050
515.298400000000020 431.061829999999990
646.000000000000000 441.833340000000020
714.199100000000040 447.000000000000000
446.596589999999990 296.000000000000000
439.787629999999980 158.169360000000010
f: 424 tv: 1 nM: 9
595.568670000000000 464.090669999999990
606.379090000000020 493.832550000000030
618.651790000000010 527.933040000000010
633.908750000000050 570.091249999999950
657.917050000000020 435.631710000000000
794.934999999999950 427.105009999999990
859.656250000000000 422.187500000000000
583.217099999999960 297.861850000000000
579.055539999999950 144.337300000000000
f: 425 tv: 0 nM: 9
424.781099999999980 446.738800000000030
391.679469999999980 470.940189999999970
353.410709999999990 496.700899999999990
307.883449999999980 528.700990000000050
515.266849999999980 431.064610000000020
646.085019999999990 441.765019999999990
714.243290000000000 447.024569999999980
446.596589999999990 296.000000000000000
439.702639999999970 158.255259999999990
f: 425 tv: 1 nM: 9
595.532590000000030 464.048920000000010
606.404779999999960 493.685729999999980
618.722719999999980 527.818179999999980
633.793210000000040 570.206789999999960
657.873169999999960 435.529270000000000
794.861689999999950 426.797880000000020
859.723020000000020 422.546569999999970
583.089720000000060 297.944459999999990
578.971800000000030 144.395160000000000
f: 426 tv: 0 nM: 9
425.005190000000030 446.557009999999990
391.870119999999990 470.850649999999970
353.408880000000010 496.670560000000020
307.796229999999980 528.741449999999990
515.187500000000000 431.000000000000000
646.000000000000000 441.833340000000020
714.314880000000020 446.762020000000010
446.190859999999990 296.029569999999980
439.702639999999970 158.139479999999990
f: 426 tv: 1 nM: 9
595.633000000000040 464.218079999999990
606.526979999999980 493.507360000000010
618.651790000000010 527.933040000000010
633.771730000000050 570.171200000000000
657.920529999999990 435.523379999999970
795.000000000000000 427.000000000000000
859.677550000000000 422.841119999999990
583.089720000000060 297.944459999999990
578.917969999999970 144.578129999999990
f: 427 tv: 0 nM: 9
425.321230000000010 446.648039999999980
392.270140000000030 471.035550000000000
353.483639999999980 496.721949999999990
308.000000000000000 528.771790000000010
515.289800000000010 431.238650000000010
646.037900000000040 441.734860000000030
714.279300000000030 446.941440000000000
446.329770000000000 296.090419999999990
439.744750000000010 158.297360000000000
f: 427 tv: 1 nM: 9
595.502749999999990 464.102199999999980
606.463439999999990 493.524380000000010
618.651790000000010 527.933040000000010
633.758060000000000 570.180119999999990
657.853640000000040 435.612180000000020
794.817689999999970 427.109379999999990
859.475649999999970 422.116210000000020
583.278749999999950 298.039829999999990
579.055539999999950 144.337300000000000
f: 428 tv: 0 nM: 9
424.937839999999990 446.717620000000010
392.157130000000000 470.847629999999980
353.554170000000000 497.416659999999980
307.832209999999980 528.859069999999970
515.220950000000020 431.122099999999990
646.173459999999980 441.846920000000010
714.607480000000010 447.032719999999980
446.488890000000030 296.238890000000030
439.744750000000010 158.297360000000000
f: 428 tv: 1 nM: 9
595.429319999999960 464.195650000000000
606.475710000000050 493.558260000000020
618.565799999999970 528.043879999999940
633.805849999999960 570.111689999999950
657.869450000000030 435.748780000000010
794.801019999999990 426.725129999999980
859.420349999999980 422.145600000000000
583.182620000000040 298.000000000000000
578.880980000000020 144.488100000000000
f: 429 tv: 0 nM: 9
425.242680000000010 446.713439999999990
391.818570000000020 470.787600000000000
353.223790000000010 498.622369999999990
307.771520000000010 528.781430000000000
515.277770000000030 431.149990000000000
646.173459999999980 442.020420000000000
714.279300000000030 446.941440000000000
446.560330000000020 296.140809999999990
439.702639999999970 158.255259999999990
f: 429 tv: 1 nM: 9
595.422850000000040 464.470730000000000
606.475710000000050 493.558260000000020
618.595149999999990 527.966800000000030
633.819889999999990 570.102170000000000
657.918270000000010 435.918270000000010
794.867370000000050 427.000000000000000
859.446590000000010 422.868929999999980
583.092899999999990 297.942470000000010
578.901610000000010 144.364749999999990
f: 430 tv: 0 nM: 9
424.950530000000010 446.690090000000000
392.087069999999980 470.407960000000000
353.322720000000000 496.636349999999990
307.748350000000020 528.820740000000000
515.289800000000010 431.238650000000010
645.776849999999970 441.728479999999990
714.279300000000030 446.941440000000000
446.533320000000000 296.094449999999990
439.702639999999970 158.255259999999990
f: 430 tv: 1 nM: 9
595.405269999999970 464.557889999999990
606.426879999999980 493.728760000000020
618.634950000000000 527.993349999999960
633.805849999999960 570.111689999999950
658.081360000000020 435.892330000000020
794.838619999999990 426.783079999999980
859.446410000000010 422.783169999999980
583.092899999999990 298.057529999999990
578.877140000000050 144.096980000000000
f: 431 tv: 0 nM: 9
425.080570000000020 446.669429999999980
392.233000000000000 470.898070000000020
353.268520000000020 496.532410000000030
307.474300000000030 528.854429999999980
515.266849999999980 431.300569999999990
645.815249999999990 441.614140000000020
714.182860000000010 446.807860000000010
446.660709999999990 296.404760000000010
439.702639999999970 158.255259999999990
f: 431 tv: 1 nM: 9
595.659120000000030 464.221589999999990
606.524170000000030 493.830930000000020
618.558719999999990 528.076109999999970
633.771730000000050 570.171200000000000
657.918270000000010 436.081729999999990
794.701599999999980 427.061829999999990
859.610840000000050 422.742920000000030
583.133789999999980 298.120610000000000
579.012569999999980 144.023010000000000
f: 432 tv: 0 nM: 9
425.010530000000020 446.689480000000000
391.764070000000000 470.727260000000000
353.466220000000020 496.731990000000000
307.714540000000000 528.859799999999950
515.227780000000050 431.597629999999980
645.860540000000010 441.913149999999970
714.279300000000030 446.941440000000000
446.533320000000000 296.094449999999990
439.702639999999970 158.255259999999990
f: 432 tv: 1 nM: 9
595.558959999999960 464.092679999999970
606.509030000000050 493.927919999999970
618.637389999999980 527.975220000000040
633.840879999999970 570.137700000000000
657.952940000000010 435.804440000000000
794.776309999999970 426.850010000000000
859.248659999999970 422.273219999999980
583.671450000000050 298.000000000000000
578.972660000000020 144.398439999999990
f: 433 tv: 0 nM: 9
425.010530000000020 446.689480000000000
391.746640000000010 470.668150000000030
353.510830000000000 496.850649999999970
307.796229999999980 528.902410000000030
515.216369999999980 431.535100000000000
645.911439999999970 441.932279999999990
714.396420000000030 447.130609999999990
446.437500000000000 296.386349999999990
439.796389999999970 158.203610000000000
f: 433 tv: 1 nM: 9
595.715029999999960 464.059140000000010
606.526669999999970 493.795560000000020
618.549989999999980 528.102170000000000
633.819889999999990 570.102170000000000
658.119630000000030 435.873200000000000
794.867370000000050 427.000000000000000
859.211369999999990 422.865970000000000
583.424989999999980 297.911380000000010
579.000000000000000 144.519229999999990
f: 434 tv: 0 nM: 9
424.950530000000010 446.690090000000000
391.779479999999980 470.890840000000030
353.359100000000010 496.600010000000000
307.714540000000000 528.788879999999950
515.174560000000040 431.710050000000020
646.000000000000000 441.861690000000010
714.279300000000030 446.941440000000000
446.508609999999980 296.497130000000030
439.796389999999970 158.203610000000000
f: 434 tv: 1 nM: 9
595.663090000000010 464.323519999999970
606.426879999999980 493.728760000000020
618.565799999999970 528.043879999999940
633.793210000000040 570.206789999999960
658.166690000000020 435.852939999999990
794.867370000000050 427.000000000000000
859.449520000000010 422.848570000000000
583.278749999999950 297.960170000000010
579.035160000000020 144.429689999999990
f: 435 tv: 0 nM: 9
425.010530000000020 446.689480000000000
391.768550000000000 470.871190000000010
353.322720000000000 496.636349999999990
307.664429999999980 528.952999999999970
515.204290000000010 431.759160000000010
646.000000000000000 442.000000000000000
714.481630000000000 447.091740000000020
446.491580000000000 296.289339999999980
439.702639999999970 158.255259999999990
f: 435 tv: 1 nM: 9
595.518739999999980 464.232599999999990
606.461729999999990 493.636349999999990
618.622250000000010 528.052429999999960
633.771730000000050 570.171200000000000
658.133850000000050 435.886349999999990
794.867370000000050 427.000000000000000
859.446590000000010 422.956300000000000
583.217099999999960 297.958340000000020
579.035160000000020 144.429689999999990
f: 436 tv: 0 nM: 9
424.953370000000010 446.810880000000000
391.970460000000000 470.993200000000000
353.248870000000010 496.830319999999970
307.691280000000010 528.899350000000030
515.122010000000050 431.842260000000010
645.914980000000010 441.915010000000000
714.432429999999950 447.094600000000010
446.820589999999980 296.385280000000020
439.826540000000020 158.153060000000010
f: 436 tv: 1 nM: 9
595.448060000000050 464.188539999999990
605.974489999999950 493.632659999999990
618.587710000000020 528.118410000000040
633.805849999999960 570.111689999999950
658.085019999999990 435.765019999999990
794.817689999999970 427.109379999999990
859.446590000000010 422.868929999999980
583.314759999999980 297.917419999999990
579.175169999999980 144.647640000000000
f: 437 tv: 0 nM: 9
424.844389999999980 446.630100000000030
391.592040000000000 470.924680000000020
353.341740000000020 496.580260000000010
307.751649999999980 528.970220000000040
515.173639999999980 431.775449999999980
646.126279999999950 441.884030000000000
714.279300000000030 447.058560000000000
446.387360000000000 296.332429999999990
439.702639999999970 158.255259999999990
f: 437 tv: 1 nM: 9
595.556460000000020 464.303769999999990
606.453060000000050 493.971830000000010
618.674129999999990 528.008910000000010
633.805849999999960 570.111689999999950
658.047059999999990 435.804440000000000
794.887759999999960 427.214290000000010
859.524289999999950 422.718439999999990
583.217099999999960 297.861850000000000
578.934449999999970 144.487699999999990
f: 438 tv: 0 nM: 9
424.869230000000020 446.805119999999990
391.689090000000020 471.054629999999970
353.410709999999990 496.700899999999990
307.778140000000010 528.930479999999990
515.228389999999990 431.697540000000000
646.126279999999950 441.884030000000000
714.362370000000060 447.000000000000000
446.570280000000030 296.194579999999970
439.702639999999970 158.255259999999990
f: 438 tv: 1 nM: 9
595.532590000000030 464.255429999999990
606.697630000000000 493.802370000000000
618.682429999999950 527.975220000000040
633.793210000000040 570.206789999999960
658.000000000000000 435.833340000000020
794.867370000000050 427.000000000000000
859.433840000000030 422.713230000000010
583.089720000000060 297.944459999999990
578.950010000000020 144.683330000000010
f: 439 tv: 0 nM: 9
424.932430000000010 446.870270000000000
391.712310000000000 471.136900000000030
353.408880000000010 496.670560000000020
307.877470000000020 528.923829999999950
515.128109999999990 431.646880000000010
645.989379999999980 441.882970000000000
714.481630000000000 447.000000000000000
446.412930000000020 296.053380000000000
439.702639999999970 158.255259999999990
f: 439 tv: 1 nM: 9
595.532590000000030 464.255429999999990
606.659120000000030 493.890899999999990
618.587710000000020 528.118410000000040
633.793210000000040 570.206789999999960
658.081729999999990 435.918270000000010
794.867370000000050 427.000000000000000
859.500000000000000 422.857149999999990
583.089720000000060 297.944459999999990
578.968259999999990 144.503970000000010
f: 440 tv: 0 nM: 9
424.837769999999980 446.614350000000000
391.587400000000000 471.030489999999990
353.466220000000020 496.731990000000000
307.751649999999980 528.970220000000040
515.204290000000010 431.759160000000010
645.722840000000020 441.853270000000010
714.431209999999960 447.201840000000000
446.453309999999990 296.189570000000000
439.702639999999970 158.255259999999990
f: 440 tv: 1 nM: 9
595.458560000000030 464.334259999999970
606.708309999999980 493.745360000000010
618.587710000000020 528.118410000000040
633.784790000000040 570.076230000000010
658.084600000000020 435.888060000000000
795.018800000000060 426.733859999999990
859.553409999999990 422.956300000000000
583.089720000000060 297.944459999999990
578.919430000000030 144.638430000000000
f: 441 tv: 0 nM: 9
424.755159999999990 446.750000000000000
391.581819999999990 470.677280000000000
353.410709999999990 496.700899999999990
307.774990000000000 528.931640000000020
515.302310000000030 431.366269999999990
646.000000000000000 441.942720000000010
714.443179999999980 446.965910000000010
446.618130000000010 296.200560000000000
439.744750000000010 158.434200000000000
f: 441 tv: 1 nM: 9
595.558840000000030 463.764709999999980
606.657900000000040 493.741640000000020
618.565799999999970 528.043879999999940
633.875000000000000 570.301640000000020
658.085019999999990 435.915010000000000
794.817689999999970 427.109379999999990
859.351499999999990 422.930700000000000
583.182620000000040 298.000000000000000
579.183589999999980 144.562500000000000
f: 442 tv: 0 nM: 9
424.886019999999970 446.727970000000030
391.450409999999980 470.921479999999970
353.544400000000000 496.820100000000020
307.801670000000000 528.891660000000000
515.289800000000010 431.238650000000010
645.860540000000010 441.960539999999980
714.481630000000000 447.000000000000000
446.614530000000000 296.343570000000000
439.744750000000010 158.434200000000000
f: 442 tv: 1 nM: 9
595.494320000000020 464.113650000000010
606.096369999999980 495.339360000000000
618.323610000000030 529.438170000000010
633.860230000000000 570.174740000000040
658.133180000000040 435.859280000000010
794.790830000000030 427.020420000000000
859.407780000000000 423.033999999999990
583.140080000000010 297.928890000000020
579.000000000000000 144.138209999999990
f: 443 tv: 0 nM: 9
425.147220000000000 446.747220000000030
391.733610000000000 470.997799999999980
353.530370000000000 496.633179999999980
307.774990000000000 528.931640000000020
515.233150000000020 431.665650000000030
645.860540000000010 441.960539999999980
714.344910000000030 446.895840000000020
446.431310000000000 296.266480000000000
439.647859999999980 158.352160000000000
f: 443 tv: 1 nM: 9
595.494320000000020 464.113650000000010
606.136539999999970 495.251010000000010
618.587710000000020 528.118410000000040
633.885130000000000 570.206789999999960
658.085019999999990 435.915010000000000
794.867370000000050 427.000000000000000
860.140440000000010 422.691010000000010
583.182620000000040 298.000000000000000
579.079529999999980 144.575760000000000
f: 444 tv: 0 nM: 9
425.018620000000000 446.795230000000000
391.795259999999980 470.834049999999990
353.341740000000020 496.580260000000010
307.890719999999990 528.930479999999990
515.182919999999970 431.384160000000010
645.909549999999970 441.882970000000000
714.289729999999960 446.920560000000020
446.431310000000000 296.079680000000000
439.601069999999990 158.398940000000010
f: 444 tv: 1 nM: 9
595.577760000000010 464.016660000000000
606.537289999999980 493.504970000000010
618.658019999999960 528.049800000000000
633.837400000000000 570.277339999999980
658.179870000000050 435.695769999999980
794.796879999999990 426.911470000000010
859.500000000000000 422.857149999999990
583.182620000000040 298.000000000000000
579.161560000000010 144.634610000000010
f: 445 tv: 0 nM: 9
424.842649999999990 446.840089999999980
391.687230000000000 470.474879999999980
353.341740000000020 496.580260000000010
307.801670000000000 528.891660000000000
515.337400000000000 431.469330000000010
645.960510000000000 441.902620000000010
714.266480000000000 446.865569999999990
446.552190000000000 296.266480000000000
439.796389999999970 158.203610000000000
f: 445 tv: 1 nM: 9
595.476750000000040 464.110470000000020
606.345339999999960 494.531769999999990
618.529660000000040 528.220339999999960
633.908750000000050 570.091249999999950
657.952940000000010 435.804440000000000
794.841369999999980 426.959690000000020
859.502380000000020 422.950470000000000
583.182620000000040 298.000000000000000
579.146179999999960 144.649990000000000
f: 446 tv: 0 nM: 9
425.242680000000010 446.713439999999990
391.655700000000020 470.756590000000020
353.322720000000000 496.636349999999990
307.771520000000010 528.854310000000050
515.233150000000020 431.665650000000030
646.039490000000000 441.755249999999990
714.362370000000060 446.899080000000030
446.297360000000030 296.139459999999990
439.826540000000020 158.153060000000010
f: 446 tv: 1 nM: 9
595.807500000000000 464.034760000000010
606.657230000000030 493.301539999999990
618.952030000000040 528.320010000000020
633.885130000000000 570.206789999999960
657.970460000000000 435.809140000000010
794.941649999999980 427.269040000000020
859.837340000000040 422.672239999999990
583.278749999999950 298.039829999999990
578.994260000000050 144.631679999999990
f: 447 tv: 0 nM: 9
425.080570000000020 446.669429999999980
391.714290000000010 470.919919999999990
353.341740000000020 496.580260000000010
307.801670000000000 528.821649999999980
515.307919999999970 431.204250000000000
646.048949999999990 441.817020000000010
714.409729999999970 446.983790000000000
446.352140000000020 296.142490000000010
439.796389999999970 158.203610000000000
f: 447 tv: 1 nM: 9
595.485660000000050 464.043090000000010
606.344910000000030 493.918979999999980
618.709899999999950 528.283940000000030
633.805539999999950 571.342589999999970
658.086729999999990 435.770420000000000
795.037900000000040 427.270199999999990
859.720699999999970 422.941440000000000
583.092899999999990 298.057529999999990
579.082030000000030 144.695310000000010
f: 448 tv: 0 nM: 9
425.080570000000020 446.669429999999980
391.995760000000020 471.155329999999990
353.371489999999990 496.474300000000030
307.813319999999980 528.839290000000010
515.333309999999980 431.482759999999980
646.000000000000000 441.846920000000010
714.362370000000060 447.000000000000000
446.570650000000000 296.141300000000000
439.796389999999970 158.203610000000000
f: 448 tv: 1 nM: 9
595.541870000000020 464.019560000000010
606.222899999999980 494.931730000000020
618.611080000000020 528.053350000000020
633.724299999999970 571.815860000000040
658.085019999999990 435.765019999999990
795.000000000000000 427.214290000000010
859.588809999999970 422.901860000000000
583.182620000000040 298.000000000000000
579.161560000000010 144.634610000000010
f: 449 tv: 0 nM: 9
425.322420000000020 446.729519999999980
392.081540000000020 471.130890000000020
353.259000000000010 496.493260000000020
307.714540000000000 528.788879999999950
515.342769999999970 431.610079999999980
645.914980000000010 441.765019999999990
714.411190000000030 446.901860000000000
446.384400000000030 296.072569999999980
439.826540000000020 158.153060000000010
f: 449 tv: 1 nM: 9
595.611080000000020 464.052640000000000
606.622439999999980 493.260190000000020
618.757690000000030 528.068300000000020
633.793210000000040 570.206789999999960
658.133850000000050 435.886349999999990
795.000000000000000 427.214290000000010
859.588809999999970 422.901860000000000
583.278749999999950 298.039829999999990
579.166690000000020 144.742070000000010
f: 450 tv: 0 nM: 9
425.584839999999990 446.854550000000020
391.806240000000000 471.110410000000000
353.341740000000020 496.580260000000010
307.714540000000000 528.788879999999950
515.455810000000040 430.961329999999980
645.905030000000010 441.839999999999970
714.325680000000030 446.844020000000000
446.798250000000000 296.181269999999980
439.826540000000020 158.153060000000010
f: 450 tv: 1 nM: 9
596.118230000000040 464.238920000000010
606.622439999999980 493.260190000000020
618.740360000000010 528.180240000000030
633.878360000000040 570.148379999999970
658.404419999999960 435.688719999999990
794.932310000000030 427.109379999999990
859.530639999999950 422.804260000000000
583.278749999999950 297.960170000000010
579.102719999999980 144.823640000000010
f: 451 tv: 0 nM: 9
425.171600000000010 446.470430000000020
391.864230000000020 471.187500000000000
353.359100000000010 496.600010000000000
307.655179999999970 528.806879999999980
515.455810000000040 430.961329999999980
645.914980000000010 441.765019999999990
714.279300000000030 446.941440000000000
446.769679999999990 295.954560000000010
439.796389999999970 158.203610000000000
f: 451 tv: 1 nM: 9
596.118230000000040 464.238920000000010
606.319820000000050 494.040529999999990
618.674129999999990 528.008910000000010
633.793210000000040 570.206789999999960
658.288210000000050 435.640379999999990
794.830810000000040 427.058069999999990
859.991999999999960 422.449459999999990
583.278749999999950 297.960170000000010
579.021669999999970 144.872040000000000
f: 452 tv: 0 nM: 9
425.058010000000020 446.602199999999980
391.922090000000030 471.101749999999980
353.322720000000000 496.636349999999990
307.774990000000000 528.861689999999950
515.395940000000000 431.150300000000020
645.776920000000020 441.799989999999980
714.349550000000020 447.035399999999980
446.344449999999990 296.049989999999980
439.846920000000010 158.173460000000010
f: 452 tv: 1 nM: 9
596.146790000000010 464.164179999999990
606.314820000000050 493.870360000000010
618.635989999999990 528.008789999999980
633.837890000000020 570.219789999999990
658.308470000000060 435.833340000000020
794.830810000000040 427.058069999999990
859.672490000000040 422.552489999999980
583.182620000000040 298.000000000000000
579.161560000000010 144.634610000000010
f: 453 tv: 0 nM: 9
425.657739999999990 446.866060000000000
391.993319999999980 471.113830000000010
353.322720000000000 496.636349999999990
307.912899999999980 528.883850000000050
515.289800000000010 431.238650000000010
645.775759999999990 441.827330000000020
714.391169999999990 447.215269999999980
446.642060000000010 296.068179999999980
439.702639999999970 158.255259999999990
f: 453 tv: 1 nM: 9
596.221919999999950 464.089290000000010
606.426879999999980 493.728760000000020
618.665960000000040 528.050899999999960
633.810790000000000 570.189210000000000
658.336609999999950 435.717829999999990
794.739559999999980 426.911470000000010
859.636600000000040 422.766210000000000
583.278749999999950 297.960170000000010
579.112179999999970 144.820860000000010
f: 454 tv: 0 nM: 9
425.389189999999990 446.866490000000000
391.710199999999990 470.895910000000010
353.353610000000000 496.691440000000000
307.745029999999990 528.834410000000050
515.289800000000010 431.238650000000010
645.881589999999960 441.744750000000010
714.372679999999950 447.020840000000020
446.452240000000020 296.188199999999990
439.846920000000010 158.173460000000010
f: 454 tv: 1 nM: 9
596.186220000000050 464.043360000000010
606.432249999999950 493.876160000000030
618.635740000000060 527.954770000000050
634.010859999999980 570.035340000000020
658.369320000000020 435.698489999999990
794.934999999999950 427.105009999999990
859.628600000000010 422.604769999999970
583.378360000000040 298.000000000000000
579.056209999999960 144.676359999999990
f: 455 tv: 0 nM: 9
424.935119999999980 446.705409999999970
392.160980000000000 470.558530000000020
353.322720000000000 496.636349999999990
307.801670000000000 528.818359999999980
515.233150000000020 431.665650000000030
645.766110000000030 441.803769999999990
714.340270000000030 447.053249999999990
446.429350000000000 296.141300000000000
439.796389999999970 158.203610000000000
f: 455 tv: 1 nM: 9
595.938170000000010 464.072170000000030
606.239199999999980 494.390080000000010
618.646539999999960 528.047419999999990
633.974609999999980 570.036070000000000
658.104739999999990 435.633330000000000
794.796879999999990 426.911470000000010
859.621219999999990 422.353549999999980
583.182620000000040 298.000000000000000
579.028199999999970 144.395160000000000
f: 456 tv: 0 nM: 9
425.205870000000000 446.681370000000020
391.718169999999990 470.331819999999990
353.410709999999990 496.700899999999990
307.974179999999990 528.883850000000050
515.366639999999960 431.406070000000000
645.622190000000050 441.677770000000010
714.444949999999950 447.036679999999990
446.510650000000000 296.047880000000020
439.750000000000000 158.250000000000000
f: 456 tv: 1 nM: 9
595.989500000000020 464.042109999999980
606.373839999999970 493.896790000000010
618.754519999999960 528.110350000000040
633.862300000000000 570.025390000000020
658.190489999999950 435.752380000000020
794.932310000000030 426.890629999999990
859.368960000000020 422.854370000000020
583.314759999999980 297.917419999999990
579.171569999999970 144.148529999999990
f: 457 tv: 0 nM: 9
424.908840000000000 446.731780000000010
391.863249999999990 470.854710000000010
353.410709999999990 496.700899999999990
307.886509999999990 528.850339999999960
515.220950000000020 431.122099999999990
645.710199999999990 441.767060000000010
714.481630000000000 447.000000000000000
446.411470000000010 296.000000000000000
439.796389999999970 158.203610000000000
f: 457 tv: 1 nM: 9
595.391660000000000 464.186100000000010
606.531129999999960 493.605259999999990
618.682429999999950 527.871639999999960
633.817930000000050 570.035340000000020
658.000000000000000 435.678220000000010
794.867370000000050 427.000000000000000
859.636600000000040 422.766210000000000
583.314759999999980 297.837069999999980
579.000000000000000 144.519229999999990
f: 458 tv: 0 nM: 9
425.584839999999990 446.854550000000020
391.846990000000010 470.933200000000000
353.322720000000000 496.636349999999990
307.886509999999990 528.850339999999960
515.273010000000000 431.307459999999990
645.613650000000010 441.562500000000000
714.396420000000030 446.941440000000000
446.448849999999990 296.000000000000000
439.744750000000010 158.297360000000000
f: 458 tv: 1 nM: 9
595.369199999999980 464.802550000000000
606.321590000000010 494.622410000000000
618.654360000000000 528.006530000000000
633.796450000000050 570.135250000000040
658.171690000000010 435.434360000000030
794.796879999999990 426.911470000000010
859.430659999999990 422.752470000000020
583.658750000000050 297.931269999999980
579.062009999999990 144.334000000000000
f: 459 tv: 0 nM: 9
425.606600000000010 446.974609999999980
391.816469999999980 470.881869999999990
353.370150000000020 497.812009999999990
307.595239999999990 528.850339999999960
515.335199999999990 431.045439999999990
645.866149999999950 441.886349999999990
714.434079999999990 447.165889999999990
446.721589999999990 296.193179999999980
439.796389999999970 158.203610000000000
f: 459 tv: 1 nM: 9
595.648379999999970 464.010989999999990
606.286320000000050 494.461549999999990
618.651790000000010 527.933040000000010
633.917540000000030 569.958129999999980
658.183840000000030 435.625000000000000
794.796879999999990 426.911470000000010
859.278080000000050 422.783169999999980
583.217099999999960 297.958340000000020
578.926209999999970 144.434429999999990
f: 460 tv: 0 nM: 9
425.518649999999980 446.720489999999980
392.089510000000020 471.122279999999990
353.410709999999990 496.700899999999990
307.886509999999990 528.850339999999960
515.372070000000010 431.319759999999970
645.979190000000020 441.765629999999990
714.415889999999990 446.993200000000000
447.491580000000000 296.148869999999990
439.796389999999970 158.203610000000000
f: 460 tv: 1 nM: 9
595.648379999999970 464.010989999999990
606.317990000000010 494.554379999999980
618.611570000000030 528.137330000000020
633.870239999999970 570.025939999999990
658.065249999999990 435.579709999999980
794.723389999999990 426.840419999999990
859.433840000000030 422.713230000000010
583.314759999999980 297.917419999999990
578.917969999999970 144.578129999999990
f: 461 tv: 0 nM: 9
425.703489999999990 446.877900000000010
391.798650000000010 470.764709999999980
353.410709999999990 496.700899999999990
307.623319999999980 528.934139999999960
515.279049999999980 431.133730000000010
645.948909999999960 441.970430000000020
714.718439999999990 447.033999999999990
446.927280000000000 296.057590000000000
439.796389999999970 158.203610000000000
f: 461 tv: 1 nM: 9
596.165830000000030 464.329130000000020
606.362120000000000 494.648160000000020
618.651790000000010 527.933040000000010
633.839659999999980 570.057069999999950
658.165039999999980 435.325260000000010
794.867370000000050 427.000000000000000
859.672059999999990 422.543000000000010
583.269900000000010 297.942470000000010
579.003910000000020 144.578129999999990
f: 462 tv: 0 nM: 9
425.613499999999990 446.825170000000010
391.938629999999990 470.615909999999990
353.410709999999990 496.700899999999990
307.644290000000010 528.916140000000040
515.392460000000030 431.139770000000000
645.891110000000030 441.767330000000020
714.675479999999990 447.050479999999990
447.000000000000000 296.000000000000000
439.734379999999990 158.203129999999990
f: 462 tv: 1 nM: 9
595.613519999999990 464.135130000000000
606.360779999999980 494.510560000000000
618.651790000000010 527.933040000000010
633.866210000000020 570.087830000000050
658.126279999999950 435.817020000000010
794.867370000000050 427.000000000000000
859.510679999999980 422.566829999999980
583.127259999999980 297.899569999999980
578.913570000000050 144.265430000000010
f: 463 tv: 0 nM: 9
425.364289999999980 446.630949999999980
391.747740000000020 470.756739999999980
353.343020000000020 497.812009999999990
307.655179999999970 528.855159999999960
515.198300000000020 431.066100000000010
645.831670000000030 441.806949999999970
714.500000000000000 446.857149999999990
447.000000000000000 296.000000000000000
439.702639999999970 158.139479999999990
f: 463 tv: 1 nM: 9
595.676330000000010 464.486850000000000
606.475829999999970 494.721769999999990
618.558719999999990 528.076109999999970
633.840879999999970 570.137700000000000
658.040589999999950 435.530460000000010
794.867370000000050 427.000000000000000
859.557919999999970 422.394749999999990
583.217099999999960 297.958340000000020
579.253910000000020 144.562500000000000
f: 464 tv: 0 nM: 9
425.416659999999980 446.755740000000000
391.594299999999980 470.572360000000000
353.343020000000020 497.812009999999990
307.774990000000000 528.931640000000020
515.256840000000010 431.161189999999980
646.000000000000000 441.833340000000020
714.403990000000020 447.042419999999990
446.921690000000010 296.102420000000000
439.615389999999990 158.346160000000000
f: 464 tv: 1 nM: 9
595.412109999999980 464.395600000000000
606.362120000000000 494.648160000000020
618.651790000000010 527.933040000000010
633.864140000000020 570.171200000000000
657.984010000000010 435.817349999999980
794.867370000000050 427.000000000000000
859.371700000000030 422.500000000000000
583.127259999999980 297.899569999999980
579.105469999999970 144.546879999999990
f: 465 tv: 0 nM: 9
425.388579999999990 446.739989999999980
391.710269999999980 470.471949999999990
353.353850000000020 497.880769999999980
307.744899999999970 528.826540000000020
515.256840000000010 431.161189999999980
645.992430000000010 441.914580000000000
714.432429999999950 447.094600000000010
446.917730000000010 296.107599999999990
439.702639999999970 158.255259999999990
f: 465 tv: 1 nM: 9
595.299440000000000 464.260989999999990
606.362120000000000 494.648160000000020
618.635989999999990 528.008789999999980
633.862300000000000 570.025390000000020
658.248780000000010 435.797550000000000
794.867370000000050 427.000000000000000
859.294740000000050 422.868409999999980
583.415889999999990 297.956819999999990
579.254029999999940 144.497999999999990
f: 466 tv: 0 nM: 9
424.844389999999980 446.630100000000030
391.681179999999980 470.474760000000000
353.410709999999990 496.700899999999990
307.625000000000000 528.888670000000050
515.143249999999970 431.514040000000020
645.822940000000020 441.864590000000020
714.279300000000030 446.941440000000000
446.721220000000020 296.124239999999990
439.826540000000020 158.153060000000010
f: 466 tv: 1 nM: 9
595.405030000000010 464.139680000000000
606.358950000000050 494.580899999999990
618.610350000000040 527.889649999999960
633.885130000000000 570.206789999999960
658.000000000000000 435.708950000000020
794.932310000000030 427.109379999999990
859.297490000000040 422.932500000000000
583.314759999999980 297.997770000000000
579.000000000000000 144.670639999999990
f: 467 tv: 0 nM: 9
424.945800000000020 446.864530000000000
391.705080000000010 470.564509999999980
353.486359999999990 496.677280000000000
307.731290000000000 528.819700000000010
515.239140000000020 431.416139999999980
645.775759999999990 441.827330000000020
714.279300000000030 446.941440000000000
446.639529999999980 296.296510000000010
439.647859999999980 158.352160000000000
f: 467 tv: 1 nM: 9
595.526489999999970 464.144099999999980
606.473570000000000 494.656490000000020
618.659970000000040 528.062189999999990
633.793210000000040 570.206789999999960
657.866149999999950 436.058069999999990
794.867370000000050 427.000000000000000
859.538090000000010 423.000000000000000
583.314759999999980 297.997770000000000
579.096440000000030 144.785429999999990
f: 468 tv: 0 nM: 9
424.908840000000000 446.731780000000010
391.495940000000020 471.024380000000010
353.495540000000010 496.785709999999990
307.801670000000000 528.818359999999980
515.198300000000020 431.186770000000020
645.734379999999990 441.796879999999990
714.481630000000000 447.192659999999990
446.677770000000010 296.094449999999990
439.702639999999970 158.255259999999990
f: 468 tv: 1 nM: 9
595.361390000000030 464.714659999999980
606.407289999999990 494.810490000000020
618.547299999999950 527.880620000000020
633.790960000000040 570.209039999999960
658.000000000000000 435.819790000000010
794.867370000000050 427.000000000000000
859.351499999999990 422.930700000000000
583.217099999999960 297.958340000000020
578.984619999999950 144.680770000000000
f: 469 tv: 0 nM: 9
425.465120000000010 446.883730000000010
391.478360000000010 470.484860000000030
353.578950000000020 496.864039999999990
307.602050000000020 528.928589999999990
515.302919999999970 431.361760000000000
645.766110000000030 441.981170000000020
714.443179999999980 447.156830000000010
446.429350000000000 296.141300000000000
439.702639999999970 158.255259999999990
f: 469 tv: 1 nM: 9
595.361390000000030 464.714659999999980
606.504029999999940 494.681460000000020
618.651790000000010 527.933040000000010
633.812500000000000 570.244569999999950
658.048949999999990 435.884030000000000
794.932310000000030 427.109379999999990
859.355410000000010 422.830870000000000
583.182620000000040 298.000000000000000
578.917969999999970 144.695310000000010
f: 470 tv: 0 nM: 9
424.896360000000020 446.753879999999980
391.733490000000020 470.651979999999980
353.533779999999980 496.713959999999990
307.691280000000010 528.899350000000030
515.329349999999980 431.446109999999980
645.750000000000000 441.634610000000010
714.396420000000030 447.130609999999990
446.429350000000000 296.141300000000000
439.656250000000000 158.302079999999990
f: 470 tv: 1 nM: 9
595.258550000000010 464.525570000000020
606.504029999999940 494.681460000000020
618.596859999999990 527.889649999999960
634.003240000000010 572.355469999999970
658.000000000000000 436.000000000000000
794.914980000000010 427.384030000000000
859.446590000000010 422.956300000000000
583.133789999999980 298.024110000000010
579.049989999999980 144.919230000000000
f: 471 tv: 0 nM: 9
424.844389999999980 446.630100000000030
391.838559999999970 470.715239999999990
353.409089999999990 496.722719999999980
307.691280000000010 528.899350000000030
515.250000000000000 431.439669999999980
645.784670000000010 441.779690000000020
714.396420000000030 447.130609999999990
447.000000000000000 295.790129999999980
439.647859999999980 158.352160000000000
f: 471 tv: 1 nM: 9
595.395509999999940 464.556490000000000
606.456909999999990 494.366390000000020
618.651790000000010 527.933040000000010
633.793210000000040 570.206789999999960
658.000000000000000 436.000000000000000
794.914980000000010 427.384030000000000
859.466000000000010 422.752439999999980
583.092899999999990 298.057529999999990
579.053160000000050 144.738190000000000
f: 472 tv: 0 nM: 9
424.977140000000020 446.625699999999990
391.779630000000000 470.312810000000010
353.409089999999990 496.722719999999980
307.691280000000010 528.899350000000030
515.142029999999980 431.585240000000000
646.000000000000000 441.833340000000020
714.216490000000020 447.279020000000000
446.895199999999990 295.910190000000000
439.601069999999990 158.398940000000010
f: 472 tv: 1 nM: 9
595.513490000000050 464.429719999999970
606.358460000000040 494.054809999999970
618.602660000000010 527.924129999999990
633.906979999999980 570.247989999999960
657.914980000000010 435.915010000000000
794.844730000000030 427.281589999999990
859.460389999999960 422.930700000000000
583.224979999999960 298.143190000000000
579.132809999999950 144.867189999999990
f: 473 tv: 0 nM: 9
425.018620000000000 446.795230000000000
391.552090000000020 470.864590000000020
353.407410000000030 496.717589999999970
307.691280000000010 528.899350000000030
515.290529999999990 431.315639999999970
645.694460000000050 441.916659999999980
714.269589999999990 447.091310000000020
446.878300000000020 296.286189999999980
439.647859999999980 158.352160000000000
f: 473 tv: 1 nM: 9
595.478520000000000 464.483859999999990
606.465029999999960 493.394990000000010
618.602660000000010 527.924129999999990
633.885859999999980 571.691770000000020
657.866149999999950 435.886349999999990
794.925539999999960 427.446810000000030
859.349489999999950 423.099490000000000
583.278749999999950 298.039829999999990
578.915340000000010 144.685489999999990
f: 474 tv: 0 nM: 9
424.908840000000000 446.731780000000010
391.537109999999980 470.513089999999980
353.466979999999980 496.702819999999970
307.859069999999970 528.885930000000030
515.255549999999970 431.116670000000000
645.710199999999990 441.767060000000010
714.570069999999990 446.957949999999980
446.789760000000000 296.125000000000000
439.647859999999980 158.352160000000000
f: 474 tv: 1 nM: 9
595.447689999999970 464.209290000000010
606.545229999999950 493.447229999999990
618.586300000000050 527.984500000000030
633.837400000000000 570.277339999999980
657.866149999999950 435.886349999999990
794.883000000000040 427.223389999999990
859.492489999999980 422.717499999999970
583.133789999999980 298.024110000000010
578.833309999999980 144.742070000000010
f: 475 tv: 0 nM: 9
425.488220000000010 446.976470000000010
391.733920000000010 470.997860000000000
353.353760000000020 496.820740000000000
307.691280000000010 528.899350000000030
515.289800000000010 431.238650000000010
645.775759999999990 441.827330000000020
714.570069999999990 446.957949999999980
446.570650000000000 296.141300000000000
439.647859999999980 158.352160000000000
f: 475 tv: 1 nM: 9
595.372250000000010 464.540770000000010
606.190979999999970 494.618010000000030
618.531250000000000 527.941959999999990
633.837400000000000 570.277339999999980
657.914980000000010 435.915010000000000
794.887759999999960 427.214290000000010
859.478389999999990 422.911070000000000
583.089720000000060 298.055540000000010
578.970149999999990 144.772390000000000
f: 476 tv: 0 nM: 9
424.908840000000000 446.731780000000010
391.778560000000030 470.350010000000000
353.231479999999980 496.671290000000000
307.691280000000010 528.899350000000030
515.271730000000050 431.239140000000020
645.694460000000050 441.916659999999980
714.443179999999980 446.924989999999980
446.755949999999980 296.333340000000020
439.601069999999990 158.398940000000010
f: 476 tv: 1 nM: 9
595.458309999999980 464.166659999999980
606.273990000000030 494.089049999999990
618.502200000000020 528.093510000000040
633.812500000000000 570.244569999999950
657.873720000000050 435.817020000000010
795.000000000000000 427.214290000000010
859.588809999999970 423.098140000000000
583.217099999999960 298.138150000000000
579.049260000000000 144.833329999999990
f: 477 tv: 0 nM: 9
424.976440000000030 446.853389999999990
391.731450000000000 470.860259999999980
353.282410000000030 496.671290000000000
307.691280000000010 528.899350000000030
515.271730000000050 431.239140000000020
646.053649999999950 441.485349999999980
714.373839999999970 446.939239999999980
446.804750000000010 296.180479999999990
439.601069999999990 158.398940000000010
f: 477 tv: 1 nM: 9
595.534120000000030 464.039760000000000
606.526979999999980 493.507360000000010
618.597470000000040 528.169490000000000
633.801879999999980 571.349060000000010
658.000000000000000 435.833340000000020
795.000000000000000 427.220000000000030
859.446590000000010 422.956300000000000
583.269900000000010 298.115050000000000
578.860720000000010 144.860690000000010
f: 478 tv: 0 nM: 9
425.219449999999990 446.830570000000020
391.561770000000020 471.061770000000020
353.430180000000010 496.646390000000000
307.648349999999990 528.924989999999980
515.251340000000030 431.427030000000000
645.836000000000010 441.508060000000000
714.570069999999990 447.154200000000000
446.804750000000010 296.180479999999990
439.647859999999980 158.352160000000000
f: 478 tv: 1 nM: 9
595.575560000000000 464.325589999999980
606.264339999999950 494.323789999999970
618.627200000000020 528.026309999999970
633.793210000000040 570.206789999999960
657.914980000000010 435.915010000000000
794.817689999999970 427.109379999999990
859.500000000000000 422.857149999999990
583.122859999999950 298.096990000000010
579.050780000000030 144.828129999999990
f: 479 tv: 0 nM: 9
424.844389999999980 446.630100000000030
391.506530000000000 470.436950000000020
353.326079999999990 496.813049999999980
307.748350000000020 528.820740000000000
515.552609999999960 431.100010000000000
645.870670000000020 441.663790000000010
714.623780000000010 447.057129999999970
446.429350000000000 296.141300000000000
439.734379999999990 158.203129999999990
f: 479 tv: 1 nM: 9
595.463499999999950 464.412930000000020
606.226679999999990 494.633480000000020
618.543090000000010 528.133609999999980
633.782590000000030 570.165769999999950
658.166690000000020 436.000000000000000
794.867370000000050 427.000000000000000
859.215760000000050 422.817259999999980
582.967099999999960 298.155700000000020
578.808170000000020 144.676359999999990
f: 480 tv: 0 nM: 9
424.908840000000000 446.731780000000010
392.031619999999980 471.420959999999980
353.415129999999980 496.630740000000000
307.778140000000010 528.857610000000020
515.600519999999960 431.084229999999990
646.299499999999970 441.759889999999980
714.582520000000050 447.082550000000030
446.533320000000000 296.094449999999990
439.744750000000010 158.297360000000000
f: 480 tv: 1 nM: 9
595.471620000000030 464.340910000000010
606.180790000000000 494.287930000000020
618.595149999999990 528.086300000000050
633.793210000000040 570.206789999999960
658.000000000000000 435.846920000000010
794.951109999999970 427.114140000000020
859.189759999999980 422.766660000000000
583.127259999999980 298.198669999999990
578.823669999999990 144.839139999999990
f: 481 tv: 0 nM: 9
424.837769999999980 446.614350000000000
391.738769999999990 471.157130000000000
353.435180000000000 496.574070000000010
307.801670000000000 528.818359999999980
515.339780000000020 431.254149999999980
646.094360000000050 441.267850000000010
714.582520000000050 447.082550000000030
446.442720000000010 295.953129999999990
439.647859999999980 158.352160000000000
f: 481 tv: 1 nM: 9
595.450010000000020 464.355560000000030
606.291259999999970 493.742709999999990
618.681029999999960 528.064640000000050
633.837400000000000 570.277339999999980
658.085019999999990 435.915010000000000
794.951109999999970 427.114140000000020
859.375610000000050 422.756230000000020
583.000000000000000 298.113040000000010
579.086059999999970 144.881149999999990
f: 482 tv: 0 nM: 9
424.769439999999970 446.549219999999990
391.606380000000000 470.868069999999990
353.466220000000020 496.731990000000000
307.748350000000020 528.820740000000000
515.289800000000010 431.238650000000010
645.937130000000020 441.464479999999980
714.325680000000030 447.036679999999990
446.865720000000010 296.000000000000000
439.702639999999970 158.255259999999990
f: 482 tv: 1 nM: 9
595.632020000000010 464.176969999999980
606.357120000000010 493.790470000000030
618.681029999999960 528.064640000000050
633.793210000000040 570.206789999999960
657.962099999999960 435.952029999999980
794.909359999999990 427.156589999999990
859.337520000000040 422.682500000000000
582.907100000000010 298.057529999999990
579.112179999999970 144.738190000000000
f: 483 tv: 0 nM: 9
424.825409999999980 446.642850000000010
392.002560000000020 470.278079999999990
353.378449999999990 496.667419999999990
307.801670000000000 528.818359999999980
515.255549999999970 431.116670000000000
646.065249999999990 441.743960000000020
714.461909999999990 447.000000000000000
446.378879999999980 295.951020000000030
439.702639999999970 158.255259999999990
f: 483 tv: 1 nM: 9
595.726070000000050 464.375000000000000
606.226679999999990 494.633480000000020
618.706120000000060 527.973690000000030
633.862920000000030 571.510380000000050
657.962099999999960 435.734860000000030
794.913149999999970 427.149990000000000
859.429930000000010 422.957949999999980
582.907100000000010 297.942470000000010
579.080690000000000 144.872040000000000
f: 484 tv: 0 nM: 9
424.710660000000020 446.626890000000000
392.058690000000010 470.227050000000020
353.378449999999990 496.667419999999990
307.891660000000000 528.775020000000040
515.255549999999970 431.116670000000000
646.041690000000020 441.355410000000010
714.512020000000010 446.983180000000000
446.642060000000010 296.125000000000000
439.881590000000020 158.118419999999990
f: 484 tv: 1 nM: 9
595.632020000000010 464.176969999999980
606.181640000000020 494.959200000000010
618.689150000000040 528.032590000000030
633.840879999999970 570.137700000000000
657.914980000000010 435.765019999999990
794.766480000000000 426.947810000000000
859.338070000000020 422.933319999999980
583.000000000000000 298.000000000000000
578.880980000000020 144.591260000000010
f: 485 tv: 0 nM: 9
425.008510000000000 446.542599999999990
391.714290000000010 471.201689999999990
353.322720000000000 496.636349999999990
307.778140000000010 528.857610000000020
515.189570000000000 431.387360000000000
645.914120000000030 441.151520000000000
714.411190000000030 447.098140000000000
446.642060000000010 296.125000000000000
439.647859999999980 158.352160000000000
f: 485 tv: 1 nM: 9
595.894710000000030 464.305270000000010
606.387020000000010 493.723570000000000
618.706120000000060 527.973690000000030
633.793210000000040 570.206789999999960
658.000000000000000 435.833340000000020
794.796879999999990 427.088529999999990
859.351499999999990 422.930700000000000
582.907100000000010 297.942470000000010
579.082030000000030 144.695310000000010
f: 486 tv: 0 nM: 9
424.989260000000000 446.591400000000020
391.687770000000000 470.917019999999980
353.272949999999980 496.616969999999980
307.661679999999990 528.861689999999950
515.244450000000030 431.244449999999970
645.911439999999970 441.776029999999990
714.238339999999990 446.920560000000020
446.456759999999970 296.140530000000010
439.796389999999970 158.203610000000000
f: 486 tv: 1 nM: 9
595.625729999999980 464.262850000000010
606.176330000000010 494.738589999999990
618.643800000000060 527.966800000000030
633.843439999999990 570.259220000000030
657.866149999999950 435.886349999999990
794.845149999999990 426.984770000000030
859.446590000000010 422.956300000000000
583.089720000000060 297.944459999999990
579.051569999999970 144.916670000000010
f: 487 tv: 0 nM: 9
425.494080000000000 446.733729999999980
391.716060000000030 471.072020000000010
353.412170000000000 496.673430000000000
307.771520000000010 528.781430000000000
515.244450000000030 431.244449999999970
645.722840000000020 441.885859999999980
714.279300000000030 446.941440000000000
446.329770000000000 296.090419999999990
439.796389999999970 158.203610000000000
f: 487 tv: 1 nM: 9
595.616639999999960 464.122220000000030
606.165960000000040 494.605590000000010
618.634950000000000 527.993349999999960
633.793210000000040 570.206789999999960
657.796389999999970 435.796389999999970
794.690489999999950 427.052919999999970
859.521610000000010 422.713930000000000
583.060240000000020 298.100430000000020
578.884149999999980 144.729670000000000
f: 488 tv: 0 nM: 9
425.163880000000010 446.652769999999980
391.756320000000020 470.995790000000000
353.410709999999990 496.700899999999990
307.771520000000010 528.781430000000000
515.320680000000040 431.000000000000000
645.781560000000010 441.881590000000020
714.182860000000010 446.807860000000010
446.510650000000000 296.047880000000020
439.750000000000000 158.250000000000000
f: 488 tv: 1 nM: 9
595.494569999999950 464.152159999999980
606.190979999999970 494.618010000000030
618.643800000000060 527.966800000000030
633.782410000000030 570.144589999999990
657.954100000000040 435.671510000000010
794.654480000000040 427.112579999999980
859.658869999999980 422.533840000000000
583.217099999999960 298.041659999999980
578.887820000000030 144.620090000000000
f: 489 tv: 0 nM: 9
425.042790000000020 446.676480000000030
392.057340000000010 470.676609999999980
353.410709999999990 496.700899999999990
307.771520000000010 528.781430000000000
515.372070000000010 430.680240000000030
645.979190000000020 441.765629999999990
714.252320000000050 446.844910000000030
446.577940000000010 296.051089999999990
439.796389999999970 158.203610000000000
f: 489 tv: 1 nM: 9
595.792540000000030 464.436159999999970
606.226679999999990 494.633480000000020
618.643800000000060 527.966800000000030
633.769229999999990 570.104370000000020
658.000000000000000 435.846920000000010
794.748659999999970 427.066829999999980
859.828800000000000 422.437500000000000
583.217099999999960 298.041659999999980
578.884149999999980 144.729670000000000
f: 490 tv: 0 nM: 9
425.494080000000000 446.733729999999980
391.789249999999980 471.194210000000000
353.410709999999990 496.700899999999990
307.801670000000000 528.748349999999960
515.289800000000010 431.000000000000000
645.948909999999960 441.712370000000020
714.371579999999990 446.917419999999990
447.000000000000000 296.000000000000000
439.881590000000020 158.118419999999990
f: 490 tv: 1 nM: 9
595.609559999999990 464.188199999999990
606.357120000000010 493.790470000000030
618.643800000000060 527.966800000000030
633.771730000000050 570.171200000000000
657.873720000000050 435.817020000000010
794.803279999999970 426.980860000000010
859.334899999999950 422.868409999999980
583.165219999999980 298.017400000000010
578.887820000000030 144.722440000000010
f: 491 tv: 0 nM: 9
424.844389999999980 446.630100000000030
392.002110000000020 471.080170000000010
353.389650000000020 496.646390000000000
307.801670000000000 528.821649999999980
515.289800000000010 431.238650000000010
646.000000000000000 441.723389999999990
714.511229999999950 447.042790000000020
446.949099999999990 296.107790000000020
439.796389999999970 158.203610000000000
f: 491 tv: 1 nM: 9
595.709960000000020 464.226530000000030
606.331909999999990 494.550410000000000
618.613219999999960 528.113219999999960
633.771730000000050 570.171200000000000
657.913270000000010 435.857149999999990
794.809750000000010 427.135859999999980
859.731199999999940 422.645170000000010
583.182620000000040 298.000000000000000
579.044560000000050 144.660860000000010
f: 492 tv: 0 nM: 9
425.169429999999980 446.652769999999980
391.990050000000000 469.997500000000000
353.397769999999980 496.720000000000030
307.771520000000010 528.854310000000050
515.139530000000040 431.122099999999990
645.979799999999950 441.090910000000010
714.432429999999950 447.094600000000010
446.709290000000010 296.168610000000000
439.796389999999970 158.203610000000000
f: 492 tv: 1 nM: 9
595.522579999999950 464.468930000000000
606.327090000000000 494.568760000000000
618.561159999999970 528.065489999999950
633.793210000000040 570.206789999999960
657.866819999999960 435.859280000000010
794.805119999999990 426.946170000000000
859.567019999999960 422.731960000000020
583.182620000000040 298.000000000000000
579.000000000000000 144.638880000000000
f: 493 tv: 0 nM: 9
424.844389999999980 446.630100000000030
391.675689999999970 470.572080000000030
353.326079999999990 496.813049999999980
307.801670000000000 528.891660000000000
515.266849999999980 431.182590000000000
646.037349999999950 441.640199999999990
714.450439999999960 447.130609999999990
446.750000000000000 296.130679999999980
439.662379999999980 158.203610000000000
f: 493 tv: 1 nM: 9
595.659120000000030 464.221589999999990
606.526979999999980 493.507360000000010
618.651790000000010 527.933040000000010
633.758060000000000 570.180119999999990
658.000000000000000 436.000000000000000
794.796879999999990 426.911470000000010
859.909120000000030 422.631320000000020
583.182620000000040 298.000000000000000
579.112179999999970 144.738190000000000
f: 494 tv: 0 nM: 9
426.125000000000000 446.875000000000000
391.614930000000020 471.022190000000020
353.326079999999990 496.813049999999980
307.761990000000030 528.785949999999960
515.372070000000010 431.168610000000000
645.970280000000000 441.594060000000010
714.479550000000020 447.079560000000010
446.745729999999980 296.279999999999970
439.796389999999970 158.203610000000000
f: 494 tv: 1 nM: 9
595.522579999999950 464.468930000000000
606.427190000000000 493.665039999999980
618.651790000000010 527.933040000000010
633.840879999999970 570.137700000000000
657.951050000000010 435.971650000000010
794.771480000000000 427.083340000000020
859.595580000000040 422.713230000000010
583.122859999999950 298.096990000000010
579.130800000000020 144.780759999999990
f: 495 tv: 0 nM: 9
425.578280000000010 446.704560000000010
391.760499999999980 471.008390000000020
353.419159999999980 498.069549999999990
307.832209999999980 528.859069999999970
515.251530000000000 431.285709999999990
645.829349999999980 441.512020000000010
714.570069999999990 446.957949999999980
446.429350000000000 296.043490000000020
439.702639999999970 158.076310000000010
f: 495 tv: 1 nM: 9
595.649229999999990 464.243470000000000
606.429570000000010 493.845059999999990
618.651790000000010 527.933040000000010
633.907780000000000 570.092220000000000
657.914980000000010 436.084990000000000
794.847959999999940 427.059259999999990
859.638609999999970 422.683170000000020
583.182620000000040 298.095640000000000
579.049260000000000 144.719699999999990
f: 496 tv: 0 nM: 9
425.331639999999990 446.780610000000020
391.702479999999980 471.024780000000020
353.410709999999990 496.700899999999990
307.801670000000000 528.821649999999980
515.239619999999950 431.473360000000010
645.914120000000030 441.888890000000000
714.483579999999960 446.880280000000030
446.486269999999990 296.063170000000010
439.733520000000000 158.266480000000000
f: 496 tv: 1 nM: 9
595.712459999999960 464.233150000000020
606.745480000000040 493.975219999999980
618.640930000000030 527.931820000000020
633.862300000000000 570.159120000000030
658.131170000000000 436.131190000000000
794.932310000000030 427.109379999999990
859.674319999999970 422.844020000000000
583.278749999999950 298.039829999999990
579.160830000000030 144.707370000000000
f: 497 tv: 0 nM: 9
425.259709999999980 446.750000000000000
391.674469999999990 470.799989999999980
353.389650000000020 496.646390000000000
307.862730000000000 528.888919999999980
515.266849999999980 431.300569999999990
645.911439999999970 442.067720000000010
714.362370000000060 446.899080000000030
446.395170000000010 296.094089999999990
439.702639999999970 158.255259999999990
f: 497 tv: 1 nM: 9
595.831599999999980 464.105259999999990
606.618159999999990 493.845460000000000
618.586300000000050 527.984500000000030
633.793210000000040 570.206789999999960
658.166690000000020 436.000000000000000
794.817689999999970 427.109379999999990
859.474240000000010 422.659789999999990
583.089720000000060 298.055540000000010
579.130800000000020 144.665390000000000
f: 498 tv: 0 nM: 9
425.667480000000010 446.856810000000000
391.796940000000010 470.781650000000010
353.477260000000000 496.790889999999990
307.862730000000000 528.888919999999980
515.204290000000010 431.759160000000010
646.037900000000040 441.886349999999990
714.362370000000060 446.899080000000030
446.653410000000010 296.045439999999990
439.796389999999970 158.203610000000000
f: 498 tv: 1 nM: 9
595.731869999999960 464.080989999999990
606.568179999999980 493.315639999999970
618.586300000000050 527.984500000000030
633.855410000000010 570.195920000000000
657.951050000000010 435.971650000000010
794.847959999999940 427.255159999999990
859.500000000000000 422.857149999999990
583.182620000000040 298.000000000000000
579.126890000000000 144.660450000000000
f: 499 tv: 0 nM: 9
425.214290000000010 446.826540000000020
391.835600000000000 470.472600000000000
353.534389999999970 496.823399999999990
307.917210000000010 528.817869999999970
515.251530000000000 431.535919999999980
645.951050000000010 441.971650000000010
714.481630000000000 447.000000000000000
446.816559999999980 296.026639999999990
439.787629999999980 158.169360000000010
f: 499 tv: 1 nM: 9
595.644840000000040 464.215849999999990
606.537289999999980 493.400510000000000
618.610350000000040 527.889649999999960
633.793210000000040 570.206789999999960
657.881589999999960 435.881590000000020
795.000000000000000 427.214290000000010
859.802490000000030 422.472500000000030
583.182620000000040 298.000000000000000
578.939939999999980 144.707370000000000
f: 500 tv: 0 nM: 9
425.463590000000010 446.856810000000000
391.918180000000010 470.618200000000000
353.513399999999990 496.767850000000010
307.935000000000000 528.778320000000010
515.228389999999990 431.697540000000000
645.907590000000030 441.929350000000000
714.325680000000030 447.036679999999990
446.859280000000010 296.173650000000010
439.711549999999990 158.453290000000010
f: 500 tv: 1 nM: 9
595.837769999999980 464.359039999999990
606.603520000000000 493.315639999999970
618.646669999999970 527.955569999999970
633.906740000000010 570.331050000000000
658.000000000000000 435.858209999999990
794.962099999999960 427.270199999999990
859.479370000000020 422.412379999999980
583.189210000000000 298.018010000000000
579.051569999999970 144.813490000000000
f: 501 tv: 0 nM: 9
425.160889999999990 446.819300000000000
392.513890000000000 470.269439999999970
353.478090000000010 498.343079999999990
307.886509999999990 528.850339999999960
515.209600000000020 431.661679999999990
645.911439999999970 441.932279999999990
714.432429999999950 447.094600000000010
446.528410000000010 296.340910000000010
439.797880000000020 158.297869999999990
f: 501 tv: 1 nM: 9
595.808350000000020 464.186100000000010
606.388670000000050 494.674100000000010
618.610350000000040 527.889649999999960
633.837400000000000 570.277339999999980
658.126279999999950 435.817020000000010
794.803220000000010 427.021270000000020
859.672490000000040 422.642490000000010
583.224979999999960 298.061370000000010
579.000000000000000 144.638880000000000
f: 502 tv: 0 nM: 9
425.451349999999990 446.594600000000010
391.758550000000010 471.044860000000030
353.537320000000020 498.257479999999990
307.886509999999990 528.850339999999960
515.233150000000020 431.665650000000030
645.873720000000050 441.817020000000010
714.432429999999950 447.094600000000010
446.812500000000000 296.170439999999990
439.860540000000010 158.297360000000000
f: 502 tv: 1 nM: 9
595.938170000000010 464.268039999999980
606.399540000000000 493.913239999999970
618.602660000000010 527.924129999999990
633.793210000000040 570.206789999999960
658.085019999999990 435.915010000000000
794.796879999999990 426.911470000000010
859.311889999999950 422.821779999999990
583.243159999999990 298.079560000000010
579.066410000000020 144.593750000000000
f: 503 tv: 0 nM: 9
425.029879999999990 446.682070000000010
391.816959999999990 471.133940000000000
353.584589999999990 498.295099999999990
307.832209999999980 528.785219999999980
515.157230000000030 431.550320000000000
645.642879999999990 441.908169999999980
714.362370000000060 447.000000000000000
446.669559999999990 296.278750000000000
439.611690000000010 158.297869999999990
f: 503 tv: 1 nM: 9
596.131589999999960 464.278959999999980
606.426879999999980 493.728760000000020
618.856199999999940 528.042910000000010
633.908750000000050 570.091249999999950
658.037900000000040 435.886349999999990
794.932310000000030 427.109379999999990
859.410889999999990 422.851470000000010
583.094600000000010 298.144139999999990
579.238519999999990 144.761439999999990
f: 504 tv: 0 nM: 9
425.242680000000010 446.713439999999990
392.212560000000000 470.760859999999980
353.477260000000000 496.790889999999990
307.886509999999990 528.850339999999960
515.209110000000010 431.727260000000000
645.538019999999960 441.755429999999990
714.481630000000000 447.000000000000000
446.669559999999990 296.278750000000000
439.702639999999970 158.255259999999990
f: 504 tv: 1 nM: 9
595.485660000000050 464.043090000000010
606.373839999999970 493.896790000000010
618.589290000000010 527.924129999999990
634.090879999999970 572.075740000000000
658.037900000000040 435.886349999999990
794.861689999999950 427.021270000000020
859.351499999999990 422.930700000000000
583.182620000000040 298.000000000000000
579.191829999999980 144.676359999999990
f: 505 tv: 0 nM: 9
425.267060000000010 446.710240000000000
392.206300000000000 471.041260000000020
353.430180000000010 496.646390000000000
307.886509999999990 528.850339999999960
515.151920000000020 431.582269999999990
645.833309999999980 442.000000000000000
714.432429999999950 447.094600000000010
446.906979999999980 296.098850000000030
439.797880000000020 158.297869999999990
f: 505 tv: 1 nM: 9
595.592160000000040 464.097780000000000
606.202390000000040 495.134920000000020
618.636960000000040 528.006530000000000
633.758060000000000 570.180119999999990
658.000000000000000 435.774990000000000
794.861689999999950 427.021270000000020
859.500000000000000 423.057129999999970
583.217099999999960 298.041659999999980
578.962580000000000 144.604320000000000
f: 506 tv: 0 nM: 9
425.670900000000020 446.803800000000020
391.985500000000000 470.543490000000020
353.524780000000020 496.826570000000000
307.886509999999990 528.850339999999960
515.337400000000000 431.469330000000010
645.914980000000010 442.084990000000000
714.432429999999950 447.094600000000010
446.767060000000010 296.232939999999990
439.796389999999970 158.203610000000000
f: 506 tv: 1 nM: 9
595.648379999999970 464.010989999999990
606.189030000000000 494.973570000000000
618.522640000000020 527.859739999999990
633.758060000000000 570.180119999999990
658.047059999999990 435.804440000000000
794.932310000000030 427.109379999999990
859.588809999999970 423.098140000000000
583.182620000000040 298.000000000000000
579.160830000000030 144.707370000000000
f: 507 tv: 0 nM: 9
425.138120000000010 446.538670000000020
391.773129999999980 470.801760000000000
353.477260000000000 496.790889999999990
307.832209999999980 528.859069999999970
515.279419999999960 431.114719999999980
645.775759999999990 442.002560000000020
714.431580000000050 446.955199999999990
446.883730000000010 296.209290000000010
439.702639999999970 158.255259999999990
f: 507 tv: 1 nM: 9
595.401669999999970 464.182590000000000
606.214290000000010 494.592440000000010
618.993650000000000 527.947019999999950
633.840879999999970 570.137700000000000
658.048949999999990 435.672669999999980
794.841369999999980 426.733859999999990
859.572810000000000 422.771849999999970
583.092899999999990 298.057529999999990
579.115360000000010 144.680770000000000
f: 508 tv: 0 nM: 9
424.908840000000000 446.731780000000010
391.870639999999980 469.972629999999980
353.427280000000000 496.790889999999990
307.745029999999990 528.894040000000020
515.213870000000040 431.322299999999980
645.854370000000020 441.909330000000010
714.432429999999950 447.094600000000010
446.915190000000000 296.239780000000000
439.702639999999970 158.255259999999990
f: 508 tv: 1 nM: 9
595.429380000000040 464.053679999999990
606.241940000000000 494.987910000000000
618.646669999999970 527.955569999999970
633.865599999999970 570.102170000000000
658.116760000000000 435.560909999999980
794.932310000000030 427.109379999999990
859.487979999999990 422.983180000000000
583.182620000000040 298.000000000000000
579.000000000000000 144.519229999999990
f: 509 tv: 0 nM: 9
425.259709999999980 446.750000000000000
391.901310000000020 471.010960000000010
353.378449999999990 496.543580000000020
307.917210000000010 528.817869999999970
515.197689999999970 431.255800000000020
646.092409999999970 441.668490000000020
714.325010000000020 446.965910000000010
447.032739999999990 296.157739999999990
439.702639999999970 158.255259999999990
f: 509 tv: 1 nM: 9
595.839659999999980 464.013579999999990
606.291320000000040 494.439120000000000
618.839110000000010 527.986940000000000
633.953189999999950 570.159120000000030
658.000000000000000 435.309509999999990
794.841369999999980 426.733859999999990
859.588809999999970 422.901860000000000
583.182620000000040 298.000000000000000
579.000000000000000 144.519229999999990
f: 510 tv: 0 nM: 9
425.274409999999990 446.634889999999980
392.011320000000010 471.072389999999980
353.398160000000020 496.611110000000000
307.860200000000020 528.889829999999960
515.190489999999950 431.386900000000030
645.911439999999970 441.796879999999990
714.432429999999950 446.806310000000000
447.076480000000000 296.100010000000000
439.796389999999970 158.203610000000000
f: 510 tv: 1 nM: 9
595.705259999999950 464.115779999999970
606.268739999999980 494.610410000000000
618.554570000000010 527.845460000000000
633.815920000000010 570.241760000000000
658.059390000000010 435.490110000000020
794.932310000000030 426.890629999999990
859.446410000000010 422.783169999999980
583.000000000000000 298.113040000000010
578.964839999999980 144.429689999999990
f: 511 tv: 0 nM: 9
425.406430000000000 446.788760000000020
391.904110000000000 470.824189999999990
353.378449999999990 496.543580000000020
307.836610000000010 528.928099999999970
515.172609999999960 431.250000000000000
645.860540000000010 441.834200000000010
714.279300000000030 446.941440000000000
446.790959999999980 296.200560000000000
439.702639999999970 158.255259999999990
f: 511 tv: 1 nM: 9
595.577329999999960 464.038670000000020
606.313290000000050 494.680510000000030
618.627259999999980 527.931820000000020
633.819889999999990 570.102170000000000
658.000000000000000 435.452389999999980
794.818179999999980 426.719240000000010
859.404049999999980 422.823240000000000
583.217099999999960 297.958340000000020
579.035160000000020 144.429689999999990
f: 512 tv: 0 nM: 9
424.908840000000000 446.731780000000010
392.219060000000010 470.871429999999980
353.413329999999970 496.731110000000000
307.943179999999980 528.920470000000020
515.220950000000020 431.122099999999990
645.527159999999980 441.793490000000020
714.409729999999970 446.983790000000000
446.448849999999990 296.000000000000000
439.750000000000000 158.250000000000000
f: 512 tv: 1 nM: 9
595.589659999999980 464.122279999999990
606.334839999999990 494.002259999999980
618.554570000000010 527.845460000000000
633.819889999999990 570.102170000000000
658.021240000000030 435.752349999999980
794.909359999999990 426.843410000000010
859.439880000000020 422.776430000000000
583.182620000000040 298.000000000000000
579.115850000000020 144.437000000000010
f: 513 tv: 0 nM: 9
424.825740000000000 446.861110000000000
391.859739999999990 470.662899999999980
353.277339999999980 497.843750000000000
307.731540000000000 528.785219999999980
515.289800000000010 431.238650000000010
645.766110000000030 441.873659999999970
714.414430000000040 447.072080000000030
446.734100000000010 296.118499999999980
439.702639999999970 158.255259999999990
f: 513 tv: 1 nM: 9
595.511110000000030 464.061100000000010
606.404779999999960 493.685729999999980
618.545470000000020 528.127690000000030
633.736509999999950 570.144589999999990
658.102780000000050 435.677579999999980
794.617190000000050 427.231780000000010
859.371279999999960 422.722780000000000
583.034120000000030 298.043180000000010
579.068539999999980 144.532260000000010
f: 514 tv: 0 nM: 9
425.468570000000000 446.791440000000020
391.688690000000010 470.363220000000010
353.544949999999970 498.339940000000010
307.974300000000030 528.655819999999950
515.264159999999950 431.349060000000010
645.776920000000020 441.799989999999980
714.466000000000010 446.849519999999980
446.921690000000010 296.102420000000000
439.702639999999970 158.255259999999990
f: 514 tv: 1 nM: 9
595.989500000000020 464.042109999999980
606.404779999999960 493.685729999999980
618.529660000000040 528.220339999999960
634.069030000000000 571.397640000000020
658.161929999999980 435.452389999999980
794.739559999999980 427.031250000000000
859.371279999999960 422.722780000000000
583.217099999999960 297.958340000000020
578.917969999999970 144.578129999999990
f: 515 tv: 0 nM: 9
425.608029999999990 446.774690000000020
391.783480000000000 470.671879999999990
353.328950000000020 496.614039999999990
307.933229999999980 528.696900000000030
515.372070000000010 431.168610000000000
645.844849999999950 441.748780000000010
714.362370000000060 446.899080000000030
446.895199999999990 296.101810000000000
439.796389999999970 158.203610000000000
f: 515 tv: 1 nM: 9
596.046389999999970 464.139160000000000
606.373839999999970 493.896790000000010
618.629940000000030 528.019840000000040
633.895940000000000 570.166200000000000
658.047059999999990 435.804440000000000
794.809750000000010 426.907620000000010
859.353520000000000 422.611110000000000
583.182620000000040 298.000000000000000
578.952390000000040 144.488100000000000
f: 516 tv: 0 nM: 9
424.908840000000000 446.731780000000010
391.755859999999980 470.481229999999980
353.466220000000020 496.731990000000000
307.819790000000010 528.803589999999990
515.165709999999990 431.064610000000020
646.085019999999990 441.765019999999990
714.409729999999970 446.891210000000000
446.614140000000020 296.076079999999990
439.711549999999990 158.453290000000010
f: 516 tv: 1 nM: 9
595.314269999999960 464.151430000000000
606.373839999999970 493.896790000000010
618.622250000000010 528.065489999999950
633.837400000000000 570.277339999999980
658.061889999999950 435.652370000000020
794.795229999999950 426.736690000000010
859.466000000000010 422.665039999999980
583.182620000000040 298.000000000000000
579.000000000000000 144.519229999999990
f: 517 tv: 0 nM: 9
424.980770000000010 446.848909999999990
391.991060000000000 470.803560000000000
353.550869999999970 496.811950000000020
307.785460000000000 528.846310000000020
515.303589999999990 430.797610000000020
646.166690000000020 441.852939999999990
714.582520000000050 446.988220000000010
446.664760000000000 296.062500000000000
439.766140000000010 158.352160000000000
f: 517 tv: 1 nM: 9
595.403749999999950 464.352939999999990
606.404779999999960 493.685729999999980
618.517209999999980 528.073300000000020
633.758060000000000 570.180119999999990
657.962099999999960 435.734860000000030
794.883000000000040 427.000000000000000
859.672490000000040 422.642490000000010
583.182620000000040 298.000000000000000
579.000000000000000 144.000000000000000
f: 518 tv: 0 nM: 9
425.019560000000010 446.558650000000000
391.571750000000010 470.536960000000020
353.450679999999980 496.816129999999990
307.861300000000030 528.741449999999990
515.303589999999990 430.797610000000020
646.081729999999990 441.918270000000010
714.409729999999970 446.891210000000000
446.798250000000000 296.052640000000000
439.702639999999970 158.255259999999990
f: 518 tv: 1 nM: 9
595.348079999999980 464.190609999999990
606.404779999999960 493.685729999999980
618.570500000000040 528.113219999999960
633.779540000000000 570.067199999999960
657.914980000000010 435.765019999999990
794.883000000000040 427.000000000000000
859.463259999999990 422.693629999999980
583.000000000000000 298.000000000000000
579.009829999999970 144.572830000000010
f: 519 tv: 0 nM: 9
425.201689999999990 446.735810000000010
391.732539999999970 470.399990000000000
353.410709999999990 496.700899999999990
307.827580000000010 528.779300000000030
515.266849999999980 431.300569999999990
645.826540000000020 441.714290000000010
714.411190000000030 446.799069999999970
446.979890000000010 296.089080000000020
439.702639999999970 158.255259999999990
f: 519 tv: 1 nM: 9
595.405030000000010 464.139680000000000
606.404779999999960 493.685729999999980
618.565799999999970 528.043879999999940
633.827149999999960 570.000000000000000
658.000000000000000 435.693879999999980
794.932310000000030 426.890629999999990
859.558530000000020 422.239350000000000
583.000000000000000 298.000000000000000
578.932919999999970 144.591460000000010
f: 520 tv: 0 nM: 9
424.844389999999980 446.630100000000030
391.793729999999980 470.656949999999990
353.347350000000010 496.559720000000030
307.812500000000000 528.819269999999960
515.198300000000020 431.186770000000020
645.876279999999950 441.669190000000010
714.362370000000060 446.899080000000030
446.798250000000000 296.035100000000000
439.714659999999980 158.113630000000000
f: 520 tv: 1 nM: 9
595.224979999999960 464.419429999999980
606.269040000000020 494.540250000000010
618.558719999999990 528.076109999999970
633.840879999999970 570.137700000000000
658.000000000000000 435.846920000000010
794.847959999999940 427.059259999999990
859.450500000000030 422.643550000000000
582.939759999999980 297.899569999999980
579.000000000000000 144.638880000000000
f: 521 tv: 0 nM: 9
424.908840000000000 446.731780000000010
392.205600000000000 470.869170000000000
353.378449999999990 496.667419999999990
307.785709999999990 528.785709999999990
515.046690000000010 431.387360000000000
646.007079999999970 441.488159999999990
714.362370000000060 446.899080000000030
446.344449999999990 296.049989999999980
439.647859999999980 158.352160000000000
f: 521 tv: 1 nM: 9
595.438779999999950 464.663270000000010
606.291259999999970 493.742709999999990
618.565799999999970 528.043879999999940
633.758060000000000 570.045709999999990
658.000000000000000 435.708950000000020
794.867370000000050 427.000000000000000
859.327509999999960 422.442500000000000
582.907100000000010 297.942470000000010
579.082030000000030 144.695310000000010
f: 522 tv: 0 nM: 9
425.162840000000020 446.600010000000000
391.572330000000020 470.795439999999990
353.378449999999990 496.667419999999990
307.696559999999980 528.751710000000000
515.220950000000020 431.122099999999990
646.000000000000000 441.559689999999990
714.279300000000030 446.941440000000000
446.533320000000000 296.094449999999990
439.898349999999990 158.310440000000000
f: 522 tv: 1 nM: 9
595.890319999999970 464.237239999999990
606.191280000000010 494.534789999999990
618.643800000000060 527.966800000000030
633.840879999999970 570.137700000000000
657.971679999999990 435.796389999999970
794.820680000000040 427.021729999999990
859.353520000000000 422.611110000000000
583.127259999999980 298.015629999999990
578.963679999999950 144.548390000000010
f: 523 tv: 0 nM: 9
425.603880000000000 446.662320000000020
391.684849999999980 470.289089999999990
353.466220000000020 496.731990000000000
307.691280000000010 528.899350000000030
515.202940000000010 431.191160000000020
645.949219999999970 441.484770000000030
714.228759999999970 446.705199999999990
446.745670000000020 296.043360000000010
439.809140000000010 158.395160000000000
f: 523 tv: 1 nM: 9
595.414859999999980 464.178560000000000
606.269040000000020 494.540250000000010
618.643800000000060 527.966800000000030
633.793210000000040 570.206789999999960
658.048949999999990 435.817020000000010
794.841369999999980 426.959690000000020
859.502690000000030 422.223110000000020
583.092899999999990 297.942470000000010
578.970950000000020 144.676359999999990
f: 524 tv: 0 nM: 9
425.603880000000000 446.662320000000020
391.506530000000000 470.536960000000020
353.322720000000000 496.636349999999990
307.771520000000010 528.854310000000050
515.202940000000010 431.191160000000020
645.934750000000010 441.516910000000000
714.325680000000030 446.844020000000000
446.585300000000020 295.873539999999990
439.572229999999990 158.344449999999990
f: 524 tv: 1 nM: 9
595.976559999999950 464.111969999999990
606.202390000000040 495.134920000000020
618.635989999999990 528.008789999999980
633.771730000000050 570.171200000000000
658.082949999999980 435.778050000000010
794.803160000000050 427.021270000000020
859.462340000000040 422.545230000000000
583.182620000000040 298.000000000000000
579.000000000000000 144.638880000000000
f: 525 tv: 0 nM: 9
424.948359999999980 446.676640000000020
391.408110000000020 470.472230000000020
353.353610000000000 496.691440000000000
307.883449999999980 528.775330000000050
515.174560000000040 431.360959999999980
645.819150000000040 441.606380000000000
714.372679999999950 446.826390000000000
446.395170000000010 295.991940000000000
439.604829999999990 158.190859999999990
f: 525 tv: 1 nM: 9
595.966310000000020 464.150269999999980
606.662659999999960 493.588529999999990
618.627200000000020 528.026309999999970
633.772339999999990 570.191040000000040
658.085019999999990 435.915010000000000
794.861689999999950 427.021270000000020
859.395260000000010 422.857149999999990
583.217099999999960 297.861850000000000
579.010499999999980 144.401260000000010
f: 526 tv: 0 nM: 9
425.583340000000020 447.100010000000000
391.732539999999970 470.506989999999970
353.486359999999990 496.677280000000000
307.801670000000000 528.891660000000000
515.222840000000020 431.168580000000020
645.722840000000020 441.592379999999990
714.396300000000000 446.822569999999980
446.677770000000010 296.094449999999990
439.702639999999970 158.255259999999990
f: 526 tv: 1 nM: 9
595.355530000000040 464.149990000000000
606.465329999999990 493.475250000000020
618.570500000000040 528.113219999999960
633.793210000000040 570.206789999999960
658.038450000000010 435.758969999999980
794.892090000000050 427.071050000000010
859.242550000000050 422.930700000000000
583.089720000000060 298.055540000000010
579.066410000000020 144.710939999999990
f: 527 tv: 0 nM: 9
424.825740000000000 446.861110000000000
391.760380000000000 470.458530000000000
353.410709999999990 496.700899999999990
307.877470000000020 528.923829999999950
515.307919999999970 431.163850000000020
645.819150000000040 441.606380000000000
714.362370000000060 447.000000000000000
446.528410000000010 296.147740000000000
439.621120000000020 158.162370000000010
f: 527 tv: 1 nM: 9
595.314939999999980 464.444759999999970
606.400449999999980 493.710910000000010
618.650210000000020 528.081540000000020
633.793210000000040 570.206789999999960
658.098449999999960 435.836790000000010
794.877809999999950 427.022220000000000
859.351499999999990 422.930700000000000
583.278749999999950 298.039829999999990
579.112179999999970 144.738190000000000
f: 528 tv: 0 nM: 9
424.948179999999980 446.904139999999980
[truncated: 177,314 more chars]
