# Supplementary material for: Action Sport Cameras as an Instrument to Perform a 3D Underwater Motion Analysis
Source: PLoS One. 2016 Aug 11;11(8):e0160490. doi: 10.1371/journal.pone.0160490 (PMC4981397; doi:10.1371/journal.pone.0160490)
Supplement: S1 Supporting Information — S1.1_Calibration Quality > S1.1.1_Underwater > S1.1.1.1_Highres > S1.1.1.1.1_Calibration > File A. This is the BUNDLE_CameraParameters. This is the camera calibration parameters. File B. This is the Triad. This is the 2D coordinates of the waterproof orthogonal triad structure carrying nine spherical black markers. File C. This is the WandCalibration. This is the 2D coordinates of the wand structure carrying one spherical black marker. S1.1.1.1.2_Accuracy > File D. This is the Trial_1. This is the 2D coordinates of the first rigid bar test acquisition, carrying two markers at known distance. File E. This is the Trial_2. This is the 2D coordinates of the second rigid bar test acquisition, carrying two markers at known distance. File F. This is the Trial_3. This is the 2D coordinates of the third rigid bar test acquisition, carrying two markers at known distance. File G. This is the Trial_4. This is the 2D coordinates of the fourth rigid bar test acquisition, carrying two markers at known distance. File H. This is the Trial_5. This is the 2D coordinates of the fifth rigid bar test acquisition, carrying two markers at known distance. File I. This is the MotionSequence3D_Trial_1. This is the 3D coordinates of the first rigid bar test acquisition. File J. This is the MotionSequence3D_Trial_2. This is the 3D coordinates of the second rigid bar test acquisition. File K. This is the MotionSequence3D_Trial_3. This is the 3D coordinates of the third rigid bar test acquisition. File L. This is the MotionSequence3D_Trial_4. This is the 3D coordinates of the fourth rigid bar test acquisition. File M. This is the MotionSequence3D_Trial_5. This is the 3D coordinates of the fifth rigid bar test acquisition. S1.1.1.2_Lowres > S1.1.1.2.1_Calibration > File N. This is the BUNDLE_CameraParameters. This is the camera calibration parameters. File O. This is the Triad. This is the 2D coordinates of the waterproof orthogonal triad structure carrying nine spherical black markers. File P. Th [file pone.0160490.s001.zip › S1_SupportingInformation/S1.1_Calibration_Quality/S1.1.1_Underwater/S1.1.1.2_Lowres/S1.1.1.2.1_Calibration/File P.txt]

1972 2
f: 0 tv: 0 nM: 1
0.000000000000000 0.000000000000000
f: 0 tv: 1 nM: 1
0.000000000000000 0.000000000000000
f: 1 tv: 0 nM: 1
374.500000000000000 360.250000000000000
f: 1 tv: 1 nM: 1
498.000000000000000 378.750000000000000
f: 2 tv: 0 nM: 1
373.010409999999980 360.302090000000020
f: 2 tv: 1 nM: 1
495.089749999999980 377.944459999999990
f: 3 tv: 0 nM: 1
372.527100000000020 360.262049999999990
f: 3 tv: 1 nM: 1
493.915010000000000 378.084990000000000
f: 4 tv: 0 nM: 1
372.167759999999990 360.370970000000000
f: 4 tv: 1 nM: 1
493.116820000000020 378.317749999999990
f: 5 tv: 0 nM: 1
372.060909999999980 360.548070000000000
f: 5 tv: 1 nM: 1
492.673610000000000 378.016210000000000
f: 6 tv: 0 nM: 1
371.819369999999990 360.248380000000000
f: 6 tv: 1 nM: 1
492.084990000000000 377.915010000000000
f: 7 tv: 0 nM: 1
372.080139999999970 360.618589999999980
f: 7 tv: 1 nM: 1
491.585849999999990 378.409089999999990
f: 8 tv: 0 nM: 1
371.713869999999990 359.190769999999990
f: 8 tv: 1 nM: 1
490.617799999999990 378.281250000000000
f: 9 tv: 0 nM: 1
371.734739999999990 359.045750000000000
f: 9 tv: 1 nM: 1
490.166659999999980 378.000000000000000
f: 10 tv: 0 nM: 1
371.702540000000000 359.082269999999990
f: 10 tv: 1 nM: 1
490.166659999999980 378.000000000000000
f: 11 tv: 0 nM: 1
371.842260000000010 359.122009999999990
f: 11 tv: 1 nM: 1
490.166659999999980 378.000000000000000
f: 12 tv: 0 nM: 1
372.165619999999990 359.128109999999990
f: 12 tv: 1 nM: 1
490.131190000000000 377.868810000000000
f: 13 tv: 0 nM: 1
372.947170000000030 359.052829999999970
f: 13 tv: 1 nM: 1
491.051330000000010 377.823669999999990
f: 14 tv: 0 nM: 1
373.413050000000000 359.173920000000010
f: 14 tv: 1 nM: 1
491.788850000000020 377.953890000000000
f: 15 tv: 0 nM: 1
373.974730000000020 359.587069999999980
f: 15 tv: 1 nM: 1
492.000000000000000 377.833340000000020
f: 16 tv: 0 nM: 1
374.851440000000030 359.148559999999970
f: 16 tv: 1 nM: 1
493.156830000000010 377.856810000000000
f: 17 tv: 0 nM: 1
375.385800000000020 359.509250000000010
f: 17 tv: 1 nM: 1
493.953890000000000 377.788850000000020
f: 18 tv: 0 nM: 1
376.086790000000010 360.295140000000000
f: 18 tv: 1 nM: 1
495.219060000000010 377.928560000000000
f: 19 tv: 0 nM: 1
377.681820000000020 360.759729999999990
f: 19 tv: 1 nM: 1
496.084990000000000 378.084990000000000
f: 20 tv: 0 nM: 1
378.339999999999970 360.820010000000020
f: 20 tv: 1 nM: 1
497.620700000000000 378.076349999999990
f: 21 tv: 0 nM: 1
379.503199999999990 361.041659999999980
f: 21 tv: 1 nM: 1
498.985720000000010 378.509520000000010
f: 22 tv: 0 nM: 1
379.892400000000010 360.917730000000010
f: 22 tv: 1 nM: 1
500.306370000000020 378.933530000000020
f: 23 tv: 0 nM: 1
381.000000000000000 361.107149999999990
f: 23 tv: 1 nM: 1
502.000000000000000 378.913790000000010
f: 24 tv: 0 nM: 1
382.187500000000000 362.085240000000000
f: 24 tv: 1 nM: 1
503.839999999999970 379.670009999999990
f: 25 tv: 0 nM: 1
383.512999999999980 362.642850000000010
f: 25 tv: 1 nM: 1
505.800509999999970 379.780300000000010
f: 26 tv: 0 nM: 1
384.057920000000020 362.795750000000000
f: 26 tv: 1 nM: 1
507.800509999999970 379.780300000000010
f: 27 tv: 0 nM: 1
385.136349999999990 363.097899999999980
f: 27 tv: 1 nM: 1
509.147740000000000 380.161380000000010
f: 28 tv: 0 nM: 1
386.319090000000020 364.503300000000020
f: 28 tv: 1 nM: 1
511.061280000000010 381.262270000000000
f: 29 tv: 0 nM: 1
387.834380000000010 364.871890000000010
f: 29 tv: 1 nM: 1
513.000000000000000 381.538090000000010
f: 30 tv: 0 nM: 1
388.534580000000010 365.135220000000000
f: 30 tv: 1 nM: 1
515.000000000000000 381.800869999999970
f: 31 tv: 0 nM: 1
389.605590000000010 366.254669999999980
f: 31 tv: 1 nM: 1
516.875670000000010 382.909330000000010
f: 32 tv: 0 nM: 1
390.265260000000010 366.954250000000000
f: 32 tv: 1 nM: 1
518.846679999999990 383.610840000000000
f: 33 tv: 0 nM: 1
391.414640000000020 367.713410000000010
f: 33 tv: 1 nM: 1
520.673580000000020 384.016210000000000
f: 34 tv: 0 nM: 1
392.244509999999990 368.123629999999990
f: 34 tv: 1 nM: 1
522.157720000000040 384.877990000000010
f: 35 tv: 0 nM: 1
392.675320000000000 369.032469999999990
f: 35 tv: 1 nM: 1
524.000000000000000 385.653079999999990
f: 36 tv: 0 nM: 1
393.152989999999990 369.152989999999990
f: 36 tv: 1 nM: 1
525.145080000000010 385.881680000000020
f: 37 tv: 0 nM: 1
393.307680000000000 370.856630000000000
f: 37 tv: 1 nM: 1
526.786070000000000 386.415860000000010
f: 38 tv: 0 nM: 1
393.721160000000000 370.810909999999980
f: 38 tv: 1 nM: 1
527.840879999999970 387.532840000000020
f: 39 tv: 0 nM: 1
393.734739999999990 370.954250000000000
f: 39 tv: 1 nM: 1
528.255000000000000 387.935000000000000
f: 40 tv: 0 nM: 1
393.369419999999990 372.015930000000030
f: 40 tv: 1 nM: 1
528.890629999999990 388.932279999999990
f: 41 tv: 0 nM: 1
393.065980000000020 372.878480000000020
f: 41 tv: 1 nM: 1
529.098150000000030 389.588779999999990
f: 42 tv: 0 nM: 1
392.102420000000000 372.921690000000010
f: 42 tv: 1 nM: 1
529.483280000000040 389.758359999999980
f: 43 tv: 0 nM: 1
391.666659999999980 373.494050000000020
f: 43 tv: 1 nM: 1
529.398069999999960 390.412629999999980
f: 44 tv: 0 nM: 1
390.387360000000000 374.123629999999990
f: 44 tv: 1 nM: 1
529.356139999999980 391.393860000000020
f: 45 tv: 0 nM: 1
390.069700000000010 374.769679999999990
f: 45 tv: 1 nM: 1
528.967099999999960 391.844299999999980
f: 46 tv: 0 nM: 1
388.319279999999990 375.000000000000000
f: 46 tv: 1 nM: 1
528.472840000000020 392.505429999999990
f: 47 tv: 0 nM: 1
387.582269999999990 375.151889999999980
f: 47 tv: 1 nM: 1
527.651250000000000 393.531709999999980
f: 48 tv: 0 nM: 1
386.000000000000000 375.477140000000020
f: 48 tv: 1 nM: 1
526.742979999999990 393.728970000000000
f: 49 tv: 0 nM: 1
384.299989999999980 376.094449999999990
f: 49 tv: 1 nM: 1
525.229190000000020 393.937500000000000
f: 50 tv: 0 nM: 1
382.375000000000000 376.154760000000010
f: 50 tv: 1 nM: 1
523.937500000000000 394.897490000000000
f: 51 tv: 0 nM: 1
380.734919999999990 376.596380000000010
f: 51 tv: 1 nM: 1
521.916690000000020 395.676480000000030
f: 52 tv: 0 nM: 1
378.165619999999990 376.871890000000010
f: 52 tv: 1 nM: 1
520.533509999999980 395.765629999999990
f: 53 tv: 0 nM: 1
376.265260000000010 376.954250000000000
f: 53 tv: 1 nM: 1
518.497740000000020 395.881680000000020
f: 54 tv: 0 nM: 1
374.209870000000020 377.000000000000000
f: 54 tv: 1 nM: 1
516.287230000000020 396.632970000000000
f: 55 tv: 0 nM: 1
372.000000000000000 377.000000000000000
f: 55 tv: 1 nM: 1
513.953859999999960 397.788850000000020
f: 56 tv: 0 nM: 1
369.031040000000020 376.986210000000030
f: 56 tv: 1 nM: 1
511.000000000000000 398.099089999999990
f: 57 tv: 0 nM: 1
366.993350000000020 377.660000000000030
f: 57 tv: 1 nM: 1
508.877169999999980 398.096990000000010
f: 58 tv: 0 nM: 1
364.244509999999990 378.063170000000010
f: 58 tv: 1 nM: 1
506.010859999999980 399.103270000000010
f: 59 tv: 0 nM: 1
361.847690000000000 377.916659999999980
f: 59 tv: 1 nM: 1
503.094600000000010 399.756739999999980
f: 60 tv: 0 nM: 1
358.647890000000020 378.676060000000010
f: 60 tv: 1 nM: 1
500.834780000000020 399.982599999999990
f: 61 tv: 0 nM: 1
355.917730000000010 378.753170000000010
f: 61 tv: 1 nM: 1
497.451230000000010 400.575620000000010
f: 62 tv: 0 nM: 1
352.966160000000000 378.699250000000010
f: 62 tv: 1 nM: 1
494.699520000000010 401.300479999999990
f: 63 tv: 0 nM: 1
350.000000000000000 378.753019999999990
f: 63 tv: 1 nM: 1
491.373839999999970 401.742979999999990
f: 64 tv: 0 nM: 1
347.697540000000000 378.771610000000010
f: 64 tv: 1 nM: 1
488.720980000000000 401.783480000000000
f: 65 tv: 0 nM: 1
344.543639999999980 378.714749999999980
f: 65 tv: 1 nM: 1
485.448669999999990 402.087069999999980
f: 66 tv: 0 nM: 1
341.917730000000010 378.753170000000010
f: 66 tv: 1 nM: 1
482.916659999999980 403.228060000000030
f: 67 tv: 0 nM: 1
338.947170000000030 378.947170000000030
f: 67 tv: 1 nM: 1
480.085420000000000 403.484919999999990
f: 68 tv: 0 nM: 1
336.220759999999980 378.857149999999990
f: 68 tv: 1 nM: 1
477.176480000000030 403.873960000000010
f: 69 tv: 0 nM: 1
333.503199999999990 378.862180000000020
f: 69 tv: 1 nM: 1
474.823519999999970 403.873960000000010
f: 70 tv: 0 nM: 1
330.107599999999990 378.917730000000010
f: 70 tv: 1 nM: 1
471.480500000000010 404.785370000000000
f: 71 tv: 0 nM: 1
327.734739999999990 378.954250000000000
f: 71 tv: 1 nM: 1
469.909760000000010 405.658540000000020
f: 72 tv: 0 nM: 1
324.209870000000020 379.000000000000000
f: 72 tv: 1 nM: 1
467.182619999999990 406.000000000000000
f: 73 tv: 0 nM: 1
322.000000000000000 379.385859999999980
f: 73 tv: 1 nM: 1
464.967100000000020 406.155700000000020
f: 74 tv: 0 nM: 1
318.538970000000010 379.188319999999980
f: 74 tv: 1 nM: 1
463.044249999999980 407.584079999999970
f: 75 tv: 0 nM: 1
316.361969999999990 379.187099999999990
f: 75 tv: 1 nM: 1
461.209749999999990 407.832640000000030
f: 76 tv: 0 nM: 1
313.898190000000000 380.559869999999990
f: 76 tv: 1 nM: 1
459.887600000000020 408.034389999999970
f: 77 tv: 0 nM: 1
311.697540000000000 380.771610000000010
f: 77 tv: 1 nM: 1
458.532899999999980 409.664460000000020
f: 78 tv: 0 nM: 1
309.842260000000010 380.877990000000010
f: 78 tv: 1 nM: 1
457.303890000000020 409.885769999999980
f: 79 tv: 0 nM: 1
307.897580000000000 380.921690000000010
f: 79 tv: 1 nM: 1
456.944459999999990 410.337310000000000
f: 80 tv: 0 nM: 1
305.649690000000020 381.005980000000020
f: 80 tv: 1 nM: 1
456.672759999999980 411.506100000000000
f: 81 tv: 0 nM: 1
303.787629999999980 381.787629999999980
f: 81 tv: 1 nM: 1
456.649569999999980 411.752140000000000
f: 82 tv: 0 nM: 1
302.029940000000010 382.715579999999990
f: 82 tv: 1 nM: 1
456.647060000000010 412.000000000000000
f: 83 tv: 0 nM: 1
301.044130000000000 382.955870000000000
f: 83 tv: 1 nM: 1
456.624019999999970 413.135830000000000
f: 84 tv: 0 nM: 1
300.000000000000000 383.000000000000000
f: 84 tv: 1 nM: 1
457.152249999999980 413.705750000000020
f: 85 tv: 0 nM: 1
298.335109999999990 383.558499999999980
f: 85 tv: 1 nM: 1
458.234249999999970 413.875980000000030
f: 86 tv: 0 nM: 1
298.000000000000000 383.833340000000020
f: 86 tv: 1 nM: 1
459.246089999999980 414.593750000000000
f: 87 tv: 0 nM: 1
297.743650000000000 384.243650000000000
f: 87 tv: 1 nM: 1
460.831480000000000 414.690740000000010
f: 88 tv: 0 nM: 1
296.397580000000000 384.753019999999990
f: 88 tv: 1 nM: 1
462.780210000000010 415.064090000000020
f: 89 tv: 0 nM: 1
296.157739999999990 384.877990000000010
f: 89 tv: 1 nM: 1
464.743679999999980 415.794130000000000
f: 90 tv: 0 nM: 1
296.055240000000030 384.956390000000000
f: 90 tv: 1 nM: 1
466.777069999999980 415.835420000000000
f: 91 tv: 0 nM: 1
296.002560000000020 385.512880000000000
f: 91 tv: 1 nM: 1
468.933200000000000 416.528619999999990
f: 92 tv: 0 nM: 1
296.153079999999990 385.826540000000020
f: 92 tv: 1 nM: 1
470.876800000000000 416.641300000000000
f: 93 tv: 0 nM: 1
296.113650000000010 385.962130000000000
f: 93 tv: 1 nM: 1
473.692720000000010 416.782989999999980
f: 94 tv: 0 nM: 1
296.084990000000000 385.915010000000000
f: 94 tv: 1 nM: 1
476.551510000000010 416.635499999999980
f: 95 tv: 0 nM: 1
296.992459999999990 386.798979999999970
f: 95 tv: 1 nM: 1
478.965329999999990 416.881379999999980
f: 96 tv: 0 nM: 1
297.788239999999970 386.923520000000000
f: 96 tv: 1 nM: 1
482.028380000000030 416.893620000000000
f: 97 tv: 0 nM: 1
298.053990000000000 386.957400000000010
f: 97 tv: 1 nM: 1
485.178069999999990 416.850709999999990
f: 98 tv: 0 nM: 1
299.022740000000000 387.250000000000000
f: 98 tv: 1 nM: 1
488.793490000000020 417.000000000000000
f: 99 tv: 0 nM: 1
299.935000000000000 387.745000000000000
f: 99 tv: 1 nM: 1
491.550749999999990 416.998110000000000
f: 100 tv: 0 nM: 1
300.877169999999980 387.903009999999990
f: 100 tv: 1 nM: 1
495.206509999999980 417.000000000000000
f: 101 tv: 0 nM: 1
302.211149999999980 387.953890000000000
f: 101 tv: 1 nM: 1
498.793490000000020 417.000000000000000
f: 102 tv: 0 nM: 1
303.278750000000000 388.039829999999990
f: 102 tv: 1 nM: 1
501.719089999999990 416.992920000000030
f: 103 tv: 0 nM: 1
305.060270000000000 388.100430000000020
f: 103 tv: 1 nM: 1
505.147060000000010 416.922790000000020
f: 104 tv: 0 nM: 1
306.429530000000000 388.197720000000000
f: 104 tv: 1 nM: 1
508.940159999999990 416.926060000000010
f: 105 tv: 0 nM: 1
308.046110000000000 388.211149999999980
f: 105 tv: 1 nM: 1
512.973020000000020 416.836329999999980
f: 106 tv: 0 nM: 1
310.116850000000000 388.948359999999980
f: 106 tv: 1 nM: 1
516.793459999999980 417.000000000000000
f: 107 tv: 0 nM: 1
312.000000000000000 389.565000000000000
f: 107 tv: 1 nM: 1
520.618590000000040 416.757290000000010
f: 108 tv: 0 nM: 1
313.916260000000020 389.701959999999990
f: 108 tv: 1 nM: 1
524.500000000000000 416.438480000000030
f: 109 tv: 0 nM: 1
316.026819999999990 389.834139999999990
f: 109 tv: 1 nM: 1
527.911250000000000 416.632229999999990
f: 110 tv: 0 nM: 1
317.953890000000000 389.788850000000020
f: 110 tv: 1 nM: 1
531.372619999999980 416.408750000000000
f: 111 tv: 0 nM: 1
320.081729999999990 389.918270000000010
f: 111 tv: 1 nM: 1
535.173400000000020 416.000000000000000
f: 112 tv: 0 nM: 1
322.905399999999990 389.855860000000010
f: 112 tv: 1 nM: 1
539.033570000000050 415.391790000000010
f: 113 tv: 0 nM: 1
324.905399999999990 389.756739999999980
f: 113 tv: 1 nM: 1
542.573300000000020 415.328950000000020
f: 114 tv: 0 nM: 1
326.972469999999990 390.036679999999990
f: 114 tv: 1 nM: 1
545.189820000000050 415.265040000000000
f: 115 tv: 0 nM: 1
329.918270000000010 389.918270000000010
f: 115 tv: 1 nM: 1
548.826900000000020 414.826930000000000
f: 116 tv: 0 nM: 1
332.081729999999990 390.081729999999990
f: 116 tv: 1 nM: 1
551.339290000000010 414.660709999999990
f: 117 tv: 0 nM: 1
334.000000000000000 390.087949999999980
f: 117 tv: 1 nM: 1
554.680179999999950 414.496339999999980
f: 118 tv: 0 nM: 1
335.918270000000010 390.081729999999990
f: 118 tv: 1 nM: 1
557.047789999999960 414.349269999999990
f: 119 tv: 0 nM: 1
338.211149999999980 390.046110000000000
f: 119 tv: 1 nM: 1
559.733830000000010 413.248200000000000
f: 120 tv: 0 nM: 1
340.782899999999980 390.041659999999980
f: 120 tv: 1 nM: 1
562.255679999999980 413.316280000000010
f: 121 tv: 0 nM: 1
343.122830000000020 390.096990000000010
f: 121 tv: 1 nM: 1
564.000000000000000 412.771819999999990
f: 122 tv: 0 nM: 1
345.182619999999990 390.095640000000000
f: 122 tv: 1 nM: 1
565.880189999999970 412.782989999999980
f: 123 tv: 0 nM: 1
347.000000000000000 390.199130000000030
f: 123 tv: 1 nM: 1
567.271910000000050 412.757290000000010
f: 124 tv: 0 nM: 1
348.949549999999990 390.173250000000000
f: 124 tv: 1 nM: 1
569.075010000000020 412.721439999999970
f: 125 tv: 0 nM: 1
350.753359999999990 390.235410000000000
f: 125 tv: 1 nM: 1
570.170039999999970 412.534029999999970
f: 126 tv: 0 nM: 1
352.087679999999980 390.440769999999990
f: 126 tv: 1 nM: 1
570.680179999999950 412.496339999999980
f: 127 tv: 0 nM: 1
353.786409999999990 390.490299999999990
f: 127 tv: 1 nM: 1
570.946170000000050 412.196170000000000
f: 128 tv: 0 nM: 1
354.358520000000000 390.136599999999990
f: 128 tv: 1 nM: 1
570.971070000000050 411.621609999999980
f: 129 tv: 0 nM: 1
355.984379999999990 390.770080000000010
f: 129 tv: 1 nM: 1
571.019530000000030 411.632810000000010
f: 130 tv: 0 nM: 1
356.198489999999990 390.246219999999990
f: 130 tv: 1 nM: 1
570.760070000000040 411.322360000000000
f: 131 tv: 0 nM: 1
357.058560000000000 390.279270000000000
f: 131 tv: 1 nM: 1
569.218870000000040 411.192169999999980
f: 132 tv: 0 nM: 1
357.589200000000010 390.131469999999980
f: 132 tv: 1 nM: 1
568.625430000000050 410.955840000000020
f: 133 tv: 0 nM: 1
357.873809999999990 390.126190000000010
f: 133 tv: 1 nM: 1
566.926019999999990 410.940159999999990
f: 134 tv: 0 nM: 1
357.918270000000010 389.918270000000010
f: 134 tv: 1 nM: 1
565.178040000000010 410.850709999999990
f: 135 tv: 0 nM: 1
358.000000000000000 389.833340000000020
f: 135 tv: 1 nM: 1
563.089420000000020 410.742709999999990
f: 136 tv: 0 nM: 1
357.257020000000010 389.728970000000000
f: 136 tv: 1 nM: 1
561.221620000000030 410.750000000000000
f: 137 tv: 0 nM: 1
356.752259999999980 389.603610000000000
f: 137 tv: 1 nM: 1
558.953549999999950 410.571440000000000
f: 138 tv: 0 nM: 1
355.953129999999990 389.401029999999990
f: 138 tv: 1 nM: 1
555.843989999999960 410.305540000000010
f: 139 tv: 0 nM: 1
355.031830000000010 388.522740000000000
f: 139 tv: 1 nM: 1
553.279599999999960 410.535190000000000
f: 140 tv: 0 nM: 1
354.084990000000000 388.084990000000000
f: 140 tv: 1 nM: 1
551.013550000000010 410.470919999999980
f: 141 tv: 0 nM: 1
352.545869999999980 388.000000000000000
f: 141 tv: 1 nM: 1
547.260310000000000 409.946289999999980
f: 142 tv: 0 nM: 1
351.826540000000020 387.846920000000010
f: 142 tv: 1 nM: 1
544.756229999999960 409.929750000000010
f: 143 tv: 0 nM: 1
350.047880000000020 387.489350000000000
f: 143 tv: 1 nM: 1
541.448729999999950 409.884610000000010
f: 144 tv: 0 nM: 1
348.054899999999980 387.069369999999990
f: 144 tv: 1 nM: 1
538.000000000000000 410.000000000000000
f: 145 tv: 0 nM: 1
346.211760000000030 386.923520000000000
f: 145 tv: 1 nM: 1
534.913210000000050 409.929750000000010
f: 146 tv: 0 nM: 1
345.267000000000000 386.242709999999990
f: 146 tv: 1 nM: 1
531.336120000000050 409.983180000000000
f: 147 tv: 0 nM: 1
343.670230000000000 386.090419999999990
f: 147 tv: 1 nM: 1
528.552190000000000 409.804350000000000
f: 148 tv: 0 nM: 1
341.842769999999970 385.708770000000020
f: 148 tv: 1 nM: 1
524.730770000000010 409.927340000000020
f: 149 tv: 0 nM: 1
340.097379999999990 385.523680000000010
f: 149 tv: 1 nM: 1
521.032900000000040 409.844299999999980
f: 150 tv: 0 nM: 1
338.265260000000010 384.954250000000000
f: 150 tv: 1 nM: 1
517.795780000000040 409.910799999999990
f: 151 tv: 0 nM: 1
336.611110000000000 384.505069999999990
f: 151 tv: 1 nM: 1
513.870239999999970 409.293880000000000
f: 152 tv: 0 nM: 1
334.453309999999990 384.288450000000010
f: 152 tv: 1 nM: 1
510.609860000000030 409.755609999999990
f: 153 tv: 0 nM: 1
333.396360000000020 383.911929999999980
f: 153 tv: 1 nM: 1
506.899600000000020 409.360230000000000
f: 154 tv: 0 nM: 1
331.907620000000010 383.456509999999980
f: 154 tv: 1 nM: 1
503.303440000000020 408.994260000000000
f: 155 tv: 0 nM: 1
330.053679999999990 382.983060000000020
f: 155 tv: 1 nM: 1
500.421940000000010 408.762090000000000
f: 156 tv: 0 nM: 1
328.233920000000010 382.634490000000030
f: 156 tv: 1 nM: 1
497.126860000000020 408.660460000000000
f: 157 tv: 0 nM: 1
327.771270000000020 382.351069999999990
f: 157 tv: 1 nM: 1
493.734530000000010 407.849550000000020
f: 158 tv: 0 nM: 1
326.190859999999990 381.604829999999990
f: 158 tv: 1 nM: 1
490.782039999999990 407.782039999999990
f: 159 tv: 0 nM: 1
325.000000000000000 381.000000000000000
f: 159 tv: 1 nM: 1
487.487910000000000 407.383060000000000
f: 160 tv: 0 nM: 1
324.000000000000000 380.180850000000020
f: 160 tv: 1 nM: 1
484.761439999999990 406.921749999999970
f: 161 tv: 0 nM: 1
322.860290000000020 379.830870000000000
f: 161 tv: 1 nM: 1
481.666659999999980 406.376559999999980
f: 162 tv: 0 nM: 1
321.854400000000000 379.359890000000010
f: 162 tv: 1 nM: 1
479.089749999999980 405.782039999999990
f: 163 tv: 0 nM: 1
320.690980000000020 378.420140000000000
f: 163 tv: 1 nM: 1
475.770940000000000 405.389860000000000
f: 164 tv: 0 nM: 1
320.000000000000000 377.086209999999990
f: 164 tv: 1 nM: 1
473.465059999999990 404.187770000000000
f: 165 tv: 0 nM: 1
318.496800000000010 376.862180000000020
f: 165 tv: 1 nM: 1
471.176480000000030 403.873960000000010
f: 166 tv: 0 nM: 1
317.970919999999980 375.924410000000020
f: 166 tv: 1 nM: 1
468.650789999999970 403.071440000000000
f: 167 tv: 0 nM: 1
317.905550000000010 375.466680000000000
f: 167 tv: 1 nM: 1
466.515350000000010 402.155700000000020
f: 168 tv: 0 nM: 1
317.819889999999990 374.072569999999980
f: 168 tv: 1 nM: 1
464.491550000000020 401.641360000000020
f: 169 tv: 0 nM: 1
317.561100000000010 373.561100000000010
f: 169 tv: 1 nM: 1
462.724580000000000 400.686429999999970
f: 170 tv: 0 nM: 1
317.157719999999980 372.966430000000000
f: 170 tv: 1 nM: 1
461.000000000000000 399.873960000000010
f: 171 tv: 0 nM: 1
316.688260000000010 371.978389999999990
f: 171 tv: 1 nM: 1
458.851679999999990 399.233060000000020
f: 172 tv: 0 nM: 1
316.432099999999990 370.944459999999990
f: 172 tv: 1 nM: 1
457.568820000000020 397.899080000000030
f: 173 tv: 0 nM: 1
317.000000000000000 370.843750000000000
f: 173 tv: 1 nM: 1
455.953059999999990 397.617369999999990
f: 174 tv: 0 nM: 1
317.547759999999980 369.811800000000010
f: 174 tv: 1 nM: 1
454.987910000000000 396.411290000000010
f: 175 tv: 0 nM: 1
317.680729999999980 369.000000000000000
f: 175 tv: 1 nM: 1
453.550450000000010 395.844299999999980
f: 176 tv: 0 nM: 1
317.834380000000010 368.734379999999990
f: 176 tv: 1 nM: 1
452.927669999999980 395.002070000000000
f: 177 tv: 0 nM: 1
318.128850000000000 367.371150000000000
f: 177 tv: 1 nM: 1
451.955600000000000 393.955600000000000
f: 178 tv: 0 nM: 1
318.265260000000010 367.045750000000000
f: 178 tv: 1 nM: 1
451.718900000000020 393.791049999999980
f: 179 tv: 0 nM: 1
319.601990000000000 366.773039999999980
f: 179 tv: 1 nM: 1
450.943539999999980 393.169339999999980
f: 180 tv: 0 nM: 1
320.000000000000000 366.753019999999990
f: 180 tv: 1 nM: 1
450.413940000000030 392.704929999999990
f: 181 tv: 0 nM: 1
321.279600000000020 366.917759999999990
f: 181 tv: 1 nM: 1
450.598689999999980 392.155700000000020
f: 182 tv: 0 nM: 1
321.867979999999990 366.244390000000010
f: 182 tv: 1 nM: 1
450.598689999999980 391.923250000000000
f: 183 tv: 0 nM: 1
323.813319999999980 366.493350000000020
f: 183 tv: 1 nM: 1
450.730770000000010 391.927340000000020
f: 184 tv: 0 nM: 1
324.331239999999980 366.000000000000000
f: 184 tv: 1 nM: 1
450.820679999999980 391.641360000000020
f: 185 tv: 0 nM: 1
325.787629999999980 365.830660000000020
f: 185 tv: 1 nM: 1
451.130609999999990 391.603610000000000
f: 186 tv: 0 nM: 1
326.854739999999990 366.179050000000020
f: 186 tv: 1 nM: 1
451.931179999999980 391.481659999999980
f: 187 tv: 0 nM: 1
328.705289999999990 366.172180000000030
f: 187 tv: 1 nM: 1
452.497740000000020 391.584110000000010
f: 188 tv: 0 nM: 1
330.082269999999990 366.683530000000020
f: 188 tv: 1 nM: 1
453.261480000000010 391.412840000000020
f: 189 tv: 0 nM: 1
331.797460000000000 366.683530000000020
f: 189 tv: 1 nM: 1
454.111389999999970 391.626250000000030
f: 190 tv: 0 nM: 1
333.431519999999980 366.842469999999990
f: 190 tv: 1 nM: 1
455.214900000000000 391.065800000000020
f: 191 tv: 0 nM: 1
335.033840000000000 366.684199999999980
f: 191 tv: 1 nM: 1
456.489320000000020 391.019229999999990
f: 192 tv: 0 nM: 1
337.127749999999990 366.781040000000020
f: 192 tv: 1 nM: 1
457.710660000000020 390.868040000000010
f: 193 tv: 0 nM: 1
339.167790000000020 366.768460000000000
f: 193 tv: 1 nM: 1
459.024900000000000 390.402710000000010
f: 194 tv: 0 nM: 1
341.350649999999970 367.006500000000020
f: 194 tv: 1 nM: 1
460.537570000000020 390.352109999999980
f: 195 tv: 0 nM: 1
342.165619999999990 366.871890000000010
f: 195 tv: 1 nM: 1
461.852939999999990 390.166659999999980
f: 196 tv: 0 nM: 1
344.550630000000010 367.000000000000000
f: 196 tv: 1 nM: 1
463.415889999999990 389.956819999999990
f: 197 tv: 0 nM: 1
346.968959999999980 367.006899999999970
f: 197 tv: 1 nM: 1
465.092930000000020 389.942470000000010
f: 198 tv: 0 nM: 1
348.820949999999980 366.976350000000020
f: 198 tv: 1 nM: 1
466.804260000000000 389.832550000000030
f: 199 tv: 0 nM: 1
350.769229999999990 367.024479999999980
f: 199 tv: 1 nM: 1
469.000000000000000 389.538090000000010
f: 200 tv: 0 nM: 1
353.677219999999980 367.056980000000010
f: 200 tv: 1 nM: 1
470.876890000000000 389.100489999999980
f: 201 tv: 0 nM: 1
355.586670000000030 366.886660000000010
f: 201 tv: 1 nM: 1
472.671879999999990 388.953129999999990
f: 202 tv: 0 nM: 1
357.601990000000000 366.773010000000000
f: 202 tv: 1 nM: 1
474.969089999999990 389.036070000000000
f: 203 tv: 0 nM: 1
360.107599999999990 367.082269999999990
f: 203 tv: 1 nM: 1
477.419190000000010 388.363650000000010
f: 204 tv: 0 nM: 1
362.107599999999990 366.917730000000010
f: 204 tv: 1 nM: 1
479.846920000000010 388.173459999999980
f: 205 tv: 0 nM: 1
364.000000000000000 367.000000000000000
f: 205 tv: 1 nM: 1
482.058069999999990 388.133850000000000
f: 206 tv: 0 nM: 1
367.169069999999980 367.568359999999980
f: 206 tv: 1 nM: 1
484.532719999999980 388.200930000000030
f: 207 tv: 0 nM: 1
368.895359999999980 367.426359999999990
f: 207 tv: 1 nM: 1
486.855860000000010 388.211700000000010
f: 208 tv: 0 nM: 1
371.681820000000020 368.759729999999990
f: 208 tv: 1 nM: 1
489.476929999999980 388.366670000000000
f: 209 tv: 0 nM: 1
374.000000000000000 369.000000000000000
f: 209 tv: 1 nM: 1
492.204770000000000 388.309509999999990
f: 210 tv: 0 nM: 1
376.107599999999990 369.082269999999990
f: 210 tv: 1 nM: 1
494.695249999999990 388.357149999999990
f: 211 tv: 0 nM: 1
378.388060000000000 369.731350000000020
f: 211 tv: 1 nM: 1
497.930850000000020 388.643620000000000
f: 212 tv: 0 nM: 1
381.560000000000000 370.720000000000030
f: 212 tv: 1 nM: 1
500.540529999999990 389.143250000000020
f: 213 tv: 0 nM: 1
383.834380000000010 370.871890000000010
f: 213 tv: 1 nM: 1
503.832519999999990 389.894099999999980
f: 214 tv: 0 nM: 1
385.987090000000020 372.493560000000000
f: 214 tv: 1 nM: 1
506.250000000000000 389.873719999999990
f: 215 tv: 0 nM: 1
388.000000000000000 372.839510000000020
f: 215 tv: 1 nM: 1
509.733700000000000 390.565220000000010
f: 216 tv: 0 nM: 1
390.947170000000030 373.052829999999970
f: 216 tv: 1 nM: 1
512.434750000000010 391.500000000000000
f: 217 tv: 0 nM: 1
392.904420000000020 374.794130000000000
f: 217 tv: 1 nM: 1
515.888060000000000 391.915439999999990
f: 218 tv: 0 nM: 1
395.052829999999970 374.947170000000030
f: 218 tv: 1 nM: 1
518.941339999999970 392.832400000000010
f: 219 tv: 0 nM: 1
397.636990000000030 376.623290000000000
f: 219 tv: 1 nM: 1
521.705569999999970 393.394439999999970
f: 220 tv: 0 nM: 1
399.897580000000000 377.078309999999990
f: 220 tv: 1 nM: 1
524.375000000000000 394.071079999999990
f: 221 tv: 0 nM: 1
401.904110000000000 378.390409999999970
f: 221 tv: 1 nM: 1
527.183229999999980 394.520940000000000
f: 222 tv: 0 nM: 1
403.834380000000010 379.128109999999990
f: 222 tv: 1 nM: 1
530.153080000000050 395.826540000000020
f: 223 tv: 0 nM: 1
405.797460000000000 380.683530000000020
f: 223 tv: 1 nM: 1
532.500000000000000 396.770600000000000
f: 224 tv: 0 nM: 1
407.974030000000030 381.168819999999980
f: 224 tv: 1 nM: 1
535.507569999999990 397.615569999999990
f: 225 tv: 0 nM: 1
409.467100000000020 382.447360000000000
f: 225 tv: 1 nM: 1
537.851070000000050 398.542539999999970
f: 226 tv: 0 nM: 1
411.345460000000000 383.093930000000000
f: 226 tv: 1 nM: 1
540.047969999999960 399.532840000000020
f: 227 tv: 0 nM: 1
412.487000000000020 384.642850000000010
f: 227 tv: 1 nM: 1
542.131170000000000 399.868810000000000
f: 228 tv: 0 nM: 1
413.892400000000010 384.917730000000010
f: 228 tv: 1 nM: 1
544.053949999999990 400.957400000000010
f: 229 tv: 0 nM: 1
415.210140000000020 386.702909999999970
f: 229 tv: 1 nM: 1
545.997439999999980 401.435580000000020
f: 230 tv: 0 nM: 1
416.417730000000010 386.848110000000020
f: 230 tv: 1 nM: 1
547.914980000000010 401.915010000000000
f: 231 tv: 0 nM: 1
417.660000000000030 387.179989999999980
f: 231 tv: 1 nM: 1
550.000000000000000 402.913790000000010
f: 232 tv: 0 nM: 1
418.253510000000010 388.338010000000000
f: 232 tv: 1 nM: 1
551.652280000000020 403.502869999999970
f: 233 tv: 0 nM: 1
419.681820000000020 388.759729999999990
f: 233 tv: 1 nM: 1
553.509770000000000 403.717069999999980
f: 234 tv: 0 nM: 1
420.322780000000020 389.056980000000010
f: 234 tv: 1 nM: 1
554.780089999999970 404.025449999999980
f: 235 tv: 0 nM: 1
420.378109999999990 389.103119999999990
f: 235 tv: 1 nM: 1
555.909790000000040 404.487120000000000
f: 236 tv: 0 nM: 1
421.457519999999990 390.696079999999990
f: 236 tv: 1 nM: 1
558.000000000000000 404.913790000000010
f: 237 tv: 0 nM: 1
421.721160000000000 390.926269999999990
f: 237 tv: 1 nM: 1
559.200010000000020 405.642850000000010
f: 238 tv: 0 nM: 1
421.518649999999980 391.186339999999970
f: 238 tv: 1 nM: 1
560.085019999999990 406.084990000000000
f: 239 tv: 0 nM: 1
421.604429999999980 392.338619999999990
f: 239 tv: 1 nM: 1
560.702030000000040 406.696959999999990
f: 240 tv: 0 nM: 1
420.318179999999980 392.759729999999990
f: 240 tv: 1 nM: 1
561.445920000000000 407.644139999999990
f: 241 tv: 0 nM: 1
420.209870000000020 393.000000000000000
f: 241 tv: 1 nM: 1
562.130430000000050 408.472840000000020
f: 242 tv: 0 nM: 1
419.000000000000000 394.689390000000000
f: 242 tv: 1 nM: 1
562.347840000000020 409.664249999999980
f: 243 tv: 0 nM: 1
418.080260000000010 394.666659999999980
f: 243 tv: 1 nM: 1
562.720220000000040 409.848630000000010
f: 244 tv: 0 nM: 1
416.947170000000030 395.052829999999970
f: 244 tv: 1 nM: 1
563.169130000000000 411.227939999999990
f: 245 tv: 0 nM: 1
415.852750000000010 396.628850000000000
f: 245 tv: 1 nM: 1
563.094600000000010 411.756739999999980
f: 246 tv: 0 nM: 1
414.106929999999980 397.110079999999980
f: 246 tv: 1 nM: 1
562.981019999999940 413.011840000000010
f: 247 tv: 0 nM: 1
412.390440000000010 397.609559999999990
f: 247 tv: 1 nM: 1
562.939759999999980 413.899569999999980
f: 248 tv: 0 nM: 1
411.097899999999980 398.905579999999990
f: 248 tv: 1 nM: 1
562.718439999999990 414.844730000000030
f: 249 tv: 0 nM: 1
409.790129999999980 399.000000000000000
f: 249 tv: 1 nM: 1
562.616819999999960 415.920560000000020
f: 250 tv: 0 nM: 1
407.948910000000010 399.787629999999980
f: 250 tv: 1 nM: 1
562.067199999999960 416.508060000000000
f: 251 tv: 0 nM: 1
406.107599999999990 400.917730000000010
f: 251 tv: 1 nM: 1
561.953859999999960 417.788850000000020
f: 252 tv: 0 nM: 1
404.318179999999980 401.240270000000010
f: 252 tv: 1 nM: 1
561.945309999999950 419.070310000000010
f: 253 tv: 0 nM: 1
402.417730000000010 402.734190000000010
f: 253 tv: 1 nM: 1
561.892330000000020 419.909089999999990
f: 254 tv: 0 nM: 1
401.621890000000010 402.896880000000010
f: 254 tv: 1 nM: 1
561.714290000000010 421.466680000000000
f: 255 tv: 0 nM: 1
399.830660000000020 403.787629999999980
f: 255 tv: 1 nM: 1
561.763310000000050 421.939610000000020
f: 256 tv: 0 nM: 1
397.966680000000000 404.544429999999980
f: 256 tv: 1 nM: 1
561.838679999999950 423.177430000000020
f: 257 tv: 0 nM: 1
396.352140000000020 405.647859999999980
f: 257 tv: 1 nM: 1
561.383789999999980 424.010960000000010
f: 258 tv: 0 nM: 1
394.695069999999990 405.947810000000000
f: 258 tv: 1 nM: 1
561.953060000000050 425.617369999999990
f: 259 tv: 0 nM: 1
394.000000000000000 406.913790000000010
f: 259 tv: 1 nM: 1
562.515380000000050 425.844299999999980
f: 260 tv: 0 nM: 1
392.239350000000000 407.558499999999980
f: 260 tv: 1 nM: 1
563.000000000000000 427.500000000000000
f: 261 tv: 0 nM: 1
390.843079999999990 408.050540000000010
f: 261 tv: 1 nM: 1
563.176450000000050 427.873960000000010
f: 262 tv: 0 nM: 1
389.944759999999970 408.956390000000000
f: 262 tv: 1 nM: 1
564.006589999999960 428.598689999999980
f: 263 tv: 0 nM: 1
388.545439999999990 409.522740000000000
f: 263 tv: 1 nM: 1
565.048710000000030 429.688570000000030
f: 264 tv: 0 nM: 1
387.796389999999970 409.796389999999970
f: 264 tv: 1 nM: 1
565.440190000000030 429.888890000000000
f: 265 tv: 0 nM: 1
386.542509999999990 410.127500000000000
f: 265 tv: 1 nM: 1
567.004209999999940 430.023010000000000
f: 266 tv: 0 nM: 1
385.994289999999980 410.888579999999990
f: 266 tv: 1 nM: 1
567.936950000000020 431.189180000000020
f: 267 tv: 0 nM: 1
385.865909999999990 411.131289999999980
f: 267 tv: 1 nM: 1
569.176450000000050 431.873960000000010
f: 268 tv: 0 nM: 1
384.415830000000030 411.757420000000020
f: 268 tv: 1 nM: 1
571.000000000000000 432.000000000000000
f: 269 tv: 0 nM: 1
384.221949999999990 411.917080000000000
f: 269 tv: 1 nM: 1
572.201720000000020 432.667390000000010
f: 270 tv: 0 nM: 1
383.846920000000010 412.173459999999980
f: 270 tv: 1 nM: 1
573.583309999999980 433.333340000000020
f: 271 tv: 0 nM: 1
383.905030000000010 412.879880000000010
f: 271 tv: 1 nM: 1
575.335510000000000 433.782899999999980
f: 272 tv: 0 nM: 1
383.760530000000020 413.423679999999990
f: 272 tv: 1 nM: 1
577.176450000000050 433.873960000000010
f: 273 tv: 0 nM: 1
383.574369999999990 413.643579999999990
f: 273 tv: 1 nM: 1
579.182620000000040 434.000000000000000
f: 274 tv: 0 nM: 1
383.719630000000000 413.817749999999990
f: 274 tv: 1 nM: 1
581.269229999999990 434.072659999999980
f: 275 tv: 0 nM: 1
383.915010000000000 414.084990000000000
f: 275 tv: 1 nM: 1
583.315669999999950 434.112270000000020
f: 276 tv: 0 nM: 1
383.851069999999990 414.542539999999970
f: 276 tv: 1 nM: 1
585.884459999999990 434.313319999999980
f: 277 tv: 0 nM: 1
384.430700000000000 414.351470000000010
f: 277 tv: 1 nM: 1
588.080379999999990 434.334810000000000
f: 278 tv: 0 nM: 1
384.912510000000000 415.077519999999990
f: 278 tv: 1 nM: 1
590.847660000000020 434.695310000000010
f: 279 tv: 0 nM: 1
385.894870000000030 415.087190000000020
f: 279 tv: 1 nM: 1
593.560489999999960 434.653230000000010
f: 280 tv: 0 nM: 1
387.070470000000000 415.711369999999990
f: 280 tv: 1 nM: 1
596.055539999999950 434.910250000000020
f: 281 tv: 0 nM: 1
388.000000000000000 415.833340000000020
f: 281 tv: 1 nM: 1
598.935610000000000 434.704560000000010
f: 282 tv: 0 nM: 1
389.471439999999970 415.961909999999990
f: 282 tv: 1 nM: 1
601.913210000000050 434.818179999999980
f: 283 tv: 0 nM: 1
390.673610000000000 416.016210000000000
f: 283 tv: 1 nM: 1
605.168519999999940 434.801850000000000
f: 284 tv: 0 nM: 1
392.084990000000000 416.084990000000000
f: 284 tv: 1 nM: 1
607.918030000000040 434.765989999999990
f: 285 tv: 0 nM: 1
393.935000000000000 416.255000000000000
f: 285 tv: 1 nM: 1
611.161560000000010 434.634610000000010
f: 286 tv: 0 nM: 1
395.887760000000010 416.454070000000000
f: 286 tv: 1 nM: 1
614.730900000000020 434.601139999999990
f: 287 tv: 0 nM: 1
397.257569999999990 417.303040000000010
f: 287 tv: 1 nM: 1
617.962160000000040 434.462190000000020
f: 288 tv: 0 nM: 1
399.845730000000000 417.367030000000000
f: 288 tv: 1 nM: 1
621.333980000000000 434.601990000000000
f: 289 tv: 0 nM: 1
401.257020000000010 417.728970000000000
f: 289 tv: 1 nM: 1
624.823549999999950 433.873960000000010
f: 290 tv: 0 nM: 1
403.570040000000010 417.775359999999980
f: 290 tv: 1 nM: 1
628.508789999999980 433.854609999999980
f: 291 tv: 0 nM: 1
405.753629999999990 418.007229999999990
f: 291 tv: 1 nM: 1
631.527410000000030 434.031650000000010
f: 292 tv: 0 nM: 1
407.915010000000000 418.084990000000000
f: 292 tv: 1 nM: 1
634.823549999999950 433.873960000000010
f: 293 tv: 0 nM: 1
410.372500000000000 418.227510000000000
f: 293 tv: 1 nM: 1
638.563290000000050 433.713070000000020
f: 294 tv: 0 nM: 1
412.710660000000020 418.307860000000010
f: 294 tv: 1 nM: 1
641.280269999999970 433.109860000000030
f: 295 tv: 0 nM: 1
415.397740000000000 418.315920000000010
f: 295 tv: 1 nM: 1
644.863650000000010 433.079560000000010
f: 296 tv: 0 nM: 1
417.845120000000010 419.092930000000020
f: 296 tv: 1 nM: 1
648.319820000000050 433.099179999999990
f: 297 tv: 0 nM: 1
420.794710000000010 419.079250000000000
f: 297 tv: 1 nM: 1
651.637079999999970 432.891140000000010
f: 298 tv: 0 nM: 1
423.397740000000000 419.615909999999990
f: 298 tv: 1 nM: 1
654.928589999999990 432.589749999999980
f: 299 tv: 0 nM: 1
426.027220000000000 419.784670000000010
f: 299 tv: 1 nM: 1
657.935240000000020 432.310270000000000
f: 300 tv: 0 nM: 1
428.872770000000000 419.685270000000000
f: 300 tv: 1 nM: 1
661.000000000000000 432.000000000000000
f: 301 tv: 0 nM: 1
431.283779999999980 419.738740000000010
f: 301 tv: 1 nM: 1
663.842350000000010 431.968480000000000
f: 302 tv: 0 nM: 1
434.091340000000000 419.826930000000000
f: 302 tv: 1 nM: 1
666.846310000000020 431.183319999999980
f: 303 tv: 0 nM: 1
436.872770000000000 420.082580000000010
f: 303 tv: 1 nM: 1
669.339540000000060 430.970149999999990
f: 304 tv: 0 nM: 1
439.303890000000020 419.885769999999980
f: 304 tv: 1 nM: 1
672.507690000000030 430.777769999999980
f: 305 tv: 0 nM: 1
441.953890000000000 419.788850000000020
f: 305 tv: 1 nM: 1
674.807069999999950 430.195010000000020
f: 306 tv: 0 nM: 1
444.782899999999980 419.958340000000020
f: 306 tv: 1 nM: 1
677.176450000000050 429.873960000000010
f: 307 tv: 0 nM: 1
447.122830000000020 419.903009999999990
f: 307 tv: 1 nM: 1
679.209719999999950 429.832640000000030
f: 308 tv: 0 nM: 1
450.000000000000000 419.833340000000020
f: 308 tv: 1 nM: 1
681.280269999999970 428.791659999999980
f: 309 tv: 0 nM: 1
452.046110000000000 419.788850000000020
f: 309 tv: 1 nM: 1
683.199219999999970 428.546879999999990
f: 310 tv: 0 nM: 1
454.854919999999990 419.881680000000020
f: 310 tv: 1 nM: 1
685.176450000000050 428.016820000000000
f: 311 tv: 0 nM: 1
456.916290000000000 419.601810000000000
f: 311 tv: 1 nM: 1
686.913210000000050 427.929750000000010
f: 312 tv: 0 nM: 1
459.064450000000020 419.404450000000000
f: 312 tv: 1 nM: 1
688.776730000000040 427.036250000000000
f: 313 tv: 0 nM: 1
461.400449999999980 418.597289999999990
f: 313 tv: 1 nM: 1
690.377619999999980 426.219420000000010
f: 314 tv: 0 nM: 1
463.145080000000010 418.216520000000000
f: 314 tv: 1 nM: 1
691.086789999999950 425.929750000000010
f: 315 tv: 0 nM: 1
464.621609999999980 418.063049999999980
f: 315 tv: 1 nM: 1
692.125000000000000 425.174989999999980
f: 316 tv: 0 nM: 1
466.790250000000010 417.832640000000030
f: 316 tv: 1 nM: 1
692.771910000000050 424.771909999999990
f: 317 tv: 0 nM: 1
468.000000000000000 417.745180000000000
f: 317 tv: 1 nM: 1
693.000000000000000 423.861789999999980
f: 318 tv: 0 nM: 1
469.819520000000010 417.212190000000020
f: 318 tv: 1 nM: 1
693.445979999999960 423.245999999999980
f: 319 tv: 0 nM: 1
470.705600000000000 415.962620000000020
f: 319 tv: 1 nM: 1
693.321530000000050 422.747220000000030
f: 320 tv: 0 nM: 1
471.217100000000020 415.861850000000000
f: 320 tv: 1 nM: 1
693.260310000000000 422.053710000000020
f: 321 tv: 0 nM: 1
471.953059999999990 415.617369999999990
f: 321 tv: 1 nM: 1
692.955630000000040 421.415309999999980
f: 322 tv: 0 nM: 1
472.532410000000030 414.513890000000000
f: 322 tv: 1 nM: 1
692.760800000000020 420.209049999999990
f: 323 tv: 0 nM: 1
472.584110000000010 413.956819999999990
f: 323 tv: 1 nM: 1
691.176450000000050 419.983180000000000
f: 324 tv: 0 nM: 1
472.905399999999990 413.756739999999980
f: 324 tv: 1 nM: 1
690.579709999999980 419.786650000000010
f: 325 tv: 0 nM: 1
473.023930000000010 412.815220000000010
f: 325 tv: 1 nM: 1
688.865050000000000 418.682529999999990
f: 326 tv: 0 nM: 1
472.535399999999980 412.075229999999980
f: 326 tv: 1 nM: 1
687.422000000000030 418.466000000000010
f: 327 tv: 0 nM: 1
472.151670000000020 411.874419999999990
f: 327 tv: 1 nM: 1
686.044369999999960 417.955600000000000
f: 328 tv: 0 nM: 1
471.451450000000020 411.378629999999990
f: 328 tv: 1 nM: 1
683.944460000000050 417.763280000000010
f: 329 tv: 0 nM: 1
470.907069999999980 410.154879999999990
f: 329 tv: 1 nM: 1
681.920290000000020 416.959049999999990
f: 330 tv: 0 nM: 1
470.000000000000000 409.833340000000020
f: 330 tv: 1 nM: 1
679.886600000000040 416.479159999999980
f: 331 tv: 0 nM: 1
468.742430000000010 409.535340000000020
f: 331 tv: 1 nM: 1
677.280459999999950 416.154360000000000
f: 332 tv: 0 nM: 1
467.846920000000010 408.173459999999980
f: 332 tv: 1 nM: 1
674.743709999999960 415.794130000000000
f: 333 tv: 0 nM: 1
466.211149999999980 407.953890000000000
f: 333 tv: 1 nM: 1
671.946779999999990 415.539370000000020
f: 334 tv: 0 nM: 1
465.142850000000010 407.500000000000000
f: 334 tv: 1 nM: 1
669.881170000000000 414.946199999999980
f: 335 tv: 0 nM: 1
463.457730000000030 406.652589999999980
f: 335 tv: 1 nM: 1
666.713380000000030 414.096990000000010
f: 336 tv: 0 nM: 1
462.000000000000000 406.000000000000000
f: 336 tv: 1 nM: 1
664.000000000000000 413.926539999999990
f: 337 tv: 0 nM: 1
460.844020000000000 405.674320000000020
f: 337 tv: 1 nM: 1
660.649599999999960 413.752140000000000
f: 338 tv: 0 nM: 1
459.734739999999990 404.954250000000000
f: 338 tv: 1 nM: 1
658.703129999999990 413.631680000000020
f: 339 tv: 0 nM: 1
457.915010000000000 403.915010000000000
f: 339 tv: 1 nM: 1
655.214600000000020 412.674770000000020
f: 340 tv: 0 nM: 1
456.143620000000000 403.420230000000000
f: 340 tv: 1 nM: 1
652.459470000000010 412.076570000000000
f: 341 tv: 0 nM: 1
454.691890000000000 403.186489999999990
f: 341 tv: 1 nM: 1
649.629699999999960 411.983490000000020
f: 342 tv: 0 nM: 1
453.688139999999980 401.863400000000010
f: 342 tv: 1 nM: 1
646.967099999999960 411.844299999999980
f: 343 tv: 0 nM: 1
451.860540000000010 401.702639999999970
f: 343 tv: 1 nM: 1
643.472229999999970 411.237180000000020
f: 344 tv: 0 nM: 1
450.157739999999990 401.032739999999990
f: 344 tv: 1 nM: 1
640.889339999999950 410.385100000000020
f: 345 tv: 0 nM: 1
448.723050000000000 400.203430000000030
f: 345 tv: 1 nM: 1
637.946289999999980 410.105129999999970
f: 346 tv: 0 nM: 1
447.915010000000000 399.915010000000000
f: 346 tv: 1 nM: 1
635.351379999999950 409.959470000000010
f: 347 tv: 0 nM: 1
446.055240000000030 398.956390000000000
f: 347 tv: 1 nM: 1
632.142879999999990 409.441959999999990
f: 348 tv: 0 nM: 1
444.752439999999980 398.075989999999990
f: 348 tv: 1 nM: 1
629.856810000000000 408.774990000000000
f: 349 tv: 0 nM: 1
443.788239999999970 396.923520000000000
f: 349 tv: 1 nM: 1
627.176450000000050 408.126039999999990
f: 350 tv: 0 nM: 1
442.195650000000000 396.543490000000020
f: 350 tv: 1 nM: 1
624.046140000000040 407.788850000000020
f: 351 tv: 0 nM: 1
441.659580000000010 395.882970000000000
f: 351 tv: 1 nM: 1
622.000000000000000 407.617369999999990
f: 352 tv: 0 nM: 1
440.756469999999980 395.142490000000010
f: 352 tv: 1 nM: 1
619.842350000000010 406.145330000000000
f: 353 tv: 0 nM: 1
439.734739999999990 394.820130000000010
f: 353 tv: 1 nM: 1
617.261480000000010 405.981659999999980
f: 354 tv: 0 nM: 1
438.373749999999970 393.742430000000010
f: 354 tv: 1 nM: 1
615.134890000000040 405.555819999999980
f: 355 tv: 0 nM: 1
437.845919999999980 392.880800000000020
f: 355 tv: 1 nM: 1
612.516169999999990 404.122680000000000
f: 356 tv: 0 nM: 1
437.558499999999980 391.760650000000000
f: 356 tv: 1 nM: 1
610.696109999999980 403.790959999999980
f: 357 tv: 0 nM: 1
436.415160000000010 391.030300000000010
f: 357 tv: 1 nM: 1
608.604000000000040 402.311950000000020
f: 358 tv: 0 nM: 1
436.352140000000020 389.830660000000020
f: 358 tv: 1 nM: 1
606.721009999999980 401.783480000000000
f: 359 tv: 0 nM: 1
436.265260000000010 388.954250000000000
f: 359 tv: 1 nM: 1
604.886660000000010 400.528900000000020
f: 360 tv: 0 nM: 1
436.090419999999990 387.930850000000020
f: 360 tv: 1 nM: 1
603.873780000000010 399.873809999999990
f: 361 tv: 0 nM: 1
436.102420000000000 386.921690000000010
f: 361 tv: 1 nM: 1
602.620480000000040 398.161380000000010
f: 362 tv: 0 nM: 1
436.096160000000000 386.145600000000000
f: 362 tv: 1 nM: 1
601.412720000000040 397.794800000000010
f: 363 tv: 0 nM: 1
436.319279999999990 385.000000000000000
f: 363 tv: 1 nM: 1
600.571779999999990 396.243040000000010
f: 364 tv: 0 nM: 1
437.820650000000000 384.266300000000000
f: 364 tv: 1 nM: 1
600.000000000000000 395.846920000000010
f: 365 tv: 0 nM: 1
438.000000000000000 383.000000000000000
f: 365 tv: 1 nM: 1
598.899109999999950 394.362399999999980
f: 366 tv: 0 nM: 1
439.716680000000000 382.649990000000000
f: 366 tv: 1 nM: 1
599.000000000000000 393.685850000000020
f: 367 tv: 0 nM: 1
440.002749999999990 382.063170000000010
f: 367 tv: 1 nM: 1
598.865909999999990 392.315920000000010
f: 368 tv: 0 nM: 1
441.790129999999980 381.000000000000000
f: 368 tv: 1 nM: 1
599.000000000000000 392.000000000000000
f: 369 tv: 0 nM: 1
443.435060000000020 380.863650000000010
f: 369 tv: 1 nM: 1
599.195920000000000 391.425689999999970
f: 370 tv: 0 nM: 1
444.208340000000020 380.250000000000000
f: 370 tv: 1 nM: 1
599.846130000000020 390.173070000000000
f: 371 tv: 0 nM: 1
446.129300000000000 379.847690000000000
f: 371 tv: 1 nM: 1
600.512079999999970 389.794680000000030
f: 372 tv: 0 nM: 1
448.057920000000020 379.045750000000000
f: 372 tv: 1 nM: 1
601.326479999999950 389.063930000000030
f: 373 tv: 0 nM: 1
450.107599999999990 378.917730000000010
f: 373 tv: 1 nM: 1
602.967099999999960 388.155700000000020
f: 374 tv: 0 nM: 1
452.165619999999990 378.871890000000010
f: 374 tv: 1 nM: 1
603.868830000000000 387.868810000000000
f: 375 tv: 0 nM: 1
454.353119999999990 378.871890000000010
f: 375 tv: 1 nM: 1
605.616760000000000 387.624360000000020
f: 376 tv: 0 nM: 1
456.713869999999990 378.081329999999980
f: 376 tv: 1 nM: 1
606.799989999999980 386.357149999999990
f: 377 tv: 0 nM: 1
459.443510000000000 378.045200000000020
f: 377 tv: 1 nM: 1
608.407289999999990 386.209749999999990
f: 378 tv: 0 nM: 1
461.824709999999980 377.893680000000020
f: 378 tv: 1 nM: 1
610.438719999999990 385.595579999999980
f: 379 tv: 0 nM: 1
464.474730000000020 377.609559999999990
f: 379 tv: 1 nM: 1
612.174740000000040 385.319889999999990
f: 380 tv: 0 nM: 1
467.242340000000010 377.503049999999970
f: 380 tv: 1 nM: 1
614.946170000000050 384.830780000000000
f: 381 tv: 0 nM: 1
470.000000000000000 377.296420000000010
f: 381 tv: 1 nM: 1
617.549740000000040 384.408840000000000
f: 382 tv: 0 nM: 1
472.221889999999970 377.065090000000000
f: 382 tv: 1 nM: 1
619.846919999999950 384.000000000000000
f: 383 tv: 0 nM: 1
475.016450000000020 377.378300000000020
f: 383 tv: 1 nM: 1
621.800479999999990 383.780300000000010
f: 384 tv: 0 nM: 1
477.867639999999990 377.667629999999970
f: 384 tv: 1 nM: 1
624.297360000000030 383.744750000000010
f: 385 tv: 0 nM: 1
480.820010000000020 378.113339999999990
f: 385 tv: 1 nM: 1
627.615360000000010 383.669220000000000
f: 386 tv: 0 nM: 1
483.836610000000010 378.611110000000000
f: 386 tv: 1 nM: 1
629.942019999999960 383.182309999999970
f: 387 tv: 0 nM: 1
486.165619999999990 378.734379999999990
f: 387 tv: 1 nM: 1
632.210510000000000 382.950290000000000
f: 388 tv: 0 nM: 1
489.378300000000020 379.082249999999990
f: 388 tv: 1 nM: 1
635.750000000000000 383.750000000000000
f: 389 tv: 0 nM: 1
492.199430000000010 379.632020000000010
f: 389 tv: 1 nM: 1
638.240660000000050 383.949189999999990
f: 390 tv: 0 nM: 1
495.130130000000010 380.842469999999990
f: 390 tv: 1 nM: 1
641.868830000000000 383.868810000000000
f: 391 tv: 0 nM: 1
498.000000000000000 381.403410000000010
f: 391 tv: 1 nM: 1
644.150819999999950 384.689939999999980
f: 392 tv: 0 nM: 1
500.929689999999990 382.578129999999990
f: 392 tv: 1 nM: 1
647.826109999999970 384.635859999999980
f: 393 tv: 0 nM: 1
503.621890000000010 382.896880000000010
f: 393 tv: 1 nM: 1
651.148500000000010 385.519810000000010
f: 394 tv: 0 nM: 1
506.080260000000010 384.666659999999980
f: 394 tv: 1 nM: 1
654.000000000000000 386.000000000000000
f: 395 tv: 0 nM: 1
509.211119999999990 384.977780000000000
f: 395 tv: 1 nM: 1
657.897579999999950 386.921690000000010
f: 396 tv: 0 nM: 1
512.000000000000000 385.755429999999990
f: 396 tv: 1 nM: 1
661.237120000000000 387.283509999999980
f: 397 tv: 0 nM: 1
514.253240000000010 386.785250000000020
f: 397 tv: 1 nM: 1
664.046140000000040 387.963590000000010
f: 398 tv: 0 nM: 1
517.571839999999950 387.502869999999970
f: 398 tv: 1 nM: 1
667.944759999999970 388.956390000000000
f: 399 tv: 0 nM: 1
520.057919999999970 388.795750000000000
f: 399 tv: 1 nM: 1
670.453309999999990 389.711549999999990
f: 400 tv: 0 nM: 1
522.734379999999990 389.834380000000010
f: 400 tv: 1 nM: 1
674.019649999999960 390.592679999999970
f: 401 tv: 0 nM: 1
525.000000000000000 391.000000000000000
f: 401 tv: 1 nM: 1
677.844420000000010 391.444459999999990
f: 402 tv: 0 nM: 1
526.733340000000000 392.057590000000000
f: 402 tv: 1 nM: 1
680.276309999999970 392.118409999999980
f: 403 tv: 0 nM: 1
528.387820000000030 393.035250000000020
f: 403 tv: 1 nM: 1
683.617489999999980 393.412570000000020
f: 404 tv: 0 nM: 1
530.220760000000040 394.857149999999990
f: 404 tv: 1 nM: 1
686.180849999999960 394.000000000000000
f: 405 tv: 0 nM: 1
532.215149999999990 395.084839999999990
f: 405 tv: 1 nM: 1
689.114140000000020 394.831509999999980
f: 406 tv: 0 nM: 1
533.789310000000000 396.412930000000020
f: 406 tv: 1 nM: 1
691.772219999999950 395.183440000000020
f: 407 tv: 0 nM: 1
534.265260000000010 396.954250000000000
f: 407 tv: 1 nM: 1
693.914800000000010 396.482939999999990
f: 408 tv: 0 nM: 1
536.054629999999970 398.347719999999980
f: 408 tv: 1 nM: 1
696.176939999999950 397.165740000000030
f: 409 tv: 0 nM: 1
536.496759999999990 398.862180000000020
f: 409 tv: 1 nM: 1
698.153080000000050 397.826540000000020
f: 410 tv: 0 nM: 1
537.809139999999960 399.604829999999990
f: 410 tv: 1 nM: 1
699.918459999999980 398.646729999999990
f: 411 tv: 0 nM: 1
538.080259999999950 400.666659999999980
f: 411 tv: 1 nM: 1
701.755549999999970 399.177770000000010
f: 412 tv: 0 nM: 1
538.319269999999960 401.000000000000000
f: 412 tv: 1 nM: 1
703.584169999999970 399.757420000000020
f: 413 tv: 0 nM: 1
538.398929999999950 401.601069999999990
f: 413 tv: 1 nM: 1
704.823549999999950 400.372560000000020
f: 414 tv: 0 nM: 1
539.138919999999980 402.805540000000010
f: 414 tv: 1 nM: 1
705.967220000000000 401.139340000000000
f: 415 tv: 0 nM: 1
538.417599999999990 403.161929999999980
f: 415 tv: 1 nM: 1
707.135499999999980 401.644870000000030
f: 416 tv: 0 nM: 1
538.166690000000020 404.000000000000000
f: 416 tv: 1 nM: 1
708.085019999999990 402.084990000000000
f: 417 tv: 0 nM: 1
537.942080000000030 404.795750000000000
f: 417 tv: 1 nM: 1
708.700990000000050 403.120610000000000
f: 418 tv: 0 nM: 1
537.026309999999970 405.263150000000000
f: 418 tv: 1 nM: 1
709.589349999999970 403.871980000000010
f: 419 tv: 0 nM: 1
536.000000000000000 406.000000000000000
f: 419 tv: 1 nM: 1
709.890809999999990 405.000000000000000
f: 420 tv: 0 nM: 1
534.242679999999950 406.929809999999970
f: 420 tv: 1 nM: 1
709.953859999999960 405.788850000000020
f: 421 tv: 0 nM: 1
532.909120000000030 407.795439999999990
f: 421 tv: 1 nM: 1
709.936460000000010 406.558010000000020
f: 422 tv: 0 nM: 1
531.842279999999960 408.877990000000010
f: 422 tv: 1 nM: 1
709.800479999999990 407.780300000000010
f: 423 tv: 0 nM: 1
529.902829999999990 409.208559999999980
f: 423 tv: 1 nM: 1
709.187500000000000 408.233790000000000
f: 424 tv: 0 nM: 1
527.889770000000000 410.223110000000020
f: 424 tv: 1 nM: 1
708.710630000000040 409.775449999999980
f: 425 tv: 0 nM: 1
525.942080000000030 410.795750000000000
f: 425 tv: 1 nM: 1
707.974979999999960 410.780550000000010
f: 426 tv: 0 nM: 1
523.914980000000010 411.915010000000000
f: 426 tv: 1 nM: 1
707.840029999999960 411.670009999999990
f: 427 tv: 0 nM: 1
521.858399999999960 412.757229999999990
f: 427 tv: 1 nM: 1
706.984130000000050 412.976200000000010
f: 428 tv: 0 nM: 1
519.903080000000050 413.576540000000020
f: 428 tv: 1 nM: 1
706.382870000000030 413.761259999999990
f: 429 tv: 0 nM: 1
517.842279999999960 414.877990000000010
f: 429 tv: 1 nM: 1
705.785399999999980 414.964630000000000
f: 430 tv: 0 nM: 1
515.705569999999970 415.516660000000000
f: 430 tv: 1 nM: 1
705.538270000000010 416.052640000000000
f: 431 tv: 0 nM: 1
513.616760000000000 415.893399999999990
f: 431 tv: 1 nM: 1
704.638119999999960 417.509520000000010
f: 432 tv: 0 nM: 1
510.984129999999990 417.023799999999990
f: 432 tv: 1 nM: 1
703.840879999999970 418.467159999999980
f: 433 tv: 0 nM: 1
508.500000000000000 417.850529999999990
f: 433 tv: 1 nM: 1
703.669189999999960 419.780300000000010
f: 434 tv: 0 nM: 1
506.157739999999990 418.877990000000010
f: 434 tv: 1 nM: 1
702.959110000000010 421.168180000000010
f: 435 tv: 0 nM: 1
504.523559999999970 419.871739999999990
f: 435 tv: 1 nM: 1
703.060240000000020 421.899569999999980
f: 436 tv: 0 nM: 1
502.211760000000030 420.923520000000000
f: 436 tv: 1 nM: 1
702.752259999999980 423.603610000000000
f: 437 tv: 0 nM: 1
500.084990000000000 421.915010000000000
f: 437 tv: 1 nM: 1
702.782900000000040 424.041659999999980
f: 438 tv: 0 nM: 1
498.052489999999980 423.088410000000010
f: 438 tv: 1 nM: 1
702.910279999999940 425.944459999999990
f: 439 tv: 0 nM: 1
496.000000000000000 424.000000000000000
f: 439 tv: 1 nM: 1
702.905399999999990 427.450440000000010
f: 440 tv: 0 nM: 1
494.055240000000030 424.956390000000000
f: 440 tv: 1 nM: 1
702.910279999999940 428.055540000000010
f: 441 tv: 0 nM: 1
492.118409999999980 425.881590000000020
f: 441 tv: 1 nM: 1
703.303890000000020 429.790959999999980
f: 442 tv: 0 nM: 1
491.049739999999990 426.902989999999990
f: 442 tv: 1 nM: 1
703.526309999999970 430.828950000000020
f: 443 tv: 0 nM: 1
489.927550000000000 427.789859999999980
f: 443 tv: 1 nM: 1
704.696109999999980 431.790959999999980
f: 444 tv: 0 nM: 1
487.903560000000030 428.565980000000020
f: 444 tv: 1 nM: 1
705.130189999999970 432.968990000000020
f: 445 tv: 0 nM: 1
486.752320000000000 429.826390000000000
f: 445 tv: 1 nM: 1
706.877140000000050 433.903009999999990
f: 446 tv: 0 nM: 1
485.520840000000020 430.067139999999990
f: 446 tv: 1 nM: 1
707.257929999999990 435.000000000000000
f: 447 tv: 0 nM: 1
484.295140000000000 431.653660000000000
f: 447 tv: 1 nM: 1
708.913210000000050 435.929750000000010
f: 448 tv: 0 nM: 1
483.587069999999980 431.881680000000020
f: 448 tv: 1 nM: 1
710.443539999999980 436.794339999999980
f: 449 tv: 0 nM: 1
482.717899999999990 432.598630000000010
f: 449 tv: 1 nM: 1
711.401309999999970 437.605160000000010
f: 450 tv: 0 nM: 1
482.553249999999990 433.516210000000000
f: 450 tv: 1 nM: 1
713.086789999999950 438.070249999999990
f: 451 tv: 0 nM: 1
482.000000000000000 434.000000000000000
f: 451 tv: 1 nM: 1
715.057429999999950 438.698150000000000
f: 452 tv: 0 nM: 1
481.932039999999970 435.000000000000000
f: 452 tv: 1 nM: 1
717.155579999999990 439.804989999999980
f: 453 tv: 0 nM: 1
481.513280000000010 435.725680000000010
f: 453 tv: 1 nM: 1
719.260310000000000 440.053710000000020
f: 454 tv: 0 nM: 1
481.830199999999990 436.080199999999990
f: 454 tv: 1 nM: 1
721.480770000000010 441.000000000000000
f: 455 tv: 0 nM: 1
481.819819999999990 437.189180000000020
f: 455 tv: 1 nM: 1
724.326289999999970 441.533909999999990
f: 456 tv: 0 nM: 1
482.000000000000000 437.745180000000000
f: 456 tv: 1 nM: 1
726.829290000000010 442.000000000000000
f: 457 tv: 0 nM: 1
482.910250000000020 438.055540000000010
f: 457 tv: 1 nM: 1
729.000000000000000 442.519229999999990
f: 458 tv: 0 nM: 1
483.192320000000000 438.647060000000010
f: 458 tv: 1 nM: 1
732.239199999999980 442.809810000000030
f: 459 tv: 0 nM: 1
483.620700000000000 439.383609999999980
f: 459 tv: 1 nM: 1
734.923890000000030 442.938420000000010
f: 460 tv: 0 nM: 1
485.000000000000000 440.000000000000000
f: 460 tv: 1 nM: 1
737.885250000000040 443.405730000000010
f: 461 tv: 0 nM: 1
486.061620000000000 440.130339999999990
f: 461 tv: 1 nM: 1
740.958499999999960 443.707519999999990
f: 462 tv: 0 nM: 1
487.151639999999990 440.930330000000030
f: 462 tv: 1 nM: 1
744.024900000000000 444.000000000000000
f: 463 tv: 0 nM: 1
488.859919999999990 441.756469999999980
f: 463 tv: 1 nM: 1
747.234249999999970 444.100399999999980
f: 464 tv: 0 nM: 1
490.310270000000000 442.020080000000010
f: 464 tv: 1 nM: 1
750.881409999999960 444.589420000000020
f: 465 tv: 0 nM: 1
491.453129999999990 442.800779999999970
f: 465 tv: 1 nM: 1
754.575740000000000 444.920439999999990
f: 466 tv: 0 nM: 1
493.226350000000020 443.767490000000010
f: 466 tv: 1 nM: 1
757.339540000000060 444.873139999999980
f: 467 tv: 0 nM: 1
495.086790000000010 443.929750000000010
f: 467 tv: 1 nM: 1
760.916690000000020 445.198150000000000
f: 468 tv: 0 nM: 1
496.802250000000020 444.843290000000020
f: 468 tv: 1 nM: 1
764.744869999999990 445.923859999999990
f: 469 tv: 0 nM: 1
498.656250000000000 445.378910000000020
f: 469 tv: 1 nM: 1
768.172239999999990 446.567230000000000
f: 470 tv: 0 nM: 1
500.910250000000020 445.944459999999990
f: 470 tv: 1 nM: 1
772.016600000000040 446.591279999999980
f: 471 tv: 0 nM: 1
503.000000000000000 446.914179999999990
f: 471 tv: 1 nM: 1
775.656680000000050 446.551060000000010
f: 472 tv: 0 nM: 1
505.315670000000010 447.794490000000000
f: 472 tv: 1 nM: 1
779.101070000000050 446.898930000000010
f: 473 tv: 0 nM: 1
508.602080000000000 448.039580000000000
f: 473 tv: 1 nM: 1
783.059880000000020 447.073939999999990
f: 474 tv: 0 nM: 1
510.905030000000010 448.711239999999980
f: 474 tv: 1 nM: 1
786.985720000000010 447.135710000000020
f: 475 tv: 0 nM: 1
513.393800000000060 449.260620000000020
f: 475 tv: 1 nM: 1
790.757320000000050 447.381379999999980
f: 476 tv: 0 nM: 1
516.756229999999960 449.929750000000010
f: 476 tv: 1 nM: 1
794.053710000000020 447.260310000000000
f: 477 tv: 0 nM: 1
519.647889999999960 450.463039999999980
f: 477 tv: 1 nM: 1
797.548340000000050 447.107820000000000
f: 478 tv: 0 nM: 1
522.898929999999950 450.898930000000010
f: 478 tv: 1 nM: 1
801.152159999999980 447.221009999999980
f: 479 tv: 0 nM: 1
526.208309999999980 451.454160000000000
f: 479 tv: 1 nM: 1
804.972229999999970 447.042599999999990
f: 480 tv: 0 nM: 1
529.763979999999950 451.645940000000000
f: 480 tv: 1 nM: 1
808.630620000000020 447.000000000000000
f: 481 tv: 0 nM: 1
533.086789999999950 451.929750000000010
f: 481 tv: 1 nM: 1
812.297850000000040 447.049649999999990
f: 482 tv: 0 nM: 1
536.852480000000010 452.582370000000030
f: 482 tv: 1 nM: 1
816.101990000000000 446.892150000000020
f: 483 tv: 0 nM: 1
540.382809999999950 452.699220000000030
f: 483 tv: 1 nM: 1
819.041380000000000 446.821930000000010
f: 484 tv: 0 nM: 1
543.392879999999990 452.877810000000010
f: 484 tv: 1 nM: 1
822.569269999999960 446.634830000000020
f: 485 tv: 0 nM: 1
547.047789999999960 453.286769999999990
f: 485 tv: 1 nM: 1
825.202210000000040 446.588230000000010
f: 486 tv: 0 nM: 1
550.757320000000050 453.381379999999980
f: 486 tv: 1 nM: 1
828.602110000000040 445.868740000000000
f: 487 tv: 0 nM: 1
553.323060000000050 453.480770000000010
f: 487 tv: 1 nM: 1
830.757749999999990 445.420529999999990
f: 488 tv: 0 nM: 1
557.000000000000000 453.861789999999980
f: 488 tv: 1 nM: 1
833.048520000000050 445.108209999999990
f: 489 tv: 0 nM: 1
560.470090000000030 453.957269999999990
f: 489 tv: 1 nM: 1
835.501830000000040 444.889099999999980
f: 490 tv: 0 nM: 1
563.000000000000000 454.000000000000000
f: 490 tv: 1 nM: 1
837.470699999999970 444.703309999999990
f: 491 tv: 0 nM: 1
565.263370000000010 454.076140000000010
f: 491 tv: 1 nM: 1
839.126890000000000 444.660460000000000
f: 492 tv: 0 nM: 1
568.589780000000020 454.155089999999970
f: 492 tv: 1 nM: 1
841.079529999999980 444.575740000000000
f: 493 tv: 0 nM: 1
571.034120000000030 454.545439999999990
f: 493 tv: 1 nM: 1
842.825929999999970 444.022280000000020
f: 494 tv: 0 nM: 1
573.115360000000010 454.488459999999980
f: 494 tv: 1 nM: 1
843.324100000000040 443.324070000000010
f: 495 tv: 0 nM: 1
575.115360000000010 454.488459999999980
f: 495 tv: 1 nM: 1
844.845580000000040 443.110290000000020
f: 496 tv: 0 nM: 1
577.090509999999990 454.092589999999970
f: 496 tv: 1 nM: 1
845.000000000000000 443.000000000000000
f: 497 tv: 0 nM: 1
578.739690000000000 453.946289999999980
f: 497 tv: 1 nM: 1
845.089420000000020 442.742709999999990
f: 498 tv: 0 nM: 1
579.655819999999950 453.917759999999990
f: 498 tv: 1 nM: 1
845.077090000000000 442.577060000000020
f: 499 tv: 0 nM: 1
580.843989999999960 453.186100000000010
f: 499 tv: 1 nM: 1
844.913210000000050 441.929750000000010
f: 500 tv: 0 nM: 1
581.570309999999950 453.035160000000020
f: 500 tv: 1 nM: 1
844.793760000000020 441.818760000000000
f: 501 tv: 0 nM: 1
582.872070000000010 452.753940000000000
f: 501 tv: 1 nM: 1
843.334600000000020 441.130769999999980
f: 502 tv: 0 nM: 1
583.035160000000020 452.429689999999990
f: 502 tv: 1 nM: 1
842.660459999999940 440.873139999999980
f: 503 tv: 0 nM: 1
583.086789999999950 451.929750000000010
f: 503 tv: 1 nM: 1
840.994509999999990 440.742709999999990
f: 504 tv: 0 nM: 1
583.305299999999990 451.907780000000000
f: 504 tv: 1 nM: 1
839.122190000000050 440.607149999999990
f: 505 tv: 0 nM: 1
583.443539999999980 451.423400000000020
f: 505 tv: 1 nM: 1
837.260310000000000 440.053710000000020
f: 506 tv: 0 nM: 1
583.339540000000060 450.873139999999980
f: 506 tv: 1 nM: 1
835.352970000000030 440.000000000000000
f: 507 tv: 0 nM: 1
583.020999999999960 450.498080000000020
f: 507 tv: 1 nM: 1
833.222899999999980 439.835420000000000
f: 508 tv: 0 nM: 1
582.634770000000000 450.113040000000010
f: 508 tv: 1 nM: 1
831.118770000000040 439.764590000000000
f: 509 tv: 0 nM: 1
581.089720000000060 450.055540000000010
f: 509 tv: 1 nM: 1
828.702509999999960 439.675110000000020
f: 510 tv: 0 nM: 1
580.910279999999940 449.944459999999990
f: 510 tv: 1 nM: 1
826.260250000000040 439.819639999999990
f: 511 tv: 0 nM: 1
579.493770000000040 449.417019999999980
f: 511 tv: 1 nM: 1
823.289670000000000 439.333340000000020
f: 512 tv: 0 nM: 1
578.823669999999990 449.160860000000010
f: 512 tv: 1 nM: 1
820.887820000000030 439.159449999999990
f: 513 tv: 0 nM: 1
577.356570000000030 448.483610000000000
f: 513 tv: 1 nM: 1
818.409970000000040 438.925999999999990
f: 514 tv: 0 nM: 1
576.521849999999970 448.148469999999970
f: 514 tv: 1 nM: 1
815.277590000000030 438.722440000000010
f: 515 tv: 0 nM: 1
575.176450000000050 447.873960000000010
f: 515 tv: 1 nM: 1
812.588560000000030 438.769679999999990
f: 516 tv: 0 nM: 1
574.158140000000000 447.825589999999980
f: 516 tv: 1 nM: 1
810.041690000000020 438.782899999999980
f: 517 tv: 0 nM: 1
573.317990000000010 446.970000000000030
f: 517 tv: 1 nM: 1
807.106570000000030 438.299190000000010
f: 518 tv: 0 nM: 1
572.747859999999950 446.089749999999980
f: 518 tv: 1 nM: 1
804.598690000000030 437.993409999999980
f: 519 tv: 0 nM: 1
571.417419999999990 445.880740000000000
f: 519 tv: 1 nM: 1
802.052980000000050 437.857149999999990
f: 520 tv: 0 nM: 1
570.807310000000030 445.518340000000020
f: 520 tv: 1 nM: 1
799.382510000000020 437.455139999999970
f: 521 tv: 0 nM: 1
570.044369999999960 443.955600000000000
f: 521 tv: 1 nM: 1
797.036320000000050 436.580660000000020
f: 522 tv: 0 nM: 1
569.447810000000000 443.804350000000000
f: 522 tv: 1 nM: 1
794.817379999999960 436.000000000000000
f: 523 tv: 0 nM: 1
568.651370000000040 443.655980000000000
f: 523 tv: 1 nM: 1
792.166690000000020 436.000000000000000
f: 524 tv: 0 nM: 1
568.081729999999990 442.081729999999990
f: 524 tv: 1 nM: 1
790.111390000000030 435.700499999999980
f: 525 tv: 0 nM: 1
567.466490000000020 441.765629999999990
f: 525 tv: 1 nM: 1
788.067570000000050 434.630609999999990
f: 526 tv: 0 nM: 1
567.067689999999970 441.266390000000000
f: 526 tv: 1 nM: 1
786.000000000000000 434.000000000000000
f: 527 tv: 0 nM: 1
566.877140000000050 440.096990000000010
f: 527 tv: 1 nM: 1
784.000000000000000 433.745180000000000
f: 528 tv: 0 nM: 1
566.710630000000040 439.775449999999980
f: 528 tv: 1 nM: 1
782.123839999999970 432.903660000000000
f: 529 tv: 0 nM: 1
566.087160000000040 439.000000000000000
f: 529 tv: 1 nM: 1
780.696109999999980 432.114230000000020
f: 530 tv: 0 nM: 1
566.545899999999960 438.000000000000000
f: 530 tv: 1 nM: 1
779.072630000000000 431.927340000000020
f: 531 tv: 0 nM: 1
566.111390000000030 437.700499999999980
f: 531 tv: 1 nM: 1
777.871399999999990 431.109530000000010
f: 532 tv: 0 nM: 1
566.429570000000010 436.197720000000000
f: 532 tv: 1 nM: 1
776.516169999999990 430.122680000000000
f: 533 tv: 0 nM: 1
566.817379999999960 436.000000000000000
f: 533 tv: 1 nM: 1
774.814150000000040 429.685850000000020
f: 534 tv: 0 nM: 1
566.939269999999960 435.626160000000030
f: 534 tv: 1 nM: 1
773.750000000000000 428.973689999999980
f: 535 tv: 0 nM: 1
567.652159999999980 434.224640000000020
f: 535 tv: 1 nM: 1
772.782900000000040 428.138150000000000
f: 536 tv: 0 nM: 1
568.046140000000040 433.788850000000020
f: 536 tv: 1 nM: 1
771.952030000000040 427.608580000000020
f: 537 tv: 0 nM: 1
568.612979999999990 432.415860000000010
f: 537 tv: 1 nM: 1
770.756899999999970 426.288999999999990
f: 538 tv: 0 nM: 1
569.833309999999980 432.000000000000000
f: 538 tv: 1 nM: 1
770.000000000000000 425.833340000000020
f: 539 tv: 0 nM: 1
569.958800000000000 431.502749999999990
f: 539 tv: 1 nM: 1
769.346559999999950 424.579220000000020
f: 540 tv: 0 nM: 1
571.344910000000030 430.187500000000000
f: 540 tv: 1 nM: 1
769.017389999999980 424.017400000000010
f: 541 tv: 0 nM: 1
572.085019999999990 429.915010000000000
f: 541 tv: 1 nM: 1
768.711789999999950 423.152710000000010
f: 542 tv: 0 nM: 1
573.680730000000040 429.000000000000000
f: 542 tv: 1 nM: 1
768.019589999999990 422.259799999999980
f: 543 tv: 0 nM: 1
574.490230000000000 427.946350000000000
f: 543 tv: 1 nM: 1
768.325010000000020 421.711369999999990
f: 544 tv: 0 nM: 1
576.112240000000040 427.653079999999990
f: 544 tv: 1 nM: 1
768.000000000000000 420.346920000000010
f: 545 tv: 0 nM: 1
577.880189999999970 426.364590000000020
f: 545 tv: 1 nM: 1
768.026849999999970 419.834139999999990
f: 546 tv: 0 nM: 1
579.677059999999980 425.833340000000020
f: 546 tv: 1 nM: 1
767.985720000000010 419.019040000000020
f: 547 tv: 0 nM: 1
580.611080000000020 425.292939999999990
f: 547 tv: 1 nM: 1
768.192689999999970 417.990230000000000
f: 548 tv: 0 nM: 1
582.119810000000030 424.364590000000020
f: 548 tv: 1 nM: 1
768.302059999999980 417.520840000000020
f: 549 tv: 0 nM: 1
584.000000000000000 423.833340000000020
f: 549 tv: 1 nM: 1
768.405150000000050 416.053830000000000
f: 550 tv: 0 nM: 1
585.845950000000020 422.880800000000020
f: 550 tv: 1 nM: 1
769.470890000000050 415.563109999999990
f: 551 tv: 0 nM: 1
587.796879999999990 422.265629999999990
f: 551 tv: 1 nM: 1
769.914980000000010 413.915010000000000
f: 552 tv: 0 nM: 1
589.663019999999960 421.500000000000000
f: 552 tv: 1 nM: 1
770.294430000000030 413.394439999999970
f: 553 tv: 0 nM: 1
591.321590000000010 420.399990000000000
f: 553 tv: 1 nM: 1
771.665039999999980 411.785709999999990
f: 554 tv: 0 nM: 1
593.750000000000000 419.750000000000000
f: 554 tv: 1 nM: 1
772.319579999999970 410.427829999999970
f: 555 tv: 0 nM: 1
595.765930000000030 418.180850000000020
f: 555 tv: 1 nM: 1
773.697940000000020 409.656250000000000
f: 556 tv: 0 nM: 1
597.765689999999950 417.208559999999980
f: 556 tv: 1 nM: 1
774.085019999999990 408.084990000000000
f: 557 tv: 0 nM: 1
599.932310000000030 415.911470000000010
f: 557 tv: 1 nM: 1
775.755430000000050 406.461950000000000
f: 558 tv: 0 nM: 1
601.948909999999960 415.341400000000020
f: 558 tv: 1 nM: 1
776.962520000000040 405.692500000000000
f: 559 tv: 0 nM: 1
604.203610000000030 413.796389999999970
f: 559 tv: 1 nM: 1
778.020390000000020 404.173459999999980
f: 560 tv: 0 nM: 1
606.339910000000030 413.373600000000010
f: 560 tv: 1 nM: 1
780.000000000000000 402.940000000000000
f: 561 tv: 0 nM: 1
609.681820000000020 412.759729999999990
f: 561 tv: 1 nM: 1
781.868830000000000 401.868810000000000
f: 562 tv: 0 nM: 1
611.794430000000030 411.361110000000000
f: 562 tv: 1 nM: 1
783.702639999999970 400.139459999999990
f: 563 tv: 0 nM: 1
613.884639999999990 410.662719999999980
f: 563 tv: 1 nM: 1
785.394469999999960 399.705570000000020
f: 564 tv: 0 nM: 1
616.973020000000020 409.688629999999990
f: 564 tv: 1 nM: 1
787.009339999999950 397.976620000000030
f: 565 tv: 0 nM: 1
619.946050000000010 409.042599999999990
f: 565 tv: 1 nM: 1
788.473150000000030 397.349460000000020
f: 566 tv: 0 nM: 1
622.138919999999980 408.555540000000010
f: 566 tv: 1 nM: 1
790.359439999999950 396.237820000000000
f: 567 tv: 0 nM: 1
625.069340000000010 407.956639999999990
f: 567 tv: 1 nM: 1
792.565119999999980 395.846340000000000
f: 568 tv: 0 nM: 1
627.932310000000030 407.911470000000010
f: 568 tv: 1 nM: 1
794.908390000000050 395.125639999999980
f: 569 tv: 0 nM: 1
630.333309999999980 407.383330000000000
f: 569 tv: 1 nM: 1
796.775210000000020 394.165129999999980
f: 570 tv: 0 nM: 1
633.705569999999970 407.394439999999970
f: 570 tv: 1 nM: 1
799.500000000000000 393.663050000000000
f: 571 tv: 0 nM: 1
635.901119999999990 407.079099999999980
f: 571 tv: 1 nM: 1
801.545709999999990 393.626340000000030
f: 572 tv: 0 nM: 1
638.432130000000030 406.944459999999990
f: 572 tv: 1 nM: 1
803.680730000000040 393.000000000000000
f: 573 tv: 0 nM: 1
641.680730000000040 407.000000000000000
f: 573 tv: 1 nM: 1
806.011110000000030 392.566680000000020
f: 574 tv: 0 nM: 1
644.157720000000040 406.877990000000010
f: 574 tv: 1 nM: 1
807.944460000000050 392.355560000000030
f: 575 tv: 0 nM: 1
647.680730000000040 407.000000000000000
f: 575 tv: 1 nM: 1
811.130130000000010 391.619899999999970
f: 576 tv: 0 nM: 1
650.000000000000000 406.913790000000010
f: 576 tv: 1 nM: 1
813.530269999999970 391.333340000000020
f: 577 tv: 0 nM: 1
652.753360000000040 407.030399999999990
f: 577 tv: 1 nM: 1
815.618100000000030 390.876370000000010
f: 578 tv: 0 nM: 1
655.944759999999970 406.956390000000000
f: 578 tv: 1 nM: 1
818.057919999999970 390.795750000000000
f: 579 tv: 0 nM: 1
658.099979999999960 406.835300000000020
f: 579 tv: 1 nM: 1
821.616269999999990 390.098850000000030
f: 580 tv: 0 nM: 1
661.842279999999960 406.877990000000010
f: 580 tv: 1 nM: 1
823.970460000000000 390.051089999999990
f: 581 tv: 0 nM: 1
663.900020000000040 406.835300000000020
f: 581 tv: 1 nM: 1
826.537839999999960 389.675689999999970
f: 582 tv: 0 nM: 1
666.657590000000030 406.853270000000010
f: 582 tv: 1 nM: 1
829.229190000000020 388.875000000000000
f: 583 tv: 0 nM: 1
669.900020000000040 406.835300000000020
f: 583 tv: 1 nM: 1
832.046879999999990 388.734379999999990
f: 584 tv: 0 nM: 1
672.099979999999960 406.835300000000020
f: 584 tv: 1 nM: 1
834.278379999999970 388.386349999999990
f: 585 tv: 0 nM: 1
675.222229999999970 406.777769999999980
f: 585 tv: 1 nM: 1
837.702149999999960 387.930850000000020
f: 586 tv: 0 nM: 1
678.000000000000000 406.913790000000010
f: 586 tv: 1 nM: 1
840.116999999999960 387.819149999999980
f: 587 tv: 0 nM: 1
680.319269999999960 407.000000000000000
f: 587 tv: 1 nM: 1
843.586980000000040 387.641300000000000
f: 588 tv: 0 nM: 1
683.449340000000010 406.911380000000010
f: 588 tv: 1 nM: 1
845.948909999999960 387.422059999999990
f: 589 tv: 0 nM: 1
686.000000000000000 407.377659999999990
f: 589 tv: 1 nM: 1
848.411560000000010 387.179869999999990
f: 590 tv: 0 nM: 1
687.887759999999960 407.653079999999990
f: 590 tv: 1 nM: 1
851.697509999999970 387.228389999999990
f: 591 tv: 0 nM: 1
690.000000000000000 408.000000000000000
f: 591 tv: 1 nM: 1
853.854370000000020 387.502749999999990
f: 592 tv: 0 nM: 1
692.206909999999990 408.655179999999970
f: 592 tv: 1 nM: 1
856.500000000000000 387.565220000000010
f: 593 tv: 0 nM: 1
694.497380000000020 408.886840000000010
f: 593 tv: 1 nM: 1
859.819150000000040 387.718079999999990
f: 594 tv: 0 nM: 1
696.199520000000010 409.780300000000010
f: 594 tv: 1 nM: 1
862.088560000000030 387.932279999999990
f: 595 tv: 0 nM: 1
698.085019999999990 410.084990000000000
f: 595 tv: 1 nM: 1
864.233520000000000 388.739530000000000
f: 596 tv: 0 nM: 1
699.665889999999990 411.483180000000000
f: 596 tv: 1 nM: 1
867.886229999999950 388.949099999999990
f: 597 tv: 0 nM: 1
701.745000000000000 411.935000000000000
f: 597 tv: 1 nM: 1
869.854190000000020 389.479159999999980
f: 598 tv: 0 nM: 1
702.657169999999950 413.395230000000030
f: 598 tv: 1 nM: 1
871.913149999999970 390.139459999999990
f: 599 tv: 0 nM: 1
703.710510000000000 413.990419999999970
f: 599 tv: 1 nM: 1
874.209899999999950 391.000000000000000
f: 600 tv: 0 nM: 1
704.844060000000010 415.674320000000020
f: 600 tv: 1 nM: 1
877.060730000000040 391.728970000000000
f: 601 tv: 0 nM: 1
706.000000000000000 416.166659999999980
f: 601 tv: 1 nM: 1
879.759149999999980 392.795750000000000
f: 602 tv: 0 nM: 1
706.949579999999970 417.826750000000000
f: 602 tv: 1 nM: 1
881.898190000000000 393.104800000000010
f: 603 tv: 0 nM: 1
707.840879999999970 419.532840000000020
f: 603 tv: 1 nM: 1
884.044620000000010 394.877990000000010
f: 604 tv: 0 nM: 1
708.085019999999990 419.915010000000000
f: 604 tv: 1 nM: 1
885.860540000000010 395.702639999999970
f: 605 tv: 0 nM: 1
707.982669999999980 421.700499999999980
f: 605 tv: 1 nM: 1
887.801699999999980 396.520109999999990
f: 606 tv: 0 nM: 1
708.721250000000050 422.119480000000010
f: 606 tv: 1 nM: 1
889.601070000000050 397.601069999999990
f: 607 tv: 0 nM: 1
708.347589999999970 423.814270000000020
f: 607 tv: 1 nM: 1
890.558229999999980 398.581999999999990
f: 608 tv: 0 nM: 1
708.584110000000010 424.043180000000010
f: 608 tv: 1 nM: 1
891.860540000000010 399.623690000000010
f: 609 tv: 0 nM: 1
707.934999999999950 425.670009999999990
f: 609 tv: 1 nM: 1
893.188719999999990 400.232849999999980
f: 610 tv: 0 nM: 1
707.165219999999980 426.017400000000010
f: 610 tv: 1 nM: 1
894.000000000000000 401.369779999999990
f: 611 tv: 0 nM: 1
706.497619999999980 427.338930000000000
f: 611 tv: 1 nM: 1
894.000000000000000 402.000000000000000
f: 612 tv: 0 nM: 1
704.854919999999990 427.783480000000000
f: 612 tv: 1 nM: 1
894.429690000000050 402.736969999999990
f: 613 tv: 0 nM: 1
703.314759999999980 428.082580000000010
f: 613 tv: 1 nM: 1
894.150020000000040 403.745000000000000
f: 614 tv: 0 nM: 1
701.888609999999970 429.700499999999980
f: 614 tv: 1 nM: 1
894.111080000000020 404.809939999999980
f: 615 tv: 0 nM: 1
699.953859999999960 429.788850000000020
f: 615 tv: 1 nM: 1
893.750000000000000 405.617340000000010
f: 616 tv: 0 nM: 1
698.034970000000040 430.350010000000000
f: 616 tv: 1 nM: 1
892.330019999999990 406.065000000000000
f: 617 tv: 0 nM: 1
696.038639999999990 430.975010000000000
f: 617 tv: 1 nM: 1
891.940249999999990 407.114140000000020
f: 618 tv: 0 nM: 1
693.366210000000020 431.809199999999980
f: 618 tv: 1 nM: 1
890.219730000000030 407.800509999999970
f: 619 tv: 0 nM: 1
690.997740000000020 432.279540000000000
f: 619 tv: 1 nM: 1
889.900020000000040 408.835300000000020
f: 620 tv: 0 nM: 1
688.791870000000020 432.977170000000000
f: 620 tv: 1 nM: 1
888.046140000000040 409.788850000000020
f: 621 tv: 0 nM: 1
686.159729999999970 433.696750000000010
f: 621 tv: 1 nM: 1
886.685240000000020 410.002230000000000
f: 622 tv: 0 nM: 1
683.296879999999990 433.935270000000000
f: 622 tv: 1 nM: 1
885.509770000000000 411.673160000000000
f: 623 tv: 0 nM: 1
681.068120000000020 434.312770000000000
f: 623 tv: 1 nM: 1
883.914980000000010 411.915010000000000
f: 624 tv: 0 nM: 1
678.247619999999980 435.628570000000020
f: 624 tv: 1 nM: 1
882.678769999999990 412.976679999999990
f: 625 tv: 0 nM: 1
676.000000000000000 435.912050000000020
f: 625 tv: 1 nM: 1
881.658750000000050 413.954990000000010
f: 626 tv: 0 nM: 1
673.481630000000000 435.885310000000000
f: 626 tv: 1 nM: 1
880.211180000000010 414.046110000000000
f: 627 tv: 0 nM: 1
671.000000000000000 437.518340000000020
f: 627 tv: 1 nM: 1
879.094600000000010 415.567569999999990
f: 628 tv: 0 nM: 1
668.126219999999990 437.873809999999990
f: 628 tv: 1 nM: 1
878.000000000000000 416.000000000000000
f: 629 tv: 0 nM: 1
666.080199999999990 437.919800000000010
f: 629 tv: 1 nM: 1
876.953430000000030 417.526950000000000
f: 630 tv: 0 nM: 1
663.931820000000020 439.628780000000010
f: 630 tv: 1 nM: 1
876.000000000000000 418.166659999999980
f: 631 tv: 0 nM: 1
661.415889999999990 439.956819999999990
f: 631 tv: 1 nM: 1
875.098150000000030 419.467289999999990
f: 632 tv: 0 nM: 1
659.247740000000020 441.603610000000000
f: 632 tv: 1 nM: 1
873.972779999999940 420.215329999999990
f: 633 tv: 0 nM: 1
657.140080000000010 441.756469999999980
f: 633 tv: 1 nM: 1
873.397699999999990 421.684079999999990
f: 634 tv: 0 nM: 1
655.013000000000030 442.227260000000000
f: 634 tv: 1 nM: 1
872.876890000000000 422.768860000000020
f: 635 tv: 0 nM: 1
652.817379999999960 443.904360000000000
f: 635 tv: 1 nM: 1
872.126219999999990 423.964290000000010
f: 636 tv: 0 nM: 1
650.673220000000010 445.168850000000020
f: 636 tv: 1 nM: 1
871.504760000000030 425.538090000000010
f: 637 tv: 0 nM: 1
648.910279999999940 446.055540000000010
f: 637 tv: 1 nM: 1
870.877140000000050 426.226290000000010
f: 638 tv: 0 nM: 1
646.794130000000000 447.362000000000020
f: 638 tv: 1 nM: 1
870.765380000000050 427.809199999999980
f: 639 tv: 0 nM: 1
644.782900000000040 447.958340000000020
f: 639 tv: 1 nM: 1
870.075200000000000 428.535399999999980
f: 640 tv: 0 nM: 1
642.937500000000000 449.120540000000010
f: 640 tv: 1 nM: 1
870.000000000000000 429.745180000000000
f: 641 tv: 0 nM: 1
640.968200000000020 449.832640000000030
f: 641 tv: 1 nM: 1
869.834110000000010 431.156250000000000
f: 642 tv: 0 nM: 1
639.230289999999970 450.588590000000010
f: 642 tv: 1 nM: 1
870.044369999999960 431.955600000000000
f: 643 tv: 0 nM: 1
637.973690000000030 451.746399999999990
f: 643 tv: 1 nM: 1
870.644959999999970 432.880249999999990
f: 644 tv: 0 nM: 1
636.964839999999980 452.429689999999990
f: 644 tv: 1 nM: 1
870.910279999999940 433.944459999999990
f: 645 tv: 0 nM: 1
635.350400000000040 453.752140000000000
f: 645 tv: 1 nM: 1
871.466130000000020 434.148320000000010
f: 646 tv: 0 nM: 1
634.913210000000050 453.929750000000010
f: 646 tv: 1 nM: 1
872.046140000000040 435.788850000000020
f: 647 tv: 0 nM: 1
633.750000000000000 454.804170000000000
f: 647 tv: 1 nM: 1
872.979860000000030 436.241940000000000
f: 648 tv: 0 nM: 1
633.159670000000010 455.857149999999990
f: 648 tv: 1 nM: 1
874.254270000000020 437.408110000000020
f: 649 tv: 0 nM: 1
632.995790000000060 456.023010000000000
f: 649 tv: 1 nM: 1
875.000000000000000 438.000000000000000
f: 650 tv: 0 nM: 1
632.910579999999980 456.742709999999990
f: 650 tv: 1 nM: 1
876.642579999999950 438.155329999999990
f: 651 tv: 0 nM: 1
632.777100000000020 457.835420000000000
f: 651 tv: 1 nM: 1
877.345220000000040 438.833340000000020
f: 652 tv: 0 nM: 1
632.866819999999960 457.891390000000000
f: 652 tv: 1 nM: 1
879.178160000000050 439.455469999999990
f: 653 tv: 0 nM: 1
632.917969999999970 458.398439999999990
f: 653 tv: 1 nM: 1
880.859919999999990 439.691800000000000
f: 654 tv: 0 nM: 1
633.168519999999940 458.690740000000010
f: 654 tv: 1 nM: 1
882.823549999999950 439.873960000000010
f: 655 tv: 0 nM: 1
633.280269999999970 458.950740000000000
f: 655 tv: 1 nM: 1
884.696109999999980 439.885769999999980
f: 656 tv: 0 nM: 1
634.585940000000050 459.378910000000020
f: 656 tv: 1 nM: 1
886.739690000000000 440.053710000000020
f: 657 tv: 0 nM: 1
635.133180000000040 459.768430000000020
f: 657 tv: 1 nM: 1
888.621340000000030 440.000000000000000
f: 658 tv: 0 nM: 1
636.567199999999960 459.827729999999970
f: 658 tv: 1 nM: 1
890.647029999999970 440.000000000000000
f: 659 tv: 0 nM: 1
637.215699999999970 459.961700000000010
f: 659 tv: 1 nM: 1
892.823549999999950 439.873960000000010
f: 660 tv: 0 nM: 1
638.913210000000050 459.929750000000010
f: 660 tv: 1 nM: 1
895.000000000000000 440.000000000000000
f: 661 tv: 0 nM: 1
640.829290000000010 460.000000000000000
f: 661 tv: 1 nM: 1
897.303890000000020 439.790959999999980
f: 662 tv: 0 nM: 1
642.791810000000050 460.237370000000000
f: 662 tv: 1 nM: 1
900.777100000000020 439.835420000000000
f: 663 tv: 0 nM: 1
644.923220000000010 460.348419999999980
f: 663 tv: 1 nM: 1
903.181820000000020 439.109860000000030
f: 664 tv: 0 nM: 1
646.910579999999980 460.742709999999990
f: 664 tv: 1 nM: 1
905.589720000000060 439.376070000000030
f: 665 tv: 0 nM: 1
649.076109999999970 460.909420000000010
f: 665 tv: 1 nM: 1
908.965879999999970 438.734860000000030
f: 666 tv: 0 nM: 1
651.393919999999980 460.950740000000000
f: 666 tv: 1 nM: 1
911.935119999999980 438.652679999999980
f: 667 tv: 0 nM: 1
654.496160000000030 460.996150000000000
f: 667 tv: 1 nM: 1
915.000000000000000 438.519229999999990
f: 668 tv: 0 nM: 1
657.039490000000000 461.280089999999970
f: 668 tv: 1 nM: 1
917.898739999999980 438.440090000000000
f: 669 tv: 0 nM: 1
660.293030000000040 461.747950000000000
f: 669 tv: 1 nM: 1
921.089720000000060 437.944459999999990
f: 670 tv: 0 nM: 1
662.913210000000050 461.929750000000010
f: 670 tv: 1 nM: 1
924.588380000000030 437.846990000000010
f: 671 tv: 0 nM: 1
666.385989999999990 462.317990000000010
f: 671 tv: 1 nM: 1
927.303890000000020 437.885769999999980
f: 672 tv: 0 nM: 1
668.920470000000020 462.575740000000000
f: 672 tv: 1 nM: 1
930.761480000000010 437.238560000000010
f: 673 tv: 0 nM: 1
672.220090000000030 462.586270000000010
f: 673 tv: 1 nM: 1
933.538639999999990 437.180909999999980
f: 674 tv: 0 nM: 1
675.089420000000020 462.742709999999990
f: 674 tv: 1 nM: 1
936.948430000000030 436.813480000000030
f: 675 tv: 0 nM: 1
678.690740000000010 462.831480000000000
f: 675 tv: 1 nM: 1
939.684449999999970 436.721310000000020
f: 676 tv: 0 nM: 1
681.509220000000030 462.961239999999980
f: 676 tv: 1 nM: 1
942.916320000000040 436.272920000000000
f: 677 tv: 0 nM: 1
684.958620000000000 463.178069999999990
f: 677 tv: 1 nM: 1
945.826109999999970 436.148219999999980
f: 678 tv: 0 nM: 1
688.750000000000000 463.299989999999980
f: 678 tv: 1 nM: 1
948.823549999999950 435.983180000000000
f: 679 tv: 0 nM: 1
691.229860000000030 463.911290000000010
f: 679 tv: 1 nM: 1
951.204529999999980 435.696289999999980
f: 680 tv: 0 nM: 1
694.913210000000050 464.070249999999990
f: 680 tv: 1 nM: 1
954.474920000000000 435.214290000000010
f: 681 tv: 0 nM: 1
698.640139999999970 464.465910000000010
f: 681 tv: 1 nM: 1
956.772399999999950 434.873139999999980
f: 682 tv: 0 nM: 1
701.741089999999990 464.683929999999980
f: 682 tv: 1 nM: 1
959.108759999999960 434.730930000000000
f: 683 tv: 0 nM: 1
705.000000000000000 464.793490000000020
f: 683 tv: 1 nM: 1
961.955810000000040 434.069759999999970
f: 684 tv: 0 nM: 1
708.345460000000000 464.754549999999990
f: 684 tv: 1 nM: 1
964.044369999999960 433.955600000000000
f: 685 tv: 0 nM: 1
711.206540000000020 465.000000000000000
f: 685 tv: 1 nM: 1
966.612300000000000 433.959749999999990
f: 686 tv: 0 nM: 1
714.958620000000000 464.821930000000010
f: 686 tv: 1 nM: 1
968.552190000000000 433.804350000000000
f: 687 tv: 0 nM: 1
717.702149999999960 465.000000000000000
f: 687 tv: 1 nM: 1
970.649599999999960 433.846160000000000
f: 688 tv: 0 nM: 1
720.940119999999980 465.073939999999990
f: 688 tv: 1 nM: 1
972.578129999999990 433.082029999999970
f: 689 tv: 0 nM: 1
724.390139999999970 465.153840000000000
f: 689 tv: 1 nM: 1
974.324460000000040 432.881620000000000
f: 690 tv: 0 nM: 1
727.009400000000030 465.422939999999980
f: 690 tv: 1 nM: 1
975.350829999999970 432.754030000000000
f: 691 tv: 0 nM: 1
729.414800000000010 465.782199999999990
f: 691 tv: 1 nM: 1
976.913210000000050 432.070249999999990
f: 692 tv: 0 nM: 1
732.354000000000040 465.762790000000000
f: 692 tv: 1 nM: 1
978.739690000000000 432.053710000000020
f: 693 tv: 0 nM: 1
735.019900000000010 465.751010000000010
f: 693 tv: 1 nM: 1
979.176450000000050 432.016820000000000
f: 694 tv: 0 nM: 1
737.000000000000000 465.861789999999980
f: 694 tv: 1 nM: 1
980.743709999999960 431.794130000000000
f: 695 tv: 0 nM: 1
739.128969999999980 465.894839999999990
f: 695 tv: 1 nM: 1
980.743709999999960 431.794130000000000
f: 696 tv: 0 nM: 1
741.083980000000000 465.932009999999990
f: 696 tv: 1 nM: 1
981.048710000000030 431.688570000000030
f: 697 tv: 0 nM: 1
742.908140000000000 466.000000000000000
f: 697 tv: 1 nM: 1
981.096620000000030 431.651250000000000
f: 698 tv: 0 nM: 1
744.815190000000030 466.245150000000020
f: 698 tv: 1 nM: 1
981.096620000000030 431.651250000000000
f: 699 tv: 0 nM: 1
745.518010000000000 466.377689999999970
f: 699 tv: 1 nM: 1
980.965940000000050 431.470219999999980
f: 700 tv: 0 nM: 1
746.898010000000000 466.118010000000030
f: 700 tv: 1 nM: 1
980.594240000000010 431.122950000000000
f: 701 tv: 0 nM: 1
747.720519999999960 466.015199999999990
f: 701 tv: 1 nM: 1
979.599979999999960 431.312500000000000
f: 702 tv: 0 nM: 1
748.832639999999970 466.113560000000010
f: 702 tv: 1 nM: 1
978.779419999999960 431.233180000000000
f: 703 tv: 0 nM: 1
748.863280000000030 466.265629999999990
f: 703 tv: 1 nM: 1
977.296879999999990 431.466520000000000
f: 704 tv: 0 nM: 1
748.884639999999990 466.357700000000020
f: 704 tv: 1 nM: 1
976.000000000000000 431.745180000000000
f: 705 tv: 0 nM: 1
749.060489999999960 466.209690000000020
f: 705 tv: 1 nM: 1
974.586980000000040 431.673920000000010
f: 706 tv: 0 nM: 1
748.894710000000030 466.046569999999970
f: 706 tv: 1 nM: 1
972.660160000000020 431.818179999999980
f: 707 tv: 0 nM: 1
748.519040000000020 466.065670000000010
f: 707 tv: 1 nM: 1
970.782900000000040 431.861850000000000
f: 708 tv: 0 nM: 1
747.091860000000000 466.000000000000000
f: 708 tv: 1 nM: 1
968.685240000000020 431.917419999999990
f: 709 tv: 0 nM: 1
746.829290000000010 466.000000000000000
f: 709 tv: 1 nM: 1
966.081729999999990 431.918270000000010
f: 710 tv: 0 nM: 1
745.046389999999970 465.824590000000000
f: 710 tv: 1 nM: 1
963.719600000000010 431.864469999999980
f: 711 tv: 0 nM: 1
744.215270000000030 465.775449999999980
f: 711 tv: 1 nM: 1
961.384030000000050 431.971009999999980
f: 712 tv: 0 nM: 1
742.683779999999960 465.717960000000010
f: 712 tv: 1 nM: 1
958.211180000000010 431.953890000000000
f: 713 tv: 0 nM: 1
741.064390000000000 464.704560000000010
f: 713 tv: 1 nM: 1
955.788819999999990 431.953890000000000
f: 714 tv: 0 nM: 1
739.079529999999980 464.575740000000000
f: 714 tv: 1 nM: 1
952.673580000000020 432.016210000000000
f: 715 tv: 0 nM: 1
737.352970000000030 464.000000000000000
f: 715 tv: 1 nM: 1
949.832520000000050 431.923650000000010
f: 716 tv: 0 nM: 1
735.447810000000000 463.804350000000000
f: 716 tv: 1 nM: 1
946.648620000000050 431.959470000000010
f: 717 tv: 0 nM: 1
733.724789999999980 463.688080000000010
f: 717 tv: 1 nM: 1
943.953859999999960 431.788850000000020
f: 718 tv: 0 nM: 1
731.451599999999980 462.625000000000000
f: 718 tv: 1 nM: 1
940.211180000000010 431.808260000000020
f: 719 tv: 0 nM: 1
729.839479999999980 462.000000000000000
f: 719 tv: 1 nM: 1
937.626769999999960 431.779360000000000
f: 720 tv: 0 nM: 1
727.350400000000040 461.752140000000000
f: 720 tv: 1 nM: 1
934.111390000000030 431.626250000000030
f: 721 tv: 0 nM: 1
725.328489999999990 460.531009999999980
f: 721 tv: 1 nM: 1
931.200929999999970 431.588779999999990
f: 722 tv: 0 nM: 1
723.303890000000020 459.885769999999980
f: 722 tv: 1 nM: 1
927.991520000000040 430.836149999999980
f: 723 tv: 0 nM: 1
721.211120000000050 459.533320000000000
f: 723 tv: 1 nM: 1
924.549740000000040 430.353389999999990
f: 724 tv: 0 nM: 1
719.000000000000000 458.000000000000000
f: 724 tv: 1 nM: 1
921.714659999999980 429.886349999999990
f: 725 tv: 0 nM: 1
717.058170000000020 457.773709999999990
f: 725 tv: 1 nM: 1
918.203610000000030 429.796389999999970
f: 726 tv: 0 nM: 1
715.036320000000050 456.548400000000020
f: 726 tv: 1 nM: 1
915.000000000000000 429.000000000000000
f: 727 tv: 0 nM: 1
713.182620000000040 455.904360000000000
f: 727 tv: 1 nM: 1
911.887449999999940 428.314149999999980
f: 728 tv: 0 nM: 1
711.088989999999970 454.944920000000020
f: 728 tv: 1 nM: 1
909.207949999999980 428.163360000000010
f: 729 tv: 0 nM: 1
709.365230000000000 453.886959999999990
f: 729 tv: 1 nM: 1
906.092409999999970 427.538050000000000
f: 730 tv: 0 nM: 1
707.779360000000000 452.969479999999980
f: 730 tv: 1 nM: 1
903.095220000000040 426.357149999999990
f: 731 tv: 0 nM: 1
706.081729999999990 451.918270000000010
f: 731 tv: 1 nM: 1
900.166690000000020 426.000000000000000
f: 732 tv: 0 nM: 1
704.794009999999960 451.460660000000020
f: 732 tv: 1 nM: 1
897.840029999999960 425.670009999999990
f: 733 tv: 0 nM: 1
703.000000000000000 449.800869999999970
f: 733 tv: 1 nM: 1
894.776610000000010 424.882970000000000
f: 734 tv: 0 nM: 1
701.636110000000030 449.057590000000000
f: 734 tv: 1 nM: 1
892.439269999999960 424.023379999999970
f: 735 tv: 0 nM: 1
700.584110000000010 447.956819999999990
f: 735 tv: 1 nM: 1
890.097350000000010 423.444729999999990
f: 736 tv: 0 nM: 1
699.260740000000060 446.784699999999990
f: 736 tv: 1 nM: 1
887.861689999999950 422.361690000000010
f: 737 tv: 0 nM: 1
698.516169999999990 445.877320000000000
f: 737 tv: 1 nM: 1
885.911439999999970 421.932279999999990
f: 738 tv: 0 nM: 1
697.935060000000020 444.932189999999990
f: 738 tv: 1 nM: 1
883.944759999999970 420.956390000000000
f: 739 tv: 0 nM: 1
697.000000000000000 443.800869999999970
f: 739 tv: 1 nM: 1
882.000000000000000 420.000000000000000
f: 740 tv: 0 nM: 1
696.512510000000020 443.047480000000010
f: 740 tv: 1 nM: 1
880.008060000000000 419.604829999999990
f: 741 tv: 0 nM: 1
696.000000000000000 441.833340000000020
f: 741 tv: 1 nM: 1
878.146179999999960 418.798250000000000
f: 742 tv: 0 nM: 1
695.946050000000010 440.957400000000010
f: 742 tv: 1 nM: 1
876.380859999999980 417.839389999999980
f: 743 tv: 0 nM: 1
695.788819999999990 439.953890000000000
f: 743 tv: 1 nM: 1
875.776849999999970 417.259889999999980
f: 744 tv: 0 nM: 1
695.888609999999970 439.700499999999980
f: 744 tv: 1 nM: 1
873.940249999999990 416.461950000000000
f: 745 tv: 0 nM: 1
695.703610000000030 438.224210000000030
f: 745 tv: 1 nM: 1
872.330510000000000 415.293790000000000
f: 746 tv: 0 nM: 1
695.888609999999970 437.700499999999980
f: 746 tv: 1 nM: 1
871.897770000000040 415.193359999999980
f: 747 tv: 0 nM: 1
695.912050000000020 436.618100000000030
f: 747 tv: 1 nM: 1
871.040399999999980 414.030300000000010
f: 748 tv: 0 nM: 1
696.587279999999960 435.794800000000010
f: 748 tv: 1 nM: 1
870.152280000000020 413.525849999999990
f: 749 tv: 0 nM: 1
697.902649999999990 435.444729999999990
f: 749 tv: 1 nM: 1
869.777469999999990 412.497250000000010
f: 750 tv: 0 nM: 1
697.883000000000040 434.180850000000020
f: 750 tv: 1 nM: 1
869.769229999999990 411.787170000000000
f: 751 tv: 0 nM: 1
699.314759999999980 433.997770000000000
f: 751 tv: 1 nM: 1
869.375000000000000 410.910709999999990
f: 752 tv: 0 nM: 1
700.184750000000010 433.271729999999990
f: 752 tv: 1 nM: 1
869.796389999999970 410.203610000000030
f: 753 tv: 0 nM: 1
701.788819999999990 431.953890000000000
f: 753 tv: 1 nM: 1
869.000000000000000 409.790129999999980
f: 754 tv: 0 nM: 1
702.203610000000030 431.796389999999970
f: 754 tv: 1 nM: 1
869.680730000000040 409.000000000000000
f: 755 tv: 0 nM: 1
703.938170000000010 431.206999999999990
f: 755 tv: 1 nM: 1
869.911439999999970 407.932279999999990
f: 756 tv: 0 nM: 1
705.822210000000040 430.566680000000020
f: 756 tv: 1 nM: 1
869.848880000000010 407.513730000000010
f: 757 tv: 0 nM: 1
707.532839999999960 429.840910000000010
f: 757 tv: 1 nM: 1
870.157720000000040 406.877990000000010
f: 758 tv: 0 nM: 1
708.370480000000040 429.575130000000000
f: 758 tv: 1 nM: 1
870.907230000000030 406.087620000000020
f: 759 tv: 0 nM: 1
710.037109999999980 429.720309999999980
f: 759 tv: 1 nM: 1
872.147699999999990 405.596589999999990
f: 760 tv: 0 nM: 1
712.211789999999950 428.923520000000000
f: 760 tv: 1 nM: 1
872.348880000000010 405.442320000000000
f: 761 tv: 0 nM: 1
714.157720000000040 428.877990000000010
f: 761 tv: 1 nM: 1
874.057919999999970 404.795750000000000
f: 762 tv: 0 nM: 1
716.265260000000010 428.820130000000010
f: 762 tv: 1 nM: 1
875.883000000000040 404.180850000000020
f: 763 tv: 0 nM: 1
718.469060000000010 428.505159999999990
f: 763 tv: 1 nM: 1
877.531070000000000 403.911929999999980
f: 764 tv: 0 nM: 1
721.464540000000060 428.783880000000010
f: 764 tv: 1 nM: 1
878.145629999999980 403.733520000000000
f: 765 tv: 0 nM: 1
723.788999999999990 428.745670000000020
f: 765 tv: 1 nM: 1
880.051090000000040 403.787629999999980
f: 766 tv: 0 nM: 1
726.000000000000000 428.913790000000010
f: 766 tv: 1 nM: 1
882.070680000000040 403.733700000000000
f: 767 tv: 0 nM: 1
728.060359999999950 429.008609999999980
f: 767 tv: 1 nM: 1
884.000000000000000 403.551150000000010
f: 768 tv: 0 nM: 1
731.000000000000000 429.538090000000010
f: 768 tv: 1 nM: 1
885.957459999999970 403.558499999999980
f: 769 tv: 0 nM: 1
733.881589999999960 429.881590000000020
f: 769 tv: 1 nM: 1
888.676270000000050 403.205199999999990
f: 770 tv: 0 nM: 1
736.157230000000030 430.291229999999980
f: 770 tv: 1 nM: 1
890.785279999999940 403.779420000000020
f: 771 tv: 0 nM: 1
739.788210000000050 431.076480000000000
f: 771 tv: 1 nM: 1
893.827329999999960 403.775789999999970
f: 772 tv: 0 nM: 1
741.898379999999970 431.689570000000000
f: 772 tv: 1 nM: 1
896.279419999999960 403.673520000000000
f: 773 tv: 0 nM: 1
744.757749999999990 432.046389999999970
f: 773 tv: 1 nM: 1
899.427789999999960 403.708559999999980
f: 774 tv: 0 nM: 1
747.788999999999990 432.745670000000020
f: 774 tv: 1 nM: 1
901.796389999999970 403.796389999999970
f: 775 tv: 0 nM: 1
750.722779999999940 433.331700000000010
f: 775 tv: 1 nM: 1
904.096620000000030 404.215910000000010
f: 776 tv: 0 nM: 1
753.819820000000050 433.827420000000020
f: 776 tv: 1 nM: 1
907.802919999999970 404.355900000000020
f: 777 tv: 0 nM: 1
756.032960000000000 434.748510000000010
f: 777 tv: 1 nM: 1
909.900020000000040 404.835300000000020
f: 778 tv: 0 nM: 1
759.788210000000050 435.076480000000000
f: 778 tv: 1 nM: 1
913.270020000000050 404.810000000000000
f: 779 tv: 0 nM: 1
762.464600000000020 435.653290000000030
f: 779 tv: 1 nM: 1
915.883060000000000 404.611110000000000
f: 780 tv: 0 nM: 1
765.099979999999960 436.042849999999990
f: 780 tv: 1 nM: 1
918.653379999999970 404.948849999999990
f: 781 tv: 0 nM: 1
767.992190000000050 436.674469999999990
f: 781 tv: 1 nM: 1
921.449340000000010 405.000000000000000
f: 782 tv: 0 nM: 1
770.956300000000060 437.446590000000010
f: 782 tv: 1 nM: 1
924.000000000000000 405.000000000000000
f: 783 tv: 0 nM: 1
773.573240000000060 437.800509999999970
f: 783 tv: 1 nM: 1
926.720400000000040 405.082249999999990
f: 784 tv: 0 nM: 1
775.980900000000020 438.661189999999980
f: 784 tv: 1 nM: 1
929.946649999999980 405.587069999999980
f: 785 tv: 0 nM: 1
779.154660000000040 439.500000000000000
f: 785 tv: 1 nM: 1
931.991940000000000 405.889770000000000
f: 786 tv: 0 nM: 1
781.266970000000010 439.689329999999980
f: 786 tv: 1 nM: 1
935.479429999999980 406.402949999999980
f: 787 tv: 0 nM: 1
784.052490000000030 441.088410000000010
f: 787 tv: 1 nM: 1
937.842279999999960 406.877990000000010
f: 788 tv: 0 nM: 1
786.166690000000020 442.000000000000000
f: 788 tv: 1 nM: 1
941.085450000000040 407.180389999999990
f: 789 tv: 0 nM: 1
788.817500000000000 442.602510000000000
f: 789 tv: 1 nM: 1
942.758420000000000 408.028079999999990
f: 790 tv: 0 nM: 1
791.188660000000030 443.720460000000000
f: 790 tv: 1 nM: 1
945.664610000000040 408.585359999999980
f: 791 tv: 0 nM: 1
793.823669999999990 444.855500000000010
f: 791 tv: 1 nM: 1
948.165650000000030 408.871890000000010
f: 792 tv: 0 nM: 1
795.953859999999960 445.788850000000020
f: 792 tv: 1 nM: 1
950.972350000000010 409.371860000000030
f: 793 tv: 0 nM: 1
797.946050000000010 446.957400000000010
f: 793 tv: 1 nM: 1
953.125000000000000 410.316500000000020
f: 794 tv: 0 nM: 1
799.953859999999960 447.788850000000020
f: 794 tv: 1 nM: 1
956.000000000000000 411.000000000000000
f: 795 tv: 0 nM: 1
801.214290000000010 449.000000000000000
f: 795 tv: 1 nM: 1
957.929319999999960 411.733700000000000
f: 796 tv: 0 nM: 1
803.000000000000000 449.800869999999970
f: 796 tv: 1 nM: 1
960.000000000000000 412.753019999999990
f: 797 tv: 0 nM: 1
804.094969999999990 450.963680000000010
f: 797 tv: 1 nM: 1
962.000000000000000 413.000000000000000
f: 798 tv: 0 nM: 1
805.687500000000000 451.756959999999990
f: 798 tv: 1 nM: 1
963.721919999999950 413.980349999999990
f: 799 tv: 0 nM: 1
806.494929999999950 452.792939999999990
f: 799 tv: 1 nM: 1
965.842279999999960 414.877990000000010
f: 800 tv: 0 nM: 1
807.278990000000020 453.783480000000000
f: 800 tv: 1 nM: 1
967.389220000000020 415.264189999999990
f: 801 tv: 0 nM: 1
807.954100000000040 454.236719999999990
f: 801 tv: 1 nM: 1
967.932310000000030 416.088529999999990
f: 802 tv: 0 nM: 1
808.073179999999980 455.631710000000000
f: 802 tv: 1 nM: 1
969.455569999999970 416.827789999999990
f: 803 tv: 0 nM: 1
808.000000000000000 455.833340000000020
f: 803 tv: 1 nM: 1
970.000000000000000 417.000000000000000
f: 804 tv: 0 nM: 1
807.953859999999960 456.211149999999980
f: 804 tv: 1 nM: 1
970.931150000000000 417.732149999999990
f: 805 tv: 0 nM: 1
807.869320000000020 457.469850000000010
f: 805 tv: 1 nM: 1
971.919740000000050 418.666659999999980
f: 806 tv: 0 nM: 1
806.905399999999990 457.756739999999980
f: 806 tv: 1 nM: 1
971.897579999999950 418.921690000000010
f: 807 tv: 0 nM: 1
806.081729999999990 458.081729999999990
f: 807 tv: 1 nM: 1
972.181270000000040 419.114039999999990
f: 808 tv: 0 nM: 1
805.182009999999990 458.173250000000000
f: 808 tv: 1 nM: 1
972.085019999999990 419.915010000000000
f: 809 tv: 0 nM: 1
804.000000000000000 459.745180000000000
f: 809 tv: 1 nM: 1
972.104919999999990 420.691350000000000
f: 810 tv: 0 nM: 1
802.000000000000000 459.745180000000000
f: 810 tv: 1 nM: 1
972.099979999999960 420.835300000000020
f: 811 tv: 0 nM: 1
800.598690000000030 459.844299999999980
f: 811 tv: 1 nM: 1
971.663019999999960 421.500000000000000
f: 812 tv: 0 nM: 1
799.017389999999980 460.017400000000010
f: 812 tv: 1 nM: 1
971.185849999999960 421.783169999999980
f: 813 tv: 0 nM: 1
797.108280000000040 461.248839999999970
f: 813 tv: 1 nM: 1
970.477480000000010 422.367489999999980
f: 814 tv: 0 nM: 1
795.502320000000050 461.650449999999980
f: 814 tv: 1 nM: 1
969.842279999999960 422.967260000000010
f: 815 tv: 0 nM: 1
793.953859999999960 461.788850000000020
f: 815 tv: 1 nM: 1
969.623780000000010 423.589110000000010
f: 816 tv: 0 nM: 1
792.000000000000000 462.000000000000000
f: 816 tv: 1 nM: 1
968.800479999999990 423.829320000000000
f: 817 tv: 0 nM: 1
789.954100000000040 462.236719999999990
f: 817 tv: 1 nM: 1
968.157720000000040 424.877990000000010
f: 818 tv: 0 nM: 1
787.936280000000010 463.656859999999990
f: 818 tv: 1 nM: 1
968.000000000000000 425.457460000000030
f: 819 tv: 0 nM: 1
786.077639999999970 463.920099999999990
f: 819 tv: 1 nM: 1
967.745000000000000 425.935000000000000
f: 820 tv: 0 nM: 1
784.535399999999980 464.075229999999980
f: 820 tv: 1 nM: 1
967.342409999999970 426.853270000000010
f: 821 tv: 0 nM: 1
782.022280000000020 465.348999999999990
f: 821 tv: 1 nM: 1
967.000000000000000 427.538090000000010
f: 822 tv: 0 nM: 1
780.696109999999980 465.790959999999980
f: 822 tv: 1 nM: 1
966.525449999999980 427.895840000000020
f: 823 tv: 0 nM: 1
779.000000000000000 466.000000000000000
f: 823 tv: 1 nM: 1
966.739500000000020 428.823669999999990
f: 824 tv: 0 nM: 1
777.070129999999950 467.339360000000000
f: 824 tv: 1 nM: 1
966.159970000000040 429.670009999999990
f: 825 tv: 0 nM: 1
775.345149999999990 467.592930000000020
f: 825 tv: 1 nM: 1
966.000000000000000 430.000000000000000
f: 826 tv: 0 nM: 1
774.288639999999990 467.820470000000000
f: 826 tv: 1 nM: 1
966.753720000000040 430.716430000000000
f: 827 tv: 0 nM: 1
772.730770000000010 468.072659999999980
f: 827 tv: 1 nM: 1
967.016849999999980 431.487979999999990
f: 828 tv: 0 nM: 1
771.166020000000000 468.666020000000000
f: 828 tv: 1 nM: 1
967.089720000000060 432.055540000000010
f: 829 tv: 0 nM: 1
770.382870000000030 469.698210000000020
f: 829 tv: 1 nM: 1
967.093259999999990 432.795349999999980
f: 830 tv: 0 nM: 1
769.089720000000060 469.944459999999990
f: 830 tv: 1 nM: 1
968.134710000000040 433.453370000000010
f: 831 tv: 0 nM: 1
768.334839999999990 470.137600000000020
f: 831 tv: 1 nM: 1
969.032900000000040 433.844299999999980
f: 832 tv: 0 nM: 1
767.345149999999990 471.592930000000020
f: 832 tv: 1 nM: 1
970.067689999999970 434.088529999999990
f: 833 tv: 0 nM: 1
767.133180000000040 471.891390000000000
f: 833 tv: 1 nM: 1
971.207949999999980 435.490110000000020
f: 834 tv: 0 nM: 1
767.027339999999980 472.398439999999990
f: 834 tv: 1 nM: 1
972.126219999999990 435.873809999999990
f: 835 tv: 0 nM: 1
766.968870000000040 473.647310000000000
f: 835 tv: 1 nM: 1
973.846919999999950 436.000000000000000
f: 836 tv: 0 nM: 1
767.086789999999950 473.929750000000010
f: 836 tv: 1 nM: 1
975.200010000000020 436.357149999999990
f: 837 tv: 0 nM: 1
767.126890000000000 474.660460000000000
f: 837 tv: 1 nM: 1
977.200010000000020 437.557129999999970
f: 838 tv: 0 nM: 1
767.289670000000000 475.166659999999980
f: 838 tv: 1 nM: 1
978.811339999999970 437.820470000000000
f: 839 tv: 0 nM: 1
768.506350000000000 475.921600000000010
f: 839 tv: 1 nM: 1
980.738950000000050 438.022130000000000
f: 840 tv: 0 nM: 1
768.937500000000000 476.867639999999990
f: 840 tv: 1 nM: 1
982.554440000000000 438.480189999999990
f: 841 tv: 0 nM: 1
769.630430000000050 477.856510000000010
f: 841 tv: 1 nM: 1
984.857120000000010 439.500000000000000
f: 842 tv: 0 nM: 1
771.000000000000000 478.337310000000000
f: 842 tv: 1 nM: 1
987.031799999999980 439.832640000000030
f: 843 tv: 0 nM: 1
772.172119999999950 479.815580000000010
f: 843 tv: 1 nM: 1
989.539369999999960 440.224550000000020
f: 844 tv: 0 nM: 1
773.275330000000050 480.168029999999990
f: 844 tv: 1 nM: 1
991.917479999999950 440.568390000000020
f: 845 tv: 0 nM: 1
774.992799999999990 481.200350000000010
f: 845 tv: 1 nM: 1
994.593439999999990 441.649540000000000
f: 846 tv: 0 nM: 1
777.000000000000000 482.000000000000000
f: 846 tv: 1 nM: 1
996.927370000000000 441.927340000000020
f: 847 tv: 0 nM: 1
778.830749999999970 483.380769999999980
f: 847 tv: 1 nM: 1
999.909490000000010 442.165160000000010
f: 848 tv: 0 nM: 1
780.916020000000000 483.932009999999990
f: 848 tv: 1 nM: 1
1002.610200000000000 442.847469999999990
f: 849 tv: 0 nM: 1
783.000000000000000 484.793490000000020
f: 849 tv: 1 nM: 1
1005.296900000000100 443.631680000000020
f: 850 tv: 0 nM: 1
785.305299999999990 486.014340000000000
f: 850 tv: 1 nM: 1
1008.448700000000000 443.845980000000000
f: 851 tv: 0 nM: 1
787.407900000000040 486.719910000000030
f: 851 tv: 1 nM: 1
1010.703099999999900 444.064730000000000
f: 852 tv: 0 nM: 1
790.507809999999950 487.246089999999980
f: 852 tv: 1 nM: 1
1013.853000000000000 444.166659999999980
f: 853 tv: 0 nM: 1
792.920470000000020 488.446959999999990
f: 853 tv: 1 nM: 1
1016.688000000000000 444.857419999999990
f: 854 tv: 0 nM: 1
795.206540000000020 489.000000000000000
f: 854 tv: 1 nM: 1
1019.345200000000000 445.690279999999970
f: 855 tv: 0 nM: 1
798.504090000000020 490.114750000000020
f: 855 tv: 1 nM: 1
1022.516200000000000 445.747680000000000
f: 856 tv: 0 nM: 1
800.920470000000020 490.575740000000000
f: 856 tv: 1 nM: 1
1025.502199999999900 445.881680000000020
f: 857 tv: 0 nM: 1
804.144840000000040 490.951720000000020
f: 857 tv: 1 nM: 1
1028.035800000000100 445.873809999999990
f: 858 tv: 0 nM: 1
807.133180000000040 491.891390000000000
f: 858 tv: 1 nM: 1
1031.009000000000000 446.018010000000000
f: 859 tv: 0 nM: 1
810.598570000000000 492.471310000000020
f: 859 tv: 1 nM: 1
1034.000000000000000 446.000000000000000
f: 860 tv: 0 nM: 1
813.485959999999980 492.761410000000010
f: 860 tv: 1 nM: 1
1036.299100000000000 446.023930000000010
f: 861 tv: 0 nM: 1
816.807980000000040 493.490479999999990
f: 861 tv: 1 nM: 1
1039.091300000000000 446.269560000000010
f: 862 tv: 0 nM: 1
819.397889999999960 494.039580000000000
f: 862 tv: 1 nM: 1
1042.376100000000000 446.000000000000000
f: 863 tv: 0 nM: 1
822.922789999999960 494.558839999999980
f: 863 tv: 1 nM: 1
1044.730700000000100 445.927340000000020
f: 864 tv: 0 nM: 1
826.416690000000020 494.806820000000020
f: 864 tv: 1 nM: 1
1047.303799999999900 445.937500000000000
f: 865 tv: 0 nM: 1
829.228269999999950 495.047090000000030
f: 865 tv: 1 nM: 1
1050.204700000000000 445.895230000000030
f: 866 tv: 0 nM: 1
832.558840000000030 495.077209999999980
f: 866 tv: 1 nM: 1
1052.232999999999900 446.000000000000000
f: 867 tv: 0 nM: 1
835.280089999999970 495.407899999999980
f: 867 tv: 1 nM: 1
1054.561899999999900 445.884950000000000
f: 868 tv: 0 nM: 1
838.916020000000000 496.067990000000010
f: 868 tv: 1 nM: 1
1056.742999999999900 445.607480000000010
f: 869 tv: 0 nM: 1
842.291690000000020 496.302550000000000
f: 869 tv: 1 nM: 1
1058.859899999999900 445.691800000000000
f: 870 tv: 0 nM: 1
845.000000000000000 496.489140000000020
f: 870 tv: 1 nM: 1
1060.908700000000000 445.730439999999990
f: 871 tv: 0 nM: 1
847.872190000000050 496.451140000000010
f: 871 tv: 1 nM: 1
1062.952500000000100 444.861569999999970
f: 872 tv: 0 nM: 1
850.876830000000040 496.641300000000000
f: 872 tv: 1 nM: 1
1064.837000000000000 444.500000000000000
f: 873 tv: 0 nM: 1
854.269769999999990 496.830930000000020
f: 873 tv: 1 nM: 1
1066.631000000000100 444.310060000000020
f: 874 tv: 0 nM: 1
856.971009999999980 496.641300000000000
f: 874 tv: 1 nM: 1
1067.976100000000100 444.132600000000020
f: 875 tv: 0 nM: 1
859.386480000000010 496.644679999999990
f: 875 tv: 1 nM: 1
1069.379500000000000 443.838619999999990
f: 876 tv: 0 nM: 1
862.867679999999950 496.544130000000000
f: 876 tv: 1 nM: 1
1071.094599999999900 443.756739999999980
f: 877 tv: 0 nM: 1
864.922789999999960 496.558839999999980
f: 877 tv: 1 nM: 1
1072.623800000000100 443.319059999999980
f: 878 tv: 0 nM: 1
867.143130000000040 496.127869999999970
f: 878 tv: 1 nM: 1
1073.484600000000000 442.155700000000020
f: 879 tv: 0 nM: 1
869.523440000000050 495.082029999999970
f: 879 tv: 1 nM: 1
1074.782800000000000 441.861850000000000
f: 880 tv: 0 nM: 1
872.085019999999990 494.969389999999980
f: 880 tv: 1 nM: 1
1075.339500000000000 441.522949999999980
f: 881 tv: 0 nM: 1
874.119810000000030 494.782989999999980
f: 881 tv: 1 nM: 1
1076.255900000000100 440.123260000000020
f: 882 tv: 0 nM: 1
876.003720000000040 494.172849999999980
f: 882 tv: 1 nM: 1
1076.949599999999900 439.826750000000000
f: 883 tv: 0 nM: 1
878.538019999999960 493.933989999999990
f: 883 tv: 1 nM: 1
1077.105600000000100 439.545259999999980
f: 884 tv: 0 nM: 1
879.312260000000040 492.920590000000000
f: 884 tv: 1 nM: 1
1077.475500000000000 438.296879999999990
f: 885 tv: 0 nM: 1
881.000000000000000 492.630589999999980
f: 885 tv: 1 nM: 1
1077.953900000000000 437.953890000000000
f: 886 tv: 0 nM: 1
882.627929999999990 491.962580000000000
f: 886 tv: 1 nM: 1
1077.782600000000000 437.591799999999980
f: 887 tv: 0 nM: 1
883.206540000000020 491.000000000000000
f: 887 tv: 1 nM: 1
1077.563699999999900 436.285370000000000
f: 888 tv: 0 nM: 1
884.608889999999970 490.540590000000010
f: 888 tv: 1 nM: 1
1077.062500000000000 435.914370000000020
f: 889 tv: 0 nM: 1
885.058840000000030 489.986269999999990
f: 889 tv: 1 nM: 1
1076.901900000000100 435.766360000000020
f: 890 tv: 0 nM: 1
885.537900000000040 489.000000000000000
f: 890 tv: 1 nM: 1
1075.954300000000100 435.165860000000010
f: 891 tv: 0 nM: 1
886.630620000000020 488.660460000000000
f: 891 tv: 1 nM: 1
1075.180200000000000 434.076570000000000
f: 892 tv: 0 nM: 1
886.784300000000030 488.038299999999990
f: 892 tv: 1 nM: 1
1074.683700000000000 433.717960000000010
f: 893 tv: 0 nM: 1
886.975590000000010 487.208649999999980
f: 893 tv: 1 nM: 1
1073.704500000000100 433.519709999999980
f: 894 tv: 0 nM: 1
886.720400000000040 486.535190000000000
f: 894 tv: 1 nM: 1
1071.766699999999900 432.566680000000020
f: 895 tv: 0 nM: 1
886.634950000000000 486.087310000000000
f: 895 tv: 1 nM: 1
1070.957900000000100 432.098140000000000
f: 896 tv: 0 nM: 1
885.787050000000020 485.226229999999990
f: 896 tv: 1 nM: 1
1069.800500000000100 431.780300000000010
f: 897 tv: 0 nM: 1
885.168519999999940 484.690740000000010
f: 897 tv: 1 nM: 1
1068.190300000000000 431.467010000000020
f: 898 tv: 0 nM: 1
884.913210000000050 483.929750000000010
f: 898 tv: 1 nM: 1
1066.544400000000000 430.811100000000010
f: 899 tv: 0 nM: 1
883.586729999999990 482.935430000000000
f: 899 tv: 1 nM: 1
1065.052200000000100 430.334110000000010
f: 900 tv: 0 nM: 1
882.916020000000000 482.067990000000010
f: 900 tv: 1 nM: 1
1063.417500000000000 430.036679999999990
f: 901 tv: 0 nM: 1
881.256290000000040 481.794130000000000
f: 901 tv: 1 nM: 1
1061.200000000000000 429.642850000000010
f: 902 tv: 0 nM: 1
880.650020000000040 480.546139999999980
f: 902 tv: 1 nM: 1
1059.136400000000100 429.212130000000000
f: 903 tv: 0 nM: 1
878.823549999999950 479.873960000000010
f: 903 tv: 1 nM: 1
1056.918799999999900 428.814730000000000
f: 904 tv: 0 nM: 1
877.168519999999940 478.690740000000010
f: 904 tv: 1 nM: 1
1054.681800000000100 427.924260000000000
f: 905 tv: 0 nM: 1
875.383180000000040 477.907780000000000
f: 905 tv: 1 nM: 1
1052.267200000000000 427.550259999999980
f: 906 tv: 0 nM: 1
874.013060000000000 476.875000000000000
f: 906 tv: 1 nM: 1
1050.055200000000000 426.956390000000000
f: 907 tv: 0 nM: 1
871.863650000000010 475.852809999999980
f: 907 tv: 1 nM: 1
1047.839999999999900 425.820010000000020
f: 908 tv: 0 nM: 1
870.590879999999970 474.396700000000010
f: 908 tv: 1 nM: 1
1045.854100000000000 425.479159999999980
f: 909 tv: 0 nM: 1
868.451360000000020 473.778750000000000
f: 909 tv: 1 nM: 1
1043.680699999999900 424.867459999999990
f: 910 tv: 0 nM: 1
866.128969999999980 471.936649999999990
f: 910 tv: 1 nM: 1
1040.297399999999900 423.860540000000010
f: 911 tv: 0 nM: 1
864.055539999999950 470.910250000000020
f: 911 tv: 1 nM: 1
1038.024200000000100 423.228479999999990
f: 912 tv: 0 nM: 1
861.699100000000040 469.840700000000030
f: 912 tv: 1 nM: 1
1035.932299999999900 422.088529999999990
f: 913 tv: 0 nM: 1
859.512269999999940 468.704929999999990
f: 913 tv: 1 nM: 1
1033.457500000000000 421.692500000000000
f: 914 tv: 0 nM: 1
857.617129999999970 467.698210000000020
f: 914 tv: 1 nM: 1
1031.000000000000000 420.867340000000010
f: 915 tv: 0 nM: 1
855.209719999999950 466.167359999999970
f: 915 tv: 1 nM: 1
1028.203600000000100 420.203610000000030
f: 916 tv: 0 nM: 1
853.356570000000030 465.649780000000020
f: 916 tv: 1 nM: 1
1026.000000000000000 419.025730000000010
f: 917 tv: 0 nM: 1
851.000000000000000 464.000000000000000
f: 917 tv: 1 nM: 1
1023.900000000000000 418.835300000000020
f: 918 tv: 0 nM: 1
848.770509999999940 462.504090000000020
f: 918 tv: 1 nM: 1
1021.476900000000000 417.812810000000010
f: 919 tv: 0 nM: 1
846.800420000000030 461.677640000000000
f: 919 tv: 1 nM: 1
1018.432100000000000 416.944459999999990
f: 920 tv: 0 nM: 1
844.747799999999980 460.000000000000000
f: 920 tv: 1 nM: 1
1016.000000000000000 416.000000000000000
f: 921 tv: 0 nM: 1
842.384639999999990 458.993229999999980
f: 921 tv: 1 nM: 1
1014.054900000000000 415.069369999999990
f: 922 tv: 0 nM: 1
840.046140000000040 457.788850000000020
f: 922 tv: 1 nM: 1
1011.621200000000000 414.048979999999970
f: 923 tv: 0 nM: 1
838.000000000000000 456.000000000000000
f: 923 tv: 1 nM: 1
1009.321600000000000 413.475680000000010
f: 924 tv: 0 nM: 1
835.574889999999980 455.393710000000000
f: 924 tv: 1 nM: 1
1006.640800000000000 412.801730000000020
f: 925 tv: 0 nM: 1
833.332580000000010 453.765629999999990
f: 925 tv: 1 nM: 1
1003.929300000000000 411.762630000000000
f: 926 tv: 0 nM: 1
831.089720000000060 452.055540000000010
f: 926 tv: 1 nM: 1
1001.842300000000000 410.877990000000010
f: 927 tv: 0 nM: 1
829.016169999999990 451.469910000000030
f: 927 tv: 1 nM: 1
999.468139999999950 410.144589999999990
f: 928 tv: 0 nM: 1
827.269900000000010 449.973450000000010
f: 928 tv: 1 nM: 1
997.329100000000040 409.369899999999970
f: 929 tv: 0 nM: 1
825.122859999999950 448.096990000000010
f: 929 tv: 1 nM: 1
994.778929999999950 408.252630000000010
f: 930 tv: 0 nM: 1
823.296879999999990 447.564730000000000
f: 930 tv: 1 nM: 1
992.142460000000030 407.271520000000010
f: 931 tv: 0 nM: 1
821.182620000000040 445.773930000000010
f: 931 tv: 1 nM: 1
990.000000000000000 406.377779999999970
f: 932 tv: 0 nM: 1
819.303890000000020 444.114230000000020
f: 932 tv: 1 nM: 1
987.909549999999970 405.670230000000000
f: 933 tv: 0 nM: 1
817.944460000000050 443.386480000000010
f: 933 tv: 1 nM: 1
985.942080000000030 404.795750000000000
f: 934 tv: 0 nM: 1
815.953859999999960 441.788850000000020
f: 934 tv: 1 nM: 1
983.732790000000020 403.550259999999980
f: 935 tv: 0 nM: 1
814.123839999999970 440.123839999999970
f: 935 tv: 1 nM: 1
981.286129999999960 402.533140000000000
f: 936 tv: 0 nM: 1
812.621700000000030 439.196900000000030
f: 936 tv: 1 nM: 1
979.750000000000000 401.750000000000000
f: 937 tv: 0 nM: 1
811.314759999999980 437.917419999999990
f: 937 tv: 1 nM: 1
977.471620000000030 400.340910000000010
f: 938 tv: 0 nM: 1
809.548639999999980 435.924770000000020
f: 938 tv: 1 nM: 1
975.454529999999980 399.443179999999980
f: 939 tv: 0 nM: 1
808.540100000000050 434.327819999999970
f: 939 tv: 1 nM: 1
972.962340000000040 398.729460000000020
f: 940 tv: 0 nM: 1
807.316220000000040 433.606839999999980
f: 940 tv: 1 nM: 1
971.944759999999970 397.043610000000000
f: 941 tv: 0 nM: 1
806.046140000000040 431.788850000000020
f: 941 tv: 1 nM: 1
969.755549999999970 396.000000000000000
f: 942 tv: 0 nM: 1
805.089720000000060 429.944459999999990
f: 942 tv: 1 nM: 1
968.028379999999970 394.676150000000010
f: 943 tv: 0 nM: 1
804.357909999999950 428.605259999999990
f: 943 tv: 1 nM: 1
966.273249999999960 393.267460000000030
f: 944 tv: 0 nM: 1
803.564880000000020 427.550479999999990
f: 944 tv: 1 nM: 1
964.478820000000040 392.000000000000000
f: 945 tv: 0 nM: 1
803.000000000000000 425.800869999999970
f: 945 tv: 1 nM: 1
963.842279999999960 390.877990000000010
f: 946 tv: 0 nM: 1
802.289490000000000 423.976069999999990
f: 946 tv: 1 nM: 1
962.038019999999960 389.478270000000010
f: 947 tv: 0 nM: 1
802.000000000000000 422.166659999999980
f: 947 tv: 1 nM: 1
961.383670000000050 388.669800000000010
f: 948 tv: 0 nM: 1
801.741940000000000 420.833340000000020
f: 948 tv: 1 nM: 1
959.900020000000040 386.835300000000020
f: 949 tv: 0 nM: 1
801.862669999999980 419.352329999999990
f: 949 tv: 1 nM: 1
959.067630000000010 385.061770000000020
f: 950 tv: 0 nM: 1
801.348629999999960 417.655980000000000
f: 950 tv: 1 nM: 1
957.861689999999950 383.638309999999990
f: 951 tv: 0 nM: 1
801.833309999999980 416.000000000000000
f: 951 tv: 1 nM: 1
957.655579999999990 382.399990000000000
f: 952 tv: 0 nM: 1
801.955630000000040 414.044400000000000
f: 952 tv: 1 nM: 1
956.806640000000020 381.079990000000010
f: 953 tv: 0 nM: 1
802.053949999999990 412.957400000000010
f: 953 tv: 1 nM: 1
956.221919999999950 379.195249999999990
f: 954 tv: 0 nM: 1
802.706419999999980 411.518340000000020
f: 954 tv: 1 nM: 1
956.139459999999990 377.702639999999970
f: 955 tv: 0 nM: 1
803.450500000000030 409.502349999999980
f: 955 tv: 1 nM: 1
955.966490000000020 376.704250000000000
f: 956 tv: 0 nM: 1
804.085019999999990 407.915010000000000
f: 956 tv: 1 nM: 1
956.000000000000000 374.839510000000020
f: 957 tv: 0 nM: 1
805.131039999999980 406.446590000000010
f: 957 tv: 1 nM: 1
955.937500000000000 373.238650000000010
f: 958 tv: 0 nM: 1
806.053949999999990 404.957400000000010
f: 958 tv: 1 nM: 1
955.971679999999990 372.048979999999970
f: 959 tv: 0 nM: 1
807.098150000000030 403.467289999999990
f: 959 tv: 1 nM: 1
955.961120000000050 370.388890000000000
f: 960 tv: 0 nM: 1
808.035709999999990 401.873809999999990
f: 960 tv: 1 nM: 1
956.211789999999950 368.923520000000000
f: 961 tv: 0 nM: 1
809.812500000000000 400.343750000000000
f: 961 tv: 1 nM: 1
957.233340000000000 367.077789999999990
f: 962 tv: 0 nM: 1
811.057130000000030 399.500000000000000
f: 962 tv: 1 nM: 1
958.000000000000000 366.000000000000000
f: 963 tv: 0 nM: 1
812.173279999999980 398.000000000000000
f: 963 tv: 1 nM: 1
958.265260000000010 364.911589999999990
f: 964 tv: 0 nM: 1
814.046879999999990 396.442720000000010
f: 964 tv: 1 nM: 1
959.775150000000050 363.198210000000020
f: 965 tv: 0 nM: 1
815.868830000000000 395.868810000000000
f: 965 tv: 1 nM: 1
960.511110000000030 362.055540000000010
f: 966 tv: 0 nM: 1
817.314759999999980 393.917419999999990
f: 966 tv: 1 nM: 1
961.680730000000040 361.000000000000000
f: 967 tv: 0 nM: 1
819.278630000000020 393.315090000000000
f: 967 tv: 1 nM: 1
963.604190000000020 359.645840000000020
f: 968 tv: 0 nM: 1
820.817379999999960 392.000000000000000
f: 968 tv: 1 nM: 1
964.204830000000020 358.777100000000020
f: 969 tv: 0 nM: 1
822.651489999999970 391.101009999999970
f: 969 tv: 1 nM: 1
965.842279999999960 357.032739999999990
f: 970 tv: 0 nM: 1
824.355710000000040 389.840790000000030
f: 970 tv: 1 nM: 1
967.571410000000010 356.672610000000020
f: 971 tv: 0 nM: 1
826.611080000000020 389.222230000000020
f: 971 tv: 1 nM: 1
969.331120000000060 355.109280000000010
f: 972 tv: 0 nM: 1
829.057500000000000 387.942470000000010
f: 972 tv: 1 nM: 1
970.271610000000010 354.462949999999980
f: 973 tv: 0 nM: 1
830.898069999999960 387.592220000000000
f: 973 tv: 1 nM: 1
972.219360000000050 353.170959999999980
f: 974 tv: 0 nM: 1
833.121340000000030 386.631070000000020
f: 974 tv: 1 nM: 1
974.092589999999970 352.746919999999990
f: 975 tv: 0 nM: 1
835.188660000000030 385.720460000000000
f: 975 tv: 1 nM: 1
976.401669999999970 351.441010000000010
f: 976 tv: 0 nM: 1
837.109379999999990 384.953129999999990
f: 976 tv: 1 nM: 1
978.464050000000040 350.748510000000010
f: 977 tv: 0 nM: 1
839.745000000000000 383.935000000000000
f: 977 tv: 1 nM: 1
980.373600000000010 349.334259999999970
f: 978 tv: 0 nM: 1
842.000000000000000 383.745180000000000
f: 978 tv: 1 nM: 1
982.776610000000010 348.882970000000000
f: 979 tv: 0 nM: 1
843.968570000000000 382.908570000000000
f: 979 tv: 1 nM: 1
985.145390000000020 347.905610000000020
f: 980 tv: 0 nM: 1
846.065000000000050 382.255000000000000
f: 980 tv: 1 nM: 1
987.721130000000020 347.189090000000020
f: 981 tv: 0 nM: 1
847.868830000000000 381.868810000000000
f: 981 tv: 1 nM: 1
989.734739999999990 346.954250000000000
f: 982 tv: 0 nM: 1
849.397699999999990 381.534089999999990
f: 982 tv: 1 nM: 1
991.951050000000010 345.775789999999970
f: 983 tv: 0 nM: 1
851.175600000000030 380.821959999999990
f: 983 tv: 1 nM: 1
993.897579999999950 345.078309999999990
f: 984 tv: 0 nM: 1
852.910279999999940 380.055540000000010
f: 984 tv: 1 nM: 1
996.485959999999980 344.856749999999980
f: 985 tv: 0 nM: 1
854.685240000000020 379.917419999999990
f: 985 tv: 1 nM: 1
998.318179999999980 344.805209999999990
f: 986 tv: 0 nM: 1
855.873780000000010 379.873809999999990
f: 986 tv: 1 nM: 1
1001.045700000000000 343.734739999999990
f: 987 tv: 0 nM: 1
857.000000000000000 379.852170000000000
f: 987 tv: 1 nM: 1
1002.718400000000000 343.166659999999980
f: 988 tv: 0 nM: 1
857.909729999999970 379.658540000000020
f: 988 tv: 1 nM: 1
1005.621900000000000 342.896880000000010
f: 989 tv: 0 nM: 1
858.963129999999980 378.913940000000030
f: 989 tv: 1 nM: 1
1007.202900000000000 342.873539999999990
f: 990 tv: 0 nM: 1
859.425780000000030 378.659389999999970
f: 990 tv: 1 nM: 1
1008.891700000000000 342.128879999999980
f: 991 tv: 0 nM: 1
860.126219999999990 378.126190000000010
f: 991 tv: 1 nM: 1
1010.322900000000000 341.833340000000020
f: 992 tv: 0 nM: 1
860.721250000000050 377.960170000000010
f: 992 tv: 1 nM: 1
1012.000000000000000 341.111420000000010
f: 993 tv: 0 nM: 1
860.823549999999950 378.016820000000000
f: 993 tv: 1 nM: 1
1013.890800000000000 341.000000000000000
f: 994 tv: 0 nM: 1
860.910279999999940 377.944459999999990
f: 994 tv: 1 nM: 1
1015.324600000000000 341.032469999999990
f: 995 tv: 0 nM: 1
860.025330000000050 377.921659999999970
f: 995 tv: 1 nM: 1
1016.054000000000000 340.957400000000010
f: 996 tv: 0 nM: 1
859.182620000000040 378.000000000000000
f: 996 tv: 1 nM: 1
1016.378100000000000 341.009369999999990
f: 997 tv: 0 nM: 1
858.913210000000050 377.929750000000010
f: 997 tv: 1 nM: 1
1017.680700000000000 341.000000000000000
f: 998 tv: 0 nM: 1
857.176450000000050 378.016820000000000
f: 998 tv: 1 nM: 1
1018.159200000000100 341.027919999999990
f: 999 tv: 0 nM: 1
856.044369999999960 377.955600000000000
f: 999 tv: 1 nM: 1
1018.000000000000000 341.025730000000010
f: 1000 tv: 0 nM: 1
854.647029999999970 377.907559999999990
f: 1000 tv: 1 nM: 1
1017.876300000000000 341.334200000000010
f: 1001 tv: 0 nM: 1
852.696109999999980 378.032320000000030
f: 1001 tv: 1 nM: 1
1017.936300000000000 341.656859999999990
f: 1002 tv: 0 nM: 1
850.840329999999990 378.142850000000010
f: 1002 tv: 1 nM: 1
1017.773900000000000 341.771360000000020
f: 1003 tv: 0 nM: 1
848.687990000000010 378.704560000000010
f: 1003 tv: 1 nM: 1
1017.070399999999900 342.129549999999990
f: 1004 tv: 0 nM: 1
846.431820000000020 379.270660000000020
f: 1004 tv: 1 nM: 1
1016.282700000000000 342.306269999999980
f: 1005 tv: 0 nM: 1
843.222899999999980 379.943760000000000
f: 1005 tv: 1 nM: 1
1015.760600000000000 343.558499999999980
f: 1006 tv: 0 nM: 1
841.000000000000000 380.000000000000000
f: 1006 tv: 1 nM: 1
1014.528600000000000 343.799989999999980
f: 1007 tv: 0 nM: 1
838.471310000000020 380.827879999999990
f: 1007 tv: 1 nM: 1
1013.971400000000000 344.877140000000000
f: 1008 tv: 0 nM: 1
835.263370000000010 381.874480000000010
f: 1008 tv: 1 nM: 1
1012.695300000000000 345.557129999999970
f: 1009 tv: 0 nM: 1
832.449340000000010 382.182830000000020
f: 1009 tv: 1 nM: 1
1012.002700000000000 346.828730000000010
f: 1010 tv: 0 nM: 1
829.050420000000030 383.528500000000010
f: 1010 tv: 1 nM: 1
1010.291400000000000 347.590449999999980
f: 1011 tv: 0 nM: 1
826.694700000000010 384.092220000000000
f: 1011 tv: 1 nM: 1
1008.972000000000000 348.116820000000020
f: 1012 tv: 0 nM: 1
823.099979999999960 385.000000000000000
f: 1012 tv: 1 nM: 1
1007.540100000000100 349.634430000000010
f: 1013 tv: 0 nM: 1
820.181400000000050 386.022130000000000
f: 1013 tv: 1 nM: 1
1006.270200000000000 350.295439999999990
f: 1014 tv: 0 nM: 1
816.911560000000010 387.161530000000030
f: 1014 tv: 1 nM: 1
1004.947800000000000 351.938629999999990
f: 1015 tv: 0 nM: 1
813.748839999999970 387.879000000000020
f: 1015 tv: 1 nM: 1
1004.086100000000000 352.780550000000010
f: 1016 tv: 0 nM: 1
810.737920000000030 388.584690000000020
f: 1016 tv: 1 nM: 1
1002.620500000000000 353.756800000000000
f: 1017 tv: 0 nM: 1
807.476499999999990 389.493589999999980
f: 1017 tv: 1 nM: 1
1001.088600000000000 354.796879999999990
f: 1018 tv: 0 nM: 1
804.270750000000020 390.028380000000030
f: 1018 tv: 1 nM: 1
999.953859999999960 355.788850000000020
f: 1019 tv: 0 nM: 1
800.851620000000030 391.087400000000000
f: 1019 tv: 1 nM: 1
998.615969999999950 356.914949999999980
f: 1020 tv: 0 nM: 1
797.919800000000010 391.830199999999990
f: 1020 tv: 1 nM: 1
996.965879999999970 357.856810000000000
f: 1021 tv: 0 nM: 1
794.650020000000040 392.546139999999980
f: 1021 tv: 1 nM: 1
995.233340000000000 358.649990000000000
f: 1022 tv: 0 nM: 1
791.128780000000010 392.856049999999980
f: 1022 tv: 1 nM: 1
993.982669999999980 359.700499999999980
f: 1023 tv: 0 nM: 1
787.902339999999980 393.804689999999990
f: 1023 tv: 1 nM: 1
992.211180000000010 359.953890000000000
f: 1024 tv: 0 nM: 1
785.063480000000030 394.170619999999990
f: 1024 tv: 1 nM: 1
991.006710000000000 361.747770000000000
f: 1025 tv: 0 nM: 1
781.480770000000010 394.915370000000000
f: 1025 tv: 1 nM: 1
990.449579999999970 361.844299999999980
f: 1026 tv: 0 nM: 1
778.928279999999970 395.567839999999990
f: 1026 tv: 1 nM: 1
988.836980000000040 362.473570000000000
f: 1027 tv: 0 nM: 1
775.485660000000050 395.969269999999990
f: 1027 tv: 1 nM: 1
987.296879999999990 363.631680000000020
f: 1028 tv: 0 nM: 1
772.877809999999950 396.607149999999990
f: 1028 tv: 1 nM: 1
986.000000000000000 364.000000000000000
f: 1029 tv: 0 nM: 1
769.812009999999990 396.909789999999990
f: 1029 tv: 1 nM: 1
985.274779999999960 365.486479999999970
f: 1030 tv: 0 nM: 1
767.082030000000030 397.484379999999990
f: 1030 tv: 1 nM: 1
984.000000000000000 365.745180000000000
f: 1031 tv: 0 nM: 1
764.739690000000000 398.053710000000020
f: 1031 tv: 1 nM: 1
983.089720000000060 366.055540000000010
f: 1032 tv: 0 nM: 1
761.982790000000020 398.362059999999990
f: 1032 tv: 1 nM: 1
982.452450000000000 366.935940000000020
f: 1033 tv: 0 nM: 1
759.042599999999990 398.661099999999980
f: 1033 tv: 1 nM: 1
981.000000000000000 367.800869999999970
f: 1034 tv: 0 nM: 1
757.118590000000040 398.965329999999990
f: 1034 tv: 1 nM: 1
980.782900000000040 367.958340000000020
f: 1035 tv: 0 nM: 1
754.980099999999990 399.751010000000010
f: 1035 tv: 1 nM: 1
980.389890000000040 368.155980000000000
f: 1036 tv: 0 nM: 1
753.000000000000000 399.861789999999980
f: 1036 tv: 1 nM: 1
979.614010000000010 369.600889999999990
f: 1037 tv: 0 nM: 1
750.913210000000050 400.070249999999990
f: 1037 tv: 1 nM: 1
979.303890000000020 369.790959999999980
f: 1038 tv: 0 nM: 1
748.938899999999990 400.668520000000000
f: 1038 tv: 1 nM: 1
979.000000000000000 370.000000000000000
f: 1039 tv: 0 nM: 1
747.000000000000000 400.630589999999980
f: 1039 tv: 1 nM: 1
979.000000000000000 370.000000000000000
f: 1040 tv: 0 nM: 1
745.790470000000030 400.762330000000020
f: 1040 tv: 1 nM: 1
979.028199999999970 370.395170000000010
f: 1041 tv: 0 nM: 1
744.749149999999990 400.985959999999980
f: 1041 tv: 1 nM: 1
979.191829999999980 370.676359999999990
f: 1042 tv: 0 nM: 1
743.118590000000040 400.881379999999980
f: 1042 tv: 1 nM: 1
979.257929999999990 370.912690000000000
f: 1043 tv: 0 nM: 1
742.552860000000010 401.075470000000000
f: 1043 tv: 1 nM: 1
979.921140000000040 370.782680000000030
f: 1044 tv: 0 nM: 1
741.073980000000010 401.059849999999980
f: 1044 tv: 1 nM: 1
980.454709999999980 371.080719999999990
f: 1045 tv: 0 nM: 1
740.660459999999940 401.126860000000020
f: 1045 tv: 1 nM: 1
980.929750000000010 371.789249999999980
f: 1046 tv: 0 nM: 1
739.402529999999960 401.180510000000030
f: 1046 tv: 1 nM: 1
981.063480000000030 371.575409999999980
f: 1047 tv: 0 nM: 1
739.061580000000050 401.076079999999990
f: 1047 tv: 1 nM: 1
982.653199999999970 371.560490000000020
f: 1048 tv: 0 nM: 1
738.940119999999980 401.073939999999990
f: 1048 tv: 1 nM: 1
983.070249999999990 371.789249999999980
f: 1049 tv: 0 nM: 1
739.000000000000000 401.000000000000000
f: 1049 tv: 1 nM: 1
984.495909999999980 371.344269999999990
f: 1050 tv: 0 nM: 1
738.926019999999990 400.940159999999990
f: 1050 tv: 1 nM: 1
985.117190000000050 371.417970000000030
f: 1051 tv: 0 nM: 1
739.073980000000010 400.940159999999990
f: 1051 tv: 1 nM: 1
986.765380000000050 370.707699999999990
f: 1052 tv: 0 nM: 1
739.101070000000050 400.898930000000010
f: 1052 tv: 1 nM: 1
987.799189999999950 370.555119999999990
f: 1053 tv: 0 nM: 1
740.299319999999970 400.574830000000020
f: 1053 tv: 1 nM: 1
989.089720000000060 370.055540000000010
f: 1054 tv: 0 nM: 1
740.888490000000050 400.451660000000000
f: 1054 tv: 1 nM: 1
990.913210000000050 369.929750000000010
f: 1055 tv: 0 nM: 1
741.941529999999940 399.915590000000010
f: 1055 tv: 1 nM: 1
992.408019999999960 369.528009999999990
f: 1056 tv: 0 nM: 1
742.973750000000000 399.040219999999980
f: 1056 tv: 1 nM: 1
993.570309999999950 369.035160000000020
f: 1057 tv: 0 nM: 1
744.171690000000010 398.848329999999980
f: 1057 tv: 1 nM: 1
995.176450000000050 368.126039999999990
f: 1058 tv: 0 nM: 1
745.782780000000000 398.565519999999990
f: 1058 tv: 1 nM: 1
996.840329999999990 367.857149999999990
f: 1059 tv: 0 nM: 1
747.421630000000050 397.750880000000000
f: 1059 tv: 1 nM: 1
998.525210000000020 367.207370000000030
f: 1060 tv: 0 nM: 1
749.000000000000000 397.000000000000000
f: 1060 tv: 1 nM: 1
1000.521300000000000 366.548459999999980
f: 1061 tv: 0 nM: 1
750.854190000000020 396.868040000000010
f: 1061 tv: 1 nM: 1
1001.599500000000000 365.742070000000010
f: 1062 tv: 0 nM: 1
752.924989999999980 396.721439999999970
f: 1062 tv: 1 nM: 1
1003.570300000000000 364.964839999999980
f: 1063 tv: 0 nM: 1
754.982120000000010 395.442870000000030
f: 1063 tv: 1 nM: 1
1005.000000000000000 364.000000000000000
f: 1064 tv: 0 nM: 1
756.898929999999950 395.101069999999990
f: 1064 tv: 1 nM: 1
1006.859200000000000 363.697970000000000
f: 1065 tv: 0 nM: 1
759.216000000000010 394.918119999999990
f: 1065 tv: 1 nM: 1
1008.515100000000000 363.018860000000020
f: 1066 tv: 0 nM: 1
761.883420000000000 394.687500000000000
f: 1066 tv: 1 nM: 1
1010.525200000000000 362.463169999999990
f: 1067 tv: 0 nM: 1
764.170039999999970 394.459200000000010
f: 1067 tv: 1 nM: 1
1011.293800000000000 361.906250000000000
f: 1068 tv: 0 nM: 1
766.651309999999970 393.579349999999980
f: 1068 tv: 1 nM: 1
1012.990200000000000 361.277559999999990
f: 1069 tv: 0 nM: 1
768.940119999999980 393.073939999999990
f: 1069 tv: 1 nM: 1
1014.504000000000000 360.714290000000010
f: 1070 tv: 0 nM: 1
771.430730000000040 393.048979999999970
f: 1070 tv: 1 nM: 1
1015.231199999999900 360.150210000000020
f: 1071 tv: 0 nM: 1
773.351260000000020 392.833340000000020
f: 1071 tv: 1 nM: 1
1016.730800000000000 359.833340000000020
f: 1072 tv: 0 nM: 1
776.224849999999950 392.778529999999990
f: 1072 tv: 1 nM: 1
1017.114300000000000 359.370150000000020
f: 1073 tv: 0 nM: 1
778.807559999999970 392.699650000000020
f: 1073 tv: 1 nM: 1
1017.937000000000000 358.818510000000000
f: 1074 tv: 0 nM: 1
780.831480000000060 392.494449999999970
f: 1074 tv: 1 nM: 1
1018.535700000000000 358.746030000000020
f: 1075 tv: 0 nM: 1
782.757320000000050 392.549260000000000
f: 1075 tv: 1 nM: 1
1018.846000000000000 358.245999999999980
f: 1076 tv: 0 nM: 1
784.741580000000000 392.166659999999980
f: 1076 tv: 1 nM: 1
1018.694700000000000 357.985660000000000
f: 1077 tv: 0 nM: 1
786.411010000000030 391.964020000000000
f: 1077 tv: 1 nM: 1
1018.531800000000000 358.040250000000010
f: 1078 tv: 0 nM: 1
787.494630000000030 391.512510000000020
f: 1078 tv: 1 nM: 1
1018.392400000000000 357.951480000000000
f: 1079 tv: 0 nM: 1
789.100770000000010 391.541049999999980
f: 1079 tv: 1 nM: 1
1017.176500000000000 357.873960000000010
f: 1080 tv: 0 nM: 1
790.974240000000010 391.455870000000000
f: 1080 tv: 1 nM: 1
1017.106800000000000 357.799129999999990
f: 1081 tv: 0 nM: 1
792.565799999999970 391.407899999999980
f: 1081 tv: 1 nM: 1
1016.649600000000000 357.752140000000000
f: 1082 tv: 0 nM: 1
792.961120000000050 391.338900000000020
f: 1082 tv: 1 nM: 1
1015.318200000000000 357.696959999999990
f: 1083 tv: 0 nM: 1
793.297850000000040 391.241879999999980
f: 1083 tv: 1 nM: 1
1014.589100000000000 357.245670000000020
f: 1084 tv: 0 nM: 1
794.528749999999950 391.176269999999990
f: 1084 tv: 1 nM: 1
1013.241599999999900 357.045840000000000
f: 1085 tv: 0 nM: 1
794.821959999999990 390.850709999999990
f: 1085 tv: 1 nM: 1
1011.645000000000000 356.909670000000010
f: 1086 tv: 0 nM: 1
795.000000000000000 390.630589999999980
f: 1086 tv: 1 nM: 1
1010.000000000000000 356.545869999999980
f: 1087 tv: 0 nM: 1
795.283570000000050 390.645510000000000
f: 1087 tv: 1 nM: 1
1008.506400000000000 356.352570000000010
f: 1088 tv: 0 nM: 1
795.128969999999980 389.894839999999990
f: 1088 tv: 1 nM: 1
1006.515100000000000 355.920259999999980
f: 1089 tv: 0 nM: 1
795.142090000000050 389.041380000000000
f: 1089 tv: 1 nM: 1
1003.803199999999900 355.877320000000000
f: 1090 tv: 0 nM: 1
794.831480000000060 388.801850000000000
f: 1090 tv: 1 nM: 1
1001.513300000000000 355.805299999999990
f: 1091 tv: 0 nM: 1
793.269099999999980 388.601139999999990
f: 1091 tv: 1 nM: 1
999.532100000000010 355.697229999999990
f: 1092 tv: 0 nM: 1
792.816410000000020 388.234379999999990
f: 1092 tv: 1 nM: 1
996.943480000000020 355.582609999999990
f: 1093 tv: 0 nM: 1
791.086789999999950 387.929750000000010
f: 1093 tv: 1 nM: 1
994.497619999999980 355.411070000000000
f: 1094 tv: 0 nM: 1
789.895809999999980 387.741670000000000
f: 1094 tv: 1 nM: 1
991.890009999999960 355.565000000000000
f: 1095 tv: 0 nM: 1
788.488100000000030 387.119050000000020
f: 1095 tv: 1 nM: 1
989.982300000000010 355.512630000000000
f: 1096 tv: 0 nM: 1
785.820619999999960 387.356510000000010
f: 1096 tv: 1 nM: 1
986.912479999999960 355.127500000000000
f: 1097 tv: 0 nM: 1
783.314510000000040 386.915309999999980
f: 1097 tv: 1 nM: 1
984.304570000000010 355.190369999999970
f: 1098 tv: 0 nM: 1
781.129820000000000 386.823640000000010
f: 1098 tv: 1 nM: 1
981.763789999999970 355.399510000000020
f: 1099 tv: 0 nM: 1
778.656250000000000 386.621089999999980
f: 1099 tv: 1 nM: 1
978.837040000000000 355.640629999999990
f: 1100 tv: 0 nM: 1
775.451599999999980 386.625000000000000
f: 1100 tv: 1 nM: 1
975.888609999999970 355.626250000000030
f: 1101 tv: 0 nM: 1
772.965879999999970 386.545439999999990
f: 1101 tv: 1 nM: 1
973.092899999999990 355.942470000000010
f: 1102 tv: 0 nM: 1
770.034790000000040 386.634799999999980
f: 1102 tv: 1 nM: 1
970.000000000000000 356.000000000000000
f: 1103 tv: 0 nM: 1
767.097660000000020 386.687500000000000
f: 1103 tv: 1 nM: 1
967.436580000000050 355.917080000000000
f: 1104 tv: 0 nM: 1
763.741390000000020 386.702580000000010
f: 1104 tv: 1 nM: 1
964.177550000000000 356.439239999999980
f: 1105 tv: 0 nM: 1
760.671510000000010 386.654969999999990
f: 1105 tv: 1 nM: 1
960.123659999999970 357.211549999999990
f: 1106 tv: 0 nM: 1
757.286010000000030 386.666020000000000
f: 1106 tv: 1 nM: 1
956.722779999999940 357.824650000000020
f: 1107 tv: 0 nM: 1
753.900880000000030 386.810819999999980
f: 1107 tv: 1 nM: 1
953.766169999999990 357.775449999999980
f: 1108 tv: 0 nM: 1
750.679139999999960 387.016660000000000
f: 1108 tv: 1 nM: 1
950.085019999999990 357.915010000000000
f: 1109 tv: 0 nM: 1
747.312009999999990 386.704560000000010
f: 1109 tv: 1 nM: 1
947.000000000000000 358.147830000000000
f: 1110 tv: 0 nM: 1
744.485779999999980 386.762209999999980
f: 1110 tv: 1 nM: 1
943.524720000000000 358.969789999999990
f: 1111 tv: 0 nM: 1
741.068120000000020 386.095730000000000
f: 1111 tv: 1 nM: 1
940.000000000000000 359.369779999999990
f: 1112 tv: 0 nM: 1
738.044369999999960 385.955600000000000
f: 1112 tv: 1 nM: 1
936.475220000000040 359.698030000000020
f: 1113 tv: 0 nM: 1
735.032900000000040 386.041659999999980
f: 1113 tv: 1 nM: 1
933.000000000000000 359.538090000000010
f: 1114 tv: 0 nM: 1
732.000000000000000 385.745180000000000
f: 1114 tv: 1 nM: 1
929.826540000000020 359.846920000000010
f: 1115 tv: 0 nM: 1
729.483830000000010 385.673610000000000
f: 1115 tv: 1 nM: 1
925.796389999999970 359.796389999999970
f: 1116 tv: 0 nM: 1
726.508789999999980 384.793850000000020
f: 1116 tv: 1 nM: 1
922.618039999999950 359.590269999999980
f: 1117 tv: 0 nM: 1
724.085019999999990 384.084990000000000
f: 1117 tv: 1 nM: 1
919.453250000000030 359.560760000000020
f: 1118 tv: 0 nM: 1
721.466490000000020 383.685270000000000
f: 1118 tv: 1 nM: 1
916.035709999999990 359.556120000000020
f: 1119 tv: 0 nM: 1
719.056029999999960 383.267240000000020
f: 1119 tv: 1 nM: 1
912.971919999999950 358.497439999999980
f: 1120 tv: 0 nM: 1
716.441829999999980 382.002320000000000
f: 1120 tv: 1 nM: 1
909.748720000000050 358.253879999999980
f: 1121 tv: 0 nM: 1
714.703129999999990 381.564730000000000
f: 1121 tv: 1 nM: 1
906.667479999999950 358.106139999999980
f: 1122 tv: 0 nM: 1
712.425659999999990 380.566680000000020
f: 1122 tv: 1 nM: 1
903.888609999999970 357.700499999999980
f: 1123 tv: 0 nM: 1
710.479190000000020 380.067139999999990
f: 1123 tv: 1 nM: 1
900.250000000000000 357.688139999999980
f: 1124 tv: 0 nM: 1
708.908509999999980 379.765629999999990
f: 1124 tv: 1 nM: 1
897.815920000000010 356.508240000000000
f: 1125 tv: 0 nM: 1
706.817990000000010 378.173250000000000
f: 1125 tv: 1 nM: 1
895.032900000000040 356.155700000000020
f: 1126 tv: 0 nM: 1
705.303890000000020 377.790959999999980
f: 1126 tv: 1 nM: 1
892.065000000000050 355.670009999999990
f: 1127 tv: 0 nM: 1
703.586549999999990 376.572110000000010
f: 1127 tv: 1 nM: 1
889.549989999999980 354.605560000000030
f: 1128 tv: 0 nM: 1
702.000000000000000 375.833340000000020
f: 1128 tv: 1 nM: 1
886.180179999999950 354.000000000000000
f: 1129 tv: 0 nM: 1
700.184570000000010 374.820100000000020
f: 1129 tv: 1 nM: 1
883.911439999999970 353.734379999999990
f: 1130 tv: 0 nM: 1
699.000000000000000 373.800869999999970
f: 1130 tv: 1 nM: 1
881.678589999999990 352.601650000000010
f: 1131 tv: 0 nM: 1
697.900999999999950 373.019810000000010
f: 1131 tv: 1 nM: 1
878.965879999999970 351.856810000000000
f: 1132 tv: 0 nM: 1
696.598690000000030 371.844299999999980
f: 1132 tv: 1 nM: 1
876.395200000000050 351.260470000000000
f: 1133 tv: 0 nM: 1
695.308660000000030 370.579070000000000
f: 1133 tv: 1 nM: 1
874.204650000000020 350.139889999999980
f: 1134 tv: 0 nM: 1
694.072450000000000 369.789859999999980
f: 1134 tv: 1 nM: 1
872.000000000000000 349.588529999999990
f: 1135 tv: 0 nM: 1
693.108089999999950 368.306310000000000
f: 1135 tv: 1 nM: 1
869.900020000000040 348.835300000000020
f: 1136 tv: 0 nM: 1
692.385560000000050 367.601990000000000
f: 1136 tv: 1 nM: 1
867.886349999999990 347.714659999999980
f: 1137 tv: 0 nM: 1
691.914980000000010 365.915010000000000
f: 1137 tv: 1 nM: 1
865.813840000000030 346.372349999999980
f: 1138 tv: 0 nM: 1
691.148500000000010 365.410889999999990
f: 1138 tv: 1 nM: 1
863.971679999999990 345.796389999999970
f: 1139 tv: 0 nM: 1
690.775020000000040 363.856810000000000
f: 1139 tv: 1 nM: 1
861.883000000000040 344.180850000000020
f: 1140 tv: 0 nM: 1
690.620480000000040 362.243200000000000
f: 1140 tv: 1 nM: 1
859.952030000000040 343.608580000000020
f: 1141 tv: 0 nM: 1
690.095339999999960 361.512880000000000
f: 1141 tv: 1 nM: 1
858.244810000000030 342.109379999999990
f: 1142 tv: 0 nM: 1
690.000000000000000 359.833340000000020
f: 1142 tv: 1 nM: 1
857.691829999999980 341.168610000000000
f: 1143 tv: 0 nM: 1
690.051019999999990 358.270420000000000
f: 1143 tv: 1 nM: 1
855.934999999999950 339.745000000000000
f: 1144 tv: 0 nM: 1
690.101070000000050 357.377659999999990
f: 1144 tv: 1 nM: 1
854.975220000000040 338.178220000000010
f: 1145 tv: 0 nM: 1
690.407289999999990 355.790250000000010
f: 1145 tv: 1 nM: 1
854.025449999999980 336.824860000000000
f: 1146 tv: 0 nM: 1
691.377500000000050 354.282500000000030
f: 1146 tv: 1 nM: 1
853.796389999999970 335.796389999999970
f: 1147 tv: 0 nM: 1
692.138310000000050 353.420230000000000
f: 1147 tv: 1 nM: 1
853.278320000000010 334.386599999999990
f: 1148 tv: 0 nM: 1
693.266970000000010 351.825260000000010
f: 1148 tv: 1 nM: 1
852.807680000000000 333.285709999999990
f: 1149 tv: 0 nM: 1
694.102719999999980 350.694579999999970
f: 1149 tv: 1 nM: 1
852.865540000000010 331.912750000000020
f: 1150 tv: 0 nM: 1
695.672609999999960 349.664980000000010
f: 1150 tv: 1 nM: 1
852.606750000000030 330.559910000000000
f: 1151 tv: 0 nM: 1
697.022029999999970 348.174010000000010
f: 1151 tv: 1 nM: 1
853.186889999999950 329.449490000000030
f: 1152 tv: 0 nM: 1
698.097350000000010 347.523680000000010
f: 1152 tv: 1 nM: 1
853.596919999999950 327.923459999999980
f: 1153 tv: 0 nM: 1
699.932310000000030 346.088529999999990
f: 1153 tv: 1 nM: 1
853.842279999999960 326.877990000000010
f: 1154 tv: 0 nM: 1
701.824460000000040 345.377659999999990
f: 1154 tv: 1 nM: 1
854.250000000000000 325.750000000000000
f: 1155 tv: 0 nM: 1
703.714290000000010 344.173459999999980
f: 1155 tv: 1 nM: 1
855.886229999999950 324.895199999999990
f: 1156 tv: 0 nM: 1
705.903080000000050 343.576540000000020
f: 1156 tv: 1 nM: 1
856.419189999999960 323.641419999999980
f: 1157 tv: 0 nM: 1
707.490480000000050 342.057129999999970
f: 1157 tv: 1 nM: 1
857.973389999999990 322.674559999999990
f: 1158 tv: 0 nM: 1
709.919800000000010 341.425140000000000
f: 1158 tv: 1 nM: 1
859.788210000000050 321.076480000000000
f: 1159 tv: 0 nM: 1
711.755549999999970 340.211119999999990
f: 1159 tv: 1 nM: 1
860.415160000000010 320.496980000000010
f: 1160 tv: 0 nM: 1
713.902649999999990 339.523680000000010
f: 1160 tv: 1 nM: 1
862.157720000000040 319.122009999999990
f: 1161 tv: 0 nM: 1
716.117309999999970 338.771610000000010
f: 1161 tv: 1 nM: 1
863.853269999999950 318.277159999999980
f: 1162 tv: 0 nM: 1
718.365170000000030 337.786769999999990
f: 1162 tv: 1 nM: 1
865.842279999999960 317.032739999999990
f: 1163 tv: 0 nM: 1
720.454770000000050 336.745760000000020
f: 1163 tv: 1 nM: 1
867.647830000000000 316.051089999999990
f: 1164 tv: 0 nM: 1
723.576540000000020 335.790799999999990
f: 1164 tv: 1 nM: 1
869.352970000000030 314.952940000000010
f: 1165 tv: 0 nM: 1
725.522699999999990 335.454560000000010
f: 1165 tv: 1 nM: 1
871.178890000000020 313.870090000000000
f: 1166 tv: 0 nM: 1
727.936159999999970 334.202119999999980
f: 1166 tv: 1 nM: 1
872.698849999999990 313.538029999999990
f: 1167 tv: 0 nM: 1
730.000000000000000 334.000000000000000
f: 1167 tv: 1 nM: 1
874.080199999999990 312.211239999999980
f: 1168 tv: 0 nM: 1
731.946050000000010 333.042599999999990
f: 1168 tv: 1 nM: 1
876.177059999999980 311.609379999999990
f: 1169 tv: 0 nM: 1
734.011409999999960 332.888579999999990
f: 1169 tv: 1 nM: 1
878.204830000000020 310.777100000000020
f: 1170 tv: 0 nM: 1
735.750000000000000 331.750000000000000
f: 1170 tv: 1 nM: 1
880.051090000000040 309.787629999999980
f: 1171 tv: 0 nM: 1
737.971070000000050 331.423679999999990
f: 1171 tv: 1 nM: 1
882.000000000000000 309.160489999999980
f: 1172 tv: 0 nM: 1
740.052919999999970 330.388890000000000
f: 1172 tv: 1 nM: 1
883.748470000000000 308.703030000000010
f: 1173 tv: 0 nM: 1
741.914980000000010 330.084990000000000
f: 1173 tv: 1 nM: 1
885.841369999999980 308.051089999999990
f: 1174 tv: 0 nM: 1
743.197019999999950 329.834960000000020
f: 1174 tv: 1 nM: 1
887.755620000000020 307.441010000000010
f: 1175 tv: 0 nM: 1
744.199520000000010 329.780300000000010
f: 1175 tv: 1 nM: 1
889.734739999999990 307.045750000000000
f: 1176 tv: 0 nM: 1
745.780269999999970 329.800509999999970
f: 1176 tv: 1 nM: 1
890.762510000000020 306.831239999999980
f: 1177 tv: 0 nM: 1
746.000000000000000 329.000000000000000
f: 1177 tv: 1 nM: 1
892.057919999999970 306.795750000000000
f: 1178 tv: 0 nM: 1
746.921079999999960 329.200010000000020
f: 1178 tv: 1 nM: 1
894.000000000000000 306.753019999999990
f: 1179 tv: 0 nM: 1
747.109379999999990 328.932279999999990
f: 1179 tv: 1 nM: 1
894.956050000000000 306.197810000000000
f: 1180 tv: 0 nM: 1
748.000000000000000 328.913790000000010
f: 1180 tv: 1 nM: 1
895.952030000000040 305.800509999999970
f: 1181 tv: 0 nM: 1
747.960019999999990 328.705719999999990
f: 1181 tv: 1 nM: 1
896.769229999999990 306.000000000000000
f: 1182 tv: 0 nM: 1
748.002749999999990 328.828730000000010
f: 1182 tv: 1 nM: 1
898.000000000000000 305.755429999999990
f: 1183 tv: 0 nM: 1
747.868410000000040 328.830409999999970
f: 1183 tv: 1 nM: 1
898.123659999999970 305.980770000000010
f: 1184 tv: 0 nM: 1
747.223389999999990 328.882970000000000
f: 1184 tv: 1 nM: 1
898.594360000000050 305.931120000000020
f: 1185 tv: 0 nM: 1
746.130430000000050 329.271729999999990
f: 1185 tv: 1 nM: 1
898.857120000000010 305.700010000000020
f: 1186 tv: 0 nM: 1
745.150510000000050 328.885190000000020
f: 1186 tv: 1 nM: 1
898.823120000000020 305.747650000000020
f: 1187 tv: 0 nM: 1
744.000000000000000 328.913790000000010
f: 1187 tv: 1 nM: 1
899.198549999999950 306.056370000000020
f: 1188 tv: 0 nM: 1
742.602480000000010 329.357509999999990
f: 1188 tv: 1 nM: 1
899.294800000000010 305.931609999999980
f: 1189 tv: 0 nM: 1
740.766660000000000 329.148709999999990
f: 1189 tv: 1 nM: 1
898.798949999999990 306.494840000000010
f: 1190 tv: 0 nM: 1
739.043699999999940 329.446590000000010
f: 1190 tv: 1 nM: 1
898.157720000000040 306.877990000000010
f: 1191 tv: 0 nM: 1
737.000000000000000 329.538090000000010
f: 1191 tv: 1 nM: 1
898.000000000000000 306.913790000000010
f: 1192 tv: 0 nM: 1
735.409549999999970 329.804750000000010
f: 1192 tv: 1 nM: 1
897.558290000000060 306.972379999999990
f: 1193 tv: 0 nM: 1
733.000000000000000 329.811919999999990
f: 1193 tv: 1 nM: 1
895.936889999999950 307.608580000000020
f: 1194 tv: 0 nM: 1
730.166690000000020 330.000000000000000
f: 1194 tv: 1 nM: 1
895.626219999999990 307.888610000000030
f: 1195 tv: 0 nM: 1
728.000000000000000 330.000000000000000
f: 1195 tv: 1 nM: 1
894.166690000000020 308.000000000000000
f: 1196 tv: 0 nM: 1
725.914980000000010 330.084990000000000
f: 1196 tv: 1 nM: 1
893.953859999999960 308.211149999999980
f: 1197 tv: 0 nM: 1
722.910279999999940 330.055540000000010
f: 1197 tv: 1 nM: 1
892.154049999999980 308.880800000000020
f: 1198 tv: 0 nM: 1
720.000000000000000 330.166659999999980
f: 1198 tv: 1 nM: 1
891.795470000000020 309.238650000000010
f: 1199 tv: 0 nM: 1
717.685359999999950 330.831450000000020
f: 1199 tv: 1 nM: 1
890.048949999999990 309.621120000000020
f: 1200 tv: 0 nM: 1
714.055240000000030 330.956390000000000
f: 1200 tv: 1 nM: 1
889.247499999999950 309.688109999999990
f: 1201 tv: 0 nM: 1
711.790830000000030 331.576540000000020
f: 1201 tv: 1 nM: 1
888.000000000000000 310.000000000000000
f: 1202 tv: 0 nM: 1
709.098150000000030 331.467289999999990
f: 1202 tv: 1 nM: 1
886.939759999999980 310.100430000000020
f: 1203 tv: 0 nM: 1
706.546749999999970 331.560760000000020
f: 1203 tv: 1 nM: 1
886.000000000000000 311.000000000000000
f: 1204 tv: 0 nM: 1
704.000000000000000 331.833340000000020
f: 1204 tv: 1 nM: 1
884.857120000000010 311.500000000000000
f: 1205 tv: 0 nM: 1
700.692689999999970 331.922030000000010
f: 1205 tv: 1 nM: 1
884.046140000000040 311.788850000000020
f: 1206 tv: 0 nM: 1
698.211180000000010 331.953890000000000
f: 1206 tv: 1 nM: 1
882.967099999999960 311.958340000000020
f: 1207 tv: 0 nM: 1
695.873780000000010 332.126190000000010
f: 1207 tv: 1 nM: 1
882.476620000000030 312.079439999999980
f: 1208 tv: 0 nM: 1
693.060240000000020 332.100430000000020
f: 1208 tv: 1 nM: 1
882.083309999999980 312.305540000000010
f: 1209 tv: 0 nM: 1
690.488399999999960 332.298610000000000
f: 1209 tv: 1 nM: 1
881.214600000000020 312.531949999999990
f: 1210 tv: 0 nM: 1
688.000000000000000 332.254820000000000
f: 1210 tv: 1 nM: 1
880.898130000000040 312.962949999999980
f: 1211 tv: 0 nM: 1
685.280330000000050 332.278230000000010
f: 1211 tv: 1 nM: 1
880.136600000000040 313.688139999999980
f: 1212 tv: 0 nM: 1
683.066829999999980 332.260769999999980
f: 1212 tv: 1 nM: 1
879.982669999999980 313.700499999999980
f: 1213 tv: 0 nM: 1
680.984069999999970 332.197720000000000
f: 1213 tv: 1 nM: 1
879.540100000000050 313.634430000000010
f: 1214 tv: 0 nM: 1
678.953980000000000 332.666020000000000
f: 1214 tv: 1 nM: 1
879.914980000000010 313.915010000000000
f: 1215 tv: 0 nM: 1
676.371579999999990 332.261480000000010
f: 1215 tv: 1 nM: 1
879.217099999999960 313.958340000000020
f: 1216 tv: 0 nM: 1
674.560910000000040 332.577729999999970
f: 1216 tv: 1 nM: 1
879.050420000000030 313.826750000000000
f: 1217 tv: 0 nM: 1
672.814269999999960 332.285709999999990
f: 1217 tv: 1 nM: 1
879.217099999999960 313.958340000000020
f: 1218 tv: 0 nM: 1
670.910279999999940 332.055540000000010
f: 1218 tv: 1 nM: 1
879.720090000000030 314.004790000000010
f: 1219 tv: 0 nM: 1
669.032900000000040 332.041659999999980
f: 1219 tv: 1 nM: 1
880.000000000000000 314.000000000000000
f: 1220 tv: 0 nM: 1
667.387389999999980 332.045039999999970
f: 1220 tv: 1 nM: 1
880.612300000000000 313.866519999999980
f: 1221 tv: 0 nM: 1
665.698669999999990 332.006680000000020
f: 1221 tv: 1 nM: 1
880.817379999999960 314.000000000000000
f: 1222 tv: 0 nM: 1
664.823549999999950 331.873960000000010
f: 1222 tv: 1 nM: 1
881.387700000000000 313.959749999999990
f: 1223 tv: 0 nM: 1
663.086789999999950 331.929750000000010
f: 1223 tv: 1 nM: 1
882.782900000000040 313.861850000000000
f: 1224 tv: 0 nM: 1
662.068539999999980 331.782260000000010
f: 1224 tv: 1 nM: 1
883.122859999999950 313.903009999999990
f: 1225 tv: 0 nM: 1
661.086789999999950 331.929750000000010
f: 1225 tv: 1 nM: 1
884.823549999999950 313.873960000000010
f: 1226 tv: 0 nM: 1
660.823549999999950 331.873960000000010
f: 1226 tv: 1 nM: 1
885.873780000000010 313.873809999999990
f: 1227 tv: 0 nM: 1
660.698430000000030 331.559509999999990
f: 1227 tv: 1 nM: 1
887.237790000000020 313.603670000000020
f: 1228 tv: 0 nM: 1
660.011110000000030 331.188899999999990
f: 1228 tv: 1 nM: 1
888.780759999999990 313.130769999999980
f: 1229 tv: 0 nM: 1
659.421879999999990 331.082029999999970
f: 1229 tv: 1 nM: 1
890.628910000000020 313.089839999999980
f: 1230 tv: 0 nM: 1
660.000000000000000 331.000000000000000
f: 1230 tv: 1 nM: 1
892.411320000000050 312.745970000000000
f: 1231 tv: 0 nM: 1
660.086059999999970 330.803279999999970
f: 1231 tv: 1 nM: 1
894.213619999999990 312.103270000000010
f: 1232 tv: 0 nM: 1
660.806820000000020 330.416659999999980
f: 1232 tv: 1 nM: 1
896.375000000000000 311.906830000000010
f: 1233 tv: 0 nM: 1
661.000000000000000 330.000000000000000
f: 1233 tv: 1 nM: 1
898.696109999999980 311.790959999999980
f: 1234 tv: 0 nM: 1
661.630430000000050 329.917390000000010
f: 1234 tv: 1 nM: 1
900.797609999999960 311.174590000000020
f: 1235 tv: 0 nM: 1
662.995970000000060 329.840089999999980
f: 1235 tv: 1 nM: 1
903.176330000000010 310.839139999999990
f: 1236 tv: 0 nM: 1
663.587710000000020 329.378719999999990
f: 1236 tv: 1 nM: 1
905.801699999999980 310.689880000000020
f: 1237 tv: 0 nM: 1
665.014279999999990 329.014279999999990
f: 1237 tv: 1 nM: 1
908.194579999999970 310.239289999999980
f: 1238 tv: 0 nM: 1
666.742679999999950 329.077209999999980
f: 1238 tv: 1 nM: 1
910.799989999999980 309.932009999999990
f: 1239 tv: 0 nM: 1
668.588259999999990 328.797790000000020
f: 1239 tv: 1 nM: 1
913.935550000000030 309.263669999999990
f: 1240 tv: 0 nM: 1
669.818670000000000 328.853880000000000
f: 1240 tv: 1 nM: 1
916.235720000000010 309.093169999999990
f: 1241 tv: 0 nM: 1
671.523990000000030 328.725100000000000
f: 1241 tv: 1 nM: 1
918.907900000000040 309.050749999999990
f: 1242 tv: 0 nM: 1
673.589540000000060 328.656709999999980
f: 1242 tv: 1 nM: 1
922.443539999999980 308.455660000000020
f: 1243 tv: 0 nM: 1
675.738159999999990 328.470919999999980
f: 1243 tv: 1 nM: 1
924.763789999999970 308.074799999999980
f: 1244 tv: 0 nM: 1
678.417239999999990 328.413670000000020
f: 1244 tv: 1 nM: 1
927.128969999999980 307.894839999999990
f: 1245 tv: 0 nM: 1
680.965879999999970 328.416659999999980
f: 1245 tv: 1 nM: 1
929.948849999999990 307.331450000000020
f: 1246 tv: 0 nM: 1
683.086850000000030 328.328190000000010
f: 1246 tv: 1 nM: 1
932.750000000000000 307.084589999999990
f: 1247 tv: 0 nM: 1
685.842350000000010 327.421170000000020
f: 1247 tv: 1 nM: 1
935.075560000000000 306.939910000000000
f: 1248 tv: 0 nM: 1
688.655089999999970 327.195249999999990
f: 1248 tv: 1 nM: 1
937.427190000000000 306.547880000000020
f: 1249 tv: 0 nM: 1
691.000000000000000 327.206509999999980
f: 1249 tv: 1 nM: 1
939.735410000000000 306.015690000000010
f: 1250 tv: 0 nM: 1
693.082459999999970 327.070190000000030
f: 1250 tv: 1 nM: 1
942.182009999999990 305.479769999999970
f: 1251 tv: 0 nM: 1
695.912600000000000 326.821689999999990
f: 1251 tv: 1 nM: 1
944.501949999999970 305.127959999999970
f: 1252 tv: 0 nM: 1
698.742859999999950 326.835719999999980
f: 1252 tv: 1 nM: 1
946.080199999999990 304.751860000000020
f: 1253 tv: 0 nM: 1
700.680179999999950 326.496339999999980
f: 1253 tv: 1 nM: 1
947.610900000000020 304.288299999999990
f: 1254 tv: 0 nM: 1
702.960690000000000 326.018739999999980
f: 1254 tv: 1 nM: 1
949.086789999999950 304.070249999999990
f: 1255 tv: 0 nM: 1
705.022699999999990 325.469699999999990
f: 1255 tv: 1 nM: 1
950.889530000000040 303.575589999999980
f: 1256 tv: 0 nM: 1
707.069820000000050 325.301480000000030
f: 1256 tv: 1 nM: 1
951.638370000000010 303.114620000000000
f: 1257 tv: 0 nM: 1
709.150020000000040 325.000000000000000
f: 1257 tv: 1 nM: 1
952.561460000000010 302.770480000000020
f: 1258 tv: 0 nM: 1
710.926019999999990 324.940159999999990
f: 1258 tv: 1 nM: 1
952.923220000000010 302.348419999999980
f: 1259 tv: 0 nM: 1
712.881409999999960 324.771909999999990
f: 1259 tv: 1 nM: 1
953.000000000000000 302.000000000000000
f: 1260 tv: 0 nM: 1
714.293699999999940 324.416080000000020
f: 1260 tv: 1 nM: 1
952.920409999999950 301.861240000000010
f: 1261 tv: 0 nM: 1
715.416320000000040 324.152100000000020
f: 1261 tv: 1 nM: 1
952.802860000000010 301.424800000000000
f: 1262 tv: 0 nM: 1
716.739990000000030 324.000000000000000
f: 1262 tv: 1 nM: 1
952.578129999999990 301.082029999999970
f: 1263 tv: 0 nM: 1
717.089420000000020 323.257290000000010
f: 1263 tv: 1 nM: 1
951.292659999999960 300.839139999999990
f: 1264 tv: 0 nM: 1
717.339540000000060 323.029850000000010
f: 1264 tv: 1 nM: 1
950.598690000000030 300.076750000000000
f: 1265 tv: 0 nM: 1
717.851070000000050 322.893620000000000
f: 1265 tv: 1 nM: 1
949.209719999999950 300.167359999999970
f: 1266 tv: 0 nM: 1
718.110540000000010 322.722840000000020
f: 1266 tv: 1 nM: 1
948.156489999999960 300.006100000000000
f: 1267 tv: 0 nM: 1
718.080379999999990 322.669649999999990
f: 1267 tv: 1 nM: 1
946.790280000000050 299.832640000000030
f: 1268 tv: 0 nM: 1
717.770260000000010 322.146729999999990
f: 1268 tv: 1 nM: 1
945.000000000000000 300.000000000000000
f: 1269 tv: 0 nM: 1
717.000000000000000 322.000000000000000
f: 1269 tv: 1 nM: 1
942.974119999999970 299.556030000000020
f: 1270 tv: 0 nM: 1
716.913210000000050 321.929750000000010
f: 1270 tv: 1 nM: 1
940.668030000000040 299.508210000000020
f: 1271 tv: 0 nM: 1
715.300420000000030 321.339139999999990
f: 1271 tv: 1 nM: 1
938.809079999999990 299.277559999999990
f: 1272 tv: 0 nM: 1
714.931820000000020 321.238650000000010
f: 1272 tv: 1 nM: 1
936.368100000000030 299.089360000000000
f: 1273 tv: 0 nM: 1
713.163699999999950 320.973020000000020
f: 1273 tv: 1 nM: 1
934.031560000000010 299.387389999999980
f: 1274 tv: 0 nM: 1
711.393919999999980 320.950740000000000
f: 1274 tv: 1 nM: 1
931.320860000000040 299.167329999999990
f: 1275 tv: 0 nM: 1
710.265629999999990 320.917970000000030
f: 1275 tv: 1 nM: 1
928.713129999999980 299.163940000000030
f: 1276 tv: 0 nM: 1
708.761719999999970 320.695310000000010
f: 1276 tv: 1 nM: 1
926.018010000000000 299.189180000000020
f: 1277 tv: 0 nM: 1
706.777770000000030 320.456360000000020
f: 1277 tv: 1 nM: 1
923.464290000000010 299.166659999999980
f: 1278 tv: 0 nM: 1
704.612920000000030 320.576599999999980
f: 1278 tv: 1 nM: 1
920.850829999999970 299.185490000000020
f: 1279 tv: 0 nM: 1
702.350649999999970 320.088750000000000
f: 1279 tv: 1 nM: 1
917.824520000000010 299.459139999999990
f: 1280 tv: 0 nM: 1
700.270260000000010 320.022519999999990
f: 1280 tv: 1 nM: 1
914.159970000000040 299.670009999999990
f: 1281 tv: 0 nM: 1
697.919800000000010 319.830199999999990
f: 1281 tv: 1 nM: 1
911.909729999999970 299.648770000000010
f: 1282 tv: 0 nM: 1
695.303890000000020 319.790959999999980
f: 1282 tv: 1 nM: 1
908.321779999999990 299.821750000000010
f: 1283 tv: 0 nM: 1
692.765499999999970 319.075589999999980
f: 1283 tv: 1 nM: 1
904.932009999999990 299.853060000000030
f: 1284 tv: 0 nM: 1
690.278440000000050 319.189030000000000
f: 1284 tv: 1 nM: 1
901.748839999999970 299.651670000000020
f: 1285 tv: 0 nM: 1
687.102970000000030 318.787809999999980
f: 1285 tv: 1 nM: 1
898.651370000000040 299.738519999999990
f: 1286 tv: 0 nM: 1
684.894840000000040 318.115880000000000
f: 1286 tv: 1 nM: 1
895.091310000000020 299.730439999999990
f: 1287 tv: 0 nM: 1
681.965450000000030 317.949310000000030
f: 1287 tv: 1 nM: 1
891.993159999999990 299.434079999999990
f: 1288 tv: 0 nM: 1
679.269229999999990 317.833340000000020
f: 1288 tv: 1 nM: 1
888.683350000000020 299.049989999999980
f: 1289 tv: 0 nM: 1
676.861999999999970 317.130000000000000
f: 1289 tv: 1 nM: 1
885.245790000000060 298.527310000000000
f: 1290 tv: 0 nM: 1
673.273440000000050 316.621089999999980
f: 1290 tv: 1 nM: 1
882.095820000000000 298.282719999999980
f: 1291 tv: 0 nM: 1
671.089720000000060 315.944459999999990
f: 1291 tv: 1 nM: 1
878.582580000000010 297.880740000000000
f: 1292 tv: 0 nM: 1
668.544369999999960 315.262090000000000
f: 1292 tv: 1 nM: 1
875.401309999999970 298.006590000000020
f: 1293 tv: 0 nM: 1
665.932130000000030 314.581450000000020
f: 1293 tv: 1 nM: 1
871.900939999999990 297.579709999999980
f: 1294 tv: 0 nM: 1
663.217099999999960 314.041659999999980
f: 1294 tv: 1 nM: 1
868.812500000000000 296.633940000000000
f: 1295 tv: 0 nM: 1
660.872740000000020 313.801330000000010
f: 1295 tv: 1 nM: 1
866.007259999999970 296.246370000000010
f: 1296 tv: 0 nM: 1
658.367070000000010 312.613920000000010
f: 1296 tv: 1 nM: 1
862.696109999999980 295.967679999999970
f: 1297 tv: 0 nM: 1
656.131170000000000 311.868810000000000
f: 1297 tv: 1 nM: 1
859.307860000000010 295.840269999999980
f: 1298 tv: 0 nM: 1
653.550479999999990 311.550450000000010
f: 1298 tv: 1 nM: 1
856.206969999999960 295.446500000000010
f: 1299 tv: 0 nM: 1
651.151309999999970 310.041659999999980
f: 1299 tv: 1 nM: 1
853.212040000000000 294.225430000000020
f: 1300 tv: 0 nM: 1
649.710510000000000 309.961729999999990
f: 1300 tv: 1 nM: 1
850.173279999999980 294.000000000000000
f: 1301 tv: 0 nM: 1
647.506530000000000 308.902159999999980
f: 1301 tv: 1 nM: 1
847.000000000000000 293.800869999999970
f: 1302 tv: 0 nM: 1
645.344910000000030 308.187500000000000
f: 1302 tv: 1 nM: 1
843.757449999999950 293.420779999999980
f: 1303 tv: 0 nM: 1
643.892330000000020 308.081329999999980
f: 1303 tv: 1 nM: 1
840.618650000000000 292.792359999999970
f: 1304 tv: 0 nM: 1
642.046140000000040 307.788850000000020
f: 1304 tv: 1 nM: 1
837.855350000000040 292.152280000000020
f: 1305 tv: 0 nM: 1
640.705630000000040 307.570100000000020
f: 1305 tv: 1 nM: 1
835.224979999999960 292.143190000000000
f: 1306 tv: 0 nM: 1
638.435669999999960 307.430700000000000
f: 1306 tv: 1 nM: 1
832.420290000000020 292.132839999999990
f: 1307 tv: 0 nM: 1
637.041079999999970 306.349300000000030
f: 1307 tv: 1 nM: 1
829.210630000000040 292.034730000000020
f: 1308 tv: 0 nM: 1
635.868830000000000 306.131190000000000
f: 1308 tv: 1 nM: 1
826.516169999999990 291.877320000000000
f: 1309 tv: 0 nM: 1
634.000000000000000 306.254820000000000
f: 1309 tv: 1 nM: 1
823.914980000000010 292.084990000000000
f: 1310 tv: 0 nM: 1
632.907100000000010 306.057529999999990
f: 1310 tv: 1 nM: 1
821.182620000000040 292.095640000000000
f: 1311 tv: 0 nM: 1
631.868830000000000 306.131190000000000
f: 1311 tv: 1 nM: 1
818.488399999999960 292.062500000000000
f: 1312 tv: 0 nM: 1
630.212220000000000 306.151209999999990
f: 1312 tv: 1 nM: 1
816.211180000000010 292.046110000000000
f: 1313 tv: 0 nM: 1
629.671630000000050 306.186550000000010
f: 1313 tv: 1 nM: 1
813.788819999999990 292.046110000000000
f: 1314 tv: 0 nM: 1
628.162960000000000 306.685270000000000
f: 1314 tv: 1 nM: 1
811.412720000000040 292.205199999999990
f: 1315 tv: 0 nM: 1
627.317139999999990 306.011570000000010
f: 1315 tv: 1 nM: 1
808.767270000000050 292.589870000000020
f: 1316 tv: 0 nM: 1
626.131170000000000 306.131190000000000
f: 1316 tv: 1 nM: 1
806.211180000000010 292.046110000000000
f: 1317 tv: 0 nM: 1
625.710510000000000 306.052640000000000
f: 1317 tv: 1 nM: 1
804.261660000000010 292.261689999999990
f: 1318 tv: 0 nM: 1
624.289490000000000 305.961729999999990
f: 1318 tv: 1 nM: 1
802.211180000000010 291.953890000000000
f: 1319 tv: 0 nM: 1
624.104979999999950 305.670009999999990
f: 1319 tv: 1 nM: 1
800.211180000000010 291.953890000000000
f: 1320 tv: 0 nM: 1
623.997439999999980 305.435580000000020
f: 1320 tv: 1 nM: 1
798.392029999999980 291.971830000000010
f: 1321 tv: 0 nM: 1
623.315309999999950 304.076570000000000
f: 1321 tv: 1 nM: 1
797.060730000000040 291.626160000000030
f: 1322 tv: 0 nM: 1
622.961909999999990 303.680940000000020
f: 1322 tv: 1 nM: 1
795.224979999999960 290.056820000000020
f: 1323 tv: 0 nM: 1
622.872619999999980 302.170680000000000
f: 1323 tv: 1 nM: 1
793.842350000000010 289.869449999999970
f: 1324 tv: 0 nM: 1
622.895809999999980 301.696750000000010
f: 1324 tv: 1 nM: 1
791.900020000000040 288.835300000000020
f: 1325 tv: 0 nM: 1
623.094600000000010 300.243260000000020
f: 1325 tv: 1 nM: 1
790.598570000000000 287.810090000000000
f: 1326 tv: 0 nM: 1
623.016849999999980 299.487979999999990
f: 1326 tv: 1 nM: 1
789.698849999999990 286.818179999999980
f: 1327 tv: 0 nM: 1
623.139710000000040 298.365200000000020
f: 1327 tv: 1 nM: 1
788.085019999999990 285.765019999999990
f: 1328 tv: 0 nM: 1
623.747560000000020 297.917480000000010
f: 1328 tv: 1 nM: 1
787.567570000000050 285.094600000000010
f: 1329 tv: 0 nM: 1
624.000000000000000 297.000000000000000
f: 1329 tv: 1 nM: 1
786.000000000000000 284.000000000000000
f: 1330 tv: 0 nM: 1
624.167479999999950 295.908880000000010
f: 1330 tv: 1 nM: 1
785.540219999999980 283.109190000000010
f: 1331 tv: 0 nM: 1
625.048459999999980 295.604580000000000
f: 1331 tv: 1 nM: 1
784.150020000000040 282.371060000000000
f: 1332 tv: 0 nM: 1
625.794310000000000 295.060000000000000
f: 1332 tv: 1 nM: 1
784.000000000000000 281.833340000000020
f: 1333 tv: 0 nM: 1
626.000000000000000 294.000000000000000
f: 1333 tv: 1 nM: 1
783.661560000000010 281.525640000000010
f: 1334 tv: 0 nM: 1
626.950500000000030 293.742579999999980
f: 1334 tv: 1 nM: 1
782.413999999999990 281.166659999999980
f: 1335 tv: 0 nM: 1
627.755620000000020 293.356749999999980
f: 1335 tv: 1 nM: 1
782.109379999999990 280.244779999999990
f: 1336 tv: 0 nM: 1
628.209899999999950 292.864199999999980
f: 1336 tv: 1 nM: 1
781.932310000000030 280.088529999999990
f: 1337 tv: 0 nM: 1
629.528140000000010 292.896880000000010
f: 1337 tv: 1 nM: 1
781.750000000000000 279.750000000000000
f: 1338 tv: 0 nM: 1
630.000000000000000 292.000000000000000
f: 1338 tv: 1 nM: 1
781.647830000000000 279.647859999999980
f: 1339 tv: 0 nM: 1
630.478820000000040 291.835969999999970
f: 1339 tv: 1 nM: 1
781.752690000000030 278.890960000000010
f: 1340 tv: 0 nM: 1
631.796389999999970 291.796389999999970
f: 1340 tv: 1 nM: 1
781.647830000000000 278.233889999999970
f: 1341 tv: 0 nM: 1
632.497190000000050 291.575840000000030
f: 1341 tv: 1 nM: 1
781.776060000000030 278.078129999999990
f: 1342 tv: 0 nM: 1
633.854370000000020 291.502749999999990
f: 1342 tv: 1 nM: 1
782.000000000000000 278.000000000000000
f: 1343 tv: 0 nM: 1
635.680730000000040 291.000000000000000
f: 1343 tv: 1 nM: 1
782.067689999999970 277.911470000000010
f: 1344 tv: 0 nM: 1
636.055240000000030 290.956390000000000
f: 1344 tv: 1 nM: 1
782.954529999999980 277.464659999999980
f: 1345 tv: 0 nM: 1
637.680730000000040 291.000000000000000
f: 1345 tv: 1 nM: 1
783.577509999999960 277.516050000000010
f: 1346 tv: 0 nM: 1
638.319269999999960 291.000000000000000
f: 1346 tv: 1 nM: 1
784.051090000000040 277.341400000000020
f: 1347 tv: 0 nM: 1
640.157720000000040 290.877990000000010
f: 1347 tv: 1 nM: 1
785.448359999999980 277.355990000000020
f: 1348 tv: 0 nM: 1
641.842279999999960 290.877990000000010
f: 1348 tv: 1 nM: 1
786.265260000000010 276.954250000000000
f: 1349 tv: 0 nM: 1
643.734739999999990 290.954250000000000
f: 1349 tv: 1 nM: 1
788.055240000000030 276.956390000000000
f: 1350 tv: 0 nM: 1
645.734739999999990 290.954250000000000
f: 1350 tv: 1 nM: 1
789.734739999999990 276.954250000000000
f: 1351 tv: 0 nM: 1
647.449340000000010 291.088619999999990
f: 1351 tv: 1 nM: 1
791.680730000000040 277.000000000000000
f: 1352 tv: 0 nM: 1
648.792050000000020 291.628719999999990
f: 1352 tv: 1 nM: 1
793.503109999999990 276.965640000000010
f: 1353 tv: 0 nM: 1
650.365779999999970 291.644749999999990
f: 1353 tv: 1 nM: 1
795.000000000000000 277.000000000000000
f: 1354 tv: 0 nM: 1
652.322940000000020 291.833340000000020
f: 1354 tv: 1 nM: 1
796.776370000000040 277.009310000000030
f: 1355 tv: 0 nM: 1
654.217279999999960 291.869109999999980
f: 1355 tv: 1 nM: 1
799.680730000000040 277.000000000000000
f: 1356 tv: 0 nM: 1
656.000000000000000 292.753019999999990
f: 1356 tv: 1 nM: 1
801.601070000000050 277.601069999999990
f: 1357 tv: 0 nM: 1
658.319269999999960 293.000000000000000
f: 1357 tv: 1 nM: 1
803.991940000000000 277.604829999999990
f: 1358 tv: 0 nM: 1
660.195680000000040 293.456509999999980
f: 1358 tv: 1 nM: 1
806.184750000000010 277.733700000000000
f: 1359 tv: 0 nM: 1
662.190860000000040 293.604829999999990
f: 1359 tv: 1 nM: 1
809.021849999999970 278.271880000000010
f: 1360 tv: 0 nM: 1
664.299989999999980 294.094449999999990
f: 1360 tv: 1 nM: 1
811.534120000000030 278.448849999999990
f: 1361 tv: 0 nM: 1
666.055240000000030 294.956390000000000
f: 1361 tv: 1 nM: 1
814.157720000000040 278.877990000000010
f: 1362 tv: 0 nM: 1
667.830630000000040 295.787629999999980
f: 1362 tv: 1 nM: 1
816.746700000000030 279.075650000000000
f: 1363 tv: 0 nM: 1
669.881589999999960 295.881590000000020
f: 1363 tv: 1 nM: 1
819.497190000000050 279.276549999999990
f: 1364 tv: 0 nM: 1
671.976319999999990 296.297360000000030
f: 1364 tv: 1 nM: 1
821.860540000000010 279.702639999999970
f: 1365 tv: 0 nM: 1
673.672850000000040 297.024690000000020
f: 1365 tv: 1 nM: 1
825.005620000000020 280.522460000000020
f: 1366 tv: 0 nM: 1
675.189939999999980 297.673189999999980
f: 1366 tv: 1 nM: 1
827.842279999999960 281.122009999999990
f: 1367 tv: 0 nM: 1
676.411619999999970 298.541440000000020
f: 1367 tv: 1 nM: 1
829.948909999999960 281.787629999999980
f: 1368 tv: 0 nM: 1
677.951050000000010 299.621120000000020
f: 1368 tv: 1 nM: 1
832.972409999999970 281.987730000000000
f: 1369 tv: 0 nM: 1
679.252380000000020 300.057129999999970
f: 1369 tv: 1 nM: 1
835.788210000000050 282.923520000000000
f: 1370 tv: 0 nM: 1
680.067689999999970 300.088529999999990
f: 1370 tv: 1 nM: 1
837.742619999999990 283.183440000000020
f: 1371 tv: 0 nM: 1
681.371160000000030 301.396909999999990
f: 1371 tv: 1 nM: 1
839.876279999999950 283.810610000000000
f: 1372 tv: 0 nM: 1
681.886349999999990 301.714659999999980
f: 1372 tv: 1 nM: 1
842.047969999999960 283.962130000000000
f: 1373 tv: 0 nM: 1
682.000000000000000 302.000000000000000
f: 1373 tv: 1 nM: 1
844.108700000000000 284.657590000000030
f: 1374 tv: 0 nM: 1
682.166690000000020 302.000000000000000
f: 1374 tv: 1 nM: 1
845.906799999999980 284.751399999999990
f: 1375 tv: 0 nM: 1
682.236210000000030 302.163329999999970
f: 1375 tv: 1 nM: 1
847.765869999999950 284.843930000000000
f: 1376 tv: 0 nM: 1
682.723820000000050 302.252380000000020
f: 1376 tv: 1 nM: 1
848.865969999999950 285.211329999999980
f: 1377 tv: 0 nM: 1
682.421690000000010 302.477260000000000
f: 1377 tv: 1 nM: 1
850.048949999999990 285.543819999999980
f: 1378 tv: 0 nM: 1
682.065000000000050 302.255000000000000
f: 1378 tv: 1 nM: 1
851.616520000000040 285.621370000000010
f: 1379 tv: 0 nM: 1
682.065000000000050 302.255000000000000
f: 1379 tv: 1 nM: 1
852.103820000000040 285.232239999999990
f: 1380 tv: 0 nM: 1
681.275939999999990 302.403290000000030
f: 1380 tv: 1 nM: 1
853.774720000000000 285.120880000000000
f: 1381 tv: 0 nM: 1
680.000000000000000 302.166659999999980
f: 1381 tv: 1 nM: 1
853.946050000000010 284.957400000000010
f: 1382 tv: 0 nM: 1
678.965879999999970 302.043180000000010
f: 1382 tv: 1 nM: 1
853.921810000000050 285.036319999999990
f: 1383 tv: 0 nM: 1
677.788819999999990 301.953890000000000
f: 1383 tv: 1 nM: 1
854.148069999999960 285.016750000000000
f: 1384 tv: 0 nM: 1
676.000000000000000 301.833340000000020
f: 1384 tv: 1 nM: 1
854.383240000000000 284.553310000000010
f: 1385 tv: 0 nM: 1
674.252439999999980 301.917480000000010
f: 1385 tv: 1 nM: 1
854.422490000000040 284.489320000000020
f: 1386 tv: 0 nM: 1
672.716189999999980 301.738740000000010
f: 1386 tv: 1 nM: 1
854.073549999999950 284.259799999999980
f: 1387 tv: 0 nM: 1
670.651370000000040 301.655980000000000
f: 1387 tv: 1 nM: 1
854.065000000000050 284.255000000000000
f: 1388 tv: 0 nM: 1
668.438110000000050 301.661900000000000
f: 1388 tv: 1 nM: 1
852.854919999999990 284.118319999999980
f: 1389 tv: 0 nM: 1
665.840029999999960 301.670009999999990
f: 1389 tv: 1 nM: 1
852.191770000000020 284.211149999999980
f: 1390 tv: 0 nM: 1
663.257020000000010 301.523379999999970
f: 1390 tv: 1 nM: 1
850.905399999999990 284.144139999999990
f: 1391 tv: 0 nM: 1
660.429570000000010 301.674989999999980
f: 1391 tv: 1 nM: 1
850.090209999999960 284.487120000000000
f: 1392 tv: 0 nM: 1
657.953859999999960 301.788850000000020
f: 1392 tv: 1 nM: 1
848.061339999999970 284.774990000000000
f: 1393 tv: 0 nM: 1
654.464969999999990 301.469630000000000
f: 1393 tv: 1 nM: 1
846.901849999999970 285.467289999999990
f: 1394 tv: 0 nM: 1
651.953859999999960 301.788850000000020
f: 1394 tv: 1 nM: 1
845.152410000000030 285.680940000000020
f: 1395 tv: 0 nM: 1
648.814150000000040 301.783169999999980
f: 1395 tv: 1 nM: 1
843.243159999999990 285.838619999999990
f: 1396 tv: 0 nM: 1
645.873780000000010 301.873809999999990
f: 1396 tv: 1 nM: 1
841.217099999999960 286.138150000000000
f: 1397 tv: 0 nM: 1
642.107669999999980 301.933010000000020
f: 1397 tv: 1 nM: 1
839.039490000000000 286.767550000000030
f: 1398 tv: 0 nM: 1
639.788819999999990 302.046110000000000
f: 1398 tv: 1 nM: 1
836.252380000000020 287.459139999999990
f: 1399 tv: 0 nM: 1
635.981630000000000 302.633030000000020
f: 1399 tv: 1 nM: 1
834.136349999999990 287.837310000000000
f: 1400 tv: 0 nM: 1
632.443970000000040 303.549320000000020
f: 1400 tv: 1 nM: 1
831.778080000000050 288.082920000000000
f: 1401 tv: 0 nM: 1
628.516169999999990 303.877320000000000
f: 1401 tv: 1 nM: 1
829.150449999999980 289.428249999999990
f: 1402 tv: 0 nM: 1
625.131960000000050 304.002320000000000
f: 1402 tv: 1 nM: 1
826.046140000000040 289.953890000000000
f: 1403 tv: 0 nM: 1
622.035709999999990 304.126190000000010
f: 1403 tv: 1 nM: 1
823.522519999999990 290.148649999999980
f: 1404 tv: 0 nM: 1
618.311339999999970 304.738650000000010
f: 1404 tv: 1 nM: 1
820.913819999999990 291.215509999999990
f: 1405 tv: 0 nM: 1
614.359249999999970 305.470890000000000
f: 1405 tv: 1 nM: 1
817.591980000000040 291.804260000000000
f: 1406 tv: 0 nM: 1
611.094600000000010 305.639650000000020
f: 1406 tv: 1 nM: 1
815.351379999999950 291.959470000000010
f: 1407 tv: 0 nM: 1
608.000000000000000 306.000000000000000
f: 1407 tv: 1 nM: 1
812.043819999999980 292.760310000000000
f: 1408 tv: 0 nM: 1
604.255000000000000 305.935000000000000
f: 1408 tv: 1 nM: 1
808.997560000000020 293.600489999999980
f: 1409 tv: 0 nM: 1
601.102480000000010 306.202519999999990
f: 1409 tv: 1 nM: 1
806.232420000000050 293.746489999999990
f: 1410 tv: 0 nM: 1
597.672490000000040 306.282500000000030
f: 1410 tv: 1 nM: 1
803.540529999999990 293.923430000000000
f: 1411 tv: 0 nM: 1
594.380130000000010 306.584200000000010
f: 1411 tv: 1 nM: 1
801.077999999999970 294.634000000000010
f: 1412 tv: 0 nM: 1
591.392699999999990 307.230590000000010
f: 1412 tv: 1 nM: 1
797.755800000000020 295.646520000000010
f: 1413 tv: 0 nM: 1
587.953859999999960 307.788850000000020
f: 1413 tv: 1 nM: 1
795.715270000000030 295.905089999999970
f: 1414 tv: 0 nM: 1
584.738650000000010 307.802280000000000
f: 1414 tv: 1 nM: 1
792.782900000000040 296.041659999999980
f: 1415 tv: 0 nM: 1
581.953859999999960 307.953890000000000
f: 1415 tv: 1 nM: 1
790.572019999999950 296.516939999999980
f: 1416 tv: 0 nM: 1
579.092899999999990 307.960170000000010
f: 1416 tv: 1 nM: 1
787.944700000000010 297.358180000000000
f: 1417 tv: 0 nM: 1
576.000000000000000 308.087949999999980
f: 1417 tv: 1 nM: 1
785.522519999999990 297.684689999999990
f: 1418 tv: 0 nM: 1
572.293699999999940 308.211149999999980
f: 1418 tv: 1 nM: 1
783.050420000000030 298.024110000000010
f: 1419 tv: 0 nM: 1
570.063719999999990 308.343140000000010
f: 1419 tv: 1 nM: 1
780.884149999999980 298.436980000000010
f: 1420 tv: 0 nM: 1
566.928589999999990 309.035709999999990
f: 1420 tv: 1 nM: 1
778.904779999999960 299.707789999999990
f: 1421 tv: 0 nM: 1
564.047969999999960 309.532840000000020
f: 1421 tv: 1 nM: 1
776.877140000000050 299.903009999999990
f: 1422 tv: 0 nM: 1
561.155939999999990 309.674320000000020
f: 1422 tv: 1 nM: 1
775.086789999999950 299.929750000000010
f: 1423 tv: 0 nM: 1
558.633789999999980 309.712710000000020
f: 1423 tv: 1 nM: 1
773.217099999999960 299.958340000000020
f: 1424 tv: 0 nM: 1
555.944949999999950 309.909089999999990
f: 1424 tv: 1 nM: 1
771.226199999999950 300.968259999999990
f: 1425 tv: 0 nM: 1
553.000000000000000 310.000000000000000
f: 1425 tv: 1 nM: 1
770.000000000000000 301.745180000000000
f: 1426 tv: 0 nM: 1
550.254820000000000 310.000000000000000
f: 1426 tv: 1 nM: 1
768.823549999999950 301.873960000000010
f: 1427 tv: 0 nM: 1
548.564210000000000 310.275240000000000
f: 1427 tv: 1 nM: 1
767.000000000000000 302.000000000000000
f: 1428 tv: 0 nM: 1
546.063719999999990 310.343140000000010
f: 1428 tv: 1 nM: 1
766.472229999999970 302.547610000000020
f: 1429 tv: 0 nM: 1
543.065979999999970 310.962010000000020
f: 1429 tv: 1 nM: 1
765.389530000000040 302.881779999999990
f: 1430 tv: 0 nM: 1
540.966680000000000 311.141660000000000
f: 1430 tv: 1 nM: 1
764.418090000000010 303.363429999999990
f: 1431 tv: 0 nM: 1
538.877690000000030 311.751070000000030
f: 1431 tv: 1 nM: 1
763.125490000000010 303.823879999999970
f: 1432 tv: 0 nM: 1
536.497740000000020 311.881680000000020
f: 1432 tv: 1 nM: 1
762.910279999999940 303.944459999999990
f: 1433 tv: 0 nM: 1
534.598690000000030 311.844299999999980
f: 1433 tv: 1 nM: 1
762.650390000000020 304.052860000000010
f: 1434 tv: 0 nM: 1
532.910279999999940 312.055540000000010
f: 1434 tv: 1 nM: 1
761.557500000000000 304.578550000000010
f: 1435 tv: 0 nM: 1
531.000000000000000 312.000000000000000
f: 1435 tv: 1 nM: 1
761.699219999999970 304.789490000000000
f: 1436 tv: 0 nM: 1
529.176450000000050 312.126039999999990
f: 1436 tv: 1 nM: 1
761.511539999999970 305.046139999999980
f: 1437 tv: 0 nM: 1
527.217099999999960 312.041659999999980
f: 1437 tv: 1 nM: 1
761.319210000000000 305.292300000000010
f: 1438 tv: 0 nM: 1
526.255800000000020 312.100010000000000
f: 1438 tv: 1 nM: 1
762.102600000000050 305.382479999999990
f: 1439 tv: 0 nM: 1
525.171569999999970 312.148529999999990
f: 1439 tv: 1 nM: 1
762.913210000000050 305.929750000000010
f: 1440 tv: 0 nM: 1
523.944460000000050 312.910250000000020
f: 1440 tv: 1 nM: 1
763.170709999999990 306.000000000000000
f: 1441 tv: 0 nM: 1
523.078250000000030 313.036250000000000
f: 1441 tv: 1 nM: 1
764.615360000000010 306.376919999999980
f: 1442 tv: 0 nM: 1
522.546879999999990 313.128910000000020
f: 1442 tv: 1 nM: 1
765.034120000000030 306.545439999999990
f: 1443 tv: 0 nM: 1
521.432559999999970 313.333340000000020
f: 1443 tv: 1 nM: 1
766.675899999999960 306.675929999999990
f: 1444 tv: 0 nM: 1
521.016420000000040 313.524600000000020
f: 1444 tv: 1 nM: 1
767.227600000000050 306.873139999999980
f: 1445 tv: 0 nM: 1
520.649599999999960 313.752140000000000
f: 1445 tv: 1 nM: 1
768.958620000000000 306.821930000000010
f: 1446 tv: 0 nM: 1
520.612300000000000 313.866519999999980
f: 1446 tv: 1 nM: 1
770.641300000000000 306.876800000000000
f: 1447 tv: 0 nM: 1
520.000000000000000 313.922120000000010
f: 1447 tv: 1 nM: 1
772.446959999999990 307.079560000000010
f: 1448 tv: 0 nM: 1
520.100829999999970 313.887090000000000
f: 1448 tv: 1 nM: 1
774.000000000000000 307.144839999999990
f: 1449 tv: 0 nM: 1
519.961369999999990 313.961389999999990
f: 1449 tv: 1 nM: 1
775.603269999999950 307.237300000000000
f: 1450 tv: 0 nM: 1
520.661250000000000 313.940830000000010
f: 1450 tv: 1 nM: 1
777.822689999999970 307.198579999999990
f: 1451 tv: 0 nM: 1
521.000000000000000 314.630589999999980
f: 1451 tv: 1 nM: 1
780.670290000000020 307.152159999999980
f: 1452 tv: 0 nM: 1
521.333980000000000 314.711819999999990
f: 1452 tv: 1 nM: 1
782.826900000000020 307.173070000000000
f: 1453 tv: 0 nM: 1
522.663509999999970 314.671049999999980
f: 1453 tv: 1 nM: 1
785.073980000000010 307.221830000000010
f: 1454 tv: 0 nM: 1
523.288760000000020 314.625980000000030
f: 1454 tv: 1 nM: 1
787.178040000000010 307.149290000000010
f: 1455 tv: 0 nM: 1
524.836300000000050 314.973020000000020
f: 1455 tv: 1 nM: 1
790.234249999999970 307.122369999999990
f: 1456 tv: 0 nM: 1
526.575740000000000 315.079560000000010
f: 1456 tv: 1 nM: 1
793.000000000000000 307.000000000000000
f: 1457 tv: 0 nM: 1
527.257320000000050 314.922790000000020
f: 1457 tv: 1 nM: 1
795.882749999999990 306.924129999999990
f: 1458 tv: 0 nM: 1
529.147029999999970 315.077209999999980
f: 1458 tv: 1 nM: 1
798.826900000000020 307.173070000000000
f: 1459 tv: 0 nM: 1
531.000000000000000 315.149990000000000
f: 1459 tv: 1 nM: 1
801.250000000000000 307.115230000000000
f: 1460 tv: 0 nM: 1
533.041380000000000 315.178069999999990
f: 1460 tv: 1 nM: 1
804.821959999999990 307.041380000000000
f: 1461 tv: 0 nM: 1
535.122190000000050 315.280089999999970
f: 1461 tv: 1 nM: 1
807.261229999999950 307.086520000000010
f: 1462 tv: 0 nM: 1
537.631409999999960 315.332119999999970
f: 1462 tv: 1 nM: 1
810.898929999999950 306.898930000000010
f: 1463 tv: 0 nM: 1
540.439759999999980 315.795169999999980
f: 1463 tv: 1 nM: 1
813.200740000000000 306.955199999999990
f: 1464 tv: 0 nM: 1
542.725460000000000 315.888240000000000
f: 1464 tv: 1 nM: 1
816.821959999999990 306.958620000000000
f: 1465 tv: 0 nM: 1
544.913570000000050 316.047329999999990
f: 1465 tv: 1 nM: 1
819.178040000000010 306.821930000000010
f: 1466 tv: 0 nM: 1
547.215389999999960 316.326930000000000
f: 1466 tv: 1 nM: 1
822.546200000000000 306.775699999999970
f: 1467 tv: 0 nM: 1
550.608759999999960 316.505740000000000
f: 1467 tv: 1 nM: 1
825.163699999999950 306.670869999999980
f: 1468 tv: 0 nM: 1
553.310240000000020 316.434300000000010
f: 1468 tv: 1 nM: 1
827.916140000000040 306.738249999999990
f: 1469 tv: 0 nM: 1
556.411439999999970 316.415340000000010
f: 1469 tv: 1 nM: 1
830.805179999999950 306.466920000000020
f: 1470 tv: 0 nM: 1
559.000000000000000 316.630589999999980
f: 1470 tv: 1 nM: 1
833.018919999999980 305.772740000000000
f: 1471 tv: 0 nM: 1
561.485109999999960 316.505589999999980
f: 1471 tv: 1 nM: 1
835.115230000000000 305.250000000000000
f: 1472 tv: 0 nM: 1
564.496399999999990 316.489199999999980
f: 1472 tv: 1 nM: 1
837.220149999999990 305.212679999999980
f: 1473 tv: 0 nM: 1
567.299989999999980 316.513210000000020
f: 1473 tv: 1 nM: 1
839.250000000000000 304.966310000000020
f: 1474 tv: 0 nM: 1
570.434690000000050 316.126530000000000
f: 1474 tv: 1 nM: 1
841.564640000000050 304.775510000000000
f: 1475 tv: 0 nM: 1
572.861020000000050 316.125490000000010
f: 1475 tv: 1 nM: 1
843.123169999999960 304.641300000000000
f: 1476 tv: 0 nM: 1
575.215699999999970 315.961700000000010
f: 1476 tv: 1 nM: 1
844.852170000000000 304.549260000000000
f: 1477 tv: 0 nM: 1
577.758850000000050 315.461000000000010
f: 1477 tv: 1 nM: 1
845.963560000000030 303.362849999999980
f: 1478 tv: 0 nM: 1
580.000000000000000 315.276610000000010
f: 1478 tv: 1 nM: 1
847.059880000000020 303.073939999999990
f: 1479 tv: 0 nM: 1
582.335749999999960 315.102199999999980
f: 1479 tv: 1 nM: 1
847.149289999999950 302.821930000000010
f: 1480 tv: 0 nM: 1
584.641300000000000 314.876800000000000
f: 1480 tv: 1 nM: 1
848.127560000000020 302.537930000000020
f: 1481 tv: 0 nM: 1
585.880189999999970 314.706599999999980
f: 1481 tv: 1 nM: 1
848.645750000000020 302.370850000000020
f: 1482 tv: 0 nM: 1
587.158390000000050 314.521000000000020
f: 1482 tv: 1 nM: 1
848.742430000000010 301.606049999999980
f: 1483 tv: 0 nM: 1
589.215699999999970 314.038299999999990
f: 1483 tv: 1 nM: 1
848.430119999999990 301.184599999999990
f: 1484 tv: 0 nM: 1
590.756840000000010 313.762630000000000
f: 1484 tv: 1 nM: 1
848.133609999999980 300.958010000000000
f: 1485 tv: 0 nM: 1
591.177490000000030 313.486629999999990
f: 1485 tv: 1 nM: 1
847.079529999999980 300.575740000000000
f: 1486 tv: 0 nM: 1
592.575740000000000 313.079560000000010
f: 1486 tv: 1 nM: 1
846.681270000000040 300.505740000000000
f: 1487 tv: 0 nM: 1
592.909419999999950 313.076079999999990
f: 1487 tv: 1 nM: 1
845.046389999999970 299.824590000000000
f: 1488 tv: 0 nM: 1
593.047789999999960 312.713230000000010
f: 1488 tv: 1 nM: 1
843.990850000000020 300.006840000000010
f: 1489 tv: 0 nM: 1
593.168519999999940 312.690740000000010
f: 1489 tv: 1 nM: 1
842.777100000000020 299.835420000000000
f: 1490 tv: 0 nM: 1
593.238519999999990 312.761439999999990
f: 1490 tv: 1 nM: 1
840.920409999999950 299.738769999999990
f: 1491 tv: 0 nM: 1
593.238519999999990 312.761439999999990
f: 1491 tv: 1 nM: 1
838.877140000000050 299.903009999999990
f: 1492 tv: 0 nM: 1
593.234990000000040 312.765040000000000
f: 1492 tv: 1 nM: 1
836.917730000000010 299.873409999999980
f: 1493 tv: 0 nM: 1
592.910579999999980 312.742709999999990
f: 1493 tv: 1 nM: 1
834.823549999999950 299.983180000000000
f: 1494 tv: 0 nM: 1
592.022280000000020 312.821869999999990
f: 1494 tv: 1 nM: 1
832.634770000000000 299.886959999999990
f: 1495 tv: 0 nM: 1
591.227600000000050 312.970149999999990
f: 1495 tv: 1 nM: 1
829.938290000000050 300.557430000000010
f: 1496 tv: 0 nM: 1
589.421879999999990 312.917970000000030
f: 1496 tv: 1 nM: 1
827.200010000000020 300.311519999999970
f: 1497 tv: 0 nM: 1
588.666020000000000 312.956120000000000
f: 1497 tv: 1 nM: 1
824.834600000000020 300.473079999999980
f: 1498 tv: 0 nM: 1
587.160830000000030 312.823640000000010
f: 1498 tv: 1 nM: 1
822.016790000000010 300.823519999999970
f: 1499 tv: 0 nM: 1
585.656489999999960 312.871950000000030
f: 1499 tv: 1 nM: 1
819.132320000000050 300.937500000000000
f: 1500 tv: 0 nM: 1
583.929750000000010 312.913209999999990
f: 1500 tv: 1 nM: 1
816.092830000000050 300.727840000000010
f: 1501 tv: 0 nM: 1
581.976199999999950 312.813840000000030
f: 1501 tv: 1 nM: 1
813.595220000000040 300.996030000000020
f: 1502 tv: 0 nM: 1
580.719730000000030 312.791659999999980
f: 1502 tv: 1 nM: 1
810.458620000000000 301.150390000000020
f: 1503 tv: 0 nM: 1
578.000000000000000 312.817380000000010
f: 1503 tv: 1 nM: 1
807.238339999999990 301.370150000000020
f: 1504 tv: 0 nM: 1
576.000000000000000 312.817380000000010
f: 1504 tv: 1 nM: 1
804.634770000000000 301.808690000000010
f: 1505 tv: 0 nM: 1
573.927370000000000 312.730770000000010
f: 1505 tv: 1 nM: 1
801.303890000000020 301.885769999999980
f: 1506 tv: 0 nM: 1
571.975339999999960 312.627810000000010
f: 1506 tv: 1 nM: 1
798.460630000000040 301.942139999999990
f: 1507 tv: 0 nM: 1
569.150020000000040 312.754000000000020
f: 1507 tv: 1 nM: 1
795.401309999999970 302.155700000000020
f: 1508 tv: 0 nM: 1
566.750000000000000 312.901639999999990
f: 1508 tv: 1 nM: 1
792.002259999999980 302.685270000000000
f: 1509 tv: 0 nM: 1
564.227300000000010 312.948060000000000
f: 1509 tv: 1 nM: 1
788.502070000000000 303.101229999999990
f: 1510 tv: 0 nM: 1
561.882870000000030 313.076570000000000
f: 1510 tv: 1 nM: 1
785.288450000000010 303.630339999999990
f: 1511 tv: 0 nM: 1
558.983340000000000 313.283320000000000
f: 1511 tv: 1 nM: 1
782.404360000000000 303.804350000000000
f: 1512 tv: 0 nM: 1
556.013730000000010 313.261480000000010
f: 1512 tv: 1 nM: 1
778.706239999999980 303.906250000000000
f: 1513 tv: 0 nM: 1
553.061159999999970 313.704650000000020
f: 1513 tv: 1 nM: 1
774.949219999999970 304.679689999999990
f: 1514 tv: 0 nM: 1
549.973150000000030 313.824400000000030
f: 1514 tv: 1 nM: 1
771.270020000000050 305.166020000000000
f: 1515 tv: 0 nM: 1
546.877140000000050 313.903009999999990
f: 1515 tv: 1 nM: 1
767.997740000000020 305.609379999999990
f: 1516 tv: 0 nM: 1
543.579470000000010 313.901860000000000
f: 1516 tv: 1 nM: 1
764.552190000000000 305.726069999999990
f: 1517 tv: 0 nM: 1
540.598690000000030 314.006590000000020
f: 1517 tv: 1 nM: 1
760.703129999999990 305.935270000000000
f: 1518 tv: 0 nM: 1
537.606810000000000 313.856810000000000
f: 1518 tv: 1 nM: 1
756.770940000000000 306.116730000000020
f: 1519 tv: 0 nM: 1
534.584110000000010 313.956819999999990
f: 1519 tv: 1 nM: 1
753.013979999999950 306.745999999999980
f: 1520 tv: 0 nM: 1
531.303890000000020 313.790959999999980
f: 1520 tv: 1 nM: 1
750.020449999999980 307.156830000000010
f: 1521 tv: 0 nM: 1
528.685240000000020 313.917419999999990
f: 1521 tv: 1 nM: 1
746.275330000000050 307.176120000000030
f: 1522 tv: 0 nM: 1
526.000000000000000 313.833340000000020
f: 1522 tv: 1 nM: 1
742.778689999999980 307.086059999999970
f: 1523 tv: 0 nM: 1
523.098150000000030 313.588779999999990
f: 1523 tv: 1 nM: 1
739.150020000000040 307.399990000000000
f: 1524 tv: 0 nM: 1
520.046140000000040 313.788850000000020
f: 1524 tv: 1 nM: 1
735.917419999999990 307.752290000000020
f: 1525 tv: 0 nM: 1
517.785030000000010 313.126160000000030
f: 1525 tv: 1 nM: 1
732.399109999999950 307.701750000000000
f: 1526 tv: 0 nM: 1
514.872740000000020 312.395080000000010
f: 1526 tv: 1 nM: 1
728.685240000000020 307.783480000000000
f: 1527 tv: 0 nM: 1
512.000000000000000 312.166659999999980
f: 1527 tv: 1 nM: 1
725.451779999999990 307.754390000000000
f: 1528 tv: 0 nM: 1
509.918270000000010 311.918270000000010
f: 1528 tv: 1 nM: 1
722.156250000000000 307.616060000000000
f: 1529 tv: 0 nM: 1
507.786380000000010 311.920200000000020
f: 1529 tv: 1 nM: 1
718.635800000000020 307.053159999999990
f: 1530 tv: 0 nM: 1
504.898070000000020 311.417480000000010
f: 1530 tv: 1 nM: 1
715.408509999999980 306.920750000000000
f: 1531 tv: 0 nM: 1
502.807340000000010 310.105500000000010
f: 1531 tv: 1 nM: 1
712.247859999999950 306.649569999999980
f: 1532 tv: 0 nM: 1
500.793180000000010 309.875000000000000
f: 1532 tv: 1 nM: 1
709.303890000000020 306.114230000000020
f: 1533 tv: 0 nM: 1
498.872770000000000 309.685270000000000
f: 1533 tv: 1 nM: 1
706.739690000000000 306.053710000000020
f: 1534 tv: 0 nM: 1
497.000000000000000 309.470309999999980
f: 1534 tv: 1 nM: 1
703.432800000000040 306.000000000000000
f: 1535 tv: 0 nM: 1
495.098140000000000 309.467289999999990
f: 1535 tv: 1 nM: 1
700.786929999999980 305.810119999999980
f: 1536 tv: 0 nM: 1
493.612979999999990 308.406250000000000
f: 1536 tv: 1 nM: 1
698.041500000000040 305.518430000000020
f: 1537 tv: 0 nM: 1
491.633330000000000 307.895230000000030
f: 1537 tv: 1 nM: 1
695.514710000000040 305.195370000000030
f: 1538 tv: 0 nM: 1
490.279690000000020 308.037140000000020
f: 1538 tv: 1 nM: 1
692.796140000000040 305.046139999999980
f: 1539 tv: 0 nM: 1
488.854919999999990 307.783480000000000
f: 1539 tv: 1 nM: 1
690.023800000000050 304.822510000000020
f: 1540 tv: 0 nM: 1
488.002560000000020 307.512880000000000
f: 1540 tv: 1 nM: 1
687.764710000000040 304.414030000000030
f: 1541 tv: 0 nM: 1
486.562810000000010 307.481380000000000
f: 1541 tv: 1 nM: 1
685.237370000000060 304.434869999999990
f: 1542 tv: 0 nM: 1
485.454130000000020 306.224760000000000
f: 1542 tv: 1 nM: 1
683.000000000000000 304.000000000000000
f: 1543 tv: 0 nM: 1
484.721250000000000 306.039829999999990
f: 1543 tv: 1 nM: 1
681.000000000000000 304.000000000000000
f: 1544 tv: 0 nM: 1
484.000000000000000 305.833340000000020
f: 1544 tv: 1 nM: 1
678.820069999999990 303.851470000000010
f: 1545 tv: 0 nM: 1
483.750000000000000 305.750000000000000
f: 1545 tv: 1 nM: 1
676.774049999999990 303.604609999999980
f: 1546 tv: 0 nM: 1
483.086950000000000 305.480680000000010
f: 1546 tv: 1 nM: 1
674.871830000000050 303.258390000000020
f: 1547 tv: 0 nM: 1
482.283079999999980 304.587310000000000
f: 1547 tv: 1 nM: 1
673.100829999999970 302.879030000000000
f: 1548 tv: 0 nM: 1
482.000000000000000 304.166659999999980
f: 1548 tv: 1 nM: 1
671.090149999999990 302.557369999999990
f: 1549 tv: 0 nM: 1
482.084990000000000 304.084990000000000
f: 1549 tv: 1 nM: 1
669.540529999999990 302.076570000000000
f: 1550 tv: 0 nM: 1
482.084990000000000 303.915010000000000
f: 1550 tv: 1 nM: 1
667.938660000000030 301.956819999999990
f: 1551 tv: 0 nM: 1
482.047970000000020 303.608580000000020
f: 1551 tv: 1 nM: 1
666.684330000000050 301.887729999999980
f: 1552 tv: 0 nM: 1
482.055240000000030 302.956390000000000
f: 1552 tv: 1 nM: 1
665.070010000000020 301.265989999999990
f: 1553 tv: 0 nM: 1
482.211430000000010 302.694279999999990
f: 1553 tv: 1 nM: 1
663.868770000000040 300.590489999999990
f: 1554 tv: 0 nM: 1
482.285340000000020 302.113650000000010
f: 1554 tv: 1 nM: 1
662.782900000000040 300.041659999999980
f: 1555 tv: 0 nM: 1
483.192659999999990 301.811919999999990
f: 1555 tv: 1 nM: 1
661.217099999999960 299.958340000000020
f: 1556 tv: 0 nM: 1
483.863400000000010 301.688139999999980
f: 1556 tv: 1 nM: 1
660.633789999999980 299.712710000000020
f: 1557 tv: 0 nM: 1
484.281070000000000 300.928990000000000
f: 1557 tv: 1 nM: 1
659.361570000000030 299.080570000000020
f: 1558 tv: 0 nM: 1
485.890629999999990 300.244779999999990
f: 1558 tv: 1 nM: 1
658.983029999999990 298.453399999999990
f: 1559 tv: 0 nM: 1
486.088529999999990 299.932279999999990
f: 1559 tv: 1 nM: 1
658.476620000000030 297.920560000000020
f: 1560 tv: 0 nM: 1
487.601069999999990 299.601069999999990
f: 1560 tv: 1 nM: 1
658.000000000000000 297.745180000000000
f: 1561 tv: 0 nM: 1
488.055240000000030 298.956390000000000
f: 1561 tv: 1 nM: 1
657.451170000000050 296.625580000000010
f: 1562 tv: 0 nM: 1
489.801179999999990 298.798250000000000
f: 1562 tv: 1 nM: 1
657.278749999999950 295.960170000000010
f: 1563 tv: 0 nM: 1
491.462949999999980 298.047610000000020
f: 1563 tv: 1 nM: 1
657.192689999999970 295.811919999999990
f: 1564 tv: 0 nM: 1
492.173459999999980 297.846920000000010
f: 1564 tv: 1 nM: 1
657.138550000000010 295.569279999999990
f: 1565 tv: 0 nM: 1
494.000000000000000 297.653079999999990
f: 1565 tv: 1 nM: 1
657.733029999999990 294.590489999999990
f: 1566 tv: 0 nM: 1
495.898930000000010 297.377659999999990
f: 1566 tv: 1 nM: 1
657.918270000000010 294.081729999999990
f: 1567 tv: 0 nM: 1
497.095669999999980 296.540129999999980
f: 1567 tv: 1 nM: 1
657.973150000000030 293.824400000000030
f: 1568 tv: 0 nM: 1
498.725010000000000 296.762510000000020
f: 1568 tv: 1 nM: 1
658.799989999999980 293.642850000000010
f: 1569 tv: 0 nM: 1
500.166659999999980 296.000000000000000
f: 1569 tv: 1 nM: 1
659.154360000000000 293.241300000000020
f: 1570 tv: 0 nM: 1
502.084990000000000 295.915010000000000
f: 1570 tv: 1 nM: 1
660.108150000000020 292.459139999999990
f: 1571 tv: 0 nM: 1
504.173459999999980 295.979580000000000
f: 1571 tv: 1 nM: 1
661.127259999999980 292.100430000000020
f: 1572 tv: 0 nM: 1
506.000000000000000 296.000000000000000
f: 1572 tv: 1 nM: 1
662.000000000000000 291.833340000000020
f: 1573 tv: 0 nM: 1
508.203610000000030 295.662379999999980
f: 1573 tv: 1 nM: 1
663.217099999999960 291.861850000000000
f: 1574 tv: 0 nM: 1
510.065000000000000 295.670009999999990
f: 1574 tv: 1 nM: 1
664.321779999999990 291.775449999999980
f: 1575 tv: 0 nM: 1
512.072630000000000 295.142460000000030
f: 1575 tv: 1 nM: 1
665.790830000000030 291.576540000000020
f: 1576 tv: 0 nM: 1
514.076050000000010 294.997070000000010
f: 1576 tv: 1 nM: 1
666.766660000000000 291.000000000000000
f: 1577 tv: 0 nM: 1
516.055240000000030 294.956390000000000
f: 1577 tv: 1 nM: 1
667.886840000000010 290.497369999999990
f: 1578 tv: 0 nM: 1
518.300600000000030 294.745389999999990
f: 1578 tv: 1 nM: 1
669.918270000000010 290.081729999999990
f: 1579 tv: 0 nM: 1
520.473510000000030 294.608830000000010
f: 1579 tv: 1 nM: 1
671.892330000000020 289.918670000000020
f: 1580 tv: 0 nM: 1
522.576659999999950 294.500000000000000
f: 1580 tv: 1 nM: 1
673.668329999999970 289.761289999999970
f: 1581 tv: 0 nM: 1
524.646060000000030 293.949430000000010
f: 1581 tv: 1 nM: 1
674.800479999999990 289.561579999999990
f: 1582 tv: 0 nM: 1
527.721620000000030 293.852260000000000
f: 1582 tv: 1 nM: 1
676.885859999999980 288.831509999999980
f: 1583 tv: 0 nM: 1
528.629699999999960 293.767580000000010
f: 1583 tv: 1 nM: 1
678.199520000000010 288.219699999999990
f: 1584 tv: 0 nM: 1
531.711549999999990 293.546690000000010
f: 1584 tv: 1 nM: 1
680.582520000000050 287.975739999999970
f: 1585 tv: 0 nM: 1
533.725159999999960 293.236850000000000
f: 1585 tv: 1 nM: 1
682.872619999999980 287.829320000000000
f: 1586 tv: 0 nM: 1
535.677249999999960 292.943019999999990
f: 1586 tv: 1 nM: 1
685.325990000000050 287.649510000000020
f: 1587 tv: 0 nM: 1
537.790100000000050 293.000000000000000
f: 1587 tv: 1 nM: 1
687.676939999999950 287.356749999999980
f: 1588 tv: 0 nM: 1
539.897579999999950 292.921690000000010
f: 1588 tv: 1 nM: 1
689.940249999999990 286.635859999999980
f: 1589 tv: 0 nM: 1
541.790100000000050 293.000000000000000
f: 1589 tv: 1 nM: 1
691.914980000000010 286.084990000000000
f: 1590 tv: 0 nM: 1
543.806820000000020 292.471589999999990
f: 1590 tv: 1 nM: 1
694.027889999999960 286.000000000000000
f: 1591 tv: 0 nM: 1
545.854370000000020 292.145600000000000
f: 1591 tv: 1 nM: 1
696.288450000000010 285.546690000000010
f: 1592 tv: 0 nM: 1
547.587099999999960 292.053380000000000
f: 1592 tv: 1 nM: 1
699.311460000000010 285.592899999999990
f: 1593 tv: 0 nM: 1
549.633360000000040 291.916659999999980
f: 1593 tv: 1 nM: 1
701.565249999999990 285.500000000000000
f: 1594 tv: 0 nM: 1
551.283450000000020 291.933170000000020
f: 1594 tv: 1 nM: 1
703.942869999999970 284.865720000000010
f: 1595 tv: 0 nM: 1
552.497309999999970 291.776889999999980
f: 1595 tv: 1 nM: 1
706.000000000000000 284.180850000000020
f: 1596 tv: 0 nM: 1
554.021300000000000 291.840419999999990
f: 1596 tv: 1 nM: 1
708.085450000000040 283.992459999999990
f: 1597 tv: 0 nM: 1
555.881589999999960 291.881590000000020
f: 1597 tv: 1 nM: 1
710.348690000000030 283.905120000000010
f: 1598 tv: 0 nM: 1
557.442320000000000 291.590669999999990
f: 1598 tv: 1 nM: 1
713.000000000000000 283.830109999999990
f: 1599 tv: 0 nM: 1
558.155579999999990 291.716680000000000
f: 1599 tv: 1 nM: 1
715.601070000000050 283.601069999999990
f: 1600 tv: 0 nM: 1
559.712340000000040 291.604829999999990
f: 1600 tv: 1 nM: 1
717.664920000000050 283.558499999999980
f: 1601 tv: 0 nM: 1
560.139459999999990 291.702639999999970
f: 1601 tv: 1 nM: 1
719.686829999999990 283.602629999999980
f: 1602 tv: 0 nM: 1
560.949460000000040 291.571810000000030
f: 1602 tv: 1 nM: 1
721.788210000000050 282.923520000000000
f: 1603 tv: 0 nM: 1
561.812500000000000 291.656250000000000
f: 1603 tv: 1 nM: 1
723.269900000000010 283.093750000000000
f: 1604 tv: 0 nM: 1
561.951050000000010 291.621120000000020
f: 1604 tv: 1 nM: 1
725.183719999999990 282.936739999999990
f: 1605 tv: 0 nM: 1
562.048949999999990 291.971650000000010
f: 1605 tv: 1 nM: 1
726.597170000000010 283.000000000000000
f: 1606 tv: 0 nM: 1
562.028320000000010 291.796389999999970
f: 1606 tv: 1 nM: 1
728.052059999999980 283.479159999999980
f: 1607 tv: 0 nM: 1
561.962099999999960 291.886349999999990
f: 1607 tv: 1 nM: 1
729.934999999999950 283.745000000000000
f: 1608 tv: 0 nM: 1
561.914980000000010 292.084990000000000
f: 1608 tv: 1 nM: 1
731.668329999999970 283.630650000000000
f: 1609 tv: 0 nM: 1
561.165889999999990 292.112979999999990
f: 1609 tv: 1 nM: 1
732.398559999999970 283.827819999999970
f: 1610 tv: 0 nM: 1
560.383240000000000 292.258879999999980
f: 1610 tv: 1 nM: 1
733.914980000000010 283.765019999999990
f: 1611 tv: 0 nM: 1
560.169369999999960 292.373659999999970
f: 1611 tv: 1 nM: 1
734.782900000000040 283.958340000000020
f: 1612 tv: 0 nM: 1
558.403379999999970 292.892060000000010
f: 1612 tv: 1 nM: 1
735.572390000000040 284.285059999999990
f: 1613 tv: 0 nM: 1
557.846919999999950 293.826540000000020
f: 1613 tv: 1 nM: 1
736.102780000000050 284.803740000000000
f: 1614 tv: 0 nM: 1
556.215329999999990 293.972780000000000
f: 1614 tv: 1 nM: 1
736.046879999999990 285.557279999999990
f: 1615 tv: 0 nM: 1
555.229190000000020 294.062500000000000
f: 1615 tv: 1 nM: 1
736.648559999999970 285.799530000000000
f: 1616 tv: 0 nM: 1
553.860540000000010 294.297360000000030
f: 1616 tv: 1 nM: 1
736.967099999999960 286.155700000000020
f: 1617 tv: 0 nM: 1
551.987730000000060 295.026950000000000
f: 1617 tv: 1 nM: 1
737.058530000000020 286.279270000000000
f: 1618 tv: 0 nM: 1
549.934999999999950 295.745000000000000
f: 1618 tv: 1 nM: 1
736.898069999999960 287.281560000000010
f: 1619 tv: 0 nM: 1
548.000000000000000 295.833340000000020
f: 1619 tv: 1 nM: 1
736.633789999999980 287.712710000000020
f: 1620 tv: 0 nM: 1
546.085019999999990 295.915010000000000
f: 1620 tv: 1 nM: 1
736.047969999999960 287.962130000000000
f: 1621 tv: 0 nM: 1
543.914980000000010 296.084990000000000
f: 1621 tv: 1 nM: 1
735.122859999999950 288.096990000000010
f: 1622 tv: 0 nM: 1
541.386600000000040 296.164339999999980
f: 1622 tv: 1 nM: 1
734.566220000000040 288.839749999999980
f: 1623 tv: 0 nM: 1
538.879519999999960 296.188629999999990
f: 1623 tv: 1 nM: 1
733.348020000000020 289.570499999999980
f: 1624 tv: 0 nM: 1
536.701419999999980 296.651670000000020
f: 1624 tv: 1 nM: 1
732.046140000000040 289.788850000000020
f: 1625 tv: 0 nM: 1
533.891300000000000 297.570040000000010
f: 1625 tv: 1 nM: 1
730.910279999999940 289.944459999999990
f: 1626 tv: 0 nM: 1
531.185849999999960 297.685850000000020
f: 1626 tv: 1 nM: 1
729.020139999999970 290.241940000000000
f: 1627 tv: 0 nM: 1
528.000000000000000 297.833340000000020
f: 1627 tv: 1 nM: 1
727.357970000000020 291.002009999999980
f: 1628 tv: 0 nM: 1
525.094600000000010 297.855860000000010
f: 1628 tv: 1 nM: 1
725.441649999999980 291.237489999999980
f: 1629 tv: 0 nM: 1
521.918270000000010 297.918270000000010
f: 1629 tv: 1 nM: 1
723.314759999999980 291.863830000000010
f: 1630 tv: 0 nM: 1
519.032900000000040 297.844299999999980
f: 1630 tv: 1 nM: 1
721.000000000000000 292.000000000000000
f: 1631 tv: 0 nM: 1
515.914980000000010 298.084990000000000
f: 1631 tv: 1 nM: 1
718.414490000000000 292.103060000000030
f: 1632 tv: 0 nM: 1
512.166690000000020 298.000000000000000
f: 1632 tv: 1 nM: 1
716.170290000000020 292.769409999999990
f: 1633 tv: 0 nM: 1
508.860290000000020 298.090700000000030
f: 1633 tv: 1 nM: 1
713.441529999999940 293.859309999999990
f: 1634 tv: 0 nM: 1
505.777220000000000 299.168299999999990
f: 1634 tv: 1 nM: 1
710.721250000000050 293.880519999999990
f: 1635 tv: 0 nM: 1
502.109980000000010 299.565000000000000
f: 1635 tv: 1 nM: 1
707.873780000000010 294.126190000000010
f: 1636 tv: 0 nM: 1
498.250000000000000 299.617340000000010
f: 1636 tv: 1 nM: 1
704.786010000000030 295.029999999999970
f: 1637 tv: 0 nM: 1
495.019040000000020 299.785709999999990
f: 1637 tv: 1 nM: 1
701.415340000000010 295.520170000000010
f: 1638 tv: 0 nM: 1
491.000000000000000 299.912629999999980
f: 1638 tv: 1 nM: 1
698.561950000000020 296.035399999999980
f: 1639 tv: 0 nM: 1
487.833340000000020 300.000000000000000
f: 1639 tv: 1 nM: 1
695.083309999999980 296.781740000000010
f: 1640 tv: 0 nM: 1
484.166659999999980 300.000000000000000
f: 1640 tv: 1 nM: 1
692.123780000000010 297.500000000000000
f: 1641 tv: 0 nM: 1
480.520840000000020 300.052090000000020
f: 1641 tv: 1 nM: 1
688.910279999999940 297.944459999999990
f: 1642 tv: 0 nM: 1
476.974580000000000 300.453399999999990
f: 1642 tv: 1 nM: 1
685.312009999999990 298.448330000000000
f: 1643 tv: 0 nM: 1
473.824459999999990 301.377659999999990
f: 1643 tv: 1 nM: 1
681.948179999999980 298.778869999999980
f: 1644 tv: 0 nM: 1
469.953890000000000 301.788850000000020
f: 1644 tv: 1 nM: 1
678.910279999999940 299.816219999999990
f: 1645 tv: 0 nM: 1
466.160000000000030 301.670009999999990
f: 1645 tv: 1 nM: 1
675.873780000000010 299.873809999999990
f: 1646 tv: 0 nM: 1
462.329990000000010 301.839999999999970
f: 1646 tv: 1 nM: 1
672.706909999999990 300.508609999999980
f: 1647 tv: 0 nM: 1
459.570100000000020 302.051390000000030
f: 1647 tv: 1 nM: 1
669.615050000000000 301.190490000000010
f: 1648 tv: 0 nM: 1
455.873809999999990 302.126190000000010
f: 1648 tv: 1 nM: 1
666.310240000000020 302.024569999999980
f: 1649 tv: 0 nM: 1
452.159089999999990 302.391419999999980
f: 1649 tv: 1 nM: 1
663.548949999999990 302.176609999999980
f: 1650 tv: 0 nM: 1
448.628269999999990 302.500000000000000
f: 1650 tv: 1 nM: 1
660.519229999999990 303.000000000000000
f: 1651 tv: 0 nM: 1
445.680209999999990 303.185270000000000
f: 1651 tv: 1 nM: 1
657.208309999999980 303.280300000000010
f: 1652 tv: 0 nM: 1
441.952029999999980 303.608580000000020
f: 1652 tv: 1 nM: 1
654.662720000000040 303.503969999999980
f: 1653 tv: 0 nM: 1
438.065000000000000 303.745000000000000
f: 1653 tv: 1 nM: 1
651.471070000000050 304.070249999999990
f: 1654 tv: 0 nM: 1
435.000000000000000 303.693690000000000
f: 1654 tv: 1 nM: 1
648.873110000000000 304.772400000000000
f: 1655 tv: 0 nM: 1
432.000000000000000 303.833340000000020
f: 1655 tv: 1 nM: 1
646.786250000000000 305.032590000000030
f: 1656 tv: 0 nM: 1
428.868040000000010 303.997680000000000
f: 1656 tv: 1 nM: 1
643.903080000000050 305.763579999999990
f: 1657 tv: 0 nM: 1
425.763280000000010 303.954099999999980
f: 1657 tv: 1 nM: 1
641.397889999999960 305.868740000000000
f: 1658 tv: 0 nM: 1
422.584110000000010 303.956819999999990
f: 1658 tv: 1 nM: 1
639.096440000000030 306.427160000000010
f: 1659 tv: 0 nM: 1
419.339139999999990 303.926089999999990
f: 1659 tv: 1 nM: 1
637.047789999999960 306.713230000000010
f: 1660 tv: 0 nM: 1
416.782899999999980 303.958340000000020
f: 1660 tv: 1 nM: 1
634.958620000000000 306.973020000000020
f: 1661 tv: 0 nM: 1
413.918270000000010 303.918270000000010
f: 1661 tv: 1 nM: 1
633.000000000000000 307.000000000000000
f: 1662 tv: 0 nM: 1
411.278750000000000 304.039829999999990
f: 1662 tv: 1 nM: 1
630.962099999999960 307.469699999999990
f: 1663 tv: 0 nM: 1
408.460660000000020 304.020840000000020
f: 1663 tv: 1 nM: 1
629.046389999999970 307.961700000000010
f: 1664 tv: 0 nM: 1
406.151670000000020 304.125580000000010
f: 1664 tv: 1 nM: 1
627.292850000000040 307.932279999999990
f: 1665 tv: 0 nM: 1
403.774569999999980 303.979919999999990
f: 1665 tv: 1 nM: 1
626.273190000000000 308.619629999999970
f: 1666 tv: 0 nM: 1
401.089749999999980 304.055540000000010
f: 1666 tv: 1 nM: 1
624.836300000000050 308.670869999999980
f: 1667 tv: 0 nM: 1
399.072659999999980 304.072659999999980
f: 1667 tv: 1 nM: 1
623.243830000000000 308.747349999999980
f: 1668 tv: 0 nM: 1
396.949549999999990 304.173250000000000
f: 1668 tv: 1 nM: 1
622.750000000000000 308.884770000000000
f: 1669 tv: 0 nM: 1
395.089749999999980 304.055540000000010
f: 1669 tv: 1 nM: 1
621.145809999999980 308.986110000000000
f: 1670 tv: 0 nM: 1
393.072659999999980 304.200870000000010
f: 1670 tv: 1 nM: 1
620.898929999999950 309.101069999999990
f: 1671 tv: 0 nM: 1
391.091310000000020 304.269560000000010
f: 1671 tv: 1 nM: 1
620.579709999999980 309.282620000000010
f: 1672 tv: 0 nM: 1
389.466520000000000 304.314730000000000
f: 1672 tv: 1 nM: 1
619.927609999999960 309.481479999999980
f: 1673 tv: 0 nM: 1
388.000000000000000 304.254820000000000
f: 1673 tv: 1 nM: 1
619.792050000000020 309.516509999999980
f: 1674 tv: 0 nM: 1
386.688019999999990 304.968990000000020
f: 1674 tv: 1 nM: 1
619.763060000000000 309.769589999999990
f: 1675 tv: 0 nM: 1
385.334630000000000 304.869230000000020
f: 1675 tv: 1 nM: 1
619.829960000000030 310.459169999999970
f: 1676 tv: 0 nM: 1
384.514009999999980 304.997990000000020
f: 1676 tv: 1 nM: 1
620.000000000000000 310.698669999999990
f: 1677 tv: 0 nM: 1
383.421879999999990 304.917970000000030
f: 1677 tv: 1 nM: 1
620.296749999999970 310.732270000000030
f: 1678 tv: 0 nM: 1
383.041350000000020 305.246060000000000
f: 1678 tv: 1 nM: 1
620.926019999999990 310.778169999999990
f: 1679 tv: 0 nM: 1
382.839420000000020 305.331300000000000
f: 1679 tv: 1 nM: 1
621.834410000000050 310.685430000000000
f: 1680 tv: 0 nM: 1
382.443539999999980 305.036290000000010
f: 1680 tv: 1 nM: 1
622.755980000000020 310.839600000000020
f: 1681 tv: 0 nM: 1
382.429689999999990 305.035160000000020
f: 1681 tv: 1 nM: 1
624.113460000000030 310.682560000000020
f: 1682 tv: 0 nM: 1
382.295439999999990 305.167359999999970
f: 1682 tv: 1 nM: 1
625.058229999999980 310.784240000000010
f: 1683 tv: 0 nM: 1
382.503969999999980 305.285709999999990
f: 1683 tv: 1 nM: 1
626.470220000000040 310.751649999999980
f: 1684 tv: 0 nM: 1
383.170009999999990 305.510010000000020
f: 1684 tv: 1 nM: 1
628.161320000000050 310.693539999999980
f: 1685 tv: 0 nM: 1
383.439090000000020 305.422270000000030
f: 1685 tv: 1 nM: 1
630.000000000000000 310.629239999999980
f: 1686 tv: 0 nM: 1
384.839420000000020 305.640260000000010
f: 1686 tv: 1 nM: 1
632.165589999999950 310.612579999999980
f: 1687 tv: 0 nM: 1
385.744809999999970 305.489620000000000
f: 1687 tv: 1 nM: 1
633.831180000000020 310.622950000000000
f: 1688 tv: 0 nM: 1
387.086790000000010 305.805790000000000
f: 1688 tv: 1 nM: 1
636.054870000000050 310.362790000000020
f: 1689 tv: 0 nM: 1
388.913209999999990 305.929750000000010
f: 1689 tv: 1 nM: 1
638.262209999999980 310.259160000000010
f: 1690 tv: 0 nM: 1
390.157649999999990 305.860349999999980
f: 1690 tv: 1 nM: 1
640.164120000000030 309.894160000000000
f: 1691 tv: 0 nM: 1
391.821590000000010 305.894380000000010
f: 1691 tv: 1 nM: 1
642.965450000000030 309.968750000000000
f: 1692 tv: 0 nM: 1
393.152249999999980 305.759250000000010
f: 1692 tv: 1 nM: 1
645.053710000000020 309.627500000000000
f: 1693 tv: 0 nM: 1
395.086790000000010 306.070249999999990
f: 1693 tv: 1 nM: 1
647.495059999999970 309.172700000000020
f: 1694 tv: 0 nM: 1
397.260310000000000 306.053710000000020
f: 1694 tv: 1 nM: 1
649.748349999999960 309.205600000000000
f: 1695 tv: 0 nM: 1
399.448730000000010 306.038450000000010
f: 1695 tv: 1 nM: 1
652.161320000000050 309.074189999999990
f: 1696 tv: 0 nM: 1
401.955600000000000 305.955600000000000
f: 1696 tv: 1 nM: 1
654.185910000000040 308.870299999999990
f: 1697 tv: 0 nM: 1
404.238009999999970 305.962010000000020
f: 1697 tv: 1 nM: 1
656.898929999999950 308.898930000000010
f: 1698 tv: 0 nM: 1
407.000000000000000 306.000000000000000
f: 1698 tv: 1 nM: 1
659.221800000000030 308.926060000000010
f: 1699 tv: 0 nM: 1
409.000000000000000 306.000000000000000
f: 1699 tv: 1 nM: 1
661.521669999999970 308.875000000000000
f: 1700 tv: 0 nM: 1
411.585510000000000 305.958340000000020
f: 1700 tv: 1 nM: 1
663.801640000000020 308.721679999999990
f: 1701 tv: 0 nM: 1
414.000000000000000 306.000000000000000
f: 1701 tv: 1 nM: 1
665.918270000000010 308.647060000000010
f: 1702 tv: 0 nM: 1
416.877169999999980 305.903009999999990
f: 1702 tv: 1 nM: 1
667.801640000000020 308.124210000000010
f: 1703 tv: 0 nM: 1
419.182619999999990 306.095640000000000
f: 1703 tv: 1 nM: 1
669.602359999999980 307.974820000000020
f: 1704 tv: 0 nM: 1
422.106960000000020 305.904659999999980
f: 1704 tv: 1 nM: 1
671.173099999999980 307.173070000000000
f: 1705 tv: 0 nM: 1
424.264590000000000 306.015690000000010
f: 1705 tv: 1 nM: 1
673.101070000000050 307.101069999999990
f: 1706 tv: 0 nM: 1
426.790250000000010 306.023320000000010
f: 1706 tv: 1 nM: 1
674.714290000000010 307.107149999999990
f: 1707 tv: 0 nM: 1
429.000000000000000 306.000000000000000
f: 1707 tv: 1 nM: 1
675.884639999999990 307.073420000000000
f: 1708 tv: 0 nM: 1
431.182619999999990 306.000000000000000
f: 1708 tv: 1 nM: 1
676.940119999999980 306.926060000000010
f: 1709 tv: 0 nM: 1
433.000000000000000 306.000000000000000
f: 1709 tv: 1 nM: 1
677.870729999999980 306.663270000000010
f: 1710 tv: 0 nM: 1
435.076599999999980 305.516140000000010
f: 1710 tv: 1 nM: 1
678.709230000000050 306.265960000000010
f: 1711 tv: 0 nM: 1
436.929750000000010 305.789249999999980
f: 1711 tv: 1 nM: 1
678.881409999999960 305.534670000000010
f: 1712 tv: 0 nM: 1
438.773439999999990 305.082029999999970
f: 1712 tv: 1 nM: 1
679.121459999999960 305.299989999999980
f: 1713 tv: 0 nM: 1
440.460750000000020 304.820249999999990
f: 1713 tv: 1 nM: 1
679.107120000000010 305.149990000000000
f: 1714 tv: 0 nM: 1
441.561460000000010 304.827879999999990
f: 1714 tv: 1 nM: 1
679.073980000000010 304.940159999999990
f: 1715 tv: 0 nM: 1
443.037050000000020 304.257200000000010
f: 1715 tv: 1 nM: 1
678.720400000000040 304.535190000000000
f: 1716 tv: 0 nM: 1
443.830989999999990 304.105619999999990
f: 1716 tv: 1 nM: 1
677.432739999999970 304.540010000000000
f: 1717 tv: 0 nM: 1
444.910250000000020 304.055540000000010
f: 1717 tv: 1 nM: 1
676.950010000000020 303.965390000000010
f: 1718 tv: 0 nM: 1
445.000000000000000 304.000000000000000
f: 1718 tv: 1 nM: 1
675.191709999999940 303.849789999999980
f: 1719 tv: 0 nM: 1
445.217100000000020 303.958340000000020
f: 1719 tv: 1 nM: 1
674.290709999999990 303.798459999999980
f: 1720 tv: 0 nM: 1
445.401310000000020 303.844299999999980
f: 1720 tv: 1 nM: 1
672.911439999999970 303.651580000000020
f: 1721 tv: 0 nM: 1
445.303890000000020 303.885769999999980
f: 1721 tv: 1 nM: 1
670.925600000000030 303.349240000000010
f: 1722 tv: 0 nM: 1
445.199549999999990 303.677640000000000
f: 1722 tv: 1 nM: 1
669.089420000000020 303.257290000000010
f: 1723 tv: 0 nM: 1
444.913940000000030 302.946720000000030
f: 1723 tv: 1 nM: 1
667.062500000000000 303.132360000000010
f: 1724 tv: 0 nM: 1
444.732759999999980 303.232759999999980
f: 1724 tv: 1 nM: 1
664.922789999999960 303.147060000000010
f: 1725 tv: 0 nM: 1
443.918920000000010 303.009000000000010
f: 1725 tv: 1 nM: 1
662.793459999999980 303.000000000000000
f: 1726 tv: 0 nM: 1
442.778930000000000 302.968990000000020
f: 1726 tv: 1 nM: 1
660.713259999999990 302.952209999999980
f: 1727 tv: 0 nM: 1
441.558040000000010 302.584810000000000
f: 1727 tv: 1 nM: 1
657.392879999999990 303.043240000000030
f: 1728 tv: 0 nM: 1
440.565920000000010 302.197720000000000
f: 1728 tv: 1 nM: 1
655.077210000000040 302.937500000000000
f: 1729 tv: 0 nM: 1
439.075229999999980 301.960170000000010
f: 1729 tv: 1 nM: 1
652.631650000000040 302.994260000000000
f: 1730 tv: 0 nM: 1
437.820010000000020 302.105009999999990
f: 1730 tv: 1 nM: 1
649.309259999999990 302.994449999999970
f: 1731 tv: 0 nM: 1
436.081729999999990 301.918270000000010
f: 1731 tv: 1 nM: 1
646.718259999999990 303.250000000000000
f: 1732 tv: 0 nM: 1
434.081729999999990 301.918270000000010
f: 1732 tv: 1 nM: 1
643.184750000000010 303.014500000000000
f: 1733 tv: 0 nM: 1
432.967100000000020 301.844299999999980
f: 1733 tv: 1 nM: 1
640.734619999999950 303.161530000000030
f: 1734 tv: 0 nM: 1
430.774990000000000 301.856810000000000
f: 1734 tv: 1 nM: 1
637.061100000000010 303.331480000000000
f: 1735 tv: 0 nM: 1
428.774990000000000 301.856810000000000
f: 1735 tv: 1 nM: 1
633.901669999999970 303.305450000000010
f: 1736 tv: 0 nM: 1
426.905399999999990 301.756739999999980
f: 1736 tv: 1 nM: 1
630.719240000000010 303.453860000000020
f: 1737 tv: 0 nM: 1
424.814149999999980 301.685850000000020
f: 1737 tv: 1 nM: 1
627.238770000000050 303.628570000000020
f: 1738 tv: 0 nM: 1
422.703129999999990 301.631680000000020
f: 1738 tv: 1 nM: 1
623.519289999999960 303.980680000000010
f: 1739 tv: 0 nM: 1
420.799989999999980 301.433319999999980
f: 1739 tv: 1 nM: 1
620.433170000000020 304.002169999999980
f: 1740 tv: 0 nM: 1
418.752439999999980 301.339810000000000
f: 1740 tv: 1 nM: 1
616.823549999999950 303.873960000000010
f: 1741 tv: 0 nM: 1
416.247529999999980 300.747529999999980
f: 1741 tv: 1 nM: 1
613.000000000000000 304.000000000000000
f: 1742 tv: 0 nM: 1
413.935000000000000 300.255000000000000
f: 1742 tv: 1 nM: 1
609.744199999999980 303.965120000000010
f: 1743 tv: 0 nM: 1
411.915010000000000 300.084990000000000
f: 1743 tv: 1 nM: 1
606.378360000000040 303.855860000000010
f: 1744 tv: 0 nM: 1
409.932279999999990 299.911470000000010
f: 1744 tv: 1 nM: 1
602.730770000000010 303.833340000000020
f: 1745 tv: 0 nM: 1
407.935000000000000 299.745000000000000
f: 1745 tv: 1 nM: 1
598.913210000000050 303.929750000000010
f: 1746 tv: 0 nM: 1
405.800509999999970 299.780300000000010
f: 1746 tv: 1 nM: 1
595.484919999999990 303.997830000000020
f: 1747 tv: 0 nM: 1
404.052090000000020 299.479159999999980
f: 1747 tv: 1 nM: 1
592.395080000000010 303.779020000000000
f: 1748 tv: 0 nM: 1
401.933690000000010 298.443879999999980
f: 1748 tv: 1 nM: 1
589.118770000000040 303.889590000000000
f: 1749 tv: 0 nM: 1
400.546719999999990 298.439239999999980
f: 1749 tv: 1 nM: 1
585.504209999999940 303.474580000000000
f: 1750 tv: 0 nM: 1
398.540100000000000 298.176879999999980
f: 1750 tv: 1 nM: 1
582.663390000000050 303.293299999999990
f: 1751 tv: 0 nM: 1
397.162170000000000 298.058560000000000
f: 1751 tv: 1 nM: 1
579.261840000000010 303.025600000000000
f: 1752 tv: 0 nM: 1
395.633330000000000 297.895230000000030
f: 1752 tv: 1 nM: 1
576.653080000000050 303.207370000000030
f: 1753 tv: 0 nM: 1
393.780300000000010 297.800509999999970
f: 1753 tv: 1 nM: 1
573.339839999999980 303.105470000000030
f: 1754 tv: 0 nM: 1
391.935000000000000 297.745000000000000
f: 1754 tv: 1 nM: 1
570.792659999999960 303.029080000000020
f: 1755 tv: 0 nM: 1
390.898070000000020 297.592220000000000
f: 1755 tv: 1 nM: 1
567.421879999999990 302.917970000000030
f: 1756 tv: 0 nM: 1
389.613650000000010 297.284089999999990
f: 1756 tv: 1 nM: 1
564.956789999999960 302.971799999999970
f: 1757 tv: 0 nM: 1
388.000000000000000 297.000000000000000
f: 1757 tv: 1 nM: 1
562.270020000000050 302.959900000000000
f: 1758 tv: 0 nM: 1
386.145600000000000 296.497250000000010
f: 1758 tv: 1 nM: 1
559.238519999999990 302.761439999999990
f: 1759 tv: 0 nM: 1
385.750000000000000 296.311860000000020
f: 1759 tv: 1 nM: 1
556.953980000000000 302.697999999999980
f: 1760 tv: 0 nM: 1
384.084990000000000 296.084990000000000
f: 1760 tv: 1 nM: 1
554.572329999999970 302.564059999999980
f: 1761 tv: 0 nM: 1
383.560389999999980 295.920290000000020
f: 1761 tv: 1 nM: 1
552.000000000000000 302.087949999999980
f: 1762 tv: 0 nM: 1
382.250000000000000 295.750000000000000
f: 1762 tv: 1 nM: 1
549.464600000000020 302.075229999999980
f: 1763 tv: 0 nM: 1
381.888610000000030 295.700499999999980
f: 1763 tv: 1 nM: 1
547.089720000000060 301.944459999999990
f: 1764 tv: 0 nM: 1
380.833340000000020 295.031430000000000
f: 1764 tv: 1 nM: 1
545.000000000000000 302.000000000000000
f: 1765 tv: 0 nM: 1
380.157739999999990 294.877990000000010
f: 1765 tv: 1 nM: 1
542.913210000000050 301.929750000000010
f: 1766 tv: 0 nM: 1
379.826540000000020 294.153079999999990
f: 1766 tv: 1 nM: 1
541.001949999999970 301.199610000000010
f: 1767 tv: 0 nM: 1
379.644290000000010 293.925389999999990
f: 1767 tv: 1 nM: 1
538.887820000000030 301.076779999999990
f: 1768 tv: 0 nM: 1
378.963930000000000 293.867799999999990
f: 1768 tv: 1 nM: 1
537.046140000000040 300.488459999999980
f: 1769 tv: 0 nM: 1
378.051089999999990 293.422059999999990
f: 1769 tv: 1 nM: 1
535.176450000000050 300.126039999999990
f: 1770 tv: 0 nM: 1
378.000000000000000 292.913790000000010
f: 1770 tv: 1 nM: 1
533.217099999999960 299.958340000000020
f: 1771 tv: 0 nM: 1
377.842260000000010 292.877990000000010
f: 1771 tv: 1 nM: 1
532.151669999999970 299.864930000000020
f: 1772 tv: 0 nM: 1
377.729370000000020 292.213930000000000
f: 1772 tv: 1 nM: 1
530.241639999999960 299.320830000000000
f: 1773 tv: 0 nM: 1
377.833340000000020 292.000000000000000
f: 1773 tv: 1 nM: 1
529.154970000000050 299.411160000000000
f: 1774 tv: 0 nM: 1
377.846920000000010 291.826540000000020
f: 1774 tv: 1 nM: 1
527.961670000000030 298.784269999999990
f: 1775 tv: 0 nM: 1
377.702639999999970 291.744750000000010
f: 1775 tv: 1 nM: 1
526.696109999999980 298.209049999999990
f: 1776 tv: 0 nM: 1
377.725160000000020 291.236850000000000
f: 1776 tv: 1 nM: 1
525.176450000000050 297.983180000000000
f: 1777 tv: 0 nM: 1
377.897580000000000 290.921690000000010
f: 1777 tv: 1 nM: 1
524.598690000000030 297.844299999999980
f: 1778 tv: 0 nM: 1
378.000000000000000 290.753019999999990
f: 1778 tv: 1 nM: 1
523.303890000000020 297.790959999999980
f: 1779 tv: 0 nM: 1
378.116940000000000 290.611110000000000
f: 1779 tv: 1 nM: 1
522.613519999999990 297.524020000000010
f: 1780 tv: 0 nM: 1
378.555540000000010 289.883330000000000
f: 1780 tv: 1 nM: 1
521.991269999999990 297.233610000000000
f: 1781 tv: 0 nM: 1
379.744750000000010 289.702639999999970
f: 1781 tv: 1 nM: 1
521.254090000000020 296.713410000000010
f: 1782 tv: 0 nM: 1
380.199430000000010 289.632020000000010
f: 1782 tv: 1 nM: 1
520.877140000000050 296.096990000000010
f: 1783 tv: 0 nM: 1
380.455870000000000 289.461760000000030
f: 1783 tv: 1 nM: 1
520.545899999999960 296.000000000000000
f: 1784 tv: 0 nM: 1
381.193330000000000 288.920009999999990
f: 1784 tv: 1 nM: 1
520.082149999999960 295.842989999999990
f: 1785 tv: 0 nM: 1
382.157739999999990 288.877990000000010
f: 1785 tv: 1 nM: 1
519.729799999999950 295.532840000000020
f: 1786 tv: 0 nM: 1
383.582269999999990 288.734190000000010
f: 1786 tv: 1 nM: 1
519.927919999999970 295.111629999999990
f: 1787 tv: 0 nM: 1
384.159580000000010 288.021270000000020
f: 1787 tv: 1 nM: 1
519.980469999999970 294.378049999999970
f: 1788 tv: 0 nM: 1
385.365020000000020 287.411040000000010
f: 1788 tv: 1 nM: 1
520.000000000000000 294.000000000000000
f: 1789 tv: 0 nM: 1
386.278750000000000 287.330440000000010
f: 1789 tv: 1 nM: 1
520.126219999999990 293.873809999999990
f: 1790 tv: 0 nM: 1
387.790129999999980 287.000000000000000
f: 1790 tv: 1 nM: 1
520.765380000000050 293.712710000000020
f: 1791 tv: 0 nM: 1
388.947170000000030 286.947170000000030
f: 1791 tv: 1 nM: 1
521.116089999999990 293.223209999999990
f: 1792 tv: 0 nM: 1
390.107599999999990 286.917730000000010
f: 1792 tv: 1 nM: 1
522.082520000000050 292.568390000000020
f: 1793 tv: 0 nM: 1
391.677219999999980 286.943019999999990
f: 1793 tv: 1 nM: 1
522.584110000000010 292.106810000000000
f: 1794 tv: 0 nM: 1
392.756320000000020 286.572780000000020
f: 1794 tv: 1 nM: 1
523.868830000000000 291.868810000000000
f: 1795 tv: 0 nM: 1
394.118409999999980 285.881590000000020
f: 1795 tv: 1 nM: 1
524.594910000000030 291.594910000000030
f: 1796 tv: 0 nM: 1
395.731479999999980 285.361110000000000
f: 1796 tv: 1 nM: 1
526.009770000000000 291.734129999999990
f: 1797 tv: 0 nM: 1
397.516020000000030 285.163450000000010
f: 1797 tv: 1 nM: 1
527.223330000000030 290.480590000000010
f: 1798 tv: 0 nM: 1
398.621699999999980 284.917759999999990
f: 1798 tv: 1 nM: 1
528.242979999999990 289.920560000000020
f: 1799 tv: 0 nM: 1
400.378109999999990 284.896880000000010
f: 1799 tv: 1 nM: 1
529.953859999999960 289.788850000000020
f: 1800 tv: 0 nM: 1
402.000000000000000 284.839510000000020
f: 1800 tv: 1 nM: 1
531.563110000000050 289.791260000000020
f: 1801 tv: 0 nM: 1
403.721160000000000 284.810909999999980
f: 1801 tv: 1 nM: 1
533.587650000000050 289.438139999999980
f: 1802 tv: 0 nM: 1
405.512209999999980 284.396329999999980
f: 1802 tv: 1 nM: 1
534.969360000000050 288.233490000000020
f: 1803 tv: 0 nM: 1
406.743740000000000 284.137510000000020
f: 1803 tv: 1 nM: 1
537.000000000000000 287.886959999999990
f: 1804 tv: 0 nM: 1
408.631260000000000 283.924989999999980
f: 1804 tv: 1 nM: 1
539.155939999999990 287.674320000000020
f: 1805 tv: 0 nM: 1
410.244390000000010 283.356749999999980
f: 1805 tv: 1 nM: 1
541.257200000000010 287.454320000000000
f: 1806 tv: 0 nM: 1
412.209870000000020 283.000000000000000
f: 1806 tv: 1 nM: 1
543.387389999999980 286.810430000000000
f: 1807 tv: 0 nM: 1
414.060909999999980 283.035250000000020
f: 1807 tv: 1 nM: 1
545.873720000000050 286.224210000000030
f: 1808 tv: 0 nM: 1
415.942079999999980 282.795750000000000
f: 1808 tv: 1 nM: 1
548.085019999999990 285.915010000000000
f: 1809 tv: 0 nM: 1
417.127749999999990 282.788329999999970
f: 1809 tv: 1 nM: 1
550.450500000000030 285.594060000000010
f: 1810 tv: 0 nM: 1
419.095579999999980 282.794130000000000
f: 1810 tv: 1 nM: 1
552.719240000000010 284.925140000000000
f: 1811 tv: 0 nM: 1
420.375000000000000 282.798070000000000
f: 1811 tv: 1 nM: 1
555.000000000000000 284.867340000000010
f: 1812 tv: 0 nM: 1
422.244509999999990 282.123629999999990
f: 1812 tv: 1 nM: 1
557.708980000000000 284.169159999999980
f: 1813 tv: 0 nM: 1
424.018430000000020 281.850010000000000
f: 1813 tv: 1 nM: 1
560.103520000000000 284.209589999999990
f: 1814 tv: 0 nM: 1
425.567659999999990 281.997070000000010
f: 1814 tv: 1 nM: 1
562.654180000000000 284.200930000000030
f: 1815 tv: 0 nM: 1
427.036189999999980 282.148039999999980
f: 1815 tv: 1 nM: 1
564.747799999999980 284.000000000000000
f: 1816 tv: 0 nM: 1
428.295439999999990 281.988650000000010
f: 1816 tv: 1 nM: 1
567.134459999999990 283.912750000000020
f: 1817 tv: 0 nM: 1
429.889770000000000 281.776889999999980
f: 1817 tv: 1 nM: 1
569.971679999999990 283.951020000000030
f: 1818 tv: 0 nM: 1
431.438229999999980 281.944120000000000
f: 1818 tv: 1 nM: 1
571.856379999999940 283.951289999999970
f: 1819 tv: 0 nM: 1
432.019229999999990 282.030210000000010
f: 1819 tv: 1 nM: 1
574.000000000000000 283.833340000000020
f: 1820 tv: 0 nM: 1
433.647920000000000 282.485200000000020
f: 1820 tv: 1 nM: 1
576.085019999999990 283.915010000000000
f: 1821 tv: 0 nM: 1
434.348850000000030 282.424410000000020
f: 1821 tv: 1 nM: 1
578.651370000000040 283.876160000000030
f: 1822 tv: 0 nM: 1
435.715449999999980 282.309390000000010
f: 1822 tv: 1 nM: 1
580.965879999999970 283.674989999999980
f: 1823 tv: 0 nM: 1
436.048920000000010 282.277159999999980
f: 1823 tv: 1 nM: 1
582.868039999999950 283.729159999999980
f: 1824 tv: 0 nM: 1
436.179629999999970 282.781430000000000
f: 1824 tv: 1 nM: 1
584.868039999999950 283.627320000000000
f: 1825 tv: 0 nM: 1
437.000000000000000 282.209870000000020
f: 1825 tv: 1 nM: 1
586.651370000000040 283.573399999999990
f: 1826 tv: 0 nM: 1
437.721589999999990 282.511349999999990
f: 1826 tv: 1 nM: 1
588.800420000000030 283.677640000000000
f: 1827 tv: 0 nM: 1
437.742619999999990 282.816559999999980
f: 1827 tv: 1 nM: 1
590.208129999999980 283.770330000000000
f: 1828 tv: 0 nM: 1
437.784420000000010 282.769470000000010
f: 1828 tv: 1 nM: 1
592.000000000000000 283.745180000000000
f: 1829 tv: 0 nM: 1
437.734739999999990 282.954250000000000
f: 1829 tv: 1 nM: 1
593.252200000000020 283.699130000000030
f: 1830 tv: 0 nM: 1
437.734739999999990 282.954250000000000
f: 1830 tv: 1 nM: 1
594.877140000000050 283.903009999999990
f: 1831 tv: 0 nM: 1
437.325710000000020 283.459990000000000
f: 1831 tv: 1 nM: 1
595.892330000000020 283.923430000000000
f: 1832 tv: 0 nM: 1
436.079680000000000 283.315949999999990
f: 1832 tv: 1 nM: 1
596.877140000000050 283.903009999999990
f: 1833 tv: 0 nM: 1
435.796389999999970 283.796389999999970
f: 1833 tv: 1 nM: 1
597.873780000000010 283.873809999999990
f: 1834 tv: 0 nM: 1
434.694180000000020 283.679629999999970
f: 1834 tv: 1 nM: 1
598.529180000000000 284.338559999999970
f: 1835 tv: 0 nM: 1
433.846920000000010 283.826540000000020
f: 1835 tv: 1 nM: 1
598.798220000000010 284.141270000000020
f: 1836 tv: 0 nM: 1
432.250000000000000 283.750000000000000
f: 1836 tv: 1 nM: 1
599.273559999999970 284.710750000000020
f: 1837 tv: 0 nM: 1
431.306370000000020 283.870090000000000
f: 1837 tv: 1 nM: 1
599.182189999999990 284.944920000000020
f: 1838 tv: 0 nM: 1
429.915010000000000 283.915010000000000
f: 1838 tv: 1 nM: 1
599.184750000000010 285.084780000000020
f: 1839 tv: 0 nM: 1
428.223970000000010 284.255220000000010
f: 1839 tv: 1 nM: 1
599.172789999999960 285.355680000000010
f: 1840 tv: 0 nM: 1
426.309140000000010 284.497310000000030
f: 1840 tv: 1 nM: 1
598.370300000000040 285.983490000000020
f: 1841 tv: 0 nM: 1
424.338230000000010 284.944120000000000
f: 1841 tv: 1 nM: 1
597.748839999999970 285.855189999999990
f: 1842 tv: 0 nM: 1
422.398930000000010 285.601069999999990
f: 1842 tv: 1 nM: 1
597.075320000000030 286.119260000000000
f: 1843 tv: 0 nM: 1
420.336950000000000 285.500000000000000
f: 1843 tv: 1 nM: 1
596.024109999999950 286.866240000000000
f: 1844 tv: 0 nM: 1
418.250000000000000 285.750000000000000
f: 1844 tv: 1 nM: 1
594.774779999999960 287.291319999999980
f: 1845 tv: 0 nM: 1
416.000000000000000 286.000000000000000
f: 1845 tv: 1 nM: 1
593.443539999999980 287.423400000000020
f: 1846 tv: 0 nM: 1
413.868810000000000 285.868810000000000
f: 1846 tv: 1 nM: 1
591.473449999999960 288.106200000000000
f: 1847 tv: 0 nM: 1
411.466680000000000 286.094449999999990
f: 1847 tv: 1 nM: 1
589.648929999999950 288.553189999999970
f: 1848 tv: 0 nM: 1
408.534940000000010 286.287629999999980
f: 1848 tv: 1 nM: 1
587.670650000000020 288.972230000000020
f: 1849 tv: 0 nM: 1
405.656250000000000 286.302090000000020
f: 1849 tv: 1 nM: 1
585.259339999999950 289.726139999999990
f: 1850 tv: 0 nM: 1
402.989690000000000 286.381440000000000
f: 1850 tv: 1 nM: 1
582.910279999999940 289.944459999999990
f: 1851 tv: 0 nM: 1
400.079680000000000 286.288450000000010
f: 1851 tv: 1 nM: 1
580.374450000000020 289.962560000000000
f: 1852 tv: 0 nM: 1
397.278140000000010 287.121890000000010
f: 1852 tv: 1 nM: 1
577.082030000000030 290.578129999999990
f: 1853 tv: 0 nM: 1
393.772980000000020 286.948640000000010
f: 1853 tv: 1 nM: 1
574.195010000000020 291.006230000000020
f: 1854 tv: 0 nM: 1
390.200560000000000 287.355930000000000
f: 1854 tv: 1 nM: 1
571.014220000000020 291.457310000000010
f: 1855 tv: 0 nM: 1
387.343020000000020 287.505800000000020
f: 1855 tv: 1 nM: 1
567.542050000000020 291.672910000000000
f: 1856 tv: 0 nM: 1
383.986569999999970 287.626340000000030
f: 1856 tv: 1 nM: 1
563.930240000000030 291.951169999999990
f: 1857 tv: 0 nM: 1
380.336950000000000 287.500000000000000
f: 1857 tv: 1 nM: 1
560.444700000000010 291.978729999999980
f: 1858 tv: 0 nM: 1
376.812500000000000 287.589659999999980
f: 1858 tv: 1 nM: 1
556.155700000000020 292.598689999999980
f: 1859 tv: 0 nM: 1
373.909580000000010 287.670230000000000
f: 1859 tv: 1 nM: 1
552.706670000000030 292.923220000000010
f: 1860 tv: 0 nM: 1
370.077580000000010 287.295990000000020
f: 1860 tv: 1 nM: 1
548.884459999999990 293.254210000000000
f: 1861 tv: 0 nM: 1
367.055540000000010 287.641419999999980
f: 1861 tv: 1 nM: 1
544.211180000000010 293.953890000000000
f: 1862 tv: 0 nM: 1
363.623539999999990 287.188229999999980
f: 1862 tv: 1 nM: 1
540.634770000000000 294.191309999999990
f: 1863 tv: 0 nM: 1
359.979580000000000 287.826540000000020
f: 1863 tv: 1 nM: 1
536.753910000000020 294.679689999999990
f: 1864 tv: 0 nM: 1
356.549500000000020 288.000000000000000
f: 1864 tv: 1 nM: 1
532.578129999999990 295.082029999999970
f: 1865 tv: 0 nM: 1
353.568690000000000 287.920320000000000
f: 1865 tv: 1 nM: 1
528.376039999999990 295.819090000000020
f: 1866 tv: 0 nM: 1
349.915010000000000 288.084990000000000
f: 1866 tv: 1 nM: 1
524.801209999999970 296.620090000000000
f: 1867 tv: 0 nM: 1
346.031250000000000 288.432279999999990
f: 1867 tv: 1 nM: 1
520.162960000000000 297.247770000000000
f: 1868 tv: 0 nM: 1
342.586119999999990 289.047210000000010
f: 1868 tv: 1 nM: 1
516.706239999999980 297.906250000000000
f: 1869 tv: 0 nM: 1
339.660610000000020 289.715030000000010
f: 1869 tv: 1 nM: 1
512.266790000000010 298.754939999999980
f: 1870 tv: 0 nM: 1
335.846920000000010 290.173459999999980
f: 1870 tv: 1 nM: 1
508.829250000000000 300.000000000000000
f: 1871 tv: 0 nM: 1
333.563600000000010 290.543360000000010
f: 1871 tv: 1 nM: 1
504.924989999999980 300.721439999999970
f: 1872 tv: 0 nM: 1
329.670990000000020 291.647670000000010
f: 1872 tv: 1 nM: 1
500.955690000000000 301.873409999999980
f: 1873 tv: 0 nM: 1
325.915010000000000 291.915010000000000
f: 1873 tv: 1 nM: 1
497.105560000000030 302.894439999999970
f: 1874 tv: 0 nM: 1
323.029690000000020 292.410889999999990
f: 1874 tv: 1 nM: 1
493.269229999999990 304.072659999999980
f: 1875 tv: 0 nM: 1
319.781920000000010 293.441500000000020
f: 1875 tv: 1 nM: 1
490.139500000000000 305.067020000000010
f: 1876 tv: 0 nM: 1
316.476319999999990 294.097379999999990
f: 1876 tv: 1 nM: 1
486.829250000000000 306.000000000000000
f: 1877 tv: 0 nM: 1
313.652310000000000 294.600590000000010
f: 1877 tv: 1 nM: 1
483.183589999999980 307.128910000000020
f: 1878 tv: 0 nM: 1
310.665039999999980 295.553409999999990
f: 1878 tv: 1 nM: 1
479.594119999999980 308.117639999999990
f: 1879 tv: 0 nM: 1
306.860290000000020 295.742639999999990
f: 1879 tv: 1 nM: 1
476.765379999999990 309.192320000000000
f: 1880 tv: 0 nM: 1
303.492920000000030 295.964630000000000
f: 1880 tv: 1 nM: 1
472.980070000000010 309.978090000000010
f: 1881 tv: 0 nM: 1
300.211760000000030 296.923520000000000
f: 1881 tv: 1 nM: 1
469.937040000000020 311.181490000000000
f: 1882 tv: 0 nM: 1
296.896360000000020 297.090669999999990
f: 1882 tv: 1 nM: 1
466.751039999999990 311.943969999999980
f: 1883 tv: 0 nM: 1
293.935000000000000 297.745000000000000
f: 1883 tv: 1 nM: 1
463.744689999999990 312.624120000000000
f: 1884 tv: 0 nM: 1
291.338930000000000 297.872590000000000
f: 1884 tv: 1 nM: 1
460.864289999999980 312.985720000000010
f: 1885 tv: 0 nM: 1
288.000000000000000 298.000000000000000
f: 1885 tv: 1 nM: 1
458.694669999999970 313.907780000000000
f: 1886 tv: 0 nM: 1
285.000000000000000 298.252380000000020
f: 1886 tv: 1 nM: 1
455.542109999999980 313.939570000000000
f: 1887 tv: 0 nM: 1
282.234980000000010 298.084990000000000
f: 1887 tv: 1 nM: 1
452.952209999999980 314.713230000000010
f: 1888 tv: 0 nM: 1
279.879030000000000 298.518829999999980
f: 1888 tv: 1 nM: 1
450.821930000000010 315.041380000000000
f: 1889 tv: 0 nM: 1
277.011959999999990 298.622009999999990
f: 1889 tv: 1 nM: 1
448.208620000000000 315.417269999999970
f: 1890 tv: 0 nM: 1
274.053990000000000 298.957400000000010
f: 1890 tv: 1 nM: 1
446.320220000000010 315.910129999999980
f: 1891 tv: 0 nM: 1
271.845919999999980 298.880800000000020
f: 1891 tv: 1 nM: 1
444.784269999999990 315.961700000000010
f: 1892 tv: 0 nM: 1
268.890629999999990 298.932279999999990
f: 1892 tv: 1 nM: 1
442.506530000000000 316.633969999999980
f: 1893 tv: 0 nM: 1
266.776610000000010 298.882970000000000
f: 1893 tv: 1 nM: 1
441.000000000000000 316.708340000000020
f: 1894 tv: 0 nM: 1
264.738310000000010 298.518680000000020
f: 1894 tv: 1 nM: 1
439.522249999999990 316.727750000000010
f: 1895 tv: 0 nM: 1
262.442780000000030 298.703980000000000
f: 1895 tv: 1 nM: 1
438.788209999999990 316.788209999999990
f: 1896 tv: 0 nM: 1
260.584110000000010 298.043180000000010
f: 1896 tv: 1 nM: 1
437.168520000000000 316.690740000000010
f: 1897 tv: 0 nM: 1
259.034089999999990 298.143190000000000
f: 1897 tv: 1 nM: 1
436.439239999999980 316.550349999999980
f: 1898 tv: 0 nM: 1
257.520840000000020 298.067139999999990
f: 1898 tv: 1 nM: 1
436.081700000000010 316.647060000000010
f: 1899 tv: 0 nM: 1
255.788829999999990 297.953890000000000
f: 1899 tv: 1 nM: 1
435.876590000000020 316.665070000000010
f: 1900 tv: 0 nM: 1
254.685270000000000 297.917419999999990
f: 1900 tv: 1 nM: 1
435.920380000000020 316.643309999999990
f: 1901 tv: 0 nM: 1
253.454129999999990 297.697229999999990
f: 1901 tv: 1 nM: 1
435.920380000000020 316.643309999999990
f: 1902 tv: 0 nM: 1
252.846700000000000 297.780669999999990
f: 1902 tv: 1 nM: 1
436.112579999999980 316.420529999999990
f: 1903 tv: 0 nM: 1
252.046110000000000 297.788850000000020
f: 1903 tv: 1 nM: 1
436.491670000000000 316.471679999999990
f: 1904 tv: 0 nM: 1
251.973680000000000 297.746399999999990
f: 1904 tv: 1 nM: 1
437.596040000000020 316.447020000000010
f: 1905 tv: 0 nM: 1
251.806760000000000 297.528990000000020
f: 1905 tv: 1 nM: 1
438.421780000000010 315.906430000000000
f: 1906 tv: 0 nM: 1
251.296879999999990 297.631680000000020
f: 1906 tv: 1 nM: 1
439.890170000000010 316.426240000000010
f: 1907 tv: 0 nM: 1
251.296879999999990 297.631680000000020
f: 1907 tv: 1 nM: 1
441.230410000000010 315.749210000000010
f: 1908 tv: 0 nM: 1
251.445950000000010 297.563049999999980
f: 1908 tv: 1 nM: 1
442.682399999999970 315.680790000000000
f: 1909 tv: 0 nM: 1
251.936280000000010 297.656859999999990
f: 1909 tv: 1 nM: 1
444.069520000000010 315.720430000000020
f: 1910 tv: 0 nM: 1
252.377320000000000 297.590269999999980
f: 1910 tv: 1 nM: 1
446.154630000000000 315.894499999999990
f: 1911 tv: 0 nM: 1
253.808259999999990 297.788850000000020
f: 1911 tv: 1 nM: 1
448.092440000000010 315.783320000000000
f: 1912 tv: 0 nM: 1
254.081729999999990 297.918270000000010
f: 1912 tv: 1 nM: 1
450.367459999999990 315.783140000000000
f: 1913 tv: 0 nM: 1
255.307880000000010 297.673610000000000
f: 1913 tv: 1 nM: 1
452.973850000000030 315.352939999999990
f: 1914 tv: 0 nM: 1
256.630040000000010 297.807189999999990
f: 1914 tv: 1 nM: 1
455.362120000000000 315.592440000000010
f: 1915 tv: 0 nM: 1
258.107669999999980 297.918670000000020
f: 1915 tv: 1 nM: 1
458.007479999999990 315.480529999999990
f: 1916 tv: 0 nM: 1
259.671420000000010 297.942870000000030
f: 1916 tv: 1 nM: 1
460.796020000000000 315.470860000000020
f: 1917 tv: 0 nM: 1
261.314730000000000 298.002230000000000
f: 1917 tv: 1 nM: 1
463.713379999999970 315.175169999999980
f: 1918 tv: 0 nM: 1
263.165219999999980 297.982599999999990
f: 1918 tv: 1 nM: 1
467.000000000000000 315.141910000000000
f: 1919 tv: 0 nM: 1
265.165219999999980 298.147830000000000
f: 1919 tv: 1 nM: 1
469.754820000000000 315.200319999999980
f: 1920 tv: 0 nM: 1
268.009189999999990 298.720180000000030
f: 1920 tv: 1 nM: 1
472.974920000000000 315.290959999999980
f: 1921 tv: 0 nM: 1
270.115200000000020 298.776490000000020
f: 1921 tv: 1 nM: 1
476.263950000000020 315.340970000000030
f: 1922 tv: 0 nM: 1
272.724580000000000 299.555079999999980
f: 1922 tv: 1 nM: 1
479.000000000000000 315.486539999999990
f: 1923 tv: 0 nM: 1
274.859919999999990 299.691800000000000
f: 1923 tv: 1 nM: 1
482.788209999999990 315.211790000000010
f: 1924 tv: 0 nM: 1
277.918270000000010 299.918270000000010
f: 1924 tv: 1 nM: 1
485.815220000000010 315.566770000000020
f: 1925 tv: 0 nM: 1
280.393190000000000 300.097719999999980
f: 1925 tv: 1 nM: 1
488.963649999999970 315.373690000000010
f: 1926 tv: 0 nM: 1
283.050450000000010 300.173250000000000
f: 1926 tv: 1 nM: 1
492.296780000000010 315.196779999999990
f: 1927 tv: 0 nM: 1
285.899569999999980 300.582580000000010
f: 1927 tv: 1 nM: 1
495.717069999999980 315.827850000000010
f: 1928 tv: 0 nM: 1
288.655179999999970 301.120700000000000
f: 1928 tv: 1 nM: 1
498.771239999999980 315.944459999999990
f: 1929 tv: 0 nM: 1
291.593439999999990 301.320710000000020
f: 1929 tv: 1 nM: 1
501.621950000000030 316.015260000000010
f: 1930 tv: 0 nM: 1
294.461369999999990 301.820470000000000
f: 1930 tv: 1 nM: 1
504.246890000000010 316.034359999999990
f: 1931 tv: 0 nM: 1
297.321109999999980 301.825440000000010
f: 1931 tv: 1 nM: 1
507.049010000000010 315.937900000000010
f: 1932 tv: 0 nM: 1
300.043580000000020 301.956419999999980
f: 1932 tv: 1 nM: 1
509.455319999999970 315.879730000000000
f: 1933 tv: 0 nM: 1
302.817380000000010 302.095640000000000
f: 1933 tv: 1 nM: 1
511.948060000000000 315.961029999999990
f: 1934 tv: 0 nM: 1
305.331790000000010 302.439239999999980
f: 1934 tv: 1 nM: 1
514.285030000000010 315.775480000000020
f: 1935 tv: 0 nM: 1
307.982669999999980 302.299500000000020
f: 1935 tv: 1 nM: 1
516.158810000000020 315.844330000000010
f: 1936 tv: 0 nM: 1
310.367129999999970 302.412170000000000
f: 1936 tv: 1 nM: 1
518.038570000000050 316.085570000000020
f: 1937 tv: 0 nM: 1
312.899569999999980 302.745729999999980
f: 1937 tv: 1 nM: 1
519.684200000000030 315.950650000000000
f: 1938 tv: 0 nM: 1
314.979370000000020 303.442659999999990
f: 1938 tv: 1 nM: 1
520.915470000000030 315.494599999999990
f: 1939 tv: 0 nM: 1
317.075229999999980 303.668150000000030
f: 1939 tv: 1 nM: 1
522.194340000000010 315.524900000000000
f: 1940 tv: 0 nM: 1
319.000000000000000 303.800869999999970
f: 1940 tv: 1 nM: 1
523.135740000000060 315.292849999999990
f: 1941 tv: 0 nM: 1
320.957580000000010 303.881680000000020
f: 1941 tv: 1 nM: 1
524.125850000000010 315.427160000000010
f: 1942 tv: 0 nM: 1
322.782899999999980 303.958340000000020
f: 1942 tv: 1 nM: 1
524.961670000000030 315.410579999999980
f: 1943 tv: 0 nM: 1
324.000000000000000 303.833340000000020
f: 1943 tv: 1 nM: 1
525.003600000000010 315.380429999999990
f: 1944 tv: 0 nM: 1
325.571750000000010 303.821750000000010
f: 1944 tv: 1 nM: 1
525.183170000000020 315.478029999999990
f: 1945 tv: 0 nM: 1
327.067990000000010 303.997799999999980
f: 1945 tv: 1 nM: 1
525.136049999999950 315.590120000000010
f: 1946 tv: 0 nM: 1
328.341250000000000 304.045009999999990
f: 1946 tv: 1 nM: 1
525.104979999999950 316.127869999999970
f: 1947 tv: 0 nM: 1
329.207209999999980 304.117129999999970
f: 1947 tv: 1 nM: 1
524.739990000000030 316.000000000000000
f: 1948 tv: 0 nM: 1
329.918270000000010 304.081729999999990
f: 1948 tv: 1 nM: 1
524.174189999999950 316.277010000000020
f: 1949 tv: 0 nM: 1
330.584110000000010 304.043180000000010
f: 1949 tv: 1 nM: 1
523.118590000000040 316.589420000000020
f: 1950 tv: 0 nM: 1
331.050450000000010 304.173250000000000
f: 1950 tv: 1 nM: 1
522.577999999999970 316.567380000000010
f: 1951 tv: 0 nM: 1
331.364469999999980 304.060760000000020
f: 1951 tv: 1 nM: 1
521.000000000000000 316.850010000000000
f: 1952 tv: 0 nM: 1
332.084990000000000 304.084990000000000
f: 1952 tv: 1 nM: 1
519.744869999999990 316.826540000000020
f: 1953 tv: 0 nM: 1
332.000000000000000 304.166659999999980
f: 1953 tv: 1 nM: 1
518.750000000000000 316.884770000000000
f: 1954 tv: 0 nM: 1
332.047970000000020 304.391419999999980
f: 1954 tv: 1 nM: 1
517.059880000000020 316.926060000000010
f: 1955 tv: 0 nM: 1
331.962859999999980 304.393550000000000
f: 1955 tv: 1 nM: 1
514.952149999999960 317.101069999999990
f: 1956 tv: 0 nM: 1
331.983490000000020 304.856139999999980
f: 1956 tv: 1 nM: 1
513.059880000000020 317.073939999999990
f: 1957 tv: 0 nM: 1
332.028959999999980 304.497369999999990
f: 1957 tv: 1 nM: 1
511.027769999999980 317.331480000000000
f: 1958 tv: 0 nM: 1
331.512020000000010 305.454320000000000
f: 1958 tv: 1 nM: 1
509.003719999999990 317.391790000000010
f: 1959 tv: 0 nM: 1
331.142850000000010 305.500000000000000
f: 1959 tv: 1 nM: 1
506.913209999999990 317.929750000000010
f: 1960 tv: 0 nM: 1
330.792080000000000 305.460390000000020
f: 1960 tv: 1 nM: 1
504.576750000000000 318.051879999999980
f: 1961 tv: 0 nM: 1
330.792080000000000 305.460390000000020
f: 1961 tv: 1 nM: 1
502.305360000000010 318.293880000000000
f: 1962 tv: 0 nM: 1
330.153079999999990 305.826540000000020
f: 1962 tv: 1 nM: 1
499.674620000000000 318.681980000000010
f: 1963 tv: 0 nM: 1
330.067720000000010 305.911470000000010
f: 1963 tv: 1 nM: 1
497.333980000000000 318.795810000000020
f: 1964 tv: 0 nM: 1
330.067720000000010 305.911470000000010
f: 1964 tv: 1 nM: 1
495.897490000000000 318.828460000000010
f: 1965 tv: 0 nM: 1
329.237979999999990 305.954320000000000
f: 1965 tv: 1 nM: 1
493.088349999999990 319.242979999999990
f: 1966 tv: 0 nM: 1
328.600010000000000 306.085719999999980
f: 1966 tv: 1 nM: 1
491.122830000000020 319.903009999999990
f: 1967 tv: 0 nM: 1
328.213169999999990 306.318420000000000
f: 1967 tv: 1 nM: 1
489.000000000000000 320.000000000000000
f: 1968 tv: 0 nM: 1
328.100010000000000 306.835300000000020
f: 1968 tv: 1 nM: 1
487.089749999999980 320.055540000000010
f: 1969 tv: 0 nM: 1
328.100010000000000 306.835300000000020
f: 1969 tv: 1 nM: 1
485.393950000000020 320.950740000000000
f: 1970 tv: 0 nM: 1
328.146419999999980 307.348050000000000
f: 1970 tv: 1 nM: 1
483.480529999999990 321.608209999999990
f: 1971 tv: 0 nM: 1
328.084990000000000 307.915010000000000
f: 1971 tv: 1 nM: 1
482.730770000000010 321.927340000000020
