# Supplementary material for: Action Sport Cameras as an Instrument to Perform a 3D Underwater Motion Analysis
Source: PLoS One. 2016 Aug 11;11(8):e0160490. doi: 10.1371/journal.pone.0160490 (PMC4981397; doi:10.1371/journal.pone.0160490)
Supplement: S1 Supporting Information — S1.1_Calibration Quality > S1.1.1_Underwater > S1.1.1.1_Highres > S1.1.1.1.1_Calibration > File A. This is the BUNDLE_CameraParameters. This is the camera calibration parameters. File B. This is the Triad. This is the 2D coordinates of the waterproof orthogonal triad structure carrying nine spherical black markers. File C. This is the WandCalibration. This is the 2D coordinates of the wand structure carrying one spherical black marker. S1.1.1.1.2_Accuracy > File D. This is the Trial_1. This is the 2D coordinates of the first rigid bar test acquisition, carrying two markers at known distance. File E. This is the Trial_2. This is the 2D coordinates of the second rigid bar test acquisition, carrying two markers at known distance. File F. This is the Trial_3. This is the 2D coordinates of the third rigid bar test acquisition, carrying two markers at known distance. File G. This is the Trial_4. This is the 2D coordinates of the fourth rigid bar test acquisition, carrying two markers at known distance. File H. This is the Trial_5. This is the 2D coordinates of the fifth rigid bar test acquisition, carrying two markers at known distance. File I. This is the MotionSequence3D_Trial_1. This is the 3D coordinates of the first rigid bar test acquisition. File J. This is the MotionSequence3D_Trial_2. This is the 3D coordinates of the second rigid bar test acquisition. File K. This is the MotionSequence3D_Trial_3. This is the 3D coordinates of the third rigid bar test acquisition. File L. This is the MotionSequence3D_Trial_4. This is the 3D coordinates of the fourth rigid bar test acquisition. File M. This is the MotionSequence3D_Trial_5. This is the 3D coordinates of the fifth rigid bar test acquisition. S1.1.1.2_Lowres > S1.1.1.2.1_Calibration > File N. This is the BUNDLE_CameraParameters. This is the camera calibration parameters. File O. This is the Triad. This is the 2D coordinates of the waterproof orthogonal triad structure carrying nine spherical black markers. File P. Th [file pone.0160490.s001.zip › S1_SupportingInformation/S1.1_Calibration_Quality/S1.1.1_Underwater/S1.1.1.2_Lowres/S1.1.1.2.2_Accuracy/File Q.txt]

782 2
f: 0 tv: 0 nM: 2
0.000000000000000 0.000000000000000
0.000000000000000 0.000000000000000
f: 0 tv: 1 nM: 2
0.000000000000000 0.000000000000000
0.000000000000000 0.000000000000000
f: 1 tv: 0 nM: 2
298.250000000000000 404.500000000000000
294.250000000000000 341.500000000000000
f: 1 tv: 1 nM: 2
414.250000000000000 441.750000000000000
413.250000000000000 367.500000000000000
f: 2 tv: 0 nM: 2
295.681820000000020 404.642850000000010
291.677219999999980 341.056980000000010
f: 2 tv: 1 nM: 2
411.304440000000000 441.431120000000020
410.368409999999980 367.026310000000020
f: 3 tv: 0 nM: 2
293.095579999999980 404.794130000000000
289.730529999999990 341.038909999999990
f: 3 tv: 1 nM: 2
409.401310000000020 441.923250000000000
408.765350000000010 367.646939999999970
f: 4 tv: 0 nM: 2
290.741150000000000 404.695040000000010
287.843200000000020 340.905329999999990
f: 4 tv: 1 nM: 2
407.217100000000020 441.958340000000020
406.913209999999990 367.929750000000010
f: 5 tv: 0 nM: 2
288.820130000000010 404.859710000000010
285.920320000000000 341.315920000000010
f: 5 tv: 1 nM: 2
405.490810000000010 442.288999999999990
405.209749999999990 367.832640000000030
f: 6 tv: 0 nM: 2
286.318179999999980 404.759729999999990
284.145600000000000 341.502749999999990
f: 6 tv: 1 nM: 2
403.935000000000000 443.489989999999980
404.661160000000000 367.867770000000010
f: 7 tv: 0 nM: 2
284.631039999999980 404.834470000000010
282.294429999999980 341.394439999999970
f: 7 tv: 1 nM: 2
402.554050000000020 443.644139999999990
403.000000000000000 368.000000000000000
f: 8 tv: 0 nM: 2
282.621699999999980 404.917759999999990
280.766660000000000 341.077789999999990
f: 8 tv: 1 nM: 2
401.415889999999990 443.956819999999990
402.187740000000020 368.545439999999990
f: 9 tv: 0 nM: 2
281.461029999999990 404.811680000000020
279.051019999999990 341.108859999999990
f: 9 tv: 1 nM: 2
399.919800000000010 444.080199999999990
400.884610000000010 368.603850000000020
f: 10 tv: 0 nM: 2
279.086329999999980 404.938840000000030
277.647859999999980 341.766140000000010
f: 10 tv: 1 nM: 2
398.881129999999980 444.647550000000020
400.060150000000020 368.646610000000010
f: 11 tv: 0 nM: 2
277.734739999999990 404.954250000000000
276.190859999999990 341.604829999999990
f: 11 tv: 1 nM: 2
397.416319999999980 445.075499999999980
399.062500000000000 368.867639999999990
f: 12 tv: 0 nM: 2
275.892400000000010 405.082269999999990
274.322229999999990 341.594449999999990
f: 12 tv: 1 nM: 2
396.859919999999990 445.756469999999980
398.632110000000010 369.449189999999990
f: 13 tv: 0 nM: 2
274.000000000000000 405.160489999999980
272.545439999999990 341.602260000000000
f: 13 tv: 1 nM: 2
395.820620000000020 445.899110000000010
397.298830000000010 369.478520000000000
f: 14 tv: 0 nM: 2
272.075740000000000 405.230320000000010
271.711549999999990 341.546690000000010
f: 14 tv: 1 nM: 2
395.086790000000010 446.070249999999990
397.086790000000010 369.805790000000000
f: 15 tv: 0 nM: 2
271.000000000000000 405.107149999999990
270.118409999999980 341.881590000000020
f: 15 tv: 1 nM: 2
394.722440000000010 446.722440000000010
396.790250000000010 369.832640000000030
f: 16 tv: 0 nM: 2
269.082269999999990 405.892400000000010
268.715910000000010 341.670439999999990
f: 16 tv: 1 nM: 2
394.355900000000020 447.532739999999990
396.602080000000000 369.868740000000000
f: 17 tv: 0 nM: 2
268.000000000000000 407.000000000000000
267.911470000000010 342.067720000000010
f: 17 tv: 1 nM: 2
393.447810000000000 447.882600000000020
396.502009999999980 370.302000000000020
f: 18 tv: 0 nM: 2
266.107599999999990 406.917730000000010
266.921690000000010 341.897580000000000
f: 18 tv: 1 nM: 2
393.086790000000010 448.070249999999990
395.661859999999990 370.338140000000010
f: 19 tv: 0 nM: 2
265.000000000000000 407.000000000000000
265.796389999999970 342.203610000000030
f: 19 tv: 1 nM: 2
393.060490000000020 448.209690000000020
395.183589999999980 370.562500000000000
f: 20 tv: 0 nM: 2
263.892400000000010 407.082269999999990
264.168639999999980 342.852080000000000
f: 20 tv: 1 nM: 2
392.790250000000010 449.832640000000030
395.339540000000000 370.873139999999980
f: 21 tv: 0 nM: 2
262.101650000000010 407.689570000000000
263.590059999999990 342.779510000000020
f: 21 tv: 1 nM: 2
392.913209999999990 449.929750000000010
395.710359999999980 370.986210000000030
f: 22 tv: 0 nM: 2
261.738499999999990 408.204009999999980
262.319279999999990 343.000000000000000
f: 22 tv: 1 nM: 2
393.000000000000000 450.000000000000000
396.561770000000020 371.555790000000000
f: 23 tv: 0 nM: 2
260.000000000000000 408.839510000000020
261.937130000000020 343.037140000000020
f: 23 tv: 1 nM: 2
392.790010000000000 451.221990000000010
396.790470000000030 371.813289999999990
f: 24 tv: 0 nM: 2
259.734739999999990 408.954250000000000
260.769929999999990 343.435580000000020
f: 24 tv: 1 nM: 2
393.242680000000010 451.771970000000010
396.993990000000000 371.931730000000020
f: 25 tv: 0 nM: 2
258.265260000000010 409.045750000000000
260.102420000000000 343.078309999999990
f: 25 tv: 1 nM: 2
393.260310000000000 451.946289999999980
397.046139999999980 372.488459999999980
f: 26 tv: 0 nM: 2
257.760650000000000 409.558499999999980
259.760650000000000 343.420230000000000
f: 26 tv: 1 nM: 2
394.337310000000000 452.611110000000000
398.046749999999970 372.708620000000000
f: 27 tv: 0 nM: 2
256.148869999999990 409.957859999999980
259.308899999999990 343.693730000000020
f: 27 tv: 1 nM: 2
394.841279999999980 453.595239999999990
398.836329999999980 373.026979999999980
f: 28 tv: 0 nM: 2
255.948929999999990 410.212370000000020
258.084990000000000 343.915010000000000
f: 28 tv: 1 nM: 2
395.000000000000000 453.861789999999980
399.101069999999990 372.898930000000010
f: 29 tv: 0 nM: 2
254.885860000000010 410.831509999999980
258.000000000000000 344.000000000000000
f: 29 tv: 1 nM: 2
395.906009999999980 454.421049999999980
400.075710000000020 373.294010000000010
f: 30 tv: 0 nM: 2
254.319279999999990 411.000000000000000
257.911470000000010 344.067720000000010
f: 30 tv: 1 nM: 2
396.952209999999980 454.713230000000010
400.937009999999990 373.509549999999990
f: 31 tv: 0 nM: 2
253.972230000000000 411.277769999999980
257.755609999999990 344.199430000000010
f: 31 tv: 1 nM: 2
397.478819999999980 455.533909999999990
402.339999999999970 374.120000000000000
f: 32 tv: 0 nM: 2
253.647860000000010 411.766110000000030
257.262880000000000 344.262880000000000
f: 32 tv: 1 nM: 2
399.000000000000000 455.861789999999980
403.265440000000010 374.554530000000000
f: 33 tv: 0 nM: 2
253.678370000000000 412.081079999999990
257.154630000000000 344.613400000000010
f: 33 tv: 1 nM: 2
399.906009999999980 456.353389999999990
404.797790000000020 374.588230000000010
f: 34 tv: 0 nM: 2
252.997500000000000 412.442500000000000
257.257569999999990 344.393950000000020
f: 34 tv: 1 nM: 2
401.047790000000020 456.713230000000010
406.177309999999980 374.851069999999990
f: 35 tv: 0 nM: 2
252.880680000000010 412.869320000000020
257.000000000000000 344.899990000000000
f: 35 tv: 1 nM: 2
402.690740000000010 456.831480000000000
407.149290000000010 374.821930000000010
f: 36 tv: 0 nM: 2
252.776600000000000 412.882970000000000
257.000000000000000 345.000000000000000
f: 36 tv: 1 nM: 2
403.941890000000000 457.262330000000020
409.000000000000000 374.850010000000000
f: 37 tv: 0 nM: 2
252.634800000000010 413.551480000000030
257.718079999999990 345.601069999999990
f: 37 tv: 1 nM: 2
405.046389999999970 457.824590000000000
410.864289999999980 374.985720000000010
f: 38 tv: 0 nM: 2
252.239360000000000 413.558499999999980
257.663050000000000 345.500000000000000
f: 38 tv: 1 nM: 2
407.000000000000000 457.861789999999980
412.255100000000030 374.826540000000020
f: 39 tv: 0 nM: 2
252.957950000000010 413.850460000000000
258.079900000000010 345.523190000000000
f: 39 tv: 1 nM: 2
408.612210000000000 457.931089999999980
413.734379999999990 374.810760000000020
f: 40 tv: 0 nM: 2
253.225010000000000 414.106810000000000
258.582580000000010 345.568820000000020
f: 40 tv: 1 nM: 2
410.398889999999990 458.170959999999980
415.101069999999990 374.898930000000010
f: 41 tv: 0 nM: 2
253.812500000000000 414.343750000000000
259.601069999999990 345.601069999999990
f: 41 tv: 1 nM: 2
412.088649999999970 458.510650000000000
417.173070000000000 374.826930000000000
f: 42 tv: 0 nM: 2
254.145250000000000 414.606139999999980
259.888610000000030 345.700499999999980
f: 42 tv: 1 nM: 2
414.088649999999970 458.510650000000000
419.545590000000000 374.714540000000000
f: 43 tv: 0 nM: 2
254.211760000000000 414.923520000000000
260.250000000000000 345.750000000000000
f: 43 tv: 1 nM: 2
415.953890000000000 458.631190000000000
421.521669999999970 374.875000000000000
f: 44 tv: 0 nM: 2
255.794279999999990 415.060000000000000
261.888610000000030 345.700499999999980
f: 44 tv: 1 nM: 2
418.254520000000010 458.610110000000020
423.358430000000000 374.607509999999990
f: 45 tv: 0 nM: 2
256.110230000000000 415.217739999999990
262.606139999999980 345.813690000000010
f: 45 tv: 1 nM: 2
419.955170000000010 458.627590000000000
425.167300000000010 374.377810000000010
f: 46 tv: 0 nM: 2
256.792080000000000 415.559419999999990
263.888610000000030 345.700499999999980
f: 46 tv: 1 nM: 2
421.921879999999990 458.664920000000000
427.200010000000020 374.238459999999980
f: 47 tv: 0 nM: 2
257.839999999999970 415.670009999999990
264.606139999999980 345.813690000000010
f: 47 tv: 1 nM: 2
424.343320000000010 458.551060000000010
429.454220000000020 373.796690000000010
f: 48 tv: 0 nM: 2
258.385560000000000 415.731350000000020
265.886349999999990 345.714659999999980
f: 48 tv: 1 nM: 2
426.083890000000000 458.496640000000010
431.903169999999990 373.582730000000030
f: 49 tv: 0 nM: 2
259.452389999999980 415.838100000000000
267.000000000000000 345.811919999999990
f: 49 tv: 1 nM: 2
428.481690000000010 458.542109999999980
434.013430000000030 373.305360000000010
f: 50 tv: 0 nM: 2
261.000000000000000 415.912840000000020
268.000000000000000 346.000000000000000
f: 50 tv: 1 nM: 2
430.723880000000010 458.410460000000000
436.271970000000010 373.390199999999990
f: 51 tv: 0 nM: 2
262.084990000000000 415.915010000000000
269.915010000000000 346.084990000000000
f: 51 tv: 1 nM: 2
432.761199999999970 458.503719999999990
438.289370000000020 373.292820000000010
f: 52 tv: 0 nM: 2
263.541659999999980 416.237730000000000
271.314730000000000 346.082580000000010
f: 52 tv: 1 nM: 2
434.843290000000020 458.503719999999990
440.898930000000010 373.101069999999990
f: 53 tv: 0 nM: 2
265.094600000000010 416.243260000000020
272.084990000000000 346.084990000000000
f: 53 tv: 1 nM: 2
437.000000000000000 458.489140000000020
442.855860000000010 373.145910000000010
f: 54 tv: 0 nM: 2
266.522740000000000 416.959110000000010
274.020420000000000 346.173459999999980
f: 54 tv: 1 nM: 2
439.044770000000030 458.473880000000010
444.973790000000010 373.040219999999980
f: 55 tv: 0 nM: 2
267.946320000000010 417.175140000000000
275.790799999999990 346.423459999999980
f: 55 tv: 1 nM: 2
440.966920000000020 458.404420000000020
447.071930000000010 373.071930000000010
f: 56 tv: 0 nM: 2
269.356450000000000 417.391079999999990
277.369449999999970 346.623139999999980
f: 56 tv: 1 nM: 2
443.156709999999980 458.503719999999990
449.173070000000000 373.173070000000000
f: 57 tv: 0 nM: 2
271.294400000000000 417.485990000000020
279.409299999999970 347.620090000000000
f: 57 tv: 1 nM: 2
444.966920000000020 458.404420000000020
451.301699999999980 373.140690000000010
f: 58 tv: 0 nM: 2
273.361910000000020 417.766660000000000
281.000000000000000 347.559419999999990
f: 58 tv: 1 nM: 2
447.077209999999980 458.558839999999980
453.426510000000010 373.105740000000030
f: 59 tv: 0 nM: 2
275.156830000000010 417.938629999999990
283.192659999999990 347.811919999999990
f: 59 tv: 1 nM: 2
449.321559999999980 458.319700000000010
455.803069999999990 373.101009999999970
f: 60 tv: 0 nM: 2
277.127230000000000 418.082580000000010
284.965269999999980 348.043979999999980
f: 60 tv: 1 nM: 2
452.104159999999980 458.108340000000000
458.140930000000030 373.114109999999980
f: 61 tv: 0 nM: 2
278.507510000000020 418.522490000000000
287.153290000000030 348.115569999999990
f: 61 tv: 1 nM: 2
454.060090000000000 457.998049999999980
460.083890000000000 373.261750000000010
f: 62 tv: 0 nM: 2
280.319279999999990 419.000000000000000
288.799069999999970 348.411220000000010
f: 62 tv: 1 nM: 2
455.673740000000010 458.088810000000020
462.416960000000020 373.234980000000010
f: 63 tv: 0 nM: 2
282.211760000000030 418.923520000000000
291.147609999999990 348.366670000000000
f: 63 tv: 1 nM: 2
457.215730000000010 457.961700000000010
464.382749999999990 373.293090000000010
f: 64 tv: 0 nM: 2
284.319279999999990 419.000000000000000
293.443179999999980 348.647740000000000
f: 64 tv: 1 nM: 2
459.492920000000030 457.258850000000000
466.699650000000020 373.300349999999980
f: 65 tv: 0 nM: 2
287.109379999999990 418.932279999999990
295.566829999999980 349.355619999999990
f: 65 tv: 1 nM: 2
461.579130000000020 457.010800000000020
468.778380000000030 373.250000000000000
f: 66 tv: 0 nM: 2
289.623749999999970 419.618810000000000
297.356139999999980 349.672180000000030
f: 66 tv: 1 nM: 2
463.494719999999970 456.896120000000000
470.734980000000010 373.157260000000010
f: 67 tv: 0 nM: 2
291.717620000000010 419.352329999999990
299.952029999999980 349.608580000000020
f: 67 tv: 1 nM: 2
465.424260000000000 456.920439999999990
472.793490000000020 373.000000000000000
f: 68 tv: 0 nM: 2
293.760409999999980 419.479159999999980
301.935000000000000 349.745000000000000
f: 68 tv: 1 nM: 2
467.362790000000020 456.494350000000000
474.878570000000020 373.000000000000000
f: 69 tv: 0 nM: 2
296.024720000000000 419.233520000000000
304.000000000000000 349.653079999999990
f: 69 tv: 1 nM: 2
469.215730000000010 455.961700000000010
476.750000000000000 372.778380000000030
f: 70 tv: 0 nM: 2
297.922059999999990 419.228479999999990
306.002630000000010 349.523680000000010
f: 70 tv: 1 nM: 2
471.119230000000020 455.323089999999980
478.757290000000010 372.618620000000020
f: 71 tv: 0 nM: 2
300.055240000000030 419.043610000000000
308.172419999999990 349.687189999999990
f: 71 tv: 1 nM: 2
473.163670000000020 454.973020000000020
480.761019999999970 372.496339999999980
f: 72 tv: 0 nM: 2
303.000000000000000 419.000000000000000
311.207920000000000 349.628719999999990
f: 72 tv: 1 nM: 2
475.079560000000010 454.575740000000000
482.629700000000010 371.550749999999990
f: 73 tv: 0 nM: 2
305.775669999999990 418.697299999999980
313.837620000000020 349.621120000000020
f: 73 tv: 1 nM: 2
477.000000000000000 453.861789999999980
484.829250000000000 372.000000000000000
f: 74 tv: 0 nM: 2
308.088529999999990 418.265629999999990
315.953890000000000 349.788850000000020
f: 74 tv: 1 nM: 2
479.108279999999980 453.541350000000020
486.705570000000020 371.153720000000020
f: 75 tv: 0 nM: 2
310.350529999999990 418.432979999999990
317.981960000000020 349.600529999999990
f: 75 tv: 1 nM: 2
481.103999999999980 452.896000000000020
488.660460000000000 371.029850000000010
f: 76 tv: 0 nM: 2
312.570710000000020 418.353549999999980
320.088529999999990 349.520840000000020
f: 76 tv: 1 nM: 2
482.917910000000010 452.630589999999980
490.416659999999980 370.806820000000020
f: 77 tv: 0 nM: 2
315.433719999999990 418.348050000000000
322.546569999999970 349.526950000000000
f: 77 tv: 1 nM: 2
484.817380000000010 452.000000000000000
491.968320000000010 370.734980000000010
f: 78 tv: 0 nM: 2
317.796389999999970 418.203610000000030
325.488890000000030 349.816680000000020
f: 78 tv: 1 nM: 2
486.414460000000020 451.958340000000020
493.204189999999980 370.666020000000000
f: 79 tv: 0 nM: 2
320.100010000000000 418.835300000000020
327.750000000000000 349.750000000000000
f: 79 tv: 1 nM: 2
488.000000000000000 451.745180000000000
495.118620000000020 370.589420000000020
f: 80 tv: 0 nM: 2
322.860290000000020 418.090700000000030
330.084990000000000 349.915010000000000
f: 80 tv: 1 nM: 2
489.709690000000020 451.084690000000020
497.115389999999990 370.488459999999980
f: 81 tv: 0 nM: 2
325.087650000000000 418.782469999999990
332.203610000000030 349.796389999999970
f: 81 tv: 1 nM: 2
491.273439999999990 450.621089999999980
499.183589999999980 370.234379999999990
f: 82 tv: 0 nM: 2
327.744750000000010 418.297360000000030
334.637020000000010 349.848570000000000
f: 82 tv: 1 nM: 2
493.176480000000030 450.126039999999990
501.060090000000000 370.439910000000000
f: 83 tv: 0 nM: 2
329.882970000000000 418.180850000000020
337.000000000000000 350.000000000000000
f: 83 tv: 1 nM: 2
495.209749999999990 449.832640000000030
502.834020000000010 370.022280000000020
f: 84 tv: 0 nM: 2
332.088529999999990 418.067720000000010
339.833340000000020 350.000000000000000
f: 84 tv: 1 nM: 2
496.913209999999990 449.929750000000010
504.711059999999970 369.768430000000020
f: 85 tv: 0 nM: 2
334.693629999999980 418.036769999999990
341.846920000000010 350.000000000000000
f: 85 tv: 1 nM: 2
498.753940000000000 448.753940000000000
506.399229999999990 369.340300000000010
f: 86 tv: 0 nM: 2
337.596920000000010 417.923459999999980
343.796389999999970 349.796389999999970
f: 86 tv: 1 nM: 2
500.506350000000000 448.002110000000020
508.348419999999980 369.088590000000010
f: 87 tv: 0 nM: 2
339.755429999999990 417.880429999999990
346.088529999999990 349.932279999999990
f: 87 tv: 1 nM: 2
502.167449999999970 447.853479999999990
509.500000000000000 368.745970000000000
f: 88 tv: 0 nM: 2
341.948910000000010 417.787629999999980
348.173459999999980 349.846920000000010
f: 88 tv: 1 nM: 2
503.668090000000010 447.413790000000010
511.169339999999980 368.354829999999990
f: 89 tv: 0 nM: 2
344.238890000000030 417.511109999999970
350.297360000000030 349.744750000000010
f: 89 tv: 1 nM: 2
505.419429999999980 446.489690000000000
513.191280000000010 368.078250000000030
f: 90 tv: 0 nM: 2
346.783320000000000 417.109980000000010
353.127410000000000 349.829320000000000
f: 90 tv: 1 nM: 2
507.269229999999990 445.927340000000020
514.983209999999990 367.857149999999990
f: 91 tv: 0 nM: 2
349.567900000000010 416.944459999999990
355.750000000000000 349.979580000000000
f: 91 tv: 1 nM: 2
509.234649999999990 445.712710000000020
516.978820000000040 367.555079999999980
f: 92 tv: 0 nM: 2
351.734739999999990 416.954250000000000
357.868810000000000 349.868810000000000
f: 92 tv: 1 nM: 2
511.116940000000000 444.879030000000000
518.697139999999990 367.286589999999990
f: 93 tv: 0 nM: 2
354.000000000000000 417.000000000000000
360.173459999999980 349.846920000000010
f: 93 tv: 1 nM: 2
512.910279999999940 444.055540000000010
520.398440000000050 366.863279999999970
f: 94 tv: 0 nM: 2
356.265260000000010 416.954250000000000
362.020420000000000 349.673459999999980
f: 94 tv: 1 nM: 2
514.460879999999970 443.934779999999990
522.000000000000000 366.647060000000010
f: 95 tv: 0 nM: 2
358.157739999999990 416.877990000000010
364.046110000000000 349.788850000000020
f: 95 tv: 1 nM: 2
516.063719999999990 443.656859999999990
523.585510000000000 365.958340000000020
f: 96 tv: 0 nM: 2
360.865140000000000 416.398039999999980
366.250000000000000 349.750000000000000
f: 96 tv: 1 nM: 2
517.289120000000030 443.067380000000010
525.086789999999950 365.929750000000010
f: 97 tv: 0 nM: 2
363.049680000000020 416.350979999999990
369.463750000000000 349.611389999999970
f: 97 tv: 1 nM: 2
519.160089999999970 442.208340000000020
527.176450000000050 365.873960000000010
f: 98 tv: 0 nM: 2
365.514709999999980 416.155880000000020
371.601069999999990 349.601069999999990
f: 98 tv: 1 nM: 2
521.278749999999950 441.960170000000010
528.993709999999960 365.409670000000010
f: 99 tv: 0 nM: 2
367.809140000000010 415.970430000000020
373.561100000000010 349.461119999999990
f: 99 tv: 1 nM: 2
522.859919999999990 441.756469999999980
530.674009999999950 365.062009999999990
f: 100 tv: 0 nM: 2
369.835390000000020 415.155269999999970
375.680729999999980 349.000000000000000
f: 100 tv: 1 nM: 2
523.772519999999990 440.943690000000000
532.550839999999990 364.713410000000010
f: 101 tv: 0 nM: 2
371.803040000000010 415.084839999999990
377.913299999999990 349.037570000000020
f: 101 tv: 1 nM: 2
525.892330000000020 440.090910000000010
533.945979999999960 364.169010000000010
f: 102 tv: 0 nM: 2
373.944759999999970 414.956390000000000
380.044649999999990 348.877990000000010
f: 102 tv: 1 nM: 2
527.415889999999990 439.956819999999990
535.365230000000000 363.965210000000010
f: 103 tv: 0 nM: 2
375.942079999999980 414.795750000000000
382.100010000000000 348.835300000000020
f: 103 tv: 1 nM: 2
528.942869999999970 439.500000000000000
536.982610000000020 363.869570000000010
f: 104 tv: 0 nM: 2
377.942079999999980 414.795750000000000
384.000000000000000 348.753019999999990
f: 104 tv: 1 nM: 2
530.806330000000000 438.432430000000010
538.987489999999980 363.529180000000000
f: 105 tv: 0 nM: 2
380.000000000000000 414.753019999999990
386.000000000000000 348.753019999999990
f: 105 tv: 1 nM: 2
532.584110000000010 438.043180000000010
540.911129999999960 362.497930000000000
f: 106 tv: 0 nM: 2
382.083340000000020 414.366670000000000
388.157739999999990 348.877990000000010
f: 106 tv: 1 nM: 2
534.046140000000040 437.788850000000020
542.817630000000010 362.055790000000000
f: 107 tv: 0 nM: 2
384.558989999999990 414.227539999999980
390.100010000000000 348.835300000000020
f: 107 tv: 1 nM: 2
535.904660000000040 437.435580000000020
543.955630000000040 361.955600000000000
f: 108 tv: 0 nM: 2
386.118409999999980 413.881590000000020
392.090419999999990 348.372349999999980
f: 108 tv: 1 nM: 2
536.899540000000000 436.568480000000020
545.570429999999990 361.802280000000000
f: 109 tv: 0 nM: 2
388.288450000000010 413.920320000000000
394.000000000000000 348.288050000000000
f: 109 tv: 1 nM: 2
538.782900000000040 436.041659999999980
547.273130000000040 361.561680000000020
f: 110 tv: 0 nM: 2
390.190859999999990 413.524200000000010
395.922210000000010 348.377779999999970
f: 110 tv: 1 nM: 2
540.546749999999970 435.691590000000020
549.056519999999980 361.582609999999990
f: 111 tv: 0 nM: 2
392.652440000000010 413.359739999999990
397.932279999999990 348.088529999999990
f: 111 tv: 1 nM: 2
542.000000000000000 435.369779999999990
550.810970000000000 360.949189999999990
f: 112 tv: 0 nM: 2
394.416659999999980 413.583340000000020
399.981170000000020 348.233859999999990
f: 112 tv: 1 nM: 2
543.861080000000020 434.401520000000000
552.437500000000000 360.549989999999980
f: 113 tv: 0 nM: 2
396.265260000000010 413.045750000000000
402.000000000000000 348.000000000000000
f: 113 tv: 1 nM: 2
545.868830000000000 434.131190000000000
554.275080000000000 360.386480000000010
f: 114 tv: 0 nM: 2
399.000000000000000 413.000000000000000
404.180850000000020 347.882970000000000
f: 114 tv: 1 nM: 2
547.454100000000040 434.000000000000000
555.739749999999960 359.851589999999990
f: 115 tv: 0 nM: 2
400.417730000000010 412.848110000000020
405.932279999999990 347.911470000000010
f: 115 tv: 1 nM: 2
549.207949999999980 433.628719999999990
557.348629999999960 359.573399999999990
f: 116 tv: 0 nM: 2
403.000000000000000 412.892850000000010
407.830660000000020 347.787629999999980
f: 116 tv: 1 nM: 2
551.246459999999960 432.671359999999990
559.043270000000010 359.396120000000000
f: 117 tv: 0 nM: 2
405.550320000000000 412.729550000000020
410.049989999999980 347.655550000000010
f: 117 tv: 1 nM: 2
552.527529999999960 431.963320000000010
561.136539999999970 358.560909999999980
f: 118 tv: 0 nM: 2
407.429019999999980 412.806460000000020
411.858700000000000 347.570650000000000
f: 118 tv: 1 nM: 2
554.602300000000010 431.602260000000000
562.685240000000020 358.082580000000010
f: 119 tv: 0 nM: 2
409.000000000000000 412.892850000000010
413.837620000000020 347.621120000000020
f: 119 tv: 1 nM: 2
556.065000000000050 431.670009999999990
564.211180000000010 357.953890000000000
f: 120 tv: 0 nM: 2
411.512209999999980 412.469510000000010
416.000000000000000 347.385859999999980
f: 120 tv: 1 nM: 2
558.066649999999980 431.077789999999990
566.000000000000000 357.745180000000000
f: 121 tv: 0 nM: 2
413.112910000000000 412.070949999999980
417.788239999999970 346.923520000000000
f: 121 tv: 1 nM: 2
560.000000000000000 430.166659999999980
567.960199999999990 357.278750000000000
f: 122 tv: 0 nM: 2
415.029270000000000 411.667539999999970
419.842260000000010 346.877990000000010
f: 122 tv: 1 nM: 2
562.035709999999990 429.873809999999990
569.839479999999980 356.825679999999980
f: 123 tv: 0 nM: 2
417.044829999999990 411.082760000000010
422.057680000000000 346.332429999999990
f: 123 tv: 1 nM: 2
563.903080000000050 429.576540000000020
571.763310000000050 355.944459999999990
f: 124 tv: 0 nM: 2
419.224490000000000 410.874149999999990
423.863400000000010 345.688139999999980
f: 124 tv: 1 nM: 2
565.784970000000040 428.245000000000000
573.801450000000050 355.617219999999970
f: 125 tv: 0 nM: 2
421.560000000000000 410.720000000000030
425.711549999999990 345.546690000000010
f: 125 tv: 1 nM: 2
567.647830000000000 427.647859999999980
575.305539999999950 354.916659999999980
f: 126 tv: 0 nM: 2
423.601069999999990 409.601069999999990
427.771939999999970 344.897670000000010
f: 126 tv: 1 nM: 2
569.822940000000020 426.375000000000000
577.592710000000010 353.756100000000000
f: 127 tv: 0 nM: 2
425.622099999999990 409.343020000000020
429.630429999999990 344.453430000000030
f: 127 tv: 1 nM: 2
571.265750000000030 425.891910000000000
578.992979999999990 353.464780000000020
f: 128 tv: 0 nM: 2
427.677219999999980 408.943019999999990
431.733520000000000 343.854400000000000
f: 128 tv: 1 nM: 2
573.978389999999990 424.754059999999980
580.837830000000050 352.058560000000000
f: 129 tv: 0 nM: 2
429.689570000000000 408.101650000000010
434.000000000000000 343.134279999999990
f: 129 tv: 1 nM: 2
575.094600000000010 423.756739999999980
582.939269999999960 351.626160000000030
f: 130 tv: 0 nM: 2
431.138309999999990 407.021270000000020
435.790129999999980 343.000000000000000
f: 130 tv: 1 nM: 2
577.680730000000040 423.000000000000000
584.611629999999990 350.714290000000010
f: 131 tv: 0 nM: 2
433.734739999999990 407.045750000000000
437.845520000000020 342.266849999999980
f: 131 tv: 1 nM: 2
579.192689999999970 422.105500000000010
586.265139999999970 349.969760000000010
f: 132 tv: 0 nM: 2
435.978119999999990 406.709380000000010
439.948910000000010 341.970430000000020
f: 132 tv: 1 nM: 2
581.161929999999980 421.595239999999990
588.562189999999990 349.325350000000010
f: 133 tv: 0 nM: 2
437.829189999999980 406.602480000000010
441.702639999999970 341.744750000000010
f: 133 tv: 1 nM: 2
582.776610000000010 420.882970000000000
590.265689999999950 348.152159999999980
f: 134 tv: 0 nM: 2
439.833340000000020 406.404760000000010
443.601069999999990 341.601069999999990
f: 134 tv: 1 nM: 2
584.460630000000040 419.942139999999990
592.081729999999990 347.918270000000010
f: 135 tv: 0 nM: 2
442.067720000000010 405.755220000000010
445.790129999999980 340.864199999999980
f: 135 tv: 1 nM: 2
587.094910000000030 419.673610000000000
594.046140000000040 347.788850000000020
f: 136 tv: 0 nM: 2
443.834380000000010 405.128109999999990
447.541139999999980 340.598110000000020
f: 136 tv: 1 nM: 2
588.896610000000010 418.127410000000000
596.094600000000010 346.770260000000010
f: 137 tv: 0 nM: 2
446.000000000000000 404.839510000000020
449.617830000000030 340.278750000000000
f: 137 tv: 1 nM: 2
590.500000000000000 417.771030000000000
598.085019999999990 346.084990000000000
f: 138 tv: 0 nM: 2
448.000000000000000 404.839510000000020
451.809140000000010 339.970430000000020
f: 138 tv: 1 nM: 2
592.302550000000000 417.382049999999990
599.873780000000010 345.873809999999990
f: 139 tv: 0 nM: 2
450.082269999999990 404.753170000000010
453.441010000000010 339.755609999999990
f: 139 tv: 1 nM: 2
594.414920000000050 416.452119999999980
602.000000000000000 345.745180000000000
f: 140 tv: 0 nM: 2
452.072229999999990 404.094449999999990
455.000000000000000 339.680729999999980
f: 140 tv: 1 nM: 2
596.158750000000050 415.642850000000010
603.714659999999980 344.113650000000010
f: 141 tv: 0 nM: 2
454.048920000000010 403.722840000000020
457.052829999999970 338.947170000000030
f: 141 tv: 1 nM: 2
598.172239999999990 415.205570000000020
605.788819999999990 343.953890000000000
f: 142 tv: 0 nM: 2
456.165619999999990 403.128109999999990
459.083919999999980 338.940549999999970
f: 142 tv: 1 nM: 2
600.136600000000040 414.311860000000020
607.094600000000010 343.756739999999980
f: 143 tv: 0 nM: 2
458.102420000000000 403.078309999999990
460.954560000000010 338.916080000000020
f: 143 tv: 1 nM: 2
602.118410000000040 413.881590000000020
609.247560000000020 343.466029999999990
f: 144 tv: 0 nM: 2
460.209870000000020 403.000000000000000
462.383730000000010 338.098850000000030
f: 144 tv: 1 nM: 2
604.059750000000010 413.342409999999970
610.775330000000050 342.407500000000030
f: 145 tv: 0 nM: 2
463.000000000000000 403.000000000000000
464.533320000000000 337.905550000000010
f: 145 tv: 1 nM: 2
606.180730000000040 412.753019999999990
612.747799999999980 342.000000000000000
f: 146 tv: 0 nM: 2
464.140629999999990 402.709380000000010
466.366670000000000 337.761109999999970
f: 146 tv: 1 nM: 2
607.953129999999990 412.098970000000010
614.131170000000000 341.720309999999980
f: 147 tv: 0 nM: 2
466.232939999999990 401.806820000000020
468.145600000000000 337.277469999999990
f: 147 tv: 1 nM: 2
610.101070000000050 411.377659999999990
616.242679999999950 340.918119999999990
f: 148 tv: 0 nM: 2
468.025849999999990 401.479890000000010
470.053380000000000 337.210660000000020
f: 148 tv: 1 nM: 2
612.000000000000000 411.297880000000020
617.833309999999980 340.000000000000000
f: 149 tv: 0 nM: 2
470.157739999999990 400.967260000000010
472.000000000000000 336.753019999999990
f: 149 tv: 1 nM: 2
614.000000000000000 410.913790000000010
619.868830000000000 339.868810000000000
f: 150 tv: 0 nM: 2
472.319279999999990 401.000000000000000
473.914760000000000 336.482939999999990
f: 150 tv: 1 nM: 2
616.000000000000000 410.000000000000000
621.846919999999950 339.826540000000020
f: 151 tv: 0 nM: 2
474.209870000000020 401.000000000000000
475.646880000000010 336.350280000000000
f: 151 tv: 1 nM: 2
617.948909999999960 409.341400000000020
623.365170000000030 339.566160000000020
f: 152 tv: 0 nM: 2
476.102420000000000 400.921690000000010
476.212370000000020 335.948910000000010
f: 152 tv: 1 nM: 2
619.705569999999970 409.394439999999970
625.142879999999990 339.376190000000010
f: 153 tv: 0 nM: 2
477.942079999999980 400.795750000000000
478.159580000000010 336.021270000000020
f: 153 tv: 1 nM: 2
621.842279999999960 408.877990000000010
626.875000000000000 338.280669999999990
f: 154 tv: 0 nM: 2
479.734739999999990 400.820130000000010
479.911470000000010 335.932279999999990
f: 154 tv: 1 nM: 2
624.155579999999990 408.377779999999970
628.153080000000050 338.173459999999980
f: 155 tv: 0 nM: 2
481.503199999999990 400.862180000000020
480.879430000000010 335.820589999999980
f: 155 tv: 1 nM: 2
625.515560000000050 408.067349999999980
630.000000000000000 338.000000000000000
f: 156 tv: 0 nM: 2
482.947170000000030 400.947170000000030
482.212370000000020 335.948910000000010
f: 156 tv: 1 nM: 2
627.744140000000020 407.991179999999990
632.000000000000000 338.000000000000000
f: 157 tv: 0 nM: 2
484.000000000000000 400.839510000000020
484.000000000000000 336.000000000000000
f: 157 tv: 1 nM: 2
629.449460000000040 408.156920000000010
633.868830000000000 337.868810000000000
f: 158 tv: 0 nM: 2
485.892400000000010 400.917730000000010
484.898070000000020 335.956300000000000
f: 158 tv: 1 nM: 2
631.125000000000000 407.793360000000010
635.750000000000000 337.750000000000000
f: 159 tv: 0 nM: 2
487.734739999999990 400.954250000000000
485.920439999999990 336.448849999999990
f: 159 tv: 1 nM: 2
632.302059999999980 407.656250000000000
636.984069999999970 337.975010000000000
f: 160 tv: 0 nM: 2
488.947170000000030 400.947170000000030
487.580989999999990 336.388280000000010
f: 160 tv: 1 nM: 2
634.255250000000050 407.702639999999970
638.582580000000010 337.743130000000010
f: 161 tv: 0 nM: 2
490.000000000000000 401.755429999999990
488.102420000000000 336.921690000000010
f: 161 tv: 1 nM: 2
636.187500000000000 407.656250000000000
639.962890000000020 337.878719999999990
f: 162 tv: 0 nM: 2
491.448849999999990 401.852260000000000
489.680729999999980 337.000000000000000
f: 162 tv: 1 nM: 2
637.960510000000000 407.702639999999970
641.914980000000010 337.915010000000000
f: 163 tv: 0 nM: 2
492.290219999999980 402.261509999999990
490.000000000000000 337.385859999999980
f: 163 tv: 1 nM: 2
639.979609999999980 407.826540000000020
643.700500000000030 337.888610000000030
f: 164 tv: 0 nM: 2
493.461029999999990 402.811680000000020
490.352140000000020 337.647859999999980
f: 164 tv: 1 nM: 2
641.868830000000000 407.868810000000000
645.360840000000050 338.035370000000000
f: 165 tv: 0 nM: 2
494.057920000000020 402.795750000000000
491.796389999999970 337.796389999999970
f: 165 tv: 1 nM: 2
643.714659999999980 408.113650000000010
646.166690000000020 338.000000000000000
f: 166 tv: 0 nM: 2
495.052829999999970 403.052829999999970
492.000000000000000 338.000000000000000
f: 166 tv: 1 nM: 2
645.680730000000040 408.867459999999990
647.922180000000030 338.686309999999990
f: 167 tv: 0 nM: 2
495.997369999999990 403.523680000000010
492.453309999999990 338.288450000000010
f: 167 tv: 1 nM: 2
646.922850000000040 408.460109999999990
649.574280000000040 338.633670000000000
f: 168 tv: 0 nM: 2
496.322229999999990 403.716680000000000
493.713439999999990 338.792390000000010
f: 168 tv: 1 nM: 2
648.657590000000030 408.853270000000010
650.888370000000010 339.341860000000000
f: 169 tv: 0 nM: 2
496.837580000000000 404.751590000000020
493.734739999999990 338.954250000000000
f: 169 tv: 1 nM: 2
650.138310000000050 409.340419999999990
652.131170000000000 339.720309999999980
f: 170 tv: 0 nM: 2
497.621890000000010 404.896880000000010
493.875000000000000 339.210240000000000
f: 170 tv: 1 nM: 2
651.750000000000000 409.750000000000000
653.868830000000000 339.720309999999980
f: 171 tv: 0 nM: 2
497.790129999999980 405.000000000000000
494.016300000000000 339.456509999999980
f: 171 tv: 1 nM: 2
653.526430000000000 409.947080000000030
654.743039999999950 339.895840000000020
f: 172 tv: 0 nM: 2
498.067720000000010 405.911470000000010
494.084990000000000 339.915010000000000
f: 172 tv: 1 nM: 2
654.154049999999980 410.880800000000020
656.166690000000020 340.000000000000000
f: 173 tv: 0 nM: 2
498.000000000000000 406.753019999999990
494.153079999999990 340.173459999999980
f: 173 tv: 1 nM: 2
655.845950000000020 410.880800000000020
657.000000000000000 340.113040000000010
f: 174 tv: 0 nM: 2
497.942079999999980 406.795750000000000
494.155550000000010 340.377779999999970
f: 174 tv: 1 nM: 2
656.956300000000060 411.446590000000010
657.904660000000040 341.435580000000020
f: 175 tv: 0 nM: 2
497.919890000000010 407.171269999999990
494.148930000000010 340.542539999999970
f: 175 tv: 1 nM: 2
657.827329999999960 412.048979999999970
659.584169999999970 341.698030000000020
f: 176 tv: 0 nM: 2
497.915010000000000 407.915010000000000
493.903079999999990 341.576540000000020
f: 176 tv: 1 nM: 2
659.444150000000040 412.776549999999990
660.081729999999990 341.918270000000010
f: 177 tv: 0 nM: 2
497.901149999999970 408.436039999999990
493.717289999999990 341.693730000000020
f: 177 tv: 1 nM: 2
660.000000000000000 412.913790000000010
661.072630000000000 341.927340000000020
f: 178 tv: 0 nM: 2
497.734739999999990 408.954250000000000
492.370450000000010 341.694300000000000
f: 178 tv: 1 nM: 2
661.000000000000000 413.538090000000010
662.000000000000000 342.000000000000000
f: 179 tv: 0 nM: 2
496.265260000000010 408.954250000000000
492.173459999999980 341.846920000000010
f: 179 tv: 1 nM: 2
662.000000000000000 413.745180000000000
662.848269999999960 342.318390000000020
f: 180 tv: 0 nM: 2
496.000000000000000 409.160489999999980
492.000000000000000 342.000000000000000
f: 180 tv: 1 nM: 2
662.085019999999990 414.084990000000000
663.279540000000000 342.197720000000000
f: 181 tv: 0 nM: 2
495.800569999999990 409.755609999999990
491.345579999999980 342.129910000000000
f: 181 tv: 1 nM: 2
663.712520000000040 414.442500000000000
664.130859999999980 343.392519999999990
f: 182 tv: 0 nM: 2
494.199430000000010 410.244390000000010
490.255249999999990 342.297360000000030
f: 182 tv: 1 nM: 2
664.019350000000030 415.099460000000020
664.811339999999970 343.720460000000000
f: 183 tv: 0 nM: 2
493.942079999999980 410.795750000000000
489.845919999999980 342.880800000000020
f: 183 tv: 1 nM: 2
664.334960000000020 415.785709999999990
665.868830000000000 343.868810000000000
f: 184 tv: 0 nM: 2
492.386349999999990 411.284089999999990
488.594730000000030 343.452639999999970
f: 184 tv: 1 nM: 2
665.177490000000030 416.292509999999990
665.914980000000010 343.915010000000000
f: 185 tv: 0 nM: 2
491.787629999999980 411.830660000000020
487.953890000000000 343.788850000000020
f: 185 tv: 1 nM: 2
665.560610000000000 417.424260000000000
666.782900000000040 343.958340000000020
f: 186 tv: 0 nM: 2
490.155550000000010 412.377779999999970
486.598570000000000 343.810090000000000
f: 186 tv: 1 nM: 2
666.000000000000000 417.745180000000000
667.006099999999950 344.591459999999980
f: 187 tv: 0 nM: 2
489.119320000000020 412.869320000000020
485.832519999999990 343.908880000000010
f: 187 tv: 1 nM: 2
666.341249999999950 417.954990000000010
667.348629999999960 345.655980000000000
f: 188 tv: 0 nM: 2
487.800509999999970 413.780300000000010
484.153079999999990 344.173459999999980
f: 188 tv: 1 nM: 2
666.844060000000010 419.555049999999990
668.000000000000000 345.745180000000000
f: 189 tv: 0 nM: 2
486.234039999999990 414.361690000000010
483.466490000000020 345.533509999999980
f: 189 tv: 1 nM: 2
667.089720000000060 419.944459999999990
668.634770000000000 345.965210000000010
f: 190 tv: 0 nM: 2
484.172210000000010 415.350010000000000
482.000000000000000 345.833340000000020
f: 190 tv: 1 nM: 2
667.098150000000030 421.467289999999990
668.832030000000030 346.578129999999990
f: 191 tv: 0 nM: 2
483.708770000000020 415.842769999999970
480.522159999999990 346.046809999999990
f: 191 tv: 1 nM: 2
667.378360000000040 422.000000000000000
669.050420000000030 347.826750000000000
f: 192 tv: 0 nM: 2
482.000000000000000 416.913790000000010
479.804350000000000 347.315220000000010
f: 192 tv: 1 nM: 2
667.617129999999970 423.635130000000000
669.567440000000030 348.016270000000020
f: 193 tv: 0 nM: 2
480.203610000000030 417.796389999999970
478.166659999999980 348.000000000000000
f: 193 tv: 1 nM: 2
667.911439999999970 424.265629999999990
670.046939999999950 349.617369999999990
f: 194 tv: 0 nM: 2
478.857539999999970 419.027919999999990
477.123839999999970 348.754669999999980
f: 194 tv: 1 nM: 2
668.180119999999990 425.746460000000010
670.631170000000000 350.143430000000020
f: 195 tv: 0 nM: 2
477.034089999999990 419.956819999999990
475.915010000000000 349.915010000000000
f: 195 tv: 1 nM: 2
668.360170000000040 427.409940000000010
670.941829999999980 351.773709999999990
f: 196 tv: 0 nM: 2
475.861690000000010 421.638309999999990
474.417080000000000 350.263820000000010
f: 196 tv: 1 nM: 2
668.823549999999950 428.016820000000000
671.288760000000020 352.625980000000030
f: 197 tv: 0 nM: 2
473.944759999999970 423.043610000000000
473.127230000000000 351.801330000000010
f: 197 tv: 1 nM: 2
668.877140000000050 429.903009999999990
671.548639999999980 353.840700000000030
f: 198 tv: 0 nM: 2
472.317259999999980 424.324860000000000
471.854159999999980 353.479159999999980
f: 198 tv: 1 nM: 2
668.991329999999950 431.756530000000000
672.411129999999960 355.345030000000010
f: 199 tv: 0 nM: 2
470.276639999999990 425.751280000000010
470.793180000000010 354.197720000000000
f: 199 tv: 1 nM: 2
669.150449999999980 433.535399999999980
672.714290000000010 356.591279999999980
f: 200 tv: 0 nM: 2
469.017940000000010 427.169220000000000
469.161900000000000 355.680940000000020
f: 200 tv: 1 nM: 2
669.422910000000000 435.357480000000010
673.000000000000000 358.000000000000000
f: 201 tv: 0 nM: 2
467.914890000000010 428.462769999999980
468.010159999999980 357.474609999999980
f: 201 tv: 1 nM: 2
669.587710000000020 436.478060000000030
673.388429999999970 359.605160000000010
f: 202 tv: 0 nM: 2
465.833340000000020 430.000000000000000
466.685270000000000 357.997770000000000
f: 202 tv: 1 nM: 2
670.000000000000000 438.000000000000000
673.927370000000000 360.730770000000010
f: 203 tv: 0 nM: 2
464.209169999999970 431.576540000000020
465.453280000000010 359.691590000000020
f: 203 tv: 1 nM: 2
670.584110000000010 439.956819999999990
674.910279999999940 362.055540000000010
f: 204 tv: 0 nM: 2
462.654049999999980 432.878390000000020
464.045900000000020 360.236719999999990
f: 204 tv: 1 nM: 2
670.790280000000050 441.832640000000030
675.118770000000040 363.764590000000000
f: 205 tv: 0 nM: 2
461.094600000000010 433.855860000000010
462.941440000000000 361.720730000000000
f: 205 tv: 1 nM: 2
671.150449999999980 443.535399999999980
675.411439999999970 364.769679999999990
f: 206 tv: 0 nM: 2
459.564360000000020 435.430700000000000
461.759889999999980 362.299500000000020
f: 206 tv: 1 nM: 2
671.343510000000040 444.542689999999990
676.701289999999970 365.870760000000020
f: 207 tv: 0 nM: 2
457.915010000000000 435.915010000000000
460.513399999999990 363.187500000000000
f: 207 tv: 1 nM: 2
671.315669999999950 445.887729999999980
677.309259999999990 366.831480000000000
f: 208 tv: 0 nM: 2
456.047970000000020 437.532840000000020
459.314730000000000 363.917419999999990
f: 208 tv: 1 nM: 2
672.514710000000040 447.313019999999990
677.447810000000000 367.804350000000000
f: 209 tv: 0 nM: 2
454.792790000000020 437.882870000000030
457.898100000000000 364.161130000000010
f: 209 tv: 1 nM: 2
672.913210000000050 447.929750000000010
678.750000000000000 368.505740000000000
f: 210 tv: 0 nM: 2
453.656099999999980 438.791020000000000
457.205469999999990 365.394990000000010
f: 210 tv: 1 nM: 2
673.127929999999990 448.919280000000010
679.064390000000000 368.848480000000000
f: 211 tv: 0 nM: 2
452.000000000000000 439.833340000000020
456.000000000000000 365.745180000000000
f: 211 tv: 1 nM: 2
673.447810000000000 449.726069999999990
679.422119999999950 369.393430000000020
f: 212 tv: 0 nM: 2
450.084990000000000 439.915010000000000
455.000000000000000 365.886959999999990
f: 212 tv: 1 nM: 2
674.726559999999950 450.621089999999980
680.817440000000030 369.694459999999990
f: 213 tv: 0 nM: 2
448.804260000000000 441.337280000000020
454.044400000000000 366.044400000000000
f: 213 tv: 1 nM: 2
674.913210000000050 451.929750000000010
681.420529999999990 370.757749999999990
f: 214 tv: 0 nM: 2
447.155980000000000 441.674320000000020
452.623989999999990 366.713410000000010
f: 214 tv: 1 nM: 2
675.365360000000010 452.488459999999980
682.575740000000000 371.079560000000010
f: 215 tv: 0 nM: 2
445.873809999999990 441.873809999999990
451.521180000000020 367.415250000000010
f: 215 tv: 1 nM: 2
676.341680000000000 453.312500000000000
683.163509999999970 371.287600000000000
f: 216 tv: 0 nM: 2
444.515289999999990 442.762020000000010
450.967100000000020 367.958340000000020
f: 216 tv: 1 nM: 2
677.000000000000000 454.000000000000000
684.913210000000050 371.929750000000010
f: 217 tv: 0 nM: 2
443.366240000000000 443.712710000000020
449.879730000000000 367.794800000000010
f: 217 tv: 1 nM: 2
678.423099999999980 454.484620000000010
685.842409999999970 372.465579999999990
f: 218 tv: 0 nM: 2
442.126190000000010 443.873809999999990
449.089749999999980 368.055540000000010
f: 218 tv: 1 nM: 2
678.902339999999980 455.632810000000010
686.925169999999980 372.757290000000010
f: 219 tv: 0 nM: 2
441.176480000000030 444.126039999999990
448.537350000000000 368.443969999999980
f: 219 tv: 1 nM: 2
679.702390000000040 455.853180000000010
688.026849999999970 373.026860000000000
f: 220 tv: 0 nM: 2
440.063719999999990 445.656859999999990
447.845120000000010 369.092930000000020
f: 220 tv: 1 nM: 2
681.089420000000020 456.742709999999990
688.981630000000000 373.301480000000030
f: 221 tv: 0 nM: 2
438.730770000000010 445.927340000000020
446.831849999999970 369.836270000000010
f: 221 tv: 1 nM: 2
682.000000000000000 457.581729999999990
690.765009999999960 374.449250000000010
f: 222 tv: 0 nM: 2
437.558560000000000 446.166659999999980
446.000000000000000 370.000000000000000
f: 222 tv: 1 nM: 2
683.047789999999960 458.713230000000010
691.377320000000050 374.713750000000000
f: 223 tv: 0 nM: 2
436.586950000000000 447.673920000000010
445.230320000000010 370.588590000000010
f: 223 tv: 1 nM: 2
684.148929999999950 459.106380000000000
692.898929999999950 375.101069999999990
f: 224 tv: 0 nM: 2
435.303890000000020 448.032320000000030
444.761439999999990 370.761439999999990
f: 224 tv: 1 nM: 2
685.343020000000020 460.343020000000020
694.638919999999980 375.464810000000000
f: 225 tv: 0 nM: 2
435.138430000000030 448.688019999999990
444.542910000000010 371.549350000000000
f: 225 tv: 1 nM: 2
686.958620000000000 460.821930000000010
696.105530000000040 376.120360000000010
f: 226 tv: 0 nM: 2
434.451320000000010 449.716830000000020
443.548679999999990 371.840700000000030
f: 226 tv: 1 nM: 2
688.711239999999980 461.451540000000020
697.228579999999970 376.517850000000010
f: 227 tv: 0 nM: 2
433.209749999999990 449.832640000000030
443.176480000000030 371.873960000000010
f: 227 tv: 1 nM: 2
690.223389999999990 462.617030000000000
699.101070000000050 376.898930000000010
f: 228 tv: 0 nM: 2
432.761439999999990 450.761439999999990
442.970149999999990 372.660460000000000
f: 228 tv: 1 nM: 2
691.178040000000010 462.958620000000000
700.898929999999950 377.101069999999990
f: 229 tv: 0 nM: 2
431.739719999999980 451.819639999999990
442.750000000000000 372.921629999999990
f: 229 tv: 1 nM: 2
693.132629999999950 463.914280000000020
702.539549999999960 377.651090000000010
f: 230 tv: 0 nM: 2
431.083680000000020 452.137450000000000
442.563570000000030 373.661009999999980
f: 230 tv: 1 nM: 2
695.000000000000000 464.850010000000000
704.251650000000040 378.590610000000030
f: 231 tv: 0 nM: 2
430.354829999999990 453.133060000000000
441.791659999999980 374.058319999999980
f: 231 tv: 1 nM: 2
696.670840000000000 465.163670000000020
705.953129999999990 378.696170000000000
f: 232 tv: 0 nM: 2
429.875580000000010 453.702760000000010
441.320310000000010 374.753910000000020
f: 232 tv: 1 nM: 2
698.170039999999970 466.615659999999990
707.778140000000010 379.069549999999990
f: 233 tv: 0 nM: 2
429.035160000000020 454.429689999999990
441.168520000000000 374.957400000000010
f: 233 tv: 1 nM: 2
700.030819999999950 466.878240000000010
709.896120000000000 379.561680000000020
f: 234 tv: 0 nM: 2
428.833340000000020 455.318179999999980
440.965910000000010 375.454560000000010
f: 234 tv: 1 nM: 2
702.000000000000000 468.032379999999990
711.775150000000050 380.347469999999990
f: 235 tv: 0 nM: 2
428.823519999999970 455.873960000000010
441.063480000000030 375.694459999999990
f: 235 tv: 1 nM: 2
704.000000000000000 468.698669999999990
713.918270000000010 380.647060000000010
f: 236 tv: 0 nM: 2
428.831480000000000 456.690740000000010
440.950809999999990 376.143430000000020
f: 236 tv: 1 nM: 2
706.105530000000040 468.852260000000000
716.082760000000010 381.043060000000030
f: 237 tv: 0 nM: 2
428.290309999999980 457.084690000000020
441.047790000000020 376.713230000000010
f: 237 tv: 1 nM: 2
708.182739999999970 469.565519999999990
718.397950000000040 381.119050000000020
f: 238 tv: 0 nM: 2
427.892850000000010 457.948420000000000
441.286769999999990 377.047790000000020
f: 238 tv: 1 nM: 2
710.845760000000040 470.735810000000010
720.764829999999960 381.570740000000000
f: 239 tv: 0 nM: 2
427.512909999999980 458.673430000000000
441.153720000000020 377.183319999999980
f: 239 tv: 1 nM: 2
712.940119999999980 470.926060000000010
722.479310000000050 382.183110000000000
f: 240 tv: 0 nM: 2
427.234620000000010 459.292300000000010
441.374480000000010 377.947360000000000
f: 240 tv: 1 nM: 2
714.946839999999950 471.354609999999980
724.587520000000040 382.393739999999980
f: 241 tv: 0 nM: 2
427.215730000000010 459.961700000000010
441.690220000000010 378.440220000000010
f: 241 tv: 1 nM: 2
717.104979999999950 472.480439999999990
727.058229999999980 382.784240000000010
f: 242 tv: 0 nM: 2
427.319860000000010 460.496339999999980
442.397580000000000 378.678830000000000
f: 242 tv: 1 nM: 2
719.781070000000000 472.784299999999970
729.071900000000030 382.928069999999990
f: 243 tv: 0 nM: 2
428.118710000000020 460.910059999999990
443.000000000000000 378.850010000000000
f: 243 tv: 1 nM: 2
722.456360000000020 473.218110000000020
731.879699999999960 383.107820000000000
f: 244 tv: 0 nM: 2
428.191129999999990 461.853270000000010
442.940159999999990 379.073939999999990
f: 244 tv: 1 nM: 2
724.957520000000050 473.856200000000000
734.270809999999980 383.091340000000000
f: 245 tv: 0 nM: 2
428.786499999999990 462.896000000000020
443.955989999999990 379.413729999999990
f: 245 tv: 1 nM: 2
727.753299999999970 474.478760000000020
736.824769999999940 383.385859999999980
f: 246 tv: 0 nM: 2
428.961119999999990 463.338900000000020
444.838469999999970 380.326930000000000
f: 246 tv: 1 nM: 2
730.329529999999980 474.767850000000010
739.478150000000030 383.696869999999990
f: 247 tv: 0 nM: 2
429.711549999999990 464.103850000000020
445.378420000000010 380.782530000000010
f: 247 tv: 1 nM: 2
733.495000000000000 475.165010000000000
742.164179999999990 384.128690000000010
f: 248 tv: 0 nM: 2
430.618620000000020 464.757290000000010
446.430119999999990 380.790309999999980
f: 248 tv: 1 nM: 2
736.009639999999990 475.798070000000000
744.608029999999990 384.311739999999990
f: 249 tv: 0 nM: 2
430.994539999999970 465.257290000000010
447.147060000000010 381.077209999999980
f: 249 tv: 1 nM: 2
739.079830000000020 476.642360000000000
747.541929999999980 384.706450000000020
f: 250 tv: 0 nM: 2
432.265960000000010 466.333340000000020
448.553560000000000 381.432129999999970
f: 250 tv: 1 nM: 2
741.838679999999950 476.925810000000010
749.922360000000030 384.875760000000010
f: 251 tv: 0 nM: 2
433.115230000000000 466.750000000000000
449.624149999999990 381.828250000000030
f: 251 tv: 1 nM: 2
744.928099999999970 476.928069999999990
752.457520000000050 384.892150000000020
f: 252 tv: 0 nM: 2
434.878570000000020 467.000000000000000
450.953579999999990 382.571440000000000
f: 252 tv: 1 nM: 2
747.625790000000050 477.000000000000000
755.110540000000010 384.889459999999990
f: 253 tv: 0 nM: 2
435.921879999999990 467.335080000000000
452.199650000000020 382.585080000000000
f: 253 tv: 1 nM: 2
750.931270000000040 476.984530000000010
757.769959999999970 385.039890000000010
f: 254 tv: 0 nM: 2
437.069549999999990 467.580840000000020
453.652400000000000 382.844179999999990
f: 254 tv: 1 nM: 2
753.158940000000030 477.135769999999980
760.185910000000040 385.129700000000010
f: 255 tv: 0 nM: 2
438.871030000000020 467.894839999999990
455.173070000000000 382.826930000000000
f: 255 tv: 1 nM: 2
755.908570000000050 477.222719999999980
762.383479999999960 384.708739999999980
f: 256 tv: 0 nM: 2
440.700740000000000 468.321959999999990
457.000000000000000 383.000000000000000
f: 256 tv: 1 nM: 2
758.903080000000050 477.100340000000020
764.581969999999960 384.786160000000000
f: 257 tv: 0 nM: 2
442.223389999999990 468.542539999999970
459.000000000000000 383.000000000000000
f: 257 tv: 1 nM: 2
761.068729999999960 476.994840000000010
766.910279999999940 384.445589999999980
f: 258 tv: 0 nM: 2
444.301789999999980 468.562500000000000
460.826930000000000 382.826930000000000
f: 258 tv: 1 nM: 2
763.625790000000050 477.000000000000000
769.537050000000020 384.012360000000000
f: 259 tv: 0 nM: 2
446.285460000000000 468.687500000000000
462.868040000000010 382.854159999999980
f: 259 tv: 1 nM: 2
766.052789999999960 476.757749999999990
771.613650000000010 383.656070000000000
f: 260 tv: 0 nM: 2
448.836329999999980 468.670869999999980
465.059849999999980 382.926060000000010
f: 260 tv: 1 nM: 2
768.295529999999990 476.498409999999980
773.774289999999950 383.336979999999980
f: 261 tv: 0 nM: 2
451.047790000000020 468.713230000000010
467.000000000000000 382.850010000000000
f: 261 tv: 1 nM: 2
770.563229999999980 475.765080000000010
775.625790000000050 383.000000000000000
f: 262 tv: 0 nM: 2
453.173070000000000 468.826930000000000
469.149290000000010 382.821930000000010
f: 262 tv: 1 nM: 2
773.000000000000000 475.141910000000000
777.480649999999970 382.903230000000010
f: 263 tv: 0 nM: 2
455.610349999999980 468.551730000000020
471.838529999999990 382.664920000000000
f: 263 tv: 1 nM: 2
774.889459999999990 474.889459999999990
779.028689999999980 382.458590000000020
f: 264 tv: 0 nM: 2
457.960269999999980 468.572839999999990
474.044829999999990 382.627590000000000
f: 264 tv: 1 nM: 2
776.400330000000050 474.707269999999990
780.617309999999970 382.077150000000020
f: 265 tv: 0 nM: 2
460.279110000000000 468.494869999999990
476.307680000000000 382.604890000000010
f: 265 tv: 1 nM: 2
778.087400000000000 473.765350000000010
782.363770000000050 381.770969999999980
f: 266 tv: 0 nM: 2
462.718509999999980 467.824799999999980
478.867950000000010 382.357390000000010
f: 266 tv: 1 nM: 2
779.814089999999960 473.129700000000010
783.757929999999990 381.197780000000020
f: 267 tv: 0 nM: 2
464.996339999999980 467.441160000000020
481.000000000000000 382.489140000000020
f: 267 tv: 1 nM: 2
781.000000000000000 472.858090000000000
784.933099999999970 380.995000000000000
f: 268 tv: 0 nM: 2
467.323420000000000 467.470280000000000
483.190639999999970 381.848909999999990
f: 268 tv: 1 nM: 2
782.721679999999990 472.785219999999980
786.338129999999980 380.828520000000030
f: 269 tv: 0 nM: 2
470.440549999999970 467.349640000000020
485.189239999999980 381.720489999999980
f: 269 tv: 1 nM: 2
783.696109999999980 471.684140000000010
787.141480000000000 380.229550000000020
f: 270 tv: 0 nM: 2
472.926060000000010 467.059849999999980
487.740270000000010 381.935060000000020
f: 270 tv: 1 nM: 2
784.374209999999950 471.000000000000000
788.123470000000000 380.040129999999980
f: 271 tv: 0 nM: 2
475.059849999999980 466.926060000000010
490.380069999999990 381.529510000000020
f: 271 tv: 1 nM: 2
785.508119999999960 470.741879999999980
789.000000000000000 379.163299999999990
f: 272 tv: 0 nM: 2
477.279999999999970 466.907289999999990
492.251680000000020 381.409389999999970
f: 272 tv: 1 nM: 2
786.114439999999950 470.036130000000010
789.786619999999970 379.235660000000000
f: 273 tv: 0 nM: 2
479.635040000000000 466.824830000000020
494.771909999999990 381.366789999999980
f: 273 tv: 1 nM: 2
786.928099999999970 469.071930000000010
790.329529999999980 379.232149999999990
f: 274 tv: 0 nM: 2
482.596380000000010 466.754549999999990
496.910579999999980 381.257290000000010
f: 274 tv: 1 nM: 2
787.071900000000030 469.071930000000010
791.000000000000000 379.000000000000000
f: 275 tv: 0 nM: 2
484.796420000000010 466.632139999999990
499.029850000000010 381.339540000000000
f: 275 tv: 1 nM: 2
787.892150000000020 468.686280000000010
791.392150000000020 378.885620000000020
f: 276 tv: 0 nM: 2
486.922790000000020 466.558839999999980
500.952209999999980 381.286769999999990
f: 276 tv: 1 nM: 2
788.083859999999960 468.409389999999970
791.944460000000050 378.771239999999980
f: 277 tv: 0 nM: 2
489.170750000000000 466.000000000000000
503.156709999999980 381.496280000000010
f: 277 tv: 1 nM: 2
788.365850000000020 467.506100000000000
792.199340000000010 378.403529999999990
f: 278 tv: 0 nM: 2
491.162660000000020 465.931730000000020
505.215059999999990 381.302860000000010
f: 278 tv: 1 nM: 2
789.000000000000000 467.000000000000000
792.494869999999990 378.302059999999980
f: 279 tv: 0 nM: 2
493.354490000000000 465.283570000000000
507.713289999999970 381.363650000000010
f: 279 tv: 1 nM: 2
789.059880000000020 466.926060000000010
792.737790000000020 377.818179999999980
f: 280 tv: 0 nM: 2
495.720430000000020 464.912199999999980
509.734379999999990 381.189239999999980
f: 280 tv: 1 nM: 2
788.966919999999960 466.404420000000020
792.958620000000000 377.480230000000010
f: 281 tv: 0 nM: 2
498.357390000000010 464.903169999999990
511.730619999999990 381.304260000000000
f: 281 tv: 1 nM: 2
789.000000000000000 465.000000000000000
793.000000000000000 377.149990000000000
f: 282 tv: 0 nM: 2
500.475280000000000 464.454380000000010
514.123230000000040 381.273219999999980
f: 282 tv: 1 nM: 2
789.000000000000000 465.000000000000000
793.000000000000000 377.000000000000000
f: 283 tv: 0 nM: 2
502.602080000000000 464.039580000000000
515.790340000000010 381.133060000000000
f: 283 tv: 1 nM: 2
788.981630000000000 464.397060000000010
793.059880000000020 376.926060000000010
f: 284 tv: 0 nM: 2
504.567230000000000 463.827729999999970
517.822689999999970 380.851069999999990
f: 284 tv: 1 nM: 2
788.720400000000040 463.464810000000000
793.041380000000000 376.821930000000010
f: 285 tv: 0 nM: 2
506.660460000000000 463.126860000000020
519.912600000000000 380.821689999999990
f: 285 tv: 1 nM: 2
788.057800000000040 462.928560000000000
793.019350000000030 376.093320000000010
f: 286 tv: 0 nM: 2
508.089940000000010 463.032379999999990
521.424260000000000 380.920439999999990
f: 286 tv: 1 nM: 2
787.610350000000040 462.551730000000020
792.867430000000010 375.613650000000010
f: 287 tv: 0 nM: 2
510.473079999999980 462.723079999999980
523.309259999999990 380.831480000000000
f: 287 tv: 1 nM: 2
787.065609999999990 461.588810000000020
792.910579999999980 375.257290000000010
f: 288 tv: 0 nM: 2
511.563480000000030 462.301580000000000
525.246089999999980 380.593750000000000
f: 288 tv: 1 nM: 2
787.059880000000020 460.926060000000010
792.771910000000050 375.118620000000020
f: 289 tv: 0 nM: 2
513.606869999999960 461.500000000000000
527.082030000000030 380.398439999999990
f: 289 tv: 1 nM: 2
786.831480000000060 460.690740000000010
792.721440000000030 374.924989999999980
f: 290 tv: 0 nM: 2
515.480770000000010 461.000000000000000
529.046140000000040 380.488459999999980
f: 290 tv: 1 nM: 2
786.127749999999990 459.700740000000000
792.203800000000000 374.679809999999970
f: 291 tv: 0 nM: 2
517.319210000000000 460.707699999999990
531.000000000000000 380.000000000000000
f: 291 tv: 1 nM: 2
785.758969999999980 458.974820000000020
791.875000000000000 374.294010000000010
f: 292 tv: 0 nM: 2
519.477359999999980 460.154330000000020
532.895940000000000 379.861240000000010
f: 292 tv: 1 nM: 2
785.242679999999950 458.728090000000010
791.752560000000020 373.886439999999990
f: 293 tv: 0 nM: 2
521.176450000000050 459.873960000000010
534.745970000000060 379.502009999999980
f: 293 tv: 1 nM: 2
784.913210000000050 457.929750000000010
791.683470000000060 373.482030000000010
f: 294 tv: 0 nM: 2
523.049989999999980 459.323089999999980
536.502070000000000 379.422270000000030
f: 294 tv: 1 nM: 2
784.742679999999950 457.077209999999980
791.231630000000000 373.132360000000010
f: 295 tv: 0 nM: 2
524.850770000000010 458.587220000000000
538.395139999999970 379.197569999999980
f: 295 tv: 1 nM: 2
784.032349999999950 456.622310000000030
791.206540000000020 373.000000000000000
f: 296 tv: 0 nM: 2
526.914980000000010 458.184199999999980
539.842099999999960 378.676699999999980
f: 296 tv: 1 nM: 2
783.472660000000020 456.332029999999970
791.047789999999960 372.713230000000010
f: 297 tv: 0 nM: 2
528.913210000000050 457.929750000000010
541.361080000000020 378.666659999999980
f: 297 tv: 1 nM: 2
783.151489999999970 455.238650000000010
790.895940000000000 372.138759999999990
f: 298 tv: 0 nM: 2
530.443539999999980 457.205660000000020
543.098389999999990 378.228909999999980
f: 298 tv: 1 nM: 2
783.122190000000050 454.607149999999990
790.784610000000040 371.673070000000000
f: 299 tv: 0 nM: 2
532.075200000000000 456.535399999999980
545.000000000000000 378.000000000000000
f: 299 tv: 1 nM: 2
782.913210000000050 453.929750000000010
790.771910000000050 371.228090000000010
f: 300 tv: 0 nM: 2
533.707580000000010 456.015629999999990
546.758060000000000 377.552430000000020
f: 300 tv: 1 nM: 2
782.621219999999990 453.208340000000020
790.317990000000010 370.862120000000000
f: 301 tv: 0 nM: 2
535.742129999999970 455.636779999999990
548.519229999999990 377.000000000000000
f: 301 tv: 1 nM: 2
782.602110000000040 451.960420000000000
790.606080000000020 370.632569999999990
f: 302 tv: 0 nM: 2
537.422239999999990 454.502110000000020
550.299189999999950 376.893430000000020
f: 302 tv: 1 nM: 2
781.604860000000030 451.084690000000020
789.929690000000050 369.768070000000020
f: 303 tv: 0 nM: 2
539.089720000000060 453.944459999999990
551.693539999999980 376.443539999999980
f: 303 tv: 1 nM: 2
781.464600000000020 450.075229999999980
789.453129999999990 369.035160000000020
f: 304 tv: 0 nM: 2
540.974979999999960 453.033320000000000
553.841860000000000 375.839540000000000
f: 304 tv: 1 nM: 2
781.292540000000030 449.585050000000020
789.485599999999980 368.537050000000020
f: 305 tv: 0 nM: 2
542.817379999999960 452.000000000000000
555.166020000000000 374.769990000000010
f: 305 tv: 1 nM: 2
781.063480000000030 448.305540000000010
789.202450000000000 367.678130000000010
f: 306 tv: 0 nM: 2
544.235410000000000 451.502439999999980
556.927370000000000 374.072659999999980
f: 306 tv: 1 nM: 2
780.616639999999960 447.262510000000020
789.105530000000040 366.894439999999970
f: 307 tv: 0 nM: 2
546.025819999999950 450.000000000000000
558.586980000000040 373.673920000000010
f: 307 tv: 1 nM: 2
780.376099999999950 446.000000000000000
789.000000000000000 366.000000000000000
f: 308 tv: 0 nM: 2
548.000000000000000 449.745180000000000
560.437009999999990 372.827240000000020
f: 308 tv: 1 nM: 2
780.193790000000040 444.976749999999980
789.049260000000000 365.200740000000000
f: 309 tv: 0 nM: 2
549.438049999999980 448.115050000000000
561.768860000000020 372.179260000000000
f: 309 tv: 1 nM: 2
779.252140000000050 443.910250000000020
788.930359999999950 364.126590000000020
f: 310 tv: 0 nM: 2
551.278990000000020 447.783480000000000
563.303890000000020 371.885769999999980
f: 310 tv: 1 nM: 2
779.421879999999990 442.917970000000030
788.913210000000050 363.929750000000010
f: 311 tv: 0 nM: 2
552.983029999999990 446.533909999999990
564.829349999999980 371.218259999999990
f: 311 tv: 1 nM: 2
779.000000000000000 442.000000000000000
788.560610000000000 362.890139999999970
f: 312 tv: 0 nM: 2
554.747799999999980 446.000000000000000
566.464420000000020 370.320010000000020
f: 312 tv: 1 nM: 2
778.989990000000030 441.365999999999990
789.000000000000000 362.138210000000020
f: 313 tv: 0 nM: 2
556.111390000000030 445.626250000000030
568.115050000000000 369.896729999999990
f: 313 tv: 1 nM: 2
778.927370000000000 440.072659999999980
788.634770000000000 361.886959999999990
f: 314 tv: 0 nM: 2
558.020809999999980 444.479159999999980
569.919430000000030 369.755920000000000
f: 314 tv: 1 nM: 2
778.752259999999980 439.702699999999990
788.812990000000010 360.994080000000000
f: 315 tv: 0 nM: 2
559.753600000000010 444.007229999999990
571.361570000000030 369.080570000000020
f: 315 tv: 1 nM: 2
778.810669999999960 438.327150000000020
788.656489999999960 360.453250000000030
f: 316 tv: 0 nM: 2
561.483830000000010 443.877320000000000
573.046020000000000 368.697999999999980
f: 316 tv: 1 nM: 2
778.696109999999980 437.885769999999980
788.913210000000050 359.929750000000010
f: 317 tv: 0 nM: 2
562.962220000000000 442.586670000000030
574.910279999999940 368.055540000000010
f: 317 tv: 1 nM: 2
778.708309999999980 436.604159999999980
788.753109999999990 359.717829999999990
f: 318 tv: 0 nM: 2
564.721250000000050 442.039829999999990
576.044369999999960 368.044400000000000
f: 318 tv: 1 nM: 2
778.721250000000050 436.039829999999990
788.928279999999970 359.036839999999980
f: 319 tv: 0 nM: 2
566.782900000000040 441.958340000000020
578.000000000000000 367.745180000000000
f: 319 tv: 1 nM: 2
778.800420000000030 435.677640000000000
789.086789999999950 358.070249999999990
f: 320 tv: 0 nM: 2
568.065000000000050 441.345000000000030
579.826659999999950 366.980009999999990
f: 320 tv: 1 nM: 2
778.877140000000050 434.096990000000010
789.089720000000060 358.055540000000010
f: 321 tv: 0 nM: 2
570.081729999999990 439.918270000000010
581.017389999999980 366.130429999999990
f: 321 tv: 1 nM: 2
779.217099999999960 433.861850000000000
789.432919999999970 357.083340000000020
f: 322 tv: 0 nM: 2
572.000000000000000 439.745180000000000
583.217099999999960 365.958340000000020
f: 322 tv: 1 nM: 2
779.264459999999990 432.466680000000000
789.910089999999970 356.607449999999970
f: 323 tv: 0 nM: 2
574.000000000000000 439.377659999999990
584.696109999999980 365.790959999999980
f: 323 tv: 1 nM: 2
779.483830000000010 431.877320000000000
790.081729999999990 355.918270000000010
f: 324 tv: 0 nM: 2
575.868830000000000 437.868810000000000
586.728640000000040 365.019229999999990
f: 324 tv: 1 nM: 2
780.000000000000000 430.621609999999980
790.596800000000030 355.084690000000020
f: 325 tv: 0 nM: 2
577.612179999999970 437.770719999999980
588.043149999999970 364.584110000000010
f: 325 tv: 1 nM: 2
780.035709999999990 429.873809999999990
790.994080000000050 354.372040000000030
f: 326 tv: 0 nM: 2
579.396970000000010 436.349240000000010
589.833309999999980 364.000000000000000
f: 326 tv: 1 nM: 2
780.449520000000010 429.614690000000000
791.089720000000060 353.944459999999990
f: 327 tv: 0 nM: 2
581.092899999999990 436.057529999999990
591.868830000000000 363.868810000000000
f: 327 tv: 1 nM: 2
780.565920000000010 428.006800000000000
791.714600000000020 353.519900000000010
f: 328 tv: 0 nM: 2
582.850460000000000 435.696260000000000
593.071410000000010 363.151790000000010
f: 328 tv: 1 nM: 2
781.000000000000000 427.800869999999970
792.019589999999990 352.259799999999980
f: 329 tv: 0 nM: 2
584.242679999999950 434.935670000000020
595.000000000000000 362.199130000000030
f: 329 tv: 1 nM: 2
781.435669999999960 426.707920000000000
792.255800000000020 351.918610000000000
f: 330 tv: 0 nM: 2
586.153080000000050 434.173459999999980
596.872740000000020 362.100430000000020
f: 330 tv: 1 nM: 2
781.914980000000010 425.915010000000000
792.905399999999990 351.756739999999980
f: 331 tv: 0 nM: 2
588.065000000000050 433.670009999999990
598.775020000000040 361.856810000000000
f: 331 tv: 1 nM: 2
782.053949999999990 424.957400000000010
793.455870000000000 350.939090000000020
f: 332 tv: 0 nM: 2
590.046879999999990 433.479159999999980
600.131170000000000 361.720309999999980
f: 332 tv: 1 nM: 2
782.464600000000020 424.205199999999990
793.892330000000020 350.081329999999980
f: 333 tv: 0 nM: 2
592.049989999999980 432.586850000000030
601.936280000000010 361.656859999999990
f: 333 tv: 1 nM: 2
783.298160000000050 423.853209999999990
794.696109999999980 349.885769999999980
f: 334 tv: 0 nM: 2
593.914980000000010 432.084990000000000
603.811280000000010 361.159299999999970
f: 334 tv: 1 nM: 2
783.497619999999980 423.107149999999990
795.000000000000000 349.711000000000010
f: 335 tv: 0 nM: 2
595.846919999999950 432.173459999999980
604.957340000000040 361.324650000000020
f: 335 tv: 1 nM: 2
783.887759999999960 422.346920000000010
795.807310000000030 349.682920000000020
f: 336 tv: 0 nM: 2
597.052789999999960 431.719449999999990
606.986819999999970 360.675450000000010
f: 336 tv: 1 nM: 2
784.088560000000030 421.932279999999990
796.116089999999990 349.421809999999990
f: 337 tv: 0 nM: 2
598.901119999999990 431.632780000000030
608.842220000000000 360.217769999999970
f: 337 tv: 1 nM: 2
785.000000000000000 421.538090000000010
797.131960000000050 348.372680000000000
f: 338 tv: 0 nM: 2
600.837160000000040 431.182860000000010
610.310669999999960 360.189329999999980
f: 338 tv: 1 nM: 2
785.854190000000020 421.479159999999980
797.591980000000040 348.148590000000010
f: 339 tv: 0 nM: 2
602.210510000000000 430.950290000000000
612.085019999999990 359.915010000000000
f: 339 tv: 1 nM: 2
785.851070000000050 420.542539999999970
798.166690000000020 348.000000000000000
f: 340 tv: 0 nM: 2
603.970460000000000 430.690859999999990
613.886349999999990 360.133850000000000
f: 340 tv: 1 nM: 2
786.571779999999990 420.243040000000010
799.092899999999990 347.942470000000010
f: 341 tv: 0 nM: 2
606.108700000000000 430.635859999999980
615.788819999999990 360.046110000000000
f: 341 tv: 1 nM: 2
787.127259999999980 419.801330000000010
799.415889999999990 347.956819999999990
f: 342 tv: 0 nM: 2
607.784120000000030 430.664760000000000
617.145080000000010 360.118319999999980
f: 342 tv: 1 nM: 2
787.888609999999970 419.700499999999980
800.085019999999990 347.915010000000000
f: 343 tv: 0 nM: 2
609.513730000000010 430.332429999999990
618.211180000000010 360.046110000000000
f: 343 tv: 1 nM: 2
788.187500000000000 419.520840000000020
800.967099999999960 347.844299999999980
f: 344 tv: 0 nM: 2
611.020629999999980 430.108250000000000
619.934999999999950 360.255000000000000
f: 344 tv: 1 nM: 2
789.789490000000000 418.950290000000000
801.953859999999960 347.788850000000020
f: 345 tv: 0 nM: 2
612.297360000000030 430.139459999999990
621.859379999999990 360.442720000000010
f: 345 tv: 1 nM: 2
789.851070000000050 418.542539999999970
802.710630000000040 347.775449999999980
f: 346 tv: 0 nM: 2
614.297360000000030 429.860540000000010
623.859379999999990 360.442720000000010
f: 346 tv: 1 nM: 2
790.219730000000030 418.199490000000030
803.612179999999970 347.770719999999980
f: 347 tv: 0 nM: 2
616.547609999999960 429.819059999999980
625.802609999999960 360.586850000000030
f: 347 tv: 1 nM: 2
791.914980000000010 417.915010000000000
804.529109999999950 347.737849999999980
f: 348 tv: 0 nM: 2
618.250000000000000 429.750000000000000
627.257870000000030 360.484219999999990
f: 348 tv: 1 nM: 2
792.250000000000000 417.750000000000000
805.728150000000030 347.305819999999980
f: 349 tv: 0 nM: 2
620.097350000000010 429.523680000000010
629.000000000000000 360.199130000000030
f: 349 tv: 1 nM: 2
793.697940000000020 417.656250000000000
806.542479999999950 347.136779999999990
f: 350 tv: 0 nM: 2
622.000000000000000 429.576540000000020
630.173459999999980 360.153079999999990
f: 350 tv: 1 nM: 2
794.176150000000010 416.664760000000000
807.405459999999950 346.754210000000000
f: 351 tv: 0 nM: 2
623.748529999999960 428.843930000000000
631.883000000000040 360.180850000000020
f: 351 tv: 1 nM: 2
795.914980000000010 416.084990000000000
808.131170000000000 346.131190000000000
f: 352 tv: 0 nM: 2
625.700560000000000 428.497250000000010
634.000000000000000 359.833340000000020
f: 352 tv: 1 nM: 2
796.199520000000010 415.780300000000010
810.085019999999990 345.915010000000000
f: 353 tv: 0 nM: 2
627.765930000000030 428.180850000000020
636.046140000000040 359.788850000000020
f: 353 tv: 1 nM: 2
798.109990000000040 415.565000000000000
811.092899999999990 345.845120000000010
f: 354 tv: 0 nM: 2
629.750000000000000 427.750000000000000
637.953859999999960 359.788850000000020
f: 354 tv: 1 nM: 2
799.779419999999960 414.997070000000010
812.187500000000000 345.656250000000000
f: 355 tv: 0 nM: 2
631.846919999999950 427.826540000000020
639.668329999999970 359.761289999999970
f: 355 tv: 1 nM: 2
800.376340000000030 414.049989999999980
813.625000000000000 344.804260000000000
f: 356 tv: 0 nM: 2
633.760620000000020 427.558499999999980
641.247740000000020 359.603610000000000
f: 356 tv: 1 nM: 2
802.046879999999990 413.557279999999990
814.952509999999960 344.212490000000000
f: 357 tv: 0 nM: 2
635.237370000000060 427.272740000000000
642.901849999999970 359.588779999999990
f: 357 tv: 1 nM: 2
803.856379999999940 413.558499999999980
816.166690000000020 344.000000000000000
f: 358 tv: 0 nM: 2
636.890629999999990 426.932279999999990
644.449460000000040 358.800540000000010
f: 358 tv: 1 nM: 2
804.256409999999960 412.376919999999980
817.914980000000010 343.915010000000000
f: 359 tv: 0 nM: 2
638.319269999999960 426.867459999999990
646.108579999999960 358.802860000000010
f: 359 tv: 1 nM: 2
806.033320000000000 412.577789999999990
819.750000000000000 343.750000000000000
f: 360 tv: 0 nM: 2
640.154049999999980 426.880800000000020
648.099979999999960 358.835300000000020
f: 360 tv: 1 nM: 2
808.085019999999990 411.935000000000000
820.693599999999950 343.438719999999990
f: 361 tv: 0 nM: 2
642.222229999999970 426.897670000000010
649.927789999999960 358.761109999999970
f: 361 tv: 1 nM: 2
809.909549999999970 411.670230000000000
822.299989999999980 342.927770000000010
f: 362 tv: 0 nM: 2
644.154049999999980 426.880800000000020
651.727049999999960 358.459470000000010
f: 362 tv: 1 nM: 2
811.663019999999960 411.500000000000000
824.028929999999950 342.597379999999990
f: 363 tv: 0 nM: 2
646.154049999999980 426.880800000000020
653.770629999999980 358.322170000000030
f: 363 tv: 1 nM: 2
813.223389999999990 410.882970000000000
825.765009999999960 342.084990000000000
f: 364 tv: 0 nM: 2
648.000000000000000 426.753019999999990
654.993039999999950 358.141210000000000
f: 364 tv: 1 nM: 2
814.885859999999980 410.951079999999990
827.700500000000030 342.111389999999970
f: 365 tv: 0 nM: 2
650.000000000000000 426.913790000000010
656.434330000000050 358.085849999999990
f: 365 tv: 1 nM: 2
816.219240000000010 410.483949999999990
829.106080000000020 342.075740000000000
f: 366 tv: 0 nM: 2
651.842279999999960 426.877990000000010
657.881589999999960 358.118409999999980
f: 366 tv: 1 nM: 2
817.883789999999980 410.275669999999990
830.640319999999970 341.640319999999970
f: 367 tv: 0 nM: 2
653.649720000000000 426.874239999999990
659.846919999999950 358.173459999999980
f: 367 tv: 1 nM: 2
820.000000000000000 410.000000000000000
832.366639999999960 341.895230000000030
f: 368 tv: 0 nM: 2
654.350280000000000 426.994019999999980
661.271420000000030 358.376190000000010
f: 368 tv: 1 nM: 2
821.913149999999970 410.139459999999990
834.046140000000040 341.788850000000020
f: 369 tv: 0 nM: 2
656.335079999999950 427.420230000000000
662.554750000000010 358.721409999999990
f: 369 tv: 1 nM: 2
823.932310000000030 410.088529999999990
836.085019999999990 341.765019999999990
f: 370 tv: 0 nM: 2
658.065000000000050 427.670009999999990
663.982790000000020 358.625609999999990
f: 370 tv: 1 nM: 2
826.011110000000030 410.566680000000020
838.000000000000000 341.833340000000020
f: 371 tv: 0 nM: 2
659.846919999999950 427.826540000000020
665.790830000000030 359.576540000000020
f: 371 tv: 1 nM: 2
827.844600000000010 410.655370000000000
839.953859999999960 341.788850000000020
f: 372 tv: 0 nM: 2
661.615599999999970 428.395170000000010
667.415830000000030 359.698030000000020
f: 372 tv: 1 nM: 2
829.765930000000030 410.361690000000010
841.714659999999980 341.886349999999990
f: 373 tv: 0 nM: 2
662.733889999999970 428.841400000000020
668.410650000000030 359.847840000000020
f: 373 tv: 1 nM: 2
831.765930000000030 410.361690000000010
843.704349999999980 341.872590000000000
f: 374 tv: 0 nM: 2
664.055240000000030 428.956390000000000
670.153080000000050 360.000000000000000
f: 374 tv: 1 nM: 2
834.000000000000000 410.753019999999990
845.621160000000030 342.048979999999970
f: 375 tv: 0 nM: 2
665.904660000000040 429.435580000000020
671.763310000000050 360.045900000000020
f: 375 tv: 1 nM: 2
835.842279999999960 410.877990000000010
847.000000000000000 342.090489999999990
f: 376 tv: 0 nM: 2
667.066159999999970 429.909299999999970
672.295780000000040 360.744140000000020
f: 376 tv: 1 nM: 2
837.948909999999960 411.341400000000020
848.799989999999980 342.195249999999990
f: 377 tv: 0 nM: 2
668.044620000000010 430.877990000000010
673.854190000000020 361.479159999999980
f: 377 tv: 1 nM: 2
839.773869999999990 411.771360000000020
851.019229999999990 342.721160000000000
f: 378 tv: 0 nM: 2
669.876340000000030 431.211549999999990
675.094600000000010 361.756739999999980
f: 378 tv: 1 nM: 2
841.846919999999950 412.000000000000000
853.000000000000000 343.538090000000010
f: 379 tv: 0 nM: 2
670.330019999999990 431.839999999999970
676.000000000000000 362.000000000000000
f: 379 tv: 1 nM: 2
843.628969999999980 412.297360000000030
854.705199999999990 343.771239999999980
f: 380 tv: 0 nM: 2
671.923710000000030 432.932189999999990
676.913699999999950 363.028750000000000
f: 380 tv: 1 nM: 2
845.621890000000010 412.896880000000010
856.728579999999970 344.000000000000000
f: 381 tv: 0 nM: 2
672.599979999999960 433.471439999999970
678.000000000000000 363.745180000000000
f: 381 tv: 1 nM: 2
847.636349999999990 413.272740000000000
858.157649999999990 344.130550000000030
f: 382 tv: 0 nM: 2
673.952030000000040 433.962130000000000
679.089720000000060 364.055540000000010
f: 382 tv: 1 nM: 2
849.127380000000020 413.829320000000000
860.078309999999990 344.295439999999990
f: 383 tv: 0 nM: 2
674.893919999999980 435.080809999999990
679.823790000000030 365.100010000000000
f: 383 tv: 1 nM: 2
851.108950000000050 414.972080000000010
862.000000000000000 345.833340000000020
f: 384 tv: 0 nM: 2
675.914980000000010 435.915010000000000
680.967099999999960 365.844299999999980
f: 384 tv: 1 nM: 2
853.086000000000010 415.736569999999970
864.000000000000000 346.000000000000000
f: 385 tv: 0 nM: 2
676.000000000000000 437.369779999999990
681.759890000000040 366.299500000000020
f: 385 tv: 1 nM: 2
854.333309999999980 416.390719999999990
865.851070000000050 346.542539999999970
f: 386 tv: 0 nM: 2
676.625000000000000 438.364809999999980
682.633789999999980 367.712710000000020
f: 386 tv: 1 nM: 2
856.438899999999990 417.561100000000010
867.750000000000000 347.750000000000000
f: 387 tv: 0 nM: 2
677.361880000000040 439.700010000000020
683.060240000000020 368.198669999999990
f: 387 tv: 1 nM: 2
858.200010000000020 418.478940000000020
869.914980000000010 348.084990000000000
f: 388 tv: 0 nM: 2
678.000000000000000 440.913790000000010
683.953859999999960 369.788850000000020
f: 388 tv: 1 nM: 2
860.046879999999990 419.401029999999990
871.811829999999990 349.435580000000020
f: 389 tv: 0 nM: 2
678.212220000000000 441.878049999999970
684.685240000000020 370.082580000000010
f: 389 tv: 1 nM: 2
862.000000000000000 420.000000000000000
873.094600000000010 350.040529999999990
f: 390 tv: 0 nM: 2
679.055299999999990 443.560090000000000
685.058530000000020 371.720730000000000
f: 390 tv: 1 nM: 2
863.760620000000020 421.558499999999980
875.057130000000030 351.376190000000010
f: 391 tv: 0 nM: 2
679.700500000000030 444.111389999999970
685.698669999999990 372.486910000000020
f: 391 tv: 1 nM: 2
865.914800000000010 422.482939999999990
876.488399999999960 351.937500000000000
f: 392 tv: 0 nM: 2
680.000000000000000 445.833340000000020
686.000000000000000 373.745180000000000
f: 392 tv: 1 nM: 2
867.601070000000050 423.601069999999990
878.831729999999990 352.653660000000000
f: 393 tv: 0 nM: 2
680.145809999999980 447.479159999999980
686.557369999999990 374.807369999999990
f: 393 tv: 1 nM: 2
869.144350000000030 424.448460000000010
880.046140000000040 353.788850000000020
f: 394 tv: 0 nM: 2
680.598690000000030 447.927640000000000
686.913210000000050 375.805790000000000
f: 394 tv: 1 nM: 2
870.933840000000030 425.654420000000020
882.044800000000010 354.310940000000020
f: 395 tv: 0 nM: 2
680.901849999999970 449.467289999999990
687.139339999999950 376.520480000000020
f: 395 tv: 1 nM: 2
872.662479999999960 426.592499999999970
883.982669999999980 355.700499999999980
f: 396 tv: 0 nM: 2
680.927370000000000 450.072659999999980
687.813970000000040 377.704650000000020
f: 396 tv: 1 nM: 2
874.219730000000030 427.800509999999970
885.511600000000040 356.006959999999990
f: 397 tv: 0 nM: 2
681.188660000000030 451.602260000000000
688.086729999999990 378.043360000000010
f: 397 tv: 1 nM: 2
875.994569999999950 428.657620000000010
887.823669999999990 357.051330000000010
f: 398 tv: 0 nM: 2
681.231319999999980 452.876160000000030
688.554080000000000 379.563049999999980
f: 398 tv: 1 nM: 2
877.936280000000010 429.656859999999990
889.914980000000010 357.915010000000000
f: 399 tv: 0 nM: 2
681.888609999999970 453.700499999999980
689.000000000000000 380.000000000000000
f: 399 tv: 1 nM: 2
880.000000000000000 430.000000000000000
891.354190000000020 358.168979999999980
f: 400 tv: 0 nM: 2
681.450810000000050 454.930049999999990
688.917969999999970 380.578129999999990
f: 400 tv: 1 nM: 2
881.840029999999960 431.670009999999990
892.619869999999990 359.599490000000000
f: 401 tv: 0 nM: 2
681.365230000000000 455.886959999999990
689.048710000000030 381.625000000000000
f: 401 tv: 1 nM: 2
883.454100000000040 432.000000000000000
894.782900000000040 359.958340000000020
f: 402 tv: 0 nM: 2
681.192689999999970 457.518340000000020
689.017460000000030 382.529080000000020
f: 402 tv: 1 nM: 2
884.864500000000020 433.728970000000000
896.295650000000020 360.185090000000000
f: 403 tv: 0 nM: 2
680.910279999999940 457.944459999999990
689.256290000000040 383.794130000000000
f: 403 tv: 1 nM: 2
886.236689999999950 433.954099999999980
898.365360000000010 361.455139999999970
f: 404 tv: 0 nM: 2
680.660769999999960 459.588100000000000
689.246089999999980 384.593750000000000
f: 404 tv: 1 nM: 2
887.953859999999960 435.788850000000020
900.000000000000000 361.833340000000020
f: 405 tv: 0 nM: 2
680.823549999999950 460.016820000000000
689.279419999999960 385.233180000000000
f: 405 tv: 1 nM: 2
889.763310000000050 435.954099999999980
901.899109999999950 362.738519999999990
f: 406 tv: 0 nM: 2
680.597409999999970 461.478360000000010
689.350400000000040 385.846160000000000
f: 406 tv: 1 nM: 2
891.098150000000030 437.588779999999990
903.811950000000020 363.288999999999990
f: 407 tv: 0 nM: 2
680.310240000000020 462.020080000000010
689.929750000000010 386.913209999999990
f: 407 tv: 1 nM: 2
892.800420000000030 438.024110000000010
905.351379999999950 364.040529999999990
f: 408 tv: 0 nM: 2
679.953060000000050 463.617369999999990
689.974550000000020 387.798610000000000
f: 408 tv: 1 nM: 2
894.511229999999950 439.114870000000000
907.111819999999970 364.640260000000010
f: 409 tv: 0 nM: 2
679.493650000000000 464.078399999999990
690.302860000000010 388.392270000000000
f: 409 tv: 1 nM: 2
896.126219999999990 439.873809999999990
908.862370000000060 365.702420000000020
f: 410 tv: 0 nM: 2
679.303890000000020 465.790959999999980
690.258180000000040 389.172120000000010
f: 410 tv: 1 nM: 2
897.919800000000010 440.169800000000010
910.913210000000050 365.929750000000010
f: 411 tv: 0 nM: 2
678.995790000000060 466.023010000000000
690.552190000000000 389.882600000000020
f: 411 tv: 1 nM: 2
899.734310000000050 441.871980000000010
912.801209999999970 366.722440000000010
f: 412 tv: 0 nM: 2
678.825990000000050 467.533999999999990
690.577999999999970 390.970000000000030
f: 412 tv: 1 nM: 2
901.036680000000050 442.224760000000000
914.723880000000010 367.596220000000020
f: 413 tv: 0 nM: 2
678.964839999999980 468.429689999999990
690.841249999999950 391.702389999999980
f: 413 tv: 1 nM: 2
902.782900000000040 443.730259999999990
916.797059999999990 368.008359999999980
f: 414 tv: 0 nM: 2
678.743709999999960 469.794130000000000
691.000000000000000 392.000000000000000
f: 414 tv: 1 nM: 2
904.584110000000010 444.043180000000010
918.580630000000040 368.745970000000000
f: 415 tv: 0 nM: 2
678.808170000000020 470.676359999999990
691.057429999999950 393.127779999999970
f: 415 tv: 1 nM: 2
906.180119999999990 445.817540000000010
920.700439999999960 369.658599999999980
f: 416 tv: 0 nM: 2
678.913210000000050 471.929750000000010
691.493650000000000 393.921600000000010
f: 416 tv: 1 nM: 2
908.126219999999990 446.126190000000010
922.586980000000040 369.904360000000000
f: 417 tv: 0 nM: 2
678.761899999999970 472.805540000000010
691.938840000000030 394.859710000000010
f: 417 tv: 1 nM: 2
910.554080000000000 447.563049999999980
924.485779999999980 370.762209999999980
f: 418 tv: 0 nM: 2
678.913210000000050 473.929750000000010
692.248050000000030 395.387600000000020
f: 418 tv: 1 nM: 2
912.561950000000020 447.884950000000000
926.240540000000010 371.255679999999980
f: 419 tv: 0 nM: 2
679.043879999999940 474.776700000000010
692.982610000000020 396.123569999999970
f: 419 tv: 1 nM: 2
913.983830000000010 448.673610000000000
928.747859999999950 371.910250000000020
f: 420 tv: 0 nM: 2
679.000000000000000 475.861789999999980
693.079529999999980 396.575740000000000
f: 420 tv: 1 nM: 2
916.649599999999960 449.752140000000000
930.654300000000030 372.117279999999990
f: 421 tv: 0 nM: 2
679.136719999999970 476.398439999999990
693.227600000000050 397.029850000000010
f: 421 tv: 1 nM: 2
918.877140000000050 449.903009999999990
932.722409999999970 372.722440000000010
f: 422 tv: 0 nM: 2
680.274599999999960 477.180330000000030
694.294620000000010 397.523219999999980
f: 422 tv: 1 nM: 2
920.774540000000000 450.252230000000000
934.802249999999960 372.843290000000020
f: 423 tv: 0 nM: 2
680.797969999999960 477.754000000000020
694.863280000000030 398.265629999999990
f: 423 tv: 1 nM: 2
922.938539999999990 451.258210000000020
936.874019999999970 372.998049999999980
f: 424 tv: 0 nM: 2
681.082030000000030 478.578129999999990
695.238650000000010 398.560610000000000
f: 424 tv: 1 nM: 2
924.974000000000050 451.381989999999970
939.094730000000030 373.265139999999970
f: 425 tv: 0 nM: 2
681.280269999999970 478.950740000000000
696.699650000000020 398.699650000000020
f: 425 tv: 1 nM: 2
927.432800000000040 451.827729999999970
941.270689999999950 373.328520000000030
f: 426 tv: 0 nM: 2
682.624019999999970 479.509830000000020
697.166690000000020 398.950740000000000
f: 426 tv: 1 nM: 2
930.000000000000000 452.000000000000000
944.412839999999960 373.717829999999990
f: 427 tv: 0 nM: 2
683.000000000000000 480.113560000000010
698.367250000000010 399.092710000000010
f: 427 tv: 1 nM: 2
932.591490000000020 452.591459999999980
946.575380000000000 373.634920000000020
f: 428 tv: 0 nM: 2
683.876769999999960 480.791080000000020
698.815669999999950 399.257290000000010
f: 428 tv: 1 nM: 2
934.941709999999940 452.813899999999990
948.739690000000000 374.053710000000020
f: 429 tv: 0 nM: 2
684.633730000000010 481.405030000000010
699.949650000000020 399.615110000000020
f: 429 tv: 1 nM: 2
937.168699999999940 453.327240000000020
951.000000000000000 374.000000000000000
f: 430 tv: 0 nM: 2
685.102719999999980 481.420529999999990
700.845460000000000 399.378170000000010
f: 430 tv: 1 nM: 2
939.521179999999960 453.296600000000010
953.403749999999950 373.836819999999990
f: 431 tv: 0 nM: 2
686.742370000000050 482.288180000000010
701.845220000000040 400.260190000000020
f: 431 tv: 1 nM: 2
942.627870000000030 453.333980000000000
955.458129999999980 373.907960000000000
f: 432 tv: 0 nM: 2
687.337580000000000 482.618620000000020
703.132749999999990 400.323640000000010
f: 432 tv: 1 nM: 2
944.913210000000050 453.929750000000010
958.866819999999960 373.891390000000000
f: 433 tv: 0 nM: 2
688.843510000000040 483.055760000000020
704.389649999999960 400.600010000000000
f: 433 tv: 1 nM: 2
947.217099999999960 453.958340000000020
961.038940000000030 373.768430000000020
f: 434 tv: 0 nM: 2
689.737489999999980 483.355349999999990
705.610350000000040 400.551730000000020
f: 434 tv: 1 nM: 2
949.797730000000000 453.902280000000020
963.712650000000050 373.791200000000000
f: 435 tv: 0 nM: 2
691.000000000000000 483.787989999999980
706.940119999999980 400.926060000000010
f: 435 tv: 1 nM: 2
952.913210000000050 453.929750000000010
966.551640000000020 373.679750000000010
f: 436 tv: 0 nM: 2
692.307680000000000 484.513980000000000
708.055539999999950 400.771239999999980
f: 436 tv: 1 nM: 2
955.000000000000000 454.000000000000000
968.792299999999950 373.526920000000020
f: 437 tv: 0 nM: 2
693.149289999999950 484.821930000000010
709.101070000000050 400.898930000000010
f: 437 tv: 1 nM: 2
958.612300000000000 454.133480000000020
971.143680000000020 373.399600000000020
f: 438 tv: 0 nM: 2
694.836300000000050 485.026979999999980
711.000000000000000 401.000000000000000
f: 438 tv: 1 nM: 2
961.034120000000030 454.416659999999980
974.433350000000020 373.100010000000000
f: 439 tv: 0 nM: 2
696.054930000000010 485.943240000000000
712.132020000000010 401.413729999999990
f: 439 tv: 1 nM: 2
963.505620000000020 454.719910000000030
976.716429999999950 373.212679999999980
f: 440 tv: 0 nM: 2
697.242679999999950 486.618620000000020
713.753299999999970 401.514889999999980
f: 440 tv: 1 nM: 2
966.332700000000050 454.903349999999990
979.134519999999950 373.238189999999970
f: 441 tv: 0 nM: 2
698.940119999999980 487.073939999999990
714.930730000000040 401.954410000000000
f: 441 tv: 1 nM: 2
969.000000000000000 454.944030000000000
982.042540000000030 373.120569999999990
f: 442 tv: 0 nM: 2
700.265319999999970 487.452389999999980
716.815669999999950 402.598970000000010
f: 442 tv: 1 nM: 2
972.200010000000020 455.759090000000010
984.652280000000020 373.250000000000000
f: 443 tv: 0 nM: 2
701.765260000000010 488.409969999999990
718.640629999999990 402.734379999999990
f: 443 tv: 1 nM: 2
975.000000000000000 455.861789999999980
987.138919999999980 373.501860000000020
f: 444 tv: 0 nM: 2
703.000000000000000 489.000000000000000
719.729190000000020 402.908660000000000
f: 444 tv: 1 nM: 2
977.702390000000040 455.900789999999970
990.637209999999980 373.505650000000000
f: 445 tv: 0 nM: 2
704.796200000000000 489.994869999999990
721.188599999999950 403.252590000000000
f: 445 tv: 1 nM: 2
980.844420000000010 456.195010000000020
993.095339999999960 373.321930000000010
f: 446 tv: 0 nM: 2
706.788210000000050 490.788209999999990
723.003299999999970 404.000000000000000
f: 446 tv: 1 nM: 2
983.642579999999950 456.790500000000010
995.470950000000020 373.877900000000010
f: 447 tv: 0 nM: 2
708.098330000000030 491.178339999999990
724.926019999999990 404.778169999999990
f: 447 tv: 1 nM: 2
986.870300000000040 457.407899999999980
998.527950000000030 374.517490000000010
f: 448 tv: 0 nM: 2
709.918270000000010 492.647060000000010
726.928099999999970 405.071930000000010
f: 448 tv: 1 nM: 2
989.225829999999970 457.560490000000020
1001.122200000000000 374.719910000000030
f: 449 tv: 0 nM: 2
711.732610000000020 492.982599999999990
728.737790000000020 405.788270000000010
f: 449 tv: 1 nM: 2
993.004209999999940 458.023010000000000
1003.583900000000000 374.866760000000000
f: 450 tv: 0 nM: 2
713.788570000000050 494.536929999999980
730.208859999999960 406.525330000000000
f: 450 tv: 1 nM: 2
995.228089999999950 458.771909999999990
1006.836300000000100 375.026979999999980
f: 451 tv: 0 nM: 2
715.475339999999960 494.998350000000020
732.229550000000020 406.893070000000020
f: 451 tv: 1 nM: 2
998.705199999999990 459.156709999999980
1009.042600000000000 375.338900000000020
f: 452 tv: 0 nM: 2
717.429020000000040 496.433989999999990
734.166690000000020 407.648129999999980
f: 452 tv: 1 nM: 2
1001.235300000000100 459.503910000000020
1011.983700000000000 375.577909999999970
f: 453 tv: 0 nM: 2
719.516359999999960 496.931370000000020
736.392640000000030 408.704709999999980
f: 453 tv: 1 nM: 2
1004.792300000000000 460.473079999999980
1014.704500000000100 376.545439999999990
f: 454 tv: 0 nM: 2
721.788570000000050 498.536929999999980
738.273869999999990 409.162420000000000
f: 454 tv: 1 nM: 2
1007.047100000000000 460.771729999999990
1017.047800000000100 376.713230000000010
f: 455 tv: 0 nM: 2
723.783019999999960 498.905669999999990
740.114439999999950 409.885530000000020
f: 455 tv: 1 nM: 2
1010.503700000000000 461.082089999999990
1019.280000000000000 377.009090000000010
f: 456 tv: 0 nM: 2
726.250790000000050 500.367219999999970
742.338129999999980 410.828520000000030
f: 456 tv: 1 nM: 2
1013.044100000000000 461.463230000000010
1022.161400000000000 377.335080000000000
f: 457 tv: 0 nM: 2
728.928099999999970 500.928069999999990
744.546389999999970 411.092710000000010
f: 457 tv: 1 nM: 2
1015.512300000000000 462.359190000000010
1024.757700000000100 377.631680000000020
f: 458 tv: 0 nM: 2
730.852300000000010 502.050320000000000
746.995239999999970 412.109190000000010
f: 458 tv: 1 nM: 2
1018.821400000000000 462.798859999999990
1027.000000000000000 378.630589999999980
f: 459 tv: 0 nM: 2
733.071900000000030 502.928069999999990
749.392150000000020 412.885620000000020
f: 459 tv: 1 nM: 2
1021.101100000000000 462.898930000000010
1028.952100000000000 378.713230000000010
f: 460 tv: 0 nM: 2
735.790650000000030 503.540619999999990
751.566900000000030 413.066890000000000
f: 460 tv: 1 nM: 2
1023.916000000000100 463.337890000000020
1031.041400000000100 379.178069999999990
f: 461 tv: 0 nM: 2
738.382320000000050 504.771239999999980
753.840090000000030 413.950589999999980
f: 461 tv: 1 nM: 2
1026.680900000000100 463.803499999999990
1033.173100000000000 379.173070000000000
f: 462 tv: 0 nM: 2
741.000000000000000 505.000000000000000
756.157230000000030 414.833340000000020
f: 462 tv: 1 nM: 2
1028.829199999999900 464.000000000000000
1035.243199999999900 379.762630000000000
f: 463 tv: 0 nM: 2
743.630980000000020 505.666659999999980
758.858089999999950 415.000000000000000
f: 463 tv: 1 nM: 2
1031.059199999999900 464.482820000000000
1037.210600000000100 379.824799999999980
f: 464 tv: 0 nM: 2
746.132079999999970 506.713840000000000
760.872619999999980 415.761140000000010
f: 464 tv: 1 nM: 2
1033.614399999999900 464.607390000000010
1039.170800000000100 379.878049999999970
f: 465 tv: 0 nM: 2
748.791929999999980 506.909389999999970
763.375790000000050 416.348140000000000
f: 465 tv: 1 nM: 2
1035.560800000000000 464.935760000000020
1040.963099999999900 380.246120000000020
f: 466 tv: 0 nM: 2
751.434570000000010 507.242979999999990
765.845820000000000 416.654200000000000
f: 466 tv: 1 nM: 2
1037.430800000000100 464.951020000000030
1042.924000000000000 380.619570000000010
f: 467 tv: 0 nM: 2
753.961300000000050 508.074400000000030
768.299380000000040 416.945859999999980
f: 467 tv: 1 nM: 2
1039.000000000000000 464.793490000000020
1044.606199999999900 380.758240000000000
f: 468 tv: 0 nM: 2
756.715209999999960 508.247560000000020
770.155269999999970 417.093169999999990
f: 468 tv: 1 nM: 2
1040.958599999999900 464.821930000000010
1045.448900000000100 380.616789999999980
f: 469 tv: 0 nM: 2
759.322509999999970 508.791810000000000
772.831729999999990 417.360570000000000
f: 469 tv: 1 nM: 2
1042.633200000000000 464.771909999999990
1046.892800000000100 380.850010000000000
f: 470 tv: 0 nM: 2
761.842769999999970 508.833340000000020
775.253109999999990 417.728119999999990
f: 470 tv: 1 nM: 2
1043.801600000000000 464.721679999999990
1048.343300000000000 380.783450000000020
f: 471 tv: 0 nM: 2
764.342470000000050 508.845669999999980
777.700320000000030 417.878660000000020
f: 471 tv: 1 nM: 2
1045.089400000000100 464.742709999999990
1049.675900000000000 380.910340000000020
f: 472 tv: 0 nM: 2
767.071900000000030 508.928069999999990
779.958800000000000 418.170590000000000
f: 472 tv: 1 nM: 2
1046.680499999999900 464.559570000000010
1050.771900000000000 380.881379999999980
f: 473 tv: 0 nM: 2
769.625790000000050 509.000000000000000
782.127320000000050 418.440189999999970
f: 473 tv: 1 nM: 2
1047.313000000000100 464.222440000000010
1051.378400000000100 380.782530000000010
f: 474 tv: 0 nM: 2
772.274350000000030 508.991879999999980
784.346250000000050 418.433229999999980
f: 474 tv: 1 nM: 2
1048.784300000000000 463.961700000000010
1052.129400000000000 380.765750000000030
f: 475 tv: 0 nM: 2
774.735900000000020 508.880400000000010
786.868039999999950 418.854159999999980
f: 475 tv: 1 nM: 2
1049.715600000000000 463.494570000000010
1053.009399999999900 380.577060000000020
f: 476 tv: 0 nM: 2
777.000000000000000 508.858090000000000
789.013919999999980 418.854159999999980
f: 476 tv: 1 nM: 2
1050.575800000000100 463.162870000000000
1053.667999999999900 380.484739999999990
f: 477 tv: 0 nM: 2
779.809259999999990 508.963140000000010
791.000000000000000 418.858090000000000
f: 477 tv: 1 nM: 2
1050.994500000000000 462.742709999999990
1054.711100000000000 379.969269999999990
f: 478 tv: 0 nM: 2
782.054139999999960 508.668790000000000
792.900020000000040 418.725430000000020
f: 478 tv: 1 nM: 2
1051.374499999999900 462.372590000000000
1054.829199999999900 380.000000000000000
f: 479 tv: 0 nM: 2
784.132079999999970 508.713840000000000
795.342040000000000 418.280669999999990
f: 479 tv: 1 nM: 2
1052.133700000000100 461.928279999999970
1055.034100000000100 379.454560000000010
f: 480 tv: 0 nM: 2
786.390629999999990 507.946869999999990
797.175899999999960 417.907410000000030
f: 480 tv: 1 nM: 2
1052.757800000000100 461.420529999999990
1055.124000000000000 379.338900000000020
f: 481 tv: 0 nM: 2
788.578800000000000 507.422820000000000
799.029419999999960 417.692810000000010
f: 481 tv: 1 nM: 2
1053.000000000000000 460.942320000000000
1055.206500000000000 379.000000000000000
f: 482 tv: 0 nM: 2
790.745120000000040 507.114379999999980
801.028689999999980 417.541409999999980
f: 482 tv: 1 nM: 2
1053.000000000000000 460.630589999999980
1055.570700000000000 378.932979999999990
f: 483 tv: 0 nM: 2
792.928099999999970 506.928069999999990
802.889459999999990 417.110540000000010
f: 483 tv: 1 nM: 2
1053.000000000000000 459.861789999999980
1055.263300000000100 378.363279999999970
f: 484 tv: 0 nM: 2
795.000000000000000 506.633579999999990
804.786929999999980 417.001710000000000
f: 484 tv: 1 nM: 2
1053.167400000000000 459.442900000000010
1055.260399999999900 378.053710000000020
f: 485 tv: 0 nM: 2
796.832269999999990 505.777400000000000
806.152889999999960 416.945859999999980
f: 485 tv: 1 nM: 2
1053.000000000000000 458.248989999999990
1055.027300000000000 377.601560000000010
f: 486 tv: 0 nM: 2
798.940119999999980 505.073939999999990
807.918270000000010 416.647060000000010
f: 486 tv: 1 nM: 2
1053.000000000000000 458.000000000000000
1055.116500000000100 377.311069999999970
f: 487 tv: 0 nM: 2
800.826900000000020 504.826930000000000
809.390139999999970 416.087580000000000
f: 487 tv: 1 nM: 2
1052.790299999999900 457.832640000000030
1055.021600000000000 377.120090000000000
f: 488 tv: 0 nM: 2
802.796450000000050 504.632139999999990
811.136660000000010 415.559480000000010
f: 488 tv: 1 nM: 2
1052.710900000000000 456.785160000000020
1055.002000000000000 376.474400000000000
f: 489 tv: 0 nM: 2
804.635859999999980 503.554019999999980
813.000000000000000 415.000000000000000
f: 489 tv: 1 nM: 2
1052.706300000000100 456.093750000000000
1054.792799999999900 376.105590000000010
f: 490 tv: 0 nM: 2
806.030089999999970 502.963619999999990
814.498349999999960 414.745060000000020
f: 490 tv: 1 nM: 2
1052.026400000000000 455.736850000000000
1054.787499999999900 375.874480000000010
f: 491 tv: 0 nM: 2
807.918270000000010 502.647060000000010
815.889400000000020 414.921479999999970
f: 491 tv: 1 nM: 2
1051.561999999999900 454.786009999999980
1054.000000000000000 375.567259999999980
f: 492 tv: 0 nM: 2
809.596620000000030 502.062500000000000
817.419430000000030 414.722050000000020
f: 492 tv: 1 nM: 2
1051.000000000000000 454.000000000000000
1053.676800000000000 374.899600000000020
f: 493 tv: 0 nM: 2
811.114320000000020 500.982939999999990
818.928350000000020 414.204990000000010
f: 493 tv: 1 nM: 2
1050.881200000000000 453.764590000000000
1053.476899999999900 374.422270000000030
f: 494 tv: 0 nM: 2
813.000000000000000 501.000000000000000
820.358640000000040 413.375850000000010
f: 494 tv: 1 nM: 2
1050.679699999999900 452.753910000000020
1052.823500000000000 373.983180000000000
f: 495 tv: 0 nM: 2
814.791020000000000 500.410460000000000
821.703250000000030 413.196779999999990
f: 495 tv: 1 nM: 2
1050.262500000000000 452.112489999999980
1052.743700000000000 373.794130000000000
f: 496 tv: 0 nM: 2
816.285459999999940 499.069239999999980
823.000000000000000 413.000000000000000
f: 496 tv: 1 nM: 2
1049.350500000000000 451.752140000000000
1051.717900000000100 373.134860000000000
f: 497 tv: 0 nM: 2
818.050960000000030 498.781250000000000
824.796450000000050 412.632139999999990
f: 497 tv: 1 nM: 2
1049.300400000000100 451.194950000000010
1051.165999999999900 372.666020000000000
f: 498 tv: 0 nM: 2
819.442689999999970 498.404510000000020
825.810610000000000 412.395910000000010
f: 498 tv: 1 nM: 2
1048.910300000000000 449.944459999999990
1050.823500000000000 372.126039999999990
f: 499 tv: 0 nM: 2
820.940119999999980 497.073939999999990
827.135740000000060 411.292849999999990
f: 499 tv: 1 nM: 2
1048.602300000000000 449.684079999999990
1050.647099999999900 372.000000000000000
f: 500 tv: 0 nM: 2
822.986080000000020 496.854159999999980
828.826900000000020 411.026209999999990
f: 500 tv: 1 nM: 2
1047.656900000000000 448.197720000000000
1049.895900000000000 371.741670000000000
f: 501 tv: 0 nM: 2
824.302190000000000 496.442439999999980
829.967470000000050 410.741420000000010
f: 501 tv: 1 nM: 2
1047.217200000000000 447.861850000000000
1049.083400000000000 370.948420000000000
f: 502 tv: 0 nM: 2
825.333920000000030 495.089969999999990
830.952210000000040 410.713230000000010
f: 502 tv: 1 nM: 2
1046.849600000000000 447.650449999999980
1048.861100000000100 370.448420000000000
f: 503 tv: 0 nM: 2
827.041380000000000 494.821930000000010
832.148249999999960 409.548279999999980
f: 503 tv: 1 nM: 2
1045.907700000000000 446.397429999999990
1048.213600000000000 370.079799999999980
f: 504 tv: 0 nM: 2
828.583679999999960 494.021390000000000
833.338619999999990 409.277190000000020
f: 504 tv: 1 nM: 2
1045.464600000000000 445.924770000000020
1047.350500000000000 369.846160000000000
f: 505 tv: 0 nM: 2
829.516359999999960 493.041810000000000
834.172419999999990 408.868960000000020
f: 505 tv: 1 nM: 2
1044.748900000000000 445.580719999999990
1046.897899999999900 369.166020000000000
f: 506 tv: 0 nM: 2
831.000000000000000 492.630589999999980
835.224240000000010 408.573519999999970
f: 506 tv: 1 nM: 2
1044.429599999999900 444.197720000000000
1046.384399999999900 368.737399999999980
f: 507 tv: 0 nM: 2
832.694700000000010 491.907780000000000
836.498230000000040 407.657719999999980
f: 507 tv: 1 nM: 2
1043.871300000000000 443.716000000000010
1045.176999999999900 368.117279999999990
f: 508 tv: 0 nM: 2
833.257320000000050 490.922790000000020
837.178040000000010 406.958620000000000
f: 508 tv: 1 nM: 2
1042.888700000000000 442.701419999999980
1044.908700000000000 367.730439999999990
f: 509 tv: 0 nM: 2
834.806820000000020 490.416659999999980
838.427370000000000 406.741550000000020
f: 509 tv: 1 nM: 2
1042.479100000000000 441.979159999999980
1044.000000000000000 367.565000000000000
f: 510 tv: 0 nM: 2
835.885189999999970 489.351839999999980
839.156740000000010 406.503719999999990
f: 510 tv: 1 nM: 2
1042.000000000000000 441.565000000000000
1043.764200000000100 366.687770000000000
f: 511 tv: 0 nM: 2
837.089420000000020 488.742709999999990
840.520020000000050 405.500000000000000
f: 511 tv: 1 nM: 2
1041.025400000000000 440.414730000000020
1042.877199999999900 365.903009999999990
f: 512 tv: 0 nM: 2
838.602110000000040 487.960420000000000
840.924989999999980 404.939270000000020
f: 512 tv: 1 nM: 2
1040.497800000000100 439.881680000000020
1042.202900000000000 365.582119999999970
f: 513 tv: 0 nM: 2
839.041380000000000 486.821930000000010
841.790470000000030 404.586270000000010
f: 513 tv: 1 nM: 2
1039.613599999999900 438.876250000000030
1041.311500000000000 364.627050000000000
f: 514 tv: 0 nM: 2
840.784300000000030 485.961700000000010
842.808589999999980 403.601560000000010
f: 514 tv: 1 nM: 2
1039.171100000000000 437.963959999999990
1040.831899999999900 364.066379999999980
f: 515 tv: 0 nM: 2
841.257320000000050 484.922790000000020
843.147029999999970 402.922790000000020
f: 515 tv: 1 nM: 2
1038.325100000000000 437.480290000000020
1040.515400000000000 363.844299999999980
f: 516 tv: 0 nM: 2
842.866819999999960 483.891390000000000
844.359739999999990 402.456849999999970
f: 516 tv: 1 nM: 2
1037.720300000000000 436.131190000000000
1038.610400000000000 363.069819999999990
f: 517 tv: 0 nM: 2
843.222719999999980 483.651250000000000
845.046200000000000 401.803220000000010
f: 517 tv: 1 nM: 2
1036.490200000000000 435.572810000000000
1038.306300000000000 361.923430000000000
f: 518 tv: 0 nM: 2
844.694700000000010 482.014340000000000
845.257320000000050 400.910579999999980
f: 518 tv: 1 nM: 2
1035.973999999999900 434.265629999999990
1037.477799999999900 361.977840000000010
f: 519 tv: 0 nM: 2
845.121890000000010 481.551670000000000
845.900819999999950 399.924590000000020
f: 519 tv: 1 nM: 2
1034.800400000000100 433.677640000000000
1036.160000000000100 361.670009999999990
f: 520 tv: 0 nM: 2
845.903869999999980 480.034609999999990
846.821410000000010 399.201140000000010
f: 520 tv: 1 nM: 2
1034.258499999999900 432.849429999999980
1035.296900000000100 359.935270000000000
f: 521 tv: 0 nM: 2
846.903379999999970 479.651250000000000
846.952210000000040 398.713230000000010
f: 521 tv: 1 nM: 2
1033.217200000000000 431.861850000000000
1034.685300000000100 359.917419999999990
f: 522 tv: 0 nM: 2
847.000000000000000 478.138210000000020
847.172550000000000 398.339200000000010
f: 522 tv: 1 nM: 2
1032.657600000000000 430.853270000000010
1033.954099999999900 359.469389999999980
f: 523 tv: 0 nM: 2
848.677789999999960 477.638060000000000
847.687930000000050 397.230500000000010
f: 523 tv: 1 nM: 2
1031.827299999999900 430.224210000000030
1032.794599999999900 358.235169999999980
f: 524 tv: 0 nM: 2
848.981319999999980 476.070530000000020
848.534610000000040 396.753850000000000
f: 524 tv: 1 nM: 2
1031.098099999999900 429.588779999999990
1031.918200000000100 358.081729999999990
f: 525 tv: 0 nM: 2
849.176450000000050 475.873960000000010
848.611080000000020 396.337310000000000
f: 525 tv: 1 nM: 2
1030.000000000000000 428.913790000000010
1030.941399999999900 357.720730000000000
f: 526 tv: 0 nM: 2
850.354000000000040 474.562009999999990
848.753720000000040 395.164179999999990
f: 526 tv: 1 nM: 2
1029.471399999999900 427.728580000000020
1029.935099999999900 356.932189999999990
f: 527 tv: 0 nM: 2
850.823549999999950 473.873960000000010
848.920470000000020 394.575740000000000
f: 527 tv: 1 nM: 2
1028.019299999999900 427.099460000000020
1029.052200000000100 356.061370000000010
f: 528 tv: 0 nM: 2
851.039250000000040 472.923549999999980
848.979860000000030 394.241940000000000
f: 528 tv: 1 nM: 2
1027.068800000000000 426.000000000000000
1028.046100000000000 355.788850000000020
f: 529 tv: 0 nM: 2
851.086789999999950 471.929750000000010
848.913210000000050 393.805790000000000
f: 529 tv: 1 nM: 2
1026.111300000000000 425.700499999999980
1026.302100000000100 355.520840000000020
f: 530 tv: 0 nM: 2
851.545470000000020 471.608209999999990
848.920470000000020 392.575740000000000
f: 530 tv: 1 nM: 2
1025.845900000000000 424.880800000000020
1025.851899999999900 354.748600000000010
f: 531 tv: 0 nM: 2
851.350400000000040 470.153840000000000
848.913210000000050 392.070249999999990
f: 531 tv: 1 nM: 2
1024.099999999999900 424.835300000000020
1024.411400000000000 354.015899999999990
f: 532 tv: 0 nM: 2
852.088870000000040 469.771120000000000
848.823549999999950 391.873960000000010
f: 532 tv: 1 nM: 2
1023.778100000000000 423.289339999999980
1023.455400000000100 353.757420000000020
f: 533 tv: 0 nM: 2
852.181209999999960 468.360110000000020
848.713259999999990 390.952209999999980
f: 533 tv: 1 nM: 2
1022.157700000000000 422.877990000000010
1021.903100000000000 353.576540000000020
f: 534 tv: 0 nM: 2
852.163570000000050 467.752349999999980
848.379029999999940 389.979829999999990
f: 534 tv: 1 nM: 2
1020.380900000000000 421.870450000000010
1020.354100000000000 352.416229999999980
f: 535 tv: 0 nM: 2
852.168760000000020 466.837560000000000
847.535279999999940 389.836090000000010
f: 535 tv: 1 nM: 2
1019.800600000000000 421.156070000000000
1019.162200000000000 351.941440000000000
f: 536 tv: 0 nM: 2
852.035709999999990 465.873809999999990
847.280269999999970 388.950740000000000
f: 536 tv: 1 nM: 2
1018.267500000000000 420.616269999999990
1017.915000000000000 351.915010000000000
f: 537 tv: 0 nM: 2
851.633360000000040 464.962490000000000
846.995790000000060 388.023010000000000
f: 537 tv: 1 nM: 2
1017.809099999999900 419.604829999999990
1016.329000000000000 351.523320000000010
f: 538 tv: 0 nM: 2
851.209719999999950 463.832640000000030
846.649599999999960 387.752140000000000
f: 538 tv: 1 nM: 2
1016.055200000000000 418.956390000000000
1015.293900000000000 350.760989999999990
f: 539 tv: 0 nM: 2
851.049129999999990 463.164519999999980
845.168519999999940 386.690740000000010
f: 539 tv: 1 nM: 2
1014.136900000000000 418.541659999999980
1014.000000000000000 350.000000000000000
f: 540 tv: 0 nM: 2
850.913210000000050 461.929750000000010
845.000000000000000 386.000000000000000
f: 540 tv: 1 nM: 2
1013.216500000000000 417.438139999999980
1012.046100000000000 349.788850000000020
f: 541 tv: 0 nM: 2
850.140750000000030 461.213590000000010
844.126589999999960 385.107599999999990
f: 541 tv: 1 nM: 2
1011.842300000000000 416.877990000000010
1010.776600000000000 348.787230000000020
f: 542 tv: 0 nM: 2
849.502259999999980 459.881680000000020
843.133060000000000 384.209690000000020
f: 542 tv: 1 nM: 2
1010.453300000000000 415.909330000000010
1009.765000000000000 348.084990000000000
f: 543 tv: 0 nM: 2
849.150020000000040 459.000000000000000
842.598690000000030 383.923250000000000
f: 543 tv: 1 nM: 2
1009.649700000000100 414.994019999999980
1008.000000000000000 348.000000000000000
f: 544 tv: 0 nM: 2
848.321779999999990 457.729159999999980
841.246089999999980 382.753940000000000
f: 544 tv: 1 nM: 2
1007.819300000000000 414.753019999999990
1006.186799999999900 347.376309999999990
f: 545 tv: 0 nM: 2
847.493349999999960 457.019900000000010
840.452149999999960 382.000000000000000
f: 545 tv: 1 nM: 2
1005.955400000000100 413.122009999999990
1004.171900000000100 346.439149999999980
f: 546 tv: 0 nM: 2
846.927370000000000 455.927340000000020
839.139459999999990 381.733920000000010
f: 546 tv: 1 nM: 2
1004.319300000000000 413.000000000000000
1003.192699999999900 345.894499999999990
f: 547 tv: 0 nM: 2
845.978389999999990 455.064910000000000
838.550659999999990 380.358639999999980
f: 547 tv: 1 nM: 2
1003.811100000000000 412.211119999999990
1001.860500000000000 345.565800000000020
f: 548 tv: 0 nM: 2
844.982610000000020 453.869570000000010
837.176450000000050 379.873960000000010
f: 548 tv: 1 nM: 2
1001.842300000000000 411.122009999999990
1000.087700000000000 344.809939999999980
f: 549 tv: 0 nM: 2
844.037050000000020 453.240749999999990
835.421879999999990 378.917970000000030
f: 549 tv: 1 nM: 2
1000.157700000000000 410.877990000000010
997.883000000000040 344.180850000000020
f: 550 tv: 0 nM: 2
843.050420000000030 452.024110000000010
834.823549999999950 378.126039999999990
f: 550 tv: 1 nM: 2
998.603089999999950 410.087620000000020
996.721009999999980 343.783480000000000
f: 551 tv: 0 nM: 2
841.936280000000010 451.656859999999990
832.997799999999980 377.695190000000030
f: 551 tv: 1 nM: 2
996.937500000000000 409.003300000000020
995.016849999999980 343.487979999999990
f: 552 tv: 0 nM: 2
840.756840000000010 450.075010000000020
831.863650000000010 376.991330000000000
f: 552 tv: 1 nM: 2
995.790100000000050 409.000000000000000
993.842279999999960 342.877990000000010
f: 553 tv: 0 nM: 2
839.296879999999990 449.631680000000020
830.515080000000010 375.997830000000020
f: 553 tv: 1 nM: 2
993.831540000000020 408.461950000000000
992.126340000000030 342.233889999999970
f: 554 tv: 0 nM: 2
838.270200000000050 448.391419999999980
828.824160000000010 375.688570000000030
f: 554 tv: 1 nM: 2
992.205569999999970 407.444459999999990
990.000000000000000 342.000000000000000
f: 555 tv: 0 nM: 2
836.967099999999960 447.844299999999980
827.347660000000020 374.851560000000010
f: 555 tv: 1 nM: 2
990.755800000000020 406.918610000000000
988.239379999999980 341.558499999999980
f: 556 tv: 0 nM: 2
835.384030000000050 446.914949999999980
825.838870000000040 373.926539999999990
f: 556 tv: 1 nM: 2
989.157720000000040 406.966430000000000
986.336980000000040 341.500000000000000
f: 557 tv: 0 nM: 2
834.147029999999970 446.166659999999980
824.046140000000040 373.788850000000020
f: 557 tv: 1 nM: 2
987.642460000000030 405.981170000000020
984.917109999999980 340.737979999999990
f: 558 tv: 0 nM: 2
832.341249999999950 445.978670000000020
822.574769999999940 373.147429999999990
f: 558 tv: 1 nM: 2
985.860540000000010 405.702639999999970
983.507569999999990 340.027649999999990
f: 559 tv: 0 nM: 2
830.957949999999980 445.308409999999980
820.804139999999960 372.341680000000000
f: 559 tv: 1 nM: 2
984.000000000000000 405.000000000000000
981.846919999999950 339.826540000000020
f: 560 tv: 0 nM: 2
829.271179999999960 444.233060000000020
819.072630000000000 371.927340000000020
f: 560 tv: 1 nM: 2
982.000000000000000 404.839510000000020
979.846919999999950 339.826540000000020
f: 561 tv: 0 nM: 2
827.833309999999980 443.866670000000000
817.091310000000020 371.730439999999990
f: 561 tv: 1 nM: 2
980.761349999999990 404.710240000000000
977.782590000000030 339.592379999999990
f: 562 tv: 0 nM: 2
826.000000000000000 443.565000000000000
815.413879999999950 371.056730000000020
f: 562 tv: 1 nM: 2
979.011290000000030 404.686429999999970
976.239379999999980 339.420230000000000
f: 563 tv: 0 nM: 2
824.664430000000040 443.006739999999980
813.556699999999980 371.107149999999990
f: 563 tv: 1 nM: 2
977.269229999999990 404.329680000000000
974.628839999999970 339.448460000000010
f: 564 tv: 0 nM: 2
822.299070000000030 442.023930000000010
811.941469999999980 370.441440000000000
f: 564 tv: 1 nM: 2
975.800539999999960 403.632020000000010
972.319269999999960 339.000000000000000
f: 565 tv: 0 nM: 2
820.910279999999940 442.055540000000010
809.873780000000010 369.873809999999990
f: 565 tv: 1 nM: 2
973.863399999999960 403.729370000000020
970.979370000000020 338.695859999999980
f: 566 tv: 0 nM: 2
818.872740000000020 441.801330000000010
807.964290000000010 369.873809999999990
f: 566 tv: 1 nM: 2
972.128969999999980 403.423679999999990
969.734739999999990 338.954250000000000
f: 567 tv: 0 nM: 2
816.905399999999990 441.639650000000020
806.000000000000000 369.833340000000020
f: 567 tv: 1 nM: 2
970.319269999999960 403.000000000000000
968.000000000000000 338.753019999999990
f: 568 tv: 0 nM: 2
815.400020000000040 441.538090000000010
804.000000000000000 369.833340000000020
f: 568 tv: 1 nM: 2
968.550659999999990 403.000000000000000
965.900020000000040 338.835300000000020
f: 569 tv: 0 nM: 2
813.323909999999960 441.223909999999990
801.953859999999960 369.788850000000020
f: 569 tv: 1 nM: 2
967.438840000000030 403.561159999999970
964.306330000000000 338.898829999999980
f: 570 tv: 0 nM: 2
811.883360000000040 440.649990000000000
800.000000000000000 369.745180000000000
f: 570 tv: 1 nM: 2
965.860540000000010 403.702639999999970
963.000000000000000 339.000000000000000
f: 571 tv: 0 nM: 2
809.560119999999980 440.579320000000000
797.953859999999960 369.788850000000020
f: 571 tv: 1 nM: 2
964.234379999999990 403.843750000000000
961.536500000000050 338.952240000000020
f: 572 tv: 0 nM: 2
807.658019999999960 440.365569999999990
795.888609999999970 369.626250000000030
f: 572 tv: 1 nM: 2
962.658869999999980 403.867189999999990
959.223389999999990 338.978729999999980
f: 573 tv: 0 nM: 2
806.112240000000040 440.346920000000010
794.000000000000000 369.745180000000000
f: 573 tv: 1 nM: 2
960.667540000000030 403.784580000000010
957.904660000000040 339.435580000000020
f: 574 tv: 0 nM: 2
804.112240000000040 440.423459999999980
791.840879999999970 369.532840000000020
f: 574 tv: 1 nM: 2
959.756039999999980 404.484919999999990
956.000000000000000 339.297880000000020
f: 575 tv: 0 nM: 2
801.745180000000000 440.000000000000000
789.502320000000050 369.520840000000020
f: 575 tv: 1 nM: 2
958.140809999999990 404.324709999999980
954.166690000000020 339.541659999999980
f: 576 tv: 0 nM: 2
799.633360000000040 440.104769999999970
787.245419999999970 369.277530000000010
f: 576 tv: 1 nM: 2
956.058470000000060 404.622799999999980
952.733029999999990 339.689329999999980
f: 577 tv: 0 nM: 2
797.914980000000010 440.084990000000000
785.323909999999960 368.910860000000010
f: 577 tv: 1 nM: 2
955.012510000000020 404.743740000000000
951.094600000000010 339.756739999999980
f: 578 tv: 0 nM: 2
795.681820000000020 440.062189999999990
783.080379999999990 369.035709999999990
f: 578 tv: 1 nM: 2
953.734739999999990 404.954250000000000
949.868830000000000 339.720309999999980
f: 579 tv: 0 nM: 2
793.807310000000030 440.000000000000000
780.865050000000000 369.329650000000020
f: 579 tv: 1 nM: 2
951.842279999999960 404.877990000000010
948.000000000000000 339.833340000000020
f: 580 tv: 0 nM: 2
791.397699999999990 439.911380000000010
778.241390000000020 369.470460000000000
f: 580 tv: 1 nM: 2
950.099979999999960 404.923520000000000
946.203610000000030 339.971650000000010
f: 581 tv: 0 nM: 2
788.780939999999990 439.938109999999990
776.225220000000040 369.324250000000010
f: 581 tv: 1 nM: 2
948.821410000000010 404.848909999999990
944.926879999999980 340.280669999999990
f: 582 tv: 0 nM: 2
786.947750000000040 439.875000000000000
773.986629999999990 369.203219999999990
f: 582 tv: 1 nM: 2
947.804319999999960 405.315220000000010
943.958800000000000 340.497250000000010
f: 583 tv: 0 nM: 2
784.720149999999990 439.944950000000010
771.478460000000040 368.737059999999990
f: 583 tv: 1 nM: 2
945.947940000000020 405.479159999999980
941.945069999999990 340.757229999999990
f: 584 tv: 0 nM: 2
782.211180000000010 439.953890000000000
769.238770000000050 369.355860000000010
f: 584 tv: 1 nM: 2
944.518310000000040 405.955510000000000
940.000000000000000 340.913790000000010
f: 585 tv: 0 nM: 2
780.211180000000010 439.953890000000000
767.000000000000000 369.426089999999990
f: 585 tv: 1 nM: 2
943.747070000000010 406.479649999999990
939.000000000000000 341.000000000000000
f: 586 tv: 0 nM: 2
778.126219999999990 440.035709999999990
765.111329999999950 369.081939999999970
f: 586 tv: 1 nM: 2
942.000000000000000 406.753019999999990
937.898929999999950 341.377659999999990
f: 587 tv: 0 nM: 2
775.415889999999990 440.043180000000010
762.762939999999960 368.918090000000010
f: 587 tv: 1 nM: 2
940.265260000000010 406.954250000000000
936.017330000000020 341.700499999999980
f: 588 tv: 0 nM: 2
773.314759999999980 440.082580000000010
760.191100000000010 368.917790000000020
f: 588 tv: 1 nM: 2
939.119320000000020 407.028410000000010
934.111390000000030 341.700499999999980
f: 589 tv: 0 nM: 2
771.314759999999980 440.082580000000010
757.947390000000040 368.289460000000020
f: 589 tv: 1 nM: 2
937.790100000000050 407.000000000000000
933.098150000000030 341.691590000000020
f: 590 tv: 0 nM: 2
768.497740000000020 439.756680000000020
755.787780000000000 368.121950000000030
f: 590 tv: 1 nM: 2
936.000000000000000 407.377659999999990
931.780269999999970 341.800509999999970
f: 591 tv: 0 nM: 2
766.000000000000000 439.745180000000000
752.967099999999960 367.958340000000020
f: 591 tv: 1 nM: 2
934.815799999999970 407.494750000000010
930.131170000000000 341.868810000000000
f: 592 tv: 0 nM: 2
763.550479999999990 439.550450000000010
750.046140000000040 367.788850000000020
f: 592 tv: 1 nM: 2
933.744749999999950 407.702639999999970
928.343750000000000 341.697909999999980
f: 593 tv: 0 nM: 2
761.000000000000000 439.470309999999980
748.000000000000000 367.833340000000020
f: 593 tv: 1 nM: 2
932.096919999999950 407.576540000000020
927.098150000000030 341.588779999999990
f: 594 tv: 0 nM: 2
758.092409999999970 439.233700000000000
745.345090000000030 367.323939999999990
f: 594 tv: 1 nM: 2
930.250000000000000 407.750000000000000
925.750000000000000 341.750000000000000
f: 595 tv: 0 nM: 2
756.019409999999990 438.796110000000000
742.758910000000010 366.973209999999990
f: 595 tv: 1 nM: 2
929.378169999999950 407.736049999999980
924.111390000000030 341.626250000000030
f: 596 tv: 0 nM: 2
753.262269999999940 438.634799999999980
740.067139999999990 366.655089999999970
f: 596 tv: 1 nM: 2
928.000000000000000 407.833340000000020
922.901849999999970 341.588779999999990
f: 597 tv: 0 nM: 2
750.270200000000050 438.295439999999990
737.489140000000020 366.476069999999990
f: 597 tv: 1 nM: 2
926.210690000000000 408.412930000000020
921.437500000000000 341.467499999999970
f: 598 tv: 0 nM: 2
747.976810000000000 438.311860000000020
734.817379999999960 366.000000000000000
f: 598 tv: 1 nM: 2
924.337650000000050 408.203610000000030
919.640200000000050 341.668209999999990
f: 599 tv: 0 nM: 2
744.777529999999960 438.322510000000020
732.044369999999960 365.955600000000000
f: 599 tv: 1 nM: 2
922.453980000000000 408.917170000000000
918.299070000000030 341.660280000000000
f: 600 tv: 0 nM: 2
741.979609999999980 438.173459999999980
729.209719999999950 365.832640000000030
f: 600 tv: 1 nM: 2
921.845950000000020 408.880800000000020
916.651370000000040 341.573399999999990
f: 601 tv: 0 nM: 2
739.280399999999990 438.074770000000000
726.782900000000040 365.730259999999990
f: 601 tv: 1 nM: 2
920.000000000000000 408.913790000000010
915.098150000000030 341.588779999999990
f: 602 tv: 0 nM: 2
736.153080000000050 438.173459999999980
724.046939999999950 365.617369999999990
f: 602 tv: 1 nM: 2
918.157720000000040 409.032739999999990
914.000000000000000 341.565000000000000
f: 603 tv: 0 nM: 2
733.433350000000020 438.000000000000000
720.839839999999980 365.569279999999990
f: 603 tv: 1 nM: 2
916.638119999999960 409.700010000000020
912.389159999999950 341.643860000000020
f: 604 tv: 0 nM: 2
730.065000000000050 438.255000000000000
718.486819999999970 365.333340000000020
f: 604 tv: 1 nM: 2
915.192689999999970 409.729370000000020
910.905399999999990 341.756739999999980
f: 605 tv: 0 nM: 2
727.059629999999970 438.188080000000010
715.139459999999990 365.386259999999990
f: 605 tv: 1 nM: 2
913.907720000000040 410.156400000000020
909.217099999999960 341.861850000000000
f: 606 tv: 0 nM: 2
724.112240000000040 438.346920000000010
712.745599999999970 365.293850000000020
f: 606 tv: 1 nM: 2
912.000000000000000 410.913790000000010
907.953859999999960 341.788850000000020
f: 607 tv: 0 nM: 2
721.706360000000020 438.460330000000000
709.964600000000020 364.884430000000010
f: 607 tv: 1 nM: 2
910.046879999999990 411.401029999999990
906.327760000000010 341.918670000000020
f: 608 tv: 0 nM: 2
718.224489999999950 438.346920000000010
707.183350000000020 364.891660000000000
f: 608 tv: 1 nM: 2
908.882510000000020 411.512510000000020
905.089720000000060 342.055540000000010
f: 609 tv: 0 nM: 2
715.227300000000010 438.559810000000030
704.697139999999990 364.762209999999980
f: 609 tv: 1 nM: 2
907.980410000000010 412.009799999999980
903.930240000000030 342.048830000000010
f: 610 tv: 0 nM: 2
712.054750000000010 439.330840000000020
701.310489999999960 364.709690000000020
f: 610 tv: 1 nM: 2
906.120970000000060 412.599460000000020
902.280150000000050 342.681030000000020
f: 611 tv: 0 nM: 2
709.155939999999990 439.674320000000020
699.171510000000010 364.811980000000010
f: 611 tv: 1 nM: 2
904.849550000000020 413.428249999999990
901.134220000000030 342.564939999999980
f: 612 tv: 0 nM: 2
706.215270000000030 439.775449999999980
696.166690000000020 365.089749999999980
f: 612 tv: 1 nM: 2
903.271420000000030 414.000000000000000
899.681820000000020 343.712920000000000
f: 613 tv: 0 nM: 2
703.415889999999990 440.106810000000000
693.341680000000000 365.174989999999980
f: 613 tv: 1 nM: 2
902.324889999999980 414.555850000000020
898.255800000000020 343.876739999999980
f: 614 tv: 0 nM: 2
700.341739999999960 441.479890000000010
690.080199999999990 365.830199999999990
f: 614 tv: 1 nM: 2
900.762020000000010 415.685090000000000
896.979860000000030 344.241940000000000
f: 615 tv: 0 nM: 2
697.493039999999950 441.858790000000000
687.873780000000010 365.873809999999990
f: 615 tv: 1 nM: 2
899.223389999999990 416.882970000000000
895.855469999999970 345.478670000000020
f: 616 tv: 0 nM: 2
694.911380000000010 442.197720000000000
685.221800000000030 366.709690000000020
f: 616 tv: 1 nM: 2
898.153080000000050 417.826540000000020
894.908509999999980 345.765629999999990
f: 617 tv: 0 nM: 2
692.084529999999970 443.579709999999980
682.598690000000030 367.844299999999980
f: 617 tv: 1 nM: 2
896.885859999999980 418.951079999999990
893.486509999999950 346.360349999999980
f: 618 tv: 0 nM: 2
689.788819999999990 443.953890000000000
679.935240000000020 368.225430000000020
f: 618 tv: 1 nM: 2
895.914980000000010 419.915010000000000
892.584110000000010 347.693179999999980
f: 619 tv: 0 nM: 2
686.706120000000060 445.127200000000020
677.333980000000000 368.802000000000020
f: 619 tv: 1 nM: 2
894.890629999999990 420.817720000000010
891.204650000000020 348.189880000000020
f: 620 tv: 0 nM: 2
683.873780000000010 445.873809999999990
674.861020000000050 369.618260000000020
f: 620 tv: 1 nM: 2
893.914980000000010 421.915010000000000
890.080569999999970 349.713259999999990
f: 621 tv: 0 nM: 2
681.091490000000020 446.234379999999990
672.025819999999950 370.000000000000000
f: 621 tv: 1 nM: 2
892.378299999999970 423.222230000000020
888.907100000000010 350.039829999999990
f: 622 tv: 0 nM: 2
678.325810000000050 447.011320000000010
669.278749999999950 369.960170000000010
f: 622 tv: 1 nM: 2
892.000000000000000 423.833340000000020
887.981379999999940 349.955809999999990
f: 623 tv: 0 nM: 2
675.502259999999980 447.881680000000020
666.873110000000000 370.660460000000000
f: 623 tv: 1 nM: 2
891.077819999999970 424.507079999999970
886.716310000000020 351.346499999999990
f: 624 tv: 0 nM: 2
673.032900000000040 447.844299999999980
664.266420000000040 370.827879999999990
f: 624 tv: 1 nM: 2
889.936280000000010 425.656859999999990
885.973690000000030 351.746399999999990
f: 625 tv: 0 nM: 2
670.192689999999970 448.009770000000000
661.379940000000030 370.887790000000000
f: 625 tv: 1 nM: 2
888.584110000000010 425.956819999999990
884.824160000000010 351.688570000000030
f: 626 tv: 0 nM: 2
667.795780000000040 448.117369999999990
659.000000000000000 370.882810000000010
f: 626 tv: 1 nM: 2
887.278990000000020 426.118319999999980
883.401309999999970 351.844299999999980
f: 627 tv: 0 nM: 2
665.127259999999980 448.198669999999990
656.682009999999990 370.970000000000030
f: 627 tv: 1 nM: 2
886.722719999999980 426.509090000000010
882.721250000000050 351.960170000000010
f: 628 tv: 0 nM: 2
662.557369999999990 448.774600000000020
654.000000000000000 371.000000000000000
f: 628 tv: 1 nM: 2
885.192689999999970 427.518340000000020
881.218259999999990 352.539670000000000
f: 629 tv: 0 nM: 2
659.819889999999990 449.746460000000010
651.345220000000040 371.166659999999980
f: 629 tv: 1 nM: 2
884.598690000000030 427.765350000000010
880.446590000000010 352.630339999999990
f: 630 tv: 0 nM: 2
657.000000000000000 449.685850000000020
648.924440000000000 371.060090000000000
f: 630 tv: 1 nM: 2
883.314759999999980 428.002230000000000
879.295780000000040 353.154569999999980
f: 631 tv: 0 nM: 2
654.696109999999980 449.790959999999980
646.591249999999950 371.214290000000010
f: 631 tv: 1 nM: 2
882.794009999999960 429.391210000000000
878.599979999999960 353.383330000000000
f: 632 tv: 0 nM: 2
651.953859999999960 449.788850000000020
643.659419999999950 370.986210000000030
f: 632 tv: 1 nM: 2
882.000000000000000 429.745180000000000
877.176450000000050 353.873960000000010
f: 633 tv: 0 nM: 2
649.352970000000030 449.907559999999990
641.181820000000020 371.109860000000030
f: 633 tv: 1 nM: 2
881.303890000000020 429.790959999999980
876.743709999999960 353.794130000000000
f: 634 tv: 0 nM: 2
647.000000000000000 450.000000000000000
638.937500000000000 371.077209999999980
f: 634 tv: 1 nM: 2
880.823549999999950 429.983180000000000
875.133180000000040 353.891390000000000
f: 635 tv: 0 nM: 2
644.901610000000010 450.228909999999980
636.257259999999970 371.047730000000000
f: 635 tv: 1 nM: 2
879.775629999999980 430.634610000000010
874.595339999999960 353.985169999999980
f: 636 tv: 0 nM: 2
642.000000000000000 450.452180000000000
633.615050000000000 371.119050000000020
f: 636 tv: 1 nM: 2
879.069210000000000 431.088469999999970
873.133060000000000 354.072569999999980
f: 637 tv: 0 nM: 2
639.365360000000010 450.838469999999970
631.250000000000000 371.000000000000000
f: 637 tv: 1 nM: 2
878.369569999999950 431.856510000000010
872.621089999999980 354.726560000000010
f: 638 tv: 0 nM: 2
637.192750000000050 451.051510000000010
628.772399999999950 371.126860000000020
f: 638 tv: 1 nM: 2
877.086789999999950 431.929750000000010
871.238519999999990 354.761439999999990
f: 639 tv: 0 nM: 2
634.862920000000030 451.592739999999990
625.984500000000030 371.240299999999990
f: 639 tv: 1 nM: 2
876.777770000000030 432.456360000000020
870.575740000000000 354.920439999999990
f: 640 tv: 0 nM: 2
632.444949999999950 451.508480000000020
623.439939999999980 371.207370000000030
f: 640 tv: 1 nM: 2
875.500000000000000 433.262510000000020
869.054380000000040 355.558560000000000
f: 641 tv: 0 nM: 2
629.643860000000020 451.879000000000020
621.014950000000000 371.070890000000020
f: 641 tv: 1 nM: 2
875.176450000000050 433.873960000000010
868.591680000000000 355.562500000000000
f: 642 tv: 0 nM: 2
627.086789999999950 451.929750000000010
618.519229999999990 371.000000000000000
f: 642 tv: 1 nM: 2
874.087160000000040 433.995420000000020
867.083980000000000 355.932009999999990
f: 643 tv: 0 nM: 2
624.823549999999950 451.873960000000010
615.755310000000010 371.234159999999970
f: 643 tv: 1 nM: 2
873.079529999999980 434.575740000000000
865.961369999999990 355.961389999999990
f: 644 tv: 0 nM: 2
621.922360000000030 452.006840000000010
612.899229999999990 371.156709999999980
f: 644 tv: 1 nM: 2
872.690920000000010 435.127959999999970
864.777100000000020 356.056240000000000
f: 645 tv: 0 nM: 2
619.269840000000040 452.289670000000000
610.742679999999950 371.077209999999980
f: 645 tv: 1 nM: 2
871.118770000000040 435.764590000000000
863.321959999999990 356.560610000000000
f: 646 tv: 0 nM: 2
616.806820000000020 452.734860000000030
607.685790000000000 371.059300000000010
f: 646 tv: 1 nM: 2
870.706239999999980 435.906250000000000
862.269840000000040 356.811309999999990
f: 647 tv: 0 nM: 2
614.429690000000050 452.964839999999980
605.156010000000040 371.186100000000010
f: 647 tv: 1 nM: 2
869.242250000000010 436.757749999999990
861.047119999999950 356.938420000000010
f: 648 tv: 0 nM: 2
611.339540000000060 453.126860000000020
602.719730000000030 371.208340000000020
f: 648 tv: 1 nM: 2
868.532289999999990 437.133060000000000
859.212099999999960 357.325740000000000
f: 649 tv: 0 nM: 2
608.795780000000040 453.333980000000000
599.850950000000010 371.294339999999980
f: 649 tv: 1 nM: 2
866.913210000000050 437.929750000000010
857.919800000000010 357.830199999999990
f: 650 tv: 0 nM: 2
606.694700000000010 453.907780000000000
597.020999999999960 371.501919999999980
f: 650 tv: 1 nM: 2
865.265750000000030 438.490169999999980
856.953859999999960 358.488459999999980
f: 651 tv: 0 nM: 2
603.170039999999970 454.329960000000030
594.917659999999960 371.821559999999980
f: 651 tv: 1 nM: 2
864.716680000000000 439.579160000000000
855.000000000000000 358.793490000000020
f: 652 tv: 0 nM: 2
600.856869999999960 454.528619999999990
591.719849999999950 372.181030000000020
f: 652 tv: 1 nM: 2
862.829290000000010 440.000000000000000
853.378780000000010 359.208340000000020
f: 653 tv: 0 nM: 2
597.929750000000010 455.086790000000010
589.200740000000000 372.609860000000030
f: 653 tv: 1 nM: 2
861.250000000000000 440.750000000000000
851.655399999999990 359.944210000000000
f: 654 tv: 0 nM: 2
595.105289999999970 455.815800000000020
586.850710000000050 372.821930000000010
f: 654 tv: 1 nM: 2
859.947390000000040 441.428560000000000
849.865230000000000 360.666659999999980
f: 655 tv: 0 nM: 2
592.647029999999970 456.000000000000000
583.583309999999980 373.102260000000000
f: 655 tv: 1 nM: 2
858.761349999999990 442.560610000000000
848.375919999999950 360.954900000000010
f: 656 tv: 0 nM: 2
589.364500000000020 456.551510000000010
581.041020000000000 373.376860000000020
f: 656 tv: 1 nM: 2
857.037900000000040 443.318179999999980
846.813480000000030 361.468259999999990
f: 657 tv: 0 nM: 2
586.985050000000000 457.014920000000020
578.829290000000010 374.000000000000000
f: 657 tv: 1 nM: 2
855.000000000000000 443.873960000000010
844.776489999999970 362.401520000000000
f: 658 tv: 0 nM: 2
584.240599999999970 457.255650000000000
576.058470000000060 374.372279999999990
f: 658 tv: 1 nM: 2
853.250000000000000 444.750000000000000
842.660459999999940 362.873139999999980
f: 659 tv: 0 nM: 2
581.227110000000040 457.478999999999980
573.246089999999980 374.765629999999990
f: 659 tv: 1 nM: 2
851.500000000000000 445.423400000000020
840.768490000000040 363.120360000000010
f: 660 tv: 0 nM: 2
579.000000000000000 458.000000000000000
570.877809999999950 374.719910000000030
f: 660 tv: 1 nM: 2
849.659120000000030 445.944210000000000
838.804809999999970 363.894409999999990
f: 661 tv: 0 nM: 2
576.396910000000050 457.993409999999980
568.690740000000010 374.831480000000000
f: 661 tv: 1 nM: 2
847.796200000000000 446.741420000000010
836.801879999999980 364.464810000000000
f: 662 tv: 0 nM: 2
573.504149999999980 458.120330000000020
565.511539999999970 374.953860000000020
f: 662 tv: 1 nM: 2
846.307860000000010 447.352600000000000
834.699650000000020 364.699650000000020
f: 663 tv: 0 nM: 2
571.079529999999980 458.575740000000000
563.077210000000040 375.147060000000010
f: 663 tv: 1 nM: 2
843.391719999999960 447.675200000000020
832.059449999999970 364.849640000000020
f: 664 tv: 0 nM: 2
568.711850000000030 458.666020000000000
560.862300000000000 375.014500000000000
f: 664 tv: 1 nM: 2
841.251949999999970 448.073420000000000
829.801389999999970 365.177309999999980
f: 665 tv: 0 nM: 2
566.353269999999950 458.632229999999990
558.742679999999950 375.077209999999980
f: 665 tv: 1 nM: 2
839.364199999999980 448.722440000000010
827.279180000000000 365.410579999999980
f: 666 tv: 0 nM: 2
563.453189999999950 458.780880000000020
555.938229999999980 375.098450000000010
f: 666 tv: 1 nM: 2
837.343750000000000 449.378910000000020
825.226620000000030 365.953250000000030
f: 667 tv: 0 nM: 2
561.168519999999940 458.801850000000000
553.536989999999950 375.117950000000010
f: 667 tv: 1 nM: 2
835.270020000000050 449.593990000000020
822.957400000000010 366.661099999999980
f: 668 tv: 0 nM: 2
558.881409999999960 458.881379999999980
551.042599999999990 375.338900000000020
f: 668 tv: 1 nM: 2
833.000000000000000 450.000000000000000
820.439210000000000 366.880220000000010
f: 669 tv: 0 nM: 2
556.713259999999990 458.952209999999980
549.000000000000000 376.000000000000000
f: 669 tv: 1 nM: 2
830.712710000000020 450.678189999999970
817.730350000000040 367.183929999999980
f: 670 tv: 0 nM: 2
553.976990000000000 459.004180000000020
546.762020000000010 375.865999999999990
f: 670 tv: 1 nM: 2
828.291990000000060 451.102199999999980
815.087040000000000 368.309259999999990
f: 671 tv: 0 nM: 2
551.424260000000000 459.079560000000010
544.551270000000050 375.961549999999990
f: 671 tv: 1 nM: 2
825.638370000000010 451.345030000000010
812.803220000000010 368.548740000000010
f: 672 tv: 0 nM: 2
549.286740000000010 459.047790000000020
542.452149999999960 375.939120000000000
f: 672 tv: 1 nM: 2
823.083980000000000 451.932009999999990
809.988159999999990 368.660460000000000
f: 673 tv: 0 nM: 2
547.257320000000050 459.077209999999980
540.470090000000030 376.119660000000010
f: 673 tv: 1 nM: 2
820.922789999999960 452.433839999999980
807.625000000000000 368.714049999999990
f: 674 tv: 0 nM: 2
545.286740000000010 459.047790000000020
537.930240000000030 376.048830000000010
f: 674 tv: 1 nM: 2
818.778630000000020 452.544280000000010
804.923890000000030 369.061579999999990
f: 675 tv: 0 nM: 2
543.339540000000060 458.970149999999990
535.665280000000050 376.288149999999970
f: 675 tv: 1 nM: 2
815.609860000000030 452.827850000000010
802.321170000000050 369.364960000000000
f: 676 tv: 0 nM: 2
541.206540000000020 459.000000000000000
533.827819999999970 376.377590000000000
f: 676 tv: 1 nM: 2
813.138919999999980 453.042599999999990
799.299189999999950 370.100399999999980
f: 677 tv: 0 nM: 2
539.206540000000020 459.000000000000000
531.453129999999990 376.800779999999970
f: 677 tv: 1 nM: 2
810.950010000000020 453.323089999999980
796.873110000000000 370.660460000000000
f: 678 tv: 0 nM: 2
537.150020000000040 459.000000000000000
529.604860000000030 376.915309999999980
f: 678 tv: 1 nM: 2
807.215699999999970 453.961700000000010
794.390139999999970 370.827850000000010
f: 679 tv: 0 nM: 2
535.028199999999970 459.043240000000030
528.016790000000010 376.823519999999970
f: 679 tv: 1 nM: 2
804.809880000000020 454.511410000000010
791.125000000000000 371.147060000000010
f: 680 tv: 0 nM: 2
532.950740000000000 458.896000000000020
526.241940000000000 376.939509999999980
f: 680 tv: 1 nM: 2
802.230469999999970 454.847500000000030
788.606080000000020 371.386349999999990
f: 681 tv: 0 nM: 2
531.206540000000020 459.000000000000000
524.330199999999990 376.983209999999990
f: 681 tv: 1 nM: 2
799.147029999999970 454.922790000000020
785.610720000000010 371.996309999999990
f: 682 tv: 0 nM: 2
529.553040000000010 458.920439999999990
522.843989999999960 377.028200000000030
f: 682 tv: 1 nM: 2
796.772399999999950 455.126860000000020
782.928829999999950 372.022370000000020
f: 683 tv: 0 nM: 2
528.416690000000020 458.875000000000000
521.014950000000000 377.070890000000020
f: 683 tv: 1 nM: 2
794.032230000000030 455.164760000000000
780.382809999999950 372.699220000000030
f: 684 tv: 0 nM: 2
526.593750000000000 458.753910000000020
519.208309999999980 377.280300000000010
f: 684 tv: 1 nM: 2
791.102300000000010 455.454560000000010
777.369379999999980 372.917910000000010
f: 685 tv: 0 nM: 2
524.800780000000030 458.546879999999990
517.411439999999970 377.159449999999990
f: 685 tv: 1 nM: 2
788.692750000000050 455.722899999999980
774.764159999999950 372.952119999999980
f: 686 tv: 0 nM: 2
522.913210000000050 458.070249999999990
515.733889999999970 377.040309999999980
f: 686 tv: 1 nM: 2
784.917730000000010 455.907410000000030
771.313899999999990 373.171049999999980
f: 687 tv: 0 nM: 2
521.086789999999950 457.929750000000010
514.470950000000020 377.013579999999990
f: 687 tv: 1 nM: 2
782.039250000000040 455.960750000000020
768.895999999999960 373.195249999999990
f: 688 tv: 0 nM: 2
519.350400000000040 457.846160000000000
512.802249999999960 376.843290000000020
f: 688 tv: 1 nM: 2
778.913210000000050 455.929750000000010
765.631899999999970 373.411409999999990
f: 689 tv: 0 nM: 2
517.935119999999980 457.087859999999980
510.956759999999970 376.971799999999970
f: 689 tv: 1 nM: 2
776.000000000000000 455.996030000000020
762.990599999999970 373.422939999999980
f: 690 tv: 0 nM: 2
516.750000000000000 456.750000000000000
509.451599999999980 376.697569999999980
f: 690 tv: 1 nM: 2
773.086789999999950 455.929750000000010
760.226009999999970 373.898010000000000
f: 691 tv: 0 nM: 2
515.079290000000010 456.343509999999980
508.472230000000020 376.547610000000020
f: 691 tv: 1 nM: 2
770.612300000000000 455.959749999999990
757.018069999999970 373.931730000000020
f: 692 tv: 0 nM: 2
513.493650000000000 455.921600000000010
506.932650000000020 376.138759999999990
f: 692 tv: 1 nM: 2
767.176450000000050 455.873960000000010
754.681460000000020 373.613890000000030
f: 693 tv: 0 nM: 2
512.500000000000000 455.254030000000000
505.086790000000010 376.070249999999990
f: 693 tv: 1 nM: 2
764.327999999999970 455.560000000000000
751.150570000000020 374.068269999999980
f: 694 tv: 0 nM: 2
510.863650000000010 454.920439999999990
503.893340000000020 375.531099999999980
f: 694 tv: 1 nM: 2
761.053829999999950 455.542300000000010
748.198430000000030 373.837310000000000
f: 695 tv: 0 nM: 2
509.104089999999990 454.138759999999990
502.584630000000000 375.169220000000000
f: 695 tv: 1 nM: 2
758.478820000000040 455.296600000000010
745.305299999999990 373.907780000000000
f: 696 tv: 0 nM: 2
507.873809999999990 453.873809999999990
500.916659999999980 374.781740000000010
f: 696 tv: 1 nM: 2
755.078250000000030 455.036250000000000
742.818179999999980 373.867770000000010
f: 697 tv: 0 nM: 2
506.620090000000000 453.112210000000000
499.387510000000020 374.445830000000000
f: 697 tv: 1 nM: 2
751.773440000000050 454.792970000000030
739.241940000000000 373.552430000000020
f: 698 tv: 0 nM: 2
505.310490000000020 452.500000000000000
498.209690000000020 374.165889999999990
f: 698 tv: 1 nM: 2
748.975400000000040 454.143430000000020
736.953859999999960 373.396149999999980
f: 699 tv: 0 nM: 2
504.232390000000010 451.779360000000000
496.910250000000020 373.944459999999990
f: 699 tv: 1 nM: 2
746.470090000000030 453.880339999999990
733.863830000000010 373.330229999999970
f: 700 tv: 0 nM: 2
502.919220000000000 451.049989999999980
495.956819999999990 373.415889999999990
f: 700 tv: 1 nM: 2
743.176450000000050 453.873960000000010
730.977300000000010 373.071959999999990
f: 701 tv: 0 nM: 2
501.873809999999990 450.126190000000010
494.579250000000000 373.123989999999990
f: 701 tv: 1 nM: 2
740.071109999999980 453.140080000000010
728.661129999999960 372.957400000000010
f: 702 tv: 0 nM: 2
500.393190000000000 449.765899999999990
493.205660000000020 372.447569999999980
f: 702 tv: 1 nM: 2
737.186100000000010 452.843990000000020
725.411439999999970 372.840550000000010
f: 703 tv: 0 nM: 2
499.247830000000020 449.639130000000020
491.918270000000010 371.918270000000010
f: 703 tv: 1 nM: 2
734.769530000000030 452.843750000000000
722.890750000000030 372.675929999999990
f: 704 tv: 0 nM: 2
498.000000000000000 448.621609999999980
490.877169999999980 371.903009999999990
f: 704 tv: 1 nM: 2
731.497930000000000 452.069340000000010
719.742250000000010 372.540010000000000
f: 705 tv: 0 nM: 2
496.877169999999980 447.903009999999990
489.284820000000020 371.641360000000020
f: 705 tv: 1 nM: 2
728.823549999999950 451.873960000000010
717.005980000000020 372.286009999999980
f: 706 tv: 0 nM: 2
496.046110000000000 447.788850000000020
488.113040000000010 371.000000000000000
f: 706 tv: 1 nM: 2
725.775210000000020 451.348850000000030
714.515139999999970 372.080080000000010
f: 707 tv: 0 nM: 2
494.941680000000020 446.541659999999980
487.000000000000000 370.000000000000000
f: 707 tv: 1 nM: 2
723.103150000000030 451.119050000000020
711.256290000000040 371.794130000000000
f: 708 tv: 0 nM: 2
493.833340000000020 446.000000000000000
486.035709999999990 370.126190000000010
f: 708 tv: 1 nM: 2
720.179570000000010 450.584110000000010
708.891719999999960 371.659449999999990
f: 709 tv: 0 nM: 2
492.782899999999980 445.861850000000000
484.325679999999980 369.922030000000010
f: 709 tv: 1 nM: 2
717.638919999999980 450.480770000000010
706.047850000000040 371.191309999999990
f: 710 tv: 0 nM: 2
491.649990000000000 444.915219999999980
483.257020000000010 369.728970000000000
f: 710 tv: 1 nM: 2
715.000000000000000 450.000000000000000
703.292659999999960 370.939910000000000
f: 711 tv: 0 nM: 2
490.192690000000030 444.004880000000010
482.059630000000030 368.903660000000000
f: 711 tv: 1 nM: 2
712.209659999999990 449.811069999999970
700.802249999999960 370.843290000000020
f: 712 tv: 0 nM: 2
489.288999999999990 443.940369999999970
480.870119999999990 368.638520000000030
f: 712 tv: 1 nM: 2
709.397699999999990 449.602260000000000
698.023320000000010 370.790250000000010
f: 713 tv: 0 nM: 2
488.194579999999970 443.591119999999990
479.953890000000000 367.963590000000010
f: 713 tv: 1 nM: 2
706.919430000000030 448.828520000000030
695.238519999999990 370.761439999999990
f: 714 tv: 0 nM: 2
487.195339999999990 442.434869999999990
478.341250000000000 367.954990000000010
f: 714 tv: 1 nM: 2
704.147029999999970 448.166659999999980
692.920470000000020 370.575740000000000
f: 715 tv: 0 nM: 2
486.131190000000000 441.868810000000000
477.050450000000010 367.826750000000000
f: 715 tv: 1 nM: 2
701.182620000000040 448.000000000000000
690.006589999999960 370.396939999999970
f: 716 tv: 0 nM: 2
484.905399999999990 441.756739999999980
476.102449999999980 367.621950000000030
f: 716 tv: 1 nM: 2
699.000000000000000 447.886959999999990
687.544859999999970 370.108979999999970
f: 717 tv: 0 nM: 2
484.023799999999990 441.100010000000000
475.122009999999990 366.789460000000020
f: 717 tv: 1 nM: 2
696.497740000000020 447.881680000000020
684.913210000000050 369.929750000000010
f: 718 tv: 0 nM: 2
482.911380000000010 440.297730000000000
473.953890000000000 366.211149999999980
f: 718 tv: 1 nM: 2
693.910399999999980 447.471709999999970
682.497740000000020 369.881680000000020
f: 719 tv: 0 nM: 2
482.000000000000000 439.833340000000020
472.299039999999990 366.000000000000000
f: 719 tv: 1 nM: 2
690.916690000000020 447.000000000000000
679.724789999999980 369.733949999999990
f: 720 tv: 0 nM: 2
480.587249999999980 439.662719999999980
471.351350000000020 365.959470000000010
f: 720 tv: 1 nM: 2
688.262820000000030 446.372099999999990
676.951289999999970 369.688570000000030
f: 721 tv: 0 nM: 2
479.800509999999970 438.219699999999990
469.868810000000000 365.868810000000000
f: 721 tv: 1 nM: 2
685.788819999999990 446.046110000000000
674.629329999999980 369.396549999999990
f: 722 tv: 0 nM: 2
478.084990000000000 438.084990000000000
468.838100000000000 365.595239999999990
f: 722 tv: 1 nM: 2
683.032900000000040 445.844299999999980
672.071410000000010 369.186159999999970
f: 723 tv: 0 nM: 2
477.750000000000000 437.750000000000000
468.006959999999990 365.168979999999980
f: 723 tv: 1 nM: 2
680.721009999999980 445.783480000000000
669.202030000000040 368.993990000000000
f: 724 tv: 0 nM: 2
476.694180000000020 436.699040000000020
466.203610000000030 364.203610000000030
f: 724 tv: 1 nM: 2
677.982300000000010 445.512630000000000
666.835940000000050 368.718750000000000
f: 725 tv: 0 nM: 2
475.361910000000020 436.233340000000000
465.199549999999990 364.024110000000010
f: 725 tv: 1 nM: 2
675.950200000000000 444.780550000000010
664.153009999999990 368.588349999999990
f: 726 tv: 0 nM: 2
474.084990000000000 435.915010000000000
464.084990000000000 363.915010000000000
f: 726 tv: 1 nM: 2
673.000000000000000 444.000000000000000
661.769589999999990 368.586950000000000
f: 727 tv: 0 nM: 2
473.000000000000000 435.538090000000010
462.947720000000000 363.838619999999990
f: 727 tv: 1 nM: 2
670.166690000000020 444.000000000000000
659.000000000000000 368.000000000000000
f: 728 tv: 0 nM: 2
471.812500000000000 434.343750000000000
461.760650000000000 363.558499999999980
f: 728 tv: 1 nM: 2
667.953859999999960 443.788850000000020
656.211180000000010 367.953890000000000
f: 729 tv: 0 nM: 2
470.173459999999980 433.979580000000000
460.688449999999990 363.077879999999990
f: 729 tv: 1 nM: 2
665.000000000000000 443.800869999999970
653.873780000000010 367.873809999999990
f: 730 tv: 0 nM: 2
469.750000000000000 433.750000000000000
459.217100000000020 362.138150000000000
f: 730 tv: 1 nM: 2
662.327210000000040 442.882479999999990
651.379519999999960 367.756800000000000
f: 731 tv: 0 nM: 2
468.055240000000030 432.956390000000000
458.084990000000000 361.915010000000000
f: 731 tv: 1 nM: 2
660.112240000000040 442.346920000000010
648.775629999999980 367.369660000000010
f: 732 tv: 0 nM: 2
467.718079999999990 432.281920000000010
456.211149999999980 361.953890000000000
f: 732 tv: 1 nM: 2
657.278990000000020 441.984379999999990
646.517150000000020 367.562230000000000
f: 733 tv: 0 nM: 2
466.084990000000000 431.915010000000000
455.839999999999970 361.670009999999990
f: 733 tv: 1 nM: 2
654.479919999999990 441.970980000000000
643.807369999999990 367.106569999999980
f: 734 tv: 0 nM: 2
464.751309999999990 431.198939999999990
454.047970000000020 361.608580000000020
f: 734 tv: 1 nM: 2
652.131170000000000 441.868810000000000
641.332700000000050 366.753940000000000
f: 735 tv: 0 nM: 2
463.826079999999990 430.722840000000020
452.472530000000010 360.780210000000010
f: 735 tv: 1 nM: 2
649.920110000000020 441.082179999999990
638.939939999999980 366.633730000000010
f: 736 tv: 0 nM: 2
462.153079999999990 430.173459999999980
451.915010000000000 360.084990000000000
f: 736 tv: 1 nM: 2
646.885499999999980 440.960269999999980
636.469969999999990 366.609980000000010
f: 737 tv: 0 nM: 2
460.637569999999980 429.671969999999990
450.084990000000000 360.084990000000000
f: 737 tv: 1 nM: 2
644.234990000000040 440.084990000000000
633.909120000000030 365.944979999999990
f: 738 tv: 0 nM: 2
459.804350000000000 429.456509999999980
448.502500000000000 359.801510000000010
f: 738 tv: 1 nM: 2
641.914980000000010 440.084990000000000
631.217099999999960 366.041659999999980
f: 739 tv: 0 nM: 2
458.222530000000010 428.497250000000010
447.790830000000030 359.576540000000020
f: 739 tv: 1 nM: 2
639.520809999999980 439.932860000000010
628.910279999999940 365.944459999999990
f: 740 tv: 0 nM: 2
457.860540000000010 428.297360000000030
446.159089999999990 359.532840000000020
f: 740 tv: 1 nM: 2
636.782900000000040 439.730259999999990
626.877140000000050 365.903009999999990
f: 741 tv: 0 nM: 2
456.067720000000010 428.088529999999990
444.860110000000020 359.038850000000020
f: 741 tv: 1 nM: 2
634.199520000000010 439.780300000000010
624.126219999999990 365.873809999999990
f: 742 tv: 0 nM: 2
454.244390000000010 427.441010000000010
443.903079999999990 358.423459999999980
f: 742 tv: 1 nM: 2
631.936280000000010 439.656859999999990
621.466490000000020 365.765629999999990
f: 743 tv: 0 nM: 2
453.744750000000010 427.702639999999970
442.039460000000020 358.139459999999990
f: 743 tv: 1 nM: 2
629.470890000000050 439.611659999999970
619.185849999999960 365.685850000000020
f: 744 tv: 0 nM: 2
452.000000000000000 427.000000000000000
440.859219999999990 358.082519999999990
f: 744 tv: 1 nM: 2
627.192689999999970 439.518340000000020
616.877140000000050 365.903009999999990
f: 745 tv: 0 nM: 2
450.209870000000020 427.000000000000000
440.000000000000000 358.000000000000000
f: 745 tv: 1 nM: 2
624.302059999999980 439.656250000000000
614.535399999999980 365.924770000000020
f: 746 tv: 0 nM: 2
448.954250000000000 426.630710000000020
438.067720000000010 357.911470000000010
f: 746 tv: 1 nM: 2
622.065000000000050 439.745000000000000
612.044369999999960 366.044400000000000
f: 747 tv: 0 nM: 2
447.734739999999990 426.954250000000000
436.896030000000000 357.955440000000010
f: 747 tv: 1 nM: 2
619.888609999999970 439.700499999999980
610.000000000000000 366.000000000000000
f: 748 tv: 0 nM: 2
446.118409999999980 426.118409999999980
435.826540000000020 358.020420000000000
f: 748 tv: 1 nM: 2
617.058530000000020 439.720730000000000
607.269409999999990 366.243530000000020
f: 749 tv: 0 nM: 2
444.596589999999990 426.193179999999980
434.000000000000000 358.000000000000000
f: 749 tv: 1 nM: 2
614.782900000000040 439.861850000000000
605.181460000000020 366.862910000000000
f: 750 tv: 0 nM: 2
443.330440000000010 426.278750000000000
432.203610000000030 358.203610000000030
f: 750 tv: 1 nM: 2
612.252439999999980 439.859219999999990
603.030700000000020 367.241240000000000
f: 751 tv: 0 nM: 2
441.978729999999980 426.159580000000010
431.079070000000000 358.318879999999980
f: 751 tv: 1 nM: 2
609.914980000000010 439.915010000000000
601.000000000000000 367.800869999999970
f: 752 tv: 0 nM: 2
440.118409999999980 426.118409999999980
429.860540000000010 358.297360000000030
f: 752 tv: 1 nM: 2
607.747499999999950 440.316829999999980
598.696109999999980 367.885769999999980
f: 753 tv: 0 nM: 2
438.429350000000000 425.858700000000000
428.048920000000010 358.277159999999980
f: 753 tv: 1 nM: 2
605.000000000000000 440.882970000000000
596.166690000000020 368.000000000000000
f: 754 tv: 0 nM: 2
437.159760000000010 426.073980000000010
426.517850000000010 358.672610000000020
f: 754 tv: 1 nM: 2
602.807310000000030 441.518340000000020
594.085690000000000 368.528560000000030
f: 755 tv: 0 nM: 2
436.067720000000010 426.088529999999990
425.703030000000010 358.827270000000000
f: 755 tv: 1 nM: 2
600.209169999999970 441.576540000000020
592.006840000000010 369.052280000000000
f: 756 tv: 0 nM: 2
434.067720000000010 426.088529999999990
423.882169999999970 359.146549999999990
f: 756 tv: 1 nM: 2
598.000000000000000 441.833340000000020
589.914980000000010 369.649990000000000
f: 757 tv: 0 nM: 2
432.117030000000000 426.180850000000020
422.088529999999990 359.734379999999990
f: 757 tv: 1 nM: 2
595.786380000000010 441.920200000000020
587.795780000000040 369.854460000000020
f: 758 tv: 0 nM: 2
430.387360000000000 426.332429999999990
420.715910000000010 359.613650000000010
f: 758 tv: 1 nM: 2
594.002619999999980 442.407899999999980
585.415889999999990 369.956819999999990
f: 759 tv: 0 nM: 2
429.465120000000010 426.296510000000010
419.045750000000000 359.734739999999990
f: 759 tv: 1 nM: 2
591.109379999999990 442.817720000000010
583.165219999999980 370.017400000000010
f: 760 tv: 0 nM: 2
427.711549999999990 426.332429999999990
417.881590000000020 359.881590000000020
f: 760 tv: 1 nM: 2
589.000000000000000 443.538090000000010
581.166020000000000 370.697999999999980
f: 761 tv: 0 nM: 2
425.942079999999980 426.795750000000000
416.067720000000010 359.755220000000010
f: 761 tv: 1 nM: 2
586.620480000000040 443.838619999999990
579.369810000000030 371.002070000000000
f: 762 tv: 0 nM: 2
424.059869999999990 426.703579999999990
414.084990000000000 359.915010000000000
f: 762 tv: 1 nM: 2
583.953859999999960 443.788850000000020
576.910340000000020 371.715239999999990
f: 763 tv: 0 nM: 2
422.287629999999980 426.395170000000010
413.071050000000010 359.948089999999980
f: 763 tv: 1 nM: 2
582.000000000000000 443.833340000000020
574.982610000000020 371.869570000000010
f: 764 tv: 0 nM: 2
420.508609999999980 426.497130000000030
411.670009999999990 359.839999999999970
f: 764 tv: 1 nM: 2
579.918270000000010 444.081729999999990
572.817379999999960 372.000000000000000
f: 765 tv: 0 nM: 2
418.809079999999990 426.381800000000000
410.000000000000000 360.000000000000000
f: 765 tv: 1 nM: 2
578.094849999999950 444.717960000000010
570.821289999999980 372.121280000000010
f: 766 tv: 0 nM: 2
417.047360000000030 426.368409999999980
408.234039999999990 360.361690000000010
f: 766 tv: 1 nM: 2
575.924620000000000 445.525120000000020
568.937500000000000 372.200010000000020
f: 767 tv: 0 nM: 2
415.002659999999990 426.460109999999990
406.431310000000000 360.266480000000000
f: 767 tv: 1 nM: 2
573.854190000000020 445.479159999999980
567.060730000000040 372.373839999999970
f: 768 tv: 0 nM: 2
413.732360000000030 426.502929999999990
404.883179999999980 360.023379999999970
f: 768 tv: 1 nM: 2
571.400020000000040 445.604769999999970
564.864379999999980 372.953399999999990
f: 769 tv: 0 nM: 2
412.146729999999990 426.277159999999980
403.846920000000010 360.000000000000000
f: 769 tv: 1 nM: 2
569.192689999999970 445.894499999999990
563.055050000000050 373.241519999999980
f: 770 tv: 0 nM: 2
409.899990000000000 426.835300000000020
402.000000000000000 360.000000000000000
f: 770 tv: 1 nM: 2
567.914980000000010 446.084990000000000
561.427919999999970 373.662170000000000
f: 771 tv: 0 nM: 2
408.313229999999980 426.347690000000000
400.329770000000000 359.909580000000010
f: 771 tv: 1 nM: 2
565.308409999999980 446.266360000000020
559.855099999999990 373.640109999999990
f: 772 tv: 0 nM: 2
406.335240000000000 426.193179999999980
399.465059999999990 359.905910000000010
f: 772 tv: 1 nM: 2
564.053220000000010 446.361690000000010
557.456360000000020 373.786009999999980
f: 773 tv: 0 nM: 2
405.544130000000000 426.014709999999980
397.881590000000020 359.881590000000020
f: 773 tv: 1 nM: 2
562.026060000000030 446.265629999999990
555.953859999999960 373.788850000000020
f: 774 tv: 0 nM: 2
404.000000000000000 426.000000000000000
396.109379999999990 359.755220000000010
f: 774 tv: 1 nM: 2
559.979680000000030 446.200499999999980
554.046140000000040 373.788850000000020
f: 775 tv: 0 nM: 2
402.118409999999980 425.881590000000020
394.453309999999990 359.612640000000000
f: 775 tv: 1 nM: 2
558.063419999999950 446.387819999999980
552.949579999999970 373.826750000000000
f: 776 tv: 0 nM: 2
400.288450000000010 425.546690000000010
393.806820000000020 359.403410000000010
f: 776 tv: 1 nM: 2
556.140629999999990 446.442720000000010
551.050420000000030 373.826750000000000
f: 777 tv: 0 nM: 2
398.799989999999980 425.409089999999990
392.294429999999980 359.394439999999970
f: 777 tv: 1 nM: 2
554.587279999999960 446.205199999999990
549.919430000000030 373.713259999999990
f: 778 tv: 0 nM: 2
397.842260000000010 424.877990000000010
390.265260000000010 358.954250000000000
f: 778 tv: 1 nM: 2
553.023680000000010 446.523680000000010
548.026309999999970 373.736850000000000
f: 779 tv: 0 nM: 2
396.000000000000000 424.839510000000020
389.957460000000030 358.361690000000010
f: 779 tv: 1 nM: 2
551.473570000000000 446.329320000000000
546.133969999999980 373.528720000000020
f: 780 tv: 0 nM: 2
394.329770000000000 423.909580000000010
388.276310000000020 357.881590000000020
f: 780 tv: 1 nM: 2
550.000000000000000 446.166659999999980
545.242370000000050 372.545840000000000
f: 781 tv: 0 nM: 2
393.107599999999990 423.772159999999990
387.601069999999990 357.601069999999990
f: 781 tv: 1 nM: 2
548.166690000000020 446.000000000000000
543.607970000000020 372.061039999999990
