# Supplementary material for: Action Sport Cameras as an Instrument to Perform a 3D Underwater Motion Analysis
Source: PLoS One. 2016 Aug 11;11(8):e0160490. doi: 10.1371/journal.pone.0160490 (PMC4981397; doi:10.1371/journal.pone.0160490)
Supplement: S1 Supporting Information — S1.1_Calibration Quality > S1.1.1_Underwater > S1.1.1.1_Highres > S1.1.1.1.1_Calibration > File A. This is the BUNDLE_CameraParameters. This is the camera calibration parameters. File B. This is the Triad. This is the 2D coordinates of the waterproof orthogonal triad structure carrying nine spherical black markers. File C. This is the WandCalibration. This is the 2D coordinates of the wand structure carrying one spherical black marker. S1.1.1.1.2_Accuracy > File D. This is the Trial_1. This is the 2D coordinates of the first rigid bar test acquisition, carrying two markers at known distance. File E. This is the Trial_2. This is the 2D coordinates of the second rigid bar test acquisition, carrying two markers at known distance. File F. This is the Trial_3. This is the 2D coordinates of the third rigid bar test acquisition, carrying two markers at known distance. File G. This is the Trial_4. This is the 2D coordinates of the fourth rigid bar test acquisition, carrying two markers at known distance. File H. This is the Trial_5. This is the 2D coordinates of the fifth rigid bar test acquisition, carrying two markers at known distance. File I. This is the MotionSequence3D_Trial_1. This is the 3D coordinates of the first rigid bar test acquisition. File J. This is the MotionSequence3D_Trial_2. This is the 3D coordinates of the second rigid bar test acquisition. File K. This is the MotionSequence3D_Trial_3. This is the 3D coordinates of the third rigid bar test acquisition. File L. This is the MotionSequence3D_Trial_4. This is the 3D coordinates of the fourth rigid bar test acquisition. File M. This is the MotionSequence3D_Trial_5. This is the 3D coordinates of the fifth rigid bar test acquisition. S1.1.1.2_Lowres > S1.1.1.2.1_Calibration > File N. This is the BUNDLE_CameraParameters. This is the camera calibration parameters. File O. This is the Triad. This is the 2D coordinates of the waterproof orthogonal triad structure carrying nine spherical black markers. File P. Th [file pone.0160490.s001.zip › S1_SupportingInformation/S1.1_Calibration_Quality/S1.1.1_Underwater/S1.1.1.2_Lowres/S1.1.1.2.2_Accuracy/File R.txt]

1012 2
f: 0 tv: 0 nM: 2
0.000000000000000 0.000000000000000
0.000000000000000 0.000000000000000
f: 0 tv: 1 nM: 2
0.000000000000000 0.000000000000000
0.000000000000000 0.000000000000000
f: 1 tv: 0 nM: 2
347.750000000000000 398.000000000000000
339.250000000000000 336.750000000000000
f: 1 tv: 1 nM: 2
458.750000000000000 427.250000000000000
454.250000000000000 357.500000000000000
f: 2 tv: 0 nM: 2
345.859379999999990 396.709380000000010
337.790129999999980 335.000000000000000
f: 2 tv: 1 nM: 2
457.036679999999990 425.674320000000020
452.219089999999990 355.523190000000000
f: 3 tv: 0 nM: 2
344.592960000000010 395.137819999999980
336.291659999999980 333.642850000000010
f: 3 tv: 1 nM: 2
456.084990000000000 423.915010000000000
451.279020000000000 353.783480000000000
f: 4 tv: 0 nM: 2
343.655849999999990 393.201289999999970
335.681820000000020 332.642850000000010
f: 4 tv: 1 nM: 2
455.997439999999980 422.224210000000030
451.000000000000000 351.800869999999970
f: 5 tv: 0 nM: 2
342.744959999999990 391.862430000000020
334.289800000000010 330.783450000000020
f: 5 tv: 1 nM: 2
454.954560000000010 420.748659999999970
450.439239999999980 349.976620000000030
f: 6 tv: 0 nM: 2
341.034879999999990 390.705409999999970
333.582269999999990 328.848110000000020
f: 6 tv: 1 nM: 2
454.046690000000010 418.865389999999990
449.585510000000000 347.958340000000020
f: 7 tv: 0 nM: 2
340.209870000000020 389.000000000000000
332.362180000000020 327.105770000000010
f: 7 tv: 1 nM: 2
453.854159999999980 417.479159999999980
449.212429999999980 346.163090000000010
f: 8 tv: 0 nM: 2
339.148559999999970 387.148559999999970
331.698849999999990 326.159089999999990
f: 8 tv: 1 nM: 2
453.094600000000010 415.855860000000010
448.894099999999980 344.719209999999980
f: 9 tv: 0 nM: 2
337.990200000000020 386.411769999999990
330.314700000000020 324.385280000000020
f: 9 tv: 1 nM: 2
452.192690000000030 414.000000000000000
448.657069999999980 342.957980000000020
f: 10 tv: 0 nM: 2
337.216799999999980 384.912600000000000
329.859379999999990 322.709380000000010
f: 10 tv: 1 nM: 2
452.221589999999990 412.664760000000000
448.497740000000020 341.634090000000010
f: 11 tv: 0 nM: 2
335.892400000000010 382.848110000000020
328.157739999999990 320.877990000000010
f: 11 tv: 1 nM: 2
451.427090000000020 410.875000000000000
448.000000000000000 339.745180000000000
f: 12 tv: 0 nM: 2
335.717960000000010 381.891020000000030
327.898349999999990 319.689570000000000
f: 12 tv: 1 nM: 2
451.267000000000000 409.718439999999990
447.606810000000000 338.056820000000020
f: 13 tv: 0 nM: 2
334.253199999999990 380.785250000000020
326.202540000000000 318.683530000000020
f: 13 tv: 1 nM: 2
451.252200000000020 408.000000000000000
447.269229999999990 336.072659999999980
f: 14 tv: 0 nM: 2
333.800659999999990 379.307189999999990
325.324680000000000 317.097410000000020
f: 14 tv: 1 nM: 2
451.053990000000000 406.957730000000030
447.510679999999980 335.019229999999990
f: 15 tv: 0 nM: 2
332.250000000000000 378.731020000000000
324.344449999999990 315.950010000000020
f: 15 tv: 1 nM: 2
451.366240000000000 405.712710000000020
447.296879999999990 333.631680000000020
f: 16 tv: 0 nM: 2
331.790129999999980 377.000000000000000
324.005679999999980 314.471589999999990
f: 16 tv: 1 nM: 2
451.188289999999990 404.236389999999970
447.314730000000000 331.997770000000000
f: 17 tv: 0 nM: 2
330.080260000000010 376.666659999999980
322.378109999999990 312.990630000000010
f: 17 tv: 1 nM: 2
451.094600000000010 403.756739999999980
447.973450000000010 330.730099999999990
f: 18 tv: 0 nM: 2
329.088619999999990 375.449369999999990
321.942079999999980 312.795750000000000
f: 18 tv: 1 nM: 2
451.473570000000000 402.415860000000010
448.000000000000000 329.745180000000000
f: 19 tv: 0 nM: 2
328.378109999999990 374.896880000000010
320.838709999999990 311.467739999999990
f: 19 tv: 1 nM: 2
452.000000000000000 401.745180000000000
448.100889999999990 328.179379999999980
f: 20 tv: 0 nM: 2
327.760010000000020 374.666659999999980
320.165619999999990 310.871890000000010
f: 20 tv: 1 nM: 2
451.952029999999980 401.608580000000020
448.748960000000010 327.654819999999970
f: 21 tv: 0 nM: 2
326.769679999999990 373.021210000000000
319.699430000000010 309.632020000000010
f: 21 tv: 1 nM: 2
452.246519999999980 399.899990000000000
448.964839999999980 326.429689999999990
f: 22 tv: 0 nM: 2
325.892400000000010 372.917730000000010
318.378109999999990 309.009369999999990
f: 22 tv: 1 nM: 2
452.696109999999980 399.790959999999980
449.413050000000000 325.673920000000010
f: 23 tv: 0 nM: 2
324.705139999999970 372.544860000000030
317.868290000000000 308.072569999999980
f: 23 tv: 1 nM: 2
453.098599999999980 399.068089999999980
450.520480000000020 324.532780000000000
f: 24 tv: 0 nM: 2
324.176969999999980 371.969119999999980
316.888030000000010 307.502590000000000
f: 24 tv: 1 nM: 2
453.438049999999980 398.115050000000000
450.790250000000010 323.832640000000030
f: 25 tv: 0 nM: 2
323.734739999999990 370.954250000000000
316.265260000000010 306.820130000000010
f: 25 tv: 1 nM: 2
454.318179999999980 397.844150000000010
451.094969999999990 322.594969999999990
f: 26 tv: 0 nM: 2
322.353119999999990 370.965640000000010
316.000000000000000 306.000000000000000
f: 26 tv: 1 nM: 2
455.048740000000010 397.688570000000030
452.305999999999980 321.894009999999980
f: 27 tv: 0 nM: 2
321.790129999999980 371.000000000000000
315.601069999999990 305.601069999999990
f: 27 tv: 1 nM: 2
455.812810000000010 397.544339999999980
452.793760000000020 321.818760000000000
f: 28 tv: 0 nM: 2
320.968079999999990 370.886540000000020
314.156799999999980 304.905329999999990
f: 28 tv: 1 nM: 2
456.771939999999970 397.013150000000000
453.270510000000000 320.397550000000020
f: 29 tv: 0 nM: 2
320.201079999999990 370.163050000000000
313.859190000000010 304.520109999999990
f: 29 tv: 1 nM: 2
457.217960000000010 396.217960000000010
454.522920000000000 319.960420000000000
f: 30 tv: 0 nM: 2
319.876370000000010 369.936829999999990
313.596589999999990 304.147740000000000
f: 30 tv: 1 nM: 2
458.078710000000000 396.087949999999980
455.176480000000030 319.873960000000010
f: 31 tv: 0 nM: 2
319.045750000000000 369.734739999999990
312.575840000000030 303.609559999999990
f: 31 tv: 1 nM: 2
459.031769999999990 395.959749999999990
456.365689999999970 319.047520000000020
f: 32 tv: 0 nM: 2
318.118409999999980 369.881590000000020
312.051089999999990 303.422059999999990
f: 32 tv: 1 nM: 2
459.529909999999970 395.880339999999990
457.044590000000030 318.808139999999980
f: 33 tv: 0 nM: 2
318.048979999999970 369.873719999999990
311.900570000000020 302.862579999999980
f: 33 tv: 1 nM: 2
461.000000000000000 396.000000000000000
458.219850000000010 318.599210000000030
f: 34 tv: 0 nM: 2
317.521180000000020 370.100529999999990
311.607149999999990 303.486269999999990
f: 34 tv: 1 nM: 2
462.081729999999990 396.081729999999990
458.965910000000010 318.545439999999990
f: 35 tv: 0 nM: 2
316.140809999999990 370.520109999999990
310.628269999999990 303.463349999999990
f: 35 tv: 1 nM: 2
463.172579999999980 396.225680000000010
460.163509999999970 318.560850000000020
f: 36 tv: 0 nM: 2
316.055240000000030 370.956390000000000
310.187500000000000 303.656250000000000
f: 36 tv: 1 nM: 2
464.334079999999970 397.538119999999990
461.075930000000030 318.753690000000010
f: 37 tv: 0 nM: 2
315.946620000000000 371.587069999999980
310.000000000000000 304.000000000000000
f: 37 tv: 1 nM: 2
465.086790000000010 397.929750000000010
462.329220000000020 319.008789999999980
f: 38 tv: 0 nM: 2
315.683440000000020 372.816559999999980
310.086850000000030 304.297360000000030
f: 38 tv: 1 nM: 2
466.692320000000000 398.370450000000010
463.176480000000030 319.873960000000010
f: 39 tv: 0 nM: 2
315.119320000000020 372.948849999999990
309.946010000000000 304.957400000000010
f: 39 tv: 1 nM: 2
467.458160000000020 399.820069999999990
464.773250000000020 320.195740000000000
f: 40 tv: 0 nM: 2
314.000000000000000 374.727539999999980
309.361910000000020 305.871429999999980
f: 40 tv: 1 nM: 2
468.754120000000000 401.002070000000000
466.163729999999990 320.843320000000010
f: 41 tv: 0 nM: 2
314.055240000000030 374.956390000000000
309.520969999999980 307.086819999999990
f: 41 tv: 1 nM: 2
470.777069999999980 401.835420000000000
467.183069999999990 322.183069999999990
f: 42 tv: 0 nM: 2
313.899990000000000 376.835300000000020
308.118409999999980 307.881590000000020
f: 42 tv: 1 nM: 2
471.424800000000000 403.473570000000000
468.764189999999990 322.952119999999980
f: 43 tv: 0 nM: 2
313.693879999999980 378.000000000000000
308.239350000000000 309.420230000000000
f: 43 tv: 1 nM: 2
472.942600000000030 404.957400000000010
470.383510000000000 324.725799999999990
f: 44 tv: 0 nM: 2
313.760650000000000 379.558499999999980
308.276310000000020 310.060520000000000
f: 44 tv: 1 nM: 2
474.731350000000020 406.660460000000000
471.246150000000000 326.238459999999980
f: 45 tv: 0 nM: 2
313.300569999999990 381.075840000000030
308.276639999999990 311.751280000000010
f: 45 tv: 1 nM: 2
475.594269999999990 408.426240000000010
472.849240000000010 327.509549999999990
f: 46 tv: 0 nM: 2
312.296969999999990 382.960600000000000
308.262299999999980 313.445339999999990
f: 46 tv: 1 nM: 2
477.260310000000000 410.053710000000020
474.681820000000020 329.238650000000010
f: 47 tv: 0 nM: 2
312.319279999999990 385.000000000000000
308.319279999999990 315.000000000000000
f: 47 tv: 1 nM: 2
479.158390000000000 412.521000000000020
476.572659999999980 331.020750000000020
f: 48 tv: 0 nM: 2
312.265260000000010 386.954250000000000
308.915340000000010 316.828030000000010
f: 48 tv: 1 nM: 2
480.959929999999990 414.723299999999990
477.418150000000030 332.900359999999980
f: 49 tv: 0 nM: 2
312.296969999999990 388.948489999999990
309.191309999999990 318.670930000000000
f: 49 tv: 1 nM: 2
482.791990000000000 417.108769999999990
479.206509999999980 335.000000000000000
f: 50 tv: 0 nM: 2
312.296969999999990 390.948489999999990
309.000000000000000 320.775669999999990
f: 50 tv: 1 nM: 2
484.151819999999990 419.635620000000020
480.958620000000000 337.178069999999990
f: 51 tv: 0 nM: 2
312.585939999999990 393.414060000000010
309.113519999999990 322.927030000000000
f: 51 tv: 1 nM: 2
485.432770000000000 421.827729999999970
482.866789999999980 339.891390000000000
f: 52 tv: 0 nM: 2
312.694180000000020 395.611659999999970
309.788239999999970 324.923520000000000
f: 52 tv: 1 nM: 2
487.158390000000000 424.521000000000020
484.555970000000000 342.364870000000000
f: 53 tv: 0 nM: 2
313.000000000000000 397.909519999999990
309.887420000000020 327.308899999999990
f: 53 tv: 1 nM: 2
489.231049999999980 427.295439999999990
486.602510000000000 344.929869999999990
f: 54 tv: 0 nM: 2
313.221650000000010 400.201020000000030
310.048979999999970 329.621120000000020
f: 54 tv: 1 nM: 2
491.000000000000000 430.000000000000000
487.669649999999990 346.976780000000020
f: 55 tv: 0 nM: 2
313.842260000000010 402.877990000000010
310.606139999999980 331.813690000000010
f: 55 tv: 1 nM: 2
492.945499999999980 432.671049999999980
489.234500000000030 349.567839999999990
f: 56 tv: 0 nM: 2
313.929779999999990 405.396059999999980
311.000000000000000 333.900910000000010
f: 56 tv: 1 nM: 2
494.975709999999990 435.694340000000010
491.163670000000020 352.548549999999980
f: 57 tv: 0 nM: 2
314.234980000000010 407.915010000000000
311.860959999999980 336.000000000000000
f: 57 tv: 1 nM: 2
496.831939999999970 438.087130000000000
493.000000000000000 355.000000000000000
f: 58 tv: 0 nM: 2
315.522609999999990 410.309050000000010
312.258879999999980 338.408630000000020
f: 58 tv: 1 nM: 2
498.773250000000020 440.897280000000020
494.966680000000000 357.870569999999990
f: 59 tv: 0 nM: 2
315.944759999999970 412.956390000000000
313.898930000000010 341.377659999999990
f: 59 tv: 1 nM: 2
500.874480000000010 443.823879999999970
496.675929999999990 360.509250000000010
f: 60 tv: 0 nM: 2
316.576930000000000 415.472530000000010
314.048979999999970 343.621120000000020
f: 60 tv: 1 nM: 2
502.667359999999970 446.061219999999990
498.827940000000010 362.819000000000020
f: 61 tv: 0 nM: 2
317.796389999999970 417.796389999999970
315.396639999999990 345.718750000000000
f: 61 tv: 1 nM: 2
504.757929999999990 449.031740000000010
500.218110000000020 365.318789999999980
f: 62 tv: 0 nM: 2
318.270629999999980 419.863400000000010
316.000000000000000 348.000000000000000
f: 62 tv: 1 nM: 2
506.498020000000000 451.531859999999990
502.231049999999980 368.431030000000020
f: 63 tv: 0 nM: 2
319.670009999999990 421.935000000000000
317.189180000000020 350.099089999999990
f: 63 tv: 1 nM: 2
508.636169999999990 453.729670000000000
503.782530000000010 370.535309999999980
f: 64 tv: 0 nM: 2
319.851069999999990 424.542539999999970
317.992099999999990 352.397370000000020
f: 64 tv: 1 nM: 2
509.903840000000000 455.880769999999980
505.916110000000000 372.738249999999990
f: 65 tv: 0 nM: 2
321.150449999999980 426.381959999999990
319.860540000000010 354.297360000000030
f: 65 tv: 1 nM: 2
512.416690000000020 458.806820000000020
507.582429999999990 375.204320000000000
f: 66 tv: 0 nM: 2
322.319279999999990 429.000000000000000
320.255429999999990 356.288050000000000
f: 66 tv: 1 nM: 2
514.085270000000040 461.162780000000000
509.563229999999980 377.525699999999970
f: 67 tv: 0 nM: 2
323.831639999999990 430.734680000000030
321.712769999999980 358.856380000000000
f: 67 tv: 1 nM: 2
515.465389999999960 463.161530000000030
511.050200000000020 380.063719999999990
f: 68 tv: 0 nM: 2
324.198820000000010 433.049710000000000
322.904420000000020 360.644589999999990
f: 68 tv: 1 nM: 2
517.257690000000030 465.323089999999980
513.000000000000000 381.840089999999980
f: 69 tv: 0 nM: 2
326.000000000000000 434.913790000000010
323.972780000000000 362.215329999999990
f: 69 tv: 1 nM: 2
519.318179999999980 467.238650000000010
514.820129999999950 384.158110000000020
f: 70 tv: 0 nM: 2
327.098140000000000 436.308409999999980
325.915010000000000 364.084990000000000
f: 70 tv: 1 nM: 2
521.150020000000040 468.892850000000010
516.857120000000010 386.079380000000010
f: 71 tv: 0 nM: 2
328.166659999999980 438.000000000000000
327.256959999999990 365.895840000000020
f: 71 tv: 1 nM: 2
523.089420000000020 470.742709999999990
518.915039999999980 387.715419999999990
f: 72 tv: 0 nM: 2
329.846920000000010 439.826540000000020
328.673610000000000 367.608790000000000
f: 72 tv: 1 nM: 2
524.797789999999960 472.588230000000010
520.410650000000030 389.066530000000000
f: 73 tv: 0 nM: 2
331.207920000000000 441.628719999999990
330.078219999999990 368.879880000000010
f: 73 tv: 1 nM: 2
526.680479999999990 473.906650000000010
521.883420000000000 390.775330000000000
f: 74 tv: 0 nM: 2
332.203610000000030 442.203610000000030
331.892330000000020 370.081329999999980
f: 74 tv: 1 nM: 2
527.851070000000050 474.893620000000000
523.203489999999990 392.277130000000000
f: 75 tv: 0 nM: 2
334.000000000000000 444.000000000000000
333.000000000000000 371.538090000000010
f: 75 tv: 1 nM: 2
529.198120000000020 476.535190000000000
525.101070000000050 393.101069999999990
f: 76 tv: 0 nM: 2
335.810639999999980 444.884610000000010
334.471279999999980 371.937810000000010
f: 76 tv: 1 nM: 2
531.046389999999970 477.824590000000000
526.922789999999960 394.742639999999990
f: 77 tv: 0 nM: 2
337.225010000000000 446.056820000000020
336.112239999999990 373.653079999999990
f: 77 tv: 1 nM: 2
532.913210000000050 478.070249999999990
528.549800000000000 395.386959999999990
f: 78 tv: 0 nM: 2
338.752529999999980 446.575740000000000
338.084990000000000 374.084990000000000
f: 78 tv: 1 nM: 2
533.822689999999970 478.851069999999990
529.505490000000010 396.365810000000010
f: 79 tv: 0 nM: 2
340.192690000000030 447.697569999999980
340.000000000000000 375.588529999999990
f: 79 tv: 1 nM: 2
535.256290000000040 479.794130000000000
531.073980000000010 396.940159999999990
f: 80 tv: 0 nM: 2
342.291260000000020 448.024260000000030
341.888060000000000 375.915439999999990
f: 80 tv: 1 nM: 2
536.913210000000050 479.929750000000010
532.742250000000010 397.428279999999970
f: 81 tv: 0 nM: 2
344.084990000000000 448.084990000000000
343.251160000000030 376.193539999999980
f: 81 tv: 1 nM: 2
538.179870000000050 480.384889999999980
533.772889999999960 397.978999999999980
f: 82 tv: 0 nM: 2
346.000000000000000 448.166659999999980
345.188690000000010 376.438690000000010
f: 82 tv: 1 nM: 2
539.263370000000010 480.076140000000010
534.917969999999970 398.398439999999990
f: 83 tv: 0 nM: 2
347.946010000000000 448.957400000000010
346.666659999999980 376.972230000000020
f: 83 tv: 1 nM: 2
540.829290000000010 480.000000000000000
536.699219999999970 398.136720000000030
f: 84 tv: 0 nM: 2
349.801179999999990 448.897670000000010
348.696440000000000 377.062500000000000
f: 84 tv: 1 nM: 2
541.493650000000000 479.921600000000010
537.388919999999980 398.337310000000000
f: 85 tv: 0 nM: 2
351.898930000000010 448.622349999999980
350.142490000000010 377.077519999999990
f: 85 tv: 1 nM: 2
543.046389999999970 479.824590000000000
538.843259999999990 398.503719999999990
f: 86 tv: 0 nM: 2
353.931820000000020 448.371219999999990
352.128940000000000 377.423679999999990
f: 86 tv: 1 nM: 2
544.531250000000000 478.914060000000010
539.825560000000000 398.217040000000000
f: 87 tv: 0 nM: 2
355.915010000000000 448.084990000000000
354.032440000000010 377.197299999999980
f: 87 tv: 1 nM: 2
545.206360000000020 478.472230000000020
541.222229999999970 397.543639999999980
f: 88 tv: 0 nM: 2
357.868810000000000 447.868810000000000
355.914060000000010 376.752590000000000
f: 88 tv: 1 nM: 2
546.777100000000020 477.835420000000000
542.000000000000000 396.934300000000010
f: 89 tv: 0 nM: 2
359.839999999999970 447.670009999999990
358.000000000000000 376.000000000000000
f: 89 tv: 1 nM: 2
547.238519999999990 476.761439999999990
543.115360000000010 396.488459999999980
f: 90 tv: 0 nM: 2
361.484129999999990 446.566129999999990
359.935000000000000 375.745000000000000
f: 90 tv: 1 nM: 2
548.649599999999960 475.846160000000000
543.967220000000000 395.889340000000000
f: 91 tv: 0 nM: 2
363.332550000000030 445.893860000000020
361.951020000000030 375.543819999999980
f: 91 tv: 1 nM: 2
549.230289999999970 474.588590000000010
545.000000000000000 394.793490000000020
f: 92 tv: 0 nM: 2
365.084659999999990 445.171969999999990
363.948910000000010 374.212370000000020
f: 92 tv: 1 nM: 2
550.021300000000000 473.668240000000030
545.397889999999960 393.868740000000000
f: 93 tv: 0 nM: 2
367.402499999999970 444.217499999999970
365.846920000000010 373.826540000000020
f: 93 tv: 1 nM: 2
550.823549999999950 472.126039999999990
546.791690000000020 392.806820000000020
f: 94 tv: 0 nM: 2
369.200010000000020 443.642850000000010
367.209049999999990 373.098880000000010
f: 94 tv: 1 nM: 2
551.361080000000020 471.000000000000000
547.179930000000010 392.039730000000020
f: 95 tv: 0 nM: 2
371.748569999999970 442.843930000000000
368.770480000000020 372.112030000000000
f: 95 tv: 1 nM: 2
552.414490000000000 469.958340000000020
548.429690000000050 390.964839999999980
f: 96 tv: 0 nM: 2
373.750000000000000 441.750000000000000
371.656250000000000 371.697909999999980
f: 96 tv: 1 nM: 2
552.928589999999990 468.472230000000020
548.910279999999940 389.944459999999990
f: 97 tv: 0 nM: 2
375.680729999999980 441.000000000000000
372.628879999999980 371.396909999999990
f: 97 tv: 1 nM: 2
553.303890000000020 467.790959999999980
549.525080000000000 388.855230000000010
f: 98 tv: 0 nM: 2
376.909609999999990 440.053679999999990
374.584169999999970 370.351470000000010
f: 98 tv: 1 nM: 2
554.087949999999980 466.000000000000000
550.265499999999970 388.106200000000000
f: 99 tv: 0 nM: 2
378.783840000000000 439.518219999999990
376.203610000000030 369.796389999999970
f: 99 tv: 1 nM: 2
554.752259999999980 465.603610000000000
550.934449999999970 387.508210000000020
f: 100 tv: 0 nM: 2
381.119320000000020 438.869320000000020
378.239350000000000 369.558499999999980
f: 100 tv: 1 nM: 2
555.182620000000040 464.000000000000000
551.344240000000010 386.454929999999990
f: 101 tv: 0 nM: 2
382.727719999999980 437.915830000000030
380.108090000000000 369.208100000000000
f: 101 tv: 1 nM: 2
555.758180000000040 462.942630000000010
552.071109999999980 385.571140000000010
f: 102 tv: 0 nM: 2
384.432099999999990 436.944459999999990
382.000000000000000 368.000000000000000
f: 102 tv: 1 nM: 2
556.158140000000000 461.825589999999980
552.817990000000010 384.833980000000000
f: 103 tv: 0 nM: 2
386.310430000000000 435.898349999999990
383.909580000000010 367.670230000000000
f: 103 tv: 1 nM: 2
556.859919999999990 460.243530000000020
553.182620000000040 384.000000000000000
f: 104 tv: 0 nM: 2
388.319279999999990 435.000000000000000
385.754090000000020 366.975399999999980
f: 104 tv: 1 nM: 2
557.155939999999990 459.674320000000020
553.418030000000040 382.925999999999990
f: 105 tv: 0 nM: 2
389.954560000000010 434.769679999999990
387.489320000000020 366.529420000000020
f: 105 tv: 1 nM: 2
557.873780000000010 457.964290000000010
554.533509999999980 381.845980000000000
f: 106 tv: 0 nM: 2
392.118409999999980 433.881590000000020
389.464290000000010 365.711549999999990
f: 106 tv: 1 nM: 2
558.109990000000040 457.565000000000000
554.835510000000000 381.430729999999980
f: 107 tv: 0 nM: 2
394.102420000000000 432.921690000000010
390.438899999999990 365.561100000000010
f: 107 tv: 1 nM: 2
558.721250000000050 455.960170000000010
555.000000000000000 380.000000000000000
f: 108 tv: 0 nM: 2
396.000000000000000 432.000000000000000
392.494109999999980 364.629430000000010
f: 108 tv: 1 nM: 2
559.135499999999980 455.378510000000010
556.000000000000000 379.745180000000000
f: 109 tv: 0 nM: 2
397.897580000000000 431.078309999999990
394.088529999999990 363.734379999999990
f: 109 tv: 1 nM: 2
559.693539999999980 453.829500000000000
556.426699999999980 378.568969999999980
f: 110 tv: 0 nM: 2
399.932279999999990 430.088529999999990
395.842260000000010 363.122009999999990
f: 110 tv: 1 nM: 2
560.081729999999990 452.081729999999990
556.782900000000040 377.861850000000000
f: 111 tv: 0 nM: 2
401.879210000000000 429.143250000000020
397.846920000000010 362.173459999999980
f: 111 tv: 1 nM: 2
560.536380000000010 451.068179999999980
557.118039999999950 376.120180000000000
f: 112 tv: 0 nM: 2
404.000000000000000 428.180850000000020
399.702639999999970 361.744750000000010
f: 112 tv: 1 nM: 2
560.905399999999990 449.855860000000010
557.873780000000010 375.873809999999990
f: 113 tv: 0 nM: 2
405.842260000000010 427.032739999999990
401.000000000000000 361.000000000000000
f: 113 tv: 1 nM: 2
561.558170000000020 448.044190000000010
558.075200000000000 374.535399999999980
f: 114 tv: 0 nM: 2
407.418610000000000 425.965120000000010
402.297360000000030 359.744750000000010
f: 114 tv: 1 nM: 2
561.946050000000010 446.957400000000010
558.599979999999960 373.471439999999970
f: 115 tv: 0 nM: 2
409.253300000000020 424.970399999999980
404.211760000000030 358.923520000000000
f: 115 tv: 1 nM: 2
561.953859999999960 445.788850000000020
559.000000000000000 372.000000000000000
f: 116 tv: 0 nM: 2
411.201750000000000 423.801179999999990
406.088529999999990 357.932279999999990
f: 116 tv: 1 nM: 2
562.497740000000020 443.881680000000020
559.520629999999980 371.020629999999980
f: 117 tv: 0 nM: 2
413.000000000000000 423.000000000000000
408.000000000000000 357.000000000000000
f: 117 tv: 1 nM: 2
562.872740000000020 442.015629999999990
560.000000000000000 369.745180000000000
f: 118 tv: 0 nM: 2
414.209870000000020 421.000000000000000
409.733520000000000 355.733520000000000
f: 118 tv: 1 nM: 2
563.306820000000020 440.306820000000020
560.081729999999990 367.918270000000010
f: 119 tv: 0 nM: 2
416.190859999999990 419.604829999999990
411.108279999999980 354.493620000000020
f: 119 tv: 1 nM: 2
564.250000000000000 438.622349999999980
560.692990000000010 366.644749999999990
f: 120 tv: 0 nM: 2
417.948489999999990 418.587890000000020
412.244390000000010 353.441010000000010
f: 120 tv: 1 nM: 2
564.110230000000000 437.319889999999990
561.060730000000040 365.626160000000030
f: 121 tv: 0 nM: 2
419.734739999999990 416.954250000000000
414.019229999999990 351.876370000000010
f: 121 tv: 1 nM: 2
564.657169999999950 435.395230000000030
561.953859999999960 363.788850000000020
f: 122 tv: 0 nM: 2
421.435060000000020 415.058440000000020
415.982939999999990 350.312500000000000
f: 122 tv: 1 nM: 2
564.710630000000040 433.391210000000000
561.833309999999980 362.000000000000000
f: 123 tv: 0 nM: 2
422.319279999999990 413.000000000000000
416.265260000000010 348.954250000000000
f: 123 tv: 1 nM: 2
565.104490000000060 431.166659999999980
562.584110000000010 359.956819999999990
f: 124 tv: 0 nM: 2
424.053380000000000 411.587069999999980
418.008609999999980 347.491390000000020
f: 124 tv: 1 nM: 2
565.776849999999970 429.362910000000000
562.877140000000050 358.096990000000010
f: 125 tv: 0 nM: 2
425.547300000000010 410.128390000000020
419.623569999999970 345.221250000000000
f: 125 tv: 1 nM: 2
566.000000000000000 427.000000000000000
562.903689999999980 356.041290000000000
f: 126 tv: 0 nM: 2
427.073730000000010 407.721160000000000
420.337220000000000 343.750000000000000
f: 126 tv: 1 nM: 2
566.064640000000050 424.615169999999980
563.833309999999980 354.000000000000000
f: 127 tv: 0 nM: 2
428.456509999999980 405.248440000000020
421.909580000000010 341.930850000000020
f: 127 tv: 1 nM: 2
566.046140000000040 422.046110000000000
563.868830000000000 351.868810000000000
f: 128 tv: 0 nM: 2
429.892400000000010 403.082269999999990
423.082269999999990 339.892400000000010
f: 128 tv: 1 nM: 2
566.203610000000030 419.796389999999970
564.000000000000000 349.833340000000020
f: 129 tv: 0 nM: 2
431.000000000000000 401.000000000000000
424.169339999999980 337.787629999999980
f: 129 tv: 1 nM: 2
566.745970000000060 417.127009999999980
564.159120000000030 347.608580000000020
f: 130 tv: 0 nM: 2
432.000000000000000 399.000000000000000
425.278779999999980 336.081819999999990
f: 130 tv: 1 nM: 2
567.114140000000020 414.951079999999990
564.756840000000010 345.479550000000020
f: 131 tv: 0 nM: 2
433.052829999999970 396.947170000000030
426.029569999999980 334.051089999999990
f: 131 tv: 1 nM: 2
567.734069999999970 412.351069999999990
565.757749999999990 343.432979999999990
f: 132 tv: 0 nM: 2
434.165619999999990 395.128109999999990
427.418670000000020 332.466860000000000
f: 132 tv: 1 nM: 2
568.067689999999970 410.088529999999990
565.894900000000010 341.399990000000000
f: 133 tv: 0 nM: 2
435.091220000000020 393.145260000000010
428.165619999999990 330.871890000000010
f: 133 tv: 1 nM: 2
568.199520000000010 407.952029999999980
566.268130000000040 338.671510000000010
f: 134 tv: 0 nM: 2
436.020719999999980 391.349120000000030
428.837920000000000 328.862059999999990
f: 134 tv: 1 nM: 2
568.175539999999960 405.377659999999990
566.828549999999950 336.385710000000020
f: 135 tv: 0 nM: 2
437.493560000000000 389.696779999999990
429.721160000000000 326.810909999999980
f: 135 tv: 1 nM: 2
568.898069999999960 403.504849999999980
567.336980000000040 334.719569999999980
f: 136 tv: 0 nM: 2
437.974030000000030 387.168819999999980
430.426019999999990 324.926019999999990
f: 136 tv: 1 nM: 2
569.411929999999980 401.362700000000020
567.900020000000040 332.835300000000020
f: 137 tv: 0 nM: 2
438.521999999999990 385.330199999999990
431.742619999999990 323.183440000000020
f: 137 tv: 1 nM: 2
569.945069999999990 398.982669999999980
568.261600000000040 330.428249999999990
f: 138 tv: 0 nM: 2
439.773799999999990 384.071440000000000
432.244390000000010 321.441010000000010
f: 138 tv: 1 nM: 2
570.157720000000040 396.877990000000010
569.454100000000040 327.935790000000000
f: 139 tv: 0 nM: 2
440.439030000000000 381.945130000000010
432.577389999999980 320.000000000000000
f: 139 tv: 1 nM: 2
570.537839999999960 394.659449999999990
569.873780000000010 325.873809999999990
f: 140 tv: 0 nM: 2
441.486300000000030 380.623290000000000
433.654760000000010 317.702389999999980
f: 140 tv: 1 nM: 2
571.714659999999980 392.113650000000010
570.165830000000030 324.026819999999990
f: 141 tv: 0 nM: 2
441.721160000000000 378.810909999999980
434.201079999999990 315.836950000000000
f: 141 tv: 1 nM: 2
572.085019999999990 389.915010000000000
571.591980000000040 321.851409999999990
f: 142 tv: 0 nM: 2
442.011630000000030 376.395359999999980
434.430729999999980 314.418670000000020
f: 142 tv: 1 nM: 2
572.512569999999980 387.952270000000000
572.081729999999990 319.918270000000010
f: 143 tv: 0 nM: 2
442.496800000000010 374.862180000000020
435.802950000000010 312.355900000000020
f: 143 tv: 1 nM: 2
573.928949999999990 386.139459999999990
573.000000000000000 317.711000000000010
f: 144 tv: 0 nM: 2
443.378300000000020 372.917759999999990
436.000000000000000 310.753019999999990
f: 144 tv: 1 nM: 2
574.276309999999970 383.881590000000020
573.888609999999970 315.700499999999980
f: 145 tv: 0 nM: 2
443.834380000000010 370.871890000000010
436.107599999999990 308.917730000000010
f: 145 tv: 1 nM: 2
575.689150000000040 381.987059999999990
575.038090000000010 313.595239999999990
f: 146 tv: 0 nM: 2
444.265260000000010 369.045750000000000
436.265260000000010 306.954250000000000
f: 146 tv: 1 nM: 2
576.153080000000050 380.000000000000000
575.868830000000000 311.868810000000000
f: 147 tv: 0 nM: 2
444.333340000000020 367.636050000000010
437.567900000000010 304.944459999999990
f: 147 tv: 1 nM: 2
577.372499999999950 378.492489999999980
577.140750000000030 309.650480000000020
f: 148 tv: 0 nM: 2
444.318179999999980 366.642850000000010
437.828219999999990 303.211670000000030
f: 148 tv: 1 nM: 2
578.111080000000020 376.809939999999980
578.046140000000040 307.788850000000020
f: 149 tv: 0 nM: 2
444.592960000000010 364.862180000000020
438.100010000000000 302.200010000000020
f: 149 tv: 1 nM: 2
579.223389999999990 374.882970000000000
579.243159999999990 305.838619999999990
f: 150 tv: 0 nM: 2
445.378300000000020 363.082249999999990
438.155550000000010 300.377779999999970
f: 150 tv: 1 nM: 2
580.206050000000000 373.398349999999990
580.191770000000020 303.788850000000020
f: 151 tv: 0 nM: 2
446.000000000000000 362.753019999999990
438.294429999999980 299.394439999999970
f: 151 tv: 1 nM: 2
582.113650000000010 371.962130000000000
581.905880000000020 302.610230000000000
f: 152 tv: 0 nM: 2
446.000000000000000 361.160489999999980
438.429350000000000 297.858700000000000
f: 152 tv: 1 nM: 2
582.727719999999980 370.336639999999990
582.901849999999970 301.467289999999990
f: 153 tv: 0 nM: 2
446.148799999999990 360.505949999999980
438.471859999999990 296.896880000000010
f: 153 tv: 1 nM: 2
583.974550000000020 368.994350000000000
584.299499999999970 299.596709999999970
f: 154 tv: 0 nM: 2
446.000000000000000 359.000000000000000
438.806269999999980 295.657069999999980
f: 154 tv: 1 nM: 2
585.471310000000020 368.047849999999980
585.734310000000050 298.128019999999990
f: 155 tv: 0 nM: 2
446.329040000000020 358.732270000000030
439.493560000000000 294.470980000000000
f: 155 tv: 1 nM: 2
586.211789999999950 366.923520000000000
586.879820000000000 297.129820000000000
f: 156 tv: 0 nM: 2
446.164609999999980 357.291929999999980
439.601069999999990 293.601069999999990
f: 156 tv: 1 nM: 2
588.000000000000000 365.833340000000020
588.584110000000010 295.756800000000000
f: 157 tv: 0 nM: 2
446.265260000000010 356.954250000000000
439.621890000000010 292.896880000000010
f: 157 tv: 1 nM: 2
589.904660000000040 365.435580000000020
589.873780000000010 294.309419999999990
f: 158 tv: 0 nM: 2
446.630679999999980 356.340910000000010
439.739350000000000 291.909580000000010
f: 158 tv: 1 nM: 2
591.078800000000000 364.677340000000020
591.385310000000000 293.711000000000010
f: 159 tv: 0 nM: 2
446.564419999999980 355.230070000000010
439.897580000000000 290.921690000000010
f: 159 tv: 1 nM: 2
592.250000000000000 363.688139999999980
593.039179999999990 293.110599999999980
f: 160 tv: 0 nM: 2
447.162260000000000 354.966889999999980
440.117030000000000 290.180850000000020
f: 160 tv: 1 nM: 2
594.000000000000000 363.500000000000000
594.834780000000020 291.982599999999990
f: 161 tv: 0 nM: 2
447.000000000000000 354.899990000000000
439.951020000000030 289.621120000000020
f: 161 tv: 1 nM: 2
595.833309999999980 362.000000000000000
596.096990000000010 290.877169999999980
f: 162 tv: 0 nM: 2
447.503199999999990 354.862180000000020
440.157739999999990 288.967260000000010
f: 162 tv: 1 nM: 2
597.369379999999980 361.932430000000010
597.914980000000010 289.915010000000000
f: 163 tv: 0 nM: 2
447.870700000000000 354.261509999999990
440.200560000000000 288.310430000000000
f: 163 tv: 1 nM: 2
599.257020000000010 361.728970000000000
599.953859999999960 289.788850000000020
f: 164 tv: 0 nM: 2
447.997250000000010 354.063170000000010
440.153079999999990 288.000000000000000
f: 164 tv: 1 nM: 2
600.398929999999950 361.601069999999990
601.653440000000050 289.430700000000000
f: 165 tv: 0 nM: 2
448.000000000000000 354.000000000000000
440.153079999999990 287.826540000000020
f: 165 tv: 1 nM: 2
602.810359999999950 361.162570000000020
603.230469999999970 288.660160000000020
f: 166 tv: 0 nM: 2
447.903840000000000 354.024720000000000
440.203610000000030 287.796389999999970
f: 166 tv: 1 nM: 2
604.905399999999990 361.450440000000010
605.073849999999990 288.261599999999990
f: 167 tv: 0 nM: 2
448.117030000000000 354.180850000000020
440.203610000000030 287.796389999999970
f: 167 tv: 1 nM: 2
606.159120000000030 361.608580000000020
607.000000000000000 288.000000000000000
f: 168 tv: 0 nM: 2
448.234039999999990 354.361690000000010
440.297360000000030 287.860540000000010
f: 168 tv: 1 nM: 2
608.854919999999990 361.783480000000000
608.995670000000020 288.136349999999990
f: 169 tv: 0 nM: 2
447.956909999999990 355.284490000000010
440.591610000000000 288.039280000000020
f: 169 tv: 1 nM: 2
610.790280000000050 361.832640000000030
610.926019999999990 288.514009999999980
f: 170 tv: 0 nM: 2
448.000000000000000 356.000000000000000
440.767670000000010 288.151520000000000
f: 170 tv: 1 nM: 2
612.882200000000010 362.723570000000000
613.053279999999970 288.512299999999980
f: 171 tv: 0 nM: 2
448.000000000000000 356.753019999999990
441.000000000000000 288.351470000000010
f: 171 tv: 1 nM: 2
614.964600000000020 363.650449999999980
614.844060000000010 289.555049999999990
f: 172 tv: 0 nM: 2
448.111110000000000 357.633330000000000
441.558499999999980 289.664890000000010
f: 172 tv: 1 nM: 2
617.000000000000000 364.147830000000000
616.967099999999960 289.844299999999980
f: 173 tv: 0 nM: 2
448.100010000000000 358.835300000000020
441.734379999999990 289.911470000000010
f: 173 tv: 1 nM: 2
619.453250000000030 365.691590000000020
619.172789999999960 290.436980000000010
f: 174 tv: 0 nM: 2
448.131190000000000 359.868810000000000
441.802090000000020 291.125000000000000
f: 174 tv: 1 nM: 2
621.728150000000030 366.436890000000010
621.158570000000050 291.328190000000010
f: 175 tv: 0 nM: 2
448.211760000000030 360.923520000000000
441.886349999999990 291.714659999999980
f: 175 tv: 1 nM: 2
624.275210000000020 367.779819999999970
623.455749999999970 291.836270000000010
f: 176 tv: 0 nM: 2
448.173459999999980 361.846920000000010
441.915010000000000 292.084990000000000
f: 176 tv: 1 nM: 2
626.282410000000030 368.569950000000010
625.818599999999950 292.646030000000000
f: 177 tv: 0 nM: 2
448.429350000000000 362.972840000000020
442.000000000000000 293.576540000000020
f: 177 tv: 1 nM: 2
628.790280000000050 369.832640000000030
627.820619999999960 293.899110000000010
f: 178 tv: 0 nM: 2
448.351009999999970 364.113650000000010
441.915010000000000 293.915010000000000
f: 178 tv: 1 nM: 2
630.986020000000050 370.682009999999990
630.390499999999970 294.311980000000010
f: 179 tv: 0 nM: 2
448.838100000000000 365.595239999999990
442.121370000000010 295.233000000000000
f: 179 tv: 1 nM: 2
633.182620000000040 372.000000000000000
632.575740000000000 295.079560000000010
f: 180 tv: 0 nM: 2
449.043700000000000 367.446590000000010
442.084990000000000 295.915010000000000
f: 180 tv: 1 nM: 2
635.894350000000030 373.821590000000010
634.739690000000000 296.053710000000020
f: 181 tv: 0 nM: 2
449.267000000000000 368.281560000000010
442.160000000000030 297.670009999999990
f: 181 tv: 1 nM: 2
638.382870000000030 375.635130000000000
636.777100000000020 297.835420000000000
f: 182 tv: 0 nM: 2
449.242579999999980 370.128719999999990
442.783909999999990 298.563570000000030
f: 182 tv: 1 nM: 2
640.713439999999990 376.453250000000030
639.186100000000010 298.843990000000020
f: 183 tv: 0 nM: 2
449.700499999999980 371.888610000000030
442.774990000000000 299.938629999999990
f: 183 tv: 1 nM: 2
643.089720000000060 378.055540000000010
641.082030000000030 300.476560000000010
f: 184 tv: 0 nM: 2
449.832519999999990 373.923650000000010
443.088619999999990 301.702270000000000
f: 184 tv: 1 nM: 2
645.788819999999990 380.046110000000000
643.448729999999950 301.961549999999990
f: 185 tv: 0 nM: 2
449.868810000000000 375.868810000000000
443.343320000000010 303.423949999999990
f: 185 tv: 1 nM: 2
648.204219999999960 381.868530000000020
645.603460000000040 303.564669999999980
f: 186 tv: 0 nM: 2
450.000000000000000 377.833340000000020
443.064820000000000 305.000000000000000
f: 186 tv: 1 nM: 2
651.000000000000000 384.000000000000000
648.245909999999980 305.197139999999990
f: 187 tv: 0 nM: 2
449.833340000000020 380.000000000000000
443.218750000000000 306.406250000000000
f: 187 tv: 1 nM: 2
653.122859999999950 386.096990000000010
650.486819999999970 307.043240000000030
f: 188 tv: 0 nM: 2
450.000000000000000 382.000000000000000
443.161990000000000 308.591549999999980
f: 188 tv: 1 nM: 2
655.303890000000020 388.209049999999990
652.802249999999960 309.156709999999980
f: 189 tv: 0 nM: 2
450.053189999999970 384.361690000000010
443.739440000000000 310.291080000000020
f: 189 tv: 1 nM: 2
657.464290000000010 391.199590000000000
654.660160000000020 311.453129999999990
f: 190 tv: 0 nM: 2
449.928949999999990 387.313170000000010
443.917080000000000 312.553650000000000
f: 190 tv: 1 nM: 2
659.366210000000020 393.712710000000020
656.841609999999950 313.188930000000030
f: 191 tv: 0 nM: 2
449.839999999999970 389.670009999999990
443.434689999999990 315.389650000000020
f: 191 tv: 1 nM: 2
661.269229999999990 395.978639999999980
659.046389999999970 315.824590000000000
f: 192 tv: 0 nM: 2
449.314730000000000 391.917419999999990
443.706180000000020 317.561620000000000
f: 192 tv: 1 nM: 2
664.410459999999940 398.589540000000000
661.397280000000020 318.242250000000010
f: 193 tv: 0 nM: 2
449.110840000000000 394.867000000000020
443.753629999999990 319.635249999999980
f: 193 tv: 1 nM: 2
666.790280000000050 401.832640000000030
663.183350000000020 320.542599999999990
f: 194 tv: 0 nM: 2
449.094600000000010 397.450440000000010
443.790100000000000 321.794800000000010
f: 194 tv: 1 nM: 2
668.730770000000010 403.927340000000020
665.118590000000040 322.771909999999990
f: 195 tv: 0 nM: 2
448.782899999999980 399.958340000000020
443.734309999999990 324.152159999999980
f: 195 tv: 1 nM: 2
671.015380000000050 406.965390000000010
667.423220000000010 325.353940000000020
f: 196 tv: 0 nM: 2
448.692139999999990 402.243040000000010
443.913450000000010 326.365389999999990
f: 196 tv: 1 nM: 2
673.000000000000000 410.000000000000000
669.428589999999990 328.295380000000020
f: 197 tv: 0 nM: 2
448.451689999999990 405.186980000000010
443.857790000000020 328.615540000000010
f: 197 tv: 1 nM: 2
675.166690000000020 412.456360000000020
672.132870000000030 330.590910000000010
f: 198 tv: 0 nM: 2
448.126190000000010 408.035709999999990
444.015350000000010 331.050450000000010
f: 198 tv: 1 nM: 2
677.354860000000030 415.201599999999980
674.000000000000000 332.855160000000010
f: 199 tv: 0 nM: 2
448.211149999999980 410.046110000000000
444.009340000000010 333.392519999999990
f: 199 tv: 1 nM: 2
679.568909999999960 417.927160000000010
676.575740000000000 334.920439999999990
f: 200 tv: 0 nM: 2
448.094969999999990 413.036319999999990
444.080199999999990 335.830199999999990
f: 200 tv: 1 nM: 2
682.268739999999980 420.129939999999980
678.684330000000050 337.794490000000000
f: 201 tv: 0 nM: 2
447.936280000000010 415.656859999999990
444.535399999999980 338.075229999999980
f: 201 tv: 1 nM: 2
683.988399999999960 423.164089999999990
680.863280000000030 340.265629999999990
f: 202 tv: 0 nM: 2
448.035709999999990 417.873809999999990
444.667419999999990 340.046879999999990
f: 202 tv: 1 nM: 2
686.470090000000030 425.880339999999990
682.888060000000000 342.473880000000010
f: 203 tv: 0 nM: 2
448.304869999999990 420.146329999999980
445.087490000000000 342.200010000000020
f: 203 tv: 1 nM: 2
688.917969999999970 428.398439999999990
684.801879999999980 344.535190000000000
f: 204 tv: 0 nM: 2
448.456419999999980 422.956419999999980
445.611359999999990 344.573519999999970
f: 204 tv: 1 nM: 2
690.806820000000020 430.734860000000030
687.059880000000020 346.926060000000010
f: 205 tv: 0 nM: 2
448.905399999999990 425.567569999999990
446.150849999999990 346.693969999999980
f: 205 tv: 1 nM: 2
693.058229999999980 433.803220000000010
689.101070000000050 349.101069999999990
f: 206 tv: 0 nM: 2
449.379549999999990 427.838619999999990
446.858340000000000 348.766660000000000
f: 206 tv: 1 nM: 2
695.222899999999980 435.835420000000000
691.073980000000010 351.059849999999980
f: 207 tv: 0 nM: 2
449.745180000000000 430.000000000000000
447.273439999999990 350.949220000000030
f: 207 tv: 1 nM: 2
697.086789999999950 438.070249999999990
693.212099999999960 353.439390000000000
f: 208 tv: 0 nM: 2
450.414490000000000 431.958340000000020
447.956509999999980 353.365200000000020
f: 208 tv: 1 nM: 2
699.393800000000060 440.578770000000020
695.264220000000020 355.939030000000000
f: 209 tv: 0 nM: 2
450.894749999999990 434.184199999999980
448.911290000000010 355.508060000000000
f: 209 tv: 1 nM: 2
701.701419999999980 442.859710000000010
697.545039999999970 357.797419999999990
f: 210 tv: 0 nM: 2
451.465449999999980 436.697139999999990
449.879390000000000 357.418850000000020
f: 210 tv: 1 nM: 2
704.032349999999950 445.032379999999990
699.880189999999970 360.546879999999990
f: 211 tv: 0 nM: 2
452.015350000000010 439.234649999999990
450.645170000000010 359.366940000000000
f: 211 tv: 1 nM: 2
706.291990000000060 447.204380000000010
701.935790000000000 362.258670000000000
f: 212 tv: 0 nM: 2
452.790250000000010 441.832640000000030
451.303890000000020 361.790959999999980
f: 212 tv: 1 nM: 2
708.169070000000030 449.334529999999970
703.840760000000050 364.359249999999970
f: 213 tv: 0 nM: 2
453.256289999999980 443.794130000000000
452.778930000000000 363.659089999999990
f: 213 tv: 1 nM: 2
710.028379999999970 451.106380000000000
705.610289999999960 366.110320000000000
f: 214 tv: 0 nM: 2
454.497799999999980 445.796049999999980
453.551580000000000 365.166659999999980
f: 214 tv: 1 nM: 2
712.169070000000030 453.334529999999970
707.257629999999950 368.288180000000010
f: 215 tv: 0 nM: 2
454.968230000000010 447.832640000000030
454.873020000000000 367.123020000000000
f: 215 tv: 1 nM: 2
714.140930000000030 455.114109999999980
709.362610000000020 369.719789999999990
f: 216 tv: 0 nM: 2
456.209470000000010 449.583340000000020
455.707640000000030 368.754239999999980
f: 216 tv: 1 nM: 2
716.289670000000000 456.924129999999990
711.250000000000000 371.115230000000000
f: 217 tv: 0 nM: 2
457.147060000000010 450.922790000000020
457.132810000000010 370.597660000000020
f: 217 tv: 1 nM: 2
718.177310000000030 458.801420000000010
713.000000000000000 373.000000000000000
f: 218 tv: 0 nM: 2
458.676359999999990 452.808139999999980
458.753879999999980 372.187990000000010
f: 218 tv: 1 nM: 2
719.665529999999990 460.496550000000010
715.000000000000000 374.850010000000000
f: 219 tv: 0 nM: 2
459.089749999999980 454.055540000000010
459.493650000000000 373.921600000000010
f: 219 tv: 1 nM: 2
721.252010000000040 461.940000000000000
716.888060000000000 376.473880000000010
f: 220 tv: 0 nM: 2
460.730770000000010 455.833340000000020
460.914179999999990 375.000000000000000
f: 220 tv: 1 nM: 2
723.000000000000000 463.000000000000000
718.797789999999960 377.161769999999990
f: 221 tv: 0 nM: 2
461.956700000000010 456.893710000000000
462.714290000000010 376.591279999999980
f: 221 tv: 1 nM: 2
724.910579999999980 464.742709999999990
719.861329999999950 378.741420000000010
f: 222 tv: 0 nM: 2
463.176480000000030 458.126039999999990
463.401310000000020 377.844299999999980
f: 222 tv: 1 nM: 2
725.866269999999990 465.843020000000020
721.343259999999990 380.410460000000000
f: 223 tv: 0 nM: 2
465.005920000000000 459.411409999999990
465.280300000000010 379.049260000000000
f: 223 tv: 1 nM: 2
727.294430000000030 466.846279999999980
723.000000000000000 381.000000000000000
f: 224 tv: 0 nM: 2
466.612270000000020 460.133480000000020
467.000000000000000 380.000000000000000
f: 224 tv: 1 nM: 2
729.047119999999950 467.228270000000010
724.174800000000000 382.458039999999980
f: 225 tv: 0 nM: 2
468.451320000000010 461.840700000000030
468.813899999999990 380.843990000000020
f: 225 tv: 1 nM: 2
730.167239999999990 468.628510000000010
725.592899999999990 382.937500000000000
f: 226 tv: 0 nM: 2
469.695190000000030 462.063600000000010
470.730770000000010 382.072659999999980
f: 226 tv: 1 nM: 2
731.121459999999960 469.000000000000000
726.878299999999970 384.198489999999990
f: 227 tv: 0 nM: 2
471.142000000000000 463.502009999999980
472.093750000000000 383.135409999999980
f: 227 tv: 1 nM: 2
732.812990000000010 469.824799999999980
728.000000000000000 384.855160000000010
f: 228 tv: 0 nM: 2
473.000000000000000 464.000000000000000
473.585539999999980 383.958340000000020
f: 228 tv: 1 nM: 2
733.242679999999950 470.618620000000020
728.979000000000040 385.807680000000000
f: 229 tv: 0 nM: 2
474.944030000000000 465.000000000000000
475.261810000000030 384.631899999999970
f: 229 tv: 1 nM: 2
734.713259999999990 470.952209999999980
730.052370000000000 386.701020000000030
f: 230 tv: 0 nM: 2
476.730770000000010 465.833340000000020
477.122830000000020 385.903009999999990
f: 230 tv: 1 nM: 2
735.261719999999970 471.765629999999990
731.026250000000000 387.040219999999980
f: 231 tv: 0 nM: 2
478.682009999999990 466.545990000000020
478.930330000000030 386.307369999999990
f: 231 tv: 1 nM: 2
736.380679999999980 472.452639999999970
731.784670000000010 388.401459999999990
f: 232 tv: 0 nM: 2
480.055540000000010 467.089749999999980
480.671479999999970 387.254120000000000
f: 232 tv: 1 nM: 2
737.047789999999960 472.713230000000010
732.881409999999960 388.589420000000020
f: 233 tv: 0 nM: 2
482.080199999999990 467.830199999999990
482.649569999999980 387.918790000000000
f: 233 tv: 1 nM: 2
737.511539999999970 472.884610000000010
733.206540000000020 389.000000000000000
f: 234 tv: 0 nM: 2
483.851170000000020 467.881410000000020
484.325440000000010 388.239230000000020
f: 234 tv: 1 nM: 2
738.713259999999990 473.047790000000020
734.255549999999970 389.344449999999990
f: 235 tv: 0 nM: 2
485.341189999999980 468.184540000000030
485.562009999999990 388.958010000000000
f: 235 tv: 1 nM: 2
739.000000000000000 473.861789999999980
734.812739999999960 390.113560000000010
f: 236 tv: 0 nM: 2
487.323640000000010 468.808139999999980
487.209749999999990 389.832640000000030
f: 236 tv: 1 nM: 2
739.086789999999950 473.929750000000010
735.149229999999990 390.645510000000000
f: 237 tv: 0 nM: 2
488.978999999999980 469.124050000000010
489.165219999999980 389.982599999999990
f: 237 tv: 1 nM: 2
739.758119999999960 474.018280000000000
735.664250000000040 390.905120000000010
f: 238 tv: 0 nM: 2
490.730770000000010 469.927340000000020
490.907260000000010 390.584690000000020
f: 238 tv: 1 nM: 2
740.300420000000030 473.959229999999990
736.182500000000000 391.051089999999990
f: 239 tv: 0 nM: 2
492.211149999999980 469.953890000000000
492.750000000000000 391.053990000000000
f: 239 tv: 1 nM: 2
740.739990000000030 474.000000000000000
736.722229999999970 391.567470000000010
f: 240 tv: 0 nM: 2
493.876680000000020 469.950679999999980
494.000000000000000 391.745180000000000
f: 240 tv: 1 nM: 2
740.825320000000030 474.068269999999980
736.912349999999950 391.735050000000000
f: 241 tv: 0 nM: 2
495.540529999999990 470.076570000000000
495.790309999999980 391.811069999999970
f: 241 tv: 1 nM: 2
740.829290000000010 474.000000000000000
737.006039999999980 391.931730000000020
f: 242 tv: 0 nM: 2
497.182619999999990 470.000000000000000
497.209749999999990 391.832640000000030
f: 242 tv: 1 nM: 2
740.913210000000050 473.929750000000010
737.193179999999980 392.416659999999980
f: 243 tv: 0 nM: 2
499.000000000000000 470.000000000000000
499.004180000000020 392.023010000000000
f: 243 tv: 1 nM: 2
740.913210000000050 473.929750000000010
737.156740000000010 392.503719999999990
f: 244 tv: 0 nM: 2
500.334870000000020 470.142209999999980
500.384430000000010 392.266660000000000
f: 244 tv: 1 nM: 2
740.913210000000050 473.929750000000010
737.122070000000010 392.439910000000000
f: 245 tv: 0 nM: 2
502.000000000000000 470.000000000000000
501.493710000000020 392.560909999999980
f: 245 tv: 1 nM: 2
740.913210000000050 473.929750000000010
737.107120000000010 392.614660000000010
f: 246 tv: 0 nM: 2
503.502230000000000 469.881680000000020
503.286589999999990 392.453250000000030
f: 246 tv: 1 nM: 2
740.578129999999990 473.082029999999970
737.115360000000010 392.488459999999980
f: 247 tv: 0 nM: 2
505.089749999999980 469.944459999999990
504.795439999999990 392.605380000000030
f: 247 tv: 1 nM: 2
740.519229999999990 473.000000000000000
737.115360000000010 392.488459999999980
f: 248 tv: 0 nM: 2
506.782899999999980 469.861850000000000
506.000000000000000 392.254820000000000
f: 248 tv: 1 nM: 2
740.081599999999980 472.560670000000020
737.041320000000040 392.379910000000000
f: 249 tv: 0 nM: 2
508.000000000000000 469.745180000000000
507.794770000000030 392.670320000000000
f: 249 tv: 1 nM: 2
739.365230000000000 472.034789999999990
737.000000000000000 392.000000000000000
f: 250 tv: 0 nM: 2
509.359739999999990 469.054869999999990
509.031009999999980 392.497930000000000
f: 250 tv: 1 nM: 2
739.303890000000020 471.790959999999980
736.913210000000050 391.929750000000010
f: 251 tv: 0 nM: 2
511.000000000000000 468.113040000000010
510.173070000000000 392.153840000000000
f: 251 tv: 1 nM: 2
739.108759999999960 470.730930000000000
736.300899999999960 391.716830000000020
f: 252 tv: 0 nM: 2
512.211180000000010 467.953890000000000
511.833340000000020 392.000000000000000
f: 252 tv: 1 nM: 2
738.910279999999940 470.055540000000010
735.684449999999970 391.278689999999980
f: 253 tv: 0 nM: 2
513.953859999999960 467.788850000000020
513.060730000000040 391.626160000000030
f: 253 tv: 1 nM: 2
738.000000000000000 469.745180000000000
735.365360000000010 390.753850000000000
f: 254 tv: 0 nM: 2
515.092899999999990 466.154879999999990
514.065429999999990 391.196260000000000
f: 254 tv: 1 nM: 2
737.502259999999980 468.180819999999980
734.944460000000050 390.337310000000000
f: 255 tv: 0 nM: 2
516.299070000000030 465.693789999999980
515.415889999999990 389.956819999999990
f: 255 tv: 1 nM: 2
737.140080000000010 467.756469999999980
734.928589999999990 389.739500000000020
f: 256 tv: 0 nM: 2
517.888609999999970 464.299500000000020
516.793149999999970 389.702270000000000
f: 256 tv: 1 nM: 2
736.802249999999960 466.191100000000010
734.274170000000030 388.689509999999980
f: 257 tv: 0 nM: 2
519.094600000000010 463.756739999999980
518.122679999999950 389.344910000000030
f: 257 tv: 1 nM: 2
736.000000000000000 465.745180000000000
733.630430000000050 387.917390000000010
f: 258 tv: 0 nM: 2
520.373230000000040 462.187810000000010
519.089720000000060 388.055540000000010
f: 258 tv: 1 nM: 2
735.182620000000040 464.000000000000000
733.371089999999980 386.742189999999990
f: 259 tv: 0 nM: 2
521.917850000000040 461.813989999999990
520.180119999999990 387.793819999999980
f: 259 tv: 1 nM: 2
734.871830000000050 463.376039999999990
733.000000000000000 386.000000000000000
f: 260 tv: 0 nM: 2
522.872740000000020 460.198669999999990
521.868830000000000 386.131190000000000
f: 260 tv: 1 nM: 2
734.046140000000040 461.788850000000020
732.594240000000010 384.877050000000000
f: 261 tv: 0 nM: 2
523.870000000000000 459.649990000000000
522.705630000000040 385.785030000000010
f: 261 tv: 1 nM: 2
733.314759999999980 460.082580000000010
732.157649999999990 383.914429999999980
f: 262 tv: 0 nM: 2
525.314759999999980 457.997770000000000
523.827090000000000 384.457949999999980
f: 262 tv: 1 nM: 2
732.939269999999960 459.626160000000030
731.347660000000020 382.851560000000010
f: 263 tv: 0 nM: 2
526.158260000000040 456.522609999999990
524.844060000000010 383.674320000000020
f: 263 tv: 1 nM: 2
732.046140000000040 457.788850000000020
730.790280000000050 381.832640000000030
f: 264 tv: 0 nM: 2
527.780639999999950 455.729580000000000
525.914980000000010 382.084990000000000
f: 264 tv: 1 nM: 2
731.745180000000000 456.000000000000000
730.514890000000040 380.291499999999980
f: 265 tv: 0 nM: 2
528.166690000000020 454.000000000000000
526.602300000000010 381.602260000000000
f: 265 tv: 1 nM: 2
730.668879999999940 454.613339999999990
729.617129999999970 379.761259999999990
f: 266 tv: 0 nM: 2
529.743709999999960 452.143219999999990
527.914980000000010 380.084990000000000
f: 266 tv: 1 nM: 2
729.936280000000010 453.656859999999990
729.089720000000060 377.944459999999990
f: 267 tv: 0 nM: 2
530.271849999999970 451.101929999999980
528.842220000000000 379.253330000000010
f: 267 tv: 1 nM: 2
729.243159999999990 451.838619999999990
728.786010000000030 376.802000000000020
f: 268 tv: 0 nM: 2
531.800479999999990 449.780300000000010
529.868830000000000 377.868810000000000
f: 268 tv: 1 nM: 2
728.685240000000020 449.917419999999990
728.036250000000000 375.763280000000010
f: 269 tv: 0 nM: 2
532.085019999999990 447.915010000000000
530.192689999999970 376.000000000000000
f: 269 tv: 1 nM: 2
727.873780000000010 448.126190000000010
727.548639999999980 373.840700000000030
f: 270 tv: 0 nM: 2
533.050479999999990 446.371550000000010
531.790830000000030 375.576540000000020
f: 270 tv: 1 nM: 2
727.011600000000040 446.418979999999980
727.122859999999950 372.096990000000010
f: 271 tv: 0 nM: 2
533.900020000000040 444.835300000000020
532.085019999999990 373.915010000000000
f: 271 tv: 1 nM: 2
726.000000000000000 445.297880000000020
726.149289999999950 371.038450000000010
f: 272 tv: 0 nM: 2
534.766660000000000 443.000000000000000
532.903689999999980 371.940369999999970
f: 272 tv: 1 nM: 2
725.513919999999980 442.952789999999990
725.997619999999980 369.658750000000000
f: 273 tv: 0 nM: 2
535.898929999999950 441.377659999999990
534.000000000000000 370.913790000000010
f: 273 tv: 1 nM: 2
724.657169999999950 441.395230000000030
725.520809999999980 367.886570000000010
f: 274 tv: 0 nM: 2
535.954100000000040 439.469389999999980
534.573549999999950 369.220579999999980
f: 274 tv: 1 nM: 2
723.982669999999980 439.700499999999980
725.089720000000060 365.944459999999990
f: 275 tv: 0 nM: 2
537.148500000000010 437.589110000000010
535.507569999999990 367.615569999999990
f: 275 tv: 1 nM: 2
723.098150000000030 437.588779999999990
724.709230000000050 364.156369999999980
f: 276 tv: 0 nM: 2
537.905880000000020 435.604829999999990
536.085019999999990 365.915010000000000
f: 276 tv: 1 nM: 2
722.553220000000010 435.599550000000020
724.006960000000050 362.488429999999990
f: 277 tv: 0 nM: 2
538.190860000000040 433.604829999999990
537.096679999999990 363.771239999999980
f: 277 tv: 1 nM: 2
721.936280000000010 433.656859999999990
723.876219999999990 360.766660000000000
f: 278 tv: 0 nM: 2
539.063110000000050 431.737849999999980
537.934999999999950 361.745000000000000
f: 278 tv: 1 nM: 2
721.101930000000040 431.398070000000020
723.004209999999940 358.855930000000000
f: 279 tv: 0 nM: 2
540.046879999999990 429.557279999999990
538.000000000000000 360.000000000000000
f: 279 tv: 1 nM: 2
720.719240000000010 429.022159999999990
723.182680000000000 356.289949999999980
f: 280 tv: 0 nM: 2
540.204529999999980 427.238650000000010
539.165889999999990 357.954320000000000
f: 280 tv: 1 nM: 2
720.033320000000000 426.755550000000030
722.905459999999950 354.355039999999970
f: 281 tv: 0 nM: 2
541.186770000000020 424.956909999999990
540.000000000000000 356.000000000000000
f: 281 tv: 1 nM: 2
720.000000000000000 424.346920000000010
723.072630000000000 352.072659999999980
f: 282 tv: 0 nM: 2
541.912289999999980 422.809939999999980
540.606139999999980 353.747650000000020
f: 282 tv: 1 nM: 2
719.873230000000040 421.784699999999990
722.910279999999940 349.944459999999990
f: 283 tv: 0 nM: 2
542.152159999999980 420.461950000000000
541.601070000000050 351.601069999999990
f: 283 tv: 1 nM: 2
719.397699999999990 419.602260000000000
723.000000000000000 347.800869999999970
f: 284 tv: 0 nM: 2
543.523069999999960 417.746150000000000
541.952030000000040 349.608580000000020
f: 284 tv: 1 nM: 2
719.617679999999950 417.010679999999980
723.000000000000000 345.711000000000010
f: 285 tv: 0 nM: 2
543.863399999999960 415.688139999999980
542.988339999999990 347.198609999999970
f: 285 tv: 1 nM: 2
719.164120000000030 414.962130000000000
723.170840000000000 343.369350000000000
f: 286 tv: 0 nM: 2
544.186829999999990 413.376309999999990
543.875729999999980 344.745670000000020
f: 286 tv: 1 nM: 2
719.018370000000000 411.830260000000010
723.478939999999970 340.838779999999990
f: 287 tv: 0 nM: 2
545.589110000000010 411.290219999999980
544.370300000000040 342.044800000000010
f: 287 tv: 1 nM: 2
719.318850000000000 409.477050000000020
724.080199999999990 337.830199999999990
f: 288 tv: 0 nM: 2
545.881589999999960 408.118409999999980
545.376219999999990 340.057129999999970
f: 288 tv: 1 nM: 2
719.869569999999950 407.271729999999990
724.169800000000010 335.919800000000010
f: 289 tv: 0 nM: 2
546.615599999999970 405.911290000000010
546.153080000000050 337.826540000000020
f: 289 tv: 1 nM: 2
719.918459999999980 404.646729999999990
724.830079999999950 333.281560000000010
f: 290 tv: 0 nM: 2
547.914980000000010 403.915010000000000
546.898069999999960 335.592220000000000
f: 290 tv: 1 nM: 2
720.353209999999990 401.899080000000030
725.854190000000020 330.630220000000010
f: 291 tv: 0 nM: 2
548.139459999999990 401.702639999999970
547.923459999999980 333.596920000000010
f: 291 tv: 1 nM: 2
721.420229999999950 399.664890000000010
726.621639999999960 328.000000000000000
f: 292 tv: 0 nM: 2
549.585820000000010 399.026639999999990
548.211789999999950 330.923520000000000
f: 292 tv: 1 nM: 2
722.052059999999980 397.479159999999980
727.868830000000000 325.868810000000000
f: 293 tv: 0 nM: 2
550.122190000000050 397.433319999999980
549.890809999999990 329.000000000000000
f: 293 tv: 1 nM: 2
723.291020000000000 394.939149999999980
728.451419999999980 323.747680000000000
f: 294 tv: 0 nM: 2
551.776849999999970 395.502689999999970
550.223150000000030 327.113009999999970
f: 294 tv: 1 nM: 2
724.053949999999990 392.957400000000010
729.903080000000050 321.576540000000020
f: 295 tv: 0 nM: 2
552.251470000000040 393.289030000000030
551.813170000000010 325.376309999999990
f: 295 tv: 1 nM: 2
725.783320000000000 390.483340000000000
731.140009999999960 319.355560000000030
f: 296 tv: 0 nM: 2
553.500000000000000 391.663050000000000
552.047969999999960 323.532840000000020
f: 296 tv: 1 nM: 2
725.953129999999990 388.442720000000010
732.000000000000000 317.369779999999990
f: 297 tv: 0 nM: 2
553.876340000000030 390.063170000000010
553.101930000000040 321.504849999999980
f: 297 tv: 1 nM: 2
727.842279999999960 386.877990000000010
733.936280000000010 315.656859999999990
f: 298 tv: 0 nM: 2
554.880679999999980 389.051150000000010
554.000000000000000 319.833340000000020
f: 298 tv: 1 nM: 2
729.454290000000010 385.045709999999990
735.130620000000020 313.603610000000000
f: 299 tv: 0 nM: 2
555.854190000000020 387.479159999999980
554.699520000000010 318.127410000000000
f: 299 tv: 1 nM: 2
730.851499999999990 383.500000000000000
736.512079999999970 311.828489999999990
f: 300 tv: 0 nM: 2
556.263429999999970 386.365599999999970
555.908630000000020 317.347719999999980
f: 300 tv: 1 nM: 2
732.321779999999990 381.831700000000010
738.299070000000030 310.000000000000000
f: 301 tv: 0 nM: 2
557.101930000000040 385.699040000000020
556.255000000000000 315.935000000000000
f: 301 tv: 1 nM: 2
734.053949999999990 380.957400000000010
739.976319999999990 308.497830000000020
f: 302 tv: 0 nM: 2
557.855040000000030 384.852080000000000
557.101930000000040 315.504849999999980
f: 302 tv: 1 nM: 2
736.027220000000060 379.784670000000010
741.953859999999960 307.788850000000020
f: 303 tv: 0 nM: 2
558.203610000000030 383.796389999999970
558.000000000000000 314.000000000000000
f: 303 tv: 1 nM: 2
737.817019999999960 379.523190000000000
743.537479999999960 306.387510000000020
f: 304 tv: 0 nM: 2
559.094600000000010 383.756739999999980
558.250000000000000 313.688139999999980
f: 304 tv: 1 nM: 2
739.745000000000000 378.065000000000000
745.678220000000010 305.729159999999980
f: 305 tv: 0 nM: 2
559.773869999999990 383.766329999999980
559.192689999999970 313.518340000000020
f: 305 tv: 1 nM: 2
741.914980000000010 377.915010000000000
747.470339999999960 305.118650000000000
f: 306 tv: 0 nM: 2
560.737730000000060 383.203430000000030
559.972779999999940 312.215329999999990
f: 306 tv: 1 nM: 2
743.840879999999970 377.532840000000020
749.314759999999980 304.082580000000010
f: 307 tv: 0 nM: 2
561.254029999999940 383.051359999999990
560.621639999999960 312.000000000000000
f: 307 tv: 1 nM: 2
745.952030000000040 377.532840000000020
751.873780000000010 303.873809999999990
f: 308 tv: 0 nM: 2
561.950010000000020 383.334200000000010
561.833309999999980 312.000000000000000
f: 308 tv: 1 nM: 2
747.954100000000040 377.469389999999980
754.000000000000000 303.745180000000000
f: 309 tv: 0 nM: 2
562.983150000000020 383.487979999999990
562.166690000000020 311.838100000000000
f: 309 tv: 1 nM: 2
750.553220000000010 377.446750000000010
756.126769999999960 303.755980000000020
f: 310 tv: 0 nM: 2
563.886349999999990 383.714659999999980
563.278749999999950 312.039829999999990
f: 310 tv: 1 nM: 2
752.942869999999970 377.376190000000010
758.467899999999990 303.568820000000020
f: 311 tv: 0 nM: 2
565.160219999999980 383.878629999999990
564.328549999999950 312.000000000000000
f: 311 tv: 1 nM: 2
755.000000000000000 377.637600000000020
760.661320000000050 303.254030000000000
f: 312 tv: 0 nM: 2
566.000000000000000 384.166659999999980
565.217099999999960 312.041659999999980
f: 312 tv: 1 nM: 2
757.868830000000000 377.868810000000000
763.208009999999940 303.056730000000020
f: 313 tv: 0 nM: 2
566.632200000000010 384.396639999999990
565.934999999999950 312.255000000000000
f: 313 tv: 1 nM: 2
760.000000000000000 378.000000000000000
765.964479999999980 303.668240000000030
f: 314 tv: 0 nM: 2
567.903080000000050 385.576540000000020
567.091860000000000 312.591889999999980
f: 314 tv: 1 nM: 2
762.747799999999980 378.000000000000000
768.443239999999950 303.698699999999970
f: 315 tv: 0 nM: 2
568.254820000000000 386.000000000000000
567.951230000000010 313.436579999999990
f: 315 tv: 1 nM: 2
765.379519999999960 378.325010000000020
770.782900000000040 303.861850000000000
f: 316 tv: 0 nM: 2
569.449520000000010 387.181820000000020
568.854919999999990 313.783480000000000
f: 316 tv: 1 nM: 2
768.111390000000030 379.700499999999980
773.182620000000040 304.000000000000000
f: 317 tv: 0 nM: 2
570.131170000000000 387.720309999999980
569.955630000000040 314.044400000000000
f: 317 tv: 1 nM: 2
770.782900000000040 379.861850000000000
775.548639999999980 304.159299999999970
f: 318 tv: 0 nM: 2
571.483830000000010 388.261570000000010
570.902159999999980 314.710879999999970
f: 318 tv: 1 nM: 2
773.873780000000010 380.126190000000010
778.400020000000040 305.137510000000020
f: 319 tv: 0 nM: 2
572.730590000000010 389.756469999999980
572.046140000000040 315.788850000000020
f: 319 tv: 1 nM: 2
776.420529999999990 381.799069999999970
781.094730000000030 305.854609999999980
f: 320 tv: 0 nM: 2
574.029540000000000 390.690859999999990
573.415889999999990 315.979550000000020
f: 320 tv: 1 nM: 2
779.089720000000060 382.055540000000010
783.895449999999980 306.359100000000010
f: 321 tv: 0 nM: 2
575.135130000000000 391.846830000000010
574.633789999999980 317.712710000000020
f: 321 tv: 1 nM: 2
782.111390000000030 383.626250000000030
786.887820000000030 306.738189999999970
f: 322 tv: 0 nM: 2
576.052490000000030 393.557500000000000
575.329709999999980 318.126649999999980
f: 322 tv: 1 nM: 2
785.000000000000000 384.099089999999990
789.365230000000000 307.886959999999990
f: 323 tv: 0 nM: 2
577.314759999999980 393.997770000000000
576.618230000000040 319.207370000000030
f: 323 tv: 1 nM: 2
787.951230000000010 385.436579999999990
792.092830000000050 308.504210000000000
f: 324 tv: 0 nM: 2
578.651370000000040 395.793580000000020
577.830199999999990 319.919800000000010
f: 324 tv: 1 nM: 2
790.747799999999980 386.000000000000000
794.909670000000010 309.439090000000020
f: 325 tv: 0 nM: 2
579.941469999999980 397.276610000000010
578.916320000000040 321.693850000000000
f: 325 tv: 1 nM: 2
793.871520000000030 387.726620000000030
797.262389999999980 310.390499999999970
f: 326 tv: 0 nM: 2
580.927370000000000 397.927340000000020
580.126219999999990 322.035709999999990
f: 326 tv: 1 nM: 2
796.834780000000020 388.017400000000010
800.792299999999950 311.153840000000000
f: 327 tv: 0 nM: 2
582.046140000000040 399.788850000000020
581.127010000000040 323.206360000000020
f: 327 tv: 1 nM: 2
800.199520000000010 389.809630000000030
803.089720000000060 312.055540000000010
f: 328 tv: 0 nM: 2
583.528009999999990 400.528050000000010
582.631170000000000 324.143430000000020
f: 328 tv: 1 nM: 2
802.974000000000050 390.227260000000000
806.254149999999980 313.037510000000000
f: 329 tv: 0 nM: 2
584.782900000000040 401.958340000000020
583.282590000000030 325.673920000000010
f: 329 tv: 1 nM: 2
805.926019999999990 391.910309999999980
809.089720000000060 313.944459999999990
f: 330 tv: 0 nM: 2
585.953859999999960 403.788850000000020
584.682009999999990 326.545990000000020
f: 330 tv: 1 nM: 2
809.082030000000030 392.695310000000010
811.603640000000040 314.758120000000020
f: 331 tv: 0 nM: 2
587.247740000000020 405.603610000000000
585.830199999999990 327.919800000000010
f: 331 tv: 1 nM: 2
811.693670000000000 394.076570000000000
814.782900000000040 315.958340000000020
f: 332 tv: 0 nM: 2
588.474370000000020 407.000000000000000
586.854000000000040 329.170009999999990
f: 332 tv: 1 nM: 2
814.877140000000050 395.773709999999990
816.979310000000050 317.043240000000030
f: 333 tv: 0 nM: 2
589.401309999999970 408.155700000000020
587.924560000000040 330.614230000000020
f: 333 tv: 1 nM: 2
817.506840000000010 397.454349999999980
820.358399999999960 318.154510000000020
f: 334 tv: 0 nM: 2
590.598690000000030 409.923250000000000
589.176450000000050 331.873960000000010
f: 334 tv: 1 nM: 2
820.823549999999950 398.126039999999990
822.887820000000030 319.379910000000000
f: 335 tv: 0 nM: 2
591.529909999999970 411.880339999999990
590.153500000000010 333.342100000000020
f: 335 tv: 1 nM: 2
824.097660000000020 399.876739999999980
825.921630000000050 320.506350000000000
f: 336 tv: 0 nM: 2
592.696109999999980 413.790959999999980
591.238519999999990 334.761439999999990
f: 336 tv: 1 nM: 2
826.633789999999980 401.712710000000020
828.684330000000050 321.887729999999980
f: 337 tv: 0 nM: 2
593.919800000000010 415.830199999999990
592.893429999999970 336.299190000000010
f: 337 tv: 1 nM: 2
829.730289999999970 402.967100000000020
831.040960000000040 323.756469999999980
f: 338 tv: 0 nM: 2
595.089720000000060 417.944459999999990
593.141359999999960 338.025330000000000
f: 338 tv: 1 nM: 2
832.274409999999990 404.554869999999990
833.851440000000030 324.820069999999990
f: 339 tv: 0 nM: 2
596.046140000000040 419.788850000000020
594.840329999999990 339.857149999999990
f: 339 tv: 1 nM: 2
835.000000000000000 406.000000000000000
836.540100000000050 326.505740000000000
f: 340 tv: 0 nM: 2
597.222899999999980 421.835420000000000
595.590879999999970 341.891790000000010
f: 340 tv: 1 nM: 2
837.955990000000040 407.942139999999990
839.040960000000040 328.032320000000030
f: 341 tv: 0 nM: 2
598.927370000000000 423.927340000000020
597.000000000000000 343.861789999999980
f: 341 tv: 1 nM: 2
841.000000000000000 410.113040000000010
841.403749999999950 329.836819999999990
f: 342 tv: 0 nM: 2
599.315669999999950 426.112270000000020
598.211850000000030 345.868650000000000
f: 342 tv: 1 nM: 2
843.493650000000000 411.921600000000010
844.706239999999980 331.906250000000000
f: 343 tv: 0 nM: 2
600.871089999999980 428.546879999999990
599.000000000000000 348.000000000000000
f: 343 tv: 1 nM: 2
846.696109999999980 413.885769999999980
847.000000000000000 334.000000000000000
f: 344 tv: 0 nM: 2
601.496030000000020 430.968259999999990
600.328859999999960 349.900910000000010
f: 344 tv: 1 nM: 2
849.090509999999990 416.092589999999970
849.269229999999990 335.833340000000020
f: 345 tv: 0 nM: 2
602.690000000000050 433.502009999999980
601.008119999999960 352.022280000000020
f: 345 tv: 1 nM: 2
851.466980000000040 418.156369999999980
851.922360000000030 337.979460000000020
f: 346 tv: 0 nM: 2
603.269229999999990 435.927340000000020
602.562500000000000 354.589839999999980
f: 346 tv: 1 nM: 2
854.113039999999960 420.552190000000000
854.739690000000000 339.946289999999980
f: 347 tv: 0 nM: 2
604.823549999999950 438.016820000000000
603.193179999999980 356.734860000000030
f: 347 tv: 1 nM: 2
856.126039999999990 422.823519999999970
856.759339999999950 341.852690000000000
f: 348 tv: 0 nM: 2
605.149170000000030 440.362910000000000
604.456360000000020 358.833340000000020
f: 348 tv: 1 nM: 2
858.843750000000000 425.046879999999990
858.913210000000050 343.929750000000010
f: 349 tv: 0 nM: 2
606.092589999999970 443.018520000000020
605.088439999999990 360.838469999999970
f: 349 tv: 1 nM: 2
861.058170000000020 427.773709999999990
861.000000000000000 345.861789999999980
f: 350 tv: 0 nM: 2
607.086789999999950 445.929750000000010
606.634639999999990 363.161530000000030
f: 350 tv: 1 nM: 2
863.154660000000040 429.760589999999980
863.000000000000000 348.000000000000000
f: 351 tv: 0 nM: 2
608.369569999999950 448.000000000000000
607.217830000000050 365.796690000000010
f: 351 tv: 1 nM: 2
865.711369999999990 431.820470000000000
865.410160000000020 350.562500000000000
f: 352 tv: 0 nM: 2
608.952210000000040 450.713230000000010
608.917969999999970 368.398439999999990
f: 352 tv: 1 nM: 2
867.653140000000010 433.900910000000010
867.242679999999950 352.618620000000020
f: 353 tv: 0 nM: 2
609.543639999999980 453.166659999999980
609.288760000000020 370.416659999999980
f: 353 tv: 1 nM: 2
870.551510000000010 436.551510000000010
869.661190000000030 354.739930000000020
f: 354 tv: 0 nM: 2
610.736629999999990 455.767490000000010
610.850710000000050 372.821930000000010
f: 354 tv: 1 nM: 2
872.639770000000000 438.836610000000010
871.168519999999940 356.801850000000000
f: 355 tv: 0 nM: 2
611.384639999999990 458.376919999999980
611.339540000000060 374.873139999999980
f: 355 tv: 1 nM: 2
874.532289999999990 441.133060000000000
873.480770000000010 359.000000000000000
f: 356 tv: 0 nM: 2
612.735170000000040 460.549989999999980
612.793459999999980 377.000000000000000
f: 356 tv: 1 nM: 2
876.337710000000020 443.225739999999970
875.077210000000040 360.937500000000000
f: 357 tv: 0 nM: 2
613.407900000000040 462.719910000000030
613.708309999999980 379.027159999999980
f: 357 tv: 1 nM: 2
878.000000000000000 444.934300000000010
877.178040000000010 362.958620000000000
f: 358 tv: 0 nM: 2
614.924989999999980 464.857149999999990
615.199280000000040 381.192020000000010
f: 358 tv: 1 nM: 2
879.365360000000010 446.838469999999970
879.000000000000000 364.793490000000020
f: 359 tv: 0 nM: 2
615.635009999999970 466.868620000000020
616.705199999999990 383.156709999999980
f: 359 tv: 1 nM: 2
881.421879999999990 448.917970000000030
880.757749999999990 366.579470000000010
f: 360 tv: 0 nM: 2
616.850710000000050 468.821930000000010
617.368349999999960 385.093509999999980
f: 360 tv: 1 nM: 2
883.280269999999970 450.791659999999980
882.771910000000050 368.771909999999990
f: 361 tv: 0 nM: 2
617.881290000000040 470.924469999999990
618.821959999999990 386.958620000000000
f: 361 tv: 1 nM: 2
885.018310000000040 452.189030000000000
884.341980000000040 370.478000000000010
f: 362 tv: 0 nM: 2
618.985720000000010 472.864289999999980
620.535160000000020 388.801850000000000
f: 362 tv: 1 nM: 2
886.777100000000020 453.835420000000000
885.191709999999940 372.075100000000020
f: 363 tv: 0 nM: 2
620.831480000000060 474.690740000000010
621.339540000000060 390.873139999999980
f: 363 tv: 1 nM: 2
887.973449999999960 455.800869999999970
886.938899999999990 373.331480000000000
f: 364 tv: 0 nM: 2
621.387389999999980 476.505740000000000
622.910579999999980 392.742709999999990
f: 364 tv: 1 nM: 2
889.145319999999970 457.354649999999990
888.345460000000000 374.834529999999970
f: 365 tv: 0 nM: 2
622.913210000000050 478.070249999999990
623.927249999999960 394.460820000000010
f: 365 tv: 1 nM: 2
890.765009999999960 458.765040000000000
889.109860000000030 376.560610000000000
f: 366 tv: 0 nM: 2
624.777100000000020 479.835420000000000
625.125490000000010 395.961549999999990
f: 366 tv: 1 nM: 2
891.405030000000010 460.463169999999990
890.913210000000050 378.070249999999990
f: 367 tv: 0 nM: 2
625.280759999999990 481.453860000000020
626.738830000000010 397.511199999999970
f: 367 tv: 1 nM: 2
892.913210000000050 461.929750000000010
892.128600000000010 379.545290000000020
f: 368 tv: 0 nM: 2
627.014279999999990 482.864289999999980
628.153260000000050 398.890499999999970
f: 368 tv: 1 nM: 2
894.052730000000000 463.005859999999980
892.938419999999950 380.923920000000010
f: 369 tv: 0 nM: 2
628.831480000000060 484.690740000000010
629.238650000000010 400.848480000000000
f: 369 tv: 1 nM: 2
895.000000000000000 464.208500000000020
894.098209999999990 382.605349999999990
f: 370 tv: 0 nM: 2
629.397889999999960 485.960420000000000
630.920470000000020 402.446959999999990
f: 370 tv: 1 nM: 2
896.400390000000020 465.663909999999990
895.000000000000000 384.000000000000000
f: 371 tv: 0 nM: 2
631.079770000000050 487.630339999999990
632.497989999999960 403.549989999999980
f: 371 tv: 1 nM: 2
896.891240000000040 466.730930000000000
895.456050000000000 384.952389999999980
f: 372 tv: 0 nM: 2
632.836300000000050 488.670869999999980
633.765750000000030 404.849640000000020
f: 372 tv: 1 nM: 2
897.457340000000040 467.643399999999990
896.669369999999960 386.096769999999990
f: 373 tv: 0 nM: 2
633.691829999999980 489.993530000000020
634.978330000000030 406.379910000000000
f: 373 tv: 1 nM: 2
898.637209999999980 468.592100000000020
896.972660000000020 387.271909999999990
f: 374 tv: 0 nM: 2
635.147029999999970 490.922790000000020
636.637569999999980 407.130130000000010
f: 374 tv: 1 nM: 2
899.000000000000000 469.861789999999980
898.167360000000030 388.193240000000000
f: 375 tv: 0 nM: 2
636.913210000000050 491.929750000000010
637.752929999999990 408.708160000000020
f: 375 tv: 1 nM: 2
899.354000000000040 470.446010000000000
898.850710000000050 389.178069999999990
f: 376 tv: 0 nM: 2
638.690740000000010 492.831480000000000
638.996219999999990 409.310610000000000
f: 376 tv: 1 nM: 2
900.879760000000030 471.246190000000010
898.986210000000030 390.183069999999990
f: 377 tv: 0 nM: 2
639.315669999999950 493.887729999999980
640.831480000000060 410.690740000000010
f: 377 tv: 1 nM: 2
900.913210000000050 471.929750000000010
899.227600000000050 390.873139999999980
f: 378 tv: 0 nM: 2
640.920470000000020 494.575740000000000
642.218750000000000 411.145230000000030
f: 378 tv: 1 nM: 2
901.136719999999970 472.398439999999990
899.940370000000030 391.759610000000010
f: 379 tv: 0 nM: 2
642.637569999999980 495.130130000000010
643.179139999999960 412.183069999999990
f: 379 tv: 1 nM: 2
901.089720000000060 473.001919999999980
900.255490000000010 392.671539999999990
f: 380 tv: 0 nM: 2
643.330630000000040 495.908169999999980
644.952210000000040 412.713230000000010
f: 380 tv: 1 nM: 2
901.165280000000050 473.727260000000000
900.519229999999990 393.000000000000000
f: 381 tv: 0 nM: 2
644.923220000000010 496.214569999999980
646.236509999999950 413.663450000000010
f: 381 tv: 1 nM: 2
901.209719999999950 473.832640000000030
900.790280000000050 393.832640000000030
f: 382 tv: 0 nM: 2
646.335749999999960 496.905120000000010
647.119509999999990 414.272920000000000
f: 382 tv: 1 nM: 2
901.352970000000030 474.000000000000000
900.723079999999980 394.373080000000020
f: 383 tv: 0 nM: 2
647.339540000000060 496.873139999999980
648.828920000000040 414.456759999999970
f: 383 tv: 1 nM: 2
901.306460000000020 474.495970000000000
900.750000000000000 394.750000000000000
f: 384 tv: 0 nM: 2
648.881409999999960 497.118620000000020
649.787780000000000 414.982030000000010
f: 384 tv: 1 nM: 2
901.246089999999980 474.593750000000000
900.713259999999990 394.952209999999980
f: 385 tv: 0 nM: 2
649.931460000000020 497.709690000000020
651.076779999999990 415.533480000000000
f: 385 tv: 1 nM: 2
901.238519999999990 474.761439999999990
900.867190000000050 395.378910000000020
f: 386 tv: 0 nM: 2
651.000000000000000 497.861789999999980
652.470090000000030 415.880339999999990
f: 386 tv: 1 nM: 2
901.191829999999980 474.676359999999990
900.743709999999960 395.794130000000000
f: 387 tv: 0 nM: 2
652.567199999999960 497.920169999999980
653.258180000000040 416.307369999999990
f: 387 tv: 1 nM: 2
900.828740000000040 474.746060000000000
900.100829999999970 395.887090000000000
f: 388 tv: 0 nM: 2
653.000000000000000 497.861789999999980
654.667969999999970 416.679689999999990
f: 388 tv: 1 nM: 2
900.408320000000000 474.687500000000000
899.805179999999950 396.079799999999980
f: 389 tv: 0 nM: 2
654.706239999999980 497.906250000000000
655.250000000000000 416.750000000000000
f: 389 tv: 1 nM: 2
899.358029999999990 474.458860000000020
899.262209999999980 396.359739999999990
f: 390 tv: 0 nM: 2
655.086789999999950 497.929750000000010
656.952210000000040 416.713230000000010
f: 390 tv: 1 nM: 2
899.126589999999960 474.437770000000000
899.000000000000000 396.457699999999990
f: 391 tv: 0 nM: 2
656.567199999999960 497.827729999999970
658.023010000000000 416.995819999999980
f: 391 tv: 1 nM: 2
898.774540000000000 474.252230000000000
898.895260000000010 396.316190000000010
f: 392 tv: 0 nM: 2
657.122010000000050 499.109960000000000
658.895999999999960 417.020080000000010
f: 392 tv: 1 nM: 2
898.044369999999960 474.044400000000000
898.520080000000010 396.293180000000010
f: 393 tv: 0 nM: 2
658.291140000000040 498.192780000000030
659.511539999999970 416.953860000000020
f: 393 tv: 1 nM: 2
897.319150000000040 474.104249999999980
897.795899999999960 396.104089999999990
f: 394 tv: 0 nM: 2
659.197630000000000 497.393579999999990
660.666020000000000 416.795810000000020
f: 394 tv: 1 nM: 2
897.091490000000020 474.083340000000020
896.910279999999940 395.944459999999990
f: 395 tv: 0 nM: 2
659.583309999999980 496.806820000000020
661.365360000000010 416.838469999999970
f: 395 tv: 1 nM: 2
896.072630000000000 474.423070000000000
896.730770000000010 396.072659999999980
f: 396 tv: 0 nM: 2
660.950740000000000 496.662420000000000
662.777770000000030 416.456360000000020
f: 396 tv: 1 nM: 2
895.511539999999970 473.046139999999980
896.552190000000000 395.804350000000000
f: 397 tv: 0 nM: 2
661.358150000000020 495.514189999999990
663.365230000000000 415.965210000000010
f: 397 tv: 1 nM: 2
895.047789999999960 472.588230000000010
895.960019999999990 395.440000000000000
f: 398 tv: 0 nM: 2
662.325870000000010 494.822080000000030
664.299189999999950 414.934419999999990
f: 398 tv: 1 nM: 2
894.461239999999980 471.418360000000010
895.226679999999990 394.040250000000010
f: 399 tv: 0 nM: 2
662.807680000000000 494.465390000000010
665.004209999999940 414.023010000000000
f: 399 tv: 1 nM: 2
893.531860000000050 470.804779999999990
894.739320000000020 393.816219999999990
f: 400 tv: 0 nM: 2
663.331480000000060 492.938899999999990
665.513240000000000 413.725680000000010
f: 400 tv: 1 nM: 2
892.899170000000030 470.161290000000010
893.928589999999990 393.186159999999970
f: 401 tv: 0 nM: 2
664.272889999999960 492.556240000000000
666.660459999999940 412.873139999999980
f: 401 tv: 1 nM: 2
891.697940000000020 468.830629999999990
893.464600000000020 391.924770000000020
f: 402 tv: 0 nM: 2
665.000000000000000 491.087400000000000
667.493650000000000 411.997889999999980
f: 402 tv: 1 nM: 2
891.049260000000000 468.606049999999980
892.877140000000050 391.903009999999990
f: 403 tv: 0 nM: 2
665.959719999999950 490.531769999999990
668.593750000000000 411.246089999999980
f: 403 tv: 1 nM: 2
890.490480000000050 466.990450000000010
892.143190000000000 390.238650000000010
f: 404 tv: 0 nM: 2
666.807680000000000 489.248260000000020
669.084659999999990 410.290309999999980
f: 404 tv: 1 nM: 2
889.820979999999960 466.355900000000020
892.081729999999990 389.918270000000010
f: 405 tv: 0 nM: 2
667.358950000000050 487.662510000000000
670.505980000000020 409.166020000000000
f: 405 tv: 1 nM: 2
888.978330000000030 464.482270000000030
891.047609999999960 388.488099999999970
f: 406 tv: 0 nM: 2
668.679260000000000 486.274900000000000
671.000000000000000 408.000000000000000
f: 406 tv: 1 nM: 2
888.557980000000040 463.429989999999980
890.752259999999980 387.603610000000000
f: 407 tv: 0 nM: 2
669.050420000000030 483.826750000000000
671.921630000000050 406.297239999999990
f: 407 tv: 1 nM: 2
887.174189999999950 461.477449999999980
890.079470000000010 385.822420000000020
f: 408 tv: 0 nM: 2
670.173520000000050 481.956639999999990
673.323669999999990 404.808139999999980
f: 408 tv: 1 nM: 2
886.678589999999990 460.027310000000000
889.303890000000020 384.062500000000000
f: 409 tv: 0 nM: 2
671.000000000000000 480.000000000000000
674.275210000000020 403.642209999999980
f: 409 tv: 1 nM: 2
885.962099999999960 457.694459999999990
889.120970000000060 382.572569999999980
f: 410 tv: 0 nM: 2
672.376099999999950 478.000000000000000
675.140080000000010 401.756469999999980
f: 410 tv: 1 nM: 2
885.192689999999970 455.811919999999990
888.573980000000010 381.464110000000010
f: 411 tv: 0 nM: 2
673.109379999999990 476.252230000000000
676.000000000000000 399.912050000000020
f: 411 tv: 1 nM: 2
884.756840000000010 453.838619999999990
888.016660000000000 379.711909999999990
f: 412 tv: 0 nM: 2
674.598690000000030 474.155700000000020
677.182620000000040 398.095640000000000
f: 412 tv: 1 nM: 2
884.166690000000020 452.000000000000000
888.000000000000000 377.833340000000020
f: 413 tv: 0 nM: 2
675.604060000000000 472.117639999999990
678.597470000000040 396.347469999999990
f: 413 tv: 1 nM: 2
884.000000000000000 449.833340000000020
887.383789999999980 376.010960000000010
f: 414 tv: 0 nM: 2
676.685240000000020 470.082580000000010
679.502070000000000 394.564059999999980
f: 414 tv: 1 nM: 2
883.000000000000000 447.912840000000020
887.182620000000040 373.904360000000000
f: 415 tv: 0 nM: 2
677.808229999999980 468.118929999999980
680.570010000000020 392.589999999999970
f: 415 tv: 1 nM: 2
882.166690000000020 446.000000000000000
886.778990000000020 371.948669999999990
f: 416 tv: 0 nM: 2
678.782900000000040 466.041659999999980
681.804080000000000 390.434689999999990
f: 416 tv: 1 nM: 2
882.000000000000000 443.833340000000020
886.493290000000000 370.217499999999970
f: 417 tv: 0 nM: 2
679.868830000000000 463.868810000000000
682.795470000000020 388.481420000000010
f: 417 tv: 1 nM: 2
881.351440000000030 441.799530000000000
885.870300000000040 368.568390000000020
f: 418 tv: 0 nM: 2
680.817379999999960 462.000000000000000
683.634279999999990 387.278930000000000
f: 418 tv: 1 nM: 2
880.811339999999970 439.720460000000000
885.575619999999960 366.670750000000000
f: 419 tv: 0 nM: 2
681.873780000000010 459.873809999999990
685.023190000000000 385.156130000000020
f: 419 tv: 1 nM: 2
880.369689999999990 437.689570000000000
885.422550000000000 364.780980000000000
f: 420 tv: 0 nM: 2
683.224979999999960 457.856810000000000
686.379639999999990 383.324070000000010
f: 420 tv: 1 nM: 2
880.047969999999960 435.608580000000020
885.032410000000030 363.134250000000010
f: 421 tv: 0 nM: 2
684.159970000000040 455.670009999999990
687.451170000000050 381.537199999999980
f: 421 tv: 1 nM: 2
879.750000000000000 433.377659999999990
884.880310000000010 361.427219999999980
f: 422 tv: 0 nM: 2
685.610840000000050 453.691039999999990
688.717409999999970 379.673920000000010
f: 422 tv: 1 nM: 2
879.563480000000030 431.661380000000010
884.682249999999950 359.346679999999990
f: 423 tv: 0 nM: 2
686.181150000000000 451.690830000000010
689.446530000000050 377.602329999999990
f: 423 tv: 1 nM: 2
878.553160000000050 428.925540000000010
884.758119999999960 357.323240000000000
f: 424 tv: 0 nM: 2
687.592959999999950 449.309050000000010
690.261660000000010 375.738310000000010
f: 424 tv: 1 nM: 2
878.064939999999980 426.932189999999990
884.277529999999960 355.265559999999990
f: 425 tv: 0 nM: 2
688.247380000000020 446.492189999999990
691.876160000000030 373.288999999999990
f: 425 tv: 1 nM: 2
877.718439999999990 424.733000000000000
884.138119999999960 353.157130000000000
f: 426 tv: 0 nM: 2
689.763310000000050 444.055540000000010
692.966059999999970 371.330319999999970
f: 426 tv: 1 nM: 2
877.714659999999980 422.113650000000010
884.497619999999980 351.447880000000000
f: 427 tv: 0 nM: 2
690.545899999999960 442.000000000000000
694.009950000000000 369.539800000000010
f: 427 tv: 1 nM: 2
876.936339999999970 420.002349999999980
883.955199999999990 348.964630000000000
f: 428 tv: 0 nM: 2
691.953859999999960 439.788850000000020
695.044130000000000 366.682770000000000
f: 428 tv: 1 nM: 2
876.352170000000000 417.647859999999980
883.875000000000000 346.577819999999970
f: 429 tv: 0 nM: 2
692.864500000000020 437.728970000000000
696.263180000000030 364.543850000000020
f: 429 tv: 1 nM: 2
876.122989999999960 415.606960000000020
884.068790000000040 344.633030000000020
f: 430 tv: 0 nM: 2
693.868039999999950 435.434019999999980
697.379519999999960 362.161380000000010
f: 430 tv: 1 nM: 2
876.011049999999950 413.041440000000020
883.983399999999960 342.350709999999990
f: 431 tv: 0 nM: 2
694.722779999999940 433.242579999999980
698.182249999999950 360.280370000000000
f: 431 tv: 1 nM: 2
876.000000000000000 410.913790000000010
884.000000000000000 340.166659999999980
f: 432 tv: 0 nM: 2
695.860720000000010 430.853240000000030
699.868830000000000 357.868810000000000
f: 432 tv: 1 nM: 2
875.851139999999990 408.615169999999980
883.804440000000000 338.047030000000010
f: 433 tv: 0 nM: 2
696.901430000000000 428.040860000000010
700.817990000000010 355.826750000000000
f: 433 tv: 1 nM: 2
875.868830000000000 405.868810000000000
884.131170000000000 335.868810000000000
f: 434 tv: 0 nM: 2
698.046140000000040 425.788850000000020
702.000000000000000 354.000000000000000
f: 434 tv: 1 nM: 2
875.946839999999950 403.446810000000030
884.497740000000020 333.881680000000020
f: 435 tv: 0 nM: 2
699.750000000000000 423.750000000000000
703.842350000000010 351.859620000000010
f: 435 tv: 1 nM: 2
875.949219999999970 401.347600000000000
884.775020000000040 331.856810000000000
f: 436 tv: 0 nM: 2
700.742979999999990 421.728970000000000
704.685240000000020 349.917419999999990
f: 436 tv: 1 nM: 2
876.095400000000040 399.104030000000020
885.720280000000000 329.868810000000000
f: 437 tv: 0 nM: 2
701.954100000000040 419.469389999999980
705.918270000000010 347.918270000000010
f: 437 tv: 1 nM: 2
876.109190000000010 397.000000000000000
885.953859999999960 327.788850000000020
f: 438 tv: 0 nM: 2
703.769229999999990 417.674350000000000
707.788819999999990 345.953890000000000
f: 438 tv: 1 nM: 2
876.673580000000020 395.287570000000020
886.685240000000020 325.917419999999990
f: 439 tv: 0 nM: 2
704.497619999999980 415.737979999999990
708.604000000000040 344.311950000000020
f: 439 tv: 1 nM: 2
877.106080000000020 393.404049999999980
887.094600000000010 323.855860000000010
f: 440 tv: 0 nM: 2
705.914980000000010 414.084990000000000
709.890009999999960 343.565000000000000
f: 440 tv: 1 nM: 2
878.048949999999990 391.621120000000020
888.085019999999990 322.084990000000000
f: 441 tv: 0 nM: 2
707.371890000000010 412.615569999999990
711.483830000000010 341.877320000000000
f: 441 tv: 1 nM: 2
878.173459999999980 389.846920000000010
888.823240000000060 320.230230000000010
f: 442 tv: 0 nM: 2
708.839780000000020 411.427190000000000
712.782900000000040 340.041659999999980
f: 442 tv: 1 nM: 2
879.919800000000010 388.211239999999980
889.755490000000010 318.782960000000000
f: 443 tv: 0 nM: 2
710.159970000000040 409.670009999999990
714.464600000000020 338.205199999999990
f: 443 tv: 1 nM: 2
880.000000000000000 386.753019999999990
891.094600000000010 317.756739999999980
f: 444 tv: 0 nM: 2
712.081729999999990 408.081729999999990
715.888609999999970 337.700499999999980
f: 444 tv: 1 nM: 2
881.736390000000030 385.072720000000000
891.971679999999990 316.048979999999970
f: 445 tv: 0 nM: 2
713.635679999999980 407.080409999999970
717.314759999999980 335.917419999999990
f: 445 tv: 1 nM: 2
882.915830000000030 383.658419999999980
893.679690000000050 314.981780000000010
f: 446 tv: 0 nM: 2
715.094600000000010 405.756739999999980
718.988460000000030 335.248839999999970
f: 446 tv: 1 nM: 2
884.034970000000040 382.416659999999980
894.811339999999970 313.720460000000000
f: 447 tv: 0 nM: 2
716.766660000000000 405.056400000000000
720.111940000000000 333.915439999999990
f: 447 tv: 1 nM: 2
885.750000000000000 381.502689999999970
896.068179999999980 312.219699999999990
f: 448 tv: 0 nM: 2
718.085019999999990 403.915010000000000
722.095339999999960 333.435580000000020
f: 448 tv: 1 nM: 2
887.127380000000020 380.170680000000000
897.860540000000010 311.623690000000010
f: 449 tv: 0 nM: 2
720.097350000000010 403.444729999999990
723.953859999999960 331.953890000000000
f: 449 tv: 1 nM: 2
888.182069999999950 379.254329999999980
900.026060000000030 310.265629999999990
f: 450 tv: 0 nM: 2
722.166690000000020 402.000000000000000
725.890009999999960 331.565000000000000
f: 450 tv: 1 nM: 2
890.244569999999950 378.000000000000000
901.934999999999950 309.745000000000000
f: 451 tv: 0 nM: 2
724.157649999999990 401.869449999999970
727.478460000000040 330.448269999999980
f: 451 tv: 1 nM: 2
892.236020000000050 377.568539999999980
903.903929999999950 308.872889999999980
f: 452 tv: 0 nM: 2
726.052190000000000 401.118130000000010
729.224979999999960 329.856810000000000
f: 452 tv: 1 nM: 2
894.787109999999980 376.212859999999980
905.932310000000030 307.911470000000010
f: 453 tv: 0 nM: 2
728.000000000000000 400.913790000000010
730.808350000000020 329.491670000000000
f: 453 tv: 1 nM: 2
897.345519999999960 375.733150000000020
907.840879999999970 307.608580000000020
f: 454 tv: 0 nM: 2
729.851070000000050 400.542539999999970
732.784490000000010 329.357759999999980
f: 454 tv: 1 nM: 2
899.529109999999950 375.018520000000020
909.820500000000040 306.551269999999990
f: 455 tv: 0 nM: 2
731.914980000000010 400.084990000000000
734.072450000000000 328.210140000000020
f: 455 tv: 1 nM: 2
901.900020000000040 374.835300000000020
912.166690000000020 306.000000000000000
f: 456 tv: 0 nM: 2
733.914980000000010 399.915010000000000
736.081729999999990 328.081729999999990
f: 456 tv: 1 nM: 2
904.000000000000000 374.753019999999990
914.261169999999990 305.905489999999990
f: 457 tv: 0 nM: 2
735.868830000000000 399.868810000000000
737.887079999999970 327.990779999999970
f: 457 tv: 1 nM: 2
906.882020000000010 374.140440000000010
917.425719999999960 305.539609999999980
f: 458 tv: 0 nM: 2
737.858209999999990 400.139310000000020
739.735410000000000 328.015690000000010
f: 458 tv: 1 nM: 2
909.523069999999960 374.156400000000020
919.960749999999960 305.219910000000030
f: 459 tv: 0 nM: 2
739.325010000000020 400.461369999999990
741.182620000000040 328.000000000000000
f: 459 tv: 1 nM: 2
912.250000000000000 373.750000000000000
922.077329999999960 305.061860000000020
f: 460 tv: 0 nM: 2
741.179629999999970 401.242709999999990
743.000000000000000 328.000000000000000
f: 460 tv: 1 nM: 2
915.500000000000000 374.000000000000000
925.206599999999980 305.436219999999990
f: 461 tv: 0 nM: 2
743.000000000000000 401.800869999999970
744.721800000000030 328.540309999999980
f: 461 tv: 1 nM: 2
918.039490000000000 374.297360000000030
927.725649999999970 305.399990000000000
f: 462 tv: 0 nM: 2
744.620480000000040 402.161380000000010
746.608950000000050 329.391020000000030
f: 462 tv: 1 nM: 2
920.422490000000040 374.483949999999990
929.893860000000020 305.252349999999980
f: 463 tv: 0 nM: 2
746.000000000000000 403.565000000000000
748.000000000000000 329.745180000000000
f: 463 tv: 1 nM: 2
923.804319999999960 375.456509999999980
933.601070000000050 305.718079999999990
f: 464 tv: 0 nM: 2
747.314759999999980 404.002230000000000
749.089720000000060 329.944459999999990
f: 464 tv: 1 nM: 2
926.340450000000030 375.936159999999970
935.888609999999970 305.700499999999980
f: 465 tv: 0 nM: 2
749.002259999999980 405.325010000000020
750.920470000000020 330.575740000000000
f: 465 tv: 1 nM: 2
929.380430000000050 376.233700000000000
938.648620000000050 306.040529999999990
f: 466 tv: 0 nM: 2
750.535399999999980 405.862820000000000
752.866819999999960 331.891390000000000
f: 466 tv: 1 nM: 2
932.157720000000040 377.032739999999990
941.378360000000040 306.063049999999980
f: 467 tv: 0 nM: 2
752.090270000000030 407.658540000000020
754.087949999999980 332.000000000000000
f: 467 tv: 1 nM: 2
935.326419999999980 378.016210000000000
944.203669999999990 307.253969999999980
f: 468 tv: 0 nM: 2
753.953859999999960 407.953890000000000
755.406250000000000 332.753910000000020
f: 468 tv: 1 nM: 2
938.223150000000030 378.497310000000030
947.000000000000000 307.642850000000010
f: 469 tv: 0 nM: 2
755.397699999999990 409.534089999999990
757.118770000000040 333.764590000000000
f: 469 tv: 1 nM: 2
941.394469999999960 379.477050000000020
950.046140000000040 307.788850000000020
f: 470 tv: 0 nM: 2
757.481630000000000 409.977050000000020
759.000000000000000 334.000000000000000
f: 470 tv: 1 nM: 2
944.497309999999970 379.663970000000010
953.006409999999960 308.184540000000030
f: 471 tv: 0 nM: 2
759.247740000000020 411.603610000000000
760.816649999999980 335.579160000000000
f: 471 tv: 1 nM: 2
947.890629999999990 380.276029999999990
955.958560000000030 309.453370000000010
f: 472 tv: 0 nM: 2
760.910279999999940 412.055540000000010
762.684330000000050 335.887729999999980
f: 472 tv: 1 nM: 2
950.344849999999950 381.416260000000020
958.747619999999980 309.757079999999970
f: 473 tv: 0 nM: 2
762.983209999999990 413.857149999999990
764.503720000000040 336.761199999999970
f: 473 tv: 1 nM: 2
953.750000000000000 381.979580000000000
961.549560000000040 310.027040000000000
f: 474 tv: 0 nM: 2
764.800780000000030 414.546879999999990
766.288819999999990 337.784490000000010
f: 474 tv: 1 nM: 2
956.634829999999970 383.556370000000020
964.534239999999950 310.171229999999980
f: 475 tv: 0 nM: 2
766.696109999999980 415.885769999999980
767.329889999999980 338.323640000000010
f: 475 tv: 1 nM: 2
960.180179999999950 383.817259999999980
967.720090000000030 311.837310000000000
f: 476 tv: 0 nM: 2
768.859919999999990 417.756469999999980
769.118770000000040 339.764590000000000
f: 476 tv: 1 nM: 2
963.786870000000020 384.318420000000000
970.284729999999970 312.150449999999980
f: 477 tv: 0 nM: 2
769.997859999999950 418.515080000000010
771.000000000000000 340.519229999999990
f: 477 tv: 1 nM: 2
966.626219999999990 385.388340000000030
973.817019999999960 312.476810000000000
f: 478 tv: 0 nM: 2
771.432800000000040 419.907559999999990
772.883180000000040 341.690580000000010
f: 478 tv: 1 nM: 2
970.000000000000000 386.913790000000010
976.765380000000050 313.646939999999970
f: 479 tv: 0 nM: 2
773.513240000000000 421.725680000000010
774.791690000000020 342.719699999999990
f: 479 tv: 1 nM: 2
972.384829999999970 387.835780000000000
979.427370000000000 314.260679999999980
f: 480 tv: 0 nM: 2
775.000000000000000 422.941410000000020
776.700810000000050 344.024110000000010
f: 480 tv: 1 nM: 2
976.000000000000000 388.913790000000010
982.790280000000050 315.832640000000030
f: 481 tv: 0 nM: 2
776.823549999999950 424.126039999999990
777.456050000000000 345.029299999999980
f: 481 tv: 1 nM: 2
978.804260000000000 389.917449999999970
985.247740000000020 316.002230000000000
f: 482 tv: 0 nM: 2
778.823549999999950 425.873960000000010
779.242679999999950 346.618620000000020
f: 482 tv: 1 nM: 2
981.437810000000010 391.186680000000020
988.341130000000020 317.556060000000000
f: 483 tv: 0 nM: 2
780.598690000000030 427.844299999999980
780.996030000000020 347.810760000000020
f: 483 tv: 1 nM: 2
984.785030000000010 392.130830000000000
991.127259999999980 318.082580000000010
f: 484 tv: 0 nM: 2
781.432800000000040 429.827729999999970
782.801090000000040 349.056580000000000
f: 484 tv: 1 nM: 2
988.000000000000000 393.745180000000000
993.513240000000000 319.646030000000000
f: 485 tv: 0 nM: 2
783.046879999999990 431.410160000000020
784.384950000000000 350.769839999999990
f: 485 tv: 1 nM: 2
990.893190000000000 395.344670000000010
996.877140000000050 320.096990000000010
f: 486 tv: 0 nM: 2
785.024409999999990 433.208649999999980
785.748169999999960 352.439329999999980
f: 486 tv: 1 nM: 2
994.209230000000050 396.039640000000020
999.332580000000010 321.765629999999990
f: 487 tv: 0 nM: 2
786.910579999999980 435.257290000000010
787.534670000000010 354.014279999999990
f: 487 tv: 1 nM: 2
997.122859999999950 397.903009999999990
1002.535700000000000 323.000000000000000
f: 488 tv: 0 nM: 2
788.674800000000000 437.043240000000030
789.041500000000040 355.447170000000030
f: 488 tv: 1 nM: 2
1000.447600000000000 399.371429999999980
1005.024600000000000 324.143430000000020
f: 489 tv: 0 nM: 2
790.160769999999960 438.813719999999990
790.940119999999980 356.926060000000010
f: 489 tv: 1 nM: 2
1002.966000000000000 400.592220000000000
1007.919400000000000 325.727480000000010
f: 490 tv: 0 nM: 2
791.411740000000010 440.952209999999980
792.771910000000050 358.881379999999980
f: 490 tv: 1 nM: 2
1005.540500000000000 402.076570000000000
1010.802900000000000 327.560180000000000
f: 491 tv: 0 nM: 2
792.911740000000010 443.463230000000010
794.028379999999970 360.815609999999990
f: 491 tv: 1 nM: 2
1008.426900000000000 403.983490000000020
1013.128700000000000 328.455690000000000
f: 492 tv: 0 nM: 2
795.000000000000000 445.861789999999980
795.338619999999990 362.845610000000020
f: 492 tv: 1 nM: 2
1011.332600000000000 406.118319999999980
1015.856800000000000 329.920200000000020
f: 493 tv: 0 nM: 2
796.784300000000030 447.961700000000010
797.034670000000010 364.881379999999980
f: 493 tv: 1 nM: 2
1013.953900000000000 407.953890000000000
1018.515100000000000 331.920259999999980
f: 494 tv: 0 nM: 2
798.033450000000020 450.748229999999980
798.831480000000060 367.198150000000000
f: 494 tv: 1 nM: 2
1016.782900000000000 410.041659999999980
1020.790300000000000 333.832640000000030
f: 495 tv: 0 nM: 2
799.206540000000020 453.000000000000000
799.922119999999950 369.378629999999990
f: 495 tv: 1 nM: 2
1019.591100000000000 411.820190000000030
1022.824200000000000 335.688570000000030
f: 496 tv: 0 nM: 2
801.000000000000000 455.861789999999980
801.732539999999970 371.977260000000000
f: 496 tv: 1 nM: 2
1022.000000000000000 413.833340000000020
1025.229100000000000 337.366670000000000
f: 497 tv: 0 nM: 2
802.829290000000010 458.000000000000000
803.067080000000030 374.015319999999970
f: 497 tv: 1 nM: 2
1024.497800000000100 415.756680000000020
1027.301600000000000 339.174590000000020
f: 498 tv: 0 nM: 2
803.870729999999980 460.663270000000010
804.697390000000040 376.377810000000010
f: 498 tv: 1 nM: 2
1026.924800000000000 417.924770000000020
1029.400900000000100 341.228459999999980
f: 499 tv: 0 nM: 2
805.020999999999960 463.364500000000020
805.910459999999940 378.609800000000010
f: 499 tv: 1 nM: 2
1029.050400000000100 419.712710000000020
1032.011500000000100 343.179379999999980
f: 500 tv: 0 nM: 2
806.953610000000030 465.824590000000000
807.257320000000050 380.910579999999980
f: 500 tv: 1 nM: 2
1031.303799999999900 421.790959999999980
1033.493999999999900 345.093990000000020
f: 501 tv: 0 nM: 2
808.737060000000040 468.021909999999990
808.868039999999950 383.000000000000000
f: 501 tv: 1 nM: 2
1033.192600000000100 423.894499999999990
1035.187300000000100 346.644679999999990
f: 502 tv: 0 nM: 2
809.324100000000040 470.675929999999990
810.786500000000050 385.103999999999980
f: 502 tv: 1 nM: 2
1035.140100000000100 425.756469999999980
1037.411599999999900 348.224920000000000
f: 503 tv: 0 nM: 2
810.973020000000020 472.836329999999980
811.740969999999950 387.498200000000000
f: 503 tv: 1 nM: 2
1037.366199999999900 427.712710000000020
1039.626000000000000 350.671479999999970
f: 504 tv: 0 nM: 2
812.859010000000010 475.295099999999990
813.439030000000000 389.346679999999990
f: 504 tv: 1 nM: 2
1039.105600000000100 429.609919999999990
1041.086800000000000 352.070249999999990
f: 505 tv: 0 nM: 2
813.942199999999960 477.071440000000000
814.846310000000020 392.435180000000000
f: 505 tv: 1 nM: 2
1040.951299999999900 431.625000000000000
1042.944500000000100 354.337310000000000
f: 506 tv: 0 nM: 2
815.086300000000050 479.829410000000000
816.129270000000020 394.588439999999990
f: 506 tv: 1 nM: 2
1042.696999999999900 433.469699999999990
1044.567299999999900 355.920169999999980
f: 507 tv: 0 nM: 2
816.855469999999970 482.234379999999990
817.616329999999950 396.487849999999980
f: 507 tv: 1 nM: 2
1044.033799999999900 435.393710000000000
1045.176500000000000 357.873960000000010
f: 508 tv: 0 nM: 2
818.768800000000060 484.150210000000020
819.028990000000020 398.641300000000000
f: 508 tv: 1 nM: 2
1045.139400000000000 436.610660000000000
1046.777100000000000 359.835420000000000
f: 509 tv: 0 nM: 2
819.788570000000050 486.536929999999980
820.285459999999940 400.687500000000000
f: 509 tv: 1 nM: 2
1046.685300000000100 438.082580000000010
1047.738900000000100 361.514160000000000
f: 510 tv: 0 nM: 2
821.295899999999960 488.331450000000020
821.918270000000010 402.647060000000010
f: 510 tv: 1 nM: 2
1048.126199999999900 439.873809999999990
1049.061999999999900 363.213990000000020
f: 511 tv: 0 nM: 2
823.000000000000000 490.489140000000020
823.115230000000000 404.750000000000000
f: 511 tv: 1 nM: 2
1049.185800000000000 441.685850000000020
1050.653200000000000 364.745970000000000
f: 512 tv: 0 nM: 2
824.396730000000050 492.273559999999970
824.687260000000040 406.706180000000020
f: 512 tv: 1 nM: 2
1050.608300000000100 442.554170000000000
1051.079199999999900 366.343509999999980
f: 513 tv: 0 nM: 2
825.682310000000030 493.930450000000010
825.956360000000020 408.624149999999990
f: 513 tv: 1 nM: 2
1051.182000000000000 444.173250000000000
1052.502099999999900 368.262209999999980
f: 514 tv: 0 nM: 2
826.919310000000000 495.683069999999990
827.041380000000000 410.519769999999990
f: 514 tv: 1 nM: 2
1052.044400000000000 445.955600000000000
1052.881200000000000 369.764590000000000
f: 515 tv: 0 nM: 2
828.317019999999960 497.577909999999970
828.677370000000000 412.320740000000000
f: 515 tv: 1 nM: 2
1052.913200000000000 447.929750000000010
1053.386099999999900 371.514770000000000
f: 516 tv: 0 nM: 2
829.735170000000040 498.906250000000000
829.571410000000010 413.506800000000000
f: 516 tv: 1 nM: 2
1053.865000000000000 448.601900000000000
1054.693600000000100 372.185119999999980
f: 517 tv: 0 nM: 2
830.910579999999980 500.742709999999990
830.900330000000050 414.893370000000000
f: 517 tv: 1 nM: 2
1054.877199999999900 449.903009999999990
1055.000000000000000 373.861789999999980
f: 518 tv: 0 nM: 2
832.245419999999970 501.946900000000030
832.083859999999960 416.664429999999980
f: 518 tv: 1 nM: 2
1054.967799999999900 450.862910000000000
1055.398300000000100 375.456729999999990
f: 519 tv: 0 nM: 2
833.570500000000040 503.030210000000010
833.040830000000030 417.778200000000030
f: 519 tv: 1 nM: 2
1055.336200000000000 451.983180000000000
1056.068199999999900 375.981810000000000
f: 520 tv: 0 nM: 2
834.876830000000040 504.641300000000000
834.481450000000000 419.217899999999990
f: 520 tv: 1 nM: 2
1056.000000000000000 452.817380000000010
1056.497900000000100 377.270660000000020
f: 521 tv: 0 nM: 2
835.792239999999990 505.265199999999990
835.154909999999970 420.711270000000010
f: 521 tv: 1 nM: 2
1056.081799999999900 453.918270000000010
1056.607299999999900 378.193150000000000
f: 522 tv: 0 nM: 2
836.913149999999970 506.601069999999990
836.431879999999980 421.826840000000000
f: 522 tv: 1 nM: 2
1056.530800000000000 455.000000000000000
1056.703099999999900 379.631680000000020
f: 523 tv: 0 nM: 2
838.125919999999950 507.917880000000030
837.173099999999980 422.826930000000000
f: 523 tv: 1 nM: 2
1056.063699999999900 455.656859999999990
1056.721200000000000 380.039829999999990
f: 524 tv: 0 nM: 2
838.965329999999990 508.589420000000020
838.377380000000020 424.020750000000020
f: 524 tv: 1 nM: 2
1056.085000000000000 456.084990000000000
1056.663200000000000 381.316100000000010
f: 525 tv: 0 nM: 2
840.026849999999970 509.114109999999980
839.014279999999990 424.864289999999980
f: 525 tv: 1 nM: 2
1056.083400000000000 457.512630000000000
1056.395100000000000 381.845980000000000
f: 526 tv: 0 nM: 2
841.000000000000000 510.068629999999980
839.952639999999970 425.810520000000000
f: 526 tv: 1 nM: 2
1055.819900000000000 457.770140000000030
1056.270800000000000 382.801300000000030
f: 527 tv: 0 nM: 2
841.445500000000040 510.592100000000020
840.505000000000000 426.788329999999970
f: 527 tv: 1 nM: 2
1055.314699999999900 457.997770000000000
1055.795200000000000 383.889860000000000
f: 528 tv: 0 nM: 2
842.786500000000050 511.103999999999980
841.145809999999980 427.131959999999990
f: 528 tv: 1 nM: 2
1055.013799999999900 458.233949999999990
1054.964099999999900 384.063289999999990
f: 529 tv: 0 nM: 2
843.039859999999980 511.599609999999980
841.735840000000050 428.058499999999980
f: 529 tv: 1 nM: 2
1054.635500000000100 459.397190000000020
1054.627199999999900 385.109649999999990
f: 530 tv: 0 nM: 2
843.603150000000030 511.813480000000030
842.549129999999990 428.666659999999980
f: 530 tv: 1 nM: 2
1054.136400000000100 459.789460000000020
1054.137899999999900 385.701959999999990
f: 531 tv: 0 nM: 2
844.356379999999940 512.526610000000010
842.898929999999950 428.898930000000010
f: 531 tv: 1 nM: 2
1053.348600000000000 459.573399999999990
1053.209700000000100 385.832640000000030
f: 532 tv: 0 nM: 2
844.898990000000030 512.789369999999960
842.898929999999950 428.898930000000010
f: 532 tv: 1 nM: 2
1052.790299999999900 460.056460000000020
1052.823500000000000 385.873960000000010
f: 533 tv: 0 nM: 2
845.741390000000020 512.593079999999990
843.250919999999950 429.121829999999990
f: 533 tv: 1 nM: 2
1051.959499999999900 460.342350000000010
1051.873800000000100 385.964290000000010
f: 534 tv: 0 nM: 2
846.343319999999950 512.434880000000020
843.942199999999960 428.928560000000000
f: 534 tv: 1 nM: 2
1051.303799999999900 459.790959999999980
1051.176500000000000 386.126039999999990
f: 535 tv: 0 nM: 2
846.864500000000020 511.383879999999980
844.801879999999980 428.535190000000000
f: 535 tv: 1 nM: 2
1050.815700000000100 459.257290000000010
1050.720900000000000 385.783480000000000
f: 536 tv: 0 nM: 2
846.854190000000020 510.868040000000010
844.829290000000010 428.000000000000000
f: 536 tv: 1 nM: 2
1050.290299999999900 458.802430000000020
1049.247800000000100 385.526090000000010
f: 537 tv: 0 nM: 2
847.109680000000030 509.803220000000010
845.000000000000000 427.000000000000000
f: 537 tv: 1 nM: 2
1048.966600000000000 458.324799999999980
1048.915299999999900 384.262389999999980
f: 538 tv: 0 nM: 2
847.091860000000000 509.187070000000010
845.101070000000050 426.898930000000010
f: 538 tv: 1 nM: 2
1048.265500000000000 457.893800000000000
1047.471800000000000 384.235930000000000
f: 539 tv: 0 nM: 2
847.242679999999950 508.439790000000020
845.122070000000010 426.277130000000000
f: 539 tv: 1 nM: 2
1047.344200000000000 456.668029999999990
1046.782800000000000 383.861850000000000
f: 540 tv: 0 nM: 2
848.000000000000000 507.445530000000020
845.184750000000010 425.014500000000000
f: 540 tv: 1 nM: 2
1046.139200000000100 456.421749999999970
1046.140100000000100 383.485990000000020
f: 541 tv: 0 nM: 2
848.712520000000040 506.333919999999980
845.099979999999960 424.165370000000000
f: 541 tv: 1 nM: 2
1045.532700000000000 455.072049999999990
1044.907099999999900 382.057529999999990
f: 542 tv: 0 nM: 2
848.905210000000010 505.385620000000020
845.128600000000010 422.939270000000020
f: 542 tv: 1 nM: 2
1044.840899999999900 454.113650000000010
1044.233800000000000 381.729159999999980
f: 543 tv: 0 nM: 2
848.786439999999970 503.461909999999990
845.133180000000040 421.768430000000020
f: 543 tv: 1 nM: 2
1043.895500000000100 452.591119999999990
1042.885399999999900 380.344020000000000
f: 544 tv: 0 nM: 2
848.990170000000030 501.053159999999990
845.086789999999950 420.070249999999990
f: 544 tv: 1 nM: 2
1042.675300000000100 450.752560000000020
1041.296900000000100 379.564730000000000
f: 545 tv: 0 nM: 2
848.812260000000040 499.185729999999980
844.952210000000040 418.713230000000010
f: 545 tv: 1 nM: 2
1041.145400000000100 449.339290000000010
1040.211200000000000 377.953890000000000
f: 546 tv: 0 nM: 2
848.811950000000020 497.717960000000010
844.890260000000010 417.026979999999980
f: 546 tv: 1 nM: 2
1039.846900000000000 447.826540000000020
1038.847800000000000 376.334110000000010
f: 547 tv: 0 nM: 2
848.743709999999960 495.794130000000000
844.862370000000060 415.823879999999970
f: 547 tv: 1 nM: 2
1038.067700000000100 446.088529999999990
1037.365200000000000 375.482849999999980
f: 548 tv: 0 nM: 2
848.743709999999960 493.794130000000000
844.777100000000020 413.835420000000000
f: 548 tv: 1 nM: 2
1037.223400000000100 444.882970000000000
1036.046100000000000 373.788850000000020
f: 549 tv: 0 nM: 2
848.782169999999950 491.796690000000010
844.524720000000000 411.967069999999980
f: 549 tv: 1 nM: 2
1036.000000000000000 443.134279999999990
1034.817399999999900 372.000000000000000
f: 550 tv: 0 nM: 2
848.743709999999960 489.794130000000000
844.005430000000050 410.259059999999980
f: 550 tv: 1 nM: 2
1034.776000000000100 441.379730000000000
1033.200000000000000 370.357149999999990
f: 551 tv: 0 nM: 2
848.593079999999990 487.651520000000000
843.674989999999980 408.209630000000000
f: 551 tv: 1 nM: 2
1033.101899999999900 439.407780000000000
1031.997300000000000 369.523680000000010
f: 552 tv: 0 nM: 2
847.637150000000020 485.525330000000000
843.103150000000030 406.305540000000010
f: 552 tv: 1 nM: 2
1031.412700000000100 437.728760000000020
1030.694199999999900 367.679629999999970
f: 553 tv: 0 nM: 2
847.263490000000050 482.464720000000000
842.784300000000030 403.961700000000010
f: 553 tv: 1 nM: 2
1030.000000000000000 436.000000000000000
1029.060800000000000 365.626160000000030
f: 554 tv: 0 nM: 2
846.894710000000030 480.046569999999970
842.294369999999960 401.951599999999980
f: 554 tv: 1 nM: 2
1028.000000000000000 434.000000000000000
1027.826800000000000 364.029690000000020
f: 555 tv: 0 nM: 2
846.634770000000000 477.886959999999990
841.222899999999980 399.835420000000000
f: 555 tv: 1 nM: 2
1026.344800000000100 431.849760000000000
1026.085000000000000 361.915010000000000
f: 556 tv: 0 nM: 2
846.552190000000000 475.804350000000000
840.929750000000010 397.727260000000000
f: 556 tv: 1 nM: 2
1025.034100000000100 429.956819999999990
1023.940200000000000 360.461950000000000
f: 557 tv: 0 nM: 2
845.453369999999950 473.533909999999990
840.781619999999980 395.616330000000000
f: 557 tv: 1 nM: 2
1023.693800000000000 428.000000000000000
1022.728000000000000 358.340700000000030
f: 558 tv: 0 nM: 2
845.161560000000010 470.634610000000010
839.988519999999990 393.072510000000020
f: 558 tv: 1 nM: 2
1022.067699999999900 425.911470000000010
1021.564100000000100 356.064090000000020
f: 559 tv: 0 nM: 2
844.515080000000010 468.079740000000020
839.064939999999980 390.919280000000010
f: 559 tv: 1 nM: 2
1020.029500000000000 424.051089999999990
1019.931300000000000 354.388610000000030
f: 560 tv: 0 nM: 2
843.209719999999950 465.832640000000030
838.282960000000000 388.489350000000000
f: 560 tv: 1 nM: 2
1017.979600000000000 421.673459999999980
1017.766500000000000 352.652280000000020
f: 561 tv: 0 nM: 2
842.788210000000050 463.475979999999990
837.035160000000020 386.429689999999990
f: 561 tv: 1 nM: 2
1016.051100000000000 419.422059999999990
1015.851100000000000 350.542539999999970
f: 562 tv: 0 nM: 2
841.550420000000030 460.155700000000020
836.790280000000050 383.832640000000030
f: 562 tv: 1 nM: 2
1014.715500000000000 417.279270000000000
1013.934999999999900 348.255000000000000
f: 563 tv: 0 nM: 2
840.908689999999980 457.730439999999990
835.564510000000040 381.254030000000000
f: 563 tv: 1 nM: 2
1012.211800000000000 414.923520000000000
1012.720200000000000 345.963320000000010
f: 564 tv: 0 nM: 2
840.131710000000000 455.548769999999990
834.884639999999990 378.488459999999980
f: 564 tv: 1 nM: 2
1010.215900000000000 412.664760000000000
1010.747800000000000 344.000000000000000
f: 565 tv: 0 nM: 2
839.089720000000060 451.944459999999990
833.447810000000000 375.804350000000000
f: 565 tv: 1 nM: 2
1008.787200000000000 410.497439999999980
1008.949600000000000 341.826750000000000
f: 566 tv: 0 nM: 2
838.111390000000030 449.700499999999980
832.800420000000030 373.497799999999980
f: 566 tv: 1 nM: 2
1006.966699999999900 407.938109999999990
1007.750000000000000 339.750000000000000
f: 567 tv: 0 nM: 2
837.067570000000050 446.162170000000000
831.451599999999980 370.625000000000000
f: 567 tv: 1 nM: 2
1004.898100000000000 405.592220000000000
1005.603000000000000 337.484919999999990
f: 568 tv: 0 nM: 2
836.248900000000050 443.744509999999990
830.877140000000050 367.903009999999990
f: 568 tv: 1 nM: 2
1002.515900000000000 403.601069999999990
1003.822700000000100 334.968020000000020
f: 569 tv: 0 nM: 2
834.851440000000030 440.658020000000020
829.346800000000030 365.286290000000010
f: 569 tv: 1 nM: 2
1001.146900000000000 400.760310000000000
1001.820700000000000 332.483700000000000
f: 570 tv: 0 nM: 2
834.046140000000040 437.788850000000020
828.598389999999990 362.315580000000010
f: 570 tv: 1 nM: 2
999.127140000000050 398.259889999999980
1000.000000000000000 330.000000000000000
f: 571 tv: 0 nM: 2
833.201779999999990 434.877200000000020
827.369379999999980 360.090089999999980
f: 571 tv: 1 nM: 2
997.744929999999950 396.133850000000000
998.021300000000000 328.159580000000010
f: 572 tv: 0 nM: 2
832.044369999999960 432.044400000000000
826.000000000000000 357.745180000000000
f: 572 tv: 1 nM: 2
995.881589999999960 393.881590000000020
996.434999999999950 325.890019999999990
f: 573 tv: 0 nM: 2
831.000000000000000 429.662379999999980
825.212160000000040 354.787809999999980
f: 573 tv: 1 nM: 2
993.946050000000010 391.042599999999990
994.939269999999960 323.831790000000010
f: 574 tv: 0 nM: 2
829.728939999999970 426.586850000000030
824.080199999999990 352.000000000000000
f: 574 tv: 1 nM: 2
992.211789999999950 389.076480000000000
993.787659999999960 321.594089999999990
f: 575 tv: 0 nM: 2
828.834780000000020 424.017400000000010
822.790280000000050 349.832640000000030
f: 575 tv: 1 nM: 2
990.211789999999950 386.923520000000000
991.975280000000000 319.315949999999990
f: 576 tv: 0 nM: 2
827.790100000000050 421.766509999999980
821.366210000000020 347.712710000000020
f: 576 tv: 1 nM: 2
988.165650000000030 384.871890000000010
990.000000000000000 317.377659999999990
f: 577 tv: 0 nM: 2
826.128969999999980 419.423679999999990
820.513119999999960 345.655030000000010
f: 577 tv: 1 nM: 2
986.941339999999970 382.731839999999980
988.851499999999990 315.410889999999990
f: 578 tv: 0 nM: 2
825.589110000000010 417.356450000000000
818.974000000000050 343.469699999999990
f: 578 tv: 1 nM: 2
985.900020000000040 380.835300000000020
987.507569999999990 313.615569999999990
f: 579 tv: 0 nM: 2
824.095339999999960 415.435580000000020
817.445920000000000 341.563049999999980
f: 579 tv: 1 nM: 2
984.044620000000010 379.122009999999990
985.971679999999990 311.641750000000000
f: 580 tv: 0 nM: 2
823.042730000000010 412.809050000000010
816.775449999999980 339.406769999999990
f: 580 tv: 1 nM: 2
982.488280000000030 376.935670000000020
984.246219999999990 309.801510000000010
f: 581 tv: 0 nM: 2
821.954100000000040 411.469389999999980
815.528630000000020 337.702639999999970
f: 581 tv: 1 nM: 2
981.794430000000030 375.444459999999990
983.168210000000040 308.042050000000020
f: 582 tv: 0 nM: 2
821.218750000000000 409.593750000000000
814.877140000000050 335.903009999999990
f: 582 tv: 1 nM: 2
980.261899999999970 374.089940000000010
981.950010000000020 307.334200000000010
f: 583 tv: 0 nM: 2
820.275210000000020 407.733949999999990
812.993770000000040 334.070530000000020
f: 583 tv: 1 nM: 2
979.646539999999960 372.847690000000000
980.681820000000020 305.646450000000020
f: 584 tv: 0 nM: 2
819.261600000000040 406.418979999999980
812.048829999999950 333.567439999999980
f: 584 tv: 1 nM: 2
978.223939999999970 371.744779999999990
979.879029999999940 304.599460000000020
f: 585 tv: 0 nM: 2
818.602300000000010 405.684079999999990
811.000000000000000 332.000000000000000
f: 585 tv: 1 nM: 2
977.900020000000040 370.835300000000020
979.371160000000030 303.603090000000010
f: 586 tv: 0 nM: 2
817.833309999999980 404.161900000000000
810.147579999999950 330.903079999999990
f: 586 tv: 1 nM: 2
976.409909999999970 369.003109999999990
978.036740000000010 302.655370000000000
f: 587 tv: 0 nM: 2
816.968200000000020 403.705510000000000
809.000000000000000 330.000000000000000
f: 587 tv: 1 nM: 2
975.940249999999990 368.461950000000000
977.765009999999960 301.915010000000000
f: 588 tv: 0 nM: 2
816.357849999999980 402.658750000000000
808.442320000000000 329.596160000000000
f: 588 tv: 1 nM: 2
976.000000000000000 368.000000000000000
977.728269999999950 301.315220000000010
f: 589 tv: 0 nM: 2
815.927550000000000 401.785030000000010
807.176450000000050 328.126039999999990
f: 589 tv: 1 nM: 2
975.861689999999950 367.638309999999990
976.157720000000040 300.877990000000010
f: 590 tv: 0 nM: 2
815.155939999999990 401.674320000000020
806.265499999999970 327.938049999999980
f: 590 tv: 1 nM: 2
975.900020000000040 366.835300000000020
976.067689999999970 299.911470000000010
f: 591 tv: 0 nM: 2
814.680479999999990 400.707310000000010
805.050420000000030 327.826750000000000
f: 591 tv: 1 nM: 2
975.819820000000050 366.005069999999990
976.250000000000000 299.750000000000000
f: 592 tv: 0 nM: 2
813.569700000000010 400.290860000000010
804.144900000000010 327.669069999999980
f: 592 tv: 1 nM: 2
975.914980000000010 365.915010000000000
976.113650000000010 299.714659999999980
f: 593 tv: 0 nM: 2
812.872740000000020 399.801330000000010
803.168580000000020 326.691860000000020
f: 593 tv: 1 nM: 2
976.000000000000000 366.000000000000000
976.049989999999980 299.413149999999970
f: 594 tv: 0 nM: 2
811.964290000000010 399.873809999999990
802.530520000000020 326.237790000000020
f: 594 tv: 1 nM: 2
976.000000000000000 365.819149999999980
976.000000000000000 298.913790000000010
f: 595 tv: 0 nM: 2
811.122859999999950 399.903009999999990
801.000000000000000 326.000000000000000
f: 595 tv: 1 nM: 2
976.139459999999990 365.702639999999970
976.211789999999950 298.923520000000000
f: 596 tv: 0 nM: 2
810.143190000000000 400.079799999999980
799.919800000000010 326.169800000000010
f: 596 tv: 1 nM: 2
976.707700000000050 365.848720000000010
977.138609999999970 298.430700000000000
f: 597 tv: 0 nM: 2
808.997740000000020 400.279540000000000
798.913210000000050 326.070249999999990
f: 597 tv: 1 nM: 2
978.067689999999970 366.088529999999990
977.129699999999960 298.808110000000000
f: 598 tv: 0 nM: 2
808.068790000000040 401.481659999999980
797.255070000000050 326.168029999999990
f: 598 tv: 1 nM: 2
978.427789999999960 366.761109999999970
978.023680000000010 298.586850000000030
f: 599 tv: 0 nM: 2
806.696109999999980 401.885769999999980
796.666690000000020 326.567470000000010
f: 599 tv: 1 nM: 2
979.109379999999990 366.953129999999990
978.573489999999990 299.191959999999990
f: 600 tv: 0 nM: 2
805.262389999999980 402.278930000000000
795.115360000000010 326.796139999999980
f: 600 tv: 1 nM: 2
979.826540000000020 367.846920000000010
979.115540000000010 299.417449999999970
f: 601 tv: 0 nM: 2
804.188049999999980 403.288999999999990
793.500000000000000 327.437500000000000
f: 601 tv: 1 nM: 2
980.683959999999960 368.774600000000020
979.400020000000040 299.604769999999970
f: 602 tv: 0 nM: 2
802.913210000000050 403.929750000000010
792.598690000000030 327.844299999999980
f: 602 tv: 1 nM: 2
981.890809999999990 369.000000000000000
980.000000000000000 299.833340000000020
f: 603 tv: 0 nM: 2
801.413019999999960 404.230439999999990
791.000000000000000 328.000000000000000
f: 603 tv: 1 nM: 2
982.344849999999950 369.780790000000020
980.747799999999980 300.000000000000000
f: 604 tv: 0 nM: 2
800.382870000000030 405.761259999999990
789.867309999999970 328.398070000000020
f: 604 tv: 1 nM: 2
983.840760000000050 370.944120000000000
981.830199999999990 300.080199999999990
f: 605 tv: 0 nM: 2
799.086789999999950 405.929750000000010
788.823669999999990 328.839139999999990
f: 605 tv: 1 nM: 2
984.522950000000040 371.104580000000000
982.220890000000050 301.162629999999980
f: 606 tv: 0 nM: 2
797.758789999999980 407.070190000000030
787.184629999999970 329.176910000000020
f: 606 tv: 1 nM: 2
985.289369999999960 371.775449999999980
983.000000000000000 301.637600000000020
f: 607 tv: 0 nM: 2
796.649599999999960 407.846160000000000
786.097660000000020 329.804689999999990
f: 607 tv: 1 nM: 2
985.946050000000010 372.957400000000010
983.472470000000040 301.844020000000000
f: 608 tv: 0 nM: 2
795.197999999999980 408.666020000000000
784.812990000000010 330.395660000000020
f: 608 tv: 1 nM: 2
987.109379999999990 373.747770000000000
984.910279999999940 301.944459999999990
f: 609 tv: 0 nM: 2
793.447810000000000 409.804350000000000
783.228089999999950 331.041960000000020
f: 609 tv: 1 nM: 2
988.420529999999990 374.397429999999990
985.561950000000020 302.873929999999970
f: 610 tv: 0 nM: 2
792.913210000000050 410.070249999999990
781.627929999999990 331.293299999999990
f: 610 tv: 1 nM: 2
989.000000000000000 375.538090000000010
986.133789999999980 303.751160000000030
f: 611 tv: 0 nM: 2
791.184629999999970 411.176910000000020
780.823549999999950 331.873960000000010
f: 611 tv: 1 nM: 2
990.211180000000010 376.046110000000000
986.910279999999940 304.055540000000010
f: 612 tv: 0 nM: 2
789.626589999999960 412.270050000000030
779.161560000000010 332.634610000000010
f: 612 tv: 1 nM: 2
991.454529999999980 377.059079999999990
987.391420000000040 304.185520000000000
f: 613 tv: 0 nM: 2
788.766240000000040 413.611789999999980
777.424260000000000 333.079560000000010
f: 613 tv: 1 nM: 2
992.192689999999970 378.000000000000000
988.534239999999950 305.673520000000000
f: 614 tv: 0 nM: 2
787.035160000000020 414.429689999999990
776.327819999999970 333.545779999999980
f: 614 tv: 1 nM: 2
993.296879999999990 379.564730000000000
989.092899999999990 305.942470000000010
f: 615 tv: 0 nM: 2
785.161989999999950 415.466000000000010
774.699650000000020 334.699650000000020
f: 615 tv: 1 nM: 2
994.107669999999980 379.918670000000020
989.744199999999980 306.169770000000030
f: 616 tv: 0 nM: 2
783.576599999999980 416.427430000000020
773.059880000000020 335.073939999999990
f: 616 tv: 1 nM: 2
995.000000000000000 381.800869999999970
990.678279999999970 307.739140000000020
f: 617 tv: 0 nM: 2
782.426150000000010 417.774260000000030
771.132569999999990 336.257569999999990
f: 617 tv: 1 nM: 2
995.663570000000050 382.303740000000000
991.000000000000000 308.000000000000000
f: 618 tv: 0 nM: 2
780.956789999999960 418.971799999999970
769.286740000000010 336.952209999999980
f: 618 tv: 1 nM: 2
996.696109999999980 383.790959999999980
991.701170000000050 309.279299999999980
f: 619 tv: 0 nM: 2
778.884639999999990 420.488459999999980
767.697810000000000 338.348909999999990
f: 619 tv: 1 nM: 2
998.088560000000030 384.541659999999980
992.126219999999990 309.873809999999990
f: 620 tv: 0 nM: 2
777.086789999999950 421.929750000000010
766.227899999999980 339.085019999999990
f: 620 tv: 1 nM: 2
998.837040000000000 386.127230000000000
992.757929999999990 310.932529999999990
f: 621 tv: 0 nM: 2
775.339540000000060 423.126860000000020
764.765009999999960 340.449250000000010
f: 621 tv: 1 nM: 2
998.840329999999990 387.857149999999990
993.171569999999970 312.148529999999990
f: 622 tv: 0 nM: 2
773.280269999999970 424.791659999999980
762.898929999999950 341.101069999999990
f: 622 tv: 1 nM: 2
1000.009600000000000 389.720090000000030
993.738219999999960 313.667390000000010
f: 623 tv: 0 nM: 2
771.343259999999990 426.410460000000000
760.850710000000050 342.821930000000010
f: 623 tv: 1 nM: 2
1000.332600000000000 391.167449999999970
994.429690000000050 314.964839999999980
f: 624 tv: 0 nM: 2
769.242679999999950 428.549260000000000
758.931460000000020 344.309259999999990
f: 624 tv: 1 nM: 2
1000.844100000000000 392.325679999999980
994.790280000000050 315.832640000000030
f: 625 tv: 0 nM: 2
767.170709999999990 430.000000000000000
757.047119999999950 345.228270000000010
f: 625 tv: 1 nM: 2
1001.192000000000000 394.168760000000020
994.777280000000020 317.651250000000000
f: 626 tv: 0 nM: 2
765.128969999999980 431.970239999999990
755.000000000000000 347.000000000000000
f: 626 tv: 1 nM: 2
1001.423100000000000 396.000000000000000
994.984130000000050 319.107149999999990
f: 627 tv: 0 nM: 2
763.053829999999950 433.542300000000010
752.958620000000000 348.821930000000010
f: 627 tv: 1 nM: 2
1001.850000000000000 397.936950000000020
995.079529999999980 320.575740000000000
f: 628 tv: 0 nM: 2
760.871030000000020 435.894839999999990
751.000000000000000 350.630589999999980
f: 628 tv: 1 nM: 2
1002.470100000000000 399.880339999999990
995.086789999999950 321.929750000000010
f: 629 tv: 0 nM: 2
758.869379999999980 438.182830000000020
748.735170000000040 352.549989999999980
f: 629 tv: 1 nM: 2
1002.887500000000000 402.250000000000000
995.086789999999950 323.929750000000010
f: 630 tv: 0 nM: 2
756.448909999999960 440.423369999999980
746.913149999999970 354.533689999999980
f: 630 tv: 1 nM: 2
1002.921800000000000 404.216060000000030
995.159179999999990 325.891849999999980
f: 631 tv: 0 nM: 2
754.750000000000000 442.884770000000000
744.943670000000000 356.323640000000010
f: 631 tv: 1 nM: 2
1003.086800000000000 406.070249999999990
995.603029999999990 327.875549999999980
f: 632 tv: 0 nM: 2
752.558840000000030 444.922790000000020
742.843439999999990 358.432369999999990
f: 632 tv: 1 nM: 2
1003.158700000000000 409.093480000000000
995.736940000000000 329.457089999999990
f: 633 tv: 0 nM: 2
749.883420000000000 447.140199999999990
740.803890000000020 360.565369999999970
f: 633 tv: 1 nM: 2
1003.345200000000000 411.592930000000020
995.343750000000000 331.378910000000020
f: 634 tv: 0 nM: 2
747.411740000000010 449.202209999999980
738.959349999999970 362.335690000000000
f: 634 tv: 1 nM: 2
1003.118800000000000 413.764590000000000
995.234010000000010 333.601990000000000
f: 635 tv: 0 nM: 2
745.147699999999990 451.621219999999990
736.916380000000000 364.736940000000000
f: 635 tv: 1 nM: 2
1003.000000000000000 416.000000000000000
995.181820000000020 335.867770000000010
f: 636 tv: 0 nM: 2
742.971440000000030 454.700010000000020
735.000000000000000 366.850010000000000
f: 636 tv: 1 nM: 2
1003.072600000000000 418.072659999999980
995.000000000000000 338.503719999999990
f: 637 tv: 0 nM: 2
741.073980000000010 456.940159999999990
732.940119999999980 369.073939999999990
f: 637 tv: 1 nM: 2
1003.128100000000000 420.916659999999980
994.953859999999960 340.488459999999980
f: 638 tv: 0 nM: 2
738.533140000000000 459.172180000000030
731.000000000000000 371.000000000000000
f: 638 tv: 1 nM: 2
1002.668100000000000 423.695740000000000
994.588259999999990 342.797790000000020
f: 639 tv: 0 nM: 2
736.523929999999950 462.051789999999980
729.032590000000030 373.213779999999990
f: 639 tv: 1 nM: 2
1002.425800000000000 425.921600000000010
994.109500000000030 344.781040000000020
f: 640 tv: 0 nM: 2
734.052370000000000 464.701020000000030
727.142330000000020 375.755460000000030
f: 640 tv: 1 nM: 2
1001.550400000000000 428.155700000000020
993.907960000000000 347.112849999999980
f: 641 tv: 0 nM: 2
731.751650000000040 467.029789999999990
724.959780000000020 378.680079999999980
f: 641 tv: 1 nM: 2
1001.130100000000000 431.072479999999980
993.019229999999990 349.565400000000010
f: 642 tv: 0 nM: 2
729.402529999999960 469.126340000000030
723.229979999999950 380.771790000000010
f: 642 tv: 1 nM: 2
1000.823500000000000 433.873960000000010
992.672670000000040 351.879520000000010
f: 643 tv: 0 nM: 2
727.217040000000000 471.946170000000000
721.696410000000010 382.949680000000000
f: 643 tv: 1 nM: 2
999.845400000000040 435.879759999999980
991.260310000000000 353.946289999999980
f: 644 tv: 0 nM: 2
725.123169999999960 474.518129999999990
719.774660000000040 385.004939999999980
f: 644 tv: 1 nM: 2
999.082030000000030 438.398439999999990
990.801879999999980 356.535190000000000
f: 645 tv: 0 nM: 2
722.958620000000000 476.821930000000010
718.030819999999950 386.878240000000010
f: 645 tv: 1 nM: 2
998.462099999999960 440.761349999999990
989.880189999999970 358.623260000000020
f: 646 tv: 0 nM: 2
720.941770000000020 478.784240000000010
716.140930000000030 388.973140000000000
f: 646 tv: 1 nM: 2
996.937500000000000 442.867639999999990
989.053829999999950 360.457699999999990
f: 647 tv: 0 nM: 2
718.895809999999980 480.708340000000020
714.926019999999990 390.940159999999990
f: 647 tv: 1 nM: 2
995.831540000000020 445.038050000000000
987.477300000000010 362.632569999999990
f: 648 tv: 0 nM: 2
716.940060000000020 482.518829999999980
712.940119999999980 392.926060000000010
f: 648 tv: 1 nM: 2
995.074830000000020 446.881379999999980
986.863280000000030 364.398439999999990
f: 649 tv: 0 nM: 2
715.087340000000040 484.217469999999990
711.545589999999950 394.714540000000000
f: 649 tv: 1 nM: 2
993.851070000000050 448.957460000000030
985.541079999999970 366.583919999999980
f: 650 tv: 0 nM: 2
713.173099999999980 485.173070000000000
710.149350000000030 396.259729999999990
f: 650 tv: 1 nM: 2
992.876830000000040 450.641300000000000
984.759030000000050 368.038149999999970
f: 651 tv: 0 nM: 2
711.700619999999960 486.945859999999980
708.935179999999950 397.629700000000010
f: 651 tv: 1 nM: 2
991.000000000000000 452.337310000000000
983.124080000000050 369.338900000000020
f: 652 tv: 0 nM: 2
710.139339999999950 488.721310000000020
707.679750000000010 399.016329999999980
f: 652 tv: 1 nM: 2
990.281680000000050 453.908300000000000
981.772100000000020 370.928560000000000
f: 653 tv: 0 nM: 2
708.940119999999980 489.073939999999990
706.778379999999970 400.750000000000000
f: 653 tv: 1 nM: 2
988.546879999999990 455.269529999999970
980.309330000000050 372.323730000000010
f: 654 tv: 0 nM: 2
708.251710000000000 490.651000000000010
705.674070000000030 401.560119999999980
f: 654 tv: 1 nM: 2
986.922789999999960 456.558839999999980
979.198909999999960 373.410579999999980
f: 655 tv: 0 nM: 2
707.392150000000020 491.114379999999980
704.892879999999990 402.850010000000000
f: 655 tv: 1 nM: 2
985.234860000000030 457.238650000000010
977.212400000000000 374.798859999999990
f: 656 tv: 0 nM: 2
707.058229999999980 492.784240000000010
704.325010000000020 403.375000000000000
f: 656 tv: 1 nM: 2
984.568909999999960 458.372040000000030
976.000000000000000 376.000000000000000
f: 657 tv: 0 nM: 2
707.000000000000000 493.000000000000000
703.670470000000020 404.767850000000010
f: 657 tv: 1 nM: 2
983.250000000000000 459.127779999999970
974.873110000000000 376.858209999999990
f: 658 tv: 0 nM: 2
706.520390000000020 493.149659999999980
703.000000000000000 405.000000000000000
f: 658 tv: 1 nM: 2
981.000000000000000 459.861789999999980
973.000000000000000 377.861789999999980
f: 659 tv: 0 nM: 2
706.000000000000000 493.405550000000010
702.870180000000000 405.317540000000010
f: 659 tv: 1 nM: 2
979.333309999999980 459.930909999999980
971.398130000000040 378.573579999999990
f: 660 tv: 0 nM: 2
705.905030000000010 494.014340000000000
702.521420000000030 406.450010000000020
f: 660 tv: 1 nM: 2
978.492190000000050 460.589839999999980
969.678589999999990 378.833340000000020
f: 661 tv: 0 nM: 2
705.851990000000000 494.082249999999990
701.956360000000020 406.624149999999990
f: 661 tv: 1 nM: 2
976.753839999999970 460.634610000000010
968.840580000000050 379.309050000000010
f: 662 tv: 0 nM: 2
705.824219999999970 494.317410000000000
701.834410000000050 406.685430000000000
f: 662 tv: 1 nM: 2
975.041380000000000 460.821930000000010
967.082030000000030 379.501919999999980
f: 663 tv: 0 nM: 2
705.866639999999960 494.206660000000000
701.950320000000030 406.921479999999970
f: 663 tv: 1 nM: 2
973.183350000000020 460.846279999999980
965.000000000000000 379.861789999999980
f: 664 tv: 0 nM: 2
706.076779999999990 493.795750000000000
701.836609999999950 407.000000000000000
f: 664 tv: 1 nM: 2
972.472840000000020 460.889500000000000
963.792419999999990 380.020080000000010
f: 665 tv: 0 nM: 2
706.771910000000050 493.228090000000010
701.836609999999950 407.000000000000000
f: 665 tv: 1 nM: 2
970.846310000000020 460.816680000000020
962.578920000000040 380.147769999999980
f: 666 tv: 0 nM: 2
706.821959999999990 492.958620000000000
701.688350000000010 406.961670000000030
f: 666 tv: 1 nM: 2
969.079529999999980 460.575740000000000
960.829290000000010 380.000000000000000
f: 667 tv: 0 nM: 2
707.073980000000010 492.940159999999990
701.714540000000060 406.991550000000020
f: 667 tv: 1 nM: 2
967.551330000000010 460.591250000000000
958.884639999999990 380.488459999999980
f: 668 tv: 0 nM: 2
707.163699999999950 492.670869999999980
701.941649999999980 406.848329999999980
f: 668 tv: 1 nM: 2
966.313599999999950 460.006590000000020
957.115360000000010 380.488459999999980
f: 669 tv: 0 nM: 2
707.906740000000010 491.951480000000000
702.140930000000030 406.812070000000010
f: 669 tv: 1 nM: 2
965.000000000000000 460.000000000000000
955.523739999999980 380.237149999999990
f: 670 tv: 0 nM: 2
708.912960000000000 491.494449999999970
702.264890000000040 406.612579999999980
f: 670 tv: 1 nM: 2
963.346800000000030 459.455660000000020
954.829290000000010 380.000000000000000
f: 671 tv: 0 nM: 2
709.059880000000020 491.073939999999990
702.616210000000020 406.356080000000020
f: 671 tv: 1 nM: 2
962.429690000000050 459.035160000000020
953.086789999999950 379.929750000000010
f: 672 tv: 0 nM: 2
709.228089999999950 490.771909999999990
703.005800000000020 406.277130000000000
f: 672 tv: 1 nM: 2
960.917969999999970 458.398439999999990
951.086789999999950 379.929750000000010
f: 673 tv: 0 nM: 2
710.423220000000010 490.358920000000010
703.013550000000010 405.614350000000000
f: 673 tv: 1 nM: 2
959.269229999999990 457.927340000000020
949.573610000000030 379.878780000000010
f: 674 tv: 0 nM: 2
710.940119999999980 489.073939999999990
703.107120000000010 405.149990000000000
f: 674 tv: 1 nM: 2
958.052249999999960 457.697720000000000
948.550839999999990 379.622889999999980
f: 675 tv: 0 nM: 2
711.168519999999940 488.690740000000010
703.264829999999960 405.027769999999980
f: 675 tv: 1 nM: 2
956.790340000000010 456.915309999999980
946.810669999999960 379.565859999999990
f: 676 tv: 0 nM: 2
711.970580000000040 487.870569999999990
703.861329999999950 404.686129999999990
f: 676 tv: 1 nM: 2
955.086789999999950 456.070249999999990
945.043210000000040 378.971799999999970
f: 677 tv: 0 nM: 2
712.665399999999980 487.030759999999990
704.096130000000020 403.880769999999980
f: 677 tv: 1 nM: 2
953.919800000000010 455.830199999999990
943.527770000000030 378.547610000000020
f: 678 tv: 0 nM: 2
713.000000000000000 486.630589999999980
704.469789999999990 403.808470000000000
f: 678 tv: 1 nM: 2
952.563539999999990 454.822020000000010
942.546020000000000 378.286009999999980
f: 679 tv: 0 nM: 2
713.089420000000020 485.257290000000010
704.519229999999990 403.000000000000000
f: 679 tv: 1 nM: 2
951.000000000000000 454.000000000000000
940.777100000000020 377.835420000000000
f: 680 tv: 0 nM: 2
713.365360000000010 484.838469999999970
704.699650000000020 402.699650000000020
f: 680 tv: 1 nM: 2
949.550479999999990 453.614690000000000
939.071170000000050 377.595520000000020
f: 681 tv: 0 nM: 2
714.725829999999970 483.423400000000020
704.836549999999990 401.663419999999970
f: 681 tv: 1 nM: 2
948.000000000000000 452.254820000000000
937.238519999999990 376.761439999999990
f: 682 tv: 0 nM: 2
715.000000000000000 482.630589999999980
704.742679999999950 400.910579999999980
f: 682 tv: 1 nM: 2
946.729310000000050 451.551670000000000
935.427980000000050 375.844969999999990
f: 683 tv: 0 nM: 2
715.288149999999970 481.333980000000000
705.000000000000000 400.337310000000000
f: 683 tv: 1 nM: 2
945.171510000000010 450.514459999999990
934.693970000000040 375.381989999999970
f: 684 tv: 0 nM: 2
715.645809999999980 480.145840000000020
705.235050000000000 399.298520000000000
f: 684 tv: 1 nM: 2
943.873230000000040 449.961729999999990
932.945129999999950 374.331300000000000
f: 685 tv: 0 nM: 2
716.519229999999990 479.000000000000000
705.188899999999990 398.681310000000000
f: 685 tv: 1 nM: 2
942.130000000000000 448.350010000000000
931.000000000000000 374.000000000000000
f: 686 tv: 0 nM: 2
716.829290000000010 478.000000000000000
705.180479999999990 397.804989999999980
f: 686 tv: 1 nM: 2
940.547609999999960 447.819059999999980
929.640750000000030 373.027310000000000
f: 687 tv: 0 nM: 2
716.761480000000010 476.761439999999990
705.153689999999980 396.816680000000020
f: 687 tv: 1 nM: 2
938.817379999999960 446.095640000000000
928.026309999999970 372.000000000000000
f: 688 tv: 0 nM: 2
716.830140000000030 475.253809999999990
705.172850000000040 395.759250000000010
f: 688 tv: 1 nM: 2
937.000000000000000 445.637600000000020
926.586980000000040 371.673920000000010
f: 689 tv: 0 nM: 2
716.823549999999950 473.873960000000010
705.064390000000000 394.704560000000010
f: 689 tv: 1 nM: 2
935.089720000000060 443.944459999999990
924.520509999999940 370.532780000000000
f: 690 tv: 0 nM: 2
716.649599999999960 472.153840000000000
704.915340000000010 393.790309999999980
f: 690 tv: 1 nM: 2
933.221559999999950 442.916659999999980
922.696109999999980 369.790959999999980
f: 691 tv: 0 nM: 2
716.668030000000040 471.344269999999990
704.913210000000050 392.070249999999990
f: 691 tv: 1 nM: 2
931.286619999999970 441.903009999999990
920.983209999999990 368.268919999999980
f: 692 tv: 0 nM: 2
716.369569999999950 469.917390000000010
704.673400000000020 391.399200000000010
f: 692 tv: 1 nM: 2
929.941649999999980 440.441620000000000
918.814150000000040 367.685850000000020
f: 693 tv: 0 nM: 2
715.955630000000040 468.044400000000000
704.044369999999960 389.955600000000000
f: 693 tv: 1 nM: 2
927.278990000000020 439.649569999999980
917.080690000000000 366.753940000000000
f: 694 tv: 0 nM: 2
715.651610000000010 466.770480000000020
703.921259999999960 388.906369999999980
f: 694 tv: 1 nM: 2
925.582520000000050 438.087249999999980
915.000000000000000 365.800869999999970
f: 695 tv: 0 nM: 2
715.221499999999990 465.810119999999980
703.365230000000000 387.886959999999990
f: 695 tv: 1 nM: 2
923.405089999999970 437.594910000000030
913.376039999999990 364.713410000000010
f: 696 tv: 0 nM: 2
715.000000000000000 464.000000000000000
703.112179999999970 386.620090000000000
f: 696 tv: 1 nM: 2
921.720280000000000 435.868810000000000
911.303890000000020 363.790959999999980
f: 697 tv: 0 nM: 2
714.497740000000020 462.180819999999980
702.731750000000030 385.442049999999990
f: 697 tv: 1 nM: 2
919.888240000000000 434.717870000000000
909.382320000000050 362.185520000000000
f: 698 tv: 0 nM: 2
714.042419999999990 460.854919999999990
702.000000000000000 384.000000000000000
f: 698 tv: 1 nM: 2
917.560910000000040 433.532989999999980
907.681820000000020 361.856450000000000
f: 699 tv: 0 nM: 2
713.091680000000000 459.316680000000020
701.565119999999980 382.644960000000030
f: 699 tv: 1 nM: 2
914.981630000000000 431.880740000000000
905.521610000000010 360.185090000000000
f: 700 tv: 0 nM: 2
712.840329999999990 457.857149999999990
700.842710000000010 381.552430000000020
f: 700 tv: 1 nM: 2
912.959349999999970 430.674649999999990
903.598570000000000 359.568089999999980
f: 701 tv: 0 nM: 2
711.830199999999990 455.919800000000010
700.211180000000010 379.953890000000000
f: 701 tv: 1 nM: 2
910.331670000000030 429.761289999999970
901.833309999999980 358.000000000000000
f: 702 tv: 0 nM: 2
711.122859999999950 454.096990000000010
699.379519999999960 378.079560000000010
f: 702 tv: 1 nM: 2
908.211180000000010 427.953890000000000
899.233150000000020 356.576230000000010
f: 703 tv: 0 nM: 2
710.081729999999990 452.081729999999990
698.936519999999970 376.765870000000010
f: 703 tv: 1 nM: 2
906.059330000000050 426.836149999999980
896.939759999999980 355.801330000000010
f: 704 tv: 0 nM: 2
709.366210000000020 450.287289999999980
698.061339999999970 375.434079999999990
f: 704 tv: 1 nM: 2
903.867250000000010 425.079099999999980
894.872740000000020 353.801330000000010
f: 705 tv: 0 nM: 2
708.218139999999950 448.634799999999980
697.788819999999990 373.953890000000000
f: 705 tv: 1 nM: 2
901.723330000000030 423.751280000000010
893.038270000000010 352.700440000000010
f: 706 tv: 0 nM: 2
707.936029999999960 447.014220000000020
696.910279999999940 371.944459999999990
f: 706 tv: 1 nM: 2
899.000000000000000 421.811919999999990
890.939269999999960 351.626160000000030
f: 707 tv: 0 nM: 2
706.799989999999980 445.519040000000020
695.466490000000020 370.234379999999990
f: 707 tv: 1 nM: 2
896.206239999999980 420.751399999999990
888.512079999999970 349.794680000000030
f: 708 tv: 0 nM: 2
705.714290000000010 443.514279999999990
694.971130000000020 369.391110000000030
f: 708 tv: 1 nM: 2
894.099979999999960 418.835300000000020
886.223939999999970 348.255220000000010
f: 709 tv: 0 nM: 2
704.469730000000030 441.383850000000000
694.057500000000000 366.907069999999980
f: 709 tv: 1 nM: 2
891.913270000000010 417.037570000000020
884.549499999999970 347.431609999999980
f: 710 tv: 0 nM: 2
703.854190000000020 439.479159999999980
693.014530000000040 365.506230000000020
f: 710 tv: 1 nM: 2
889.830630000000040 415.787629999999980
882.159970000000040 345.670009999999990
f: 711 tv: 0 nM: 2
702.047969999999960 437.532840000000020
692.000000000000000 363.745180000000000
f: 711 tv: 1 nM: 2
887.203430000000030 413.762270000000000
880.236689999999950 343.963779999999990
f: 712 tv: 0 nM: 2
701.952030000000040 435.532840000000020
690.721250000000050 361.960170000000010
f: 712 tv: 1 nM: 2
885.026979999999980 412.046569999999970
878.285340000000020 342.113650000000010
f: 713 tv: 0 nM: 2
700.179809999999970 433.591119999999990
690.131170000000000 359.868810000000000
f: 713 tv: 1 nM: 2
882.285340000000020 410.113650000000010
876.299440000000000 340.497250000000010
f: 714 tv: 0 nM: 2
699.769229999999990 431.464110000000010
688.910279999999940 357.944459999999990
f: 714 tv: 1 nM: 2
880.287659999999960 408.395170000000010
874.284970000000040 339.182799999999990
f: 715 tv: 0 nM: 2
698.002560000000020 429.512880000000000
687.914980000000010 356.084990000000000
f: 715 tv: 1 nM: 2
877.956670000000030 407.017330000000020
872.000000000000000 337.576540000000020
f: 716 tv: 0 nM: 2
697.148500000000010 427.500000000000000
686.864500000000020 354.271030000000000
f: 716 tv: 1 nM: 2
876.026610000000010 405.377659999999990
870.147029999999970 335.833340000000020
f: 717 tv: 0 nM: 2
696.046140000000040 425.788850000000020
685.948669999999990 353.102690000000000
f: 717 tv: 1 nM: 2
873.991760000000000 403.326930000000000
868.576419999999980 334.043979999999980
f: 718 tv: 0 nM: 2
695.000000000000000 423.800869999999970
684.766970000000010 351.475100000000000
f: 718 tv: 1 nM: 2
871.911439999999970 401.932279999999990
866.250000000000000 332.554350000000000
f: 719 tv: 0 nM: 2
694.085019999999990 421.915010000000000
683.826540000000020 349.846920000000010
f: 719 tv: 1 nM: 2
870.000000000000000 400.367399999999980
864.804139999999960 331.345370000000000
f: 720 tv: 0 nM: 2
692.582520000000050 420.024260000000030
682.157649999999990 347.864530000000000
f: 720 tv: 1 nM: 2
867.900020000000040 398.835300000000020
863.101930000000040 329.776700000000010
f: 721 tv: 0 nM: 2
691.710510000000000 417.961729999999990
680.982610000000020 346.130429999999990
f: 721 tv: 1 nM: 2
866.125000000000000 397.210240000000000
861.612179999999970 327.936579999999990
f: 722 tv: 0 nM: 2
690.046879999999990 416.442720000000010
680.065000000000050 344.255000000000000
f: 722 tv: 1 nM: 2
864.112240000000040 395.653079999999990
859.845950000000020 326.880800000000020
f: 723 tv: 0 nM: 2
688.776610000000010 414.882970000000000
678.705630000000040 343.485990000000020
f: 723 tv: 1 nM: 2
862.067689999999970 393.911470000000010
858.047969999999960 325.608580000000020
f: 724 tv: 0 nM: 2
687.972660000000020 413.557219999999970
677.192689999999970 341.811919999999990
f: 724 tv: 1 nM: 2
860.746089999999980 392.774600000000020
856.131170000000000 323.868810000000000
f: 725 tv: 0 nM: 2
686.250000000000000 411.750000000000000
676.166690000000020 340.000000000000000
f: 725 tv: 1 nM: 2
859.318179999999980 391.646450000000020
854.740720000000010 322.300929999999990
f: 726 tv: 0 nM: 2
685.192689999999970 409.811919999999990
674.831850000000030 338.995450000000010
f: 726 tv: 1 nM: 2
858.067689999999970 389.911470000000010
853.672609999999960 321.588840000000000
f: 727 tv: 0 nM: 2
684.234069999999970 408.361690000000010
673.431580000000050 337.870270000000000
f: 727 tv: 1 nM: 2
856.426019999999990 388.955629999999990
852.000000000000000 320.000000000000000
f: 728 tv: 0 nM: 2
682.898069999999960 407.281560000000010
671.914980000000010 335.915010000000000
f: 728 tv: 1 nM: 2
855.656250000000000 387.697909999999980
850.278320000000010 319.396909999999990
f: 729 tv: 0 nM: 2
681.842350000000010 405.869449999999970
670.183099999999970 334.720640000000000
f: 729 tv: 1 nM: 2
854.067689999999970 386.088529999999990
849.694579999999970 317.874390000000010
f: 730 tv: 0 nM: 2
680.536070000000000 404.290860000000010
669.094600000000010 333.756739999999980
f: 730 tv: 1 nM: 2
853.207949999999980 385.460390000000020
848.132510000000020 316.697510000000020
f: 731 tv: 0 nM: 2
679.101930000000040 403.504849999999980
667.833309999999980 332.000000000000000
f: 731 tv: 1 nM: 2
852.085019999999990 384.084990000000000
846.903689999999980 315.665129999999980
f: 732 tv: 0 nM: 2
678.000000000000000 401.833340000000020
665.963259999999990 331.227939999999990
f: 732 tv: 1 nM: 2
851.449340000000010 382.911380000000010
846.088679999999950 314.233859999999990
f: 733 tv: 0 nM: 2
676.533320000000000 400.955570000000020
664.721250000000050 329.960170000000010
f: 733 tv: 1 nM: 2
850.085019999999990 382.084990000000000
844.838070000000020 313.680940000000020
f: 734 tv: 0 nM: 2
675.826540000000020 399.846920000000010
663.357120000000010 328.661900000000000
f: 734 tv: 1 nM: 2
849.734739999999990 380.820130000000010
843.853269999999950 312.472840000000020
f: 735 tv: 0 nM: 2
674.131710000000000 398.771520000000010
662.000000000000000 328.000000000000000
f: 735 tv: 1 nM: 2
849.098150000000030 379.939239999999980
843.155939999999990 311.674320000000020
f: 736 tv: 0 nM: 2
672.807310000000030 398.018340000000020
660.065669999999950 326.797970000000020
f: 736 tv: 1 nM: 2
848.126279999999950 379.775789999999970
842.286799999999970 311.441620000000000
f: 737 tv: 0 nM: 2
671.509710000000040 397.572810000000000
658.211180000000010 326.046110000000000
f: 737 tv: 1 nM: 2
847.861689999999950 379.340419999999990
841.952030000000040 309.962130000000000
f: 738 tv: 0 nM: 2
670.019229999999990 397.129120000000000
656.742979999999990 325.728970000000000
f: 738 tv: 1 nM: 2
847.114439999999950 378.699009999999990
840.939269999999960 309.626160000000030
f: 739 tv: 0 nM: 2
668.203129999999990 396.088529999999990
654.923949999999990 325.516110000000030
f: 739 tv: 1 nM: 2
847.052190000000000 378.821440000000000
840.439880000000020 309.483180000000000
f: 740 tv: 0 nM: 2
666.584110000000010 395.956819999999990
653.108089999999950 324.279270000000000
f: 740 tv: 1 nM: 2
846.199520000000010 377.780300000000010
839.626340000000030 308.879030000000000
f: 741 tv: 0 nM: 2
665.129519999999960 395.897740000000000
650.905399999999990 323.855860000000010
f: 741 tv: 1 nM: 2
846.085019999999990 377.915010000000000
839.165219999999980 308.017400000000010
f: 742 tv: 0 nM: 2
663.734130000000050 395.765870000000010
649.094600000000010 323.567569999999990
f: 742 tv: 1 nM: 2
846.000000000000000 377.833340000000020
838.616819999999960 307.845800000000000
f: 743 tv: 0 nM: 2
661.704410000000050 395.568969999999980
647.419430000000030 322.795439999999990
f: 743 tv: 1 nM: 2
845.750000000000000 377.750000000000000
838.167479999999950 307.761079999999990
f: 744 tv: 0 nM: 2
659.982849999999980 395.169130000000000
645.417419999999990 322.119260000000000
f: 744 tv: 1 nM: 2
845.678589999999990 377.442320000000000
837.565740000000010 307.408450000000020
f: 745 tv: 0 nM: 2
658.063110000000050 394.391419999999980
643.351379999999950 321.959470000000010
f: 745 tv: 1 nM: 2
844.851499999999990 377.410889999999990
837.042050000000020 307.308409999999980
f: 746 tv: 0 nM: 2
655.953859999999960 394.211149999999980
641.511169999999990 321.863830000000010
f: 746 tv: 1 nM: 2
844.857120000000010 377.500000000000000
836.963679999999950 306.587620000000020
f: 747 tv: 0 nM: 2
653.953859999999960 394.211149999999980
639.445920000000000 321.644139999999990
f: 747 tv: 1 nM: 2
844.511049999999950 377.303859999999990
836.081729999999990 306.081729999999990
f: 748 tv: 0 nM: 2
651.955630000000040 394.044400000000000
637.719730000000030 321.201779999999990
f: 748 tv: 1 nM: 2
844.046140000000040 377.788850000000020
835.610109999999960 305.844020000000000
f: 749 tv: 0 nM: 2
650.111390000000030 394.299500000000020
635.532590000000030 320.997830000000020
f: 749 tv: 1 nM: 2
843.982669999999980 377.700499999999980
835.833309999999980 306.000000000000000
f: 750 tv: 0 nM: 2
648.059629999999970 394.711000000000010
633.201779999999990 320.455170000000010
f: 750 tv: 1 nM: 2
843.936280000000010 377.656859999999990
835.000000000000000 306.000000000000000
f: 751 tv: 0 nM: 2
645.981630000000000 394.633030000000020
631.010130000000000 320.607730000000000
f: 751 tv: 1 nM: 2
843.719600000000010 377.817749999999990
835.000000000000000 306.000000000000000
f: 752 tv: 0 nM: 2
644.000000000000000 395.745180000000000
629.022339999999990 320.770330000000000
f: 752 tv: 1 nM: 2
844.002619999999980 378.407899999999980
834.721250000000050 306.039829999999990
f: 753 tv: 0 nM: 2
642.000000000000000 395.745180000000000
627.041990000000060 321.137999999999980
f: 753 tv: 1 nM: 2
843.941770000000020 379.092589999999970
834.584110000000010 306.043180000000010
f: 754 tv: 0 nM: 2
640.126219999999990 395.873809999999990
624.830630000000040 321.169339999999980
f: 754 tv: 1 nM: 2
843.953859999999960 379.788850000000020
834.395319999999970 306.809810000000030
f: 755 tv: 0 nM: 2
638.000000000000000 396.166659999999980
622.782900000000040 321.861850000000000
f: 755 tv: 1 nM: 2
844.000000000000000 380.000000000000000
834.248900000000050 307.348020000000020
f: 756 tv: 0 nM: 2
636.004580000000030 397.288999999999990
620.747799999999980 322.000000000000000
f: 756 tv: 1 nM: 2
843.947940000000020 381.359379999999990
833.209719999999950 307.832640000000030
f: 757 tv: 0 nM: 2
633.744199999999980 397.988369999999970
618.046140000000040 322.211149999999980
f: 757 tv: 1 nM: 2
843.540529999999990 381.923430000000000
833.226679999999990 308.103819999999980
f: 758 tv: 0 nM: 2
631.221990000000010 398.970000000000030
616.438539999999990 323.114750000000020
f: 758 tv: 1 nM: 2
843.985350000000040 383.368290000000000
833.287349999999950 309.059390000000010
f: 759 tv: 0 nM: 2
629.089720000000060 400.055540000000010
613.502259999999980 323.819180000000020
f: 759 tv: 1 nM: 2
843.217099999999960 384.041659999999980
833.086789999999950 309.929750000000010
f: 760 tv: 0 nM: 2
626.851620000000030 401.087400000000000
611.598750000000000 324.594539999999990
f: 760 tv: 1 nM: 2
843.303890000000020 385.790959999999980
833.133969999999980 310.833980000000000
f: 761 tv: 0 nM: 2
624.685240000000020 402.082580000000010
609.303890000000020 325.885769999999980
f: 761 tv: 1 nM: 2
843.543879999999940 386.859649999999990
832.866819999999960 311.891390000000000
f: 762 tv: 0 nM: 2
622.243290000000000 403.502230000000000
607.238100000000030 326.539670000000000
f: 762 tv: 1 nM: 2
843.260859999999980 388.295650000000020
832.896179999999960 313.046139999999980
f: 763 tv: 0 nM: 2
619.645629999999980 404.815220000000010
604.967099999999960 327.718110000000020
f: 763 tv: 1 nM: 2
842.910279999999940 389.944459999999990
832.684330000000050 313.794490000000000
f: 764 tv: 0 nM: 2
617.089720000000060 405.944459999999990
602.802000000000020 328.497990000000020
f: 764 tv: 1 nM: 2
842.828859999999960 391.355560000000030
831.669620000000010 315.579290000000010
f: 765 tv: 0 nM: 2
614.321779999999990 407.821750000000010
599.957210000000030 329.831079999999990
f: 765 tv: 1 nM: 2
842.724550000000020 393.000000000000000
831.238519999999990 316.761439999999990
f: 766 tv: 0 nM: 2
611.982539999999970 408.927950000000010
597.567440000000030 331.000000000000000
f: 766 tv: 1 nM: 2
841.447810000000000 394.273930000000010
831.000000000000000 317.861789999999980
f: 767 tv: 0 nM: 2
609.597719999999980 410.125000000000000
595.182620000000040 332.095640000000000
f: 767 tv: 1 nM: 2
841.352970000000030 396.000000000000000
830.762820000000030 319.510679999999980
f: 768 tv: 0 nM: 2
607.303890000000020 411.885769999999980
593.467959999999950 333.442320000000000
f: 768 tv: 1 nM: 2
841.466249999999950 397.729949999999970
830.694700000000010 320.092220000000000
f: 769 tv: 0 nM: 2
605.246890000000010 413.672849999999980
591.280269999999970 334.791659999999980
f: 769 tv: 1 nM: 2
841.140080000000010 399.579740000000020
830.044369999999960 321.955600000000000
f: 770 tv: 0 nM: 2
602.968989999999960 415.692139999999990
589.089720000000060 335.944459999999990
f: 770 tv: 1 nM: 2
841.185849999999960 401.685850000000020
829.412780000000000 323.776610000000010
f: 771 tv: 0 nM: 2
601.172789999999960 417.054869999999990
587.401309999999970 337.765350000000010
f: 771 tv: 1 nM: 2
840.730590000000010 403.756469999999980
829.262209999999980 325.489840000000020
f: 772 tv: 0 nM: 2
598.893429999999970 418.602719999999980
585.166020000000000 339.333980000000000
f: 772 tv: 1 nM: 2
840.607729999999950 405.294710000000010
828.917969999999970 326.726560000000010
f: 773 tv: 0 nM: 2
596.795110000000020 420.607149999999990
582.979000000000040 340.875949999999990
f: 773 tv: 1 nM: 2
839.637700000000000 407.404659999999980
828.593750000000000 328.753910000000020
f: 774 tv: 0 nM: 2
594.398440000000050 422.863279999999970
581.112179999999970 342.820859999999980
f: 774 tv: 1 nM: 2
839.137700000000000 409.743650000000000
827.484379999999990 330.636720000000030
f: 775 tv: 0 nM: 2
592.131409999999960 424.970800000000000
579.115360000000010 344.796139999999980
f: 775 tv: 1 nM: 2
839.016790000000010 411.857149999999990
827.094730000000030 332.734860000000030
f: 776 tv: 0 nM: 2
590.000000000000000 427.000000000000000
577.238519999999990 346.761439999999990
f: 776 tv: 1 nM: 2
838.721009999999980 413.881680000000020
826.846310000000020 334.816680000000020
f: 777 tv: 0 nM: 2
588.095640000000000 429.182619999999990
574.920470000000020 348.575740000000000
f: 777 tv: 1 nM: 2
838.134829999999970 416.800839999999990
826.575740000000000 336.920439999999990
f: 778 tv: 0 nM: 2
585.679380000000040 431.816129999999990
573.126890000000000 350.936550000000010
f: 778 tv: 1 nM: 2
837.510679999999980 419.019229999999990
825.789179999999990 339.481929999999980
f: 779 tv: 0 nM: 2
583.303890000000020 433.885769999999980
571.034120000000030 353.064390000000000
f: 779 tv: 1 nM: 2
837.176450000000050 421.873960000000010
825.256290000000040 341.794130000000000
f: 780 tv: 0 nM: 2
581.502259999999980 436.180819999999980
569.511539999999970 355.115389999999990
f: 780 tv: 1 nM: 2
837.000000000000000 424.000000000000000
825.000000000000000 344.196170000000000
f: 781 tv: 0 nM: 2
579.332030000000030 438.679689999999990
567.541320000000040 357.627959999999970
f: 781 tv: 1 nM: 2
836.194640000000050 426.912199999999980
824.675899999999960 346.675929999999990
f: 782 tv: 0 nM: 2
577.265139999999970 440.935610000000000
565.982300000000010 359.734530000000010
f: 782 tv: 1 nM: 2
835.188480000000030 429.323089999999980
823.303409999999990 348.833980000000000
f: 783 tv: 0 nM: 2
575.214540000000060 443.246060000000000
564.227300000000010 361.789249999999980
f: 783 tv: 1 nM: 2
834.610410000000000 431.852080000000000
822.892879999999990 351.208649999999980
f: 784 tv: 0 nM: 2
573.086789999999950 445.929750000000010
562.407349999999950 363.959049999999990
f: 784 tv: 1 nM: 2
833.297490000000040 434.232059999999990
822.232849999999980 353.416020000000000
f: 785 tv: 0 nM: 2
571.072630000000000 447.927340000000020
560.739990000000030 366.000000000000000
f: 785 tv: 1 nM: 2
832.852970000000030 436.922790000000020
821.180240000000030 356.226749999999980
f: 786 tv: 0 nM: 2
568.981319999999980 450.070530000000020
559.000000000000000 368.000000000000000
f: 786 tv: 1 nM: 2
831.364559999999980 439.498020000000000
820.551510000000010 358.478999999999980
f: 787 tv: 0 nM: 2
566.875000000000000 452.411290000000010
556.866819999999960 370.108610000000000
f: 787 tv: 1 nM: 2
830.749019999999970 442.150210000000020
819.202210000000040 360.588230000000010
f: 788 tv: 0 nM: 2
564.858889999999970 454.395170000000010
555.133060000000000 372.209690000000020
f: 788 tv: 1 nM: 2
829.161560000000010 444.326930000000000
818.612920000000030 362.836909999999990
f: 789 tv: 0 nM: 2
562.952390000000040 456.488099999999970
553.283570000000050 374.645510000000000
f: 789 tv: 1 nM: 2
828.416690000000020 446.656979999999980
817.170290000000020 364.923920000000010
f: 790 tv: 0 nM: 2
560.964839999999980 458.429689999999990
552.533999999999990 376.413999999999990
f: 790 tv: 1 nM: 2
827.003969999999980 449.218259999999990
816.109500000000030 367.218990000000020
f: 791 tv: 0 nM: 2
559.041320000000040 460.379910000000000
550.806820000000020 378.416659999999980
f: 791 tv: 1 nM: 2
825.206670000000030 451.324799999999980
814.992679999999950 369.084560000000010
f: 792 tv: 0 nM: 2
557.432800000000040 462.000000000000000
549.215389999999960 380.326930000000000
f: 792 tv: 1 nM: 2
824.038940000000030 453.745150000000020
813.465389999999960 371.161530000000030
f: 793 tv: 0 nM: 2
556.551270000000050 463.961549999999990
547.902339999999980 381.890629999999990
f: 793 tv: 1 nM: 2
822.931090000000040 455.659449999999990
812.819340000000010 373.041960000000020
f: 794 tv: 0 nM: 2
555.000000000000000 465.861789999999980
546.970149999999990 383.339540000000000
f: 794 tv: 1 nM: 2
821.295780000000040 457.364500000000020
811.228089999999950 375.118620000000020
f: 795 tv: 0 nM: 2
553.424260000000000 466.920439999999990
545.349979999999960 385.146149999999980
f: 795 tv: 1 nM: 2
820.195069999999990 459.107939999999990
810.182500000000000 377.138669999999990
f: 796 tv: 0 nM: 2
552.722660000000020 468.664060000000010
544.771910000000050 386.771909999999990
f: 796 tv: 1 nM: 2
818.793459999999980 461.000000000000000
808.898929999999950 378.898930000000010
f: 797 tv: 0 nM: 2
551.089720000000060 469.944459999999990
543.167299999999950 388.449250000000010
f: 797 tv: 1 nM: 2
817.265139999999970 462.704560000000010
807.508789999999980 380.748229999999980
f: 798 tv: 0 nM: 2
549.685790000000000 471.059300000000010
542.504270000000020 389.752140000000000
f: 798 tv: 1 nM: 2
815.814820000000050 464.314820000000000
806.151119999999990 382.281709999999980
f: 799 tv: 0 nM: 2
548.800780000000030 472.546879999999990
541.208309999999980 390.719699999999990
f: 799 tv: 1 nM: 2
814.661129999999960 465.867770000000010
804.972660000000020 383.601560000000010
f: 800 tv: 0 nM: 2
547.465389999999960 473.161530000000030
540.412479999999960 392.212490000000000
f: 800 tv: 1 nM: 2
812.802249999999960 467.000000000000000
803.228089999999950 385.228090000000010
f: 801 tv: 0 nM: 2
546.841609999999950 474.521000000000020
539.339540000000060 393.126860000000020
f: 801 tv: 1 nM: 2
810.855469999999970 468.234379999999990
801.555359999999950 386.651790000000010
f: 802 tv: 0 nM: 2
545.492190000000050 475.246089999999980
538.730159999999960 394.186519999999970
f: 802 tv: 1 nM: 2
809.350400000000040 469.752140000000000
800.602110000000040 387.960420000000000
f: 803 tv: 0 nM: 2
544.739690000000000 475.946289999999980
537.292659999999960 394.839139999999990
f: 803 tv: 1 nM: 2
807.624080000000050 470.639099999999980
798.831480000000060 388.801850000000000
f: 804 tv: 0 nM: 2
543.250000000000000 476.750000000000000
536.823549999999950 395.873960000000010
f: 804 tv: 1 nM: 2
806.335749999999960 470.905120000000010
797.129699999999960 389.407899999999980
f: 805 tv: 0 nM: 2
542.821959999999990 476.958620000000000
535.843380000000020 396.162660000000020
f: 805 tv: 1 nM: 2
804.913210000000050 471.929750000000010
795.359860000000030 390.367430000000010
f: 806 tv: 0 nM: 2
542.000000000000000 477.091830000000020
535.242250000000010 396.579470000000010
f: 806 tv: 1 nM: 2
802.854680000000030 472.645359999999980
793.751830000000040 390.988890000000030
f: 807 tv: 0 nM: 2
541.320860000000040 477.509860000000000
534.742679999999950 396.922790000000020
f: 807 tv: 1 nM: 2
800.952210000000040 472.713230000000010
792.668699999999940 391.449189999999990
f: 808 tv: 0 nM: 2
540.792659999999960 477.331390000000000
534.429690000000050 396.964839999999980
f: 808 tv: 1 nM: 2
799.126890000000000 472.772400000000000
791.086789999999950 391.929750000000010
f: 809 tv: 0 nM: 2
539.424260000000000 477.079560000000010
533.365360000000010 396.838469999999970
f: 809 tv: 1 nM: 2
797.309690000000050 473.000000000000000
789.086789999999950 391.929750000000010
f: 810 tv: 0 nM: 2
539.075560000000000 476.839139999999990
532.950010000000020 396.894439999999970
f: 810 tv: 1 nM: 2
795.480770000000010 473.000000000000000
787.260310000000000 391.946289999999980
f: 811 tv: 0 nM: 2
538.863280000000030 476.398439999999990
532.769229999999990 396.649990000000000
f: 811 tv: 1 nM: 2
793.835389999999960 472.777069999999980
786.025330000000050 391.917050000000020
f: 812 tv: 0 nM: 2
538.087949999999980 476.000000000000000
531.572570000000040 396.463709999999990
f: 812 tv: 1 nM: 2
792.446230000000010 472.380490000000010
784.567199999999960 391.827729999999970
f: 813 tv: 0 nM: 2
537.438539999999990 475.516390000000000
531.209719999999950 395.832640000000030
f: 813 tv: 1 nM: 2
790.602110000000040 471.868740000000000
782.750000000000000 391.339139999999990
f: 814 tv: 0 nM: 2
537.014279999999990 474.163270000000010
531.127929999999990 395.246060000000000
f: 814 tv: 1 nM: 2
788.696109999999980 471.790959999999980
781.083309999999980 390.909269999999990
f: 815 tv: 0 nM: 2
536.823549999999950 473.873960000000010
530.838439999999990 394.634610000000010
f: 815 tv: 1 nM: 2
786.920470000000020 470.575740000000000
779.122190000000050 390.607149999999990
f: 816 tv: 0 nM: 2
536.454889999999980 472.598360000000010
530.414490000000000 393.958340000000020
f: 816 tv: 1 nM: 2
785.086789999999950 469.929750000000010
777.133180000000040 389.891390000000000
f: 817 tv: 0 nM: 2
535.401309999999970 472.006590000000020
529.955749999999970 393.473450000000010
f: 817 tv: 1 nM: 2
782.913210000000050 469.805790000000000
776.029180000000000 388.941620000000000
f: 818 tv: 0 nM: 2
535.219240000000010 471.130769999999980
529.698669999999990 392.486910000000020
f: 818 tv: 1 nM: 2
781.209659999999990 468.423400000000020
774.719910000000030 388.592100000000020
f: 819 tv: 0 nM: 2
535.035160000000020 470.429689999999990
529.278749999999950 391.960170000000010
f: 819 tv: 1 nM: 2
779.448729999999950 468.038450000000010
772.913210000000050 387.929750000000010
f: 820 tv: 0 nM: 2
534.823549999999950 469.873960000000010
529.176450000000050 391.873960000000010
f: 820 tv: 1 nM: 2
777.513310000000050 467.725680000000010
770.961980000000040 387.745999999999980
f: 821 tv: 0 nM: 2
534.447509999999970 469.094539999999990
529.031250000000000 390.968750000000000
f: 821 tv: 1 nM: 2
776.155700000000020 466.866240000000000
769.088319999999950 387.201140000000010
f: 822 tv: 0 nM: 2
534.105649999999970 468.169010000000010
528.736139999999980 390.189360000000020
f: 822 tv: 1 nM: 2
774.414490000000000 465.958340000000020
767.339540000000060 386.873139999999980
f: 823 tv: 0 nM: 2
533.365230000000000 467.965210000000010
528.663879999999950 390.016820000000000
f: 823 tv: 1 nM: 2
772.790280000000050 465.832640000000030
766.393800000000060 386.654450000000000
f: 824 tv: 0 nM: 2
533.217099999999960 467.730259999999990
528.414490000000000 390.041659999999980
f: 824 tv: 1 nM: 2
770.765499999999970 465.451540000000020
764.710630000000040 386.230320000000010
f: 825 tv: 0 nM: 2
533.038149999999970 466.978819999999980
528.080199999999990 389.830199999999990
f: 825 tv: 1 nM: 2
769.049260000000000 464.719699999999990
762.884639999999990 386.357700000000020
f: 826 tv: 0 nM: 2
533.052730000000000 466.143460000000000
527.466490000000020 389.685270000000000
f: 826 tv: 1 nM: 2
767.280330000000050 464.370299999999990
761.086789999999950 385.929750000000010
f: 827 tv: 0 nM: 2
532.967099999999960 465.844299999999980
527.386349999999990 389.142550000000030
f: 827 tv: 1 nM: 2
766.000000000000000 464.000000000000000
759.256290000000040 385.794130000000000
f: 828 tv: 0 nM: 2
532.667419999999990 465.765629999999990
527.333980000000000 388.802000000000020
f: 828 tv: 1 nM: 2
764.414490000000000 463.958340000000020
758.438539999999990 385.344269999999990
f: 829 tv: 0 nM: 2
532.397830000000000 464.806519999999980
527.401309999999970 388.155700000000020
f: 829 tv: 1 nM: 2
762.790280000000050 463.832640000000030
756.519229999999990 385.000000000000000
f: 830 tv: 0 nM: 2
532.126219999999990 464.126190000000010
527.182620000000040 388.000000000000000
f: 830 tv: 1 nM: 2
761.293639999999980 463.368069999999990
755.238519999999990 384.761439999999990
f: 831 tv: 0 nM: 2
532.131170000000000 463.868810000000000
527.122859999999950 387.903009999999990
f: 831 tv: 1 nM: 2
759.361080000000020 462.579380000000010
753.557980000000040 384.514009999999980
f: 832 tv: 0 nM: 2
532.075380000000000 463.595489999999980
527.296879999999990 387.631680000000020
f: 832 tv: 1 nM: 2
758.151669999999970 461.864930000000020
752.721250000000050 384.039829999999990
f: 833 tv: 0 nM: 2
532.148130000000040 462.254639999999990
527.159850000000010 386.385249999999980
f: 833 tv: 1 nM: 2
756.712400000000000 461.703550000000010
750.913210000000050 383.929750000000010
f: 834 tv: 0 nM: 2
532.212220000000000 461.878049999999970
527.314759999999980 385.997770000000000
f: 834 tv: 1 nM: 2
755.285709999999990 460.591279999999980
749.566220000000040 383.399569999999980
f: 835 tv: 0 nM: 2
532.531010000000040 460.745880000000000
527.366210000000020 385.809199999999980
f: 835 tv: 1 nM: 2
754.000000000000000 459.912050000000020
748.535579999999980 382.257780000000030
f: 836 tv: 0 nM: 2
532.721250000000050 460.039829999999990
527.416690000000020 384.831210000000000
f: 836 tv: 1 nM: 2
752.655579999999990 459.497770000000000
747.000000000000000 381.873960000000010
f: 837 tv: 0 nM: 2
532.706419999999980 459.518340000000020
527.415889999999990 383.956819999999990
f: 837 tv: 1 nM: 2
751.000000000000000 458.000000000000000
745.361210000000030 381.627749999999990
f: 838 tv: 0 nM: 2
532.817379999999960 458.000000000000000
527.709899999999950 383.733490000000020
f: 838 tv: 1 nM: 2
749.852780000000050 457.492979999999990
744.072630000000000 380.730770000000010
f: 839 tv: 0 nM: 2
532.959470000000010 457.414429999999980
527.728700000000000 382.367709999999990
f: 839 tv: 1 nM: 2
748.194820000000050 456.079799999999980
742.696109999999980 379.790959999999980
f: 840 tv: 0 nM: 2
533.314759999999980 455.917419999999990
527.953859999999960 381.788850000000020
f: 840 tv: 1 nM: 2
746.941469999999980 455.720730000000000
741.312009999999990 378.968990000000020
f: 841 tv: 0 nM: 2
533.609619999999950 455.013150000000000
528.050479999999990 380.642209999999980
f: 841 tv: 1 nM: 2
745.689759999999980 454.020080000000010
739.955630000000040 377.955600000000000
f: 842 tv: 0 nM: 2
533.788819999999990 453.953890000000000
528.000000000000000 379.833340000000020
f: 842 tv: 1 nM: 2
744.159970000000040 453.670009999999990
738.696289999999980 377.175630000000010
f: 843 tv: 0 nM: 2
534.111390000000030 452.299500000000020
528.175600000000030 378.758550000000010
f: 843 tv: 1 nM: 2
743.278749999999950 451.960170000000010
737.072630000000000 375.927340000000020
f: 844 tv: 0 nM: 2
534.250000000000000 451.750000000000000
528.118960000000020 377.963590000000010
f: 844 tv: 1 nM: 2
742.038019999999960 450.472840000000020
736.080199999999990 375.830199999999990
f: 845 tv: 0 nM: 2
534.792789999999970 450.117129999999970
528.228640000000040 377.497500000000000
f: 845 tv: 1 nM: 2
740.527529999999960 449.894499999999990
735.000000000000000 374.000000000000000
f: 846 tv: 0 nM: 2
535.043699999999940 449.446590000000010
528.481570000000030 375.958530000000000
f: 846 tv: 1 nM: 2
739.369379999999980 448.067569999999990
733.445920000000000 373.644139999999990
f: 847 tv: 0 nM: 2
535.326419999999980 447.895840000000020
528.688419999999950 375.520109999999990
f: 847 tv: 1 nM: 2
738.047969999999960 447.608580000000020
732.211180000000010 372.046110000000000
f: 848 tv: 0 nM: 2
535.905459999999950 446.554719999999970
529.000000000000000 374.000000000000000
f: 848 tv: 1 nM: 2
737.000000000000000 445.886959999999990
731.050420000000030 371.826750000000000
f: 849 tv: 0 nM: 2
536.085019999999990 445.915010000000000
528.951779999999990 373.171049999999980
f: 849 tv: 1 nM: 2
735.952030000000040 445.532840000000020
729.953859999999960 370.211149999999980
f: 850 tv: 0 nM: 2
536.153080000000050 444.173459999999980
529.109379999999990 371.966520000000000
f: 850 tv: 1 nM: 2
734.782900000000040 443.861850000000000
728.765380000000050 369.809199999999980
f: 851 tv: 0 nM: 2
536.742979999999990 443.728970000000000
529.207949999999980 371.559419999999990
f: 851 tv: 1 nM: 2
733.840029999999960 442.179989999999980
727.321109999999980 368.058200000000000
f: 852 tv: 0 nM: 2
537.000000000000000 441.912840000000020
529.833309999999980 370.000000000000000
f: 852 tv: 1 nM: 2
732.438110000000050 441.661900000000000
726.238519999999990 367.834870000000020
f: 853 tv: 0 nM: 2
537.335749999999960 440.497560000000020
529.790830000000030 369.576540000000020
f: 853 tv: 1 nM: 2
731.481630000000000 439.931179999999980
724.795470000000020 366.311980000000010
f: 854 tv: 0 nM: 2
538.000000000000000 439.653079999999990
529.833309999999980 368.000000000000000
f: 854 tv: 1 nM: 2
730.123720000000050 438.716490000000020
723.813970000000040 365.704650000000020
f: 855 tv: 0 nM: 2
538.085019999999990 437.915010000000000
529.842769999999970 366.291229999999980
f: 855 tv: 1 nM: 2
728.844060000000010 437.555049999999990
722.401430000000000 364.000000000000000
f: 856 tv: 0 nM: 2
538.203129999999990 436.265629999999990
529.888609999999970 365.700499999999980
f: 856 tv: 1 nM: 2
727.914980000000010 435.915010000000000
721.155759999999990 362.790979999999990
f: 857 tv: 0 nM: 2
538.299440000000000 434.497250000000010
530.000000000000000 364.000000000000000
f: 857 tv: 1 nM: 2
726.449520000000010 434.060090000000000
720.046140000000040 361.788850000000020
f: 858 tv: 0 nM: 2
538.711369999999990 433.438139999999980
529.842279999999960 362.877990000000010
f: 858 tv: 1 nM: 2
725.771970000000010 433.162080000000000
718.906370000000040 360.078730000000010
f: 859 tv: 0 nM: 2
538.992920000000030 431.752349999999980
529.948909999999960 361.422059999999990
f: 859 tv: 1 nM: 2
723.928589999999990 431.299989999999980
717.917419999999990 358.685270000000000
f: 860 tv: 0 nM: 2
539.306400000000050 430.036769999999990
529.846919999999950 359.826540000000020
f: 860 tv: 1 nM: 2
722.901849999999970 429.588779999999990
716.265689999999950 357.678740000000000
f: 861 tv: 0 nM: 2
539.490480000000050 427.942870000000030
529.846919999999950 358.000000000000000
f: 861 tv: 1 nM: 2
721.934999999999950 427.745000000000000
714.967099999999960 355.844299999999980
f: 862 tv: 0 nM: 2
539.890629999999990 426.244779999999990
529.886840000000010 356.386840000000010
f: 862 tv: 1 nM: 2
720.655089999999970 425.877320000000000
713.873780000000010 353.873809999999990
f: 863 tv: 0 nM: 2
539.804319999999960 424.543490000000020
529.428589999999990 355.076930000000000
f: 863 tv: 1 nM: 2
719.261480000000010 423.981659999999980
712.625000000000000 352.443969999999980
f: 864 tv: 0 nM: 2
539.292299999999950 422.587190000000020
529.161929999999980 353.680940000000020
f: 864 tv: 1 nM: 2
718.085019999999990 421.915010000000000
710.937810000000010 351.396300000000000
f: 865 tv: 0 nM: 2
539.742619999999990 421.094670000000010
528.838070000000020 351.785709999999990
f: 865 tv: 1 nM: 2
716.825680000000030 420.036679999999990
709.952030000000040 349.532840000000020
f: 866 tv: 0 nM: 2
539.158999999999990 419.494869999999990
528.085019999999990 349.915010000000000
f: 866 tv: 1 nM: 2
716.083309999999980 418.305540000000010
708.246399999999990 347.586950000000000
f: 867 tv: 0 nM: 2
538.783509999999980 417.365970000000000
528.000000000000000 348.000000000000000
f: 867 tv: 1 nM: 2
714.083309999999980 416.305540000000010
707.058530000000020 345.720730000000000
f: 868 tv: 0 nM: 2
538.079770000000050 415.388309999999990
527.328309999999990 346.378780000000010
f: 868 tv: 1 nM: 2
712.966000000000010 414.592220000000000
705.606810000000000 343.902280000000020
f: 869 tv: 0 nM: 2
537.966490000000020 413.226260000000020
526.299440000000000 344.497250000000010
f: 869 tv: 1 nM: 2
711.873110000000000 412.703030000000010
704.211180000000010 341.953890000000000
f: 870 tv: 0 nM: 2
537.952030000000040 411.532840000000020
526.000000000000000 343.377659999999990
f: 870 tv: 1 nM: 2
709.946050000000010 410.957400000000010
702.872740000000020 339.984379999999990
f: 871 tv: 0 nM: 2
537.119320000000020 408.869320000000020
525.842279999999960 340.877990000000010
f: 871 tv: 1 nM: 2
708.699460000000040 408.991580000000000
701.836670000000030 338.351749999999980
f: 872 tv: 0 nM: 2
536.494199999999980 407.343020000000020
524.101070000000050 339.377659999999990
f: 872 tv: 1 nM: 2
707.969119999999980 406.626399999999990
700.584780000000020 336.741300000000020
f: 873 tv: 0 nM: 2
536.047850000000040 405.489350000000000
523.888609999999970 337.700499999999980
f: 873 tv: 1 nM: 2
706.052190000000000 405.118130000000010
698.799989999999980 335.433319999999980
f: 874 tv: 0 nM: 2
534.980230000000010 403.579220000000020
522.179319999999960 335.618679999999980
f: 874 tv: 1 nM: 2
704.756530000000000 402.958129999999980
697.915399999999980 333.410250000000020
f: 875 tv: 0 nM: 2
533.950010000000020 401.655550000000010
521.948909999999960 333.787629999999980
f: 875 tv: 1 nM: 2
703.806270000000040 401.248690000000010
696.046140000000040 331.788850000000020
f: 876 tv: 0 nM: 2
533.139710000000040 399.600489999999980
520.067689999999970 332.088529999999990
f: 876 tv: 1 nM: 2
702.000000000000000 399.565000000000000
694.801820000000020 329.806310000000000
f: 877 tv: 0 nM: 2
532.000000000000000 398.000000000000000
519.558229999999980 330.227510000000000
f: 877 tv: 1 nM: 2
700.180179999999950 397.827420000000020
693.415889999999990 327.956819999999990
f: 878 tv: 0 nM: 2
530.337650000000050 395.796389999999970
518.215450000000030 328.667539999999970
f: 878 tv: 1 nM: 2
699.000000000000000 395.811919999999990
691.918270000000010 325.918270000000010
f: 879 tv: 0 nM: 2
530.086850000000030 394.139459999999990
516.567260000000030 327.283630000000020
f: 879 tv: 1 nM: 2
697.983700000000000 394.461950000000000
690.587160000000040 324.155980000000000
f: 880 tv: 0 nM: 2
528.178589999999990 392.321440000000000
515.432980000000040 325.613400000000010
f: 880 tv: 1 nM: 2
696.105289999999970 392.809939999999980
689.130800000000020 323.005130000000010
f: 881 tv: 0 nM: 2
526.443049999999970 390.886079999999990
513.826540000000020 323.846920000000010
f: 881 tv: 1 nM: 2
694.123659999999970 391.211549999999990
687.813419999999950 321.661679999999990
f: 882 tv: 0 nM: 2
525.609559999999990 389.508420000000000
512.322940000000020 321.890629999999990
f: 882 tv: 1 nM: 2
693.420650000000020 389.771639999999990
686.085019999999990 319.915010000000000
f: 883 tv: 0 nM: 2
524.000000000000000 387.819149999999980
510.319149999999980 320.191500000000020
f: 883 tv: 1 nM: 2
692.116999999999960 388.180850000000020
684.685240000000020 317.917419999999990
f: 884 tv: 0 nM: 2
522.200560000000000 386.310430000000000
509.523680000000010 318.751469999999980
f: 884 tv: 1 nM: 2
690.599489999999950 386.814509999999980
683.136539999999970 316.204830000000020
f: 885 tv: 0 nM: 2
520.272219999999950 384.555540000000010
507.453370000000010 317.606229999999980
f: 885 tv: 1 nM: 2
689.000000000000000 384.867340000000010
681.906680000000050 315.071779999999990
f: 886 tv: 0 nM: 2
519.233340000000000 383.000000000000000
505.796389999999970 315.796389999999970
f: 886 tv: 1 nM: 2
688.131170000000000 383.868810000000000
680.793210000000040 313.702270000000000
f: 887 tv: 0 nM: 2
517.788019999999960 382.092379999999990
504.146729999999990 314.277159999999980
f: 887 tv: 1 nM: 2
686.776610000000010 382.882970000000000
679.745180000000000 312.000000000000000
f: 888 tv: 0 nM: 2
515.955379999999990 380.877990000000010
501.903079999999990 313.576540000000020
f: 888 tv: 1 nM: 2
685.888609999999970 381.700499999999980
677.936280000000010 311.656859999999990
f: 889 tv: 0 nM: 2
514.000000000000000 379.819149999999980
500.000000000000000 312.000000000000000
f: 889 tv: 1 nM: 2
684.776610000000010 380.882970000000000
677.110599999999980 309.924770000000020
f: 890 tv: 0 nM: 2
512.386349999999990 378.715910000000010
498.076540000000020 311.596920000000010
f: 890 tv: 1 nM: 2
683.914980000000010 379.915010000000000
675.962890000000020 309.606450000000000
f: 891 tv: 0 nM: 2
510.801480000000030 378.110290000000020
496.378879999999980 310.162379999999980
f: 891 tv: 1 nM: 2
683.033999999999990 379.407780000000000
675.000000000000000 308.000000000000000
f: 892 tv: 0 nM: 2
508.645940000000000 377.556760000000000
494.111389999999970 309.700499999999980
f: 892 tv: 1 nM: 2
681.980410000000010 378.259799999999980
674.000000000000000 307.745180000000000
f: 893 tv: 0 nM: 2
507.643280000000000 376.820130000000010
492.337490000000000 308.792509999999990
f: 893 tv: 1 nM: 2
681.378360000000040 378.000000000000000
673.129940000000030 307.176210000000030
f: 894 tv: 0 nM: 2
505.760859999999980 376.380429999999990
490.084990000000000 307.915010000000000
f: 894 tv: 1 nM: 2
680.131170000000000 377.868810000000000
672.194820000000050 306.089200000000010
f: 895 tv: 0 nM: 2
503.656250000000000 376.000000000000000
488.131190000000000 307.868810000000000
f: 895 tv: 1 nM: 2
680.000000000000000 377.745180000000000
671.209719999999950 305.832640000000030
f: 896 tv: 0 nM: 2
501.129639999999990 375.761900000000030
485.962859999999980 307.720309999999980
f: 896 tv: 1 nM: 2
678.901849999999970 377.588779999999990
670.552190000000000 305.804350000000000
f: 897 tv: 0 nM: 2
498.713590000000010 375.708739999999980
484.060610000000000 307.212130000000000
f: 897 tv: 1 nM: 2
678.318179999999980 377.679410000000020
669.674989999999980 305.656830000000010
f: 898 tv: 0 nM: 2
496.417449999999970 375.856139999999980
482.043700000000000 306.825260000000010
f: 898 tv: 1 nM: 2
677.715270000000030 377.877320000000000
668.967099999999960 305.844299999999980
f: 899 tv: 0 nM: 2
494.203129999999990 376.088529999999990
479.925929999999990 306.859800000000010
f: 899 tv: 1 nM: 2
677.032900000000040 377.844299999999980
668.382870000000030 305.698210000000020
f: 900 tv: 0 nM: 2
492.117030000000000 376.180850000000020
477.078950000000020 307.105259999999990
f: 900 tv: 1 nM: 2
676.268370000000000 379.002290000000020
667.350400000000040 305.752140000000000
f: 901 tv: 0 nM: 2
489.914760000000000 377.096589999999990
474.799989999999980 307.671420000000010
f: 901 tv: 1 nM: 2
676.000000000000000 379.745180000000000
667.086789999999950 305.929750000000010
f: 902 tv: 0 nM: 2
487.562160000000010 377.803099999999970
472.497770000000000 307.819180000000020
f: 902 tv: 1 nM: 2
675.332580000000010 379.953129999999990
666.369569999999950 306.082609999999990
f: 903 tv: 0 nM: 2
484.371060000000000 378.297360000000030
470.166659999999980 308.000000000000000
f: 903 tv: 1 nM: 2
674.703129999999990 381.631680000000020
665.313779999999950 307.328460000000010
f: 904 tv: 0 nM: 2
482.142490000000010 379.271520000000010
468.017330000000020 308.299500000000020
f: 904 tv: 1 nM: 2
674.212220000000000 382.121950000000030
664.877140000000050 307.903009999999990
f: 905 tv: 0 nM: 2
479.915010000000000 379.915010000000000
465.850739999999970 309.644290000000010
f: 905 tv: 1 nM: 2
673.314759999999980 383.917419999999990
664.377070000000000 308.409850000000010
f: 906 tv: 0 nM: 2
477.697909999999980 381.656250000000000
463.060270000000000 309.899569999999980
f: 906 tv: 1 nM: 2
673.038819999999990 384.650480000000020
663.361689999999950 309.729800000000010
f: 907 tv: 0 nM: 2
474.593599999999980 382.093599999999980
460.901000000000010 310.440580000000010
f: 907 tv: 1 nM: 2
673.000000000000000 386.000000000000000
663.035160000000020 310.429689999999990
f: 908 tv: 0 nM: 2
472.879910000000000 383.541659999999980
458.720090000000030 311.741449999999990
f: 908 tv: 1 nM: 2
672.000000000000000 387.745180000000000
662.866819999999960 311.768430000000020
f: 909 tv: 0 nM: 2
470.255249999999990 384.297360000000030
456.692139999999990 312.243040000000010
f: 909 tv: 1 nM: 2
672.240660000000050 389.492979999999990
662.678040000000010 312.560610000000000
f: 910 tv: 0 nM: 2
468.084990000000000 385.915010000000000
454.046110000000000 313.788850000000020
f: 910 tv: 1 nM: 2
671.548639999999980 390.159299999999970
662.300899999999960 313.840700000000030
f: 911 tv: 0 nM: 2
465.511689999999990 387.077090000000000
452.000000000000000 314.000000000000000
f: 911 tv: 1 nM: 2
671.176450000000050 391.873960000000010
661.146179999999960 314.649990000000000
f: 912 tv: 0 nM: 2
463.092930000000020 387.942470000000010
449.602230000000020 315.679989999999980
f: 912 tv: 1 nM: 2
670.972589999999970 393.856540000000000
661.000000000000000 316.000000000000000
f: 913 tv: 0 nM: 2
460.716220000000020 389.738740000000010
447.405089999999970 316.025449999999980
f: 913 tv: 1 nM: 2
670.846800000000030 395.254030000000000
660.660459999999940 317.126860000000020
f: 914 tv: 0 nM: 2
458.217620000000010 390.665799999999990
445.548610000000000 317.747680000000000
f: 914 tv: 1 nM: 2
670.822019999999950 396.870000000000000
660.183959999999960 318.658939999999970
f: 915 tv: 0 nM: 2
456.211149999999980 391.953890000000000
443.719630000000000 318.023379999999970
f: 915 tv: 1 nM: 2
670.452760000000010 398.072970000000000
659.540399999999980 319.857449999999970
f: 916 tv: 0 nM: 2
453.915010000000000 393.915010000000000
441.094600000000010 319.756739999999980
f: 916 tv: 1 nM: 2
669.592650000000050 399.959049999999990
659.318179999999980 321.238650000000010
f: 917 tv: 0 nM: 2
452.109980000000010 395.565000000000000
439.143800000000000 320.856200000000000
f: 917 tv: 1 nM: 2
669.529909999999970 401.880339999999990
659.126890000000000 322.660460000000000
f: 918 tv: 0 nM: 2
450.147060000000010 396.166659999999980
437.072659999999980 321.927340000000020
f: 918 tv: 1 nM: 2
669.315669999999950 403.887729999999980
658.888060000000000 324.347019999999990
f: 919 tv: 0 nM: 2
447.560760000000020 397.976620000000030
435.217100000000020 323.861850000000000
f: 919 tv: 1 nM: 2
669.159670000000010 405.857149999999990
658.661129999999960 325.867770000000010
f: 920 tv: 0 nM: 2
445.122830000000020 399.903009999999990
433.182009999999990 324.173250000000000
f: 920 tv: 1 nM: 2
669.288760000000020 407.567839999999990
658.323240000000060 327.076779999999990
f: 921 tv: 0 nM: 2
443.094600000000010 401.855860000000010
430.877169999999980 325.903009999999990
f: 921 tv: 1 nM: 2
668.877140000000050 409.903009999999990
657.424260000000000 328.920439999999990
f: 922 tv: 0 nM: 2
440.807340000000010 403.518340000000020
428.807340000000010 327.811919999999990
f: 922 tv: 1 nM: 2
668.704470000000010 411.840089999999980
657.168519999999940 330.690740000000010
f: 923 tv: 0 nM: 2
438.897830000000000 405.267400000000010
426.981080000000020 329.014709999999980
f: 923 tv: 1 nM: 2
668.192320000000000 413.842319999999970
657.077210000000040 332.558839999999980
f: 924 tv: 0 nM: 2
436.655089999999970 406.122680000000000
424.799989999999980 330.147830000000000
f: 924 tv: 1 nM: 2
667.908750000000050 415.876980000000000
656.813599999999950 334.546600000000010
f: 925 tv: 0 nM: 2
434.726069999999990 408.252169999999980
422.721250000000000 332.039829999999990
f: 925 tv: 1 nM: 2
668.091249999999950 417.976200000000010
656.233830000000010 335.901149999999970
f: 926 tv: 0 nM: 2
432.535399999999980 410.075229999999980
420.782899999999980 333.861850000000000
f: 926 tv: 1 nM: 2
667.282590000000030 420.579709999999980
655.877140000000050 338.086520000000010
f: 927 tv: 0 nM: 2
430.211149999999980 412.046110000000000
418.960080000000000 335.615540000000010
f: 927 tv: 1 nM: 2
667.156010000000040 422.701140000000010
655.156740000000010 340.503719999999990
f: 928 tv: 0 nM: 2
428.107669999999980 414.081329999999980
417.064970000000020 337.037420000000000
f: 928 tv: 1 nM: 2
667.058589999999980 425.126370000000010
655.079529999999980 342.257569999999990
f: 929 tv: 0 nM: 2
426.358400000000020 415.964600000000020
415.083340000000020 338.781740000000010
f: 929 tv: 1 nM: 2
667.120360000000010 427.338900000000020
654.723880000000010 344.410460000000000
f: 930 tv: 0 nM: 2
424.331149999999980 417.958340000000020
413.212190000000020 340.376039999999990
f: 930 tv: 1 nM: 2
666.661129999999960 429.867770000000010
654.000000000000000 346.472019999999990
f: 931 tv: 0 nM: 2
422.126190000000010 419.873809999999990
411.204650000000020 342.189880000000020
f: 931 tv: 1 nM: 2
665.352970000000030 432.000000000000000
653.149289999999950 348.685240000000020
f: 932 tv: 0 nM: 2
420.166659999999980 422.000000000000000
409.401310000000020 344.155700000000020
f: 932 tv: 1 nM: 2
665.138919999999980 434.987030000000000
652.778379999999970 350.750000000000000
f: 933 tv: 0 nM: 2
418.072110000000010 424.235570000000000
407.871030000000020 346.085969999999970
f: 933 tv: 1 nM: 2
664.844479999999980 437.509830000000020
652.029779999999960 352.956939999999970
f: 934 tv: 0 nM: 2
416.043180000000010 426.584110000000010
406.246669999999990 348.053339999999990
f: 934 tv: 1 nM: 2
664.133730000000010 439.928279999999970
651.041500000000040 355.723329999999980
f: 935 tv: 0 nM: 2
414.142519999999990 428.203280000000010
404.368530000000020 349.981229999999980
f: 935 tv: 1 nM: 2
663.156740000000010 442.503719999999990
650.930420000000030 357.580840000000020
f: 936 tv: 0 nM: 2
412.126190000000010 430.126190000000010
402.609500000000030 352.262389999999980
f: 936 tv: 1 nM: 2
662.898929999999950 444.898930000000010
649.805179999999950 360.214290000000010
f: 937 tv: 0 nM: 2
410.183899999999990 432.597109999999990
400.877169999999980 353.903009999999990
f: 937 tv: 1 nM: 2
661.711980000000040 447.367770000000010
648.973750000000000 362.826930000000000
f: 938 tv: 0 nM: 2
408.357449999999970 434.688019999999990
398.910250000000020 355.944459999999990
f: 938 tv: 1 nM: 2
660.769350000000030 450.435430000000000
647.495000000000000 364.834990000000000
f: 939 tv: 0 nM: 2
406.363040000000010 436.667390000000010
397.176480000000030 357.983180000000000
f: 939 tv: 1 nM: 2
659.242679999999950 452.618620000000020
647.000000000000000 367.000000000000000
f: 940 tv: 0 nM: 2
404.545990000000020 438.682009999999990
395.873809999999990 359.873809999999990
f: 940 tv: 1 nM: 2
658.750000000000000 454.778380000000030
645.735289999999960 369.467130000000000
f: 941 tv: 0 nM: 2
402.774049999999990 440.236389999999970
394.024990000000000 361.443179999999980
f: 941 tv: 1 nM: 2
657.101070000000050 456.898930000000010
644.493100000000030 371.375850000000010
f: 942 tv: 0 nM: 2
400.944459999999990 442.337310000000000
392.704560000000010 363.047520000000020
f: 942 tv: 1 nM: 2
656.400330000000050 459.136810000000030
643.300349999999980 373.300349999999980
f: 943 tv: 0 nM: 2
399.000000000000000 444.000000000000000
391.226749999999980 364.897280000000020
f: 943 tv: 1 nM: 2
655.100770000000010 461.391790000000010
642.179499999999960 375.484890000000010
f: 944 tv: 0 nM: 2
397.252140000000000 445.910250000000020
389.361110000000000 366.666659999999980
f: 944 tv: 1 nM: 2
654.189939999999980 463.600370000000000
641.026250000000000 377.305940000000020
f: 945 tv: 0 nM: 2
396.009580000000030 447.720090000000030
388.126190000000010 368.126190000000010
f: 945 tv: 1 nM: 2
653.053829999999950 465.542300000000010
639.748230000000040 379.357390000000010
f: 946 tv: 0 nM: 2
394.738099999999970 448.773799999999990
387.000000000000000 370.000000000000000
f: 946 tv: 1 nM: 2
651.598209999999990 467.358920000000010
638.251650000000040 381.205600000000000
f: 947 tv: 0 nM: 2
393.089749999999980 450.055540000000010
385.495909999999980 371.122950000000000
f: 947 tv: 1 nM: 2
650.435359999999950 469.200679999999980
637.000000000000000 383.000000000000000
f: 948 tv: 0 nM: 2
392.101839999999980 451.629639999999990
384.983180000000000 372.142850000000010
f: 948 tv: 1 nM: 2
648.926019999999990 470.940159999999990
635.801640000000020 384.721679999999990
f: 949 tv: 0 nM: 2
391.113279999999970 452.562500000000000
383.343509999999980 373.461389999999990
f: 949 tv: 1 nM: 2
647.610350000000040 472.551730000000020
634.299319999999970 386.513610000000030
f: 950 tv: 0 nM: 2
390.046110000000000 453.788850000000020
382.769679999999990 374.588590000000010
f: 950 tv: 1 nM: 2
646.983089999999950 473.580840000000020
633.066770000000020 387.573640000000010
f: 951 tv: 0 nM: 2
389.491269999999990 454.301300000000030
382.000000000000000 375.825589999999980
f: 951 tv: 1 nM: 2
645.000000000000000 475.000000000000000
631.583859999999960 388.807560000000020
f: 952 tv: 0 nM: 2
388.770330000000000 455.457310000000010
381.113279999999970 376.562500000000000
f: 952 tv: 1 nM: 2
644.019099999999980 476.335080000000000
630.205140000000030 390.198730000000010
f: 953 tv: 0 nM: 2
388.353209999999990 456.100919999999970
380.485779999999980 377.310970000000000
f: 953 tv: 1 nM: 2
643.000000000000000 477.000000000000000
629.000000000000000 391.000000000000000
f: 954 tv: 0 nM: 2
387.435940000000020 456.497930000000000
380.346799999999970 378.038299999999990
f: 954 tv: 1 nM: 2
641.774480000000040 477.935299999999980
627.411560000000010 392.394560000000010
f: 955 tv: 0 nM: 2
387.021000000000020 457.238560000000010
379.106569999999980 378.454929999999990
f: 955 tv: 1 nM: 2
640.739439999999950 478.711270000000010
625.944460000000050 392.771239999999980
f: 956 tv: 0 nM: 2
386.802860000000010 457.319090000000020
378.701599999999980 379.076599999999980
f: 956 tv: 1 nM: 2
639.101070000000050 479.101069999999990
624.884770000000000 393.250000000000000
f: 957 tv: 0 nM: 2
386.000000000000000 457.912050000000020
378.006800000000000 379.434079999999990
f: 957 tv: 1 nM: 2
637.691900000000030 479.491210000000020
623.040219999999980 394.680079999999980
f: 958 tv: 0 nM: 2
385.365200000000020 457.965210000000010
377.072659999999980 379.927340000000020
f: 958 tv: 1 nM: 2
636.227110000000040 480.308110000000000
621.362370000000060 394.764799999999980
f: 959 tv: 0 nM: 2
385.000000000000000 458.000000000000000
377.000000000000000 380.000000000000000
f: 959 tv: 1 nM: 2
635.000000000000000 480.793490000000020
620.085019999999990 395.187070000000010
f: 960 tv: 0 nM: 2
384.910250000000020 458.055540000000010
376.620450000000010 380.161380000000010
f: 960 tv: 1 nM: 2
633.796200000000000 480.741420000000010
618.955870000000000 395.463230000000010
f: 961 tv: 0 nM: 2
384.819489999999970 458.195010000000020
375.919800000000010 380.169800000000010
f: 961 tv: 1 nM: 2
632.308719999999990 480.899319999999990
617.108950000000050 395.876770000000020
f: 962 tv: 0 nM: 2
384.549770000000020 458.218630000000020
376.000000000000000 380.254820000000000
f: 962 tv: 1 nM: 2
631.059880000000020 481.073939999999990
615.203549999999950 396.632139999999990
f: 963 tv: 0 nM: 2
384.209690000000020 458.165889999999990
375.269679999999990 380.856290000000000
f: 963 tv: 1 nM: 2
629.178040000000010 481.149290000000010
613.916140000000040 396.738249999999990
f: 964 tv: 0 nM: 2
384.080199999999990 458.169800000000010
375.201230000000010 380.689030000000000
f: 964 tv: 1 nM: 2
627.780150000000050 481.269499999999990
612.057069999999950 396.778529999999990
f: 965 tv: 0 nM: 2
383.365200000000020 457.965210000000010
374.862910000000000 380.862910000000000
f: 965 tv: 1 nM: 2
626.927789999999960 481.198150000000000
610.821959999999990 396.958620000000000
f: 966 tv: 0 nM: 2
383.314730000000000 458.082580000000010
374.725799999999990 381.000000000000000
f: 966 tv: 1 nM: 2
625.107120000000010 481.149990000000000
609.059880000000020 396.926060000000010
f: 967 tv: 0 nM: 2
383.303890000000020 457.885769999999980
374.604339999999980 380.875980000000030
f: 967 tv: 1 nM: 2
623.444640000000050 481.058929999999980
607.278559999999970 396.924989999999980
f: 968 tv: 0 nM: 2
383.185850000000020 457.685850000000020
374.024659999999980 380.618830000000000
f: 968 tv: 1 nM: 2
622.144840000000040 480.806890000000010
606.000000000000000 396.855160000000010
f: 969 tv: 0 nM: 2
383.010499999999980 456.947479999999980
374.519839999999990 380.306150000000000
f: 969 tv: 1 nM: 2
620.850770000000010 480.645510000000000
604.771910000000050 396.771909999999990
f: 970 tv: 0 nM: 2
383.149990000000000 456.529999999999970
374.000000000000000 380.166659999999980
f: 970 tv: 1 nM: 2
619.019900000000010 480.113560000000010
602.952210000000040 396.713230000000010
f: 971 tv: 0 nM: 2
383.000000000000000 456.000000000000000
373.646790000000010 380.055049999999990
f: 971 tv: 1 nM: 2
617.429080000000000 479.369419999999990
601.118590000000040 396.589420000000020
f: 972 tv: 0 nM: 2
382.984440000000010 455.471099999999980
373.515499999999970 379.360630000000010
f: 972 tv: 1 nM: 2
615.860540000000010 478.820650000000000
599.278199999999970 395.762630000000000
f: 973 tv: 0 nM: 2
383.109379999999990 454.252230000000000
373.876160000000030 378.711000000000010
f: 973 tv: 1 nM: 2
614.619509999999990 478.369480000000010
597.914980000000010 395.098630000000010
f: 974 tv: 0 nM: 2
383.000000000000000 454.000000000000000
373.819920000000020 378.206180000000020
f: 974 tv: 1 nM: 2
613.009519999999950 477.509549999999990
596.535160000000020 394.801850000000000
f: 975 tv: 0 nM: 2
382.853459999999980 453.327580000000010
373.472469999999990 377.949549999999990
f: 975 tv: 1 nM: 2
611.000000000000000 476.793490000000020
594.910579999999980 394.742709999999990
f: 976 tv: 0 nM: 2
383.089749999999980 452.055540000000010
373.812810000000010 377.492889999999990
f: 976 tv: 1 nM: 2
609.170709999999990 476.000000000000000
593.053829999999950 393.542300000000010
f: 977 tv: 0 nM: 2
382.790250000000010 451.832640000000030
373.197780000000020 376.346679999999990
f: 977 tv: 1 nM: 2
607.287600000000000 475.280089999999970
591.101070000000050 393.101069999999990
f: 978 tv: 0 nM: 2
382.879030000000000 450.693539999999980
373.092930000000020 375.942470000000010
f: 978 tv: 1 nM: 2
605.393919999999980 474.632569999999990
589.126890000000000 392.660460000000000
f: 979 tv: 0 nM: 2
382.236719999999990 449.958919999999980
372.967960000000010 374.959409999999990
f: 979 tv: 1 nM: 2
604.471859999999990 473.654630000000000
587.382569999999990 392.020230000000030
f: 980 tv: 0 nM: 2
382.110599999999980 448.942380000000010
372.782899999999980 374.041659999999980
f: 980 tv: 1 nM: 2
602.217220000000000 472.975399999999980
585.862489999999980 391.223209999999990
f: 981 tv: 0 nM: 2
381.915010000000000 448.084990000000000
372.584110000000010 373.956819999999990
f: 981 tv: 1 nM: 2
600.040960000000040 472.407320000000030
584.089910000000030 390.816559999999980
f: 982 tv: 0 nM: 2
381.862059999999990 447.692110000000010
372.270840000000020 373.062500000000000
f: 982 tv: 1 nM: 2
598.591249999999950 471.214290000000010
582.268310000000040 390.146729999999990
f: 983 tv: 0 nM: 2
381.437810000000010 446.153110000000030
372.000000000000000 372.166659999999980
f: 983 tv: 1 nM: 2
596.092220000000000 470.694669999999970
580.559809999999970 389.399630000000000
f: 984 tv: 0 nM: 2
380.837830000000000 445.941440000000000
371.915010000000000 371.915010000000000
f: 984 tv: 1 nM: 2
594.000000000000000 469.912050000000020
578.339169999999970 388.849640000000020
f: 985 tv: 0 nM: 2
380.491060000000000 444.973209999999990
371.237849999999980 371.407780000000000
f: 985 tv: 1 nM: 2
591.523440000000050 469.082029999999970
576.454529999999980 388.029630000000000
f: 986 tv: 0 nM: 2
380.084990000000000 444.084990000000000
371.000000000000000 370.461909999999990
f: 986 tv: 1 nM: 2
589.358520000000000 468.498049999999980
574.719240000000010 387.453860000000020
f: 987 tv: 0 nM: 2
379.846920000000010 443.826540000000020
370.877169999999980 370.096990000000010
f: 987 tv: 1 nM: 2
587.260310000000000 467.946289999999980
572.852970000000030 387.077209999999980
f: 988 tv: 0 nM: 2
379.177340000000020 442.626070000000030
370.131190000000000 369.868810000000000
f: 988 tv: 1 nM: 2
585.192750000000050 467.269070000000000
570.771910000000050 386.742709999999990
f: 989 tv: 0 nM: 2
378.685270000000000 441.997770000000000
369.908880000000010 369.467989999999990
f: 989 tv: 1 nM: 2
583.079529999999980 466.575740000000000
568.636719999999970 386.429689999999990
f: 990 tv: 0 nM: 2
377.982669999999980 441.700499999999980
369.912690000000000 368.640199999999990
f: 990 tv: 1 nM: 2
580.913210000000050 465.929750000000010
566.972660000000020 385.875000000000000
f: 991 tv: 0 nM: 2
378.087949999999980 440.618100000000030
369.243200000000000 368.161380000000010
f: 991 tv: 1 nM: 2
579.053829999999950 465.542300000000010
564.986819999999970 385.415410000000010
f: 992 tv: 0 nM: 2
377.868810000000000 440.131190000000000
369.579439999999980 368.060760000000020
f: 992 tv: 1 nM: 2
576.840580000000050 465.143710000000000
562.791380000000000 385.171049999999980
f: 993 tv: 0 nM: 2
377.550749999999990 439.802030000000000
369.000000000000000 367.800869999999970
f: 993 tv: 1 nM: 2
574.719730000000030 464.950740000000000
560.985050000000000 384.817169999999980
f: 994 tv: 0 nM: 2
376.219699999999990 439.800509999999970
368.720980000000000 367.783480000000000
f: 994 tv: 1 nM: 2
572.681270000000040 464.505740000000000
559.141790000000010 384.817169999999980
f: 995 tv: 0 nM: 2
375.982669999999980 439.700499999999980
368.103029999999990 367.477390000000010
f: 995 tv: 1 nM: 2
570.430299999999990 464.360660000000000
557.186100000000010 384.843990000000020
f: 996 tv: 0 nM: 2
375.788239999999970 438.923520000000000
367.941989999999980 367.099460000000020
f: 996 tv: 1 nM: 2
568.000000000000000 464.000000000000000
555.185299999999980 384.704619999999980
f: 997 tv: 0 nM: 2
375.000000000000000 438.173279999999980
367.947510000000020 367.193359999999980
f: 997 tv: 1 nM: 2
565.873780000000010 463.873809999999990
553.276920000000020 384.696170000000000
f: 998 tv: 0 nM: 2
374.738519999999990 437.899080000000030
367.680330000000030 366.890719999999990
f: 998 tv: 1 nM: 2
563.595640000000000 463.804350000000000
551.789369999999960 384.417019999999980
f: 999 tv: 0 nM: 2
374.084990000000000 437.915010000000000
367.531859999999990 366.296569999999970
f: 999 tv: 1 nM: 2
561.487300000000000 463.661009999999980
550.715450000000030 384.190369999999970
f: 1000 tv: 0 nM: 2
373.837620000000020 437.621120000000020
367.192659999999990 366.188080000000010
f: 1000 tv: 1 nM: 2
559.434629999999970 463.130769999999980
548.810489999999960 384.120970000000000
f: 1001 tv: 0 nM: 2
373.898930000000010 437.000000000000000
366.391419999999980 365.952029999999980
f: 1001 tv: 1 nM: 2
557.354190000000020 462.500000000000000
547.000000000000000 384.000000000000000
f: 1002 tv: 0 nM: 2
373.670230000000000 436.090419999999990
366.757659999999990 365.793360000000010
f: 1002 tv: 1 nM: 2
555.182620000000040 461.904360000000000
545.086789999999950 383.929750000000010
f: 1003 tv: 0 nM: 2
372.535709999999990 435.711549999999990
366.335109999999990 365.558499999999980
f: 1003 tv: 1 nM: 2
553.269229999999990 461.833340000000020
543.221990000000010 383.470000000000030
f: 1004 tv: 0 nM: 2
372.319279999999990 435.000000000000000
366.149720000000000 364.920900000000020
f: 1004 tv: 1 nM: 2
551.338679999999950 461.116940000000000
542.578129999999990 382.917970000000030
f: 1005 tv: 0 nM: 2
372.000000000000000 434.000000000000000
366.153079999999990 364.173459999999980
f: 1005 tv: 1 nM: 2
549.101679999999990 460.219910000000030
541.000000000000000 382.000000000000000
f: 1006 tv: 0 nM: 2
372.203129999999990 433.734379999999990
366.166659999999980 364.000000000000000
f: 1006 tv: 1 nM: 2
547.209719999999950 459.832640000000030
539.122859999999950 381.903009999999990
f: 1007 tv: 0 nM: 2
372.067720000000010 432.088529999999990
366.160000000000030 363.670009999999990
f: 1007 tv: 1 nM: 2
545.564030000000000 458.762389999999980
538.113039999999960 381.000000000000000
f: 1008 tv: 0 nM: 2
371.846920000000010 431.826540000000020
365.932279999999990 362.088529999999990
f: 1008 tv: 1 nM: 2
544.035709999999990 457.873809999999990
537.000000000000000 380.117279999999990
f: 1009 tv: 0 nM: 2
372.028349999999990 430.203610000000030
366.153079999999990 361.826540000000020
f: 1009 tv: 1 nM: 2
542.099119999999970 456.810819999999980
535.350400000000040 379.752140000000000
f: 1010 tv: 0 nM: 2
371.809140000000010 429.604829999999990
366.215910000000010 360.664760000000000
f: 1010 tv: 1 nM: 2
540.721009999999980 455.783480000000000
534.068670000000000 378.358369999999980
f: 1011 tv: 0 nM: 2
371.932279999999990 427.911470000000010
366.365389999999990 359.689570000000000
f: 1011 tv: 1 nM: 2
539.000000000000000 454.000000000000000
533.126039999999990 377.721070000000000
