# Supplementary material for: Action Sport Cameras as an Instrument to Perform a 3D Underwater Motion Analysis
Source: PLoS One. 2016 Aug 11;11(8):e0160490. doi: 10.1371/journal.pone.0160490 (PMC4981397; doi:10.1371/journal.pone.0160490)
Supplement: S1 Supporting Information — S1.1_Calibration Quality > S1.1.1_Underwater > S1.1.1.1_Highres > S1.1.1.1.1_Calibration > File A. This is the BUNDLE_CameraParameters. This is the camera calibration parameters. File B. This is the Triad. This is the 2D coordinates of the waterproof orthogonal triad structure carrying nine spherical black markers. File C. This is the WandCalibration. This is the 2D coordinates of the wand structure carrying one spherical black marker. S1.1.1.1.2_Accuracy > File D. This is the Trial_1. This is the 2D coordinates of the first rigid bar test acquisition, carrying two markers at known distance. File E. This is the Trial_2. This is the 2D coordinates of the second rigid bar test acquisition, carrying two markers at known distance. File F. This is the Trial_3. This is the 2D coordinates of the third rigid bar test acquisition, carrying two markers at known distance. File G. This is the Trial_4. This is the 2D coordinates of the fourth rigid bar test acquisition, carrying two markers at known distance. File H. This is the Trial_5. This is the 2D coordinates of the fifth rigid bar test acquisition, carrying two markers at known distance. File I. This is the MotionSequence3D_Trial_1. This is the 3D coordinates of the first rigid bar test acquisition. File J. This is the MotionSequence3D_Trial_2. This is the 3D coordinates of the second rigid bar test acquisition. File K. This is the MotionSequence3D_Trial_3. This is the 3D coordinates of the third rigid bar test acquisition. File L. This is the MotionSequence3D_Trial_4. This is the 3D coordinates of the fourth rigid bar test acquisition. File M. This is the MotionSequence3D_Trial_5. This is the 3D coordinates of the fifth rigid bar test acquisition. S1.1.1.2_Lowres > S1.1.1.2.1_Calibration > File N. This is the BUNDLE_CameraParameters. This is the camera calibration parameters. File O. This is the Triad. This is the 2D coordinates of the waterproof orthogonal triad structure carrying nine spherical black markers. File P. Th [file pone.0160490.s001.zip › S1_SupportingInformation/S1.1_Calibration_Quality/S1.1.1_Underwater/S1.1.1.2_Lowres/S1.1.1.2.2_Accuracy/File S.txt]

1042 2
f: 0 tv: 0 nM: 2
0.000000000000000 0.000000000000000
0.000000000000000 0.000000000000000
f: 0 tv: 1 nM: 2
0.000000000000000 0.000000000000000
0.000000000000000 0.000000000000000
f: 1 tv: 0 nM: 2
381.750000000000000 409.500000000000000
376.250000000000000 345.500000000000000
f: 1 tv: 1 nM: 2
531.750000000000000 432.500000000000000
532.000000000000000 360.750000000000000
f: 2 tv: 0 nM: 2
378.098850000000030 409.488369999999970
372.372220000000030 345.394439999999970
f: 2 tv: 1 nM: 2
527.978460000000040 432.224879999999980
528.817379999999960 360.000000000000000
f: 3 tv: 0 nM: 2
375.953770000000020 409.505769999999980
370.190859999999990 345.604829999999990
f: 3 tv: 1 nM: 2
525.670290000000020 432.959470000000010
527.000000000000000 360.000000000000000
f: 4 tv: 0 nM: 2
373.140960000000010 409.715419999999990
368.002630000000010 345.523680000000010
f: 4 tv: 1 nM: 2
523.000000000000000 433.800869999999970
524.842409999999970 360.796200000000000
f: 5 tv: 0 nM: 2
370.161769999999990 409.967649999999990
365.744750000000010 345.702639999999970
f: 5 tv: 1 nM: 2
520.696109999999980 433.790959999999980
522.680420000000030 361.367399999999980
f: 6 tv: 0 nM: 2
367.823030000000020 409.778079999999990
362.500000000000000 345.663050000000000
f: 6 tv: 1 nM: 2
518.464600000000020 434.205199999999990
520.859919999999990 361.756469999999980
f: 7 tv: 0 nM: 2
364.378480000000020 410.475709999999990
360.378879999999980 346.048979999999970
f: 7 tv: 1 nM: 2
516.391169999999990 435.627320000000000
518.910279999999940 361.944459999999990
f: 8 tv: 0 nM: 2
361.834380000000010 410.734379999999990
358.000000000000000 346.000000000000000
f: 8 tv: 1 nM: 2
513.919800000000010 435.830199999999990
516.806820000000020 362.734860000000030
f: 9 tv: 0 nM: 2
359.162080000000000 410.862059999999990
355.802340000000020 346.168610000000000
f: 9 tv: 1 nM: 2
512.280939999999990 436.487120000000000
515.213989999999970 363.077999999999970
f: 10 tv: 0 nM: 2
356.209870000000020 411.000000000000000
353.311770000000020 346.717649999999990
f: 10 tv: 1 nM: 2
510.000000000000000 437.565000000000000
513.447810000000000 363.804350000000000
f: 11 tv: 0 nM: 2
353.734739999999990 411.045750000000000
350.851720000000000 346.979310000000000
f: 11 tv: 1 nM: 2
507.776029999999990 437.941160000000020
511.699130000000030 363.840700000000030
f: 12 tv: 0 nM: 2
350.404909999999970 411.291409999999980
348.211760000000030 346.923520000000000
f: 12 tv: 1 nM: 2
505.574610000000010 439.104490000000000
510.269229999999990 364.724699999999980
f: 13 tv: 0 nM: 2
348.113650000000010 412.301150000000010
345.893070000000020 347.034670000000010
f: 13 tv: 1 nM: 2
504.382870000000030 439.761259999999990
508.940310000000010 365.022400000000000
f: 14 tv: 0 nM: 2
345.560000000000000 412.720000000000030
343.361910000000020 347.766660000000000
f: 14 tv: 1 nM: 2
502.467350000000010 440.756289999999980
507.432770000000000 365.827729999999970
f: 15 tv: 0 nM: 2
342.265260000000010 412.954250000000000
341.361910000000020 347.766660000000000
f: 15 tv: 1 nM: 2
500.790250000000010 441.832640000000030
506.503969999999980 366.246030000000020
f: 16 tv: 0 nM: 2
340.000000000000000 413.134279999999990
339.383179999999980 347.920560000000020
f: 16 tv: 1 nM: 2
499.217100000000020 442.041659999999980
505.044339999999980 367.145170000000010
f: 17 tv: 0 nM: 2
336.954250000000000 413.734739999999990
336.574189999999990 348.189570000000000
f: 17 tv: 1 nM: 2
497.973689999999980 443.736850000000000
504.405730000000010 367.467220000000000
f: 18 tv: 0 nM: 2
334.522580000000000 414.783880000000010
335.275390000000020 348.818179999999980
f: 18 tv: 1 nM: 2
496.800410000000000 444.072970000000000
503.170750000000000 368.000000000000000
f: 19 tv: 0 nM: 2
332.055240000000030 414.956390000000000
333.229310000000000 348.894900000000010
f: 19 tv: 1 nM: 2
495.413050000000000 445.673920000000010
502.761439999999990 368.761439999999990
f: 20 tv: 0 nM: 2
329.809140000000010 415.604829999999990
330.536250000000000 349.585480000000020
f: 20 tv: 1 nM: 2
494.823519999999970 446.016820000000000
501.439390000000000 369.675320000000000
f: 21 tv: 0 nM: 2
327.809140000000010 416.029569999999980
328.767670000000010 349.712130000000000
f: 21 tv: 1 nM: 2
493.316250000000030 447.717960000000010
501.086790000000010 369.929750000000010
f: 22 tv: 0 nM: 2
325.384160000000010 416.817079999999980
326.934360000000030 349.747470000000020
f: 22 tv: 1 nM: 2
492.910250000000020 448.055540000000010
500.752749999999990 370.648349999999990
f: 23 tv: 0 nM: 2
323.078950000000020 417.105259999999990
325.696230000000010 350.142490000000010
f: 23 tv: 1 nM: 2
492.218349999999990 449.285709999999990
500.335750000000020 370.941620000000000
f: 24 tv: 0 nM: 2
320.917480000000010 417.611659999999970
323.821230000000010 350.594969999999990
f: 24 tv: 1 nM: 2
491.176480000000030 449.873960000000010
499.478270000000010 371.634400000000030
f: 25 tv: 0 nM: 2
319.420259999999980 418.680970000000000
322.000000000000000 350.913790000000010
f: 25 tv: 1 nM: 2
490.853850000000020 450.649990000000000
499.242430000000010 372.329560000000010
f: 26 tv: 0 nM: 2
317.788239999999970 418.923520000000000
319.953129999999990 351.479159999999980
f: 26 tv: 1 nM: 2
490.777069999999980 451.835420000000000
499.298859999999990 372.599609999999980
f: 27 tv: 0 nM: 2
315.750000000000000 419.194459999999990
318.692139999999990 351.756959999999990
f: 27 tv: 1 nM: 2
490.776459999999990 452.194120000000000
499.257290000000010 372.910579999999980
f: 28 tv: 0 nM: 2
313.734379999999990 419.796879999999990
317.560389999999980 351.954099999999980
f: 28 tv: 1 nM: 2
490.834720000000000 453.727260000000000
499.089690000000020 373.364500000000020
f: 29 tv: 0 nM: 2
311.878879999999980 420.399479999999980
316.398070000000020 352.082519999999990
f: 29 tv: 1 nM: 2
490.784269999999990 453.961700000000010
499.649659999999980 373.617950000000010
f: 30 tv: 0 nM: 2
310.718410000000010 420.844730000000030
315.387819999999980 352.082920000000000
f: 30 tv: 1 nM: 2
490.660460000000000 454.873139999999980
500.170070000000010 374.459169999999970
f: 31 tv: 0 nM: 2
309.057129999999970 421.500000000000000
314.049989999999980 352.486850000000000
f: 31 tv: 1 nM: 2
490.893950000000020 455.477260000000000
500.605900000000020 374.644099999999980
f: 32 tv: 0 nM: 2
308.000000000000000 421.833340000000020
313.223389999999990 352.882970000000000
f: 32 tv: 1 nM: 2
491.198150000000000 456.464810000000000
501.154940000000010 374.711270000000010
f: 33 tv: 0 nM: 2
306.200499999999980 422.152280000000020
312.745940000000020 353.051359999999990
f: 33 tv: 1 nM: 2
491.916110000000000 456.738249999999990
501.796229999999980 374.741420000000010
f: 34 tv: 0 nM: 2
305.946010000000000 422.957400000000010
311.936860000000020 353.608580000000020
f: 34 tv: 1 nM: 2
492.926060000000010 457.059849999999980
502.765109999999990 375.016790000000010
f: 35 tv: 0 nM: 2
304.752630000000010 423.263150000000000
311.502320000000000 353.655089999999970
f: 35 tv: 1 nM: 2
493.294010000000010 457.894009999999980
503.221830000000010 375.073939999999990
f: 36 tv: 0 nM: 2
303.935000000000000 423.745000000000000
310.849550000000020 353.650449999999980
f: 36 tv: 1 nM: 2
494.738099999999970 458.494509999999990
504.898930000000010 375.101069999999990
f: 37 tv: 0 nM: 2
303.234100000000010 423.938629999999990
310.844020000000000 353.555049999999990
f: 37 tv: 1 nM: 2
495.242709999999990 458.618620000000020
505.784089999999990 375.147740000000000
f: 38 tv: 0 nM: 2
302.546569999999970 424.276950000000000
310.212190000000020 353.848790000000010
f: 38 tv: 1 nM: 2
496.898930000000010 458.898930000000010
506.815699999999990 375.257290000000010
f: 39 tv: 0 nM: 2
302.002529999999980 424.659089999999990
310.255800000000020 353.876739999999980
f: 39 tv: 1 nM: 2
497.772890000000020 459.879759999999980
508.616730000000020 375.357149999999990
f: 40 tv: 0 nM: 2
301.905489999999990 425.340790000000030
310.212190000000020 353.878049999999970
f: 40 tv: 1 nM: 2
499.111940000000000 460.347019999999990
509.132720000000010 375.600010000000000
f: 41 tv: 0 nM: 2
301.982669999999980 425.700499999999980
310.584110000000010 354.043180000000010
f: 41 tv: 1 nM: 2
500.958620000000000 460.821930000000010
511.007290000000010 376.036499999999990
f: 42 tv: 0 nM: 2
302.000000000000000 425.833340000000020
310.720980000000000 354.118319999999980
f: 42 tv: 1 nM: 2
502.505130000000010 460.974300000000030
512.836300000000050 376.602510000000000
f: 43 tv: 0 nM: 2
302.084990000000000 426.084990000000000
311.056820000000020 354.334110000000010
f: 43 tv: 1 nM: 2
503.954560000000010 461.220280000000000
514.350519999999960 376.561460000000010
f: 44 tv: 0 nM: 2
302.429350000000000 426.972840000000020
311.422579999999980 354.904879999999990
f: 44 tv: 1 nM: 2
505.870299999999990 461.915410000000010
516.081729999999990 376.745090000000000
f: 45 tv: 0 nM: 2
303.000000000000000 427.538090000000010
312.418150000000030 354.904879999999990
f: 45 tv: 1 nM: 2
508.000000000000000 462.459169999999970
517.959169999999970 376.663270000000010
f: 46 tv: 0 nM: 2
303.720309999999980 427.868810000000000
313.325010000000020 355.565920000000010
f: 46 tv: 1 nM: 2
509.916110000000000 462.738249999999990
519.289490000000000 376.778959999999980
f: 47 tv: 0 nM: 2
304.000000000000000 427.833340000000020
314.090239999999990 355.648770000000010
f: 47 tv: 1 nM: 2
511.250000000000000 462.884770000000000
521.243830000000000 376.757970000000000
f: 48 tv: 0 nM: 2
305.182619999999990 428.000000000000000
315.886349999999990 355.714659999999980
f: 48 tv: 1 nM: 2
513.798040000000010 462.887420000000020
523.495000000000000 376.788329999999970
f: 49 tv: 0 nM: 2
305.888610000000030 428.299500000000020
316.497770000000000 355.881680000000020
f: 49 tv: 1 nM: 2
515.859069999999970 463.114109999999980
525.262079999999970 376.834470000000010
f: 50 tv: 0 nM: 2
307.223630000000010 428.638179999999980
317.356510000000010 355.782620000000010
f: 50 tv: 1 nM: 2
518.227899999999980 463.057830000000020
527.545589999999950 376.714540000000000
f: 51 tv: 0 nM: 2
308.620850000000020 429.258300000000020
319.072659999999980 355.927340000000020
f: 51 tv: 1 nM: 2
520.498230000000040 462.962370000000020
529.467470000000050 376.720890000000000
f: 52 tv: 0 nM: 2
310.000000000000000 429.745180000000000
320.685270000000000 356.002230000000000
f: 52 tv: 1 nM: 2
522.459529999999970 463.044010000000010
531.173099999999980 376.826930000000000
f: 53 tv: 0 nM: 2
311.953890000000000 429.788850000000020
322.350709999999990 356.016599999999980
f: 53 tv: 1 nM: 2
524.836300000000050 462.973020000000020
533.158999999999990 376.807430000000010
f: 54 tv: 0 nM: 2
313.279020000000000 429.649569999999980
323.918270000000010 355.918270000000010
f: 54 tv: 1 nM: 2
526.836300000000050 462.973020000000020
535.152100000000020 376.812929999999990
f: 55 tv: 0 nM: 2
315.094600000000010 429.855860000000010
325.833340000000020 356.000000000000000
f: 55 tv: 1 nM: 2
528.505000000000000 462.788329999999970
537.163699999999950 376.548549999999980
f: 56 tv: 0 nM: 2
316.901860000000000 429.869170000000000
327.830199999999990 356.080199999999990
f: 56 tv: 1 nM: 2
530.778379999999970 462.750000000000000
539.153869999999980 376.412080000000000
f: 57 tv: 0 nM: 2
319.192659999999990 429.775240000000000
329.668240000000030 356.007110000000010
f: 57 tv: 1 nM: 2
532.773249999999960 462.195740000000000
541.110469999999960 375.696620000000000
f: 58 tv: 0 nM: 2
320.852260000000000 429.747740000000020
331.629730000000000 355.955199999999990
f: 58 tv: 1 nM: 2
534.650210000000020 461.465210000000010
542.844180000000050 375.380429999999990
f: 59 tv: 0 nM: 2
323.888610000000030 429.700499999999980
333.953890000000000 355.788850000000020
f: 59 tv: 1 nM: 2
536.087400000000000 461.178310000000010
545.000000000000000 375.000000000000000
f: 60 tv: 0 nM: 2
325.936280000000010 429.656859999999990
335.953890000000000 355.788850000000020
f: 60 tv: 1 nM: 2
537.883420000000000 460.775330000000000
546.829830000000020 374.894749999999990
f: 61 tv: 0 nM: 2
327.969389999999980 429.556120000000020
338.081729999999990 355.918270000000010
f: 61 tv: 1 nM: 2
539.650330000000050 460.472019999999990
548.217470000000050 374.693480000000020
f: 62 tv: 0 nM: 2
330.171110000000000 429.275390000000020
340.328579999999990 355.942870000000030
f: 62 tv: 1 nM: 2
541.128969999999980 459.894839999999990
549.876769999999960 374.548220000000010
f: 63 tv: 0 nM: 2
332.933319999999980 428.538090000000010
342.949549999999990 355.826750000000000
f: 63 tv: 1 nM: 2
542.940119999999980 458.926060000000010
551.201109999999970 373.558260000000020
f: 64 tv: 0 nM: 2
335.243200000000000 428.161380000000010
345.145080000000010 355.783480000000000
f: 64 tv: 1 nM: 2
544.636049999999950 458.636019999999970
552.952880000000050 373.228270000000010
f: 65 tv: 0 nM: 2
337.868810000000000 427.868810000000000
347.397740000000000 355.684079999999990
f: 65 tv: 1 nM: 2
545.716310000000020 457.226960000000020
554.533450000000020 372.867950000000010
f: 66 tv: 0 nM: 2
340.113650000000010 427.714659999999980
349.837890000000020 355.283110000000020
f: 66 tv: 1 nM: 2
547.149289999999950 456.821930000000010
556.033450000000020 372.586270000000010
f: 67 tv: 0 nM: 2
342.983180000000000 427.487979999999990
352.165860000000010 354.497590000000000
f: 67 tv: 1 nM: 2
548.916020000000000 455.932009999999990
557.261169999999990 371.399260000000030
f: 68 tv: 0 nM: 2
345.500000000000000 426.434779999999990
354.687230000000000 354.138759999999990
f: 68 tv: 1 nM: 2
550.364990000000030 454.934300000000010
559.000000000000000 371.000000000000000
f: 69 tv: 0 nM: 2
348.126190000000010 426.035709999999990
357.182619999999990 353.904360000000000
f: 69 tv: 1 nM: 2
551.170709999999990 454.000000000000000
560.656979999999980 370.315890000000020
f: 70 tv: 0 nM: 2
350.250000000000000 425.750000000000000
359.466520000000000 353.765629999999990
f: 70 tv: 1 nM: 2
553.000000000000000 452.793490000000020
561.918459999999980 369.219209999999980
f: 71 tv: 0 nM: 2
353.649690000000020 424.874270000000020
362.000000000000000 353.369779999999990
f: 71 tv: 1 nM: 2
554.743709999999960 451.794130000000000
563.000000000000000 368.850010000000000
f: 72 tv: 0 nM: 2
355.932279999999990 424.088529999999990
364.620450000000010 352.079560000000010
f: 72 tv: 1 nM: 2
555.318729999999960 450.505740000000000
564.780880000000020 367.894409999999990
f: 73 tv: 0 nM: 2
358.598570000000000 423.810090000000000
367.162170000000000 352.058560000000000
f: 73 tv: 1 nM: 2
557.086789999999950 449.805790000000000
566.424499999999970 366.924530000000000
f: 74 tv: 0 nM: 2
361.788239999999970 422.923520000000000
369.953890000000000 351.788850000000020
f: 74 tv: 1 nM: 2
558.929750000000010 448.092379999999990
567.161560000000010 366.326930000000000
f: 75 tv: 0 nM: 2
364.153079999999990 422.000000000000000
372.514279999999990 351.552370000000000
f: 75 tv: 1 nM: 2
560.488460000000030 446.884610000000010
568.821959999999990 365.041380000000000
f: 76 tv: 0 nM: 2
367.500000000000000 421.663050000000000
375.228580000000020 350.395230000000030
f: 76 tv: 1 nM: 2
561.176450000000050 445.873960000000010
570.588259999999990 364.797790000000020
f: 77 tv: 0 nM: 2
369.948910000000010 421.341400000000020
377.915010000000000 349.915010000000000
f: 77 tv: 1 nM: 2
563.078250000000030 444.875949999999990
572.075500000000030 363.858490000000020
f: 78 tv: 0 nM: 2
372.266300000000000 420.032620000000010
380.046110000000000 349.788850000000020
f: 78 tv: 1 nM: 2
564.913210000000050 443.929750000000010
573.310610000000000 362.920439999999990
f: 79 tv: 0 nM: 2
375.750000000000000 419.750000000000000
383.315519999999990 349.563109999999990
f: 79 tv: 1 nM: 2
566.612920000000030 442.576599999999980
575.090509999999990 361.952670000000010
f: 80 tv: 0 nM: 2
378.211760000000030 418.923520000000000
385.971040000000020 348.497369999999990
f: 80 tv: 1 nM: 2
567.699100000000040 441.840700000000030
576.798160000000050 361.135190000000020
f: 81 tv: 0 nM: 2
381.915010000000000 418.084990000000000
388.437500000000000 348.342499999999970
f: 81 tv: 1 nM: 2
569.303890000000020 440.209049999999990
578.470090000000030 360.119660000000010
f: 82 tv: 0 nM: 2
384.118409999999980 417.881590000000020
391.909580000000010 347.930850000000020
f: 82 tv: 1 nM: 2
571.072630000000000 439.927340000000020
580.352170000000000 359.899990000000000
f: 83 tv: 0 nM: 2
387.632020000000010 417.632020000000010
394.160000000000030 347.670009999999990
f: 83 tv: 1 nM: 2
572.951289999999970 438.023320000000010
581.445500000000040 359.077819999999970
f: 84 tv: 0 nM: 2
390.056210000000020 416.840239999999990
397.532069999999980 347.417109999999980
f: 84 tv: 1 nM: 2
575.087890000000020 437.525120000000020
583.230159999999960 358.289670000000000
f: 85 tv: 0 nM: 2
393.517460000000030 416.453489999999990
399.799440000000000 346.453309999999990
f: 85 tv: 1 nM: 2
577.000000000000000 436.000000000000000
585.197999999999980 357.502009999999980
f: 86 tv: 0 nM: 2
396.118409999999980 415.881590000000020
402.720980000000000 346.042419999999990
f: 86 tv: 1 nM: 2
578.834780000000020 435.713039999999980
587.161560000000010 356.634610000000010
f: 87 tv: 0 nM: 2
399.680729999999980 415.000000000000000
405.486850000000000 345.860540000000010
f: 87 tv: 1 nM: 2
580.730770000000010 434.072659999999980
589.089720000000060 355.944459999999990
f: 88 tv: 0 nM: 2
402.103180000000010 414.296290000000000
408.096920000000010 345.576540000000020
f: 88 tv: 1 nM: 2
582.552190000000000 433.804350000000000
591.121340000000030 355.629700000000010
f: 89 tv: 0 nM: 2
405.604829999999990 414.094089999999990
411.788239999999970 345.076480000000000
f: 89 tv: 1 nM: 2
584.550839999999990 432.525420000000000
593.035160000000020 354.429689999999990
f: 90 tv: 0 nM: 2
408.619320000000020 413.761349999999990
413.972840000000020 345.190220000000010
f: 90 tv: 1 nM: 2
586.790280000000050 431.832640000000030
594.730770000000010 353.833340000000020
f: 91 tv: 0 nM: 2
411.842260000000010 412.877990000000010
416.560330000000020 344.456909999999990
f: 91 tv: 1 nM: 2
588.681460000000020 430.088619999999990
596.556460000000020 353.423400000000020
f: 92 tv: 0 nM: 2
414.615839999999990 412.707310000000010
419.796389999999970 344.203610000000030
f: 92 tv: 1 nM: 2
590.633789999999980 429.712710000000020
598.745909999999980 352.745940000000020
f: 93 tv: 0 nM: 2
418.067720000000010 412.088529999999990
422.479280000000020 343.699490000000030
f: 93 tv: 1 nM: 2
592.892389999999980 428.126590000000020
600.823549999999950 351.873960000000010
f: 94 tv: 0 nM: 2
420.570650000000000 412.141300000000000
425.663050000000000 343.619570000000010
f: 94 tv: 1 nM: 2
594.982610000000020 427.869570000000010
602.821410000000010 351.367639999999990
f: 95 tv: 0 nM: 2
424.102420000000000 411.078309999999990
428.094449999999990 343.322229999999990
f: 95 tv: 1 nM: 2
597.478389999999990 426.531250000000000
604.857420000000050 350.506190000000000
f: 96 tv: 0 nM: 2
427.831360000000020 410.852080000000000
431.599359999999990 342.937900000000010
f: 96 tv: 1 nM: 2
599.379519999999960 425.838619999999990
607.000000000000000 349.886959999999990
f: 97 tv: 0 nM: 2
430.135069999999980 410.531619999999980
433.932279999999990 342.088529999999990
f: 97 tv: 1 nM: 2
601.876949999999970 425.438480000000030
609.151309999999970 349.730259999999990
f: 98 tv: 0 nM: 2
433.184390000000010 410.059390000000010
437.385859999999980 341.923920000000010
f: 98 tv: 1 nM: 2
604.000000000000000 424.000000000000000
611.214839999999980 348.718750000000000
f: 99 tv: 0 nM: 2
436.297360000000030 409.744750000000010
439.915010000000000 341.915010000000000
f: 99 tv: 1 nM: 2
606.111390000000030 423.626250000000030
613.086789999999950 348.070249999999990
f: 100 tv: 0 nM: 2
439.766140000000010 409.766110000000030
442.727719999999980 341.915830000000030
f: 100 tv: 1 nM: 2
608.775880000000030 422.741390000000020
615.868830000000000 347.868810000000000
f: 101 tv: 0 nM: 2
442.796200000000000 409.437500000000000
445.902620000000010 341.523680000000010
f: 101 tv: 1 nM: 2
611.122859999999950 421.903009999999990
617.931209999999960 347.481659999999980
f: 102 tv: 0 nM: 2
445.842260000000010 408.967260000000010
448.096920000000010 341.576540000000020
f: 102 tv: 1 nM: 2
614.109990000000040 421.565000000000000
620.614010000000010 346.359649999999990
f: 103 tv: 0 nM: 2
448.675320000000000 408.967530000000010
451.247500000000000 341.672480000000010
f: 103 tv: 1 nM: 2
616.234190000000010 420.418430000000000
622.817379999999960 346.000000000000000
f: 104 tv: 0 nM: 2
451.920320000000000 408.321440000000000
454.094449999999990 341.322229999999990
f: 104 tv: 1 nM: 2
618.782900000000040 419.861850000000000
625.269229999999990 345.927340000000020
f: 105 tv: 0 nM: 2
455.170900000000020 408.322780000000020
457.680729999999980 341.000000000000000
f: 105 tv: 1 nM: 2
621.784970000000040 419.637299999999980
627.889950000000000 345.528720000000020
f: 106 tv: 0 nM: 2
458.108830000000010 408.067659999999990
460.000000000000000 340.753019999999990
f: 106 tv: 1 nM: 2
624.000000000000000 418.331790000000010
630.017389999999980 344.834780000000020
f: 107 tv: 0 nM: 2
461.041229999999980 407.768039999999980
462.378109999999990 340.896880000000010
f: 107 tv: 1 nM: 2
626.459470000000010 417.923430000000000
632.573300000000020 344.258609999999980
f: 108 tv: 0 nM: 2
464.145600000000000 407.854400000000000
465.734739999999990 340.820130000000010
f: 108 tv: 1 nM: 2
629.614439999999950 417.756230000000020
635.080990000000040 343.983790000000000
f: 109 tv: 0 nM: 2
466.287629999999980 407.604829999999990
468.157739999999990 340.877990000000010
f: 109 tv: 1 nM: 2
631.969420000000010 417.019439999999970
638.000000000000000 343.745180000000000
f: 110 tv: 0 nM: 2
469.842260000000010 407.122009999999990
470.571840000000010 340.436460000000010
f: 110 tv: 1 nM: 2
634.299499999999970 416.017330000000020
640.000000000000000 343.745180000000000
f: 111 tv: 0 nM: 2
472.664519999999980 406.996759999999990
473.942079999999980 340.795750000000000
f: 111 tv: 1 nM: 2
637.020449999999980 416.081880000000010
642.547299999999950 343.186950000000020
f: 112 tv: 0 nM: 2
475.779240000000020 407.025969999999970
476.234219999999990 340.307889999999990
f: 112 tv: 1 nM: 2
640.063719999999990 415.656859999999990
645.685730000000040 342.557129999999970
f: 113 tv: 0 nM: 2
478.737000000000020 406.971099999999980
479.128879999999980 340.319579999999970
f: 113 tv: 1 nM: 2
642.083309999999980 414.672210000000010
648.107480000000010 342.242979999999990
f: 114 tv: 0 nM: 2
481.052829999999970 406.947170000000030
481.932799999999990 340.244629999999970
f: 114 tv: 1 nM: 2
644.687189999999990 414.159820000000020
650.545899999999960 342.000000000000000
f: 115 tv: 0 nM: 2
484.044649999999990 406.877990000000010
484.079680000000000 340.343410000000010
f: 115 tv: 1 nM: 2
647.868830000000000 413.868810000000000
653.502259999999980 341.881680000000020
f: 116 tv: 0 nM: 2
487.162080000000000 407.000000000000000
486.592679999999970 339.896059999999980
f: 116 tv: 1 nM: 2
650.017330000000020 413.700499999999980
656.000000000000000 341.833340000000020
f: 117 tv: 0 nM: 2
489.680729999999980 407.000000000000000
489.693879999999980 340.000000000000000
f: 117 tv: 1 nM: 2
652.977780000000050 412.877779999999970
658.478820000000040 341.245760000000020
f: 118 tv: 0 nM: 2
492.157739999999990 406.877990000000010
491.915010000000000 339.915010000000000
f: 118 tv: 1 nM: 2
655.650510000000050 412.215059999999990
660.952450000000000 340.671479999999970
f: 119 tv: 0 nM: 2
494.327150000000020 406.932099999999990
494.285340000000020 339.886349999999990
f: 119 tv: 1 nM: 2
658.000000000000000 411.833340000000020
663.962099999999960 340.305540000000010
f: 120 tv: 0 nM: 2
497.422090000000030 406.922090000000030
497.353270000000010 340.027159999999980
f: 120 tv: 1 nM: 2
660.487730000000060 411.781859999999990
666.081729999999990 339.918270000000010
f: 121 tv: 0 nM: 2
500.000000000000000 406.753019999999990
499.846920000000010 339.826540000000020
f: 121 tv: 1 nM: 2
664.036870000000020 411.031589999999990
669.089720000000060 339.944459999999990
f: 122 tv: 0 nM: 2
502.140629999999990 406.640629999999990
501.846920000000010 339.826540000000020
f: 122 tv: 1 nM: 2
666.054930000000010 410.757229999999990
671.888609999999970 339.626250000000030
f: 123 tv: 0 nM: 2
504.592960000000010 406.862180000000020
504.096920000000010 339.576540000000020
f: 123 tv: 1 nM: 2
669.229190000000020 410.062500000000000
674.771359999999960 338.967960000000010
f: 124 tv: 0 nM: 2
507.773280000000000 406.602480000000010
506.250000000000000 339.750000000000000
f: 124 tv: 1 nM: 2
671.979609999999980 409.826540000000020
677.382929999999990 338.365839999999990
f: 125 tv: 0 nM: 2
509.968930000000000 406.474580000000000
509.558499999999980 339.664890000000010
f: 125 tv: 1 nM: 2
674.689759999999980 409.448789999999970
679.953859999999960 337.953890000000000
f: 126 tv: 0 nM: 2
512.265260000000010 406.820130000000010
511.718079999999990 339.718079999999990
f: 126 tv: 1 nM: 2
677.694579999999970 408.841310000000020
682.782900000000040 337.861850000000000
f: 127 tv: 0 nM: 2
515.227049999999960 406.494599999999990
513.833309999999980 339.677090000000020
f: 127 tv: 1 nM: 2
680.141600000000040 408.757229999999990
685.454100000000040 337.697229999999990
f: 128 tv: 0 nM: 2
517.942080000000030 406.795750000000000
515.868830000000000 339.868810000000000
f: 128 tv: 1 nM: 2
683.207520000000050 408.062500000000000
688.159970000000040 337.670009999999990
f: 129 tv: 0 nM: 2
520.057919999999970 406.795750000000000
518.113650000000010 339.714659999999980
f: 129 tv: 1 nM: 2
685.914980000000010 407.915010000000000
690.939269999999960 337.626160000000030
f: 130 tv: 0 nM: 2
522.157720000000040 406.877990000000010
520.250000000000000 339.750000000000000
f: 130 tv: 1 nM: 2
688.705630000000040 407.663540000000010
693.953129999999990 337.401029999999990
f: 131 tv: 0 nM: 2
524.099979999999960 406.835300000000020
522.173459999999980 339.846920000000010
f: 131 tv: 1 nM: 2
691.656250000000000 407.812500000000000
696.119869999999990 337.216830000000020
f: 132 tv: 0 nM: 2
526.319269999999960 407.000000000000000
524.211180000000010 339.953890000000000
f: 132 tv: 1 nM: 2
694.131170000000000 407.868810000000000
699.398500000000010 337.348999999999990
f: 133 tv: 0 nM: 2
528.326109999999970 407.592379999999990
526.085019999999990 340.084990000000000
f: 133 tv: 1 nM: 2
697.358579999999960 407.646450000000020
701.904660000000040 337.435580000000020
f: 134 tv: 0 nM: 2
530.190860000000040 407.604829999999990
528.002560000000020 340.224210000000030
f: 134 tv: 1 nM: 2
700.000000000000000 407.846920000000010
703.983830000000010 336.868040000000010
f: 135 tv: 0 nM: 2
532.075870000000010 408.160129999999980
530.066469999999980 341.017330000000020
f: 135 tv: 1 nM: 2
702.598570000000000 407.810090000000000
707.450500000000030 337.431609999999980
f: 136 tv: 0 nM: 2
534.265260000000010 408.954250000000000
532.139459999999990 341.702639999999970
f: 136 tv: 1 nM: 2
705.697940000000020 407.656250000000000
709.840029999999960 337.670009999999990
f: 137 tv: 0 nM: 2
536.211789999999950 409.076480000000000
534.060550000000030 341.723689999999980
f: 137 tv: 1 nM: 2
708.085019999999990 407.915010000000000
712.495239999999970 337.538090000000010
f: 138 tv: 0 nM: 2
538.266300000000000 409.815220000000010
535.833309999999980 342.000000000000000
f: 138 tv: 1 nM: 2
710.289310000000000 408.603940000000020
715.000000000000000 337.800869999999970
f: 139 tv: 0 nM: 2
540.099979999999960 410.835300000000020
536.885859999999980 342.951079999999990
f: 139 tv: 1 nM: 2
713.092409999999970 408.929350000000000
717.834169999999970 338.026819999999990
f: 140 tv: 0 nM: 2
541.902649999999990 411.523680000000010
538.239379999999980 343.558499999999980
f: 140 tv: 1 nM: 2
715.982669999999980 409.700499999999980
720.019769999999990 338.341580000000020
f: 141 tv: 0 nM: 2
543.752989999999950 412.145840000000020
540.085019999999990 343.915010000000000
f: 141 tv: 1 nM: 2
718.276669999999970 409.751280000000010
723.060730000000040 339.523379999999970
f: 142 tv: 0 nM: 2
544.211789999999950 412.923520000000000
541.227049999999960 344.754059999999980
f: 142 tv: 1 nM: 2
721.626219999999990 410.056949999999970
725.710510000000000 339.818179999999980
f: 143 tv: 0 nM: 2
546.166690000000020 413.734379999999990
542.173099999999980 345.162080000000000
f: 143 tv: 1 nM: 2
724.000000000000000 410.940000000000000
727.918270000000010 339.918270000000010
f: 144 tv: 0 nM: 2
548.053160000000050 414.361690000000010
543.796389999999970 345.796389999999970
f: 144 tv: 1 nM: 2
727.188660000000030 411.720460000000000
730.236689999999950 340.055540000000010
f: 145 tv: 0 nM: 2
549.236999999999970 414.945100000000020
544.775020000000040 345.943179999999980
f: 145 tv: 1 nM: 2
730.083309999999980 411.676480000000030
732.897770000000040 341.113339999999990
f: 146 tv: 0 nM: 2
550.452270000000000 416.208559999999980
545.953430000000030 346.963230000000010
f: 146 tv: 1 nM: 2
732.657590000000030 412.853270000000010
735.247740000000020 341.603610000000000
f: 147 tv: 0 nM: 2
552.059750000000010 416.461950000000000
547.000000000000000 347.538090000000010
f: 147 tv: 1 nM: 2
735.846990000000010 413.232239999999990
738.000000000000000 341.745180000000000
f: 148 tv: 0 nM: 2
552.404779999999960 417.740749999999990
547.846919999999950 347.826540000000020
f: 148 tv: 1 nM: 2
738.046140000000040 413.788850000000020
740.451360000000020 341.840700000000030
f: 149 tv: 0 nM: 2
553.979609999999980 418.173459999999980
548.299989999999980 348.179989999999980
f: 149 tv: 1 nM: 2
740.684690000000050 414.076570000000000
742.621639999999960 342.000000000000000
f: 150 tv: 0 nM: 2
554.083309999999980 419.277769999999980
549.006650000000040 349.179199999999980
f: 150 tv: 1 nM: 2
743.400510000000050 414.889770000000000
745.018680000000020 342.070530000000020
f: 151 tv: 0 nM: 2
555.000000000000000 419.909519999999990
549.333309999999980 349.806310000000000
f: 151 tv: 1 nM: 2
745.934999999999950 415.745000000000000
746.939089999999960 343.073519999999970
f: 152 tv: 0 nM: 2
555.903379999999970 421.000000000000000
550.131170000000000 349.868810000000000
f: 152 tv: 1 nM: 2
748.085019999999990 415.915010000000000
749.234619999999950 343.809199999999980
f: 153 tv: 0 nM: 2
556.096919999999950 421.576540000000020
550.254820000000000 350.000000000000000
f: 153 tv: 1 nM: 2
750.776610000000010 416.882970000000000
751.567570000000050 343.855860000000010
f: 154 tv: 0 nM: 2
556.806400000000050 422.507360000000010
550.957520000000050 351.004730000000000
f: 154 tv: 1 nM: 2
752.845820000000000 417.429899999999980
753.788819999999990 344.046110000000000
f: 155 tv: 0 nM: 2
557.000000000000000 423.121759999999990
550.953489999999990 351.704650000000020
f: 155 tv: 1 nM: 2
755.720280000000000 417.868810000000000
755.366210000000020 344.287289999999980
f: 156 tv: 0 nM: 2
557.279850000000010 423.880740000000000
551.182620000000040 352.000000000000000
f: 156 tv: 1 nM: 2
758.000000000000000 418.166659999999980
757.526849999999970 345.204560000000010
f: 157 tv: 0 nM: 2
558.059750000000010 424.461950000000000
551.278749999999950 351.960170000000010
f: 157 tv: 1 nM: 2
759.952030000000040 419.532840000000020
759.466490000000020 345.685270000000000
f: 158 tv: 0 nM: 2
558.063719999999990 425.656859999999990
551.428279999999970 353.041290000000000
f: 158 tv: 1 nM: 2
762.000000000000000 419.745180000000000
761.629699999999960 345.955199999999990
f: 159 tv: 0 nM: 2
558.000000000000000 426.166659999999980
551.150449999999980 353.650449999999980
f: 159 tv: 1 nM: 2
764.401119999999990 420.818690000000000
763.212520000000040 346.337490000000000
f: 160 tv: 0 nM: 2
558.000000000000000 427.565000000000000
551.000000000000000 354.000000000000000
f: 160 tv: 1 nM: 2
766.299070000000030 421.693789999999980
765.230770000000010 347.053830000000000
f: 161 tv: 0 nM: 2
558.000000000000000 427.833340000000020
550.721009999999980 354.216520000000000
f: 161 tv: 1 nM: 2
768.650939999999990 422.212249999999980
767.234619999999950 347.646939999999970
f: 162 tv: 0 nM: 2
557.854190000000020 429.479159999999980
550.081050000000000 355.198210000000020
f: 162 tv: 1 nM: 2
770.807310000000030 423.518340000000020
768.910279999999940 347.944459999999990
f: 163 tv: 0 nM: 2
557.094600000000010 429.855860000000010
549.693539999999980 355.894009999999980
f: 163 tv: 1 nM: 2
772.685240000000020 423.917419999999990
770.454889999999980 348.655730000000010
f: 164 tv: 0 nM: 2
556.767699999999990 431.276549999999990
549.337520000000040 356.479159999999980
f: 164 tv: 1 nM: 2
774.310359999999950 425.376860000000020
772.544679999999970 349.440429999999990
f: 165 tv: 0 nM: 2
556.000000000000000 431.833340000000020
548.674989999999980 357.095820000000000
f: 165 tv: 1 nM: 2
776.085019999999990 425.915010000000000
773.447810000000000 349.804350000000000
f: 166 tv: 0 nM: 2
555.488770000000050 433.137389999999980
547.790340000000010 357.834110000000010
f: 166 tv: 1 nM: 2
777.894099999999980 427.403930000000000
775.046140000000040 350.488459999999980
f: 167 tv: 0 nM: 2
554.685240000000020 433.917419999999990
546.964839999999980 358.429689999999990
f: 167 tv: 1 nM: 2
779.209719999999950 427.832640000000030
776.411439999999970 351.009860000000000
f: 168 tv: 0 nM: 2
553.555299999999990 435.019900000000010
546.113039999999960 359.000000000000000
f: 168 tv: 1 nM: 2
781.147889999999960 428.914580000000000
777.401309999999970 351.844299999999980
f: 169 tv: 0 nM: 2
552.696109999999980 435.885769999999980
544.877140000000050 359.903009999999990
f: 169 tv: 1 nM: 2
782.544250000000030 429.858400000000020
778.829290000000010 352.000000000000000
f: 170 tv: 0 nM: 2
551.508910000000010 436.959810000000000
543.502140000000050 360.023709999999990
f: 170 tv: 1 nM: 2
784.050230000000060 431.267119999999980
779.503839999999970 352.996150000000000
f: 171 tv: 0 nM: 2
550.046140000000040 437.788850000000020
542.072940000000020 361.006440000000000
f: 171 tv: 1 nM: 2
785.089720000000060 431.944459999999990
780.913210000000050 353.929750000000010
f: 172 tv: 0 nM: 2
548.745909999999980 438.884160000000010
541.000000000000000 361.640409999999970
f: 172 tv: 1 nM: 2
786.654850000000010 433.592930000000020
781.634639999999990 354.776920000000020
f: 173 tv: 0 nM: 2
547.000000000000000 440.000000000000000
539.136719999999970 362.265629999999990
f: 173 tv: 1 nM: 2
787.000000000000000 434.000000000000000
782.943790000000040 355.377900000000010
f: 174 tv: 0 nM: 2
545.430659999999990 441.056730000000020
537.826360000000020 362.891210000000000
f: 174 tv: 1 nM: 2
788.696109999999980 435.790959999999980
783.086789999999950 355.929750000000010
f: 175 tv: 0 nM: 2
543.365230000000000 441.886959999999990
536.119450000000030 363.278750000000000
f: 175 tv: 1 nM: 2
789.183589999999980 436.562500000000000
783.880189999999970 356.706599999999980
f: 176 tv: 0 nM: 2
541.594240000000010 443.065580000000010
534.470090000000030 363.957269999999990
f: 176 tv: 1 nM: 2
789.315669999999950 437.794490000000000
784.750000000000000 357.615839999999990
f: 177 tv: 0 nM: 2
539.269229999999990 443.927340000000020
532.076109999999970 364.744840000000010
f: 177 tv: 1 nM: 2
790.876039999999990 439.164640000000020
784.873110000000000 358.660460000000000
f: 178 tv: 0 nM: 2
537.269710000000030 445.053159999999990
530.578129999999990 365.082029999999970
f: 178 tv: 1 nM: 2
791.000000000000000 439.861789999999980
784.958620000000000 358.973020000000020
f: 179 tv: 0 nM: 2
535.000000000000000 446.000000000000000
528.103579999999970 365.914429999999980
f: 179 tv: 1 nM: 2
791.204219999999960 441.509549999999990
785.170709999999990 360.000000000000000
f: 180 tv: 0 nM: 2
532.858520000000000 446.905030000000010
525.692630000000010 366.413940000000030
f: 180 tv: 1 nM: 2
791.188899999999990 442.681310000000000
785.034670000000010 360.910579999999980
f: 181 tv: 0 nM: 2
530.274480000000040 447.808499999999980
522.985050000000000 367.212679999999980
f: 181 tv: 1 nM: 2
791.086789999999950 443.929750000000010
785.080320000000030 361.693420000000000
f: 182 tv: 0 nM: 2
527.127929999999990 448.753940000000000
520.910279999999940 367.944459999999990
f: 182 tv: 1 nM: 2
791.295780000000040 445.364500000000020
784.699650000000020 362.699650000000020
f: 183 tv: 0 nM: 2
524.071109999999980 449.904450000000000
517.935119999999980 368.652679999999980
f: 183 tv: 1 nM: 2
790.757320000000050 446.618620000000020
784.742550000000050 363.283570000000000
f: 184 tv: 0 nM: 2
520.920470000000020 450.689390000000000
515.176330000000010 368.998049999999980
f: 184 tv: 1 nM: 2
790.190860000000040 448.133579999999990
783.692320000000000 364.604890000000010
f: 185 tv: 0 nM: 2
517.955630000000040 451.955600000000000
512.739690000000000 369.946289999999980
f: 185 tv: 1 nM: 2
789.295780000000040 449.364500000000020
783.184330000000050 365.257290000000010
f: 186 tv: 0 nM: 2
514.791690000000020 452.719699999999990
510.001739999999980 370.678830000000000
f: 186 tv: 1 nM: 2
788.836300000000050 450.670869999999980
781.870729999999980 366.588439999999990
f: 187 tv: 0 nM: 2
511.269229999999990 453.833340000000020
506.793490000000020 371.000000000000000
f: 187 tv: 1 nM: 2
787.479490000000060 452.169770000000030
781.000000000000000 367.000000000000000
f: 188 tv: 0 nM: 2
507.929779999999990 454.489350000000000
504.225100000000000 371.863650000000010
f: 188 tv: 1 nM: 2
786.979000000000040 453.478999999999980
780.043639999999980 368.536929999999980
f: 189 tv: 0 nM: 2
504.551510000000010 455.733920000000010
500.884610000000010 372.603850000000020
f: 189 tv: 1 nM: 2
785.101070000000050 454.898930000000010
779.000000000000000 369.000000000000000
f: 190 tv: 0 nM: 2
500.654330000000020 456.117279999999990
497.229249999999980 373.003600000000010
f: 190 tv: 1 nM: 2
783.242679999999950 456.618620000000020
777.082149999999960 370.467870000000000
f: 191 tv: 0 nM: 2
496.852939999999990 456.922790000000020
494.660460000000000 373.369419999999990
f: 191 tv: 1 nM: 2
781.250000000000000 457.115230000000000
775.828309999999990 370.935000000000000
f: 192 tv: 0 nM: 2
492.892299999999980 457.673070000000000
490.990450000000010 374.360689999999980
f: 192 tv: 1 nM: 2
779.250000000000000 458.778380000000030
773.926270000000050 372.080139999999970
f: 193 tv: 0 nM: 2
488.838469999999970 458.534609999999990
487.562500000000000 374.633940000000000
f: 193 tv: 1 nM: 2
777.539179999999990 459.759340000000010
772.087160000000040 372.807560000000020
f: 194 tv: 0 nM: 2
484.894439999999970 458.894439999999970
484.713230000000010 374.952209999999980
f: 194 tv: 1 nM: 2
775.383299999999960 461.040070000000010
770.203800000000000 373.320190000000030
f: 195 tv: 0 nM: 2
481.115389999999990 459.396149999999980
480.965329999999990 375.118620000000020
f: 195 tv: 1 nM: 2
773.000000000000000 462.489140000000020
767.847589999999970 374.662660000000020
f: 196 tv: 0 nM: 2
477.700010000000020 459.868200000000000
478.000000000000000 375.212769999999980
f: 196 tv: 1 nM: 2
770.765080000000010 463.016790000000010
765.761169999999990 374.872619999999980
f: 197 tv: 0 nM: 2
473.000000000000000 460.000000000000000
474.071689999999990 375.461389999999990
f: 197 tv: 1 nM: 2
767.881170000000000 464.552799999999990
763.493410000000040 375.086090000000010
f: 198 tv: 0 nM: 2
469.000000000000000 460.248989999999990
470.819489999999970 375.804989999999980
f: 198 tv: 1 nM: 2
765.000000000000000 465.000000000000000
761.150330000000050 376.101409999999990
f: 199 tv: 0 nM: 2
464.588349999999990 460.570280000000030
467.210849999999990 376.060240000000020
f: 199 tv: 1 nM: 2
762.258609999999980 466.372410000000000
758.244929999999950 376.646970000000010
f: 200 tv: 0 nM: 2
460.873139999999980 460.660460000000000
464.042599999999990 376.170410000000000
f: 200 tv: 1 nM: 2
759.173099999999980 466.826930000000000
755.625790000000050 377.000000000000000
f: 201 tv: 0 nM: 2
456.250000000000000 460.729159999999980
460.869480000000010 376.220890000000000
f: 201 tv: 1 nM: 2
756.162659999999960 467.388699999999970
753.115360000000010 377.378199999999990
f: 202 tv: 0 nM: 2
452.956759999999970 460.787600000000000
457.789760000000000 376.126890000000000
f: 202 tv: 1 nM: 2
752.994689999999990 468.601069999999990
750.647029999999970 378.081700000000010
f: 203 tv: 0 nM: 2
448.898930000000010 460.898930000000010
454.749019999999970 376.194120000000000
f: 203 tv: 1 nM: 2
749.968319999999950 468.961670000000030
747.703250000000030 378.661290000000010
f: 204 tv: 0 nM: 2
444.973020000000020 460.836329999999980
450.981319999999980 376.070530000000020
f: 204 tv: 1 nM: 2
746.854190000000020 469.131959999999990
744.706300000000060 378.988459999999980
f: 205 tv: 0 nM: 2
441.000000000000000 460.793490000000020
447.810610000000000 375.916659999999980
f: 205 tv: 1 nM: 2
743.185970000000000 469.815800000000020
741.625790000000050 379.000000000000000
f: 206 tv: 0 nM: 2
437.079560000000010 460.446959999999990
444.789370000000020 375.824799999999980
f: 206 tv: 1 nM: 2
739.625000000000000 470.666110000000000
738.688539999999990 379.104370000000020
f: 207 tv: 0 nM: 2
433.115389999999990 460.357700000000020
442.434630000000030 375.323089999999980
f: 207 tv: 1 nM: 2
736.081729999999990 470.895420000000000
735.695370000000030 379.274839999999980
f: 208 tv: 0 nM: 2
429.578430000000030 459.866670000000000
438.958950000000020 375.376860000000020
f: 208 tv: 1 nM: 2
732.519350000000030 471.096769999999990
732.125000000000000 379.679869999999990
f: 209 tv: 0 nM: 2
426.203370000000010 459.516790000000010
436.601780000000020 375.108920000000010
f: 209 tv: 1 nM: 2
728.928099999999970 471.071930000000010
729.432369999999990 379.288790000000010
f: 210 tv: 0 nM: 2
423.073939999999990 458.940159999999990
433.846709999999970 374.839420000000020
f: 210 tv: 1 nM: 2
725.000000000000000 471.131959999999990
725.972530000000010 379.771329999999980
f: 211 tv: 0 nM: 2
419.559849999999980 458.592649999999990
431.156709999999980 374.802250000000020
f: 211 tv: 1 nM: 2
721.094060000000010 471.442230000000000
722.876949999999970 379.727140000000020
f: 212 tv: 0 nM: 2
416.829250000000000 458.000000000000000
429.156709999999980 374.503719999999990
f: 212 tv: 1 nM: 2
717.331050000000000 471.246609999999980
719.722899999999980 379.722899999999980
f: 213 tv: 0 nM: 2
413.485349999999980 456.981690000000010
426.936519999999970 374.075010000000020
f: 213 tv: 1 nM: 2
713.328309999999990 471.318330000000000
716.376530000000000 379.469150000000010
f: 214 tv: 0 nM: 2
411.126860000000020 456.660460000000000
424.901860000000000 373.301850000000000
f: 214 tv: 1 nM: 2
709.101070000000050 471.101069999999990
713.017090000000050 379.401029999999990
f: 215 tv: 0 nM: 2
408.739690000000000 455.946289999999980
422.958620000000000 373.026979999999980
f: 215 tv: 1 nM: 2
705.515260000000010 471.038970000000010
709.955510000000000 379.599699999999980
f: 216 tv: 0 nM: 2
406.742639999999990 455.077209999999980
421.122189999999990 372.607149999999990
f: 216 tv: 1 nM: 2
701.145809999999980 470.868040000000010
706.680659999999990 379.180630000000010
f: 217 tv: 0 nM: 2
404.618620000000020 454.757290000000010
419.551330000000010 372.591250000000000
f: 217 tv: 1 nM: 2
698.027950000000030 470.779720000000000
703.729190000000020 379.091340000000000
f: 218 tv: 0 nM: 2
402.327519999999990 453.912780000000000
418.829250000000000 372.000000000000000
f: 218 tv: 1 nM: 2
694.689449999999970 470.747369999999990
701.000000000000000 379.000000000000000
f: 219 tv: 0 nM: 2
400.742639999999990 453.077209999999980
417.041350000000020 371.651580000000020
f: 219 tv: 1 nM: 2
691.000000000000000 469.938719999999990
698.335569999999960 378.953030000000010
f: 220 tv: 0 nM: 2
399.047790000000020 452.713230000000010
416.727109999999980 371.318690000000000
f: 220 tv: 1 nM: 2
687.339839999999980 469.656859999999990
695.453610000000030 378.814570000000000
f: 221 tv: 0 nM: 2
398.515080000000010 451.920259999999980
415.551330000000010 371.017119999999980
f: 221 tv: 1 nM: 2
684.358089999999950 468.987090000000020
693.153990000000020 378.858119999999990
f: 222 tv: 0 nM: 2
396.917910000000010 451.156709999999980
415.309259999999990 370.690740000000010
f: 222 tv: 1 nM: 2
681.430730000000040 468.856420000000010
690.986080000000020 378.722230000000020
f: 223 tv: 0 nM: 2
396.719699999999990 450.791659999999980
414.957400000000010 370.661099999999980
f: 223 tv: 1 nM: 2
678.898929999999950 468.898930000000010
688.800960000000030 378.264799999999980
f: 224 tv: 0 nM: 2
395.256320000000020 449.794130000000000
414.884610000000010 370.357700000000020
f: 224 tv: 1 nM: 2
676.141970000000010 467.833340000000020
686.896970000000010 377.961149999999980
f: 225 tv: 0 nM: 2
395.234680000000030 449.636720000000030
415.000000000000000 369.861789999999980
f: 225 tv: 1 nM: 2
673.641910000000050 467.122590000000000
684.918329999999970 377.718320000000010
f: 226 tv: 0 nM: 2
395.089690000000020 448.521000000000020
414.902010000000020 369.745999999999980
f: 226 tv: 1 nM: 2
671.110540000000010 466.889459999999990
682.973750000000000 377.040219999999980
f: 227 tv: 0 nM: 2
395.170750000000000 448.000000000000000
415.207029999999970 369.371089999999980
f: 227 tv: 1 nM: 2
669.229799999999950 466.484219999999990
681.583859999999960 377.192439999999980
f: 228 tv: 0 nM: 2
395.333980000000000 447.197999999999980
415.783050000000000 368.981420000000010
f: 228 tv: 1 nM: 2
667.661680000000050 465.238339999999990
680.389829999999960 376.906250000000000
f: 229 tv: 0 nM: 2
395.984960000000000 446.548859999999990
416.730930000000000 368.601139999999990
f: 229 tv: 1 nM: 2
665.864500000000020 464.816129999999990
678.920589999999950 376.363189999999970
f: 230 tv: 0 nM: 2
396.866789999999980 445.891390000000000
417.086790000000010 368.070249999999990
f: 230 tv: 1 nM: 2
664.037960000000000 463.721529999999970
677.610350000000040 375.351720000000000
f: 231 tv: 0 nM: 2
397.171879999999990 444.785160000000020
418.621219999999990 367.208340000000020
f: 231 tv: 1 nM: 2
663.000000000000000 463.000000000000000
676.928099999999970 375.071930000000010
f: 232 tv: 0 nM: 2
398.730770000000010 444.072659999999980
419.424260000000000 366.920439999999990
f: 232 tv: 1 nM: 2
661.491390000000020 462.469089999999990
675.860170000000040 374.794400000000000
f: 233 tv: 0 nM: 2
399.270170000000010 443.245970000000000
421.000000000000000 366.000000000000000
f: 233 tv: 1 nM: 2
660.400330000000050 460.930760000000020
675.163699999999950 373.397490000000000
f: 234 tv: 0 nM: 2
401.000000000000000 442.000000000000000
422.021329999999980 365.668240000000030
f: 234 tv: 1 nM: 2
659.714290000000010 459.948060000000000
674.813599999999950 373.023280000000000
f: 235 tv: 0 nM: 2
401.921749999999970 441.191309999999990
423.780089999999970 365.101650000000010
f: 235 tv: 1 nM: 2
659.000000000000000 459.000000000000000
674.162050000000020 372.510339999999990
f: 236 tv: 0 nM: 2
403.493650000000000 440.078399999999990
425.079250000000000 364.343509999999980
f: 236 tv: 1 nM: 2
658.265869999999950 457.547550000000000
673.701959999999990 371.344359999999990
f: 237 tv: 0 nM: 2
405.070249999999990 439.789249999999980
426.949220000000030 363.437500000000000
f: 237 tv: 1 nM: 2
657.916140000000040 456.738249999999990
673.405030000000010 370.864989999999980
f: 238 tv: 0 nM: 2
406.790250000000010 438.167359999999970
428.802430000000020 362.983859999999990
f: 238 tv: 1 nM: 2
657.173099999999980 455.173070000000000
672.986819999999970 369.415410000000010
f: 239 tv: 0 nM: 2
408.696109999999980 437.790959999999980
430.497770000000000 362.118319999999980
f: 239 tv: 1 nM: 2
656.947750000000040 453.682830000000020
673.059880000000020 368.926060000000010
f: 240 tv: 0 nM: 2
410.790250000000010 436.167359999999970
431.954990000000010 361.658750000000000
f: 240 tv: 1 nM: 2
656.898929999999950 452.898930000000010
673.066770000000020 367.471380000000010
f: 241 tv: 0 nM: 2
412.232390000000010 435.746489999999990
434.381350000000000 360.707640000000030
f: 241 tv: 1 nM: 2
656.898929999999950 451.101069999999990
673.118590000000040 366.965329999999990
f: 242 tv: 0 nM: 2
414.464630000000000 434.205199999999990
436.000000000000000 360.000000000000000
f: 242 tv: 1 nM: 2
656.703430000000030 450.283259999999980
673.190489999999950 365.861110000000000
f: 243 tv: 0 nM: 2
416.255800000000020 433.876739999999980
437.959470000000010 359.351350000000020
f: 243 tv: 1 nM: 2
656.898929999999950 448.898930000000010
673.358700000000000 365.123200000000000
f: 244 tv: 0 nM: 2
418.587069999999980 432.368319999999980
440.082580000000010 358.685270000000000
f: 244 tv: 1 nM: 2
656.910579999999980 447.257290000000010
673.611509999999950 363.861539999999990
f: 245 tv: 0 nM: 2
420.941800000000000 431.773709999999990
442.598689999999980 357.844299999999980
f: 245 tv: 1 nM: 2
657.000000000000000 446.630589999999980
674.719789999999990 363.073269999999980
f: 246 tv: 0 nM: 2
422.945830000000000 430.741670000000000
444.059630000000030 357.288999999999990
f: 246 tv: 1 nM: 2
656.899229999999990 445.391790000000010
674.901610000000010 362.228909999999980
f: 247 tv: 0 nM: 2
425.415889999999990 430.043180000000010
446.985290000000020 356.552520000000020
f: 247 tv: 1 nM: 2
657.444460000000050 444.238099999999970
675.111940000000000 361.347019999999990
f: 248 tv: 0 nM: 2
427.502320000000000 429.719910000000030
449.051940000000000 356.114719999999980
f: 248 tv: 1 nM: 2
658.061159999999970 442.924469999999990
675.381840000000010 360.678189999999970
f: 249 tv: 0 nM: 2
429.888610000000030 428.299500000000020
451.314730000000000 355.997770000000000
f: 249 tv: 1 nM: 2
658.784300000000030 441.961700000000010
676.613159999999990 359.890960000000010
f: 250 tv: 0 nM: 2
432.000000000000000 428.000000000000000
453.910799999999990 355.805180000000010
f: 250 tv: 1 nM: 2
659.041380000000000 440.821930000000010
676.938419999999950 359.068850000000000
f: 251 tv: 0 nM: 2
434.350709999999990 427.713259999999990
456.109309999999990 355.074430000000010
f: 251 tv: 1 nM: 2
659.167299999999950 440.025300000000020
677.433229999999980 358.795810000000020
f: 252 tv: 0 nM: 2
436.828950000000020 426.671049999999980
458.516210000000000 354.122680000000000
f: 252 tv: 1 nM: 2
660.394350000000030 438.883030000000020
678.874509999999990 357.823879999999970
f: 253 tv: 0 nM: 2
439.788850000000020 425.953890000000000
460.364530000000000 354.165039999999980
f: 253 tv: 1 nM: 2
661.000000000000000 438.000000000000000
679.178589999999990 357.242489999999980
f: 254 tv: 0 nM: 2
442.000000000000000 425.833340000000020
463.018340000000020 353.880740000000000
f: 254 tv: 1 nM: 2
661.365360000000010 437.161530000000030
680.362179999999970 356.673220000000010
f: 255 tv: 0 nM: 2
444.142490000000010 425.271520000000010
465.412750000000020 353.728760000000020
f: 255 tv: 1 nM: 2
662.730159999999960 436.289670000000000
681.000000000000000 356.000000000000000
f: 256 tv: 0 nM: 2
446.184630000000030 424.289730000000020
467.801330000000010 353.127230000000000
f: 256 tv: 1 nM: 2
663.209719999999950 435.832640000000030
681.370970000000060 355.520170000000010
f: 257 tv: 0 nM: 2
449.088619999999990 424.111359999999990
470.045009999999990 352.341250000000000
f: 257 tv: 1 nM: 2
664.634639999999990 434.838469999999970
682.796140000000040 355.015379999999990
f: 258 tv: 0 nM: 2
451.868810000000000 423.868810000000000
472.206180000000020 352.322270000000000
f: 258 tv: 1 nM: 2
665.000000000000000 434.000000000000000
683.377070000000000 354.475399999999980
f: 259 tv: 0 nM: 2
454.097379999999990 423.523680000000010
475.629730000000000 351.955199999999990
f: 259 tv: 1 nM: 2
666.216130000000020 433.288149999999970
684.913210000000050 353.929750000000010
f: 260 tv: 0 nM: 2
456.108580000000020 422.802860000000010
477.765019999999990 352.084990000000000
f: 260 tv: 1 nM: 2
667.000000000000000 432.519229999999990
685.357420000000050 353.729800000000010
f: 261 tv: 0 nM: 2
458.187500000000000 422.343750000000000
480.084990000000000 351.915010000000000
f: 261 tv: 1 nM: 2
668.306820000000020 431.856810000000000
686.956120000000060 353.131680000000020
f: 262 tv: 0 nM: 2
460.875699999999990 421.957640000000030
481.953890000000000 351.788850000000020
f: 262 tv: 1 nM: 2
669.132809999999950 430.867189999999990
688.315550000000030 352.721310000000020
f: 263 tv: 0 nM: 2
463.868810000000000 421.868810000000000
484.745569999999990 351.480099999999990
f: 263 tv: 1 nM: 2
670.376099999999950 430.000000000000000
689.039610000000040 352.039580000000000
f: 264 tv: 0 nM: 2
466.255429999999990 421.592379999999990
487.241060000000000 351.098209999999990
f: 264 tv: 1 nM: 2
671.296879999999990 429.631680000000020
690.568179999999980 351.613650000000010
f: 265 tv: 0 nM: 2
468.573519999999970 421.014709999999980
489.881959999999990 350.789339999999980
f: 265 tv: 1 nM: 2
672.881710000000000 428.307070000000010
691.403199999999970 350.915309999999980
f: 266 tv: 0 nM: 2
471.714659999999980 420.113650000000010
491.918270000000010 350.081729999999990
f: 266 tv: 1 nM: 2
673.415889999999990 427.956819999999990
692.837520000000040 350.168760000000020
f: 267 tv: 0 nM: 2
473.915010000000000 419.915010000000000
494.255000000000000 349.935000000000000
f: 267 tv: 1 nM: 2
675.014220000000020 427.046749999999970
693.548639999999980 349.840700000000030
f: 268 tv: 0 nM: 2
476.000000000000000 419.653079999999990
496.679530000000000 349.779540000000000
f: 268 tv: 1 nM: 2
676.079039999999960 426.006989999999970
695.213989999999970 349.137999999999980
f: 269 tv: 0 nM: 2
478.271729999999990 418.684779999999990
499.222469999999990 349.254579999999980
f: 269 tv: 1 nM: 2
677.642519999999990 425.273739999999980
696.283810000000020 348.443240000000000
f: 270 tv: 0 nM: 2
481.653079999999990 417.887760000000010
501.841700000000000 348.512569999999980
f: 270 tv: 1 nM: 2
678.782900000000040 424.041659999999980
697.330379999999990 347.843630000000020
f: 271 tv: 0 nM: 2
483.960539999999980 417.702639999999970
504.000000000000000 348.000000000000000
f: 271 tv: 1 nM: 2
679.897699999999990 423.434079999999990
699.086059999999970 347.053279999999970
f: 272 tv: 0 nM: 2
486.000000000000000 416.913790000000010
506.084990000000000 347.915010000000000
f: 272 tv: 1 nM: 2
681.089720000000060 422.055540000000010
700.044369999999960 346.044400000000000
f: 273 tv: 0 nM: 2
489.344389999999980 416.272949999999980
509.000000000000000 347.388890000000000
f: 273 tv: 1 nM: 2
682.604060000000000 421.592769999999970
701.698669999999990 345.491269999999990
f: 274 tv: 0 nM: 2
491.750000000000000 415.750000000000000
511.694889999999990 346.425630000000010
f: 274 tv: 1 nM: 2
683.873780000000010 420.126190000000010
702.833980000000000 344.697999999999980
f: 275 tv: 0 nM: 2
493.944759999999970 414.956390000000000
513.833309999999980 346.000000000000000
f: 275 tv: 1 nM: 2
685.044859999999970 419.463680000000010
703.918270000000010 343.918270000000010
f: 276 tv: 0 nM: 2
496.000000000000000 414.000000000000000
516.113650000000010 345.714659999999980
f: 276 tv: 1 nM: 2
686.126219999999990 418.126190000000010
705.270319999999970 343.115839999999990
f: 277 tv: 0 nM: 2
499.201110000000030 413.572630000000000
518.063660000000030 344.804260000000000
f: 277 tv: 1 nM: 2
687.862060000000040 417.701959999999990
706.877140000000050 342.096990000000010
f: 278 tv: 0 nM: 2
502.008879999999980 412.840239999999990
520.901430000000000 344.300479999999990
f: 278 tv: 1 nM: 2
689.185849999999960 416.000000000000000
707.983700000000000 341.567439999999980
f: 279 tv: 0 nM: 2
503.796879999999990 412.265629999999990
523.238100000000030 343.766660000000000
f: 279 tv: 1 nM: 2
690.586980000000040 415.673920000000010
709.160279999999940 340.463680000000010
f: 280 tv: 0 nM: 2
506.203610000000030 411.796389999999970
525.515260000000010 343.055850000000020
f: 280 tv: 1 nM: 2
691.833309999999980 414.000000000000000
710.747799999999980 339.960170000000010
f: 281 tv: 0 nM: 2
508.683170000000020 410.440580000000010
527.873720000000050 342.224210000000030
f: 281 tv: 1 nM: 2
693.161929999999980 413.595239999999990
711.886960000000040 339.000000000000000
f: 282 tv: 0 nM: 2
511.524200000000010 409.809140000000010
530.085019999999990 341.915010000000000
f: 282 tv: 1 nM: 2
694.593200000000020 411.952270000000000
713.000000000000000 338.000000000000000
f: 283 tv: 0 nM: 2
513.790830000000030 409.576540000000020
532.112240000000040 341.576540000000020
f: 283 tv: 1 nM: 2
695.830990000000040 411.326390000000000
714.318970000000040 337.387940000000010
f: 284 tv: 0 nM: 2
515.831540000000020 408.461950000000000
534.681820000000020 340.505069999999990
f: 284 tv: 1 nM: 2
697.122859999999950 410.096990000000010
715.982669999999980 336.299500000000020
f: 285 tv: 0 nM: 2
518.118410000000040 407.881590000000020
537.345580000000040 340.071079999999990
f: 285 tv: 1 nM: 2
698.111390000000030 409.700499999999980
717.192689999999970 335.811919999999990
f: 286 tv: 0 nM: 2
521.663019999999960 407.500000000000000
539.796389999999970 339.796389999999970
f: 286 tv: 1 nM: 2
700.085019999999990 408.084990000000000
718.216490000000020 334.854919999999990
f: 287 tv: 0 nM: 2
523.361999999999970 406.382810000000010
541.880000000000000 338.974269999999990
f: 287 tv: 1 nM: 2
701.888609999999970 407.700499999999980
719.914980000000010 333.915010000000000
f: 288 tv: 0 nM: 2
526.097350000000010 405.960510000000000
544.153080000000050 338.173459999999980
f: 288 tv: 1 nM: 2
703.581300000000060 406.160100000000000
721.297850000000040 333.102170000000000
f: 289 tv: 0 nM: 2
528.463200000000030 405.049069999999970
546.601620000000030 337.744509999999990
f: 289 tv: 1 nM: 2
704.733029999999990 405.718439999999990
722.872740000000020 332.100430000000020
f: 290 tv: 0 nM: 2
531.213870000000040 404.968200000000020
549.153689999999980 337.556089999999980
f: 290 tv: 1 nM: 2
706.085019999999990 404.084990000000000
724.159970000000040 331.670009999999990
f: 291 tv: 0 nM: 2
533.787659999999960 404.051089999999990
551.799440000000000 336.310430000000000
f: 291 tv: 1 nM: 2
707.936280000000010 403.656859999999990
726.082520000000050 330.804260000000000
f: 292 tv: 0 nM: 2
536.190860000000040 403.604829999999990
554.046140000000040 335.788850000000020
f: 292 tv: 1 nM: 2
709.439880000000020 402.084139999999990
727.431580000000050 329.917449999999970
f: 293 tv: 0 nM: 2
538.419070000000030 402.543360000000010
556.046140000000040 335.788850000000020
f: 293 tv: 1 nM: 2
710.844060000000010 401.775240000000000
728.708309999999980 329.240749999999990
f: 294 tv: 0 nM: 2
541.826540000000020 401.846920000000010
558.742430000000010 334.353549999999980
f: 294 tv: 1 nM: 2
712.020390000000020 400.173459999999980
730.299070000000030 328.000000000000000
f: 295 tv: 0 nM: 2
543.911439999999970 401.734379999999990
561.188110000000050 333.797030000000010
f: 295 tv: 1 nM: 2
713.944759999999970 399.502630000000010
731.952270000000000 327.434079999999990
f: 296 tv: 0 nM: 2
546.321649999999980 400.599429999999980
563.750000000000000 333.750000000000000
f: 296 tv: 1 nM: 2
715.886349999999990 398.285340000000020
733.729370000000020 326.301539999999990
f: 297 tv: 0 nM: 2
549.846919999999950 399.826540000000020
566.000000000000000 333.000000000000000
f: 297 tv: 1 nM: 2
717.803160000000050 397.537230000000020
735.369379999999980 325.932430000000010
f: 298 tv: 0 nM: 2
552.102420000000050 398.921690000000010
568.476319999999990 331.902620000000010
f: 298 tv: 1 nM: 2
719.383180000000040 396.144870000000030
736.500000000000000 324.434779999999990
f: 299 tv: 0 nM: 2
555.076659999999950 398.823330000000000
571.750000000000000 331.750000000000000
f: 299 tv: 1 nM: 2
721.572509999999970 395.450780000000010
738.545899999999960 324.000000000000000
f: 300 tv: 0 nM: 2
557.911439999999970 397.734379999999990
573.914980000000010 330.084990000000000
f: 300 tv: 1 nM: 2
723.060240000000020 394.198669999999990
740.023190000000000 322.466490000000020
f: 301 tv: 0 nM: 2
560.378109999999990 396.896880000000010
576.203610000000030 329.796389999999970
f: 301 tv: 1 nM: 2
724.885859999999980 392.951079999999990
742.000000000000000 322.000000000000000
f: 302 tv: 0 nM: 2
563.755490000000010 395.876370000000010
579.295960000000040 328.991390000000020
f: 302 tv: 1 nM: 2
727.000000000000000 391.642850000000010
743.843750000000000 320.364590000000020
f: 303 tv: 0 nM: 2
566.209899999999950 395.000000000000000
581.846919999999950 328.000000000000000
f: 303 tv: 1 nM: 2
728.219730000000030 389.982329999999990
745.868830000000000 319.868810000000000
f: 304 tv: 0 nM: 2
569.697940000000020 393.656250000000000
584.319269999999960 327.000000000000000
f: 304 tv: 1 nM: 2
729.925539999999960 388.542539999999970
747.714659999999980 318.113650000000010
f: 305 tv: 0 nM: 2
571.922239999999990 392.377779999999970
587.325990000000050 325.889709999999980
f: 305 tv: 1 nM: 2
732.156799999999980 386.994080000000000
749.000000000000000 317.000000000000000
f: 306 tv: 0 nM: 2
574.415160000000010 391.139400000000020
590.044620000000010 324.877990000000010
f: 306 tv: 1 nM: 2
733.932310000000030 385.911470000000010
750.672910000000000 316.023379999999970
f: 307 tv: 0 nM: 2
577.446410000000010 390.202389999999980
592.088560000000030 323.932279999999990
f: 307 tv: 1 nM: 2
735.676150000000010 384.196900000000030
752.310970000000000 314.149260000000030
f: 308 tv: 0 nM: 2
580.000000000000000 389.000000000000000
594.885859999999980 323.048920000000010
f: 308 tv: 1 nM: 2
737.670650000000020 382.973050000000000
754.259090000000010 313.287570000000020
f: 309 tv: 0 nM: 2
582.751650000000040 388.390719999999990
597.822210000000040 322.094449999999990
f: 309 tv: 1 nM: 2
738.297360000000030 381.744750000000010
756.085019999999990 312.084990000000000
f: 310 tv: 0 nM: 2
585.573849999999990 387.573849999999990
599.911439999999970 321.734379999999990
f: 310 tv: 1 nM: 2
740.039490000000000 380.297360000000030
758.000000000000000 311.369779999999990
f: 311 tv: 0 nM: 2
587.755859999999980 386.585300000000020
602.157590000000030 320.277159999999980
f: 311 tv: 1 nM: 2
741.900020000000040 379.076480000000000
759.914980000000010 310.084990000000000
f: 312 tv: 0 nM: 2
590.021730000000050 385.836950000000000
605.366639999999960 319.950010000000020
f: 312 tv: 1 nM: 2
743.186889999999950 378.060760000000020
761.664920000000050 309.558499999999980
f: 313 tv: 0 nM: 2
592.265260000000010 385.045750000000000
607.663019999999960 319.500000000000000
f: 313 tv: 1 nM: 2
744.432130000000030 377.055540000000010
762.710630000000040 308.224550000000020
f: 314 tv: 0 nM: 2
594.571839999999950 384.054599999999990
609.921079999999960 318.894749999999990
f: 314 tv: 1 nM: 2
746.000000000000000 376.000000000000000
764.370480000000040 307.699490000000030
f: 315 tv: 0 nM: 2
597.809139999999960 383.604829999999990
611.846919999999950 318.000000000000000
f: 315 tv: 1 nM: 2
747.859190000000010 374.520109999999990
766.068179999999980 306.219699999999990
f: 316 tv: 0 nM: 2
599.942080000000030 382.795750000000000
614.288450000000010 317.546690000000010
f: 316 tv: 1 nM: 2
749.402950000000030 373.620569999999990
768.000000000000000 306.000000000000000
f: 317 tv: 0 nM: 2
601.883000000000040 382.180850000000020
616.506350000000000 317.165619999999990
f: 317 tv: 1 nM: 2
750.842279999999960 373.000000000000000
769.727970000000030 305.634799999999980
f: 318 tv: 0 nM: 2
604.255250000000050 381.702639999999970
618.892879999999990 317.000000000000000
f: 318 tv: 1 nM: 2
752.063840000000030 372.202119999999980
771.840029999999960 304.329990000000010
f: 319 tv: 0 nM: 2
606.390440000000010 381.609559999999990
621.598330000000030 316.558989999999990
f: 319 tv: 1 nM: 2
754.000000000000000 371.819149999999980
773.601070000000050 304.281920000000010
f: 320 tv: 0 nM: 2
608.954529999999980 381.083919999999980
623.853269999999950 316.277159999999980
f: 320 tv: 1 nM: 2
756.000000000000000 371.000000000000000
775.257200000000010 303.973570000000000
f: 321 tv: 0 nM: 2
611.670470000000020 381.284089999999990
625.796879999999990 316.265629999999990
f: 321 tv: 1 nM: 2
757.842279999999960 370.877990000000010
776.893919999999980 303.757569999999990
f: 322 tv: 0 nM: 2
613.789490000000000 381.102329999999990
627.972840000000020 316.255429999999990
f: 322 tv: 1 nM: 2
759.887389999999980 370.497250000000010
778.783509999999980 303.809259999999990
f: 323 tv: 0 nM: 2
616.165650000000030 380.990630000000010
630.064269999999960 316.631289999999980
f: 323 tv: 1 nM: 2
761.980350000000040 370.581450000000020
781.203859999999960 304.000000000000000
f: 324 tv: 0 nM: 2
618.616580000000000 381.668700000000000
632.619019999999980 317.511900000000030
f: 324 tv: 1 nM: 2
763.968380000000020 370.520109999999990
783.332520000000050 303.893860000000020
f: 325 tv: 0 nM: 2
620.773010000000000 382.049350000000000
634.877989999999950 317.842260000000010
f: 325 tv: 1 nM: 2
765.844420000000010 370.377779999999970
785.639890000000040 304.067349999999980
f: 326 tv: 0 nM: 2
623.734739999999990 382.954250000000000
636.390440000000010 318.390440000000010
f: 326 tv: 1 nM: 2
768.102420000000050 371.078309999999990
787.601070000000050 304.398930000000010
f: 327 tv: 0 nM: 2
625.834349999999970 383.128109999999990
639.463259999999990 319.200560000000000
f: 327 tv: 1 nM: 2
770.157720000000040 371.032739999999990
789.788210000000050 304.923520000000000
f: 328 tv: 0 nM: 2
627.844420000000010 384.377779999999970
641.166690000000020 319.535340000000020
f: 328 tv: 1 nM: 2
772.790769999999950 371.959229999999990
791.796389999999970 305.796389999999970
f: 329 tv: 0 nM: 2
630.057919999999970 384.795750000000000
643.602110000000040 320.295810000000020
f: 329 tv: 1 nM: 2
775.424129999999990 372.390440000000010
793.840450000000030 306.021270000000020
f: 330 tv: 0 nM: 2
632.023800000000050 385.577389999999980
645.940249999999990 321.260859999999980
f: 330 tv: 1 nM: 2
777.734739999999990 372.954250000000000
796.000000000000000 306.180850000000020
f: 331 tv: 0 nM: 2
635.834349999999970 386.871890000000010
648.118410000000040 321.881590000000020
f: 331 tv: 1 nM: 2
779.842279999999960 373.032739999999990
798.535889999999990 307.201660000000000
f: 332 tv: 0 nM: 2
637.840329999999990 387.051210000000030
649.883000000000040 322.180850000000020
f: 332 tv: 1 nM: 2
782.890930000000030 373.933499999999980
801.656250000000000 307.697909999999980
f: 333 tv: 0 nM: 2
640.117799999999990 387.646549999999990
652.294430000000030 323.394439999999970
f: 333 tv: 1 nM: 2
785.755490000000010 374.123629999999990
803.800479999999990 307.952029999999980
f: 334 tv: 0 nM: 2
642.947210000000040 388.947170000000030
654.697080000000030 323.673520000000000
f: 334 tv: 1 nM: 2
787.924129999999990 374.435389999999980
806.000000000000000 308.000000000000000
f: 335 tv: 0 nM: 2
645.621890000000010 389.009369999999990
657.604860000000030 323.809140000000010
f: 335 tv: 1 nM: 2
791.253299999999970 374.970399999999980
808.593079999999990 308.343079999999990
f: 336 tv: 0 nM: 2
648.102420000000050 388.921690000000010
659.765930000000030 324.361690000000010
f: 336 tv: 1 nM: 2
793.842279999999960 375.122009999999990
811.519769999999990 308.799440000000000
f: 337 tv: 0 nM: 2
650.233340000000000 390.509090000000010
661.851070000000050 324.542539999999970
f: 337 tv: 1 nM: 2
796.550659999999990 375.088619999999990
814.114810000000030 309.114809999999980
f: 338 tv: 0 nM: 2
653.621890000000010 391.009369999999990
664.032469999999990 325.277499999999970
f: 338 tv: 1 nM: 2
799.609619999999950 375.879669999999980
816.497129999999970 309.652310000000000
f: 339 tv: 0 nM: 2
656.340879999999970 391.573849999999990
666.917730000000010 325.892400000000010
f: 339 tv: 1 nM: 2
802.448790000000030 375.840359999999980
819.796389999999970 309.796389999999970
f: 340 tv: 0 nM: 2
659.212520000000040 392.706239999999980
669.755430000000050 326.461950000000000
f: 340 tv: 1 nM: 2
805.830630000000040 376.212370000000020
822.085019999999990 309.915010000000000
f: 341 tv: 0 nM: 2
661.734739999999990 392.820130000000010
671.693670000000000 326.950870000000010
f: 341 tv: 1 nM: 2
808.900020000000040 376.566680000000020
825.277469999999990 310.041200000000000
f: 342 tv: 0 nM: 2
664.265260000000010 393.045750000000000
673.902649999999990 327.523680000000010
f: 342 tv: 1 nM: 2
812.000000000000000 376.839510000000020
827.678589999999990 310.326540000000020
f: 343 tv: 0 nM: 2
667.052789999999960 394.947170000000030
676.051090000000040 328.212370000000020
f: 343 tv: 1 nM: 2
814.885859999999980 376.951079999999990
830.336909999999990 310.494660000000010
f: 344 tv: 0 nM: 2
669.944759999999970 394.956390000000000
678.393249999999970 328.403660000000000
f: 344 tv: 1 nM: 2
817.847719999999980 377.525849999999990
833.257569999999990 311.535340000000020
f: 345 tv: 0 nM: 2
672.310430000000000 395.898349999999990
681.176759999999940 329.313139999999980
f: 345 tv: 1 nM: 2
821.423099999999980 378.108979999999970
835.826540000000020 311.846920000000010
f: 346 tv: 0 nM: 2
675.842279999999960 397.032739999999990
683.914980000000010 329.915010000000000
f: 346 tv: 1 nM: 2
824.057919999999970 378.795750000000000
839.304809999999970 311.991969999999980
f: 347 tv: 0 nM: 2
678.916079999999970 396.961549999999990
686.000000000000000 330.522859999999980
f: 347 tv: 1 nM: 2
828.000000000000000 378.839510000000020
841.971679999999990 312.203610000000030
f: 348 tv: 0 nM: 2
681.148559999999970 398.851440000000030
688.141300000000000 331.429350000000000
f: 348 tv: 1 nM: 2
831.148249999999960 378.937929999999990
844.414179999999990 312.973360000000010
f: 349 tv: 0 nM: 2
684.265260000000010 398.954250000000000
691.551019999999990 331.913270000000010
f: 349 tv: 1 nM: 2
834.157230000000030 379.574740000000020
847.734739999999990 313.045750000000000
f: 350 tv: 0 nM: 2
687.393429999999970 399.931699999999980
693.765930000000030 332.361690000000010
f: 350 tv: 1 nM: 2
837.051019999999990 380.455780000000000
850.139459999999990 313.702639999999970
f: 351 tv: 0 nM: 2
690.157720000000040 400.877990000000010
696.002560000000020 333.512880000000000
f: 351 tv: 1 nM: 2
840.198849999999990 380.897670000000010
853.286380000000010 313.844670000000010
f: 352 tv: 0 nM: 2
693.647830000000000 401.647859999999980
698.641849999999980 333.862979999999990
f: 352 tv: 1 nM: 2
844.000000000000000 380.839510000000020
855.750000000000000 314.038670000000020
f: 353 tv: 0 nM: 2
696.168400000000020 402.331570000000000
701.454100000000040 334.000000000000000
f: 353 tv: 1 nM: 2
846.327149999999960 380.975309999999980
858.842099999999960 314.294739999999990
f: 354 tv: 0 nM: 2
699.842279999999960 402.877990000000010
703.853579999999970 335.348050000000000
f: 354 tv: 1 nM: 2
850.355900000000020 381.708829999999980
862.048949999999990 315.543819999999980
f: 355 tv: 0 nM: 2
702.352170000000000 403.647859999999980
706.705630000000040 335.850460000000000
f: 355 tv: 1 nM: 2
853.659549999999970 381.882970000000000
864.500000000000000 315.663050000000000
f: 356 tv: 0 nM: 2
705.853269999999950 404.277159999999980
709.511600000000040 335.993040000000010
f: 356 tv: 1 nM: 2
857.427789999999960 381.949189999999990
868.000000000000000 315.833340000000020
f: 357 tv: 0 nM: 2
709.523379999999970 405.029240000000020
711.851070000000050 336.542539999999970
f: 357 tv: 1 nM: 2
860.227840000000010 382.892400000000010
871.412720000000040 315.860840000000000
f: 358 tv: 0 nM: 2
712.438899999999990 405.561100000000010
714.956300000000060 337.446590000000010
f: 358 tv: 1 nM: 2
864.157720000000040 382.877990000000010
874.203610000000030 316.028349999999990
f: 359 tv: 0 nM: 2
715.914980000000010 405.915010000000000
717.846919999999950 337.826540000000020
f: 359 tv: 1 nM: 2
868.102420000000050 382.921690000000010
877.677059999999980 316.109379999999990
f: 360 tv: 0 nM: 2
719.815000000000050 406.887270000000000
720.195560000000000 337.804440000000000
f: 360 tv: 1 nM: 2
871.834349999999970 382.871890000000010
880.269469999999960 317.002990000000010
f: 361 tv: 0 nM: 2
722.326599999999980 407.190769999999990
723.513730000000010 338.332429999999990
f: 361 tv: 1 nM: 2
875.621890000000010 383.009369999999990
883.788570000000050 316.694279999999990
f: 362 tv: 0 nM: 2
725.796389999999970 407.796389999999970
725.952030000000040 339.482329999999990
f: 362 tv: 1 nM: 2
879.044800000000010 383.082760000000010
886.618590000000040 316.913450000000010
f: 363 tv: 0 nM: 2
729.766110000000030 408.798250000000000
728.901849999999970 339.682250000000010
f: 363 tv: 1 nM: 2
882.101620000000030 383.689570000000000
890.145629999999980 317.420320000000000
f: 364 tv: 0 nM: 2
732.177980000000050 409.016939999999980
731.873780000000010 339.964290000000010
f: 364 tv: 1 nM: 2
885.907590000000030 383.538050000000000
893.601070000000050 317.601069999999990
f: 365 tv: 0 nM: 2
735.846919999999950 409.826540000000020
734.063170000000010 340.612640000000000
f: 365 tv: 1 nM: 2
889.662780000000000 383.750000000000000
896.743529999999960 317.678769999999990
f: 366 tv: 0 nM: 2
739.140750000000030 410.247560000000020
737.190979999999970 341.288940000000030
f: 366 tv: 1 nM: 2
892.536560000000010 384.115839999999990
899.953859999999960 317.788850000000020
f: 367 tv: 0 nM: 2
742.319269999999960 411.000000000000000
739.952030000000040 341.532840000000020
f: 367 tv: 1 nM: 2
896.398800000000050 384.162570000000020
902.742370000000050 318.053560000000000
f: 368 tv: 0 nM: 2
745.933660000000030 411.479580000000000
742.721009999999980 341.783480000000000
f: 368 tv: 1 nM: 2
900.215209999999960 384.651889999999980
905.972779999999940 318.215329999999990
f: 369 tv: 0 nM: 2
748.901849999999970 411.953280000000010
744.685240000000020 341.837069999999980
f: 369 tv: 1 nM: 2
903.902590000000030 384.616879999999980
908.536320000000050 318.159209999999970
f: 370 tv: 0 nM: 2
752.033689999999980 412.853940000000020
747.963319999999950 342.834870000000020
f: 370 tv: 1 nM: 2
907.859379999999990 384.640629999999990
912.068670000000000 318.640109999999990
f: 371 tv: 0 nM: 2
754.567019999999960 413.551539999999990
750.000000000000000 343.745180000000000
f: 371 tv: 1 nM: 2
911.152469999999990 384.878049999999970
915.523379999999970 318.842100000000020
f: 372 tv: 0 nM: 2
757.914980000000010 413.915010000000000
752.111390000000030 343.700499999999980
f: 372 tv: 1 nM: 2
914.000000000000000 385.000000000000000
918.145629999999980 319.277469999999990
f: 373 tv: 0 nM: 2
760.244569999999950 414.461950000000000
754.782900000000040 343.958340000000020
f: 373 tv: 1 nM: 2
917.730530000000040 385.038909999999990
922.156250000000000 319.584139999999990
f: 374 tv: 0 nM: 2
763.604490000000060 415.805970000000000
757.103640000000040 344.955960000000000
f: 374 tv: 1 nM: 2
921.000000000000000 385.449369999999990
924.203610000000030 319.796389999999970
f: 375 tv: 0 nM: 2
765.868830000000000 415.868810000000000
759.000000000000000 345.800869999999970
f: 375 tv: 1 nM: 2
924.126399999999990 385.873600000000010
927.576540000000020 319.903079999999990
f: 376 tv: 0 nM: 2
768.244569999999950 416.461950000000000
760.877140000000050 345.903009999999990
f: 376 tv: 1 nM: 2
928.138240000000000 386.279420000000020
930.027889999999960 320.000000000000000
f: 377 tv: 0 nM: 2
770.638119999999960 417.633330000000000
763.075010000000020 346.325010000000020
f: 377 tv: 1 nM: 2
931.797490000000040 386.683530000000020
933.103640000000040 320.945130000000010
f: 378 tv: 0 nM: 2
772.834169999999970 418.670990000000020
764.275210000000020 347.779819999999970
f: 378 tv: 1 nM: 2
934.044620000000010 386.877990000000010
936.000000000000000 320.913790000000010
f: 379 tv: 0 nM: 2
774.901849999999970 419.588779999999990
766.035709999999990 347.873809999999990
f: 379 tv: 1 nM: 2
937.663019999999960 387.500000000000000
938.502500000000050 321.670869999999980
f: 380 tv: 0 nM: 2
776.656560000000010 420.429289999999980
767.297000000000030 348.677340000000020
f: 380 tv: 1 nM: 2
940.290039999999980 388.248629999999990
941.452390000000040 321.819059999999980
f: 381 tv: 0 nM: 2
778.302059999999980 421.656250000000000
768.696109999999980 349.790959999999980
f: 381 tv: 1 nM: 2
943.842279999999960 388.877990000000010
944.000000000000000 322.262150000000020
f: 382 tv: 0 nM: 2
780.224489999999950 422.346920000000010
770.077639999999970 349.906400000000020
f: 382 tv: 1 nM: 2
946.211789999999950 389.076480000000000
946.869199999999980 323.005130000000010
f: 383 tv: 0 nM: 2
781.819889999999990 423.746460000000010
771.274170000000030 351.084690000000020
f: 383 tv: 1 nM: 2
950.146730000000050 390.277159999999980
949.617370000000050 323.750000000000000
f: 384 tv: 0 nM: 2
783.000000000000000 424.867340000000010
772.126219999999990 351.873809999999990
f: 384 tv: 1 nM: 2
952.537600000000000 391.020230000000030
951.913149999999970 324.139459999999990
f: 385 tv: 0 nM: 2
784.046140000000040 425.788850000000020
773.022699999999990 352.907010000000010
f: 385 tv: 1 nM: 2
955.782960000000000 392.052190000000000
954.155399999999990 325.028259999999990
f: 386 tv: 0 nM: 2
785.095820000000000 426.899990000000000
773.502259999999980 353.881680000000020
f: 386 tv: 1 nM: 2
958.000000000000000 392.913790000000010
956.457949999999980 325.813080000000010
f: 387 tv: 0 nM: 2
785.596859999999990 428.655399999999990
774.148379999999970 355.091310000000020
f: 387 tv: 1 nM: 2
960.331670000000030 393.927120000000000
958.951050000000010 326.780910000000010
f: 388 tv: 0 nM: 2
786.046140000000040 429.788850000000020
774.204889999999980 355.905730000000010
f: 388 tv: 1 nM: 2
963.000000000000000 394.882970000000000
961.050479999999990 327.555299999999990
f: 389 tv: 0 nM: 2
786.456599999999980 431.591310000000020
774.762389999999980 357.142580000000010
f: 389 tv: 1 nM: 2
965.681820000000020 396.335240000000000
963.024289999999950 328.485439999999980
f: 390 tv: 0 nM: 2
786.789120000000030 432.963039999999980
774.739690000000000 357.946289999999980
f: 390 tv: 1 nM: 2
967.524289999999950 397.655329999999990
965.101930000000040 329.592220000000000
f: 391 tv: 0 nM: 2
787.039800000000010 434.092930000000020
774.806029999999960 359.037989999999980
f: 391 tv: 1 nM: 2
970.164729999999960 398.855500000000010
967.321109999999980 330.316530000000000
f: 392 tv: 0 nM: 2
786.927370000000000 435.927340000000020
774.424800000000000 360.558929999999980
f: 392 tv: 1 nM: 2
972.146730000000050 400.277159999999980
969.018370000000000 331.674320000000020
f: 393 tv: 0 nM: 2
786.743709999999960 437.794130000000000
774.193670000000000 361.815310000000010
f: 393 tv: 1 nM: 2
974.223570000000000 401.564910000000000
971.261600000000040 332.418979999999980
f: 394 tv: 0 nM: 2
786.725829999999970 439.423400000000020
773.257690000000030 363.161530000000030
f: 394 tv: 1 nM: 2
976.000000000000000 403.377659999999990
972.602300000000010 333.993200000000000
f: 395 tv: 0 nM: 2
785.597470000000040 441.228819999999980
772.920470000000020 364.575740000000000
f: 395 tv: 1 nM: 2
978.317930000000050 404.852600000000000
974.000000000000000 335.565000000000000
f: 396 tv: 0 nM: 2
784.968259999999990 443.158720000000020
771.457639999999970 366.114930000000020
f: 396 tv: 1 nM: 2
980.362179999999970 406.532440000000010
975.848330000000030 336.035550000000000
f: 397 tv: 0 nM: 2
783.586059999999970 445.049190000000010
770.766240000000040 367.611789999999980
f: 397 tv: 1 nM: 2
982.195010000000020 408.255000000000000
976.877140000000050 337.903009999999990
f: 398 tv: 0 nM: 2
782.712830000000050 447.378109999999990
769.523440000000050 369.082029999999970
f: 398 tv: 1 nM: 2
983.315309999999950 410.076570000000000
978.046140000000040 339.788850000000020
f: 399 tv: 0 nM: 2
781.317810000000010 448.686429999999970
768.562500000000000 370.503910000000020
f: 399 tv: 1 nM: 2
984.516169999999990 411.877320000000000
979.273320000000010 340.142209999999980
f: 400 tv: 0 nM: 2
779.230289999999970 450.588590000000010
766.924679999999970 371.474920000000000
f: 400 tv: 1 nM: 2
986.072940000000020 413.369779999999990
980.000000000000000 341.745180000000000
f: 401 tv: 0 nM: 2
777.529909999999970 452.042730000000010
765.163699999999950 372.973020000000020
f: 401 tv: 1 nM: 2
986.884639999999990 415.005130000000010
981.236760000000000 343.072999999999980
f: 402 tv: 0 nM: 2
776.224000000000050 453.941160000000020
763.308170000000020 373.885710000000020
f: 402 tv: 1 nM: 2
988.065000000000050 416.084990000000000
982.598690000000030 343.844299999999980
f: 403 tv: 0 nM: 2
774.329830000000020 455.489500000000020
761.553040000000010 374.920439999999990
f: 403 tv: 1 nM: 2
989.122859999999950 417.903009999999990
983.160279999999940 345.117520000000010
f: 404 tv: 0 nM: 2
771.687739999999960 456.616850000000000
759.843629999999960 376.073359999999980
f: 404 tv: 1 nM: 2
989.502320000000050 419.590269999999980
983.122859999999950 345.903009999999990
f: 405 tv: 0 nM: 2
769.726199999999950 457.912690000000000
757.788329999999970 376.824830000000020
f: 405 tv: 1 nM: 2
990.393370000000000 420.583770000000020
983.612489999999980 346.929170000000000
f: 406 tv: 0 nM: 2
767.160459999999940 459.250000000000000
755.463679999999950 377.685490000000020
f: 406 tv: 1 nM: 2
991.072630000000000 422.072659999999980
984.265499999999970 347.938049999999980
f: 407 tv: 0 nM: 2
764.873110000000000 460.660460000000000
753.168519999999940 378.690740000000010
f: 407 tv: 1 nM: 2
991.209719999999950 423.832640000000030
984.651610000000010 348.758210000000020
f: 408 tv: 0 nM: 2
762.176209999999970 462.015409999999970
750.952149999999960 378.980500000000010
f: 408 tv: 1 nM: 2
991.236689999999950 424.851780000000020
984.866819999999960 349.891390000000000
f: 409 tv: 0 nM: 2
758.958620000000000 463.178069999999990
748.801879999999980 380.535190000000000
f: 409 tv: 1 nM: 2
991.089720000000060 426.055540000000010
984.800780000000030 350.718750000000000
f: 410 tv: 0 nM: 2
755.986689999999950 464.083649999999980
745.942199999999960 380.853729999999980
f: 410 tv: 1 nM: 2
991.350400000000040 427.752140000000000
984.696109999999980 351.790959999999980
f: 411 tv: 0 nM: 2
753.089420000000020 465.257290000000010
743.161740000000010 381.308839999999980
f: 411 tv: 1 nM: 2
991.241520000000040 428.944920000000020
984.551270000000050 352.038450000000010
f: 412 tv: 0 nM: 2
749.542910000000010 466.714540000000000
740.675899999999960 382.675929999999990
f: 412 tv: 1 nM: 2
990.910279999999940 429.944459999999990
984.194460000000050 353.680540000000010
f: 413 tv: 0 nM: 2
746.866819999999960 467.891390000000000
737.494630000000030 382.779569999999980
f: 413 tv: 1 nM: 2
990.112060000000040 431.719910000000030
983.222899999999980 353.943760000000000
f: 414 tv: 0 nM: 2
743.202210000000040 468.588230000000010
735.000000000000000 383.206509999999980
f: 414 tv: 1 nM: 2
989.615050000000000 432.730129999999970
983.041380000000000 354.821930000000010
f: 415 tv: 0 nM: 2
739.642330000000020 469.046139999999980
731.974789999999980 384.471220000000020
f: 415 tv: 1 nM: 2
989.176450000000050 433.873960000000010
982.649599999999960 355.752140000000000
f: 416 tv: 0 nM: 2
736.699650000000020 470.807560000000020
729.000000000000000 384.850010000000000
f: 416 tv: 1 nM: 2
988.200010000000020 435.393340000000020
981.366819999999960 356.341700000000000
f: 417 tv: 0 nM: 2
732.477110000000040 471.195429999999990
726.586059999999970 385.225280000000000
f: 417 tv: 1 nM: 2
987.182620000000040 436.000000000000000
980.978269999999950 357.014500000000000
f: 418 tv: 0 nM: 2
728.950740000000000 472.719699999999990
722.985410000000000 386.058380000000000
f: 418 tv: 1 nM: 2
986.649599999999960 437.752140000000000
979.491999999999960 358.207179999999990
f: 419 tv: 0 nM: 2
724.909419999999950 473.076079999999990
719.614439999999950 386.748229999999980
f: 419 tv: 1 nM: 2
985.030759999999990 438.619230000000020
978.958620000000000 358.821930000000010
f: 420 tv: 0 nM: 2
721.000000000000000 474.110050000000000
716.864259999999940 387.014279999999990
f: 420 tv: 1 nM: 2
983.086789999999950 440.070249999999990
977.207700000000050 359.526920000000020
f: 421 tv: 0 nM: 2
716.898929999999950 474.898930000000010
713.016910000000050 387.580840000000020
f: 421 tv: 1 nM: 2
981.733089999999950 441.348599999999980
975.937500000000000 360.585240000000000
f: 422 tv: 0 nM: 2
713.101070000000050 475.235810000000010
709.241819999999960 388.705440000000010
f: 422 tv: 1 nM: 2
979.886719999999970 442.050779999999970
974.892879999999990 361.107149999999990
f: 423 tv: 0 nM: 2
708.904660000000040 476.221799999999970
706.351679999999990 388.924989999999980
f: 423 tv: 1 nM: 2
977.697570000000040 443.620970000000000
973.000000000000000 362.000000000000000
f: 424 tv: 0 nM: 2
704.875000000000000 476.830870000000000
703.000000000000000 389.000000000000000
f: 424 tv: 1 nM: 2
975.279599999999960 444.535190000000000
971.101070000000050 362.764189999999990
f: 425 tv: 0 nM: 2
700.573489999999990 476.998200000000000
699.268800000000060 388.973110000000020
f: 425 tv: 1 nM: 2
973.188049999999980 445.717960000000010
969.366580000000000 363.062500000000000
f: 426 tv: 0 nM: 2
696.210140000000020 477.101440000000030
696.524229999999990 389.141880000000010
f: 426 tv: 1 nM: 2
970.820129999999950 446.158110000000020
967.044920000000050 363.962890000000020
f: 427 tv: 0 nM: 2
691.257929999999990 477.058290000000000
692.987979999999990 389.371120000000020
f: 427 tv: 1 nM: 2
968.157900000000040 447.015040000000000
965.000000000000000 364.273799999999990
f: 428 tv: 0 nM: 2
687.260560000000050 477.288729999999990
689.221620000000030 389.250000000000000
f: 428 tv: 1 nM: 2
965.086789999999950 447.929750000000010
962.960690000000000 364.857149999999990
f: 429 tv: 0 nM: 2
683.150020000000040 477.164280000000020
686.526979999999980 389.710420000000000
f: 429 tv: 1 nM: 2
962.331360000000020 448.101960000000020
960.878540000000040 365.000000000000000
f: 430 tv: 0 nM: 2
679.173099999999980 477.173070000000000
683.015200000000050 389.630069999999990
f: 430 tv: 1 nM: 2
959.280269999999970 448.791659999999980
958.311649999999990 365.188380000000000
f: 431 tv: 0 nM: 2
675.153689999999980 477.057399999999970
679.829960000000030 389.295930000000000
f: 431 tv: 1 nM: 2
956.061159999999970 449.140289999999990
955.387820000000030 365.336490000000030
f: 432 tv: 0 nM: 2
671.123659999999970 476.902829999999990
676.884220000000030 389.170169999999980
f: 432 tv: 1 nM: 2
952.932680000000000 449.861240000000010
953.453129999999990 365.425349999999980
f: 433 tv: 0 nM: 2
666.973020000000020 476.836329999999980
673.914980000000010 389.187070000000010
f: 433 tv: 1 nM: 2
949.431519999999980 449.877590000000000
950.829290000000010 366.000000000000000
f: 434 tv: 0 nM: 2
663.123169999999960 476.641300000000000
671.000000000000000 389.000000000000000
f: 434 tv: 1 nM: 2
946.920470000000020 450.446959999999990
947.755620000000020 366.225550000000000
f: 435 tv: 0 nM: 2
659.391240000000040 476.505740000000000
667.645390000000020 389.021270000000020
f: 435 tv: 1 nM: 2
943.168519999999940 450.690740000000010
945.238650000000010 366.560610000000000
f: 436 tv: 0 nM: 2
655.718989999999960 475.302919999999970
664.926019999999990 388.778169999999990
f: 436 tv: 1 nM: 2
939.479680000000030 450.485230000000000
942.904419999999960 366.544130000000000
f: 437 tv: 0 nM: 2
652.926019999999990 474.940159999999990
662.713750000000000 388.388489999999990
f: 437 tv: 1 nM: 2
936.831480000000060 450.801850000000000
940.641110000000030 366.568539999999980
f: 438 tv: 0 nM: 2
649.507749999999990 474.647280000000020
660.494689999999990 388.090419999999990
f: 438 tv: 1 nM: 2
933.168519999999940 450.690740000000010
937.395509999999940 366.630589999999980
f: 439 tv: 0 nM: 2
646.561519999999970 473.623080000000020
657.494869999999990 387.361300000000030
f: 439 tv: 1 nM: 2
929.786190000000030 450.751710000000000
935.161560000000010 366.326930000000000
f: 440 tv: 0 nM: 2
643.150020000000040 473.000000000000000
655.000000000000000 387.000000000000000
f: 440 tv: 1 nM: 2
926.920470000000020 450.689390000000000
932.806820000000020 366.416659999999980
f: 441 tv: 0 nM: 2
640.641600000000040 472.607509999999990
653.221620000000030 386.750000000000000
f: 441 tv: 1 nM: 2
923.279599999999960 450.535190000000000
930.742309999999970 366.311519999999970
f: 442 tv: 0 nM: 2
637.728029999999990 471.924010000000010
651.159419999999950 386.427550000000000
f: 442 tv: 1 nM: 2
920.806820000000020 450.416659999999980
927.391110000000030 366.044339999999980
f: 443 tv: 0 nM: 2
635.041380000000000 471.178069999999990
649.476679999999990 385.943330000000000
f: 443 tv: 1 nM: 2
917.019530000000030 450.101560000000010
925.326540000000020 365.468630000000020
f: 444 tv: 0 nM: 2
633.047789999999960 470.713230000000010
648.056330000000000 385.604089999999990
f: 444 tv: 1 nM: 2
914.026669999999970 449.779999999999970
923.068120000000020 365.778200000000030
f: 445 tv: 0 nM: 2
630.937739999999960 469.584259999999970
646.901730000000040 385.112059999999990
f: 445 tv: 1 nM: 2
910.946170000000050 449.542300000000010
920.958620000000000 365.178069999999990
f: 446 tv: 0 nM: 2
629.147029999999970 469.077209999999980
645.145809999999980 384.868040000000010
f: 446 tv: 1 nM: 2
908.287839999999960 448.909609999999990
918.363950000000050 365.251710000000000
f: 447 tv: 0 nM: 2
627.692320000000000 468.653840000000000
644.512569999999980 384.725799999999990
f: 447 tv: 1 nM: 2
905.177119999999950 448.710330000000000
915.971620000000030 365.106380000000000
f: 448 tv: 0 nM: 2
626.175169999999980 467.481749999999980
643.041380000000000 384.519769999999990
f: 448 tv: 1 nM: 2
902.863280000000030 448.398439999999990
914.367190000000050 364.941410000000020
f: 449 tv: 0 nM: 2
624.958620000000000 466.821930000000010
642.742799999999990 383.329130000000020
f: 449 tv: 1 nM: 2
899.493650000000000 447.921600000000010
912.079290000000010 364.803440000000020
f: 450 tv: 0 nM: 2
623.624080000000050 465.642330000000020
641.670039999999970 383.071440000000000
f: 450 tv: 1 nM: 2
897.170349999999980 447.073269999999980
910.290470000000030 364.470059999999990
f: 451 tv: 0 nM: 2
622.836300000000050 465.026979999999980
641.149289999999950 382.821930000000010
f: 451 tv: 1 nM: 2
894.920470000000020 446.575740000000000
908.420650000000020 364.309509999999990
f: 452 tv: 0 nM: 2
622.048890000000030 463.834589999999990
640.857420000000050 382.098850000000030
f: 452 tv: 1 nM: 2
892.576779999999990 445.960570000000020
906.652280000000020 363.392850000000010
f: 453 tv: 0 nM: 2
621.049989999999980 463.323089999999980
640.855289999999970 381.422939999999980
f: 453 tv: 1 nM: 2
889.678829999999950 445.211670000000030
904.878600000000010 363.000000000000000
f: 454 tv: 0 nM: 2
621.079529999999980 462.575740000000000
640.892879999999990 381.149990000000000
f: 454 tv: 1 nM: 2
887.537900000000040 444.678040000000010
902.994509999999990 362.742709999999990
f: 455 tv: 0 nM: 2
620.794430000000030 461.338900000000020
640.910579999999980 380.742709999999990
f: 455 tv: 1 nM: 2
885.874509999999990 443.864870000000000
901.279599999999960 362.535190000000000
f: 456 tv: 0 nM: 2
620.888060000000000 460.787320000000020
641.079529999999980 380.575740000000000
f: 456 tv: 1 nM: 2
884.153260000000050 443.058380000000000
900.327509999999960 361.959290000000010
f: 457 tv: 0 nM: 2
621.083980000000000 459.932009999999990
641.596009999999980 379.519929999999990
f: 457 tv: 1 nM: 2
882.723079999999980 442.473079999999980
898.952880000000050 361.228270000000010
f: 458 tv: 0 nM: 2
621.250000000000000 459.005650000000000
642.191469999999980 379.134770000000000
f: 458 tv: 1 nM: 2
880.913210000000050 441.929750000000010
897.424260000000000 361.079560000000010
f: 459 tv: 0 nM: 2
621.902339999999980 457.964839999999980
643.000000000000000 378.630589999999980
f: 459 tv: 1 nM: 2
879.365360000000010 441.000000000000000
896.981319999999980 360.615659999999990
f: 460 tv: 0 nM: 2
622.802249999999960 456.843290000000020
643.626470000000040 377.928009999999970
f: 460 tv: 1 nM: 2
878.694700000000010 439.907780000000000
896.000000000000000 359.540160000000010
f: 461 tv: 0 nM: 2
623.174009999999950 455.702000000000000
644.793459999999980 377.000000000000000
f: 461 tv: 1 nM: 2
877.079529999999980 438.575740000000000
895.030269999999970 358.856049999999980
f: 462 tv: 0 nM: 2
624.891240000000040 454.730930000000000
646.552249999999960 376.597019999999990
f: 462 tv: 1 nM: 2
876.366030000000020 437.294010000000010
895.000000000000000 358.000000000000000
f: 463 tv: 0 nM: 2
625.800899999999960 453.464600000000020
647.227110000000040 375.188930000000030
f: 463 tv: 1 nM: 2
875.000000000000000 436.000000000000000
894.147280000000020 356.992250000000010
f: 464 tv: 0 nM: 2
627.000000000000000 452.000000000000000
648.915399999999980 374.519229999999990
f: 464 tv: 1 nM: 2
874.946839999999950 434.840550000000010
893.202940000000010 356.016720000000020
f: 465 tv: 0 nM: 2
628.734130000000050 451.000000000000000
650.711850000000030 373.333980000000000
f: 465 tv: 1 nM: 2
874.316220000000040 433.623929999999970
893.257320000000050 354.922790000000020
f: 466 tv: 0 nM: 2
630.368650000000000 449.593230000000010
651.827880000000050 372.646729999999990
f: 466 tv: 1 nM: 2
873.352970000000030 432.000000000000000
893.222899999999980 353.943760000000000
f: 467 tv: 0 nM: 2
631.361080000000020 448.579380000000010
653.218259999999990 371.559509999999990
f: 467 tv: 1 nM: 2
873.176330000000010 430.839139999999990
893.000000000000000 353.000000000000000
f: 468 tv: 0 nM: 2
633.057069999999950 447.442900000000010
655.257320000000050 370.922790000000020
f: 468 tv: 1 nM: 2
873.128600000000010 429.746950000000030
893.000000000000000 352.000000000000000
f: 469 tv: 0 nM: 2
634.982970000000020 446.321289999999980
657.000000000000000 370.000000000000000
f: 469 tv: 1 nM: 2
873.176450000000050 428.126039999999990
893.049989999999980 350.919220000000000
f: 470 tv: 0 nM: 2
637.118770000000040 445.764590000000000
658.660459999999940 369.126860000000020
f: 470 tv: 1 nM: 2
873.079830000000020 427.668060000000030
893.089720000000060 350.055540000000010
f: 471 tv: 0 nM: 2
638.935970000000000 444.654969999999990
660.913210000000050 368.070249999999990
f: 471 tv: 1 nM: 2
873.209719999999950 426.167359999999970
893.234619999999950 349.292300000000010
f: 472 tv: 0 nM: 2
641.122859999999950 443.903009999999990
662.913210000000050 367.929750000000010
f: 472 tv: 1 nM: 2
873.880549999999970 425.278750000000000
893.411870000000020 348.770109999999990
f: 473 tv: 0 nM: 2
643.168819999999980 443.211549999999990
664.869199999999980 367.030759999999990
f: 473 tv: 1 nM: 2
874.040960000000040 424.407320000000030
894.488830000000010 347.850430000000020
f: 474 tv: 0 nM: 2
645.398249999999960 442.168150000000030
666.872989999999960 366.571440000000000
f: 474 tv: 1 nM: 2
874.790280000000050 423.832640000000030
894.839169999999970 347.087220000000000
f: 475 tv: 0 nM: 2
648.000000000000000 441.745180000000000
668.910279999999940 365.816219999999990
f: 475 tv: 1 nM: 2
875.100829999999970 422.532260000000010
895.303890000000020 346.209049999999990
f: 476 tv: 0 nM: 2
650.441649999999980 440.787510000000000
671.120239999999970 365.333980000000000
f: 476 tv: 1 nM: 2
875.864259999999940 421.773799999999990
895.839479999999980 346.000000000000000
f: 477 tv: 0 nM: 2
652.730770000000010 439.927340000000020
673.641660000000000 365.020840000000020
f: 477 tv: 1 nM: 2
876.638789999999970 421.310580000000020
896.546879999999990 344.964839999999980
f: 478 tv: 0 nM: 2
655.122859999999950 439.903009999999990
675.514710000000040 364.510499999999980
f: 478 tv: 1 nM: 2
877.314759999999980 419.917419999999990
897.737669999999980 344.421510000000010
f: 479 tv: 0 nM: 2
657.375000000000000 439.137510000000020
678.576900000000020 364.000000000000000
f: 479 tv: 1 nM: 2
878.000000000000000 419.745180000000000
898.478269999999950 344.039120000000030
f: 480 tv: 0 nM: 2
660.397770000000040 438.177770000000010
680.913210000000050 363.929750000000010
f: 480 tv: 1 nM: 2
879.026849999999970 418.497930000000000
899.145080000000010 343.783480000000000
f: 481 tv: 0 nM: 2
662.834780000000020 438.017400000000010
682.864199999999980 363.202760000000010
f: 481 tv: 1 nM: 2
880.211180000000010 417.953890000000000
900.261539999999970 342.895390000000020
f: 482 tv: 0 nM: 2
665.629699999999960 437.983490000000020
685.221070000000050 362.968990000000020
f: 482 tv: 1 nM: 2
881.364010000000010 417.337710000000020
900.877140000000050 342.096990000000010
f: 483 tv: 0 nM: 2
668.000000000000000 437.745180000000000
687.816220000000040 362.910250000000020
f: 483 tv: 1 nM: 2
882.035709999999990 416.126190000000010
901.955630000000040 341.955600000000000
f: 484 tv: 0 nM: 2
670.807310000000030 437.417419999999990
690.241329999999950 362.623899999999990
f: 484 tv: 1 nM: 2
884.000000000000000 415.745180000000000
903.032900000000040 341.844299999999980
f: 485 tv: 0 nM: 2
673.351679999999990 436.622889999999980
692.827210000000040 362.436980000000010
f: 485 tv: 1 nM: 2
884.827509999999960 415.441039999999990
904.220950000000020 341.195339999999990
f: 486 tv: 0 nM: 2
676.209960000000020 436.805209999999990
695.269229999999990 362.072659999999980
f: 486 tv: 1 nM: 2
885.844849999999950 414.522159999999990
905.237370000000060 340.695370000000030
f: 487 tv: 0 nM: 2
679.140080000000010 436.243530000000020
698.000000000000000 362.087949999999980
f: 487 tv: 1 nM: 2
887.127259999999980 413.899569999999980
906.817379999999960 340.000000000000000
f: 488 tv: 0 nM: 2
681.955630000000040 435.955600000000000
700.823549999999950 361.873960000000010
f: 488 tv: 1 nM: 2
888.901370000000040 413.733180000000000
907.795780000000040 339.882630000000010
f: 489 tv: 0 nM: 2
684.747799999999980 436.000000000000000
703.072630000000000 361.927340000000020
f: 489 tv: 1 nM: 2
889.915889999999990 413.000000000000000
908.940060000000020 339.518579999999990
f: 490 tv: 0 nM: 2
687.873780000000010 435.873809999999990
706.080199999999990 361.830199999999990
f: 490 tv: 1 nM: 2
891.610840000000050 412.308960000000010
910.836789999999950 339.274780000000020
f: 491 tv: 0 nM: 2
690.065000000000050 435.745000000000000
708.598690000000030 361.844299999999980
f: 491 tv: 1 nM: 2
892.872740000000020 411.984379999999990
912.084110000000010 339.000000000000000
f: 492 tv: 0 nM: 2
693.652159999999980 435.664249999999980
710.979190000000020 361.533320000000000
f: 492 tv: 1 nM: 2
894.770809999999980 411.854159999999980
913.188049999999980 338.282039999999990
f: 493 tv: 0 nM: 2
696.000000000000000 435.833340000000020
713.953859999999960 361.788850000000020
f: 493 tv: 1 nM: 2
896.046879999999990 411.557279999999990
914.730770000000010 338.072659999999980
f: 494 tv: 0 nM: 2
699.840029999999960 435.670009999999990
716.081729999999990 361.918270000000010
f: 494 tv: 1 nM: 2
897.955870000000000 410.352939999999990
916.000000000000000 337.833340000000020
f: 495 tv: 0 nM: 2
702.063719999999990 435.656859999999990
719.132320000000050 361.401250000000000
f: 495 tv: 1 nM: 2
899.826839999999950 410.165860000000010
917.800479999999990 337.780300000000010
f: 496 tv: 0 nM: 2
705.509710000000040 435.621370000000010
721.829529999999980 361.415889999999990
f: 496 tv: 1 nM: 2
901.044800000000010 410.106139999999980
918.941469999999980 337.720730000000000
f: 497 tv: 0 nM: 2
708.602300000000010 435.602260000000000
724.325010000000020 361.697720000000000
f: 497 tv: 1 nM: 2
903.000000000000000 409.800869999999970
920.392699999999990 337.486300000000030
f: 498 tv: 0 nM: 2
710.932739999999970 435.284760000000010
727.018980000000060 361.468349999999990
f: 498 tv: 1 nM: 2
904.449219999999970 409.659910000000020
921.889159999999950 337.162750000000020
f: 499 tv: 0 nM: 2
714.000000000000000 435.565000000000000
729.953859999999960 361.788850000000020
f: 499 tv: 1 nM: 2
906.585820000000010 408.571079999999990
923.621160000000030 336.585050000000020
f: 500 tv: 0 nM: 2
717.697940000000020 435.520840000000020
732.000000000000000 361.745180000000000
f: 500 tv: 1 nM: 2
908.455199999999990 408.125000000000000
924.817990000000010 336.173250000000000
f: 501 tv: 0 nM: 2
719.963439999999990 435.658540000000020
735.000000000000000 361.662379999999980
f: 501 tv: 1 nM: 2
909.888609999999970 408.037140000000020
926.211180000000010 336.046110000000000
f: 502 tv: 0 nM: 2
723.296879999999990 435.631680000000020
737.767579999999950 361.779360000000000
f: 502 tv: 1 nM: 2
911.868830000000000 407.868810000000000
928.000000000000000 336.166659999999980
f: 503 tv: 0 nM: 2
726.445740000000000 435.563690000000010
740.107669999999980 361.918670000000020
f: 503 tv: 1 nM: 2
913.750000000000000 407.750000000000000
929.833309999999980 336.000000000000000
f: 504 tv: 0 nM: 2
729.098150000000030 435.588779999999990
742.696109999999980 361.790959999999980
f: 504 tv: 1 nM: 2
915.615360000000010 407.684599999999990
931.063660000000030 335.827819999999970
f: 505 tv: 0 nM: 2
731.953859999999960 435.788850000000020
745.520809999999980 361.840269999999980
f: 505 tv: 1 nM: 2
917.489010000000010 407.307680000000000
932.299070000000030 336.023930000000010
f: 506 tv: 0 nM: 2
735.412720000000040 435.794800000000010
747.873780000000010 362.035709999999990
f: 506 tv: 1 nM: 2
919.114140000000020 407.048920000000010
934.085019999999990 335.915010000000000
f: 507 tv: 0 nM: 2
738.046140000000040 435.788850000000020
750.913210000000050 361.929750000000010
f: 507 tv: 1 nM: 2
921.239619999999950 407.207089999999990
936.000000000000000 336.000000000000000
f: 508 tv: 0 nM: 2
741.455199999999990 436.054719999999970
753.112179999999970 362.738189999999970
f: 508 tv: 1 nM: 2
923.000000000000000 407.000000000000000
937.765009999999960 336.084990000000000
f: 509 tv: 0 nM: 2
744.246279999999960 436.278320000000010
755.270689999999950 363.018579999999990
f: 509 tv: 1 nM: 2
925.000000000000000 406.899990000000000
939.180179999999950 336.076570000000000
f: 510 tv: 0 nM: 2
747.072329999999970 437.175630000000010
757.931209999999960 363.481659999999980
f: 510 tv: 1 nM: 2
927.114140000000020 406.831509999999980
940.907100000000010 336.154879999999990
f: 511 tv: 0 nM: 2
750.278260000000050 437.642550000000030
760.497740000000020 363.881680000000020
f: 511 tv: 1 nM: 2
929.683899999999990 407.022980000000020
942.648620000000050 336.040529999999990
f: 512 tv: 0 nM: 2
753.192689999999970 437.729370000000020
762.817379999999960 363.904360000000000
f: 512 tv: 1 nM: 2
931.523379999999970 407.000000000000000
944.026849999999970 336.175599999999970
f: 513 tv: 0 nM: 2
755.804989999999980 438.255000000000000
764.995970000000060 364.379030000000000
f: 513 tv: 1 nM: 2
933.748600000000010 407.310060000000020
945.974550000000020 336.836149999999980
f: 514 tv: 0 nM: 2
758.908199999999970 438.770539999999980
766.974979999999960 365.033320000000000
f: 514 tv: 1 nM: 2
935.809139999999960 407.524200000000010
947.883240000000000 337.357880000000020
f: 515 tv: 0 nM: 2
761.868830000000000 439.868810000000000
769.829529999999980 365.415889999999990
f: 515 tv: 1 nM: 2
937.760620000000020 407.558499999999980
949.417479999999950 337.532500000000030
f: 516 tv: 0 nM: 2
764.561950000000020 439.964600000000020
771.378360000000040 366.000000000000000
f: 516 tv: 1 nM: 2
940.111390000000030 407.700499999999980
951.000000000000000 337.538090000000010
f: 517 tv: 0 nM: 2
766.947750000000040 440.161380000000010
773.827580000000010 366.318969999999980
f: 517 tv: 1 nM: 2
942.065000000000050 407.745000000000000
952.742979999999990 337.728970000000000
f: 518 tv: 0 nM: 2
770.045899999999960 441.469389999999980
775.828129999999990 366.957580000000010
f: 518 tv: 1 nM: 2
944.085019999999990 407.915010000000000
954.261169999999990 337.915439999999990
f: 519 tv: 0 nM: 2
772.275390000000020 441.900969999999970
777.653140000000010 367.815310000000010
f: 519 tv: 1 nM: 2
946.060550000000030 408.276310000000020
956.085019999999990 338.084990000000000
f: 520 tv: 0 nM: 2
774.341249999999950 441.954990000000010
779.217099999999960 367.958340000000020
f: 520 tv: 1 nM: 2
948.150819999999950 408.211639999999990
957.959470000000010 338.648649999999980
f: 521 tv: 0 nM: 2
777.299989999999980 443.138089999999980
781.122859999999950 368.096990000000010
f: 521 tv: 1 nM: 2
950.718139999999950 408.654420000000020
959.356450000000000 339.460390000000020
f: 522 tv: 0 nM: 2
779.678220000000010 443.729159999999980
783.122989999999960 369.031740000000010
f: 522 tv: 1 nM: 2
952.319269999999960 409.000000000000000
961.504519999999960 339.806310000000000
f: 523 tv: 0 nM: 2
781.873780000000010 444.035709999999990
784.859919999999990 369.691800000000000
f: 523 tv: 1 nM: 2
954.390139999999970 409.153840000000000
962.961909999999990 339.595239999999990
f: 524 tv: 0 nM: 2
783.700010000000020 444.368200000000000
786.515080000000010 369.997830000000020
f: 524 tv: 1 nM: 2
956.598570000000000 409.492799999999990
964.212220000000000 339.878049999999970
f: 525 tv: 0 nM: 2
785.888609999999970 445.700499999999980
787.262629999999940 370.535709999999990
f: 525 tv: 1 nM: 2
958.844360000000050 409.711729999999990
966.131170000000000 339.868810000000000
f: 526 tv: 0 nM: 2
787.873780000000010 445.873809999999990
789.031250000000000 371.693760000000000
f: 526 tv: 1 nM: 2
960.203610000000030 409.796389999999970
967.497560000000020 340.268460000000000
f: 527 tv: 0 nM: 2
789.099060000000010 446.466979999999980
790.033940000000030 371.963810000000020
f: 527 tv: 1 nM: 2
962.185489999999960 410.427430000000020
968.755130000000010 341.596920000000010
f: 528 tv: 0 nM: 2
790.901849999999970 447.588779999999990
791.119019999999980 372.488099999999970
f: 528 tv: 1 nM: 2
964.099979999999960 410.835300000000020
970.408019999999960 341.851409999999990
f: 529 tv: 0 nM: 2
792.046140000000040 447.788850000000020
792.313899999999990 373.567259999999980
f: 529 tv: 1 nM: 2
965.776849999999970 411.259889999999980
971.833309999999980 342.000000000000000
f: 530 tv: 0 nM: 2
793.347170000000010 448.353700000000000
793.000000000000000 374.000000000000000
f: 530 tv: 1 nM: 2
967.744749999999950 411.702639999999970
972.951599999999980 343.142850000000010
f: 531 tv: 0 nM: 2
794.817990000000010 449.695190000000030
794.348389999999990 374.942630000000010
f: 531 tv: 1 nM: 2
968.579219999999960 412.445560000000000
974.495239999999970 343.471439999999970
f: 532 tv: 0 nM: 2
795.658750000000050 449.931269999999980
794.790280000000050 375.832640000000030
f: 532 tv: 1 nM: 2
970.427789999999960 412.816680000000020
975.833309999999980 344.000000000000000
f: 533 tv: 0 nM: 2
796.703189999999950 451.312770000000000
795.093629999999960 376.078730000000010
f: 533 tv: 1 nM: 2
971.804319999999960 413.456509999999980
976.516169999999990 344.122680000000000
f: 534 tv: 0 nM: 2
797.122859999999950 451.903009999999990
794.942320000000000 376.965390000000010
f: 534 tv: 1 nM: 2
973.295470000000020 413.761349999999990
977.799989999999980 345.219060000000010
f: 535 tv: 0 nM: 2
797.321410000000010 452.560909999999980
795.269229999999990 377.833340000000020
f: 535 tv: 1 nM: 2
974.338870000000040 414.355560000000030
979.036680000000050 345.674320000000020
f: 536 tv: 0 nM: 2
798.000000000000000 453.745180000000000
795.000000000000000 378.000000000000000
f: 536 tv: 1 nM: 2
975.725159999999960 415.236850000000000
979.914980000000010 346.084990000000000
f: 537 tv: 0 nM: 2
797.873780000000010 453.873809999999990
795.150819999999950 378.797610000000020
f: 537 tv: 1 nM: 2
976.250000000000000 415.750000000000000
980.813660000000030 346.507079999999970
f: 538 tv: 0 nM: 2
797.218020000000020 454.969209999999980
794.863219999999960 379.589749999999980
f: 538 tv: 1 nM: 2
977.796389999999970 416.203610000000030
981.952030000000040 347.532840000000020
f: 539 tv: 0 nM: 2
796.790280000000050 455.832640000000030
794.470090000000030 379.880339999999990
f: 539 tv: 1 nM: 2
978.053350000000020 417.120790000000000
982.126769999999960 347.755980000000020
f: 540 tv: 0 nM: 2
795.623900000000050 456.000000000000000
793.168580000000020 380.277130000000000
f: 540 tv: 1 nM: 2
979.000000000000000 417.538090000000010
983.294369999999960 347.939239999999980
f: 541 tv: 0 nM: 2
794.954160000000000 457.058319999999980
792.754029999999940 380.634000000000010
f: 541 tv: 1 nM: 2
979.844420000000010 418.377779999999970
984.035709999999990 348.126190000000010
f: 542 tv: 0 nM: 2
793.866210000000020 457.727690000000000
791.356319999999980 381.261810000000030
f: 542 tv: 1 nM: 2
980.154049999999980 418.880800000000020
984.278320000000010 348.915100000000000
f: 543 tv: 0 nM: 2
792.647029999999970 458.000000000000000
790.777100000000020 381.835420000000000
f: 543 tv: 1 nM: 2
980.844060000000010 419.775240000000000
985.187500000000000 349.756959999999990
f: 544 tv: 0 nM: 2
791.308350000000020 459.087490000000000
789.352970000000030 382.000000000000000
f: 544 tv: 1 nM: 2
981.293950000000000 420.760989999999990
986.000000000000000 349.833340000000020
f: 545 tv: 0 nM: 2
790.486760000000000 459.725680000000010
788.791690000000020 382.719699999999990
f: 545 tv: 1 nM: 2
981.921879999999990 421.380220000000010
986.212220000000000 350.136599999999990
f: 546 tv: 0 nM: 2
788.983209999999990 460.142850000000010
787.227600000000050 383.126860000000020
f: 546 tv: 1 nM: 2
982.392029999999980 421.938969999999980
987.700500000000030 350.964630000000000
f: 547 tv: 0 nM: 2
787.047910000000000 461.614590000000020
786.806580000000050 383.866240000000000
f: 547 tv: 1 nM: 2
983.127380000000020 422.415860000000010
988.000000000000000 351.745180000000000
f: 548 tv: 0 nM: 2
786.000000000000000 461.912050000000020
785.185730000000040 384.040830000000030
f: 548 tv: 1 nM: 2
984.000000000000000 423.745180000000000
988.696109999999980 351.790959999999980
f: 549 tv: 0 nM: 2
784.394649999999960 462.667359999999970
784.795780000000040 384.666020000000000
f: 549 tv: 1 nM: 2
984.327760000000010 424.124390000000010
989.833309999999980 352.000000000000000
f: 550 tv: 0 nM: 2
783.106810000000000 463.799129999999990
783.168519999999940 384.801850000000000
f: 550 tv: 1 nM: 2
985.101930000000040 425.504849999999980
990.634459999999990 352.610840000000000
f: 551 tv: 0 nM: 2
781.719730000000030 464.076230000000010
782.801879999999980 384.831480000000000
f: 551 tv: 1 nM: 2
986.153080000000050 425.826540000000020
991.117799999999990 353.204439999999980
f: 552 tv: 0 nM: 2
781.072210000000040 464.801850000000000
781.673769999999990 384.978729999999980
f: 552 tv: 1 nM: 2
987.873780000000010 426.126190000000010
992.589290000000010 353.312500000000000
f: 553 tv: 0 nM: 2
780.743709999999960 465.794130000000000
781.414059999999950 385.378910000000020
f: 553 tv: 1 nM: 2
989.111629999999990 427.444180000000020
994.046140000000040 353.788850000000020
f: 554 tv: 0 nM: 2
780.470090000000030 465.880339999999990
781.000000000000000 385.861789999999980
f: 554 tv: 1 nM: 2
990.497679999999950 427.719910000000030
995.050420000000030 353.826750000000000
f: 555 tv: 0 nM: 2
779.319210000000000 466.707699999999990
780.813229999999980 386.068269999999980
f: 555 tv: 1 nM: 2
992.236689999999950 427.954099999999980
997.000000000000000 354.000000000000000
f: 556 tv: 0 nM: 2
779.206239999999980 467.647920000000000
780.749019999999970 386.150210000000020
f: 556 tv: 1 nM: 2
994.479190000000020 428.067139999999990
998.730770000000010 353.927340000000020
f: 557 tv: 0 nM: 2
779.000000000000000 467.861789999999980
780.775759999999990 386.573519999999970
f: 557 tv: 1 nM: 2
996.295110000000020 429.448789999999970
1000.000000000000000 354.000000000000000
f: 558 tv: 0 nM: 2
779.035160000000020 468.429689999999990
780.251650000000040 386.651000000000010
f: 558 tv: 1 nM: 2
998.186029999999960 429.737210000000000
1002.000000000000000 354.000000000000000
f: 559 tv: 0 nM: 2
779.041380000000000 468.821930000000010
780.293400000000020 386.769099999999980
f: 559 tv: 1 nM: 2
1000.228900000000000 429.887850000000010
1003.578500000000000 354.065029999999980
f: 560 tv: 0 nM: 2
779.046389999999970 469.824590000000000
780.699650000000020 386.699650000000020
f: 560 tv: 1 nM: 2
1002.685200000000000 429.917419999999990
1005.918300000000000 353.918270000000010
f: 561 tv: 0 nM: 2
779.877690000000030 470.428069999999990
780.926019999999990 386.940159999999990
f: 561 tv: 1 nM: 2
1005.000000000000000 430.000000000000000
1007.788800000000000 354.046110000000000
f: 562 tv: 0 nM: 2
780.850710000000050 470.685240000000020
781.688350000000010 387.138340000000030
f: 562 tv: 1 nM: 2
1007.398299999999900 430.601679999999990
1009.964300000000000 353.873809999999990
f: 563 tv: 0 nM: 2
781.897830000000000 471.138669999999990
782.143550000000000 387.184109999999980
f: 563 tv: 1 nM: 2
1010.502100000000000 431.069030000000000
1012.612300000000000 354.040250000000010
f: 564 tv: 0 nM: 2
782.953610000000030 471.824590000000000
783.071900000000030 387.071930000000010
f: 564 tv: 1 nM: 2
1013.320300000000000 431.002070000000000
1014.739700000000000 353.946289999999980
f: 565 tv: 0 nM: 2
784.216800000000030 472.604890000000010
784.803589999999990 387.292849999999990
f: 565 tv: 1 nM: 2
1015.697800000000000 431.744449999999970
1016.979900000000000 354.241940000000000
f: 566 tv: 0 nM: 2
785.178040000000010 472.958620000000000
785.706969999999960 387.759950000000000
f: 566 tv: 1 nM: 2
1018.598700000000000 431.844299999999980
1019.080900000000000 353.968079999999990
f: 567 tv: 0 nM: 2
786.953610000000030 473.824590000000000
786.932130000000030 388.489289999999980
f: 567 tv: 1 nM: 2
1021.464600000000000 431.924770000000020
1022.088000000000000 354.000000000000000
f: 568 tv: 0 nM: 2
788.322689999999970 474.390080000000010
788.125850000000010 388.486760000000000
f: 568 tv: 1 nM: 2
1024.243300000000100 432.000000000000000
1025.000000000000000 354.000000000000000
f: 569 tv: 0 nM: 2
790.329529999999980 474.839290000000010
789.867920000000030 388.713840000000000
f: 569 tv: 1 nM: 2
1027.217200000000000 432.125000000000000
1027.089700000000000 354.055540000000010
f: 570 tv: 0 nM: 2
791.796200000000000 475.169530000000010
791.288760000000020 388.845059999999990
f: 570 tv: 1 nM: 2
1030.598600000000000 432.155700000000020
1030.256599999999900 354.116240000000000
f: 571 tv: 0 nM: 2
794.000000000000000 476.459200000000010
793.073980000000010 388.940159999999990
f: 571 tv: 1 nM: 2
1034.055499999999900 432.910250000000020
1032.559800000000000 354.111110000000000
f: 572 tv: 0 nM: 2
796.826900000000020 476.826930000000000
795.059880000000020 389.073939999999990
f: 572 tv: 1 nM: 2
1037.218000000000100 433.086000000000010
1035.082000000000100 354.398439999999990
f: 573 tv: 0 nM: 2
798.926019999999990 477.059849999999980
797.240480000000050 389.197229999999990
f: 573 tv: 1 nM: 2
1040.762500000000000 433.142550000000030
1038.009299999999900 354.100010000000000
f: 574 tv: 0 nM: 2
801.059880000000020 477.073939999999990
799.373780000000010 389.418610000000000
f: 574 tv: 1 nM: 2
1043.364700000000100 432.963100000000000
1040.913200000000000 354.070249999999990
f: 575 tv: 0 nM: 2
803.413149999999970 478.207460000000030
801.880430000000050 389.784150000000010
f: 575 tv: 1 nM: 2
1047.004200000000100 432.946720000000030
1043.260399999999900 354.053710000000020
f: 576 tv: 0 nM: 2
806.352359999999980 478.590610000000030
803.960389999999960 389.667689999999990
f: 576 tv: 1 nM: 2
1050.270900000000000 432.941680000000020
1046.756200000000000 353.929750000000010
f: 577 tv: 0 nM: 2
809.173099999999980 478.826930000000000
806.812069999999950 389.536929999999980
f: 577 tv: 1 nM: 2
1053.246100000000100 432.753940000000000
1049.000000000000000 353.861789999999980
f: 578 tv: 0 nM: 2
812.416140000000040 478.866789999999980
809.127870000000030 389.749180000000020
f: 578 tv: 1 nM: 2
1056.508300000000000 432.629180000000020
1051.523100000000100 353.330780000000000
f: 579 tv: 0 nM: 2
815.288760000000020 478.845059999999990
812.047000000000030 389.831819999999990
f: 579 tv: 1 nM: 2
1059.179900000000100 432.039730000000020
1054.416600000000000 353.034089999999990
f: 580 tv: 0 nM: 2
819.000000000000000 478.858090000000000
814.969540000000050 389.741969999999980
f: 580 tv: 1 nM: 2
1062.913200000000000 431.929750000000010
1056.873200000000000 352.660460000000000
f: 581 tv: 0 nM: 2
822.826900000000020 478.826930000000000
817.935299999999980 389.258670000000000
f: 581 tv: 1 nM: 2
1065.895000000000000 431.787660000000020
1059.132800000000100 352.058589999999980
f: 582 tv: 0 nM: 2
826.194269999999960 478.903720000000020
820.889459999999990 389.110540000000010
f: 582 tv: 1 nM: 2
1069.028600000000100 430.795810000000020
1062.055800000000100 351.927669999999980
f: 583 tv: 0 nM: 2
829.250000000000000 478.884770000000000
823.957269999999990 389.023739999999980
f: 583 tv: 1 nM: 2
1071.974600000000000 430.013820000000010
1064.481700000000000 351.084259999999970
f: 584 tv: 0 nM: 2
833.061580000000050 478.778990000000020
826.928099999999970 388.928069999999990
f: 584 tv: 1 nM: 2
1074.823500000000000 429.873960000000010
1066.877800000000000 350.607149999999990
f: 585 tv: 0 nM: 2
837.000000000000000 478.489140000000020
829.842769999999970 388.833340000000020
f: 585 tv: 1 nM: 2
1077.570300000000100 428.964839999999980
1068.694700000000000 350.092220000000000
f: 586 tv: 0 nM: 2
840.704219999999960 477.870909999999980
832.983150000000020 388.459589999999990
f: 586 tv: 1 nM: 2
1080.612300000000000 428.040250000000010
1071.000000000000000 349.861789999999980
f: 587 tv: 0 nM: 2
844.463560000000030 477.059599999999990
835.896849999999970 387.646880000000010
f: 587 tv: 1 nM: 2
1082.951299999999900 427.625000000000000
1073.108800000000000 349.269070000000000
f: 588 tv: 0 nM: 2
847.987120000000000 476.732270000000030
839.185610000000000 387.053530000000020
f: 588 tv: 1 nM: 2
1085.298000000000000 426.445980000000020
1075.000000000000000 348.000000000000000
f: 589 tv: 0 nM: 2
852.129270000000020 476.513610000000030
842.107790000000020 386.910950000000010
f: 589 tv: 1 nM: 2
1087.595700000000100 425.804350000000000
1077.004200000000100 347.851470000000010
f: 590 tv: 0 nM: 2
855.593870000000040 475.210359999999980
845.078250000000030 386.510190000000020
f: 590 tv: 1 nM: 2
1089.977699999999900 424.504459999999990
1078.768600000000100 346.964810000000000
f: 591 tv: 0 nM: 2
859.101070000000050 474.898930000000010
848.298340000000050 385.351650000000010
f: 591 tv: 1 nM: 2
1092.614900000000000 423.893620000000000
1080.228800000000100 346.020230000000030
f: 592 tv: 0 nM: 2
863.130070000000050 474.285460000000000
851.000000000000000 385.000000000000000
f: 592 tv: 1 nM: 2
1094.813799999999900 422.188319999999980
1081.491900000000000 345.165309999999980
f: 593 tv: 0 nM: 2
866.363159999999990 473.062500000000000
853.902889999999960 383.921969999999990
f: 593 tv: 1 nM: 2
1096.696200000000100 421.790959999999980
1083.230299999999900 344.588590000000010
f: 594 tv: 0 nM: 2
869.358399999999960 472.625459999999980
856.511110000000030 383.201599999999980
f: 594 tv: 1 nM: 2
1097.930100000000000 420.142000000000000
1084.790299999999900 343.832640000000030
f: 595 tv: 0 nM: 2
873.096499999999990 471.056150000000000
859.114320000000020 382.696260000000000
f: 595 tv: 1 nM: 2
1099.728400000000000 419.517240000000020
1086.337299999999900 343.055540000000010
f: 596 tv: 0 nM: 2
876.398620000000050 470.604890000000010
861.948179999999980 381.655489999999990
f: 596 tv: 1 nM: 2
1101.089700000000000 417.944459999999990
1086.981900000000000 341.658630000000020
f: 597 tv: 0 nM: 2
879.071900000000030 468.928069999999990
864.107790000000020 380.910950000000010
f: 597 tv: 1 nM: 2
1102.898700000000000 416.316800000000000
1087.439000000000100 340.962580000000000
f: 598 tv: 0 nM: 2
882.444460000000050 467.932099999999990
866.541690000000020 379.625000000000000
f: 598 tv: 1 nM: 2
1103.413100000000000 415.673920000000010
1088.705800000000000 339.860079999999980
f: 599 tv: 0 nM: 2
885.583859999999960 466.866789999999980
868.792659999999960 378.995000000000000
f: 599 tv: 1 nM: 2
1104.945899999999900 414.153169999999990
1089.218300000000000 339.166659999999980
f: 600 tv: 0 nM: 2
887.834410000000050 465.387420000000020
870.840760000000050 377.738009999999970
f: 600 tv: 1 nM: 2
1105.348000000000000 413.222469999999990
1089.226699999999900 338.002110000000020
f: 601 tv: 0 nM: 2
890.454410000000050 464.714540000000000
872.868039999999950 376.854159999999980
f: 601 tv: 1 nM: 2
1106.448599999999900 411.765629999999990
1089.983199999999900 337.082269999999990
f: 602 tv: 0 nM: 2
893.000000000000000 463.000000000000000
874.725159999999960 376.026490000000020
f: 602 tv: 1 nM: 2
1106.910300000000000 410.055540000000010
1090.532099999999900 336.196779999999990
f: 603 tv: 0 nM: 2
895.044800000000010 461.848270000000010
875.988770000000050 375.043270000000010
f: 603 tv: 1 nM: 2
1107.241199999999900 408.916659999999980
1090.628500000000000 335.248989999999990
f: 604 tv: 0 nM: 2
897.199650000000020 460.675779999999970
877.913570000000050 374.154330000000020
f: 604 tv: 1 nM: 2
1107.401400000000000 407.844299999999980
1090.659799999999900 334.331970000000010
f: 605 tv: 0 nM: 2
899.059880000000020 459.073939999999990
879.086429999999950 373.138980000000000
f: 605 tv: 1 nM: 2
1107.526599999999900 406.435549999999980
1090.068800000000000 333.481659999999980
f: 606 tv: 0 nM: 2
901.030639999999950 458.085019999999990
880.158999999999990 372.636079999999990
f: 606 tv: 1 nM: 2
1107.243300000000100 405.595980000000000
1089.299199999999900 332.264950000000000
f: 607 tv: 0 nM: 2
902.553710000000020 456.838930000000000
881.445010000000020 371.245000000000000
f: 607 tv: 1 nM: 2
1107.040900000000000 404.032320000000030
1088.968300000000000 331.832640000000030
f: 608 tv: 0 nM: 2
903.918270000000010 455.254910000000000
882.245120000000040 370.660129999999980
f: 608 tv: 1 nM: 2
1106.847500000000100 402.746640000000010
1088.634600000000100 330.638890000000000
f: 609 tv: 0 nM: 2
904.889279999999990 454.632139999999990
883.045780000000040 369.369719999999970
f: 609 tv: 1 nM: 2
1106.238599999999900 401.902280000000020
1087.176500000000000 329.983180000000000
f: 610 tv: 0 nM: 2
905.973880000000010 452.973850000000030
883.572630000000000 368.802370000000000
f: 610 tv: 1 nM: 2
1105.225500000000000 400.252230000000000
1086.605299999999900 329.254120000000000
f: 611 tv: 0 nM: 2
906.477300000000010 451.597410000000020
883.932130000000030 368.008269999999980
f: 611 tv: 1 nM: 2
1103.366199999999900 399.712710000000020
1084.983199999999900 328.142850000000010
f: 612 tv: 0 nM: 2
907.295899999999960 450.911560000000010
883.969180000000050 367.037320000000020
f: 612 tv: 1 nM: 2
1102.911400000000000 398.111359999999990
1083.513300000000100 327.725680000000010
f: 613 tv: 0 nM: 2
907.782529999999950 449.183229999999980
884.375000000000000 366.583890000000000
f: 613 tv: 1 nM: 2
1101.292799999999900 397.509000000000010
1082.694500000000100 326.967960000000010
f: 614 tv: 0 nM: 2
907.755070000000050 448.572630000000000
884.006589999999960 365.238400000000010
f: 614 tv: 1 nM: 2
1099.636600000000000 396.400449999999980
1080.845100000000000 326.305299999999990
f: 615 tv: 0 nM: 2
907.887759999999960 446.996609999999980
883.828309999999990 364.848329999999980
f: 615 tv: 1 nM: 2
1098.072500000000000 395.794680000000030
1079.125000000000000 325.769749999999990
f: 616 tv: 0 nM: 2
907.906489999999960 445.600709999999990
883.704770000000050 363.436860000000020
f: 616 tv: 1 nM: 2
1096.348800000000000 394.429260000000000
1077.155199999999900 324.887940000000010
f: 617 tv: 0 nM: 2
907.265009999999960 444.842739999999990
883.059880000000020 362.926060000000010
f: 617 tv: 1 nM: 2
1094.643200000000000 393.876890000000000
1075.220800000000100 324.566680000000020
f: 618 tv: 0 nM: 2
906.883360000000040 443.464810000000000
882.409120000000030 362.545439999999990
f: 618 tv: 1 nM: 2
1092.197400000000000 392.586850000000030
1073.234999999999900 324.072659999999980
f: 619 tv: 0 nM: 2
906.244869999999990 442.611300000000030
881.124080000000050 361.338900000000020
f: 619 tv: 1 nM: 2
1090.067700000000100 392.088529999999990
1071.380500000000000 323.805299999999990
f: 620 tv: 0 nM: 2
905.149289999999950 441.178069999999990
880.821959999999990 360.850709999999990
f: 620 tv: 1 nM: 2
1087.936899999999900 391.608580000000020
1069.232700000000000 323.002169999999980
f: 621 tv: 0 nM: 2
904.750000000000000 440.750000000000000
879.082030000000030 360.265629999999990
f: 621 tv: 1 nM: 2
1085.938500000000000 390.269229999999990
1067.117999999999900 322.120180000000000
f: 622 tv: 0 nM: 2
903.516300000000000 439.219209999999980
878.483640000000040 359.289089999999990
f: 622 tv: 1 nM: 2
1082.793200000000100 389.702270000000000
1064.721200000000000 321.960170000000010
f: 623 tv: 0 nM: 2
902.723079999999980 437.723079999999980
876.952210000000040 358.713230000000010
f: 623 tv: 1 nM: 2
1080.127300000000100 389.354550000000020
1062.064900000000100 321.745000000000000
f: 624 tv: 0 nM: 2
900.883609999999980 436.963750000000000
875.250000000000000 358.335269999999980
f: 624 tv: 1 nM: 2
1077.586900000000000 388.288729999999990
1059.958500000000000 321.038850000000020
f: 625 tv: 0 nM: 2
899.000000000000000 436.138210000000020
874.075560000000000 357.183440000000020
f: 625 tv: 1 nM: 2
1075.267200000000000 387.801480000000030
1056.878500000000000 320.261689999999990
f: 626 tv: 0 nM: 2
897.280269999999970 434.890139999999970
872.877809999999950 356.607149999999990
f: 626 tv: 1 nM: 2
1072.184800000000000 387.000000000000000
1054.236200000000100 320.022609999999990
f: 627 tv: 0 nM: 2
895.432800000000040 434.000000000000000
871.037720000000040 355.894839999999990
f: 627 tv: 1 nM: 2
1069.129400000000000 386.723880000000010
1051.962199999999900 319.694459999999990
f: 628 tv: 0 nM: 2
894.519229999999990 433.000000000000000
869.107120000000010 355.149990000000000
f: 628 tv: 1 nM: 2
1066.690400000000000 385.933319999999980
1049.195200000000100 319.357149999999990
f: 629 tv: 0 nM: 2
892.515080000000010 432.079740000000020
867.434079999999990 354.794860000000030
f: 629 tv: 1 nM: 2
1063.588999999999900 385.545680000000000
1047.051099999999900 318.709290000000010
f: 630 tv: 0 nM: 2
890.467899999999990 431.232939999999990
865.363280000000030 354.429689999999990
f: 630 tv: 1 nM: 2
1061.291400000000100 384.975460000000000
1044.159100000000100 318.123749999999970
f: 631 tv: 0 nM: 2
888.384149999999980 430.611789999999980
863.457030000000030 353.585939999999990
f: 631 tv: 1 nM: 2
1058.055200000000000 384.956390000000000
1041.444700000000000 318.146639999999990
f: 632 tv: 0 nM: 2
886.414490000000000 429.958340000000020
861.750000000000000 353.388890000000000
f: 632 tv: 1 nM: 2
1054.861300000000000 384.098999999999990
1038.613300000000000 317.993350000000020
f: 633 tv: 0 nM: 2
884.256039999999980 429.381039999999980
859.523440000000050 353.167970000000030
f: 633 tv: 1 nM: 2
1051.921599999999900 384.183780000000010
1035.979599999999900 318.173459999999980
f: 634 tv: 0 nM: 2
881.534610000000040 429.030759999999990
857.642330000000020 352.953860000000020
f: 634 tv: 1 nM: 2
1048.641800000000100 384.036070000000000
1033.199499999999900 317.973570000000000
f: 635 tv: 0 nM: 2
879.164610000000040 428.485779999999980
855.238519999999990 352.761439999999990
f: 635 tv: 1 nM: 2
1045.710000000000000 383.834259999999970
1030.085000000000000 317.915010000000000
f: 636 tv: 0 nM: 2
877.000000000000000 428.000000000000000
853.238519999999990 352.761439999999990
f: 636 tv: 1 nM: 2
1042.687500000000000 383.747500000000000
1026.969400000000000 317.988220000000010
f: 637 tv: 0 nM: 2
874.913210000000050 427.929750000000010
851.064390000000000 352.704560000000010
f: 637 tv: 1 nM: 2
1039.148600000000000 383.797030000000010
1024.203099999999900 318.088529999999990
f: 638 tv: 0 nM: 2
872.515080000000010 427.920259999999980
849.000000000000000 352.630589999999980
f: 638 tv: 1 nM: 2
1036.088500000000100 383.911470000000010
1022.026100000000000 318.265629999999990
f: 639 tv: 0 nM: 2
869.258060000000000 427.391140000000010
846.824399999999970 352.902890000000010
f: 639 tv: 1 nM: 2
1032.612100000000100 384.172120000000010
1019.255600000000000 318.933319999999980
f: 640 tv: 0 nM: 2
866.857970000000020 427.502009999999980
844.449160000000010 352.766939999999980
f: 640 tv: 1 nM: 2
1030.104900000000000 384.395170000000010
1016.047900000000000 319.489350000000000
f: 641 tv: 0 nM: 2
864.796200000000000 427.313019999999990
842.493709999999960 353.357730000000000
f: 641 tv: 1 nM: 2
1026.181800000000100 384.471589999999990
1013.229200000000000 319.854159999999980
f: 642 tv: 0 nM: 2
861.606810000000000 427.947720000000000
839.728640000000040 353.638890000000000
f: 642 tv: 1 nM: 2
1023.011600000000000 384.941860000000020
1010.153100000000000 320.000000000000000
f: 643 tv: 0 nM: 2
858.790280000000050 427.832640000000030
837.236269999999990 353.833340000000020
f: 643 tv: 1 nM: 2
1019.902800000000000 385.294280000000010
1007.473600000000000 320.415860000000010
f: 644 tv: 0 nM: 2
856.204219999999960 427.882630000000010
835.176450000000050 353.873960000000010
f: 644 tv: 1 nM: 2
1017.107500000000000 385.903230000000010
1004.885900000000000 320.831509999999980
f: 645 tv: 0 nM: 2
853.401309999999970 427.923250000000000
832.687990000000010 354.357419999999990
f: 645 tv: 1 nM: 2
1014.000000000000000 386.753019999999990
1001.997400000000000 321.523680000000010
f: 646 tv: 0 nM: 2
850.782900000000040 427.958340000000020
830.056820000000020 354.774990000000000
f: 646 tv: 1 nM: 2
1010.994700000000000 387.023799999999990
999.261780000000040 322.327819999999970
f: 647 tv: 0 nM: 2
848.209899999999950 428.469330000000010
827.491940000000000 355.084690000000020
f: 647 tv: 1 nM: 2
1007.431200000000000 387.186219999999990
996.381899999999970 322.931310000000000
f: 648 tv: 0 nM: 2
845.129519999999960 428.279540000000000
825.031799999999980 355.705510000000000
f: 648 tv: 1 nM: 2
1004.413100000000000 387.881590000000020
993.207949999999980 323.490110000000020
f: 649 tv: 0 nM: 2
842.168210000000040 429.000000000000000
822.209659999999990 355.857149999999990
f: 649 tv: 1 nM: 2
1001.714700000000000 388.046200000000000
990.876160000000030 323.972469999999990
f: 650 tv: 0 nM: 2
839.177370000000000 428.946590000000010
819.594299999999980 355.936399999999990
f: 650 tv: 1 nM: 2
998.099979999999960 388.835300000000020
987.862669999999980 324.108790000000000
f: 651 tv: 0 nM: 2
836.128600000000010 428.899990000000000
817.113280000000030 356.562500000000000
f: 651 tv: 1 nM: 2
995.734739999999990 389.045750000000000
984.766660000000000 325.000000000000000
f: 652 tv: 0 nM: 2
833.544620000000010 429.205350000000010
814.354609999999980 356.696050000000010
f: 652 tv: 1 nM: 2
992.170470000000020 389.551150000000010
982.236020000000050 325.568539999999980
f: 653 tv: 0 nM: 2
830.223570000000000 429.064910000000000
811.565119999999980 356.821440000000000
f: 653 tv: 1 nM: 2
988.859249999999970 389.766480000000000
979.695129999999950 325.941469999999980
f: 654 tv: 0 nM: 2
827.348269999999960 429.147429999999990
808.850829999999970 357.008060000000000
f: 654 tv: 1 nM: 2
985.105530000000040 390.716680000000000
976.371030000000020 326.297360000000030
f: 655 tv: 0 nM: 2
824.212890000000020 429.207920000000000
806.126099999999950 357.378390000000020
f: 655 tv: 1 nM: 2
982.056209999999960 390.852080000000000
973.900020000000040 326.835300000000020
f: 656 tv: 0 nM: 2
821.634030000000050 428.932979999999990
803.443539999999980 357.254030000000000
f: 656 tv: 1 nM: 2
979.310359999999950 391.024139999999990
970.896359999999960 327.090669999999990
f: 657 tv: 0 nM: 2
818.455630000000040 428.894870000000030
800.931879999999980 357.614899999999980
f: 657 tv: 1 nM: 2
976.171450000000050 391.220000000000030
968.317379999999960 327.026950000000000
f: 658 tv: 0 nM: 2
815.180730000000040 428.760560000000000
798.373900000000050 357.334079999999970
f: 658 tv: 1 nM: 2
973.732060000000050 391.679570000000010
965.953129999999990 327.557279999999990
f: 659 tv: 0 nM: 2
812.300539999999960 428.696900000000030
795.246759999999990 357.569279999999990
f: 659 tv: 1 nM: 2
970.934079999999990 392.142850000000010
963.717279999999960 327.704189999999980
f: 660 tv: 0 nM: 2
809.376830000000040 428.756039999999980
792.790280000000050 357.832640000000030
f: 660 tv: 1 nM: 2
967.798769999999990 392.657230000000030
961.257569999999990 327.979800000000010
f: 661 tv: 0 nM: 2
805.979609999999980 428.173459999999980
790.046140000000040 357.788850000000020
f: 661 tv: 1 nM: 2
964.955870000000000 392.791170000000020
958.210690000000000 328.412930000000020
f: 662 tv: 0 nM: 2
803.094600000000010 427.756739999999980
787.178710000000020 357.475100000000000
f: 662 tv: 1 nM: 2
961.942080000000030 392.795750000000000
956.155579999999990 328.377779999999970
f: 663 tv: 0 nM: 2
800.046140000000040 427.788850000000020
784.099979999999960 357.205139999999970
f: 663 tv: 1 nM: 2
958.790709999999990 392.947659999999980
953.966680000000000 328.544429999999980
f: 664 tv: 0 nM: 2
797.079349999999980 427.487979999999990
782.040100000000050 356.568390000000020
f: 664 tv: 1 nM: 2
956.220760000000040 392.857149999999990
950.883360000000040 328.644439999999970
f: 665 tv: 0 nM: 2
794.210510000000000 426.806210000000020
779.000000000000000 356.000000000000000
f: 665 tv: 1 nM: 2
953.895080000000010 392.691350000000000
948.174560000000040 328.597629999999980
f: 666 tv: 0 nM: 2
791.130430000000050 426.147830000000000
776.072450000000000 355.789859999999980
f: 666 tv: 1 nM: 2
951.338870000000040 392.716680000000000
945.881899999999970 328.332429999999990
f: 667 tv: 0 nM: 2
788.085019999999990 425.915010000000000
773.257020000000010 355.644870000000030
f: 667 tv: 1 nM: 2
948.099979999999960 392.835300000000020
943.914980000000010 327.915010000000000
f: 668 tv: 0 nM: 2
784.591130000000020 425.573879999999970
770.818970000000040 355.000000000000000
f: 668 tv: 1 nM: 2
945.895080000000010 392.691350000000000
941.697940000000020 327.656250000000000
f: 669 tv: 0 nM: 2
782.000000000000000 425.047480000000010
768.035709999999990 354.126190000000010
f: 669 tv: 1 nM: 2
943.895080000000010 392.691350000000000
939.101930000000040 327.504849999999980
f: 670 tv: 0 nM: 2
778.470460000000000 424.486569999999970
765.788819999999990 353.900480000000020
f: 670 tv: 1 nM: 2
940.332400000000010 392.416200000000000
936.838070000000020 327.595239999999990
f: 671 tv: 0 nM: 2
776.172670000000040 424.224210000000030
762.584110000000010 353.956819999999990
f: 671 tv: 1 nM: 2
938.081789999999960 392.769679999999990
934.579349999999980 327.699520000000010
f: 672 tv: 0 nM: 2
773.826540000000020 424.020420000000000
760.126219999999990 353.873809999999990
f: 672 tv: 1 nM: 2
936.069759999999970 392.593020000000020
932.752320000000050 327.539339999999980
f: 673 tv: 0 nM: 2
770.429930000000010 424.016910000000000
757.888609999999970 353.700499999999980
f: 673 tv: 1 nM: 2
934.000000000000000 392.753019999999990
930.732669999999980 327.589110000000010
f: 674 tv: 0 nM: 2
768.000000000000000 424.000000000000000
755.060730000000040 353.523379999999970
f: 674 tv: 1 nM: 2
931.842279999999960 392.877990000000010
928.811339999999970 327.720460000000000
f: 675 tv: 0 nM: 2
764.685240000000020 423.997770000000000
752.497679999999950 353.520840000000020
f: 675 tv: 1 nM: 2
929.505800000000020 392.924870000000000
926.250000000000000 327.750000000000000
f: 676 tv: 0 nM: 2
761.888609999999970 423.700499999999980
750.000000000000000 353.565000000000000
f: 676 tv: 1 nM: 2
926.432130000000030 392.944459999999990
924.522159999999990 327.928560000000000
f: 677 tv: 0 nM: 2
759.229190000000020 423.937500000000000
747.397699999999990 353.534089999999990
f: 677 tv: 1 nM: 2
924.434750000000010 393.500000000000000
922.276309999999970 327.881590000000020
f: 678 tv: 0 nM: 2
756.211180000000010 423.953890000000000
745.247740000000020 353.603610000000000
f: 678 tv: 1 nM: 2
922.022219999999950 394.188899999999990
921.014279999999990 328.214290000000010
f: 679 tv: 0 nM: 2
754.285709999999990 424.173459999999980
742.849550000000020 353.650449999999980
f: 679 tv: 1 nM: 2
920.530880000000020 394.733150000000020
919.266110000000030 328.841400000000020
f: 680 tv: 0 nM: 2
751.769649999999960 424.442410000000000
740.721009999999980 353.881680000000020
f: 680 tv: 1 nM: 2
919.000000000000000 395.000000000000000
917.737120000000000 329.060000000000000
f: 681 tv: 0 nM: 2
748.195680000000040 425.315220000000010
738.000000000000000 353.833340000000020
f: 681 tv: 1 nM: 2
916.956300000000060 395.446590000000010
915.846919999999950 329.826540000000020
f: 682 tv: 0 nM: 2
745.750000000000000 425.750000000000000
735.379519999999960 354.161380000000010
f: 682 tv: 1 nM: 2
914.265260000000010 396.954250000000000
913.914980000000010 330.084990000000000
f: 683 tv: 0 nM: 2
742.742979999999990 425.644870000000030
733.339540000000060 355.137209999999980
f: 683 tv: 1 nM: 2
912.000000000000000 397.000000000000000
911.972840000000020 331.190220000000010
f: 684 tv: 0 nM: 2
739.914980000000010 426.084990000000000
730.408019999999960 355.757079999999970
f: 684 tv: 1 nM: 2
909.932310000000030 398.088529999999990
910.159970000000040 331.670009999999990
f: 685 tv: 0 nM: 2
736.776610000000010 426.882970000000000
728.306820000000020 355.902280000000020
f: 685 tv: 1 nM: 2
908.000000000000000 398.913790000000010
908.131170000000000 331.868810000000000
f: 686 tv: 0 nM: 2
734.125000000000000 427.500000000000000
726.000000000000000 356.026819999999990
f: 686 tv: 1 nM: 2
906.138310000000050 399.638309999999990
906.421079999999960 333.063170000000010
f: 687 tv: 0 nM: 2
731.633360000000040 427.942870000000030
723.880739999999950 356.582580000000010
f: 687 tv: 1 nM: 2
904.046879999999990 400.734379999999990
905.257020000000010 333.728970000000000
f: 688 tv: 0 nM: 2
728.692689999999970 428.077969999999990
721.397699999999990 357.534089999999990
f: 688 tv: 1 nM: 2
902.390930000000030 401.438840000000030
903.788819999999990 333.953890000000000
f: 689 tv: 0 nM: 2
726.118410000000040 428.686829999999990
719.091490000000020 357.765629999999990
f: 689 tv: 1 nM: 2
899.955630000000040 402.674559999999990
901.986269999999990 334.711549999999990
f: 690 tv: 0 nM: 2
723.257020000000010 429.644870000000030
716.479190000000020 357.974550000000020
f: 690 tv: 1 nM: 2
898.055240000000030 402.956390000000000
900.002560000000020 335.512880000000000
f: 691 tv: 0 nM: 2
720.219730000000030 429.800509999999970
714.075200000000000 358.535399999999980
f: 691 tv: 1 nM: 2
896.046140000000040 403.788850000000020
898.131170000000000 335.868810000000000
f: 692 tv: 0 nM: 2
718.000000000000000 431.157590000000030
712.000000000000000 359.745180000000000
f: 692 tv: 1 nM: 2
894.157720000000040 404.877990000000010
897.109379999999990 336.932279999999990
f: 693 tv: 0 nM: 2
715.833309999999980 432.000000000000000
710.179750000000010 360.476960000000020
f: 693 tv: 1 nM: 2
892.255000000000000 405.935000000000000
895.868830000000000 337.868810000000000
f: 694 tv: 0 nM: 2
713.331789999999960 433.691590000000020
707.914980000000010 362.084990000000000
f: 694 tv: 1 nM: 2
890.510859999999980 407.586950000000000
893.982669999999980 339.700499999999980
f: 695 tv: 0 nM: 2
710.721679999999990 435.036070000000000
706.000000000000000 363.833340000000020
f: 695 tv: 1 nM: 2
889.833309999999980 409.100010000000000
892.727049999999960 340.640319999999970
f: 696 tv: 0 nM: 2
708.521300000000000 436.106630000000000
704.105099999999990 365.410250000000020
f: 696 tv: 1 nM: 2
888.000000000000000 410.913790000000010
891.748720000000050 342.253879999999980
f: 697 tv: 0 nM: 2
706.075380000000000 437.525120000000020
701.953859999999960 365.788850000000020
f: 697 tv: 1 nM: 2
886.295470000000020 412.209589999999990
890.131170000000000 343.868810000000000
f: 698 tv: 0 nM: 2
704.000000000000000 437.833340000000020
699.914980000000010 366.084990000000000
f: 698 tv: 1 nM: 2
884.659790000000040 413.437869999999980
889.223389999999990 344.882970000000000
f: 699 tv: 0 nM: 2
702.053160000000050 438.361690000000010
698.103640000000040 366.665799999999990
f: 699 tv: 1 nM: 2
883.886349999999990 413.962130000000000
888.199520000000010 345.780300000000010
f: 700 tv: 0 nM: 2
700.029540000000000 438.690859999999990
696.705630000000040 367.570100000000020
f: 700 tv: 1 nM: 2
882.836000000000010 414.911290000000010
887.094600000000010 345.756739999999980
f: 701 tv: 0 nM: 2
698.101070000000050 439.377659999999990
694.807310000000030 367.518340000000020
f: 701 tv: 1 nM: 2
882.000000000000000 415.297880000000020
886.620480000000040 345.838619999999990
f: 702 tv: 0 nM: 2
696.799989999999980 439.642850000000010
693.217099999999960 367.826750000000000
f: 702 tv: 1 nM: 2
881.668329999999970 415.761289999999970
885.914980000000010 346.084990000000000
f: 703 tv: 0 nM: 2
695.094600000000010 439.855860000000010
691.520809999999980 367.979159999999980
f: 703 tv: 1 nM: 2
880.596369999999980 416.476560000000010
884.995790000000060 346.766939999999980
f: 704 tv: 0 nM: 2
692.421330000000010 440.848329999999980
689.641480000000000 368.136599999999990
f: 704 tv: 1 nM: 2
879.765689999999950 417.208559999999980
884.000000000000000 347.833340000000020
f: 705 tv: 0 nM: 2
690.051090000000040 441.422059999999990
687.407649999999990 369.186950000000020
f: 705 tv: 1 nM: 2
878.538819999999990 417.815519999999990
883.765009999999960 348.084990000000000
f: 706 tv: 0 nM: 2
687.911439999999970 441.734379999999990
685.345149999999990 369.592930000000020
f: 706 tv: 1 nM: 2
877.841059999999970 418.757229999999990
882.502439999999980 348.379910000000000
f: 707 tv: 0 nM: 2
686.219730000000030 441.800509999999970
683.919430000000030 369.741699999999980
f: 707 tv: 1 nM: 2
876.463499999999950 418.907320000000030
881.932860000000010 349.054719999999970
f: 708 tv: 0 nM: 2
685.000000000000000 441.800869999999970
682.533509999999980 369.685270000000000
f: 708 tv: 1 nM: 2
876.159120000000030 419.532840000000020
881.450500000000030 349.497650000000020
f: 709 tv: 0 nM: 2
683.788819999999990 441.953890000000000
680.949579999999970 369.826750000000000
f: 709 tv: 1 nM: 2
875.904660000000040 419.435580000000020
881.283810000000020 349.657649999999990
f: 710 tv: 0 nM: 2
682.000000000000000 441.833340000000020
679.278990000000020 369.747770000000000
f: 710 tv: 1 nM: 2
875.903080000000050 419.576540000000020
880.941469999999980 349.720730000000000
f: 711 tv: 0 nM: 2
680.877140000000050 441.903009999999990
678.000000000000000 369.745180000000000
f: 711 tv: 1 nM: 2
875.698980000000010 419.810940000000020
880.849550000000020 349.650449999999980
f: 712 tv: 0 nM: 2
679.122859999999950 441.903009999999990
676.497679999999950 369.719910000000030
f: 712 tv: 1 nM: 2
875.224979999999960 419.856810000000000
880.765380000000050 349.712710000000020
f: 713 tv: 0 nM: 2
677.424989999999980 441.911380000000010
675.110660000000050 369.086059999999970
f: 713 tv: 1 nM: 2
875.246399999999990 419.803830000000000
880.311029999999960 349.705080000000010
f: 714 tv: 0 nM: 2
675.953859999999960 441.788850000000020
673.205630000000040 368.443539999999980
f: 714 tv: 1 nM: 2
875.000000000000000 419.811919999999990
880.165889999999990 349.352539999999980
f: 715 tv: 0 nM: 2
674.000000000000000 441.745180000000000
671.269229999999990 368.072659999999980
f: 715 tv: 1 nM: 2
874.648620000000050 419.959470000000010
880.117070000000010 349.548769999999990
f: 716 tv: 0 nM: 2
672.497740000000020 441.819180000000020
670.046140000000040 367.788850000000020
f: 716 tv: 1 nM: 2
874.877140000000050 419.903009999999990
880.280150000000050 348.681030000000020
f: 717 tv: 0 nM: 2
671.094600000000010 441.567569999999990
668.486760000000000 367.646030000000000
f: 717 tv: 1 nM: 2
875.298160000000050 419.903660000000000
880.584110000000010 347.956819999999990
f: 718 tv: 0 nM: 2
669.978389999999990 440.862979999999990
667.064390000000000 366.704560000000010
f: 718 tv: 1 nM: 2
875.888609999999970 419.700499999999980
880.392029999999980 347.938969999999980
f: 719 tv: 0 nM: 2
669.089720000000060 440.055540000000010
665.432800000000040 365.920169999999980
f: 719 tv: 1 nM: 2
875.982669999999980 419.700499999999980
880.949579999999970 347.826750000000000
f: 720 tv: 0 nM: 2
667.918270000000010 440.081729999999990
664.552190000000000 365.882600000000020
f: 720 tv: 1 nM: 2
876.648559999999970 419.558960000000010
881.185910000000040 347.190189999999970
f: 721 tv: 0 nM: 2
666.072450000000000 440.210140000000020
662.790280000000050 365.832640000000030
f: 721 tv: 1 nM: 2
877.155939999999990 419.674320000000020
881.238519999999990 346.761439999999990
f: 722 tv: 0 nM: 2
664.952390000000040 440.488099999999970
661.217099999999960 365.730259999999990
f: 722 tv: 1 nM: 2
877.953859999999960 419.788850000000020
881.378780000000010 346.958340000000020
f: 723 tv: 0 nM: 2
663.194460000000050 441.361110000000000
659.303890000000020 365.885769999999980
f: 723 tv: 1 nM: 2
878.000000000000000 419.833340000000020
881.779660000000040 347.097469999999990
f: 724 tv: 0 nM: 2
662.000000000000000 441.745180000000000
658.054020000000040 365.830989999999990
f: 724 tv: 1 nM: 2
878.536250000000000 420.647670000000010
882.480770000000010 347.279909999999970
f: 725 tv: 0 nM: 2
659.955630000000040 441.955600000000000
656.602110000000040 365.960420000000000
f: 725 tv: 1 nM: 2
878.648620000000050 421.621609999999980
882.464910000000030 347.394619999999970
f: 726 tv: 0 nM: 2
658.554080000000000 443.563049999999980
654.784610000000040 366.326930000000000
f: 726 tv: 1 nM: 2
879.122859999999950 421.903009999999990
882.823549999999950 347.873960000000010
f: 727 tv: 0 nM: 2
656.913210000000050 443.805790000000000
653.301209999999970 367.309050000000010
f: 727 tv: 1 nM: 2
879.570069999999990 423.630830000000000
883.191829999999980 348.676359999999990
f: 728 tv: 0 nM: 2
655.405759999999990 445.204929999999990
651.176450000000050 367.873960000000010
f: 728 tv: 1 nM: 2
880.000000000000000 424.000000000000000
883.350400000000040 349.752140000000000
f: 729 tv: 0 nM: 2
654.080199999999990 445.830199999999990
650.503969999999980 368.678560000000000
f: 729 tv: 1 nM: 2
880.703129999999990 425.631680000000020
883.783750000000050 350.375000000000000
f: 730 tv: 0 nM: 2
652.703129999999990 447.564730000000000
648.866819999999960 369.891390000000000
f: 730 tv: 1 nM: 2
881.278749999999950 426.039829999999990
884.649599999999960 351.752140000000000
f: 731 tv: 0 nM: 2
651.312009999999990 448.357449999999970
647.126890000000000 370.660460000000000
f: 731 tv: 1 nM: 2
882.572019999999950 427.844969999999990
884.823549999999950 352.016820000000000
f: 732 tv: 0 nM: 2
650.489010000000010 449.883760000000000
645.529909999999970 371.880339999999990
f: 732 tv: 1 nM: 2
883.000000000000000 429.662379999999980
885.046389999999970 353.824590000000000
f: 733 tv: 0 nM: 2
648.910279999999940 451.717960000000010
644.707700000000050 372.765379999999990
f: 733 tv: 1 nM: 2
884.059629999999970 430.711000000000010
885.516660000000000 354.687500000000000
f: 734 tv: 0 nM: 2
647.658320000000000 453.387510000000020
642.964839999999980 374.429689999999990
f: 734 tv: 1 nM: 2
884.730770000000010 432.072659999999980
886.829290000000010 356.000000000000000
f: 735 tv: 0 nM: 2
646.299989999999980 455.136169999999990
641.145750000000020 375.815800000000020
f: 735 tv: 1 nM: 2
885.089720000000060 434.055540000000010
886.696109999999980 357.790959999999980
f: 736 tv: 0 nM: 2
644.757870000000030 456.332670000000010
639.403869999999980 377.292300000000010
f: 736 tv: 1 nM: 2
885.606810000000000 435.902280000000020
886.830749999999970 359.103850000000020
f: 737 tv: 0 nM: 2
642.910279999999940 458.055540000000010
638.000000000000000 378.787230000000020
f: 737 tv: 1 nM: 2
886.649599999999960 437.752140000000000
887.122190000000050 360.607149999999990
f: 738 tv: 0 nM: 2
641.176450000000050 460.016820000000000
636.816410000000020 380.234379999999990
f: 738 tv: 1 nM: 2
887.209719999999950 439.832640000000030
887.431090000000040 362.372040000000030
f: 739 tv: 0 nM: 2
639.689759999999980 461.935270000000000
635.000000000000000 381.861789999999980
f: 739 tv: 1 nM: 2
887.513240000000000 441.725680000000010
888.173520000000050 363.956639999999990
f: 740 tv: 0 nM: 2
638.823549999999950 463.983180000000000
633.246089999999980 383.458649999999980
f: 740 tv: 1 nM: 2
888.683779999999960 443.717960000000010
888.562739999999960 365.781369999999980
f: 741 tv: 0 nM: 2
636.913210000000050 465.805790000000000
631.324100000000040 384.675929999999990
f: 741 tv: 1 nM: 2
889.140080000000010 445.579740000000020
888.776489999999970 366.791659999999980
f: 742 tv: 0 nM: 2
635.183350000000020 467.001860000000020
629.257629999999950 386.288180000000010
f: 742 tv: 1 nM: 2
889.497930000000000 447.221070000000000
888.884639999999990 368.488459999999980
f: 743 tv: 0 nM: 2
633.324100000000040 468.675929999999990
627.465389999999960 387.161530000000030
f: 743 tv: 1 nM: 2
890.577999999999970 448.377990000000010
889.000000000000000 369.861789999999980
f: 744 tv: 0 nM: 2
631.568909999999960 469.891720000000020
626.572270000000000 388.176699999999980
f: 744 tv: 1 nM: 2
891.086789999999950 449.929750000000010
888.873110000000000 370.660460000000000
f: 745 tv: 0 nM: 2
629.741520000000040 471.094330000000010
624.182500000000000 388.919710000000010
f: 745 tv: 1 nM: 2
891.048710000000030 451.625000000000000
889.125980000000030 372.226749999999980
f: 746 tv: 0 nM: 2
628.187260000000040 472.065639999999970
622.363280000000030 389.879579999999980
f: 746 tv: 1 nM: 2
891.086789999999950 452.070249999999990
889.123169999999960 372.518129999999990
f: 747 tv: 0 nM: 2
626.089910000000030 472.967620000000010
620.636049999999950 390.636019999999970
f: 747 tv: 1 nM: 2
891.338870000000040 453.867770000000010
889.106080000000020 373.477260000000000
f: 748 tv: 0 nM: 2
624.578129999999990 473.976560000000010
618.227420000000050 390.769099999999980
f: 748 tv: 1 nM: 2
891.769649999999960 454.430360000000010
888.799989999999980 374.201959999999990
f: 749 tv: 0 nM: 2
622.338750000000000 474.480070000000010
615.381409999999960 390.917880000000030
f: 749 tv: 1 nM: 2
892.352780000000050 455.731600000000010
888.699650000000020 374.699650000000020
f: 750 tv: 0 nM: 2
620.177310000000030 474.801420000000010
613.205569999999970 391.338900000000020
f: 750 tv: 1 nM: 2
892.460270000000040 456.060670000000020
888.320190000000030 374.885280000000020
f: 751 tv: 0 nM: 2
617.549189999999950 475.257870000000030
611.023559999999970 391.672550000000000
f: 751 tv: 1 nM: 2
891.537900000000040 456.761349999999990
887.567019999999960 375.686579999999990
f: 752 tv: 0 nM: 2
615.124509999999990 475.865599999999970
608.849240000000010 391.639310000000020
f: 752 tv: 1 nM: 2
891.241999999999960 457.549989999999980
886.980099999999990 376.113560000000010
f: 753 tv: 0 nM: 2
613.000000000000000 476.000000000000000
605.852840000000010 391.945280000000030
f: 753 tv: 1 nM: 2
891.000000000000000 457.861789999999980
886.597049999999970 376.552250000000020
f: 754 tv: 0 nM: 2
610.305359999999950 476.248080000000020
603.215699999999970 391.961700000000010
f: 754 tv: 1 nM: 2
890.637209999999980 458.592100000000020
885.387389999999980 376.505740000000000
f: 755 tv: 0 nM: 2
607.153689999999980 476.505550000000030
600.801090000000040 391.410579999999980
f: 755 tv: 1 nM: 2
889.326720000000020 458.916960000000020
884.612849999999980 376.810760000000020
f: 756 tv: 0 nM: 2
604.843259999999990 476.503719999999990
598.087400000000000 391.178310000000010
f: 756 tv: 1 nM: 2
888.866819999999960 459.768430000000020
883.149289999999950 376.821930000000010
f: 757 tv: 0 nM: 2
602.055970000000000 476.430079999999980
595.000000000000000 391.000000000000000
f: 757 tv: 1 nM: 2
887.932429999999950 459.810819999999980
882.672490000000040 376.698609999999970
f: 758 tv: 0 nM: 2
599.079529999999980 476.575740000000000
592.392090000000050 390.946050000000010
f: 758 tv: 1 nM: 2
887.124509999999990 459.916990000000000
881.149289999999950 376.821930000000010
f: 759 tv: 0 nM: 2
595.725400000000040 476.335240000000000
589.059880000000020 390.926060000000010
f: 759 tv: 1 nM: 2
886.386539999999970 460.390080000000010
879.972409999999970 376.896549999999990
f: 760 tv: 0 nM: 2
593.077210000000040 476.558839999999980
586.596369999999980 390.747279999999990
f: 760 tv: 1 nM: 2
885.115230000000000 460.750000000000000
878.607849999999980 376.931370000000020
f: 761 tv: 0 nM: 2
589.827880000000050 476.646729999999990
583.115230000000000 390.750000000000000
f: 761 tv: 1 nM: 2
884.077999999999970 461.148930000000010
877.111269999999990 376.843840000000000
f: 762 tv: 0 nM: 2
587.000000000000000 476.630589999999980
579.533940000000030 390.616060000000000
f: 762 tv: 1 nM: 2
882.996089999999980 461.672550000000000
875.599669999999950 376.829410000000000
f: 763 tv: 0 nM: 2
583.279180000000000 476.658999999999990
576.922789999999960 390.433839999999980
f: 763 tv: 1 nM: 2
881.132569999999990 462.257569999999990
873.828309999999990 376.988339999999990
f: 764 tv: 0 nM: 2
580.449219999999970 476.765040000000000
573.184390000000010 390.219850000000010
f: 764 tv: 1 nM: 2
879.339290000000010 462.660709999999990
872.131039999999980 377.262090000000000
f: 765 tv: 0 nM: 2
576.505430000000050 476.704709999999980
570.283869999999980 390.289370000000020
f: 765 tv: 1 nM: 2
878.470400000000040 463.078399999999990
870.100339999999960 377.393100000000000
f: 766 tv: 0 nM: 2
573.101070000000050 477.101069999999990
566.842040000000000 389.553830000000000
f: 766 tv: 1 nM: 2
876.765009999999960 464.377810000000010
868.347589999999970 378.566770000000020
f: 767 tv: 0 nM: 2
569.707520000000050 476.958500000000020
563.262569999999980 389.730230000000010
f: 767 tv: 1 nM: 2
874.958620000000000 464.821930000000010
866.416140000000040 378.807560000000020
f: 768 tv: 0 nM: 2
566.416690000000020 477.125000000000000
560.005130000000010 389.801019999999990
f: 768 tv: 1 nM: 2
873.059880000000020 465.073939999999990
864.251650000000040 378.722050000000020
f: 769 tv: 0 nM: 2
562.685240000000020 477.149290000000010
556.461120000000050 390.045930000000000
f: 769 tv: 1 nM: 2
871.044800000000010 466.430119999999990
862.296749999999970 378.945159999999990
f: 770 tv: 0 nM: 2
558.884770000000000 477.250000000000000
552.931029999999960 389.948269999999980
f: 770 tv: 1 nM: 2
869.013919999999980 466.854159999999980
860.066649999999980 379.388890000000000
f: 771 tv: 0 nM: 2
554.955199999999990 477.652989999999990
549.756409999999960 389.855770000000010
f: 771 tv: 1 nM: 2
867.047119999999950 467.228270000000010
857.823610000000030 379.964720000000000
f: 772 tv: 0 nM: 2
551.117250000000010 477.972410000000020
546.011169999999990 389.960199999999990
f: 772 tv: 1 nM: 2
864.211429999999950 468.536929999999980
855.073980000000010 380.778169999999990
f: 773 tv: 0 nM: 2
547.242679999999950 478.618620000000020
542.704290000000010 390.512540000000000
f: 773 tv: 1 nM: 2
862.055539999999950 468.856200000000000
852.868039999999950 380.854159999999980
f: 774 tv: 0 nM: 2
543.411010000000030 478.601409999999990
539.287479999999960 390.301789999999980
f: 774 tv: 1 nM: 2
859.630859999999980 469.312070000000010
849.988460000000030 381.179260000000000
f: 775 tv: 0 nM: 2
539.779720000000000 478.702789999999990
536.004879999999960 390.370909999999980
f: 775 tv: 1 nM: 2
857.040219999999980 470.680079999999980
847.262209999999980 381.788270000000010
f: 776 tv: 0 nM: 2
536.558840000000030 478.841920000000020
532.717409999999970 390.579709999999980
f: 776 tv: 1 nM: 2
854.786929999999980 470.874570000000010
844.863460000000030 382.697940000000020
f: 777 tv: 0 nM: 2
532.713259999999990 478.952209999999980
529.745850000000020 390.630429999999990
f: 777 tv: 1 nM: 2
851.639220000000020 471.816469999999980
841.987120000000000 382.829040000000020
f: 778 tv: 0 nM: 2
529.150020000000040 479.000000000000000
526.694949999999950 390.577609999999990
f: 778 tv: 1 nM: 2
848.931270000000040 472.640899999999990
839.227420000000050 383.058530000000020
f: 779 tv: 0 nM: 2
525.919369999999960 478.958070000000020
523.282590000000030 390.579709999999980
f: 779 tv: 1 nM: 2
846.518130000000040 473.123200000000000
836.417789999999970 383.582249999999990
f: 780 tv: 0 nM: 2
522.456360000000020 479.023500000000010
520.579590000000050 390.692049999999990
f: 780 tv: 1 nM: 2
843.099979999999960 473.531040000000020
833.642389999999980 384.050630000000010
f: 781 tv: 0 nM: 2
519.000000000000000 479.000000000000000
517.548220000000010 390.783939999999970
f: 781 tv: 1 nM: 2
839.834410000000050 474.685430000000000
830.546389999999970 384.814570000000000
f: 782 tv: 0 nM: 2
516.251650000000040 479.106900000000000
515.101070000000050 390.898930000000010
f: 782 tv: 1 nM: 2
837.000000000000000 475.000000000000000
827.754820000000000 385.065699999999990
f: 783 tv: 0 nM: 2
513.000000000000000 479.000000000000000
512.670840000000000 390.836329999999980
f: 783 tv: 1 nM: 2
834.049679999999970 475.078520000000030
824.928099999999970 385.071930000000010
f: 784 tv: 0 nM: 2
510.614199999999980 478.955019999999990
510.170070000000010 390.836729999999990
f: 784 tv: 1 nM: 2
830.782289999999990 475.666659999999980
822.027469999999990 385.771329999999980
f: 785 tv: 0 nM: 2
507.695710000000020 478.807560000000020
507.967469999999990 390.816770000000020
f: 785 tv: 1 nM: 2
827.815609999999990 476.475100000000000
819.084960000000020 386.000000000000000
f: 786 tv: 0 nM: 2
505.075010000000020 478.721439999999970
505.714540000000000 390.687500000000000
f: 786 tv: 1 nM: 2
824.884770000000000 476.750000000000000
816.049989999999980 386.192410000000000
f: 787 tv: 0 nM: 2
502.922790000000020 478.433839999999980
503.876770000000020 390.483920000000010
f: 787 tv: 1 nM: 2
821.167239999999990 476.677700000000020
813.120180000000000 386.203520000000030
f: 788 tv: 0 nM: 2
500.899319999999990 477.691280000000010
501.943480000000020 389.494869999999990
f: 788 tv: 1 nM: 2
818.739439999999950 476.711270000000010
810.769099999999980 386.119260000000000
f: 789 tv: 0 nM: 2
499.000000000000000 477.000000000000000
500.304629999999970 389.274839999999980
f: 789 tv: 1 nM: 2
815.296200000000000 476.416110000000000
807.584410000000050 386.058929999999980
f: 790 tv: 0 nM: 2
497.156709999999980 476.503719999999990
499.000000000000000 389.000000000000000
f: 790 tv: 1 nM: 2
812.564570000000000 475.912260000000000
804.854190000000020 385.834929999999990
f: 791 tv: 0 nM: 2
495.859069999999970 475.114109999999980
497.744599999999990 388.201450000000020
f: 791 tv: 1 nM: 2
809.250000000000000 475.221619999999970
802.054139999999960 385.331210000000000
f: 792 tv: 0 nM: 2
494.505000000000000 474.788329999999970
496.734980000000010 387.295039999999970
f: 792 tv: 1 nM: 2
806.928099999999970 474.928069999999990
799.392150000000020 384.931370000000020
f: 793 tv: 0 nM: 2
493.145840000000020 473.131959999999990
495.200010000000020 386.906889999999980
f: 793 tv: 1 nM: 2
803.954960000000030 474.315220000000010
797.000000000000000 384.708340000000020
f: 794 tv: 0 nM: 2
492.665500000000010 472.754360000000020
494.711819999999990 386.272890000000020
f: 794 tv: 1 nM: 2
801.073980000000010 473.059849999999980
794.846440000000030 383.704770000000000
f: 795 tv: 0 nM: 2
491.221619999999970 471.250000000000000
494.087400000000000 385.178310000000010
f: 795 tv: 1 nM: 2
798.854190000000020 472.868040000000010
792.157230000000030 383.166659999999980
f: 796 tv: 0 nM: 2
490.952209999999980 470.713230000000010
493.089420000000020 384.742709999999990
f: 796 tv: 1 nM: 2
795.948060000000050 472.051940000000000
789.703250000000030 382.803220000000010
f: 797 tv: 0 nM: 2
490.750000000000000 469.115230000000000
492.895510000000000 383.384340000000010
f: 797 tv: 1 nM: 2
793.071900000000030 470.928069999999990
787.083070000000020 381.931609999999980
f: 798 tv: 0 nM: 2
490.129239999999980 468.663270000000010
492.821930000000010 382.958620000000000
f: 798 tv: 1 nM: 2
791.040219999999980 470.680079999999980
785.000000000000000 381.000000000000000
f: 799 tv: 0 nM: 2
489.451079999999990 467.186579999999990
492.057560000000020 382.428069999999990
f: 799 tv: 1 nM: 2
788.792239999999990 469.088010000000000
782.850710000000050 380.821930000000010
f: 800 tv: 0 nM: 2
489.477449999999980 466.191739999999980
491.755280000000030 381.283450000000020
f: 800 tv: 1 nM: 2
786.198359999999980 468.721679999999990
780.230900000000020 379.836000000000010
f: 801 tv: 0 nM: 2
489.389680000000000 465.234860000000030
491.940549999999970 380.849640000000020
f: 801 tv: 1 nM: 2
784.469360000000050 467.397949999999980
778.406070000000000 379.130859999999980
f: 802 tv: 0 nM: 2
489.574650000000020 464.637150000000020
492.198420000000000 379.924590000000020
f: 802 tv: 1 nM: 2
782.225339999999960 466.820710000000020
776.165589999999950 378.685430000000000
f: 803 tv: 0 nM: 2
490.119779999999990 463.217010000000020
492.148930000000010 379.106380000000000
f: 803 tv: 1 nM: 2
780.618709999999960 465.514369999999990
774.552919999999970 377.943690000000000
f: 804 tv: 0 nM: 2
490.831480000000000 462.690740000000010
492.753809999999990 378.658390000000000
f: 804 tv: 1 nM: 2
778.750000000000000 464.884770000000000
772.826900000000020 377.173070000000000
f: 805 tv: 0 nM: 2
490.846279999999980 461.294429999999980
493.083980000000000 378.067990000000010
f: 805 tv: 1 nM: 2
776.761169999999990 464.503719999999990
770.940119999999980 376.926060000000010
f: 806 tv: 0 nM: 2
491.250000000000000 460.750000000000000
493.185610000000000 377.325740000000000
f: 806 tv: 1 nM: 2
774.926019999999990 462.940159999999990
769.120480000000040 376.451450000000020
f: 807 tv: 0 nM: 2
492.528110000000030 460.160640000000000
493.257360000000010 376.922790000000020
f: 807 tv: 1 nM: 2
773.040219999999980 462.680079999999980
767.156370000000040 375.412719999999980
f: 808 tv: 0 nM: 2
492.973020000000020 459.163670000000020
494.034910000000020 376.431980000000010
f: 808 tv: 1 nM: 2
771.292479999999950 461.679260000000000
765.772100000000020 375.003390000000020
f: 809 tv: 0 nM: 2
493.494260000000000 458.681310000000000
494.829250000000000 376.000000000000000
f: 809 tv: 1 nM: 2
770.000000000000000 460.855160000000010
764.171690000000010 374.848329999999980
f: 810 tv: 0 nM: 2
494.835969999999970 457.691710000000000
495.238560000000010 375.238560000000010
f: 810 tv: 1 nM: 2
768.829290000000010 460.000000000000000
762.819399999999970 374.346009999999980
f: 811 tv: 0 nM: 2
495.921569999999970 457.005890000000020
496.578129999999990 374.917970000000030
f: 811 tv: 1 nM: 2
767.101070000000050 459.101069999999990
761.228089999999950 373.228090000000010
f: 812 tv: 0 nM: 2
497.004180000000020 456.023010000000000
496.920410000000000 374.138759999999990
f: 812 tv: 1 nM: 2
765.796569999999970 458.379300000000000
759.682739999999970 372.931030000000020
f: 813 tv: 0 nM: 2
497.944459999999990 455.089749999999980
497.209749999999990 373.832640000000030
f: 813 tv: 1 nM: 2
765.005490000000010 457.257290000000010
758.734559999999990 372.609100000000010
f: 814 tv: 0 nM: 2
499.161530000000030 454.634610000000010
498.653110000000030 373.207370000000030
f: 814 tv: 1 nM: 2
763.242679999999950 456.618620000000020
757.186339999999970 371.788970000000010
f: 815 tv: 0 nM: 2
500.077639999999970 453.920099999999990
499.186100000000010 372.941739999999980
f: 815 tv: 1 nM: 2
761.944640000000050 455.373229999999980
755.395200000000050 371.266540000000020
f: 816 tv: 0 nM: 2
501.230320000000010 452.919280000000010
499.582980000000020 372.197880000000000
f: 816 tv: 1 nM: 2
760.898929999999950 454.898930000000010
754.778990000000020 370.938420000000010
f: 817 tv: 0 nM: 2
502.641140000000010 452.241940000000000
501.000000000000000 372.000000000000000
f: 817 tv: 1 nM: 2
759.170709999999990 454.000000000000000
753.022029999999970 370.389709999999980
f: 818 tv: 0 nM: 2
503.401310000000020 451.844299999999980
501.419429999999980 371.568179999999980
f: 818 tv: 1 nM: 2
758.634639999999990 453.161530000000030
751.325870000000010 369.552430000000020
f: 819 tv: 0 nM: 2
504.722440000000010 450.722440000000010
502.480770000000010 371.061519999999970
f: 819 tv: 1 nM: 2
757.086789999999950 452.070249999999990
750.358209999999990 369.099609999999980
f: 820 tv: 0 nM: 2
505.585539999999980 449.958340000000020
503.269839999999990 370.523799999999990
f: 820 tv: 1 nM: 2
756.635250000000040 451.467220000000000
749.014279999999990 368.864289999999980
f: 821 tv: 0 nM: 2
506.919280000000010 449.277559999999990
504.043580000000020 369.956419999999980
f: 821 tv: 1 nM: 2
754.920470000000020 450.575740000000000
747.391110000000030 368.551670000000000
f: 822 tv: 0 nM: 2
508.118319999999980 448.497770000000000
504.913209999999990 369.929750000000010
f: 822 tv: 1 nM: 2
753.305299999999990 449.907780000000000
746.801150000000010 367.980680000000010
f: 823 tv: 0 nM: 2
509.089749999999980 447.944459999999990
505.844299999999980 369.401310000000020
f: 823 tv: 1 nM: 2
752.772399999999950 449.029850000000010
745.283570000000050 367.212679999999980
f: 824 tv: 0 nM: 2
510.390499999999970 446.973140000000000
506.786009999999980 368.802000000000020
f: 824 tv: 1 nM: 2
751.086789999999950 448.070249999999990
744.348330000000030 366.735959999999980
f: 825 tv: 0 nM: 2
511.401310000000020 446.155700000000020
507.303890000000020 368.032320000000030
f: 825 tv: 1 nM: 2
750.668030000000040 447.344269999999990
742.897280000000020 366.439910000000000
f: 826 tv: 0 nM: 2
512.696109999999980 445.790959999999980
508.043580000000020 367.956419999999980
f: 826 tv: 1 nM: 2
748.963679999999950 446.548400000000020
741.526550000000040 365.871429999999980
f: 827 tv: 0 nM: 2
513.361570000000030 444.845030000000010
508.877169999999980 367.903009999999990
f: 827 tv: 1 nM: 2
747.468079999999990 445.653200000000030
740.814269999999960 365.714290000000010
f: 828 tv: 0 nM: 2
514.817379999999960 444.000000000000000
509.446590000000010 367.344020000000000
f: 828 tv: 1 nM: 2
746.578129999999990 444.917970000000030
739.280269999999970 364.950740000000000
f: 829 tv: 0 nM: 2
515.819889999999990 443.793819999999980
510.117070000000010 366.451230000000010
f: 829 tv: 1 nM: 2
745.000000000000000 444.000000000000000
738.443539999999980 364.794339999999980
f: 830 tv: 0 nM: 2
516.823909999999960 442.545650000000020
510.910250000000020 366.055540000000010
f: 830 tv: 1 nM: 2
744.163570000000050 443.752349999999980
736.979860000000030 364.241940000000000
f: 831 tv: 0 nM: 2
517.918270000000010 442.081729999999990
511.547820000000000 366.000000000000000
f: 831 tv: 1 nM: 2
743.000000000000000 442.000000000000000
735.403199999999970 363.516140000000010
f: 832 tv: 0 nM: 2
518.663699999999950 441.647980000000020
512.080199999999990 365.830199999999990
f: 832 tv: 1 nM: 2
741.447810000000000 441.804350000000000
734.625000000000000 363.437500000000000
f: 833 tv: 0 nM: 2
519.348629999999960 440.426609999999980
512.834039999999960 364.816379999999980
f: 833 tv: 1 nM: 2
740.691649999999980 440.912510000000000
732.952210000000040 362.713230000000010
f: 834 tv: 0 nM: 2
520.000000000000000 439.833340000000020
513.570429999999990 364.197720000000000
f: 834 tv: 1 nM: 2
739.000000000000000 440.000000000000000
731.400819999999950 362.123470000000000
f: 835 tv: 0 nM: 2
521.164430000000040 438.786040000000010
513.788639999999990 364.015899999999990
f: 835 tv: 1 nM: 2
737.550479999999990 439.678890000000020
730.598690000000030 361.844299999999980
f: 836 tv: 0 nM: 2
521.833309999999980 438.000000000000000
514.072450000000000 363.789859999999980
f: 836 tv: 1 nM: 2
736.384459999999990 438.164429999999980
729.070249999999990 361.789249999999980
f: 837 tv: 0 nM: 2
522.159970000000040 437.670009999999990
514.733029999999990 363.038149999999970
f: 837 tv: 1 nM: 2
734.967099999999960 437.844299999999980
727.254209999999940 361.136570000000010
f: 838 tv: 0 nM: 2
523.052249999999960 436.334110000000010
514.782900000000040 362.041659999999980
f: 838 tv: 1 nM: 2
733.442990000000010 437.315800000000020
725.974240000000010 360.212429999999980
f: 839 tv: 0 nM: 2
523.192689999999970 435.894499999999990
515.182620000000040 361.904360000000000
f: 839 tv: 1 nM: 2
731.918270000000010 435.918270000000010
724.910279999999940 359.944459999999990
f: 840 tv: 0 nM: 2
524.002690000000030 434.701599999999980
515.314759999999980 361.917419999999990
f: 840 tv: 1 nM: 2
730.334839999999990 435.862399999999980
723.140080000000010 359.644409999999990
f: 841 tv: 0 nM: 2
524.000000000000000 434.166659999999980
515.202149999999960 361.271729999999990
f: 841 tv: 1 nM: 2
728.967099999999960 434.155700000000020
721.413019999999960 359.673920000000010
f: 842 tv: 0 nM: 2
524.000000000000000 433.833340000000020
515.588930000000000 360.521639999999990
f: 842 tv: 1 nM: 2
727.182620000000040 434.095640000000000
720.133060000000000 358.903439999999990
f: 843 tv: 0 nM: 2
524.132870000000030 432.429959999999990
515.296879999999990 360.064730000000000
f: 843 tv: 1 nM: 2
725.840029999999960 433.670009999999990
718.389890000000040 358.155980000000000
f: 844 tv: 0 nM: 2
524.085019999999990 432.084990000000000
515.278990000000020 359.881680000000020
f: 844 tv: 1 nM: 2
724.131039999999980 432.621370000000010
716.820069999999990 357.897490000000000
f: 845 tv: 0 nM: 2
524.046140000000040 431.788850000000020
515.257020000000010 359.728970000000000
f: 845 tv: 1 nM: 2
722.085019999999990 431.915010000000000
715.089720000000060 357.944459999999990
f: 846 tv: 0 nM: 2
524.028929999999950 430.771059999999980
514.906430000000000 359.278320000000010
f: 846 tv: 1 nM: 2
720.301019999999990 431.781099999999980
712.939759999999980 357.801330000000010
f: 847 tv: 0 nM: 2
524.000000000000000 430.000000000000000
514.195979999999960 358.349240000000010
f: 847 tv: 1 nM: 2
718.705630000000040 431.485990000000020
711.094600000000010 357.450440000000010
f: 848 tv: 0 nM: 2
523.868830000000000 429.720309999999980
514.000000000000000 358.166659999999980
f: 848 tv: 1 nM: 2
716.742979999999990 430.271030000000000
709.246639999999960 357.399990000000000
f: 849 tv: 0 nM: 2
523.756589999999960 429.394160000000000
513.720280000000000 357.868810000000000
f: 849 tv: 1 nM: 2
714.655089999999970 429.877320000000000
707.365720000000010 356.712800000000020
f: 850 tv: 0 nM: 2
522.641849999999980 428.290860000000010
512.721009999999980 357.783480000000000
f: 850 tv: 1 nM: 2
712.219730000000030 429.800509999999970
705.296200000000000 356.434869999999990
f: 851 tv: 0 nM: 2
522.153080000000050 427.826540000000020
511.982669999999980 357.700499999999980
f: 851 tv: 1 nM: 2
710.418819999999980 429.573300000000020
703.308899999999990 356.008879999999980
f: 852 tv: 0 nM: 2
521.952030000000040 427.532840000000020
511.345239999999990 357.350010000000000
f: 852 tv: 1 nM: 2
708.806400000000050 428.507360000000010
701.127259999999980 355.984379999999990
f: 853 tv: 0 nM: 2
520.908390000000050 426.780089999999970
510.569369999999990 357.093290000000020
f: 853 tv: 1 nM: 2
706.487979999999990 428.213930000000000
699.075200000000000 355.924770000000020
f: 854 tv: 0 nM: 2
520.067689999999970 426.088529999999990
510.063139999999980 356.391419999999980
f: 854 tv: 1 nM: 2
704.131170000000000 427.868810000000000
696.877140000000050 355.903009999999990
f: 855 tv: 0 nM: 2
519.911439999999970 425.932279999999990
508.203129999999990 356.265629999999990
f: 855 tv: 1 nM: 2
702.000000000000000 428.000000000000000
694.479190000000020 355.932860000000010
f: 856 tv: 0 nM: 2
518.131170000000000 425.868810000000000
507.833340000000020 356.000000000000000
f: 856 tv: 1 nM: 2
699.750000000000000 427.750000000000000
692.099550000000020 355.874419999999990
f: 857 tv: 0 nM: 2
516.829590000000050 425.268160000000020
506.084990000000000 355.915010000000000
f: 857 tv: 1 nM: 2
697.489870000000000 427.707060000000010
689.953859999999960 355.788850000000020
f: 858 tv: 0 nM: 2
515.845950000000020 424.880800000000020
504.705600000000000 355.850460000000000
f: 858 tv: 1 nM: 2
694.270629999999980 427.698460000000010
687.058530000000020 355.720730000000000
f: 859 tv: 0 nM: 2
514.076289999999970 424.297360000000030
503.819790000000010 355.832490000000010
f: 859 tv: 1 nM: 2
692.000000000000000 427.385859999999980
684.905399999999990 355.756739999999980
f: 860 tv: 0 nM: 2
512.522219999999950 424.200010000000020
502.021270000000020 355.840419999999990
f: 860 tv: 1 nM: 2
689.765689999999950 427.208559999999980
682.399540000000000 355.641140000000010
f: 861 tv: 0 nM: 2
511.479159999999980 423.947909999999980
500.250000000000000 355.750000000000000
f: 861 tv: 1 nM: 2
686.915830000000030 427.415830000000030
679.953859999999960 355.788850000000020
f: 862 tv: 0 nM: 2
509.948910000000010 423.787629999999980
499.038090000000010 355.680940000000020
f: 862 tv: 1 nM: 2
684.002560000000020 427.435580000000020
677.034120000000030 355.756800000000000
f: 863 tv: 0 nM: 2
508.118409999999980 423.881590000000020
497.697909999999980 355.656250000000000
f: 863 tv: 1 nM: 2
681.682620000000040 427.026950000000000
674.817379999999960 355.904360000000000
f: 864 tv: 0 nM: 2
506.227780000000000 423.350010000000000
495.868810000000000 355.868810000000000
f: 864 tv: 1 nM: 2
678.384639999999990 427.669220000000000
672.000000000000000 356.000000000000000
f: 865 tv: 0 nM: 2
504.211760000000030 423.076480000000000
494.097379999999990 355.523680000000010
f: 865 tv: 1 nM: 2
675.960510000000000 427.702639999999970
669.720090000000030 355.990419999999970
f: 866 tv: 0 nM: 2
502.476620000000030 422.970759999999980
492.138309999999990 355.638309999999990
f: 866 tv: 1 nM: 2
672.665709999999990 427.643250000000020
666.423459999999980 356.000000000000000
f: 867 tv: 0 nM: 2
500.496890000000010 423.065609999999990
490.139459999999990 355.702639999999970
f: 867 tv: 1 nM: 2
670.046140000000040 427.788850000000020
663.915399999999980 357.410250000000020
f: 868 tv: 0 nM: 2
498.319279999999990 423.000000000000000
488.190859999999990 355.604829999999990
f: 868 tv: 1 nM: 2
667.796389999999970 427.796389999999970
660.963319999999950 357.674320000000020
f: 869 tv: 0 nM: 2
496.300599999999970 422.745389999999990
486.094449999999990 355.466680000000000
f: 869 tv: 1 nM: 2
664.203610000000030 427.894319999999990
658.000000000000000 357.745180000000000
f: 870 tv: 0 nM: 2
494.278750000000000 422.543090000000010
484.336950000000000 355.500000000000000
f: 870 tv: 1 nM: 2
661.868830000000000 428.047030000000010
655.759829999999970 357.759799999999980
f: 871 tv: 0 nM: 2
492.138309999999990 422.170230000000000
482.160000000000030 355.670009999999990
f: 871 tv: 1 nM: 2
658.285709999999990 428.173459999999980
652.851499999999990 358.000000000000000
f: 872 tv: 0 nM: 2
490.092379999999990 421.929350000000000
480.145840000000020 355.479159999999980
f: 872 tv: 1 nM: 2
655.728700000000000 428.308499999999980
649.454100000000040 357.935790000000000
f: 873 tv: 0 nM: 2
487.882970000000000 421.819149999999980
477.936860000000020 355.608580000000020
f: 873 tv: 1 nM: 2
652.197390000000040 428.586850000000030
646.730410000000010 358.225799999999990
f: 874 tv: 0 nM: 2
485.881590000000020 421.881590000000020
475.871339999999980 355.061399999999990
f: 874 tv: 1 nM: 2
648.974730000000020 429.252529999999980
644.112240000000040 358.346920000000010
f: 875 tv: 0 nM: 2
483.852260000000000 421.596589999999990
473.876370000000010 355.513730000000010
f: 875 tv: 1 nM: 2
646.098880000000010 429.271180000000020
640.329039999999960 359.512940000000010
f: 876 tv: 0 nM: 2
481.441010000000010 421.755609999999990
471.760650000000000 355.420230000000000
f: 876 tv: 1 nM: 2
642.632569999999990 429.696140000000010
637.904660000000040 359.512880000000000
f: 877 tv: 0 nM: 2
478.944459999999990 421.567900000000010
469.663050000000000 355.500000000000000
f: 877 tv: 1 nM: 2
640.000000000000000 429.833340000000020
634.946779999999990 360.025449999999980
f: 878 tv: 0 nM: 2
476.892850000000010 421.000000000000000
467.551150000000010 355.625000000000000
f: 878 tv: 1 nM: 2
637.017330000000020 429.956639999999990
632.000000000000000 359.833340000000020
f: 879 tv: 0 nM: 2
474.251489999999990 421.038909999999990
464.365779999999970 355.644749999999990
f: 879 tv: 1 nM: 2
634.058959999999960 430.435389999999980
628.351009999999970 360.113650000000010
f: 880 tv: 0 nM: 2
472.100010000000000 420.835300000000020
462.281920000000010 355.601069999999990
f: 880 tv: 1 nM: 2
630.265260000000010 430.954250000000000
625.857539999999970 361.271520000000010
f: 881 tv: 0 nM: 2
469.790129999999980 421.000000000000000
460.203610000000030 355.796389999999970
f: 881 tv: 1 nM: 2
627.751399999999990 430.908570000000000
622.495239999999970 361.604769999999970
f: 882 tv: 0 nM: 2
467.621890000000010 421.009369999999990
458.000000000000000 355.833340000000020
f: 882 tv: 1 nM: 2
624.106139999999980 431.131289999999980
620.000000000000000 361.833340000000020
f: 883 tv: 0 nM: 2
465.000000000000000 420.892850000000010
455.911470000000010 355.932279999999990
f: 883 tv: 1 nM: 2
620.425659999999990 431.710269999999980
616.166690000000020 362.000000000000000
f: 884 tv: 0 nM: 2
462.165619999999990 420.871890000000010
453.122009999999990 356.157739999999990
f: 884 tv: 1 nM: 2
617.802980000000050 432.130550000000030
613.297670000000040 362.183719999999990
f: 885 tv: 0 nM: 2
459.892400000000010 420.917730000000010
450.579770000000000 356.047880000000020
f: 885 tv: 1 nM: 2
614.173890000000030 432.635859999999980
610.090270000000030 363.648770000000010
f: 886 tv: 0 nM: 2
457.677219999999980 421.056980000000010
448.313229999999980 356.474150000000010
f: 886 tv: 1 nM: 2
610.453369999999950 433.388610000000030
607.192689999999970 363.894499999999990
f: 887 tv: 0 nM: 2
454.728180000000010 420.973140000000000
446.057920000000020 356.954250000000000
f: 887 tv: 1 nM: 2
607.101930000000040 433.699040000000020
603.914980000000010 364.084990000000000
f: 888 tv: 0 nM: 2
452.102420000000000 421.078309999999990
443.291409999999980 356.914120000000030
f: 888 tv: 1 nM: 2
604.116999999999960 434.180850000000020
600.297730000000000 365.000000000000000
f: 889 tv: 0 nM: 2
448.801359999999990 421.041110000000000
440.189360000000020 357.121309999999990
f: 889 tv: 1 nM: 2
600.157720000000040 434.877990000000010
597.468139999999950 365.678920000000010
f: 890 tv: 0 nM: 2
445.897580000000000 420.921690000000010
437.734739999999990 357.045750000000000
f: 890 tv: 1 nM: 2
597.195309999999950 435.471340000000000
593.934999999999950 365.745000000000000
f: 891 tv: 0 nM: 2
443.407039999999990 420.862180000000020
434.591189999999980 357.432340000000010
f: 891 tv: 1 nM: 2
593.252690000000030 435.951599999999980
590.674260000000000 366.330809999999990
f: 892 tv: 0 nM: 2
439.677219999999980 421.056980000000010
432.090419999999990 357.670230000000000
f: 892 tv: 1 nM: 2
589.834290000000010 436.328640000000010
588.002619999999980 367.444729999999990
f: 893 tv: 0 nM: 2
436.945650000000000 421.054350000000000
429.822229999999990 357.905550000000010
f: 893 tv: 1 nM: 2
585.842279999999960 436.877990000000010
584.699520000000010 367.699520000000010
f: 894 tv: 0 nM: 2
433.892400000000010 421.221529999999970
426.367979999999990 357.632020000000010
f: 894 tv: 1 nM: 2
582.190860000000040 437.604829999999990
581.653080000000050 367.887760000000010
f: 895 tv: 0 nM: 2
430.801359999999990 421.184939999999980
423.960539999999980 357.960539999999980
f: 895 tv: 1 nM: 2
578.615170000000030 437.856749999999980
578.000000000000000 368.453129999999990
f: 896 tv: 0 nM: 2
427.790129999999980 421.000000000000000
421.184390000000010 358.059390000000010
f: 896 tv: 1 nM: 2
575.489870000000000 438.203030000000010
574.590699999999970 369.281859999999990
f: 897 tv: 0 nM: 2
425.205870000000000 421.095579999999980
418.345520000000020 358.014040000000020
f: 897 tv: 1 nM: 2
571.900020000000040 438.835300000000020
571.238339999999990 369.429899999999980
f: 898 tv: 0 nM: 2
421.892400000000010 421.082269999999990
415.955570000000020 358.166659999999980
f: 898 tv: 1 nM: 2
568.044620000000010 438.877990000000010
568.068179999999980 369.628780000000010
f: 899 tv: 0 nM: 2
418.913670000000020 420.938840000000030
412.871890000000010 358.059390000000010
f: 899 tv: 1 nM: 2
564.414179999999990 438.896450000000020
564.655089999999970 369.877320000000000
f: 900 tv: 0 nM: 2
415.560000000000000 420.720000000000030
410.000000000000000 358.000000000000000
f: 900 tv: 1 nM: 2
561.432980000000040 439.520629999999980
561.846919999999950 369.826540000000020
f: 901 tv: 0 nM: 2
412.872250000000010 420.788329999999970
407.072720000000000 357.942410000000000
f: 901 tv: 1 nM: 2
557.723570000000000 439.651430000000000
558.782900000000040 369.861850000000000
f: 902 tv: 0 nM: 2
409.152989999999990 420.847019999999990
403.951079999999990 357.722840000000020
f: 902 tv: 1 nM: 2
553.952030000000040 439.800509999999970
555.186339999999970 370.507079999999970
f: 903 tv: 0 nM: 2
406.398039999999980 420.773039999999980
401.394439999999970 357.705570000000020
f: 903 tv: 1 nM: 2
550.330019999999990 439.935000000000000
552.042540000000030 371.340419999999990
f: 904 tv: 0 nM: 2
403.075530000000010 420.467620000000010
398.094449999999990 357.700010000000020
f: 904 tv: 1 nM: 2
547.500000000000000 440.442110000000010
549.033999999999990 371.407780000000000
f: 905 tv: 0 nM: 2
400.163569999999990 419.768520000000020
395.538239999999970 357.114719999999980
f: 905 tv: 1 nM: 2
543.897579999999950 440.921690000000010
546.111390000000030 371.626250000000030
f: 906 tv: 0 nM: 2
396.992709999999990 419.251829999999980
392.102420000000000 356.921690000000010
f: 906 tv: 1 nM: 2
540.109190000000010 441.000000000000000
543.091310000000020 371.617399999999980
f: 907 tv: 0 nM: 2
394.000000000000000 419.000000000000000
389.790129999999980 357.000000000000000
f: 907 tv: 1 nM: 2
537.125000000000000 441.433499999999980
539.919800000000010 371.830199999999990
f: 908 tv: 0 nM: 2
390.567320000000000 418.977570000000010
386.107599999999990 356.917730000000010
f: 908 tv: 1 nM: 2
533.886349999999990 441.714659999999980
537.062500000000000 371.812500000000000
f: 909 tv: 0 nM: 2
387.185180000000000 418.840730000000010
383.790129999999980 357.000000000000000
f: 909 tv: 1 nM: 2
530.020390000000020 441.826540000000020
533.848330000000030 371.964450000000000
f: 910 tv: 0 nM: 2
384.000000000000000 418.857149999999990
380.057920000000020 356.795750000000000
f: 910 tv: 1 nM: 2
526.373529999999960 442.685299999999980
530.810790000000000 372.099089999999990
f: 911 tv: 0 nM: 2
380.892850000000010 419.000000000000000
377.734739999999990 356.954250000000000
f: 911 tv: 1 nM: 2
523.859990000000040 443.005710000000020
527.666690000000020 373.009520000000010
f: 912 tv: 0 nM: 2
377.202789999999990 418.947540000000000
374.100010000000000 356.835300000000020
f: 912 tv: 1 nM: 2
519.970460000000000 443.618229999999980
524.669740000000050 373.523250000000020
f: 913 tv: 0 nM: 2
374.107599999999990 418.917730000000010
370.538970000000010 356.811680000000020
f: 913 tv: 1 nM: 2
516.255000000000000 444.065000000000000
521.866210000000020 373.751160000000030
f: 914 tv: 0 nM: 2
370.441559999999980 418.909089999999990
368.044649999999990 356.877990000000010
f: 914 tv: 1 nM: 2
513.182620000000040 444.000000000000000
518.685240000000020 374.082580000000010
f: 915 tv: 0 nM: 2
367.407039999999990 419.048070000000000
364.889619999999980 356.993499999999980
f: 915 tv: 1 nM: 2
510.019990000000010 445.584990000000000
515.781430000000000 374.608029999999990
f: 916 tv: 0 nM: 2
364.000000000000000 418.857149999999990
362.000000000000000 357.000000000000000
f: 916 tv: 1 nM: 2
506.941440000000000 445.720730000000000
512.883360000000040 375.174989999999980
f: 917 tv: 0 nM: 2
360.692320000000000 418.751739999999980
358.968959999999980 356.993100000000030
f: 917 tv: 1 nM: 2
503.765960000000010 446.180850000000020
510.586950000000000 375.673920000000010
f: 918 tv: 0 nM: 2
356.902100000000020 418.926580000000000
355.942079999999980 356.795750000000000
f: 918 tv: 1 nM: 2
500.168490000000020 447.043490000000020
507.513280000000010 375.725680000000010
f: 919 tv: 0 nM: 2
353.637819999999980 418.894229999999990
352.779999999999970 357.006649999999980
f: 919 tv: 1 nM: 2
497.214630000000000 447.728760000000020
505.000000000000000 376.000000000000000
f: 920 tv: 0 nM: 2
350.220759999999980 418.857149999999990
349.842260000000010 356.877990000000010
f: 920 tv: 1 nM: 2
494.459470000000010 447.923430000000000
502.730770000000010 376.072659999999980
f: 921 tv: 0 nM: 2
347.253420000000010 418.773990000000030
346.806670000000000 357.000000000000000
f: 921 tv: 1 nM: 2
491.148590000000010 448.238220000000010
499.747740000000020 377.161380000000010
f: 922 tv: 0 nM: 2
343.790129999999980 419.000000000000000
344.171420000000010 357.071440000000000
f: 922 tv: 1 nM: 2
488.542509999999990 449.247500000000000
497.345120000000010 377.592930000000020
f: 923 tv: 0 nM: 2
340.209870000000020 419.000000000000000
340.842289999999990 357.000000000000000
f: 923 tv: 1 nM: 2
485.873809999999990 449.873809999999990
495.159670000000010 377.857149999999990
f: 924 tv: 0 nM: 2
336.925540000000010 418.992920000000030
338.071440000000000 357.172610000000020
f: 924 tv: 1 nM: 2
482.877169999999980 450.096990000000010
492.866789999999980 377.891390000000000
f: 925 tv: 0 nM: 2
333.790129999999980 419.000000000000000
335.246609999999980 356.949310000000030
f: 925 tv: 1 nM: 2
480.111389999999970 451.626250000000030
490.738459999999980 378.803830000000000
f: 926 tv: 0 nM: 2
329.897580000000000 418.921690000000010
332.319279999999990 356.867459999999990
f: 926 tv: 1 nM: 2
477.454960000000030 451.855860000000010
488.594150000000010 379.638060000000000
f: 927 tv: 0 nM: 2
327.133579999999990 419.284240000000010
329.663050000000000 357.500000000000000
f: 927 tv: 1 nM: 2
474.907069999999980 452.057529999999990
486.586950000000000 379.673920000000010
f: 928 tv: 0 nM: 2
323.914640000000020 419.786589999999990
326.804689999999990 357.638030000000010
f: 928 tv: 1 nM: 2
472.000000000000000 453.565000000000000
484.666659999999980 379.910250000000020
f: 929 tv: 0 nM: 2
320.416080000000020 420.433560000000000
324.216160000000000 357.632810000000010
f: 929 tv: 1 nM: 2
469.548679999999990 453.840700000000030
482.696559999999980 380.833980000000000
f: 930 tv: 0 nM: 2
317.376489999999990 420.683749999999970
321.486330000000010 357.860660000000000
f: 930 tv: 1 nM: 2
467.334110000000010 454.811069999999970
480.816930000000010 381.053159999999990
f: 931 tv: 0 nM: 2
314.265260000000010 420.954250000000000
318.757720000000010 358.046389999999970
f: 931 tv: 1 nM: 2
465.447810000000000 455.804350000000000
479.133210000000020 381.891390000000000
f: 932 tv: 0 nM: 2
311.703030000000010 420.827270000000000
316.057920000000020 358.795750000000000
f: 932 tv: 1 nM: 2
463.670230000000000 456.280849999999990
477.537809999999980 381.962190000000020
f: 933 tv: 0 nM: 2
308.265260000000010 420.954250000000000
314.044649999999990 358.877990000000010
f: 933 tv: 1 nM: 2
461.424989999999980 457.387510000000020
476.769229999999990 382.619230000000020
f: 934 tv: 0 nM: 2
306.057920000000020 420.954250000000000
311.913180000000010 359.035919999999980
f: 934 tv: 1 nM: 2
460.598689999999980 457.923250000000000
475.101560000000010 383.410160000000020
f: 935 tv: 0 nM: 2
303.601650000000010 422.052190000000000
309.788239999999970 359.076480000000000
f: 935 tv: 1 nM: 2
458.761900000000030 458.805540000000010
474.901250000000000 383.907410000000030
f: 936 tv: 0 nM: 2
300.341310000000020 422.601810000000000
307.902620000000010 359.444729999999990
f: 936 tv: 1 nM: 2
457.432770000000000 459.827729999999970
473.735540000000010 384.289580000000000
f: 937 tv: 0 nM: 2
298.157739999999990 422.877990000000010
305.873659999999970 359.341400000000020
f: 937 tv: 1 nM: 2
456.777069999999980 459.943760000000000
472.935610000000000 384.704560000000010
f: 938 tv: 0 nM: 2
295.955350000000010 422.877990000000010
303.846920000000010 359.826540000000020
f: 938 tv: 1 nM: 2
455.108279999999980 461.088590000000010
472.687500000000000 385.082029999999970
f: 939 tv: 0 nM: 2
293.890809999999990 423.000000000000000
301.935000000000000 359.745000000000000
f: 939 tv: 1 nM: 2
454.795810000000020 461.509549999999990
472.161859999999990 385.212220000000000
f: 940 tv: 0 nM: 2
291.860540000000010 423.702639999999970
300.113650000000010 359.714659999999980
f: 940 tv: 1 nM: 2
453.630429999999990 461.917390000000010
471.844630000000000 385.537510000000000
f: 941 tv: 0 nM: 2
289.918670000000020 424.195769999999980
298.807340000000010 359.811919999999990
f: 941 tv: 1 nM: 2
453.141480000000000 462.905030000000010
471.611910000000020 385.707580000000010
f: 942 tv: 0 nM: 2
287.851499999999990 424.612120000000000
297.172180000000030 359.903290000000030
f: 942 tv: 1 nM: 2
453.005740000000000 463.291990000000000
471.658259999999980 385.823730000000010
f: 943 tv: 0 nM: 2
285.930240000000030 424.593020000000020
296.092589999999970 360.449740000000020
f: 943 tv: 1 nM: 2
453.046359999999990 463.824590000000000
472.184939999999980 386.287660000000020
f: 944 tv: 0 nM: 2
284.850010000000000 424.776310000000020
294.901549999999990 360.629549999999990
f: 944 tv: 1 nM: 2
453.016210000000000 464.346160000000000
472.681150000000000 386.590579999999990
f: 945 tv: 0 nM: 2
283.649690000000020 424.994019999999980
293.989320000000020 360.655089999999970
f: 945 tv: 1 nM: 2
453.025210000000020 464.920529999999990
473.089420000000020 386.742709999999990
f: 946 tv: 0 nM: 2
282.049989999999980 425.334200000000010
292.970309999999980 360.297030000000010
f: 946 tv: 1 nM: 2
453.864660000000010 465.428560000000000
473.741550000000020 386.788850000000020
f: 947 tv: 0 nM: 2
280.649479999999980 425.469089999999990
292.100010000000000 360.835300000000020
f: 947 tv: 1 nM: 2
454.686010000000010 465.601990000000000
474.937500000000000 386.867639999999990
f: 948 tv: 0 nM: 2
279.886349999999990 425.714659999999980
292.000000000000000 360.873629999999990
f: 948 tv: 1 nM: 2
455.136720000000030 466.398439999999990
476.026860000000000 386.953030000000010
f: 949 tv: 0 nM: 2
278.957949999999980 426.037379999999980
290.992459999999990 360.798979999999970
f: 949 tv: 1 nM: 2
456.650730000000010 466.650730000000010
476.994539999999970 387.049260000000000
f: 950 tv: 0 nM: 2
277.882970000000000 426.180850000000020
290.324520000000010 360.454320000000000
f: 950 tv: 1 nM: 2
457.059169999999990 466.841610000000000
478.533660000000000 387.026950000000000
f: 951 tv: 0 nM: 2
277.444149999999980 426.763309999999990
290.310240000000020 360.666659999999980
f: 951 tv: 1 nM: 2
458.528779999999980 467.244599999999990
479.295290000000020 387.135859999999980
f: 952 tv: 0 nM: 2
276.172210000000010 427.205570000000020
289.851069999999990 360.542539999999970
f: 952 tv: 1 nM: 2
459.727420000000000 467.376739999999980
481.379300000000000 387.306890000000010
f: 953 tv: 0 nM: 2
276.072630000000000 427.142460000000030
290.071440000000000 360.629639999999990
f: 953 tv: 1 nM: 2
461.133210000000020 467.891390000000000
482.892850000000010 387.149990000000000
f: 954 tv: 0 nM: 2
276.160000000000030 427.670009999999990
290.000000000000000 360.913790000000010
f: 954 tv: 1 nM: 2
463.057039999999970 468.115970000000000
484.858700000000000 387.228270000000010
f: 955 tv: 0 nM: 2
275.971650000000010 428.048979999999970
289.912570000000020 361.112030000000000
f: 955 tv: 1 nM: 2
464.910579999999980 468.742709999999990
486.750000000000000 387.145840000000020
f: 956 tv: 0 nM: 2
275.853270000000010 428.277159999999980
290.287379999999980 360.932250000000010
f: 956 tv: 1 nM: 2
466.829709999999980 469.076079999999990
488.858700000000000 387.228270000000010
f: 957 tv: 0 nM: 2
276.298459999999980 428.507659999999990
290.849550000000020 361.650449999999980
f: 957 tv: 1 nM: 2
469.014279999999990 469.014279999999990
490.940159999999990 387.073939999999990
f: 958 tv: 0 nM: 2
276.170099999999990 429.257720000000010
291.243200000000000 361.547730000000000
f: 958 tv: 1 nM: 2
471.020390000000020 469.494449999999970
493.699009999999990 387.106900000000000
f: 959 tv: 0 nM: 2
277.247740000000020 429.603610000000000
292.000000000000000 361.745180000000000
f: 959 tv: 1 nM: 2
473.732880000000020 469.726009999999970
495.949009999999990 387.149659999999980
f: 960 tv: 0 nM: 2
277.570470000000000 429.738650000000010
292.765350000000010 361.712710000000020
f: 960 tv: 1 nM: 2
476.673979999999970 470.298520000000000
498.940159999999990 387.073939999999990
f: 961 tv: 0 nM: 2
278.067020000000010 430.175259999999980
293.314730000000000 361.997770000000000
f: 961 tv: 1 nM: 2
479.077209999999980 470.433839999999980
500.973790000000010 387.040219999999980
f: 962 tv: 0 nM: 2
278.966029999999990 430.485439999999980
294.924770000000020 362.075229999999980
f: 962 tv: 1 nM: 2
481.918299999999990 470.745090000000000
503.931370000000020 387.215700000000030
f: 963 tv: 0 nM: 2
280.000000000000000 431.745180000000000
295.243200000000000 362.075010000000020
f: 963 tv: 1 nM: 2
484.864289999999980 471.014279999999990
506.736110000000000 387.138890000000000
f: 964 tv: 0 nM: 2
280.923430000000000 431.873870000000010
296.894499999999990 362.371550000000010
f: 964 tv: 1 nM: 2
487.147800000000020 471.271909999999990
509.581700000000010 387.205870000000000
f: 965 tv: 0 nM: 2
282.107669999999980 432.081329999999980
298.057770000000000 363.108889999999970
f: 965 tv: 1 nM: 2
490.772550000000020 471.580840000000020
512.684750000000010 387.344209999999980
f: 966 tv: 0 nM: 2
283.305819999999980 433.300959999999980
299.299989999999980 363.137510000000020
f: 966 tv: 1 nM: 2
494.118290000000000 472.535829999999980
515.073489999999990 387.351260000000020
f: 967 tv: 0 nM: 2
284.793180000000010 433.702270000000000
301.000000000000000 363.912840000000020
f: 967 tv: 1 nM: 2
497.163670000000020 472.670869999999980
518.370120000000040 387.837679999999980
f: 968 tv: 0 nM: 2
286.398070000000020 434.451450000000020
302.660860000000010 363.926089999999990
f: 968 tv: 1 nM: 2
500.592409999999970 473.172090000000030
521.711059999999970 388.172090000000030
f: 969 tv: 0 nM: 2
288.000000000000000 435.745180000000000
304.228360000000010 364.396639999999990
f: 969 tv: 1 nM: 2
503.993499999999980 473.779240000000020
525.402709999999960 388.741609999999980
f: 970 tv: 0 nM: 2
289.788850000000020 435.953890000000000
305.904360000000000 365.182619999999990
f: 970 tv: 1 nM: 2
507.175540000000010 474.317380000000010
528.000000000000000 388.693539999999980
f: 971 tv: 0 nM: 2
291.186039999999990 436.453489999999990
307.919429999999980 365.713259999999990
f: 971 tv: 1 nM: 2
510.926060000000010 474.778169999999990
531.071900000000030 388.928069999999990
f: 972 tv: 0 nM: 2
293.351409999999990 437.582550000000030
309.610110000000020 365.779819999999970
f: 972 tv: 1 nM: 2
514.694030000000000 474.973790000000010
534.816529999999940 388.912440000000000
f: 973 tv: 0 nM: 2
295.243130000000010 438.155980000000000
311.689730000000000 365.979919999999990
f: 973 tv: 1 nM: 2
518.427789999999960 474.938380000000000
538.080630000000040 388.958070000000020
f: 974 tv: 0 nM: 2
297.553830000000000 438.617950000000010
313.945280000000030 366.470149999999990
f: 974 tv: 1 nM: 2
522.059809999999970 474.985050000000000
541.542479999999950 389.029420000000020
f: 975 tv: 0 nM: 2
299.445949999999980 439.725219999999980
316.326930000000000 367.288450000000010
f: 975 tv: 1 nM: 2
525.698980000000010 475.311620000000000
544.928099999999970 388.928069999999990
f: 976 tv: 0 nM: 2
302.516210000000000 440.122680000000000
318.911160000000000 367.415280000000000
f: 976 tv: 1 nM: 2
529.762150000000020 476.168400000000020
548.270809999999980 389.091340000000000
f: 977 tv: 0 nM: 2
305.052190000000000 440.278259999999990
321.314730000000000 367.997770000000000
f: 977 tv: 1 nM: 2
533.350159999999960 476.307129999999970
551.777410000000030 389.000000000000000
f: 978 tv: 0 nM: 2
307.995639999999980 441.176850000000000
324.182650000000020 367.984010000000010
f: 978 tv: 1 nM: 2
537.100339999999960 476.358729999999980
555.000000000000000 389.000000000000000
f: 979 tv: 0 nM: 2
310.941440000000000 441.603610000000000
326.782899999999980 368.041659999999980
f: 979 tv: 1 nM: 2
541.005369999999970 475.830350000000010
558.940119999999980 389.073939999999990
f: 980 tv: 0 nM: 2
313.753629999999990 441.978270000000010
328.982599999999990 368.130429999999990
f: 980 tv: 1 nM: 2
544.960450000000040 475.877689999999970
562.578309999999990 388.932369999999990
f: 981 tv: 0 nM: 2
316.648649999999980 441.959470000000010
332.293340000000000 368.193330000000000
f: 981 tv: 1 nM: 2
548.878540000000040 475.299989999999980
565.097840000000020 388.725979999999990
f: 982 tv: 0 nM: 2
319.918270000000010 442.081729999999990
334.927340000000020 368.072659999999980
f: 982 tv: 1 nM: 2
552.910579999999980 475.257290000000010
568.958800000000000 388.430119999999990
f: 983 tv: 0 nM: 2
322.924770000000020 442.075229999999980
337.870450000000010 368.375000000000000
f: 983 tv: 1 nM: 2
556.764159999999950 474.898930000000010
572.682739999999970 388.258609999999980
f: 984 tv: 0 nM: 2
325.909519999999990 442.857449999999970
340.823759999999990 368.946720000000030
f: 984 tv: 1 nM: 2
560.340149999999990 474.676879999999980
575.606810000000000 387.388340000000030
f: 985 tv: 0 nM: 2
329.642519999999990 443.471009999999980
343.884090000000010 368.947720000000000
f: 985 tv: 1 nM: 2
564.170780000000040 474.505280000000030
578.755980000000020 387.160399999999980
f: 986 tv: 0 nM: 2
333.219910000000030 443.645840000000020
346.771000000000020 368.913880000000010
f: 986 tv: 1 nM: 2
567.818480000000020 473.815060000000020
582.105530000000040 386.852260000000000
f: 987 tv: 0 nM: 2
336.096920000000010 443.576540000000020
349.799989999999980 368.793610000000000
f: 987 tv: 1 nM: 2
571.115230000000000 473.047880000000020
585.120300000000040 386.754300000000000
f: 988 tv: 0 nM: 2
339.888610000000030 443.700499999999980
353.063570000000030 369.088990000000020
f: 988 tv: 1 nM: 2
574.910579999999980 472.965329999999990
588.377870000000030 386.333860000000020
f: 989 tv: 0 nM: 2
343.185850000000020 443.783169999999980
355.801789999999980 369.000000000000000
f: 989 tv: 1 nM: 2
578.836300000000050 472.670869999999980
591.538090000000010 385.908939999999970
f: 990 tv: 0 nM: 2
345.919800000000010 443.830199999999990
358.855320000000010 369.334049999999990
f: 990 tv: 1 nM: 2
581.242679999999950 472.549260000000000
594.719180000000050 385.136990000000030
f: 991 tv: 0 nM: 2
349.918270000000010 443.918270000000010
361.868290000000000 369.621950000000030
f: 991 tv: 1 nM: 2
585.044800000000010 471.526119999999990
597.131960000000050 385.145840000000020
f: 992 tv: 0 nM: 2
352.236719999999990 443.949279999999990
364.695560000000000 369.542239999999990
f: 992 tv: 1 nM: 2
588.545470000000020 470.965910000000010
600.291380000000000 384.778140000000010
f: 993 tv: 0 nM: 2
355.918270000000010 443.918270000000010
367.888610000000030 369.700499999999980
f: 993 tv: 1 nM: 2
591.572630000000000 470.741550000000020
603.028559999999970 384.700010000000020
f: 994 tv: 0 nM: 2
359.122830000000020 443.903009999999990
370.902890000000010 369.307860000000010
f: 994 tv: 1 nM: 2
594.757320000000050 470.618620000000020
606.098690000000030 384.504849999999980
f: 995 tv: 0 nM: 2
361.892330000000020 443.923430000000000
373.700960000000010 369.693789999999980
f: 995 tv: 1 nM: 2
597.206360000000020 469.456360000000020
608.815669999999950 383.396000000000020
f: 996 tv: 0 nM: 2
365.502230000000000 443.881680000000020
376.663729999999990 369.668150000000030
f: 996 tv: 1 nM: 2
600.555970000000000 468.982509999999990
611.000000000000000 383.149990000000000
f: 997 tv: 0 nM: 2
368.584110000000010 444.043180000000010
379.820920000000000 369.372099999999990
f: 997 tv: 1 nM: 2
603.149289999999950 468.821930000000010
614.110599999999980 382.995180000000000
f: 998 tv: 0 nM: 2
371.415889999999990 443.956819999999990
382.611110000000000 369.324430000000010
f: 998 tv: 1 nM: 2
606.234130000000050 468.505280000000030
616.898929999999950 382.898930000000010
f: 999 tv: 0 nM: 2
374.782899999999980 443.958340000000020
385.155980000000000 369.555049999999990
f: 999 tv: 1 nM: 2
608.894710000000030 467.815800000000020
619.123169999999960 382.641300000000000
f: 1000 tv: 0 nM: 2
377.763280000000010 443.954099999999980
388.046110000000000 369.788850000000020
f: 1000 tv: 1 nM: 2
611.286740000000010 467.047790000000020
621.290340000000010 381.955660000000020
f: 1001 tv: 0 nM: 2
380.774990000000000 443.975010000000000
391.061950000000020 369.181609999999980
f: 1001 tv: 1 nM: 2
614.588259999999990 466.797790000000020
623.903689999999980 381.444239999999980
f: 1002 tv: 0 nM: 2
384.000000000000000 443.833340000000020
394.486719999999990 369.725680000000010
f: 1002 tv: 1 nM: 2
616.966919999999960 466.404420000000020
626.663699999999950 381.167269999999970
f: 1003 tv: 0 nM: 2
387.502230000000000 443.881680000000020
396.831050000000000 369.531949999999990
f: 1003 tv: 1 nM: 2
618.990480000000050 465.509549999999990
628.793459999999980 381.000000000000000
f: 1004 tv: 0 nM: 2
390.000000000000000 444.000000000000000
399.508480000000020 369.347469999999990
f: 1004 tv: 1 nM: 2
621.369379999999980 465.000000000000000
631.033689999999980 380.750000000000000
f: 1005 tv: 0 nM: 2
393.378390000000020 444.000000000000000
402.425450000000010 369.298250000000000
f: 1005 tv: 1 nM: 2
623.922119999999950 464.748200000000000
633.202210000000040 380.588230000000010
f: 1006 tv: 0 nM: 2
396.131190000000000 443.868810000000000
405.036679999999990 369.674320000000020
f: 1006 tv: 1 nM: 2
626.591980000000040 464.275849999999990
635.161560000000010 380.211549999999990
f: 1007 tv: 0 nM: 2
399.848329999999980 443.874419999999990
407.936280000000010 369.656859999999990
f: 1007 tv: 1 nM: 2
628.708189999999950 463.636750000000010
637.214290000000010 380.007929999999990
f: 1008 tv: 0 nM: 2
402.107669999999980 443.918670000000020
411.094600000000010 369.639650000000020
f: 1008 tv: 1 nM: 2
630.831480000000060 462.690740000000010
639.058290000000060 379.186100000000010
f: 1009 tv: 0 nM: 2
405.744199999999980 443.853479999999990
413.799530000000000 369.351409999999990
f: 1009 tv: 1 nM: 2
633.082269999999990 462.092589999999970
641.206540000000020 379.000000000000000
f: 1010 tv: 0 nM: 2
408.321750000000010 443.729159999999980
415.979550000000020 369.156830000000010
f: 1010 tv: 1 nM: 2
635.027339999999980 461.484379999999990
643.324100000000040 378.675929999999990
f: 1011 tv: 0 nM: 2
411.459139999999990 443.550479999999990
419.053560000000000 369.035709999999990
f: 1011 tv: 1 nM: 2
637.101070000000050 460.898930000000010
645.234990000000040 378.449250000000010
f: 1012 tv: 0 nM: 2
414.596830000000010 443.177919999999970
421.879390000000000 368.866240000000000
f: 1012 tv: 1 nM: 2
639.086789999999950 460.070249999999990
647.211549999999990 377.573089999999980
f: 1013 tv: 0 nM: 2
416.938319999999980 442.222469999999990
424.149540000000000 368.705600000000000
f: 1013 tv: 1 nM: 2
641.162900000000040 459.424260000000000
649.084529999999970 377.147060000000010
f: 1014 tv: 0 nM: 2
419.918270000000010 442.081729999999990
426.844820000000030 368.706909999999990
f: 1014 tv: 1 nM: 2
643.118590000000040 458.881379999999980
651.061580000000050 376.923920000000010
f: 1015 tv: 0 nM: 2
422.877169999999980 442.096990000000010
429.691039999999990 368.606139999999980
f: 1015 tv: 1 nM: 2
645.170709999999990 458.000000000000000
653.000000000000000 376.793490000000020
f: 1016 tv: 0 nM: 2
425.788850000000020 441.953890000000000
432.429530000000000 368.197720000000000
f: 1016 tv: 1 nM: 2
647.046389999999970 457.824590000000000
654.972660000000020 376.398439999999990
f: 1017 tv: 0 nM: 2
428.166659999999980 442.000000000000000
434.811370000000010 368.061370000000010
f: 1017 tv: 1 nM: 2
648.867859999999950 456.916659999999980
656.782529999999950 375.697139999999990
f: 1018 tv: 0 nM: 2
431.225010000000000 441.938629999999990
437.434079999999990 367.938629999999990
f: 1018 tv: 1 nM: 2
650.985720000000010 456.163270000000010
658.000000000000000 375.170750000000000
f: 1019 tv: 0 nM: 2
433.953890000000000 441.788850000000020
439.873809999999990 368.035709999999990
f: 1019 tv: 1 nM: 2
652.913210000000050 455.929750000000010
660.000000000000000 375.000000000000000
f: 1020 tv: 0 nM: 2
436.276639999999990 441.751280000000010
442.035709999999990 367.873809999999990
f: 1020 tv: 1 nM: 2
654.868100000000030 455.293299999999990
661.365360000000010 374.753850000000000
f: 1021 tv: 0 nM: 2
439.348630000000010 441.655980000000000
444.255000000000000 368.065000000000000
f: 1021 tv: 1 nM: 2
656.591490000000020 454.676820000000020
663.280089999999970 374.592100000000020
f: 1022 tv: 0 nM: 2
442.000000000000000 441.745180000000000
447.062500000000000 367.895840000000020
f: 1022 tv: 1 nM: 2
658.286010000000030 454.104800000000010
665.064759999999980 374.184199999999980
f: 1023 tv: 0 nM: 2
444.705600000000000 441.485990000000020
449.788850000000020 367.953890000000000
f: 1023 tv: 1 nM: 2
660.000000000000000 453.912050000000020
666.894710000000030 374.184199999999980
f: 1024 tv: 0 nM: 2
447.098140000000000 441.467289999999990
451.764430000000000 368.163450000000010
f: 1024 tv: 1 nM: 2
662.000000000000000 453.745180000000000
668.602110000000040 374.039580000000000
f: 1025 tv: 0 nM: 2
449.888610000000030 441.626250000000030
453.953890000000000 368.211149999999980
f: 1025 tv: 1 nM: 2
663.415589999999950 453.651520000000000
670.000000000000000 373.922120000000010
f: 1026 tv: 0 nM: 2
452.113650000000010 441.714659999999980
456.036679999999990 368.527530000000010
f: 1026 tv: 1 nM: 2
665.053279999999970 452.807369999999990
671.397889999999960 373.960420000000000
f: 1027 tv: 0 nM: 2
454.512090000000000 441.828489999999990
458.111389999999970 369.626250000000030
f: 1027 tv: 1 nM: 2
666.919310000000000 452.545290000000020
672.987849999999980 373.840089999999980
f: 1028 tv: 0 nM: 2
457.094600000000010 441.855860000000010
460.594910000000030 369.668979999999980
f: 1028 tv: 1 nM: 2
668.659549999999970 452.355320000000010
674.711059999999970 373.891390000000000
f: 1029 tv: 0 nM: 2
459.796389999999970 441.796389999999970
462.533480000000000 369.765629999999990
f: 1029 tv: 1 nM: 2
670.515080000000010 452.079740000000020
676.407349999999950 373.959049999999990
f: 1030 tv: 0 nM: 2
461.915010000000000 441.915010000000000
464.545869999999980 370.000000000000000
f: 1030 tv: 1 nM: 2
671.454100000000040 452.000000000000000
677.256290000000040 373.794130000000000
f: 1031 tv: 0 nM: 2
464.084990000000000 442.084990000000000
466.513820000000010 369.903230000000010
f: 1031 tv: 1 nM: 2
673.182620000000040 452.000000000000000
679.000000000000000 374.000000000000000
f: 1032 tv: 0 nM: 2
466.000000000000000 442.913790000000010
468.423800000000030 370.161900000000000
f: 1032 tv: 1 nM: 2
675.000000000000000 452.000000000000000
680.739690000000000 374.053710000000020
f: 1033 tv: 0 nM: 2
468.100010000000000 442.835300000000020
470.542849999999990 370.538090000000010
f: 1033 tv: 1 nM: 2
676.685240000000020 451.917419999999990
681.956419999999980 373.956419999999980
f: 1034 tv: 0 nM: 2
470.047970000000020 443.532840000000020
472.474429999999980 371.183719999999990
f: 1034 tv: 1 nM: 2
678.126219999999990 451.873809999999990
683.176450000000050 374.016820000000000
f: 1035 tv: 0 nM: 2
472.241449999999990 443.531709999999980
474.515629999999990 371.680819999999980
f: 1035 tv: 1 nM: 2
679.919800000000010 451.830199999999990
685.000000000000000 374.000000000000000
f: 1036 tv: 0 nM: 2
474.325260000000010 443.650480000000020
475.953890000000000 371.788850000000020
f: 1036 tv: 1 nM: 2
681.350400000000040 451.846160000000000
686.745970000000060 374.193539999999980
f: 1037 tv: 0 nM: 2
476.137940000000010 443.628080000000010
477.720309999999980 371.868810000000000
f: 1037 tv: 1 nM: 2
683.050420000000030 451.826750000000000
687.651610000000010 374.426240000000010
f: 1038 tv: 0 nM: 2
478.046110000000000 443.788850000000020
479.538270000000010 371.856450000000000
f: 1038 tv: 1 nM: 2
684.943480000000020 451.582609999999990
688.981319999999980 374.070530000000020
f: 1039 tv: 0 nM: 2
479.973299999999990 443.696590000000010
480.967100000000020 371.844299999999980
f: 1039 tv: 1 nM: 2
686.553220000000010 451.530089999999970
690.827149999999960 373.993830000000000
f: 1040 tv: 0 nM: 2
482.000000000000000 443.833340000000020
482.584110000000010 371.956819999999990
f: 1040 tv: 1 nM: 2
687.897519999999990 451.162510000000000
692.187739999999960 373.941039999999990
f: 1041 tv: 0 nM: 2
483.888610000000030 443.700499999999980
484.000000000000000 371.833340000000020
f: 1041 tv: 1 nM: 2
689.490850000000020 450.000000000000000
693.314759999999980 373.917419999999990
