# Supplementary material for: Action Sport Cameras as an Instrument to Perform a 3D Underwater Motion Analysis
Source: PLoS One. 2016 Aug 11;11(8):e0160490. doi: 10.1371/journal.pone.0160490 (PMC4981397; doi:10.1371/journal.pone.0160490)
Supplement: S1 Supporting Information — S1.1_Calibration Quality > S1.1.1_Underwater > S1.1.1.1_Highres > S1.1.1.1.1_Calibration > File A. This is the BUNDLE_CameraParameters. This is the camera calibration parameters. File B. This is the Triad. This is the 2D coordinates of the waterproof orthogonal triad structure carrying nine spherical black markers. File C. This is the WandCalibration. This is the 2D coordinates of the wand structure carrying one spherical black marker. S1.1.1.1.2_Accuracy > File D. This is the Trial_1. This is the 2D coordinates of the first rigid bar test acquisition, carrying two markers at known distance. File E. This is the Trial_2. This is the 2D coordinates of the second rigid bar test acquisition, carrying two markers at known distance. File F. This is the Trial_3. This is the 2D coordinates of the third rigid bar test acquisition, carrying two markers at known distance. File G. This is the Trial_4. This is the 2D coordinates of the fourth rigid bar test acquisition, carrying two markers at known distance. File H. This is the Trial_5. This is the 2D coordinates of the fifth rigid bar test acquisition, carrying two markers at known distance. File I. This is the MotionSequence3D_Trial_1. This is the 3D coordinates of the first rigid bar test acquisition. File J. This is the MotionSequence3D_Trial_2. This is the 3D coordinates of the second rigid bar test acquisition. File K. This is the MotionSequence3D_Trial_3. This is the 3D coordinates of the third rigid bar test acquisition. File L. This is the MotionSequence3D_Trial_4. This is the 3D coordinates of the fourth rigid bar test acquisition. File M. This is the MotionSequence3D_Trial_5. This is the 3D coordinates of the fifth rigid bar test acquisition. S1.1.1.2_Lowres > S1.1.1.2.1_Calibration > File N. This is the BUNDLE_CameraParameters. This is the camera calibration parameters. File O. This is the Triad. This is the 2D coordinates of the waterproof orthogonal triad structure carrying nine spherical black markers. File P. Th [file pone.0160490.s001.zip › S1_SupportingInformation/S1.1_Calibration_Quality/S1.1.1_Underwater/S1.1.1.2_Lowres/S1.1.1.2.2_Accuracy/File T.txt]

902 2
f: 0 tv: 0 nM: 2
0.000000000000000 0.000000000000000
0.000000000000000 0.000000000000000
f: 0 tv: 1 nM: 2
0.000000000000000 0.000000000000000
0.000000000000000 0.000000000000000
f: 1 tv: 0 nM: 2
694.000000000000000 432.250000000000000
704.250000000000000 361.750000000000000
f: 1 tv: 1 nM: 2
867.750000000000000 409.500000000000000
881.750000000000000 340.000000000000000
f: 2 tv: 0 nM: 2
695.851070000000050 432.542539999999970
706.126219999999990 361.873809999999990
f: 2 tv: 1 nM: 2
870.203610000000030 409.796389999999970
883.833309999999980 340.000000000000000
f: 3 tv: 0 nM: 2
698.898069999999960 433.485439999999980
709.217099999999960 361.861850000000000
f: 3 tv: 1 nM: 2
872.403140000000010 409.856020000000000
886.620480000000040 340.161380000000010
f: 4 tv: 0 nM: 2
702.046140000000040 433.788850000000020
712.025020000000040 362.774990000000000
f: 4 tv: 1 nM: 2
876.021300000000000 410.021270000000020
889.684750000000010 340.046780000000010
f: 5 tv: 0 nM: 2
705.307860000000010 434.159730000000020
715.243159999999990 363.547730000000000
f: 5 tv: 1 nM: 2
879.040399999999980 410.040410000000010
892.301019999999990 340.059689999999990
f: 6 tv: 0 nM: 2
708.106139999999980 435.131289999999980
718.126219999999990 363.873809999999990
f: 6 tv: 1 nM: 2
881.781070000000000 410.189180000000020
895.566529999999940 340.465610000000030
f: 7 tv: 0 nM: 2
711.800479999999990 435.780300000000010
721.788819999999990 363.953890000000000
f: 7 tv: 1 nM: 2
885.045169999999980 410.262049999999990
898.810669999999960 340.752439999999980
f: 8 tv: 0 nM: 2
714.637629999999940 436.155980000000000
724.212220000000000 364.136599999999990
f: 8 tv: 1 nM: 2
888.189570000000000 410.535709999999990
901.372250000000010 340.828800000000000
f: 9 tv: 0 nM: 2
717.925539999999960 436.542539999999970
727.844299999999980 364.967100000000020
f: 9 tv: 1 nM: 2
891.186889999999950 410.590910000000010
904.176939999999950 341.235900000000020
f: 10 tv: 0 nM: 2
721.796389999999970 437.662379999999980
731.035399999999980 365.650449999999980
f: 10 tv: 1 nM: 2
894.286989999999950 410.786990000000000
907.760440000000020 341.479159999999980
f: 11 tv: 0 nM: 2
724.295110000000020 437.653660000000000
734.081729999999990 365.918270000000010
f: 11 tv: 1 nM: 2
897.771669999999970 411.052030000000000
910.575990000000050 341.492639999999990
f: 12 tv: 0 nM: 2
727.958800000000000 438.145600000000000
738.000000000000000 365.833340000000020
f: 12 tv: 1 nM: 2
900.597899999999980 410.965610000000030
913.904660000000040 341.512880000000000
f: 13 tv: 0 nM: 2
731.454529999999980 439.030300000000010
741.062500000000000 366.270840000000020
f: 13 tv: 1 nM: 2
904.157720000000040 410.967260000000010
916.343750000000000 341.697909999999980
f: 14 tv: 0 nM: 2
734.941469999999980 439.720730000000000
744.382629999999950 367.408450000000020
f: 14 tv: 1 nM: 2
907.157720000000040 410.932889999999990
919.953859999999960 341.788850000000020
f: 15 tv: 0 nM: 2
738.528559999999970 440.038090000000010
747.816900000000030 367.823939999999990
f: 15 tv: 1 nM: 2
910.281799999999980 410.939390000000000
922.793149999999970 341.702270000000000
f: 16 tv: 0 nM: 2
741.873780000000010 440.035709999999990
750.959039999999960 367.756469999999980
f: 16 tv: 1 nM: 2
913.927789999999960 411.172210000000010
925.886349999999990 341.714659999999980
f: 17 tv: 0 nM: 2
745.878109999999990 441.631840000000010
754.596919999999950 368.259920000000020
f: 17 tv: 1 nM: 2
916.917540000000030 411.396909999999990
929.026979999999980 341.693629999999980
f: 18 tv: 0 nM: 2
749.714659999999980 441.886349999999990
757.857790000000020 369.096340000000000
f: 18 tv: 1 nM: 2
920.397219999999950 411.302770000000010
931.953859999999960 341.953890000000000
f: 19 tv: 0 nM: 2
752.792479999999950 442.082490000000010
761.247740000000020 369.603610000000000
f: 19 tv: 1 nM: 2
923.904660000000040 411.512880000000000
935.710510000000000 341.961729999999990
f: 20 tv: 0 nM: 2
756.260989999999990 442.557680000000000
764.429570000000010 369.802280000000000
f: 20 tv: 1 nM: 2
927.284120000000030 411.727260000000000
938.580630000000040 341.910129999999980
f: 21 tv: 0 nM: 2
759.982669999999980 443.700499999999980
768.085019999999990 369.915010000000000
f: 21 tv: 1 nM: 2
930.139459999999990 411.702639999999970
941.745000000000000 341.935000000000000
f: 22 tv: 0 nM: 2
764.046140000000040 443.788850000000020
771.300839999999990 370.686429999999970
f: 22 tv: 1 nM: 2
933.888609999999970 411.700499999999980
944.654419999999960 342.026950000000000
f: 23 tv: 0 nM: 2
767.788819999999990 444.046110000000000
775.191649999999980 371.174989999999980
f: 23 tv: 1 nM: 2
937.279049999999980 411.744199999999980
947.918270000000010 342.081729999999990
f: 24 tv: 0 nM: 2
770.816770000000020 444.776400000000020
778.552190000000000 371.882600000000020
f: 24 tv: 1 nM: 2
940.302059999999980 411.656250000000000
951.029109999999950 342.043700000000000
f: 25 tv: 0 nM: 2
774.584169999999970 445.698030000000020
782.261169999999990 371.881680000000020
f: 25 tv: 1 nM: 2
943.902649999999990 411.523680000000010
953.743709999999960 342.113069999999990
f: 26 tv: 0 nM: 2
778.166690000000020 446.000000000000000
784.652469999999990 371.865479999999990
f: 26 tv: 1 nM: 2
947.592409999999970 411.673920000000010
957.634220000000030 342.239469999999980
f: 27 tv: 0 nM: 2
781.833309999999980 446.000000000000000
788.515080000000010 372.079740000000020
f: 27 tv: 1 nM: 2
950.141300000000000 411.570650000000000
960.412900000000040 342.210660000000020
f: 28 tv: 0 nM: 2
785.103269999999950 446.260560000000000
791.820429999999990 372.584110000000010
f: 28 tv: 1 nM: 2
953.872859999999950 411.367219999999970
962.963930000000000 341.954320000000000
f: 29 tv: 0 nM: 2
789.231869999999960 447.528990000000020
795.212520000000040 373.116670000000000
f: 29 tv: 1 nM: 2
956.619869999999990 411.558690000000010
966.000000000000000 341.908880000000010
f: 30 tv: 0 nM: 2
793.257020000000010 447.728970000000000
798.703129999999990 373.564730000000000
f: 30 tv: 1 nM: 2
960.102420000000050 410.921690000000010
968.865540000000010 341.912750000000020
f: 31 tv: 0 nM: 2
796.318850000000000 447.770539999999980
802.000000000000000 373.745180000000000
f: 31 tv: 1 nM: 2
963.291380000000000 411.085879999999970
972.000000000000000 342.000000000000000
f: 32 tv: 0 nM: 2
800.035709999999990 447.873809999999990
805.283810000000020 373.657649999999990
f: 32 tv: 1 nM: 2
966.265260000000010 410.954250000000000
974.939269999999960 341.626160000000030
f: 33 tv: 0 nM: 2
803.833309999999980 448.000000000000000
808.126219999999990 373.873809999999990
f: 33 tv: 1 nM: 2
969.734739999999990 410.954250000000000
977.936280000000010 341.656859999999990
f: 34 tv: 0 nM: 2
807.589540000000060 448.223880000000010
811.401309999999970 373.844299999999980
f: 34 tv: 1 nM: 2
972.157720000000040 410.877990000000010
980.085019999999990 341.765019999999990
f: 35 tv: 0 nM: 2
810.895260000000010 448.357149999999990
814.872740000000020 374.015629999999990
f: 35 tv: 1 nM: 2
975.840450000000030 410.351069999999990
983.187500000000000 341.483790000000000
f: 36 tv: 0 nM: 2
814.132259999999970 448.500000000000000
817.918270000000010 373.918270000000010
f: 36 tv: 1 nM: 2
978.827940000000010 410.102140000000020
985.845760000000040 341.398930000000010
f: 37 tv: 0 nM: 2
817.881170000000000 449.133670000000000
821.252200000000020 374.000000000000000
f: 37 tv: 1 nM: 2
981.911439999999970 409.656250000000000
988.736819999999970 340.644749999999990
f: 38 tv: 0 nM: 2
821.196410000000010 449.147310000000000
824.151669999999970 373.864930000000020
f: 38 tv: 1 nM: 2
984.378109999999990 409.215640000000010
991.904180000000000 340.098450000000010
f: 39 tv: 0 nM: 2
824.353520000000000 449.358580000000020
827.303890000000020 373.885769999999980
f: 39 tv: 1 nM: 2
987.842279999999960 408.877990000000010
994.000000000000000 340.000000000000000
f: 40 tv: 0 nM: 2
828.074769999999940 449.456180000000020
830.823549999999950 373.983180000000000
f: 40 tv: 1 nM: 2
990.167599999999990 408.250000000000000
996.844060000000010 339.775240000000000
f: 41 tv: 0 nM: 2
831.904660000000040 449.435580000000020
833.502259999999980 373.881680000000020
f: 41 tv: 1 nM: 2
993.565799999999970 407.744750000000010
999.294800000000010 339.771239999999980
f: 42 tv: 0 nM: 2
834.897519999999990 448.590149999999990
836.743709999999960 373.794130000000000
f: 42 tv: 1 nM: 2
996.192500000000000 407.514369999999990
1002.417500000000000 339.227510000000000
f: 43 tv: 0 nM: 2
838.366329999999950 448.345610000000020
839.653140000000010 373.815310000000010
f: 43 tv: 1 nM: 2
999.114140000000020 406.951079999999990
1004.219700000000000 338.199490000000030
f: 44 tv: 0 nM: 2
841.532720000000040 448.028050000000010
842.705379999999990 373.134860000000000
f: 44 tv: 1 nM: 2
1001.918000000000000 406.259549999999990
1007.232800000000000 337.870090000000000
f: 45 tv: 0 nM: 2
845.017389999999980 448.017400000000010
845.361570000000030 372.919429999999980
f: 45 tv: 1 nM: 2
1004.233899999999900 405.647859999999980
1009.790800000000000 337.576540000000020
f: 46 tv: 0 nM: 2
848.081729999999990 447.918270000000010
848.709659999999990 372.677430000000020
f: 46 tv: 1 nM: 2
1007.624200000000000 405.037260000000000
1011.927400000000000 337.142460000000030
f: 47 tv: 0 nM: 2
851.953859999999960 447.788850000000020
851.000000000000000 372.337310000000000
f: 47 tv: 1 nM: 2
1009.842300000000000 404.877990000000010
1013.883000000000000 336.180850000000020
f: 48 tv: 0 nM: 2
854.790280000000050 447.832640000000030
853.706540000000020 372.063049999999980
f: 48 tv: 1 nM: 2
1012.051500000000000 404.368560000000000
1016.819800000000000 335.824310000000030
f: 49 tv: 0 nM: 2
857.953859999999960 447.788850000000020
856.817990000000010 371.826750000000000
f: 49 tv: 1 nM: 2
1014.793400000000000 403.579070000000000
1019.886400000000000 335.714659999999980
f: 50 tv: 0 nM: 2
860.814150000000040 447.685850000000020
859.122859999999950 371.773709999999990
f: 50 tv: 1 nM: 2
1017.734700000000000 402.954250000000000
1021.922100000000000 335.228479999999990
f: 51 tv: 0 nM: 2
863.447509999999970 447.445190000000030
862.000000000000000 371.745180000000000
f: 51 tv: 1 nM: 2
1019.974500000000000 402.836149999999980
1023.846900000000000 334.173459999999980
f: 52 tv: 0 nM: 2
866.422419999999990 447.146549999999990
864.585879999999970 371.447139999999990
f: 52 tv: 1 nM: 2
1022.455300000000000 401.923679999999990
1025.904199999999900 334.088070000000020
f: 53 tv: 0 nM: 2
869.450870000000010 446.344020000000000
866.620059999999970 370.887790000000000
f: 53 tv: 1 nM: 2
1025.101899999999900 401.592220000000000
1028.366700000000000 333.752380000000020
f: 54 tv: 0 nM: 2
872.093629999999960 446.630130000000010
868.933589999999980 370.593750000000000
f: 54 tv: 1 nM: 2
1027.680699999999900 401.000000000000000
1030.202399999999900 333.702450000000000
f: 55 tv: 0 nM: 2
874.125610000000050 446.151670000000020
871.199219999999970 370.546879999999990
f: 55 tv: 1 nM: 2
1029.842300000000000 400.877990000000010
1032.956300000000100 333.339810000000000
f: 56 tv: 0 nM: 2
877.463989999999970 446.135130000000000
873.662479999999960 370.450010000000020
f: 56 tv: 1 nM: 2
1032.069800000000000 400.418610000000000
1035.703000000000000 332.948489999999990
f: 57 tv: 0 nM: 2
879.689759999999980 446.154020000000000
875.880369999999970 370.470090000000030
f: 57 tv: 1 nM: 2
1034.861900000000100 399.763030000000010
1037.586100000000000 332.797210000000010
f: 58 tv: 0 nM: 2
882.743709999999960 446.205870000000000
877.928829999999950 370.459630000000000
f: 58 tv: 1 nM: 2
1037.536700000000100 399.669130000000000
1039.872200000000000 332.388890000000000
f: 59 tv: 0 nM: 2
885.122859999999950 446.226290000000010
879.938049999999980 370.265469999999990
f: 59 tv: 1 nM: 2
1040.049000000000000 399.543819999999980
1041.888099999999900 331.905489999999990
f: 60 tv: 0 nM: 2
887.392270000000050 446.961389999999990
882.168639999999980 370.649020000000010
f: 60 tv: 1 nM: 2
1042.217799999999900 399.491940000000000
1044.085000000000000 331.915010000000000
f: 61 tv: 0 nM: 2
889.875549999999980 447.122220000000030
883.365360000000010 370.838469999999970
f: 61 tv: 1 nM: 2
1044.639899999999900 399.139889999999980
1046.085000000000000 331.915010000000000
f: 62 tv: 0 nM: 2
891.942320000000000 447.596160000000000
885.280269999999970 370.890139999999970
f: 62 tv: 1 nM: 2
1047.233300000000100 398.922210000000010
1048.131200000000000 331.868810000000000
f: 63 tv: 0 nM: 2
894.552190000000000 447.804350000000000
887.152339999999980 371.128910000000020
f: 63 tv: 1 nM: 2
1049.409300000000000 399.063170000000010
1050.620500000000000 331.838619999999990
f: 64 tv: 0 nM: 2
896.452149999999960 448.000000000000000
888.977480000000010 371.752050000000000
f: 64 tv: 1 nM: 2
1051.968599999999900 399.005710000000020
1052.775000000000100 331.856810000000000
f: 65 tv: 0 nM: 2
898.786929999999980 448.189880000000020
890.866819999999960 371.891390000000000
f: 65 tv: 1 nM: 2
1054.534400000000000 399.086209999999990
1054.967200000000000 331.844299999999980
f: 66 tv: 0 nM: 2
900.433779999999960 449.344760000000010
892.139649999999960 371.947360000000000
f: 66 tv: 1 nM: 2
1057.186799999999900 399.198269999999980
1057.621900000000100 331.897550000000020
f: 67 tv: 0 nM: 2
902.312500000000000 449.666659999999980
893.359860000000030 372.465910000000010
f: 67 tv: 1 nM: 2
1059.601400000000000 399.766509999999980
1059.199599999999900 332.024110000000010
f: 68 tv: 0 nM: 2
903.222899999999980 449.835420000000000
895.000000000000000 372.630589999999980
f: 68 tv: 1 nM: 2
1062.064900000000100 399.745000000000000
1061.351300000000000 331.959470000000010
f: 69 tv: 0 nM: 2
905.161560000000010 450.634610000000010
896.136719999999970 372.746089999999980
f: 69 tv: 1 nM: 2
1064.221900000000000 399.917080000000000
1063.955400000000100 332.079799999999980
f: 70 tv: 0 nM: 2
906.793760000000020 451.647920000000000
897.000000000000000 373.534490000000010
f: 70 tv: 1 nM: 2
1066.685700000000000 400.276180000000010
1065.358199999999900 332.454320000000000
f: 71 tv: 0 nM: 2
908.302429999999960 451.854829999999990
898.567199999999960 373.827729999999970
f: 71 tv: 1 nM: 2
1069.395400000000100 400.471920000000010
1067.900000000000100 332.835300000000020
f: 72 tv: 0 nM: 2
909.494379999999980 451.795099999999990
898.913210000000050 373.929750000000010
f: 72 tv: 1 nM: 2
1071.445700000000000 400.771729999999990
1069.918100000000100 333.090390000000010
f: 73 tv: 0 nM: 2
910.720400000000040 452.535190000000000
900.266300000000000 374.193850000000000
f: 73 tv: 1 nM: 2
1074.157700000000000 400.877990000000010
1071.921800000000100 333.036319999999990
f: 74 tv: 0 nM: 2
911.561460000000010 453.344269999999990
901.080929999999970 374.670869999999980
f: 74 tv: 1 nM: 2
1076.000000000000000 400.913790000000010
1073.925500000000100 333.377659999999990
f: 75 tv: 0 nM: 2
912.866819999999960 453.768430000000020
901.381409999999960 374.757290000000010
f: 75 tv: 1 nM: 2
1078.162399999999900 401.363859999999990
1075.972700000000000 333.572139999999990
f: 76 tv: 0 nM: 2
913.953980000000000 454.097989999999980
902.338319999999950 374.861659999999970
f: 76 tv: 1 nM: 2
1081.038500000000100 401.369230000000020
1078.223800000000000 333.661900000000000
f: 77 tv: 0 nM: 2
914.750000000000000 454.750000000000000
903.000000000000000 375.000000000000000
f: 77 tv: 1 nM: 2
1083.512199999999900 401.879910000000000
1079.781900000000000 333.487730000000000
f: 78 tv: 0 nM: 2
915.186100000000010 454.843990000000020
903.135740000000060 375.014279999999990
f: 78 tv: 1 nM: 2
1085.713999999999900 401.704320000000000
1081.602799999999900 333.593439999999990
f: 79 tv: 0 nM: 2
916.160579999999980 455.386869999999990
903.671510000000010 375.306580000000000
f: 79 tv: 1 nM: 2
1087.592000000000100 401.898590000000010
1083.586800000000000 333.620999999999980
f: 80 tv: 0 nM: 2
916.850829999999970 455.637090000000000
903.875850000000010 375.248290000000000
f: 80 tv: 1 nM: 2
1090.000000000000000 402.000000000000000
1085.192600000000100 333.894499999999990
f: 81 tv: 0 nM: 2
917.000000000000000 456.000000000000000
904.297550000000000 375.413729999999990
f: 81 tv: 1 nM: 2
1091.845900000000000 402.880800000000020
1087.247800000000100 333.702699999999990
f: 82 tv: 0 nM: 2
917.168519999999940 456.690740000000010
904.419560000000050 375.398590000000010
f: 82 tv: 1 nM: 2
1093.569099999999900 402.968079999999990
1089.000000000000000 333.711000000000010
f: 83 tv: 0 nM: 2
917.434629999999970 457.130769999999980
904.500000000000000 375.746669999999990
f: 83 tv: 1 nM: 2
1095.922000000000000 403.228479999999990
1090.941399999999900 333.653169999999990
f: 84 tv: 0 nM: 2
917.947390000000040 457.428560000000000
904.602359999999980 375.827180000000000
f: 84 tv: 1 nM: 2
1097.839999999999900 403.670009999999990
1092.696200000000100 333.696109999999980
f: 85 tv: 0 nM: 2
917.740720000000010 457.607419999999990
904.500000000000000 375.806670000000000
f: 85 tv: 1 nM: 2
1099.936300000000100 403.656859999999990
1094.598600000000000 333.844299999999980
f: 86 tv: 0 nM: 2
917.398440000000050 458.113040000000010
904.091680000000000 375.674739999999990
f: 86 tv: 1 nM: 2
1101.192100000000000 403.715269999999980
1096.000000000000000 333.912050000000020
f: 87 tv: 0 nM: 2
917.524480000000040 458.639860000000000
904.090879999999970 376.000000000000000
f: 87 tv: 1 nM: 2
1103.252199999999900 403.902649999999990
1097.350500000000000 333.752140000000000
f: 88 tv: 0 nM: 2
917.173099999999980 458.826930000000000
903.405089999999970 376.210170000000010
f: 88 tv: 1 nM: 2
1105.217200000000000 403.861850000000000
1099.118999999999900 333.731600000000010
f: 89 tv: 0 nM: 2
917.205569999999970 459.338900000000020
903.178350000000020 376.000000000000000
f: 89 tv: 1 nM: 2
1107.223000000000000 404.548710000000030
1101.086800000000000 333.929750000000010
f: 90 tv: 0 nM: 2
917.086300000000050 459.672550000000000
902.278869999999980 375.983979999999970
f: 90 tv: 1 nM: 2
1109.000000000000000 404.867340000000010
1102.633800000000100 333.712710000000020
f: 91 tv: 0 nM: 2
916.244869999999990 460.459169999999970
902.090879999999970 376.000000000000000
f: 91 tv: 1 nM: 2
1110.839099999999900 404.898529999999990
1104.088400000000100 333.788360000000010
f: 92 tv: 0 nM: 2
916.083859999999960 460.738249999999990
901.483579999999960 376.246699999999980
f: 92 tv: 1 nM: 2
1112.159100000000100 405.608580000000020
1105.630100000000100 333.551670000000000
f: 93 tv: 0 nM: 2
915.000000000000000 461.000000000000000
900.402950000000030 376.527949999999980
f: 93 tv: 1 nM: 2
1113.894000000000000 405.894070000000000
1107.091300000000000 333.653529999999990
f: 94 tv: 0 nM: 2
914.787479999999960 461.380370000000030
899.990360000000010 376.422820000000000
f: 94 tv: 1 nM: 2
1115.493300000000100 405.970980000000000
1108.743700000000000 333.794130000000000
f: 95 tv: 0 nM: 2
913.933899999999990 462.053220000000010
899.039670000000000 376.670680000000000
f: 95 tv: 1 nM: 2
1117.115600000000100 406.459900000000000
1109.397700000000000 333.684079999999990
f: 96 tv: 0 nM: 2
913.000000000000000 462.858090000000000
898.054139999999960 376.668790000000000
f: 96 tv: 1 nM: 2
1118.481800000000000 406.748719999999990
1110.840300000000100 333.857149999999990
f: 97 tv: 0 nM: 2
912.214780000000020 463.167790000000020
897.096919999999950 376.746609999999980
f: 97 tv: 1 nM: 2
1120.449599999999900 407.614690000000000
1112.706300000000100 333.906250000000000
f: 98 tv: 0 nM: 2
911.382320000000050 463.658079999999980
896.188290000000050 376.868679999999980
f: 98 tv: 1 nM: 2
1121.675000000000000 407.752259999999980
1113.202900000000000 333.874480000000010
f: 99 tv: 0 nM: 2
910.042479999999950 464.522890000000020
895.392150000000020 376.885620000000020
f: 99 tv: 1 nM: 2
1123.209700000000100 408.167359999999970
1114.929799999999900 333.789249999999980
f: 100 tv: 0 nM: 2
909.480649999999970 464.961299999999990
894.157230000000030 376.833340000000020
f: 100 tv: 1 nM: 2
1125.038500000000100 408.217960000000010
1116.566200000000000 333.929750000000010
f: 101 tv: 0 nM: 2
908.000000000000000 465.166659999999980
893.000000000000000 376.858090000000000
f: 101 tv: 1 nM: 2
1126.633800000000100 409.712710000000020
1117.086800000000000 334.070249999999990
f: 102 tv: 0 nM: 2
906.993230000000040 466.268710000000000
891.892209999999980 377.089049999999990
f: 102 tv: 1 nM: 2
1127.209700000000100 409.832640000000030
1118.646099999999900 334.546139999999980
f: 103 tv: 0 nM: 2
905.867920000000030 466.713840000000000
890.400570000000020 377.551210000000030
f: 103 tv: 1 nM: 2
1128.660900000000100 410.073910000000010
1119.290999999999900 334.645510000000000
f: 104 tv: 0 nM: 2
904.211670000000030 467.000000000000000
889.586300000000050 377.711299999999990
f: 104 tv: 1 nM: 2
1129.455300000000100 411.231900000000000
1120.626000000000000 334.711239999999980
f: 105 tv: 0 nM: 2
903.399109999999950 467.761480000000010
888.066280000000010 378.150600000000000
f: 105 tv: 1 nM: 2
1131.000000000000000 411.651250000000000
1121.211800000000000 335.188930000000030
f: 106 tv: 0 nM: 2
901.842769999999970 468.581759999999970
886.425420000000030 378.217829999999990
f: 106 tv: 1 nM: 2
1132.068500000000100 411.956639999999990
1122.337900000000000 335.560549999999980
f: 107 tv: 0 nM: 2
900.204410000000050 468.867920000000030
885.546389999999970 378.477539999999980
f: 107 tv: 1 nM: 2
1133.086800000000000 412.070249999999990
1122.913200000000000 335.929750000000010
f: 108 tv: 0 nM: 2
898.559510000000050 469.505949999999980
884.000000000000000 378.825170000000010
f: 108 tv: 1 nM: 2
1134.074300000000000 412.942139999999990
1123.779700000000000 335.883330000000000
f: 109 tv: 0 nM: 2
897.580379999999990 470.054109999999980
882.229550000000020 378.974850000000000
f: 109 tv: 1 nM: 2
1135.016800000000100 413.731080000000020
1124.638899999999900 335.952389999999980
f: 110 tv: 0 nM: 2
896.000000000000000 470.825170000000010
880.686159999999970 378.952299999999980
f: 110 tv: 1 nM: 2
1136.602100000000100 414.052090000000020
1125.582000000000100 335.963750000000000
f: 111 tv: 0 nM: 2
894.250000000000000 471.220430000000020
879.607610000000020 379.253019999999990
f: 111 tv: 1 nM: 2
1136.863300000000000 414.398439999999990
1125.899699999999900 336.617950000000010
f: 112 tv: 0 nM: 2
892.573359999999980 472.037420000000000
878.052249999999960 379.394070000000000
f: 112 tv: 1 nM: 2
1137.661400000000000 415.105590000000010
1126.910599999999900 336.742709999999990
f: 113 tv: 0 nM: 2
891.656430000000000 472.431269999999980
876.206419999999980 379.816860000000020
f: 113 tv: 1 nM: 2
1138.953600000000100 415.824590000000000
1127.590899999999900 336.926580000000000
f: 114 tv: 0 nM: 2
889.852049999999960 472.988159999999990
874.599979999999960 379.864170000000000
f: 114 tv: 1 nM: 2
1139.682399999999900 415.998110000000000
1128.059400000000100 336.926580000000000
f: 115 tv: 0 nM: 2
887.868650000000000 473.642639999999970
873.258850000000050 380.113890000000030
f: 115 tv: 1 nM: 2
1140.483899999999900 416.836909999999990
1128.608999999999900 337.383449999999980
f: 116 tv: 0 nM: 2
886.177310000000030 474.316860000000020
871.806820000000020 380.420439999999990
f: 116 tv: 1 nM: 2
1140.944700000000000 417.238009999999970
1129.090899999999900 337.462130000000000
f: 117 tv: 0 nM: 2
884.103939999999970 474.914150000000010
869.896060000000030 380.914150000000010
f: 117 tv: 1 nM: 2
1141.818199999999900 417.901520000000000
1129.824200000000000 338.034789999999990
f: 118 tv: 0 nM: 2
882.272339999999990 475.610320000000000
868.074650000000020 380.968660000000000
f: 118 tv: 1 nM: 2
1142.742099999999900 418.175200000000020
1129.892100000000000 338.583890000000000
f: 119 tv: 0 nM: 2
880.783019999999960 476.369260000000000
866.068670000000000 381.637360000000000
f: 119 tv: 1 nM: 2
1143.161700000000100 419.308839999999980
1130.547600000000100 338.863949999999990
f: 120 tv: 0 nM: 2
879.357790000000020 476.956570000000000
864.482359999999970 381.960600000000000
f: 120 tv: 1 nM: 2
1143.089099999999900 420.000000000000000
1131.005500000000000 339.257290000000010
f: 121 tv: 0 nM: 2
877.358150000000020 477.799159999999970
862.286929999999980 382.392060000000010
f: 121 tv: 1 nM: 2
1143.819199999999900 420.748319999999980
1130.917400000000000 339.858279999999980
f: 122 tv: 0 nM: 2
875.556950000000030 478.373600000000010
860.325320000000030 382.713869999999990
f: 122 tv: 1 nM: 2
1144.064500000000000 421.765139999999970
1131.077100000000000 340.558839999999980
f: 123 tv: 0 nM: 2
873.460569999999960 479.118319999999980
858.348820000000050 383.459290000000010
f: 123 tv: 1 nM: 2
1144.451000000000000 422.030790000000020
1130.898899999999900 340.898930000000010
f: 124 tv: 0 nM: 2
871.341249999999950 479.769839999999990
856.682739999999970 383.829960000000030
f: 124 tv: 1 nM: 2
1144.493500000000000 423.000000000000000
1131.047100000000000 341.228270000000010
f: 125 tv: 0 nM: 2
869.085270000000040 480.729400000000000
854.820500000000040 384.027919999999990
f: 125 tv: 1 nM: 2
1144.489300000000000 423.715820000000010
1131.021600000000000 341.575809999999990
f: 126 tv: 0 nM: 2
866.948669999999990 481.575010000000020
852.257809999999950 384.715089999999980
f: 126 tv: 1 nM: 2
1144.193199999999900 424.728880000000000
1130.962299999999900 342.451450000000020
f: 127 tv: 0 nM: 2
864.370790000000060 481.974730000000020
850.102359999999980 385.183989999999990
f: 127 tv: 1 nM: 2
1144.310899999999900 425.803650000000000
1130.245200000000100 342.934300000000010
f: 128 tv: 0 nM: 2
862.100890000000050 482.842930000000020
848.095280000000000 385.777620000000010
f: 128 tv: 1 nM: 2
1143.927100000000100 426.447020000000010
1129.907200000000100 343.453640000000010
f: 129 tv: 0 nM: 2
859.870850000000020 483.489010000000010
846.056029999999960 386.277310000000000
f: 129 tv: 1 nM: 2
1143.480100000000000 427.039730000000020
1128.959800000000100 344.680079999999980
f: 130 tv: 0 nM: 2
857.544310000000000 484.105259999999990
843.926019999999990 386.887569999999980
f: 130 tv: 1 nM: 2
1142.864000000000000 428.312500000000000
1128.107800000000000 345.089049999999990
f: 131 tv: 0 nM: 2
854.313229999999980 485.465509999999990
840.754029999999940 387.721920000000010
f: 131 tv: 1 nM: 2
1142.164299999999900 429.101409999999990
1127.343300000000000 345.392609999999990
f: 132 tv: 0 nM: 2
851.837400000000000 485.722690000000000
838.187500000000000 388.114140000000020
f: 132 tv: 1 nM: 2
1141.113200000000000 429.839420000000020
1126.069600000000000 346.705289999999990
f: 133 tv: 0 nM: 2
848.868830000000000 486.169400000000000
835.745480000000040 388.811739999999990
f: 133 tv: 1 nM: 2
1139.862800000000100 430.888890000000000
1124.595200000000000 347.117459999999990
f: 134 tv: 0 nM: 2
846.000000000000000 487.281250000000000
833.660650000000030 389.705319999999970
f: 134 tv: 1 nM: 2
1138.257800000000100 431.674739999999990
1123.554599999999900 348.194549999999990
f: 135 tv: 0 nM: 2
842.834659999999990 487.802430000000020
830.261169999999990 389.962280000000020
f: 135 tv: 1 nM: 2
1136.329600000000000 432.839290000000010
1121.649699999999900 348.794400000000000
f: 136 tv: 0 nM: 2
839.840149999999990 488.829929999999990
827.635989999999990 390.644229999999990
f: 136 tv: 1 nM: 2
1134.533200000000100 433.797059999999990
1119.991800000000000 349.681370000000020
f: 137 tv: 0 nM: 2
836.843259999999990 489.483790000000000
825.251399999999990 391.426390000000030
f: 137 tv: 1 nM: 2
1132.765100000000100 434.889250000000000
1117.661300000000000 350.716860000000000
f: 138 tv: 0 nM: 2
833.881170000000000 489.963100000000000
822.308350000000020 392.000000000000000
f: 138 tv: 1 nM: 2
1130.527499999999900 435.767400000000010
1115.985200000000100 351.337710000000020
f: 139 tv: 0 nM: 2
830.848389999999990 490.281340000000000
819.923220000000010 392.881170000000000
f: 139 tv: 1 nM: 2
1128.503300000000100 436.765109999999990
1113.878999999999900 352.509799999999980
f: 140 tv: 0 nM: 2
827.974730000000020 491.359559999999990
817.262389999999980 393.608520000000000
f: 140 tv: 1 nM: 2
1126.178300000000000 437.418340000000000
1111.506500000000000 353.000000000000000
f: 141 tv: 0 nM: 2
825.365540000000010 491.927190000000000
814.846559999999950 393.894160000000000
f: 141 tv: 1 nM: 2
1123.213700000000000 438.803440000000020
1109.150599999999900 353.866789999999980
f: 142 tv: 0 nM: 2
822.115360000000010 491.884610000000010
812.132690000000030 394.400849999999990
f: 142 tv: 1 nM: 2
1121.117299999999900 439.231049999999980
1106.835700000000100 354.744750000000010
f: 143 tv: 0 nM: 2
819.642640000000030 492.204799999999980
810.005919999999950 395.143070000000020
f: 143 tv: 1 nM: 2
1118.133700000000100 439.998049999999980
1104.056300000000000 355.155640000000010
f: 144 tv: 0 nM: 2
816.950870000000010 492.604030000000020
807.827329999999960 395.587010000000020
f: 144 tv: 1 nM: 2
1114.903600000000100 440.707150000000010
1101.419599999999900 356.412600000000000
f: 145 tv: 0 nM: 2
814.254519999999960 492.902100000000020
805.632690000000030 395.833800000000000
f: 145 tv: 1 nM: 2
1111.873399999999900 441.156250000000000
1098.560400000000100 356.744959999999990
f: 146 tv: 0 nM: 2
812.260800000000020 493.004639999999990
803.481199999999940 396.189300000000000
f: 146 tv: 1 nM: 2
1109.009499999999900 441.509549999999990
1095.801600000000000 357.351650000000010
f: 147 tv: 0 nM: 2
810.181400000000050 492.964940000000010
801.660889999999990 396.324709999999980
f: 147 tv: 1 nM: 2
1105.305300000000000 441.907780000000000
1092.638899999999900 357.701390000000000
f: 148 tv: 0 nM: 2
808.882929999999990 492.940769999999990
799.854249999999980 396.791530000000020
f: 148 tv: 1 nM: 2
1102.920400000000000 442.575740000000000
1089.913800000000000 358.344820000000030
f: 149 tv: 0 nM: 2
806.857120000000010 492.620000000000000
797.787420000000000 396.949099999999990
f: 149 tv: 1 nM: 2
1099.613200000000000 442.626680000000020
1086.825300000000000 358.778529999999990
f: 150 tv: 0 nM: 2
805.463010000000050 492.448210000000020
795.818599999999950 397.126530000000000
f: 150 tv: 1 nM: 2
1096.898899999999900 442.898930000000010
1083.772099999999900 358.996609999999980
f: 151 tv: 0 nM: 2
803.336729999999990 492.145969999999980
794.028990000000020 397.138730000000010
f: 151 tv: 1 nM: 2
1093.117600000000000 442.870180000000000
1080.588900000000000 359.559199999999980
f: 152 tv: 0 nM: 2
801.570799999999960 491.934970000000020
792.114690000000000 397.244109999999980
f: 152 tv: 1 nM: 2
1089.832300000000000 443.140930000000030
1077.604200000000000 359.829470000000010
f: 153 tv: 0 nM: 2
799.676569999999970 491.761289999999970
790.380980000000020 397.446440000000000
f: 153 tv: 1 nM: 2
1086.721399999999900 443.075010000000020
1074.216600000000000 360.544010000000010
f: 154 tv: 0 nM: 2
797.926450000000050 491.267270000000000
789.197630000000000 397.573759999999990
f: 154 tv: 1 nM: 2
1083.272800000000000 443.084749999999990
1071.203600000000100 360.632139999999990
f: 155 tv: 0 nM: 2
796.181400000000050 490.964940000000010
787.645940000000000 397.495670000000020
f: 155 tv: 1 nM: 2
1079.323000000000100 443.257290000000010
1068.005200000000100 360.917269999999970
f: 156 tv: 0 nM: 2
795.003360000000040 490.836700000000010
786.039490000000000 397.434199999999980
f: 156 tv: 1 nM: 2
1076.637500000000000 443.394650000000010
1065.028299999999900 360.807430000000010
f: 157 tv: 0 nM: 2
793.807130000000030 490.170009999999990
784.235469999999960 397.136079999999990
f: 157 tv: 1 nM: 2
1073.257300000000000 442.922790000000020
1062.462000000000000 360.951720000000020
f: 158 tv: 0 nM: 2
791.986509999999950 489.162170000000000
783.020139999999970 397.073820000000010
f: 158 tv: 1 nM: 2
1070.110500000000000 442.987300000000000
1059.135700000000000 360.985720000000010
f: 159 tv: 0 nM: 2
790.633969999999980 489.016329999999980
781.625790000000050 397.000000000000000
f: 159 tv: 1 nM: 2
1066.877800000000000 442.719910000000030
1056.130100000000100 361.211149999999980
f: 160 tv: 0 nM: 2
789.000000000000000 488.858090000000000
780.000000000000000 396.906830000000010
f: 160 tv: 1 nM: 2
1063.163700000000100 442.670869999999980
1052.966300000000000 360.966310000000020
f: 161 tv: 0 nM: 2
787.490599999999970 487.915619999999990
778.433099999999970 396.933110000000000
f: 161 tv: 1 nM: 2
1060.723000000000000 442.373080000000020
1049.403800000000000 361.292300000000010
f: 162 tv: 0 nM: 2
786.260800000000020 487.075620000000010
777.058229999999980 396.784240000000010
f: 162 tv: 1 nM: 2
1057.077100000000000 442.558839999999980
1046.934600000000000 361.330780000000000
f: 163 tv: 0 nM: 2
785.000000000000000 486.858090000000000
775.920409999999950 396.643309999999990
f: 163 tv: 1 nM: 2
1053.822300000000000 442.171110000000000
1043.402700000000100 361.318690000000000
f: 164 tv: 0 nM: 2
783.701900000000020 486.112180000000020
774.756290000000040 395.831759999999970
f: 164 tv: 1 nM: 2
1050.913200000000000 441.929750000000010
1040.892800000000100 361.265040000000000
f: 165 tv: 0 nM: 2
782.519350000000030 485.096769999999990
773.513979999999950 395.346279999999980
f: 165 tv: 1 nM: 2
1047.555300000000000 441.876590000000020
1037.600799999999900 361.213709999999990
f: 166 tv: 0 nM: 2
781.000000000000000 485.000000000000000
771.845220000000040 395.267789999999990
f: 166 tv: 1 nM: 2
1044.855100000000000 441.661220000000010
1035.104000000000000 361.049260000000000
f: 167 tv: 0 nM: 2
779.810119999999980 484.183530000000020
770.209659999999990 395.096769999999990
f: 167 tv: 1 nM: 2
1041.238499999999900 440.761439999999990
1031.753899999999900 360.907469999999990
f: 168 tv: 0 nM: 2
778.224849999999950 483.221470000000010
769.000000000000000 395.000000000000000
f: 168 tv: 1 nM: 2
1038.713299999999900 440.952209999999980
1029.174800000000000 361.122189999999990
f: 169 tv: 0 nM: 2
777.000000000000000 483.000000000000000
767.589290000000010 394.810060000000020
f: 169 tv: 1 nM: 2
1035.279199999999900 440.395840000000020
1026.710900000000000 361.113279999999970
f: 170 tv: 0 nM: 2
775.610350000000040 482.551730000000020
766.081729999999990 394.647060000000010
f: 170 tv: 1 nM: 2
1032.681399999999900 440.151889999999980
1023.049300000000000 361.087130000000000
f: 171 tv: 0 nM: 2
774.184390000000010 481.724240000000010
765.069150000000040 394.661350000000030
f: 171 tv: 1 nM: 2
1029.345900000000000 440.126010000000010
1020.728400000000000 361.574070000000010
f: 172 tv: 0 nM: 2
773.000000000000000 481.000000000000000
763.506710000000000 394.501680000000020
f: 172 tv: 1 nM: 2
1026.478300000000000 439.960879999999970
1017.206400000000000 361.710330000000000
f: 173 tv: 0 nM: 2
771.668879999999940 480.698669999999990
762.180910000000040 394.000000000000000
f: 173 tv: 1 nM: 2
1023.520800000000000 439.979159999999980
1014.641100000000100 361.751039999999990
f: 174 tv: 0 nM: 2
770.469360000000050 480.602050000000020
760.888310000000050 393.801670000000000
f: 174 tv: 1 nM: 2
1020.910300000000000 439.944459999999990
1011.903600000000000 361.700809999999990
f: 175 tv: 0 nM: 2
769.068359999999980 479.910059999999990
759.803769999999990 393.708860000000020
f: 175 tv: 1 nM: 2
1017.921000000000000 440.006989999999970
1009.000000000000000 361.873960000000010
f: 176 tv: 0 nM: 2
767.704709999999980 479.657590000000030
758.205199999999990 393.574920000000020
f: 176 tv: 1 nM: 2
1015.086800000000000 439.929750000000010
1006.388900000000000 361.806580000000000
f: 177 tv: 0 nM: 2
766.778379999999970 479.250000000000000
757.000000000000000 393.751739999999980
f: 177 tv: 1 nM: 2
1011.484900000000000 439.842679999999970
1003.319499999999900 362.093349999999990
f: 178 tv: 0 nM: 2
765.107120000000010 479.149990000000000
755.386840000000010 394.130069999999990
f: 178 tv: 1 nM: 2
1009.269200000000000 439.833340000000020
1000.814100000000100 362.632169999999970
f: 179 tv: 0 nM: 2
763.702149999999960 479.000000000000000
754.662420000000000 394.322999999999980
f: 179 tv: 1 nM: 2
1006.414500000000000 439.958340000000020
998.043819999999980 362.686129999999990
f: 180 tv: 0 nM: 2
762.926019999999990 478.940159999999990
753.221620000000030 394.750000000000000
f: 180 tv: 1 nM: 2
1003.339100000000000 439.926089999999990
995.268800000000060 363.201140000000010
f: 181 tv: 0 nM: 2
761.149289999999950 478.821930000000010
751.916140000000040 394.738249999999990
f: 181 tv: 1 nM: 2
1000.910300000000000 440.055540000000010
992.790280000000050 363.832640000000030
f: 182 tv: 0 nM: 2
760.750000000000000 478.884770000000000
750.898929999999950 394.898930000000010
f: 182 tv: 1 nM: 2
998.000000000000000 440.254820000000000
989.546749999999970 363.941070000000020
f: 183 tv: 0 nM: 2
759.101070000000050 478.898930000000010
749.135740000000060 394.985720000000010
f: 183 tv: 1 nM: 2
995.508910000000010 440.379459999999990
987.393429999999970 364.471310000000020
f: 184 tv: 0 nM: 2
757.876769999999960 478.776790000000010
748.637569999999980 395.122680000000000
f: 184 tv: 1 nM: 2
992.723690000000030 441.039490000000000
984.890629999999990 365.023439999999990
f: 185 tv: 0 nM: 2
756.857120000000010 478.924989999999980
747.124080000000050 395.338900000000020
f: 185 tv: 1 nM: 2
990.163570000000050 441.752349999999980
982.598690000000030 365.605160000000010
f: 186 tv: 0 nM: 2
755.257320000000050 478.910579999999980
745.743590000000040 395.796690000000010
f: 186 tv: 1 nM: 2
987.122859999999950 441.903009999999990
979.570429999999990 365.802280000000000
f: 187 tv: 0 nM: 2
754.588259999999990 478.797790000000020
744.812739999999960 396.113560000000010
f: 187 tv: 1 nM: 2
984.823549999999950 441.873960000000010
977.088560000000030 366.214569999999980
f: 188 tv: 0 nM: 2
753.061280000000010 478.316190000000010
743.170039999999970 396.022280000000020
f: 188 tv: 1 nM: 2
982.441469999999980 441.819819999999990
974.916690000000020 366.781740000000010
f: 189 tv: 0 nM: 2
752.302609999999960 478.673430000000000
742.675349999999980 396.559689999999990
f: 189 tv: 1 nM: 2
980.000000000000000 441.954960000000030
972.762209999999980 367.083340000000020
f: 190 tv: 0 nM: 2
751.000000000000000 478.000000000000000
741.111940000000000 396.473880000000010
f: 190 tv: 1 nM: 2
977.122859999999950 441.903009999999990
970.234860000000030 367.172090000000030
f: 191 tv: 0 nM: 2
749.838679999999950 477.834690000000020
739.883789999999980 396.495850000000020
f: 191 tv: 1 nM: 2
974.927370000000000 441.927340000000020
967.570069999999990 367.696260000000000
f: 192 tv: 0 nM: 2
748.894469999999960 477.105560000000030
738.829290000000010 396.000000000000000
f: 192 tv: 1 nM: 2
972.598690000000030 441.844299999999980
964.968200000000020 367.832640000000030
f: 193 tv: 0 nM: 2
747.319210000000000 476.707699999999990
737.305299999999990 395.907780000000000
f: 193 tv: 1 nM: 2
970.000000000000000 441.745180000000000
962.908689999999980 367.730439999999990
f: 194 tv: 0 nM: 2
746.694700000000010 475.907780000000000
736.634639999999990 395.161530000000030
f: 194 tv: 1 nM: 2
967.502380000000020 441.473570000000000
959.899049999999990 367.451930000000000
f: 195 tv: 0 nM: 2
745.339540000000060 475.029850000000010
735.208309999999980 394.719699999999990
f: 195 tv: 1 nM: 2
965.383789999999980 441.100010000000000
957.566959999999990 367.258940000000000
f: 196 tv: 0 nM: 2
744.602110000000040 473.960420000000000
734.506229999999960 394.014590000000000
f: 196 tv: 1 nM: 2
962.166690000000020 440.000000000000000
955.406799999999980 366.122889999999980
f: 197 tv: 0 nM: 2
743.138919999999980 472.831480000000000
732.959290000000010 393.083340000000020
f: 197 tv: 1 nM: 2
960.497679999999950 439.590269999999980
953.000000000000000 365.800869999999970
f: 198 tv: 0 nM: 2
742.717470000000050 471.558929999999980
732.736760000000000 392.016329999999980
f: 198 tv: 1 nM: 2
958.107909999999950 438.507900000000010
950.807310000000030 365.518340000000020
f: 199 tv: 0 nM: 2
741.176450000000050 469.983180000000000
731.034120000000030 390.893950000000020
f: 199 tv: 1 nM: 2
955.678220000000010 437.729159999999980
948.294009999999960 363.905089999999970
f: 200 tv: 0 nM: 2
740.636719999999970 468.429689999999990
729.824100000000040 389.712949999999980
f: 200 tv: 1 nM: 2
953.658750000000050 436.021329999999980
945.936280000000010 363.656859999999990
f: 201 tv: 0 nM: 2
739.519840000000040 466.698420000000000
729.000000000000000 388.000000000000000
f: 201 tv: 1 nM: 2
951.131840000000010 434.711459999999990
943.774540000000000 361.935270000000000
f: 202 tv: 0 nM: 2
738.861080000000020 465.031740000000010
727.161560000000010 386.634610000000010
f: 202 tv: 1 nM: 2
948.901849999999970 433.467289999999990
941.538090000000010 360.500000000000000
f: 203 tv: 0 nM: 2
737.645139999999970 463.205660000000020
726.654970000000050 384.907010000000010
f: 203 tv: 1 nM: 2
946.479190000000020 431.979159999999980
938.949579999999970 359.712710000000020
f: 204 tv: 0 nM: 2
736.633789999999980 461.712710000000020
725.381769999999960 383.420529999999990
f: 204 tv: 1 nM: 2
944.234990000000040 430.084990000000000
936.634770000000000 357.965210000000010
f: 205 tv: 0 nM: 2
735.513240000000000 459.646030000000000
723.542910000000010 381.562230000000000
f: 205 tv: 1 nM: 2
942.162289999999980 428.473819999999990
933.859919999999990 356.615940000000020
f: 206 tv: 0 nM: 2
734.777280000000020 457.651250000000000
722.913210000000050 379.929750000000010
f: 206 tv: 1 nM: 2
939.856379999999940 427.525640000000010
931.982240000000050 355.461909999999990
f: 207 tv: 0 nM: 2
733.401309999999970 455.844299999999980
721.262510000000020 378.429170000000000
f: 207 tv: 1 nM: 2
937.723330000000030 425.751280000000010
929.788819999999990 353.953890000000000
f: 208 tv: 0 nM: 2
732.552190000000000 453.804350000000000
720.456360000000020 376.833340000000020
f: 208 tv: 1 nM: 2
934.782900000000040 423.826750000000000
927.373169999999960 352.512209999999980
f: 209 tv: 0 nM: 2
731.089720000000060 451.944459999999990
718.924870000000060 375.605160000000010
f: 209 tv: 1 nM: 2
932.281740000000010 422.456849999999970
925.038090000000010 351.595239999999990
f: 210 tv: 0 nM: 2
730.000000000000000 450.000000000000000
717.771420000000030 373.666659999999980
f: 210 tv: 1 nM: 2
930.000000000000000 421.297880000000020
922.685240000000020 349.837069999999980
f: 211 tv: 0 nM: 2
729.000000000000000 448.113040000000010
716.634770000000000 371.886959999999990
f: 211 tv: 1 nM: 2
928.000000000000000 419.833340000000020
920.063170000000010 348.706050000000000
f: 212 tv: 0 nM: 2
727.608399999999960 446.409299999999970
715.198790000000030 370.620090000000000
f: 212 tv: 1 nM: 2
926.000000000000000 418.000000000000000
917.835749999999960 347.644929999999990
f: 213 tv: 0 nM: 2
726.690060000000020 445.447970000000000
713.525020000000040 369.212490000000000
f: 213 tv: 1 nM: 2
923.470760000000040 417.359039999999990
915.610109999999960 346.000000000000000
f: 214 tv: 0 nM: 2
725.332580000000010 443.765629999999990
712.823549999999950 367.873960000000010
f: 214 tv: 1 nM: 2
920.951540000000020 415.701540000000020
913.348570000000000 345.603360000000010
f: 215 tv: 0 nM: 2
724.081729999999990 441.918270000000010
711.118039999999950 366.120180000000000
f: 215 tv: 1 nM: 2
919.174319999999970 414.000000000000000
911.000000000000000 344.000000000000000
f: 216 tv: 0 nM: 2
723.182189999999990 440.766939999999980
709.724789999999980 365.733949999999990
f: 216 tv: 1 nM: 2
916.693599999999950 413.360290000000020
908.799989999999980 343.433319999999980
f: 217 tv: 0 nM: 2
722.000000000000000 439.745180000000000
708.685240000000020 364.082580000000010
f: 217 tv: 1 nM: 2
914.882200000000010 412.324520000000010
906.459470000000010 342.076570000000000
f: 218 tv: 0 nM: 2
720.733830000000010 438.136570000000010
707.050420000000030 363.826750000000000
f: 218 tv: 1 nM: 2
912.529109999999950 411.786409999999990
904.131170000000000 341.868810000000000
f: 219 tv: 0 nM: 2
719.217099999999960 437.826750000000000
705.990850000000020 362.825679999999980
f: 219 tv: 1 nM: 2
910.000000000000000 410.913790000000010
902.000000000000000 340.913790000000010
f: 220 tv: 0 nM: 2
718.126219999999990 436.126190000000010
704.621639999999960 362.000000000000000
f: 220 tv: 1 nM: 2
908.116999999999960 410.180850000000020
900.000000000000000 340.000000000000000
f: 221 tv: 0 nM: 2
717.000000000000000 435.800869999999970
703.220519999999960 361.803499999999990
f: 221 tv: 1 nM: 2
906.000000000000000 409.565000000000000
897.826540000000020 339.846920000000010
f: 222 tv: 0 nM: 2
716.061580000000050 434.522159999999990
702.000000000000000 360.747799999999980
f: 222 tv: 1 nM: 2
904.000000000000000 408.940000000000000
895.744749999999950 339.702639999999970
f: 223 tv: 0 nM: 2
714.696109999999980 433.790959999999980
700.211180000000010 359.953890000000000
f: 223 tv: 1 nM: 2
902.026060000000030 408.265629999999990
893.971070000000050 338.860540000000010
f: 224 tv: 0 nM: 2
713.214910000000030 433.127200000000020
698.970339999999960 359.300839999999990
f: 224 tv: 1 nM: 2
899.886349999999990 407.714659999999980
891.398069999999960 338.417480000000010
f: 225 tv: 0 nM: 2
712.000000000000000 432.000000000000000
697.908630000000020 358.173070000000000
f: 225 tv: 1 nM: 2
897.950010000000020 407.334200000000010
889.094600000000010 337.941440000000000
f: 226 tv: 0 nM: 2
710.192689999999970 431.609739999999990
696.081729999999990 357.918270000000010
f: 226 tv: 1 nM: 2
896.021300000000000 406.643620000000000
887.000000000000000 337.811919999999990
f: 227 tv: 0 nM: 2
709.091490000000020 430.118319999999980
694.131170000000000 357.720309999999980
f: 227 tv: 1 nM: 2
893.798459999999980 405.772949999999980
884.597470000000040 337.232509999999990
f: 228 tv: 0 nM: 2
707.332520000000050 429.893860000000020
692.942990000000010 356.758760000000000
f: 228 tv: 1 nM: 2
891.343750000000000 405.685090000000000
882.203129999999990 336.265629999999990
f: 229 tv: 0 nM: 2
706.000000000000000 429.745180000000000
691.520809999999980 356.020840000000020
f: 229 tv: 1 nM: 2
889.760620000000020 405.420230000000000
880.299989999999980 336.084990000000000
f: 230 tv: 0 nM: 2
704.567500000000000 428.412510000000000
689.918270000000010 355.918270000000010
f: 230 tv: 1 nM: 2
887.736390000000030 404.981810000000000
878.212220000000000 335.878049999999970
f: 231 tv: 0 nM: 2
702.883180000000040 427.939239999999980
688.131170000000000 355.868810000000000
f: 231 tv: 1 nM: 2
885.299989999999980 404.538450000000010
876.000000000000000 335.833340000000020
f: 232 tv: 0 nM: 2
701.000000000000000 427.642850000000010
686.328549999999950 355.652370000000020
f: 232 tv: 1 nM: 2
883.024289999999950 404.373780000000010
874.000000000000000 335.833340000000020
f: 233 tv: 0 nM: 2
699.296879999999990 427.631680000000020
684.791690000000020 355.049989999999980
f: 233 tv: 1 nM: 2
881.019040000000020 403.804750000000010
871.934999999999950 335.745000000000000
f: 234 tv: 0 nM: 2
697.844420000000010 426.938899999999990
682.771179999999960 354.716099999999980
f: 234 tv: 1 nM: 2
878.535520000000020 403.959380000000010
869.453250000000030 335.626160000000030
f: 235 tv: 0 nM: 2
695.979609999999980 426.173459999999980
680.798220000000010 354.141270000000020
f: 235 tv: 1 nM: 2
876.479190000000020 403.979159999999980
867.098150000000030 335.588779999999990
f: 236 tv: 0 nM: 2
693.833309999999980 426.000000000000000
679.060240000000020 353.899569999999980
f: 236 tv: 1 nM: 2
874.153080000000050 403.826540000000020
865.840029999999960 335.670009999999990
f: 237 tv: 0 nM: 2
691.953859999999960 425.788850000000020
677.316529999999940 353.811919999999990
f: 237 tv: 1 nM: 2
871.952030000000040 403.962130000000000
863.432980000000040 335.561860000000020
f: 238 tv: 0 nM: 2
690.000000000000000 425.833340000000020
675.314759999999980 353.917419999999990
f: 238 tv: 1 nM: 2
869.745000000000000 403.935000000000000
860.901849999999970 335.588779999999990
f: 239 tv: 0 nM: 2
687.953859999999960 425.788850000000020
673.234619999999950 353.712710000000020
f: 239 tv: 1 nM: 2
867.604490000000060 403.920410000000000
858.584600000000020 335.776119999999990
f: 240 tv: 0 nM: 2
685.790830000000030 425.576540000000020
671.348629999999960 353.573399999999990
f: 240 tv: 1 nM: 2
865.932310000000030 403.911470000000010
856.337650000000050 335.796389999999970
f: 241 tv: 0 nM: 2
683.362060000000040 425.017240000000020
669.000000000000000 353.685850000000020
f: 241 tv: 1 nM: 2
862.809750000000010 404.027159999999980
854.088560000000030 335.734379999999990
f: 242 tv: 0 nM: 2
681.158260000000040 424.768860000000020
667.047299999999950 353.240999999999990
f: 242 tv: 1 nM: 2
861.585879999999970 404.005069999999990
852.113650000000010 335.714659999999980
f: 243 tv: 0 nM: 2
678.884459999999990 424.356139999999980
665.116089999999990 353.035709999999990
f: 243 tv: 1 nM: 2
858.376340000000030 403.860540000000010
850.250000000000000 335.750000000000000
f: 244 tv: 0 nM: 2
676.203129999999990 424.265629999999990
662.766480000000000 352.318390000000020
f: 244 tv: 1 nM: 2
856.067689999999970 404.088529999999990
848.083740000000030 335.692110000000010
f: 245 tv: 0 nM: 2
674.085019999999990 424.084990000000000
660.279720000000000 352.131190000000000
f: 245 tv: 1 nM: 2
854.058099999999970 404.133850000000000
846.047969999999960 335.608580000000020
f: 246 tv: 0 nM: 2
672.000000000000000 423.833340000000020
658.081729999999990 351.918270000000010
f: 246 tv: 1 nM: 2
852.155399999999990 404.655370000000000
844.000000000000000 335.653079999999990
f: 247 tv: 0 nM: 2
669.888609999999970 423.626250000000030
655.914980000000010 351.915010000000000
f: 247 tv: 1 nM: 2
849.867550000000050 404.464870000000020
841.723570000000000 335.579320000000000
f: 248 tv: 0 nM: 2
667.664920000000050 423.420230000000000
653.914980000000010 351.915010000000000
f: 248 tv: 1 nM: 2
847.900020000000040 404.835300000000020
839.247740000000020 335.603610000000000
f: 249 tv: 0 nM: 2
664.781860000000050 423.335780000000000
651.668329999999970 351.716099999999980
f: 249 tv: 1 nM: 2
845.856750000000030 404.351139999999990
837.155939999999990 335.555049999999990
f: 250 tv: 0 nM: 2
662.129029999999940 422.962370000000020
649.142879999999990 351.271419999999980
f: 250 tv: 1 nM: 2
843.407780000000000 404.354370000000020
835.200010000000020 335.433319999999980
f: 251 tv: 0 nM: 2
660.234069999999970 422.361690000000010
646.904540000000000 351.149990000000000
f: 251 tv: 1 nM: 2
841.712459999999960 404.430049999999990
832.691100000000010 335.562839999999990
f: 252 tv: 0 nM: 2
657.564089999999960 421.751280000000010
644.461000000000010 350.156099999999980
f: 252 tv: 1 nM: 2
838.790889999999990 404.478360000000010
830.562500000000000 335.597500000000030
f: 253 tv: 0 nM: 2
655.036680000000050 421.674320000000020
642.166690000000020 350.000000000000000
f: 253 tv: 1 nM: 2
836.592530000000010 404.592499999999970
828.143620000000060 335.558499999999980
f: 254 tv: 0 nM: 2
652.516169999999990 421.608790000000000
640.000000000000000 349.833340000000020
f: 254 tv: 1 nM: 2
834.157720000000040 404.877990000000010
826.302059999999980 335.520840000000020
f: 255 tv: 0 nM: 2
650.032780000000000 421.221310000000020
637.796389999999970 349.662379999999980
f: 255 tv: 1 nM: 2
831.857970000000020 404.482939999999990
824.157720000000040 334.877990000000010
f: 256 tv: 0 nM: 2
647.905880000000020 420.395170000000010
634.901849999999970 349.467289999999990
f: 256 tv: 1 nM: 2
830.000000000000000 404.913790000000010
822.509710000000040 334.504849999999980
f: 257 tv: 0 nM: 2
646.000000000000000 420.000000000000000
632.692500000000000 349.136140000000010
f: 257 tv: 1 nM: 2
828.059750000000010 404.461950000000000
819.799989999999980 334.188380000000000
f: 258 tv: 0 nM: 2
642.545650000000020 419.949250000000010
630.195560000000000 348.047030000000010
f: 258 tv: 1 nM: 2
825.914980000000010 404.084990000000000
817.833309999999980 334.117639999999990
f: 259 tv: 0 nM: 2
640.638119999999960 419.766660000000000
628.111390000000030 347.700499999999980
f: 259 tv: 1 nM: 2
823.412720000000040 404.176879999999980
815.351379999999950 333.959470000000010
f: 260 tv: 0 nM: 2
638.055849999999960 418.784910000000020
625.953859999999960 347.788850000000020
f: 260 tv: 1 nM: 2
820.931150000000000 403.696440000000000
813.914980000000010 333.765019999999990
f: 261 tv: 0 nM: 2
635.914980000000010 418.084990000000000
624.046749999999970 346.509340000000010
f: 261 tv: 1 nM: 2
818.864500000000020 403.813080000000010
811.060730000000040 333.626160000000030
f: 262 tv: 0 nM: 2
633.914980000000010 417.915010000000000
621.415889999999990 346.179530000000000
f: 262 tv: 1 nM: 2
816.665709999999990 403.558989999999990
809.139710000000040 333.634799999999980
f: 263 tv: 0 nM: 2
631.207949999999980 417.628719999999990
619.094600000000010 345.756739999999980
f: 263 tv: 1 nM: 2
814.336980000000040 403.500000000000000
807.000000000000000 333.538090000000010
f: 264 tv: 0 nM: 2
629.141539999999960 416.533140000000000
616.963319999999950 345.555049999999990
f: 264 tv: 1 nM: 2
812.711729999999990 402.461729999999990
804.823909999999960 332.771729999999990
f: 265 tv: 0 nM: 2
626.728269999999950 415.923920000000010
614.394900000000010 344.315400000000010
f: 265 tv: 1 nM: 2
810.157720000000040 402.877990000000010
802.782900000000040 331.958340000000020
f: 266 tv: 0 nM: 2
624.250000000000000 415.617340000000010
612.095820000000000 344.077729999999970
f: 266 tv: 1 nM: 2
808.126340000000030 402.233859999999990
800.299499999999970 332.017330000000020
f: 267 tv: 0 nM: 2
622.311519999999970 414.753940000000000
610.241390000000020 343.667480000000010
f: 267 tv: 1 nM: 2
806.000000000000000 401.833340000000020
798.371579999999990 331.752290000000020
f: 268 tv: 0 nM: 2
621.063110000000050 414.174739999999990
608.109990000000040 343.565000000000000
f: 268 tv: 1 nM: 2
804.131170000000000 401.868810000000000
796.318179999999980 331.712920000000000
f: 269 tv: 0 nM: 2
618.709529999999970 413.952389999999980
606.044800000000010 343.141790000000010
f: 269 tv: 1 nM: 2
802.131170000000000 401.868810000000000
794.000000000000000 331.745180000000000
f: 270 tv: 0 nM: 2
616.166690000000020 414.000000000000000
604.023800000000050 343.100010000000000
f: 270 tv: 1 nM: 2
800.065000000000050 401.745000000000000
792.063719999999990 331.656859999999990
f: 271 tv: 0 nM: 2
614.299499999999970 413.982669999999980
602.018800000000060 343.152589999999980
f: 271 tv: 1 nM: 2
797.914980000000010 401.915010000000000
790.000000000000000 331.745180000000000
f: 272 tv: 0 nM: 2
612.330810000000040 414.123749999999970
600.046140000000040 343.788850000000020
f: 272 tv: 1 nM: 2
796.116999999999960 402.180850000000020
787.693539999999980 331.829500000000000
f: 273 tv: 0 nM: 2
610.217710000000010 414.508060000000000
597.833309999999980 344.000000000000000
f: 273 tv: 1 nM: 2
793.809139999999960 403.384400000000030
786.090209999999960 332.487120000000000
f: 274 tv: 0 nM: 2
608.387389999999980 414.793950000000000
595.914980000000010 344.084990000000000
f: 274 tv: 1 nM: 2
791.953859999999960 403.788850000000020
783.862060000000040 333.618229999999980
f: 275 tv: 0 nM: 2
606.694150000000040 415.553409999999990
593.832580000000010 344.529819999999970
f: 275 tv: 1 nM: 2
789.781430000000000 404.106569999999980
781.788819999999990 333.953890000000000
f: 276 tv: 0 nM: 2
604.980959999999980 415.766660000000000
591.982669999999980 345.700499999999980
f: 276 tv: 1 nM: 2
787.900020000000040 405.156769999999990
779.714659999999980 335.453669999999990
f: 277 tv: 0 nM: 2
603.073669999999990 416.452639999999970
589.914980000000010 346.084990000000000
f: 277 tv: 1 nM: 2
785.886349999999990 405.714659999999980
777.435790000000000 335.807340000000010
f: 278 tv: 0 nM: 2
601.380130000000010 417.553560000000000
588.171450000000050 346.928560000000000
f: 278 tv: 1 nM: 2
783.788210000000050 406.923520000000000
775.493100000000030 336.938080000000010
f: 279 tv: 0 nM: 2
599.802119999999950 417.799469999999990
586.046140000000040 347.788850000000020
f: 279 tv: 1 nM: 2
781.745000000000000 407.935000000000000
773.415889999999990 337.956819999999990
f: 280 tv: 0 nM: 2
597.494199999999980 418.505800000000020
584.287659999999960 348.395170000000010
f: 280 tv: 1 nM: 2
779.169920000000050 409.281560000000010
771.414120000000030 339.146450000000020
f: 281 tv: 0 nM: 2
595.601070000000050 419.601069999999990
582.046140000000040 349.788850000000020
f: 281 tv: 1 nM: 2
777.576170000000050 409.904760000000010
769.873780000000010 339.873809999999990
f: 282 tv: 0 nM: 2
593.717279999999960 420.295810000000020
580.085019999999990 350.084990000000000
f: 282 tv: 1 nM: 2
775.680730000000040 411.000000000000000
768.026430000000000 341.266820000000000
f: 283 tv: 0 nM: 2
591.854190000000020 421.479159999999980
578.350460000000000 351.728970000000000
f: 283 tv: 1 nM: 2
774.028320000000010 412.048979999999970
765.734860000000030 341.904659999999980
f: 284 tv: 0 nM: 2
589.833309999999980 422.000000000000000
576.289490000000000 351.947360000000000
f: 284 tv: 1 nM: 2
771.944759999999970 412.956390000000000
764.036929999999980 343.487669999999980
f: 285 tv: 0 nM: 2
588.002619999999980 422.407899999999980
574.234069999999970 352.361690000000010
f: 285 tv: 1 nM: 2
770.250000000000000 414.038670000000020
761.896539999999960 343.869449999999970
f: 286 tv: 0 nM: 2
585.697940000000020 423.656250000000000
572.276669999999970 353.756350000000000
f: 286 tv: 1 nM: 2
767.922059999999990 415.309140000000010
760.000000000000000 345.745180000000000
f: 287 tv: 0 nM: 2
583.914980000000010 424.084990000000000
570.234990000000040 354.084990000000000
f: 287 tv: 1 nM: 2
766.153080000000050 416.000000000000000
758.254639999999990 346.060180000000000
f: 288 tv: 0 nM: 2
582.053220000000010 424.361690000000010
568.478880000000000 355.030520000000020
f: 288 tv: 1 nM: 2
764.120970000000060 416.948910000000010
756.812500000000000 347.483790000000000
f: 289 tv: 0 nM: 2
579.945249999999990 425.718900000000020
566.334960000000020 355.943359999999980
f: 289 tv: 1 nM: 2
762.654419999999960 417.850489999999980
755.000000000000000 348.000000000000000
f: 290 tv: 0 nM: 2
578.028320000000010 426.048979999999970
564.845580000000040 356.232849999999980
f: 290 tv: 1 nM: 2
760.463499999999950 418.907320000000030
752.792599999999990 349.366820000000020
f: 291 tv: 0 nM: 2
576.059750000000010 426.461950000000000
562.901849999999970 357.588779999999990
f: 291 tv: 1 nM: 2
759.034729999999970 419.854159999999980
751.519170000000030 350.000000000000000
f: 292 tv: 0 nM: 2
574.000000000000000 427.457460000000030
560.982610000000020 357.869570000000010
f: 292 tv: 1 nM: 2
757.272950000000040 420.640319999999970
749.485170000000040 351.282170000000010
f: 293 tv: 0 nM: 2
572.000000000000000 428.000000000000000
558.901849999999970 358.308409999999980
f: 293 tv: 1 nM: 2
755.720280000000000 421.868810000000000
747.953859999999960 351.788850000000020
f: 294 tv: 0 nM: 2
570.099979999999960 428.835300000000020
557.022950000000040 359.048459999999980
f: 294 tv: 1 nM: 2
754.000000000000000 422.913790000000010
746.148929999999950 352.542539999999970
f: 295 tv: 0 nM: 2
567.948909999999960 429.341400000000020
554.961909999999990 359.680940000000020
f: 295 tv: 1 nM: 2
752.111390000000030 423.700499999999980
744.000000000000000 353.745180000000000
f: 296 tv: 0 nM: 2
566.067689999999970 429.911470000000010
552.766359999999960 360.000000000000000
f: 296 tv: 1 nM: 2
750.579100000000040 424.400510000000000
742.782900000000040 353.861850000000000
f: 297 tv: 0 nM: 2
564.067689999999970 430.088529999999990
551.077819999999970 360.422180000000030
f: 297 tv: 1 nM: 2
748.890629999999990 424.932279999999990
740.908320000000000 354.716680000000000
f: 298 tv: 0 nM: 2
562.255250000000050 430.297360000000030
549.000000000000000 361.351470000000010
f: 298 tv: 1 nM: 2
747.750000000000000 425.750000000000000
739.257020000000010 355.728970000000000
f: 299 tv: 0 nM: 2
560.109190000000010 431.000000000000000
546.199520000000010 361.780300000000010
f: 299 tv: 1 nM: 2
745.914980000000010 426.084990000000000
737.665160000000010 356.055049999999990
f: 300 tv: 0 nM: 2
558.002560000000020 431.512880000000000
544.807310000000030 361.811919999999990
f: 300 tv: 1 nM: 2
744.169009999999960 427.062500000000000
736.102780000000050 356.803740000000000
f: 301 tv: 0 nM: 2
555.913149999999970 431.860540000000010
542.386840000000010 361.834200000000010
f: 301 tv: 1 nM: 2
742.219730000000030 427.800509999999970
734.163570000000050 357.696260000000000
f: 302 tv: 0 nM: 2
554.067689999999970 432.088529999999990
540.234990000000040 362.084990000000000
f: 302 tv: 1 nM: 2
740.658019999999960 428.224060000000010
732.817379999999960 357.904360000000000
f: 303 tv: 0 nM: 2
552.026060000000030 432.265629999999990
538.281560000000010 362.407899999999980
f: 303 tv: 1 nM: 2
739.500000000000000 429.060610000000000
731.089720000000060 358.055540000000010
f: 304 tv: 0 nM: 2
550.112240000000040 432.346920000000010
536.000000000000000 363.565000000000000
f: 304 tv: 1 nM: 2
737.873780000000010 429.873809999999990
729.387150000000020 359.303099999999970
f: 305 tv: 0 nM: 2
547.842279999999960 433.032739999999990
534.159120000000030 363.608580000000020
f: 305 tv: 1 nM: 2
736.203129999999990 430.088529999999990
728.035520000000020 359.668240000000030
f: 306 tv: 0 nM: 2
545.732790000000020 433.550259999999980
532.046140000000040 363.788850000000020
f: 306 tv: 1 nM: 2
734.206239999999980 430.751399999999990
726.111940000000000 359.915439999999990
f: 307 tv: 0 nM: 2
543.670960000000040 433.647670000000010
530.131170000000000 363.868810000000000
f: 307 tv: 1 nM: 2
733.000000000000000 431.538090000000010
724.945920000000000 360.153140000000010
f: 308 tv: 0 nM: 2
541.796389999999970 433.796389999999970
527.914980000000010 363.915010000000000
f: 308 tv: 1 nM: 2
731.796389999999970 431.796389999999970
723.365360000000010 360.822659999999980
f: 309 tv: 0 nM: 2
539.286740000000010 434.159299999999970
526.000000000000000 364.166659999999980
f: 309 tv: 1 nM: 2
730.112240000000040 432.346920000000010
721.260070000000040 361.580719999999990
f: 310 tv: 0 nM: 2
536.961549999999990 434.302190000000000
523.445560000000000 364.480189999999990
f: 310 tv: 1 nM: 2
728.095339999999960 433.435580000000020
719.873780000000010 361.873809999999990
f: 311 tv: 0 nM: 2
534.711729999999990 434.461729999999990
521.265869999999950 364.614620000000000
f: 311 tv: 1 nM: 2
726.844060000000010 433.674320000000020
718.161929999999980 362.166659999999980
f: 312 tv: 0 nM: 2
532.315119999999980 435.200530000000010
518.869379999999980 365.603610000000000
f: 312 tv: 1 nM: 2
724.911070000000000 434.454320000000000
716.315799999999970 362.940189999999970
f: 313 tv: 0 nM: 2
530.195680000000040 435.456509999999980
516.694150000000040 365.543700000000000
f: 313 tv: 1 nM: 2
723.202030000000040 434.944459999999990
714.800420000000030 363.563600000000010
f: 314 tv: 0 nM: 2
528.136600000000040 435.688139999999980
514.250000000000000 365.750000000000000
f: 314 tv: 1 nM: 2
721.888609999999970 435.700499999999980
713.127259999999980 363.899569999999980
f: 315 tv: 0 nM: 2
526.085019999999990 435.915010000000000
512.173459999999980 365.846920000000010
f: 315 tv: 1 nM: 2
720.211180000000010 435.953890000000000
711.429200000000040 364.199130000000030
f: 316 tv: 0 nM: 2
523.979609999999980 436.173459999999980
510.084990000000000 366.084990000000000
f: 316 tv: 1 nM: 2
718.346369999999980 436.706700000000010
709.843750000000000 364.727690000000000
f: 317 tv: 0 nM: 2
521.845950000000020 436.880800000000020
508.140629999999990 366.442720000000010
f: 317 tv: 1 nM: 2
717.098150000000030 437.766360000000020
708.000000000000000 365.745180000000000
f: 318 tv: 0 nM: 2
519.869569999999950 437.271729999999990
505.989840000000020 367.723360000000010
f: 318 tv: 1 nM: 2
715.315309999999950 438.076570000000000
706.685240000000020 366.082580000000010
f: 319 tv: 0 nM: 2
517.656250000000000 437.697909999999980
503.846920000000010 367.826540000000020
f: 319 tv: 1 nM: 2
713.973449999999960 439.579709999999980
704.947750000000040 367.361359999999990
f: 320 tv: 0 nM: 2
515.052370000000000 438.104769999999970
501.225010000000000 368.143190000000000
f: 320 tv: 1 nM: 2
712.085019999999990 439.915010000000000
703.000000000000000 368.000000000000000
f: 321 tv: 0 nM: 2
512.450010000000020 438.605560000000030
499.029690000000020 368.410889999999990
f: 321 tv: 1 nM: 2
710.540280000000050 441.267760000000010
701.450810000000050 369.012299999999980
f: 322 tv: 0 nM: 2
510.239350000000000 439.558499999999980
496.417480000000010 369.267000000000000
f: 322 tv: 1 nM: 2
708.877140000000050 441.903009999999990
700.056090000000040 369.588779999999990
f: 323 tv: 0 nM: 2
508.084990000000000 439.915010000000000
494.084990000000000 369.915010000000000
f: 323 tv: 1 nM: 2
707.101930000000040 443.281560000000010
698.035709999999990 370.126190000000010
f: 324 tv: 0 nM: 2
506.234039999999990 440.361690000000010
492.084990000000000 370.084990000000000
f: 324 tv: 1 nM: 2
705.466490000000020 443.765629999999990
696.543090000000010 371.271549999999990
f: 325 tv: 0 nM: 2
503.824459999999990 441.377659999999990
489.950010000000020 370.586850000000030
f: 325 tv: 1 nM: 2
704.097350000000010 444.586850000000030
694.777100000000020 371.835420000000000
f: 326 tv: 0 nM: 2
501.881590000000020 441.881590000000020
487.348630000000010 371.655980000000000
f: 326 tv: 1 nM: 2
702.046140000000040 445.788850000000020
693.321410000000010 372.913880000000010
f: 327 tv: 0 nM: 2
499.155980000000000 442.224760000000000
485.080960000000000 371.933319999999980
f: 327 tv: 1 nM: 2
700.104860000000030 446.959690000000020
691.347840000000020 373.947810000000000
f: 328 tv: 0 nM: 2
496.145840000000020 443.479159999999980
482.664429999999980 372.844600000000010
f: 328 tv: 1 nM: 2
698.782900000000040 447.958340000000020
689.551699999999980 375.142240000000020
f: 329 tv: 0 nM: 2
494.000000000000000 443.833340000000020
480.000000000000000 373.745180000000000
f: 329 tv: 1 nM: 2
696.827390000000040 448.967010000000020
688.000000000000000 375.745180000000000
f: 330 tv: 0 nM: 2
491.888060000000000 444.084560000000010
477.700499999999980 374.017330000000020
f: 330 tv: 1 nM: 2
694.967099999999960 449.844299999999980
686.758479999999960 376.822020000000010
f: 331 tv: 0 nM: 2
489.000000000000000 445.351470000000010
475.289370000000020 374.224550000000020
f: 331 tv: 1 nM: 2
693.033320000000000 451.204770000000000
684.649599999999960 377.752140000000000
f: 332 tv: 0 nM: 2
486.131190000000000 445.868810000000000
472.969299999999980 375.241240000000000
f: 332 tv: 1 nM: 2
691.873780000000010 451.873809999999990
682.800780000000030 378.445310000000010
f: 333 tv: 0 nM: 2
484.067720000000010 446.088529999999990
470.497680000000000 375.719910000000030
f: 333 tv: 1 nM: 2
690.000000000000000 453.565000000000000
680.790280000000050 379.832640000000030
f: 334 tv: 0 nM: 2
481.828579999999990 447.071440000000000
468.084990000000000 376.084990000000000
f: 334 tv: 1 nM: 2
688.126219999999990 453.873809999999990
679.000000000000000 380.000000000000000
f: 335 tv: 0 nM: 2
478.893950000000020 447.686860000000020
465.895840000000020 376.710660000000020
f: 335 tv: 1 nM: 2
686.111390000000030 455.626250000000030
677.361570000000030 381.175630000000010
f: 336 tv: 0 nM: 2
476.084990000000000 447.915010000000000
463.043700000000000 377.446590000000010
f: 336 tv: 1 nM: 2
684.877140000000050 455.903009999999990
675.366210000000020 381.712710000000020
f: 337 tv: 0 nM: 2
473.979580000000000 448.173459999999980
460.111389999999970 377.626250000000030
f: 337 tv: 1 nM: 2
683.061400000000050 457.171049999999980
674.040280000000050 382.612270000000020
f: 338 tv: 0 nM: 2
471.151729999999990 448.671629999999990
457.953890000000000 377.788850000000020
f: 338 tv: 1 nM: 2
681.122859999999950 457.773709999999990
672.575010000000020 383.312500000000000
f: 339 tv: 0 nM: 2
468.139459999999990 449.702639999999970
455.225010000000000 377.856810000000000
f: 339 tv: 1 nM: 2
679.191829999999980 458.676359999999990
670.612300000000000 383.959749999999990
f: 340 tv: 0 nM: 2
465.886349999999990 449.866150000000000
452.545869999999980 378.000000000000000
f: 340 tv: 1 nM: 2
677.413019999999960 459.673920000000010
668.562500000000000 384.589839999999980
f: 341 tv: 0 nM: 2
463.261480000000010 449.981659999999980
450.188139999999980 378.487120000000000
f: 341 tv: 1 nM: 2
675.484919999999990 459.997830000000020
666.964290000000010 385.166659999999980
f: 342 tv: 0 nM: 2
460.234039999999990 450.361690000000010
447.533779999999980 379.123870000000010
f: 342 tv: 1 nM: 2
674.119450000000030 461.278750000000000
665.086789999999950 385.929750000000010
f: 343 tv: 0 nM: 2
457.971040000000020 451.344730000000030
444.536250000000000 379.699490000000030
f: 343 tv: 1 nM: 2
672.126219999999990 461.873809999999990
663.111940000000000 386.473880000000010
f: 344 tv: 0 nM: 2
455.677730000000000 451.793819999999980
442.261199999999970 379.915439999999990
f: 344 tv: 1 nM: 2
670.869810000000030 463.254120000000000
661.145319999999970 387.230619999999990
f: 345 tv: 0 nM: 2
452.584110000000010 451.893190000000000
440.000000000000000 380.000000000000000
f: 345 tv: 1 nM: 2
668.790280000000050 463.832640000000030
659.256290000000040 387.794130000000000
f: 346 tv: 0 nM: 2
449.915010000000000 452.084990000000000
436.939730000000000 380.002230000000000
f: 346 tv: 1 nM: 2
667.057369999999990 464.799190000000010
657.431090000000040 388.458649999999980
f: 347 tv: 0 nM: 2
447.437189999999990 452.635679999999980
434.195249999999990 380.799989999999980
f: 347 tv: 1 nM: 2
664.968200000000020 465.705510000000000
655.610900000000020 389.064210000000000
f: 348 tv: 0 nM: 2
444.230590000000010 453.546110000000000
432.117129999999970 381.018010000000000
f: 348 tv: 1 nM: 2
663.000000000000000 466.000000000000000
653.919800000000010 389.830199999999990
f: 349 tv: 0 nM: 2
441.918270000000010 453.918270000000010
429.252380000000020 381.742860000000010
f: 349 tv: 1 nM: 2
661.105469999999970 467.246089999999980
652.052860000000010 390.650390000000020
f: 350 tv: 0 nM: 2
439.188629999999990 454.279540000000000
426.131190000000000 381.868810000000000
f: 350 tv: 1 nM: 2
659.000000000000000 468.000000000000000
650.212220000000000 391.614289999999980
f: 351 tv: 0 nM: 2
436.270199999999990 454.391419999999980
424.000000000000000 382.000000000000000
f: 351 tv: 1 nM: 2
657.500000000000000 469.262510000000020
648.375919999999950 392.218050000000010
f: 352 tv: 0 nM: 2
433.888610000000030 455.700499999999980
421.059570000000010 382.538850000000020
f: 352 tv: 1 nM: 2
655.209719999999950 469.832640000000030
646.742129999999970 393.033480000000000
f: 353 tv: 0 nM: 2
430.844020000000000 455.674320000000020
418.620540000000010 382.839290000000010
f: 353 tv: 1 nM: 2
653.545840000000000 471.066680000000020
644.660340000000020 393.683530000000020
f: 354 tv: 0 nM: 2
427.979580000000000 456.173459999999980
416.000000000000000 383.745180000000000
f: 354 tv: 1 nM: 2
651.303890000000020 471.885769999999980
642.609310000000050 393.947360000000000
f: 355 tv: 0 nM: 2
425.148129999999980 456.805540000000010
412.905399999999990 383.855860000000010
f: 355 tv: 1 nM: 2
649.504090000000020 473.172120000000010
640.750000000000000 394.907899999999980
f: 356 tv: 0 nM: 2
422.047970000000020 457.532840000000020
410.602260000000000 383.911380000000010
f: 356 tv: 1 nM: 2
647.338870000000040 473.867770000000010
638.953610000000030 395.824590000000000
f: 357 tv: 0 nM: 2
419.677730000000000 457.770140000000030
407.615200000000020 384.193629999999980
f: 357 tv: 1 nM: 2
645.586059999999970 475.049190000000010
637.000000000000000 396.376860000000020
f: 358 tv: 0 nM: 2
416.673610000000000 457.983790000000000
404.995450000000010 384.631800000000000
f: 358 tv: 1 nM: 2
643.447810000000000 475.804350000000000
634.958620000000000 396.821930000000010
f: 359 tv: 0 nM: 2
414.065000000000000 458.255000000000000
402.324070000000010 385.277769999999980
f: 359 tv: 1 nM: 2
641.898680000000010 477.071109999999980
632.866819999999960 397.891390000000000
f: 360 tv: 0 nM: 2
411.098140000000000 459.467289999999990
399.868810000000000 385.868810000000000
f: 360 tv: 1 nM: 2
639.315669999999950 477.980930000000000
630.765009999999960 398.449250000000010
f: 361 tv: 0 nM: 2
408.080570000000020 459.755920000000000
396.254820000000000 386.000000000000000
f: 361 tv: 1 nM: 2
637.830630000000040 478.915309999999980
629.085820000000010 399.376860000000020
f: 362 tv: 0 nM: 2
405.438049999999980 459.964600000000020
393.915010000000000 386.084990000000000
f: 362 tv: 1 nM: 2
635.477110000000040 479.868740000000000
626.776489999999970 400.329560000000010
f: 363 tv: 0 nM: 2
402.232599999999990 460.545439999999990
391.334079999999970 386.506649999999980
f: 363 tv: 1 nM: 2
633.946170000000050 480.782989999999980
625.026979999999980 400.890289999999990
f: 364 tv: 0 nM: 2
399.192659999999990 461.518340000000020
388.143950000000020 387.361110000000000
f: 364 tv: 1 nM: 2
631.763180000000030 481.927120000000000
622.928279999999970 401.567839999999990
f: 365 tv: 0 nM: 2
396.072450000000000 461.789859999999980
385.839999999999970 387.670009999999990
f: 365 tv: 1 nM: 2
629.918519999999940 483.000000000000000
620.843259999999990 402.503719999999990
f: 366 tv: 0 nM: 2
393.278750000000000 462.039829999999990
382.518010000000000 387.761259999999990
f: 366 tv: 1 nM: 2
627.801569999999970 483.924590000000020
618.898929999999950 402.898930000000010
f: 367 tv: 0 nM: 2
390.587249999999980 462.205199999999990
379.956419999999980 388.043580000000020
f: 367 tv: 1 nM: 2
625.496279999999960 484.843290000000020
616.784300000000030 403.840730000000010
f: 368 tv: 0 nM: 2
387.456909999999990 463.000000000000000
377.182619999999990 387.904360000000000
f: 368 tv: 1 nM: 2
623.288940000000030 485.891390000000000
614.850710000000050 404.821930000000010
f: 369 tv: 0 nM: 2
384.321750000000010 463.775449999999980
374.521450000000020 388.163090000000010
f: 369 tv: 1 nM: 2
621.782960000000000 487.186039999999990
612.763429999999970 405.034060000000010
f: 370 tv: 0 nM: 2
381.089749999999980 463.944459999999990
371.497889999999980 388.993679999999980
f: 370 tv: 1 nM: 2
619.682310000000030 487.930450000000010
610.832700000000050 406.377810000000010
f: 371 tv: 0 nM: 2
378.518340000000020 463.977050000000020
368.713649999999970 389.561680000000020
f: 371 tv: 1 nM: 2
617.756840000000010 489.143980000000000
608.198359999999980 406.648349999999990
f: 372 tv: 0 nM: 2
375.583340000000020 464.989320000000020
366.000000000000000 389.745180000000000
f: 372 tv: 1 nM: 2
615.219119999999980 490.029879999999990
606.859739999999990 407.460420000000000
f: 373 tv: 0 nM: 2
372.720980000000000 465.783480000000000
363.089749999999980 389.944459999999990
f: 373 tv: 1 nM: 2
613.320309999999950 491.410160000000020
604.230099999999990 408.574279999999990
f: 374 tv: 0 nM: 2
369.953890000000000 465.788850000000020
360.685270000000000 390.082580000000010
f: 374 tv: 1 nM: 2
611.187009999999990 492.175200000000020
602.119810000000030 408.845489999999980
f: 375 tv: 0 nM: 2
366.945949999999980 466.054050000000020
357.365200000000020 389.956509999999980
f: 375 tv: 1 nM: 2
609.220580000000040 493.169130000000000
600.078309999999990 409.495000000000000
f: 376 tv: 0 nM: 2
364.095030000000010 466.721709999999970
354.686980000000010 390.577729999999970
f: 376 tv: 1 nM: 2
606.981930000000030 493.931730000000020
597.918270000000010 410.562099999999990
f: 377 tv: 0 nM: 2
360.758060000000000 467.286290000000010
351.537510000000000 390.783320000000000
f: 377 tv: 1 nM: 2
604.926019999999990 494.940159999999990
595.173099999999980 410.826930000000000
f: 378 tv: 0 nM: 2
357.808260000000020 467.716029999999990
349.119930000000010 391.046749999999970
f: 378 tv: 1 nM: 2
602.739990000000030 496.000000000000000
593.257629999999950 411.524810000000000
f: 379 tv: 0 nM: 2
354.968230000000010 467.832640000000030
346.180940000000020 391.509520000000010
f: 379 tv: 1 nM: 2
600.662659999999960 496.885280000000020
591.040219999999980 412.613650000000010
f: 380 tv: 0 nM: 2
352.000000000000000 467.912050000000020
343.350430000000020 391.752140000000000
f: 380 tv: 1 nM: 2
598.279779999999960 497.671479999999970
588.854190000000020 412.868040000000010
f: 381 tv: 0 nM: 2
349.182619999999990 468.000000000000000
340.913209999999990 391.929750000000010
f: 381 tv: 1 nM: 2
596.083859999999960 498.664429999999980
586.811400000000050 413.186860000000020
f: 382 tv: 0 nM: 2
346.164249999999980 468.210140000000020
338.649569999999980 391.752140000000000
f: 382 tv: 1 nM: 2
593.889099999999980 499.589780000000020
584.734559999999990 414.540010000000000
f: 383 tv: 0 nM: 2
343.497889999999980 469.006289999999980
335.089749999999980 391.944459999999990
f: 383 tv: 1 nM: 2
591.300349999999980 500.699650000000020
582.135499999999980 414.719359999999990
f: 384 tv: 0 nM: 2
340.299190000000010 469.065580000000010
333.000000000000000 392.126039999999990
f: 384 tv: 1 nM: 2
589.000000000000000 501.000000000000000
580.074219999999970 415.070980000000020
f: 385 tv: 0 nM: 2
337.788850000000020 469.808260000000020
330.205350000000010 392.513399999999990
f: 385 tv: 1 nM: 2
586.922789999999960 502.433839999999980
577.648010000000000 415.944090000000020
f: 386 tv: 0 nM: 2
334.634799999999980 469.965210000000010
327.230770000000010 392.321869999999990
f: 386 tv: 1 nM: 2
584.281070000000000 502.833340000000020
575.305299999999990 416.673279999999980
f: 387 tv: 0 nM: 2
332.000000000000000 470.000000000000000
324.835939999999990 392.820310000000010
f: 387 tv: 1 nM: 2
582.147159999999990 503.650510000000000
572.672180000000030 417.000000000000000
f: 388 tv: 0 nM: 2
328.910250000000020 470.055540000000010
322.395170000000010 392.858859999999990
f: 388 tv: 1 nM: 2
579.300349999999980 504.699650000000020
570.747619999999980 417.825409999999980
f: 389 tv: 0 nM: 2
326.260280000000020 470.180360000000010
319.776610000000010 393.068089999999980
f: 389 tv: 1 nM: 2
577.059880000000020 505.073939999999990
568.042479999999950 418.522890000000020
f: 390 tv: 0 nM: 2
323.263699999999970 470.358639999999980
317.234620000000010 392.869230000000020
f: 390 tv: 1 nM: 2
574.832700000000050 506.377810000000010
565.599669999999950 418.827540000000000
f: 391 tv: 0 nM: 2
320.867889999999990 470.575200000000000
314.872040000000030 393.187009999999990
f: 391 tv: 1 nM: 2
572.270809999999980 506.838140000000010
563.068729999999960 418.994840000000010
f: 392 tv: 0 nM: 2
317.656769999999990 470.881350000000000
311.997830000000020 393.321109999999980
f: 392 tv: 1 nM: 2
569.356379999999940 507.122349999999980
560.929260000000000 419.597050000000020
f: 393 tv: 0 nM: 2
315.129849999999980 470.955409999999970
309.058319999999980 393.458340000000020
f: 393 tv: 1 nM: 2
567.000000000000000 508.489140000000020
558.092769999999970 419.954410000000000
f: 394 tv: 0 nM: 2
312.299989999999980 471.493620000000020
306.762209999999980 393.424800000000000
f: 394 tv: 1 nM: 2
564.548520000000050 508.777589999999980
555.145080000000010 420.680079999999980
f: 395 tv: 0 nM: 2
309.521180000000020 471.288149999999970
304.306519999999980 393.436950000000020
f: 395 tv: 1 nM: 2
561.811709999999950 508.868679999999980
552.889459999999990 420.889459999999990
f: 396 tv: 0 nM: 2
306.916659999999980 471.316680000000020
301.834079999999970 393.205750000000020
f: 396 tv: 1 nM: 2
559.157169999999950 509.450010000000020
550.532289999999990 420.877410000000000
f: 397 tv: 0 nM: 2
304.235410000000000 471.506710000000000
299.180240000000030 393.443789999999980
f: 397 tv: 1 nM: 2
556.284359999999990 510.221859999999990
547.873410000000040 421.048430000000000
f: 398 tv: 0 nM: 2
301.254090000000020 471.274600000000020
296.638890000000000 393.000000000000000
f: 398 tv: 1 nM: 2
553.703250000000030 510.803220000000010
545.161680000000050 421.198330000000000
f: 399 tv: 0 nM: 2
298.902339999999980 470.933589999999980
294.568910000000020 392.797239999999990
f: 399 tv: 1 nM: 2
550.978089999999950 510.861940000000000
542.442930000000050 421.248319999999980
f: 400 tv: 0 nM: 2
296.516110000000030 470.858889999999970
291.453129999999990 392.800779999999970
f: 400 tv: 1 nM: 2
548.109190000000010 511.077540000000000
539.877200000000020 421.995569999999990
f: 401 tv: 0 nM: 2
293.254000000000020 470.497990000000020
289.929779999999990 392.540439999999990
f: 401 tv: 1 nM: 2
545.713870000000040 511.701810000000020
537.178769999999990 422.042730000000010
f: 402 tv: 0 nM: 2
290.712490000000000 470.308319999999980
287.141140000000010 392.395170000000010
f: 402 tv: 1 nM: 2
542.700680000000030 512.345400000000040
534.650629999999980 422.544860000000030
f: 403 tv: 0 nM: 2
288.080199999999990 470.080199999999990
284.877169999999980 391.903009999999990
f: 403 tv: 1 nM: 2
539.754879999999960 512.660160000000020
531.881899999999970 422.424829999999990
f: 404 tv: 0 nM: 2
285.830199999999990 469.919800000000010
282.730770000000010 391.927340000000020
f: 404 tv: 1 nM: 2
536.928099999999970 512.928099999999970
529.000000000000000 422.858090000000000
f: 405 tv: 0 nM: 2
283.000000000000000 470.000000000000000
280.032780000000000 391.815580000000010
f: 405 tv: 1 nM: 2
533.783019999999960 513.012569999999980
526.213380000000030 422.764340000000000
f: 406 tv: 0 nM: 2
280.598689999999980 469.844299999999980
277.551330000000010 391.765629999999990
f: 406 tv: 1 nM: 2
531.071900000000030 513.071900000000030
523.542479999999950 422.892150000000020
f: 407 tv: 0 nM: 2
277.919800000000010 469.830199999999990
275.379669999999980 391.560180000000000
f: 407 tv: 1 nM: 2
528.028140000000010 513.540650000000030
520.545169999999980 423.045169999999980
f: 408 tv: 0 nM: 2
275.683319999999980 469.320830000000000
273.258330000000000 391.141660000000000
f: 408 tv: 1 nM: 2
524.871890000000010 514.243770000000040
517.863339999999990 423.052799999999990
f: 409 tv: 0 nM: 2
272.948420000000000 468.916659999999980
271.026920000000020 390.934599999999990
f: 409 tv: 1 nM: 2
521.957520000000050 514.522889999999960
514.549870000000060 423.102809999999980
f: 410 tv: 0 nM: 2
270.737610000000020 468.605380000000030
268.717220000000000 390.491789999999980
f: 410 tv: 1 nM: 2
518.685430000000000 514.625850000000010
512.195429999999990 423.259090000000010
f: 411 tv: 0 nM: 2
268.517299999999980 468.160190000000000
267.086790000000010 390.070249999999990
f: 411 tv: 1 nM: 2
515.682800000000040 514.857790000000020
508.506289999999980 423.132079999999970
f: 412 tv: 0 nM: 2
265.385769999999980 467.885769999999980
264.730770000000010 389.833340000000020
f: 412 tv: 1 nM: 2
512.429260000000000 514.781250000000000
506.151520000000000 423.000000000000000
f: 413 tv: 0 nM: 2
263.122830000000020 467.773709999999990
262.881260000000000 389.764590000000000
f: 413 tv: 1 nM: 2
509.480650000000030 514.903199999999970
503.574369999999990 423.121829999999990
f: 414 tv: 0 nM: 2
261.048740000000010 467.625000000000000
260.867889999999990 389.258120000000020
f: 414 tv: 1 nM: 2
506.157230000000030 514.905639999999950
500.291929999999980 423.040370000000000
f: 415 tv: 0 nM: 2
258.832029999999970 466.726560000000010
258.753910000000020 388.679689999999990
f: 415 tv: 1 nM: 2
503.000000000000000 514.858089999999950
497.708070000000020 423.040370000000000
f: 416 tv: 0 nM: 2
256.730770000000010 465.978639999999980
257.000000000000000 388.000000000000000
f: 416 tv: 1 nM: 2
499.674680000000020 514.841369999999980
494.374210000000010 423.000000000000000
f: 417 tv: 0 nM: 2
254.451539999999990 465.696050000000010
255.086780000000000 387.929750000000010
f: 417 tv: 1 nM: 2
496.788209999999990 514.788210000000050
491.842769999999970 422.751590000000020
f: 418 tv: 0 nM: 2
252.268080000000000 465.406369999999980
253.278460000000000 387.510159999999980
f: 418 tv: 1 nM: 2
493.501590000000020 514.674679999999970
488.539670000000000 422.509520000000010
f: 419 tv: 0 nM: 2
250.247710000000010 464.142209999999980
251.588580000000010 386.769679999999990
f: 419 tv: 1 nM: 2
490.000000000000000 514.596800000000030
485.804599999999990 421.879300000000000
f: 420 tv: 0 nM: 2
248.345980000000000 463.819180000000020
249.913240000000000 385.956639999999990
f: 420 tv: 1 nM: 2
487.125000000000000 514.212650000000050
483.432279999999990 421.661380000000010
f: 421 tv: 0 nM: 2
246.814100000000000 462.916659999999980
248.964869999999990 385.580570000000020
f: 421 tv: 1 nM: 2
483.949189999999990 513.029480000000040
480.359530000000010 421.203919999999980
f: 422 tv: 0 nM: 2
244.910259999999990 462.055540000000010
247.321580000000010 384.314970000000020
f: 422 tv: 1 nM: 2
480.854159999999980 512.868039999999950
477.922360000000030 420.782620000000010
f: 423 tv: 0 nM: 2
243.050450000000010 461.462710000000020
246.629240000000010 384.023320000000010
f: 423 tv: 1 nM: 2
477.920380000000020 512.643310000000040
475.052160000000010 420.076689999999990
f: 424 tv: 0 nM: 2
241.658770000000000 460.068730000000020
245.109379999999990 383.747770000000000
f: 424 tv: 1 nM: 2
474.935119999999980 511.574369999999990
472.528779999999980 419.380310000000010
f: 425 tv: 0 nM: 2
240.261689999999990 459.780370000000000
244.318379999999990 382.651700000000010
f: 425 tv: 1 nM: 2
472.000000000000000 511.000000000000000
470.088959999999990 418.935580000000020
f: 426 tv: 0 nM: 2
238.964280000000000 458.720579999999980
243.089740000000010 381.944459999999990
f: 426 tv: 1 nM: 2
469.038610000000010 510.820470000000000
467.917449999999970 418.623809999999990
f: 427 tv: 0 nM: 2
238.044389999999990 457.955600000000000
242.544250000000010 381.765499999999970
f: 427 tv: 1 nM: 2
466.035280000000000 509.876469999999980
465.608830000000010 417.752929999999990
f: 428 tv: 0 nM: 2
237.035400000000010 457.650449999999980
241.348360000000010 380.758210000000020
f: 428 tv: 1 nM: 2
463.811710000000010 509.131320000000020
463.248350000000020 417.034550000000020
f: 429 tv: 0 nM: 2
236.080189999999990 456.169800000000010
241.122850000000000 380.096990000000010
f: 429 tv: 1 nM: 2
461.306460000000020 508.783880000000010
460.620909999999980 416.748350000000020
f: 430 tv: 0 nM: 2
235.303879999999990 455.885769999999980
240.877150000000000 379.903009999999990
f: 430 tv: 1 nM: 2
458.823330000000000 507.572569999999980
459.523799999999990 415.872009999999990
f: 431 tv: 0 nM: 2
234.984129999999990 454.654760000000010
240.709610000000000 379.515289999999990
f: 431 tv: 1 nM: 2
456.260800000000020 507.075620000000010
457.542329999999990 415.289980000000010
f: 432 tv: 0 nM: 2
235.000000000000000 454.000000000000000
240.461379999999990 378.745940000000020
f: 432 tv: 1 nM: 2
454.165560000000030 506.685430000000000
455.839049999999990 414.857820000000000
f: 433 tv: 0 nM: 2
234.192690000000000 453.682920000000020
240.621630000000010 378.000000000000000
f: 433 tv: 1 nM: 2
452.178130000000010 505.420650000000020
454.161290000000010 414.693539999999980
f: 434 tv: 0 nM: 2
234.488850000000010 452.162930000000020
240.261689999999990 377.780370000000000
f: 434 tv: 1 nM: 2
450.245180000000000 504.799680000000020
452.594730000000030 413.833860000000020
f: 435 tv: 0 nM: 2
234.702229999999990 451.971099999999980
240.801729999999990 377.189669999999980
f: 435 tv: 1 nM: 2
448.383330000000000 504.046969999999990
451.480650000000030 412.903230000000010
f: 436 tv: 0 nM: 2
234.849560000000000 451.650449999999980
240.927349999999990 376.072659999999980
f: 436 tv: 1 nM: 2
447.000000000000000 503.000000000000000
450.000000000000000 412.833340000000020
f: 437 tv: 0 nM: 2
235.000000000000000 450.000000000000000
241.700960000000010 376.023930000000010
f: 437 tv: 1 nM: 2
445.716119999999990 502.474179999999990
448.617279999999990 411.604949999999970
f: 438 tv: 0 nM: 2
235.502320000000000 449.719910000000030
242.063719999999990 375.656859999999990
f: 438 tv: 1 nM: 2
444.519349999999970 500.961299999999990
448.000000000000000 410.825170000000010
f: 439 tv: 0 nM: 2
236.082120000000000 448.171510000000010
243.073649999999990 374.270080000000010
f: 439 tv: 1 nM: 2
443.453030000000010 500.536929999999980
446.889950000000000 410.454680000000000
f: 440 tv: 0 nM: 2
237.269389999999990 447.756469999999980
243.863429999999990 373.905089999999970
f: 440 tv: 1 nM: 2
442.433110000000000 498.933110000000000
446.319759999999970 409.092469999999990
f: 441 tv: 0 nM: 2
237.986269999999990 446.799440000000000
244.964599999999990 373.535399999999980
f: 441 tv: 1 nM: 2
442.039640000000020 498.076230000000010
445.945859999999980 408.668790000000000
f: 442 tv: 0 nM: 2
239.314730000000000 445.917419999999990
246.047030000000010 372.309419999999990
f: 442 tv: 1 nM: 2
441.110540000000010 496.889459999999990
445.323120000000020 407.183690000000010
f: 443 tv: 0 nM: 2
240.194170000000010 444.946590000000010
247.089740000000010 371.944459999999990
f: 443 tv: 1 nM: 2
441.000000000000000 495.000000000000000
445.013890000000000 406.722230000000020
f: 444 tv: 0 nM: 2
242.000000000000000 444.000000000000000
248.265700000000010 371.727050000000020
f: 444 tv: 1 nM: 2
440.165560000000030 494.612579999999980
444.982939999999990 405.343020000000020
f: 445 tv: 0 nM: 2
243.397719999999990 443.684079999999990
249.704880000000000 370.248780000000010
f: 445 tv: 1 nM: 2
440.245180000000000 492.799680000000020
444.901729999999990 404.756899999999970
f: 446 tv: 0 nM: 2
245.000000000000000 442.113040000000010
251.206819999999990 369.802280000000000
f: 446 tv: 1 nM: 2
440.211909999999990 491.427160000000010
444.940060000000020 403.402400000000000
f: 447 tv: 0 nM: 2
246.111390000000000 441.700499999999980
253.000000000000000 369.637600000000020
f: 447 tv: 1 nM: 2
440.081700000000010 490.647060000000010
445.073939999999990 402.940159999999990
f: 448 tv: 0 nM: 2
248.042560000000010 440.643620000000000
254.198960000000000 368.735599999999980
f: 448 tv: 1 nM: 2
440.188289999999990 488.868679999999980
445.011410000000010 401.524450000000000
f: 449 tv: 0 nM: 2
249.935000000000000 439.745000000000000
256.081729999999990 368.081729999999990
f: 449 tv: 1 nM: 2
440.069979999999990 488.187709999999980
445.131959999999990 400.854159999999980
f: 450 tv: 0 nM: 2
251.944760000000000 438.956390000000000
257.840910000000010 367.608580000000020
f: 450 tv: 1 nM: 2
440.749120000000000 486.796170000000020
445.482939999999990 400.180880000000000
f: 451 tv: 0 nM: 2
253.720290000000010 438.131190000000000
259.180940000000020 366.671420000000010
f: 451 tv: 1 nM: 2
440.980770000000010 486.026920000000020
445.641939999999980 399.012909999999980
f: 452 tv: 0 nM: 2
255.326380000000000 437.766210000000000
261.060270000000000 366.198669999999990
f: 452 tv: 1 nM: 2
441.233090000000000 484.669040000000000
446.185000000000000 398.644990000000010
f: 453 tv: 0 nM: 2
256.567929999999990 437.296200000000000
262.782899999999980 366.041659999999980
f: 453 tv: 1 nM: 2
441.250000000000000 483.221619999999970
446.705379999999990 397.309750000000010
f: 454 tv: 0 nM: 2
258.705199999999990 436.228760000000020
264.457949999999980 365.761689999999990
f: 454 tv: 1 nM: 2
442.000000000000000 482.698669999999990
447.026209999999990 396.959780000000020
f: 455 tv: 0 nM: 2
260.084990000000000 435.915010000000000
266.049989999999980 365.334200000000010
f: 455 tv: 1 nM: 2
442.112849999999980 481.404510000000020
447.398590000000010 396.430079999999980
f: 456 tv: 0 nM: 2
262.048979999999970 435.621120000000020
268.053990000000000 364.957400000000010
f: 456 tv: 1 nM: 2
443.031679999999990 480.778169999999990
447.916110000000000 395.261750000000010
f: 457 tv: 0 nM: 2
263.955570000000020 434.733340000000000
270.018039999999980 364.399479999999980
f: 457 tv: 1 nM: 2
443.128969999999980 479.894839999999990
448.826930000000000 395.026209999999990
f: 458 tv: 0 nM: 2
266.111940000000000 434.084560000000010
271.523379999999970 364.079439999999980
f: 458 tv: 1 nM: 2
444.085019999999990 478.812929999999990
449.285219999999980 394.829900000000010
f: 459 tv: 0 nM: 2
268.131190000000000 433.868810000000000
273.512270000000000 363.781859999999990
f: 459 tv: 1 nM: 2
444.723880000000010 478.410460000000000
449.748260000000020 394.458039999999980
f: 460 tv: 0 nM: 2
269.935000000000000 433.670009999999990
275.098140000000000 363.869170000000000
f: 460 tv: 1 nM: 2
444.970370000000000 477.723329999999980
450.801420000000010 393.680850000000020
f: 461 tv: 0 nM: 2
272.109190000000010 433.000000000000000
277.537690000000000 363.630650000000000
f: 461 tv: 1 nM: 2
445.563840000000030 476.776610000000010
451.073939999999990 392.940159999999990
f: 462 tv: 0 nM: 2
273.888890000000000 432.809939999999980
278.844020000000000 363.674320000000020
f: 462 tv: 1 nM: 2
446.694669999999970 475.907780000000000
452.660709999999990 392.660709999999990
f: 463 tv: 0 nM: 2
275.830660000000020 432.212370000000020
280.657130000000000 363.480959999999980
f: 463 tv: 1 nM: 2
447.073939999999990 474.940159999999990
453.042599999999990 392.661099999999980
f: 464 tv: 0 nM: 2
277.765019999999990 431.915010000000000
282.652620000000010 362.957890000000020
f: 464 tv: 1 nM: 2
448.301789999999980 474.612489999999980
453.965700000000030 392.155239999999990
f: 465 tv: 0 nM: 2
279.886349999999990 431.714659999999980
284.532620000000010 362.815220000000010
f: 465 tv: 1 nM: 2
448.883670000000000 473.861240000000010
454.907130000000000 391.157130000000000
f: 466 tv: 0 nM: 2
282.000000000000000 431.047480000000010
286.638089999999980 362.233340000000000
f: 466 tv: 1 nM: 2
449.734379999999990 472.873260000000020
455.317540000000010 390.870180000000000
f: 467 tv: 0 nM: 2
284.100010000000000 430.835300000000020
288.265629999999990 362.088529999999990
f: 467 tv: 1 nM: 2
450.829250000000000 472.000000000000000
456.720370000000000 390.535190000000000
f: 468 tv: 0 nM: 2
286.081880000000010 430.809939999999980
290.166659999999980 362.000000000000000
f: 468 tv: 1 nM: 2
451.256320000000020 471.794130000000000
457.655759999999990 390.090390000000010
f: 469 tv: 0 nM: 2
288.173459999999980 429.846920000000010
292.084990000000000 361.915010000000000
f: 469 tv: 1 nM: 2
452.933200000000000 470.528619999999990
458.975550000000000 389.430450000000010
f: 470 tv: 0 nM: 2
290.184779999999990 429.614140000000020
294.190949999999990 361.801510000000010
f: 470 tv: 1 nM: 2
454.327150000000020 469.880650000000000
459.893620000000000 389.000000000000000
f: 471 tv: 0 nM: 2
292.157739999999990 428.877990000000010
296.047970000000020 361.608580000000020
f: 471 tv: 1 nM: 2
454.868319999999980 469.074430000000010
460.908079999999980 388.713230000000010
f: 472 tv: 0 nM: 2
294.544429999999980 428.827789999999990
298.217739999999990 361.491940000000000
f: 472 tv: 1 nM: 2
456.515870000000010 468.238099999999970
462.699220000000030 388.281250000000000
f: 473 tv: 0 nM: 2
297.084960000000020 428.173220000000010
300.242680000000010 361.058470000000000
f: 473 tv: 1 nM: 2
457.165280000000000 467.727260000000000
463.153990000000020 387.601990000000000
f: 474 tv: 0 nM: 2
298.990630000000010 427.621890000000010
303.000000000000000 360.583739999999980
f: 474 tv: 1 nM: 2
458.800779999999970 466.546879999999990
464.647800000000020 386.888669999999990
f: 475 tv: 0 nM: 2
301.293549999999980 427.090329999999990
305.074520000000010 360.112979999999990
f: 475 tv: 1 nM: 2
459.432770000000000 465.827729999999970
465.437500000000000 385.980470000000030
f: 476 tv: 0 nM: 2
303.285250000000020 426.899319999999990
306.424159999999970 359.969119999999980
f: 476 tv: 1 nM: 2
461.000000000000000 464.000000000000000
466.936039999999990 385.598850000000030
f: 477 tv: 0 nM: 2
305.788050000000000 426.081509999999980
308.288450000000010 359.546690000000010
f: 477 tv: 1 nM: 2
462.451320000000010 463.778750000000000
468.503719999999990 384.843290000000020
f: 478 tv: 0 nM: 2
308.000000000000000 425.000000000000000
311.000000000000000 358.899990000000000
f: 478 tv: 1 nM: 2
463.086790000000010 462.070249999999990
469.238769999999990 384.016329999999980
f: 479 tv: 0 nM: 2
310.000000000000000 424.839510000000020
312.848480000000000 358.212130000000000
f: 479 tv: 1 nM: 2
464.722870000000000 461.001950000000020
470.768520000000020 383.120360000000010
f: 480 tv: 0 nM: 2
312.153079999999990 423.826540000000020
314.640319999999970 357.589290000000010
f: 480 tv: 1 nM: 2
466.157649999999990 459.914429999999980
471.674559999999990 381.959049999999990
f: 481 tv: 0 nM: 2
314.319279999999990 423.000000000000000
317.031040000000020 356.986210000000030
f: 481 tv: 1 nM: 2
467.172480000000010 458.579470000000010
473.147060000000010 381.077209999999980
f: 482 tv: 0 nM: 2
317.461029999999990 422.811680000000020
318.922419999999990 356.824709999999980
f: 482 tv: 1 nM: 2
468.968230000000010 457.705510000000000
474.823519999999970 379.983180000000000
f: 483 tv: 0 nM: 2
319.331570000000000 421.515780000000010
321.574070000000010 355.608459999999980
f: 483 tv: 1 nM: 2
470.451320000000010 455.840700000000030
475.882720000000010 379.020570000000020
f: 484 tv: 0 nM: 2
320.922419999999990 420.824709999999980
323.418240000000030 354.924530000000000
f: 484 tv: 1 nM: 2
471.194459999999990 454.706360000000020
477.086790000000010 377.929750000000010
f: 485 tv: 0 nM: 2
323.825130000000000 419.734980000000010
325.316860000000020 354.508730000000010
f: 485 tv: 1 nM: 2
472.696109999999980 453.790959999999980
478.719699999999990 376.791659999999980
f: 486 tv: 0 nM: 2
325.601960000000020 418.773039999999980
327.489899999999980 353.707060000000010
f: 486 tv: 1 nM: 2
474.331149999999980 451.958340000000020
479.919800000000010 375.830199999999990
f: 487 tv: 0 nM: 2
328.030880000000020 417.946620000000000
329.449369999999990 353.088619999999990
f: 487 tv: 1 nM: 2
475.127659999999990 450.482970000000020
481.049260000000000 374.606049999999980
f: 488 tv: 0 nM: 2
329.790129999999980 417.000000000000000
331.173800000000030 352.647060000000010
f: 488 tv: 1 nM: 2
476.651369999999990 449.573399999999990
482.649569999999980 373.752140000000000
f: 489 tv: 0 nM: 2
331.925720000000010 416.339999999999970
333.036839999999980 351.326320000000010
f: 489 tv: 1 nM: 2
477.615909999999990 447.838619999999990
483.575010000000020 372.504180000000020
f: 490 tv: 0 nM: 2
334.000000000000000 415.000000000000000
334.432099999999990 350.944459999999990
f: 490 tv: 1 nM: 2
479.252169999999980 446.252169999999980
485.209749999999990 371.722469999999990
f: 491 tv: 0 nM: 2
336.057920000000020 414.795750000000000
336.693820000000020 350.148869999999990
f: 491 tv: 1 nM: 2
480.752259999999980 445.603610000000000
486.697999999999980 370.238009999999970
f: 492 tv: 0 nM: 2
338.244390000000010 413.356749999999980
339.211430000000010 349.448579999999990
f: 492 tv: 1 nM: 2
482.000000000000000 444.000000000000000
488.275240000000000 369.779819999999970
f: 493 tv: 0 nM: 2
340.157739999999990 412.877990000000010
341.471340000000000 349.047759999999980
f: 493 tv: 1 nM: 2
483.344910000000030 443.446750000000010
489.317990000000010 368.634000000000010
f: 494 tv: 0 nM: 2
342.017969999999990 412.535919999999980
343.016480000000000 347.906589999999990
f: 494 tv: 1 nM: 2
484.982599999999990 441.869570000000010
490.859919999999990 367.691800000000000
f: 495 tv: 0 nM: 2
344.185299999999980 411.414699999999980
344.500000000000000 347.663050000000000
f: 495 tv: 1 nM: 2
486.024200000000010 440.690859999999990
492.539670000000000 366.781740000000010
f: 496 tv: 0 nM: 2
346.538970000000010 411.000000000000000
347.680729999999980 347.000000000000000
f: 496 tv: 1 nM: 2
487.873200000000000 439.799039999999990
493.761480000000010 365.834870000000020
f: 497 tv: 0 nM: 2
348.165619999999990 410.734379999999990
349.680729999999980 347.000000000000000
f: 497 tv: 1 nM: 2
489.142850000000010 439.376190000000010
495.013150000000000 365.425450000000010
f: 498 tv: 0 nM: 2
350.299989999999980 409.905550000000010
350.708590000000020 346.883420000000000
f: 498 tv: 1 nM: 2
490.877169999999980 437.903009999999990
496.884160000000010 364.436980000000010
f: 499 tv: 0 nM: 2
352.102420000000000 409.078309999999990
352.582490000000010 345.937500000000000
f: 499 tv: 1 nM: 2
491.885710000000020 437.728580000000020
498.598689999999980 363.844299999999980
f: 500 tv: 0 nM: 2
354.107599999999990 409.082269999999990
354.244509999999990 345.711549999999990
f: 500 tv: 1 nM: 2
493.684910000000000 436.700530000000010
500.080199999999990 363.830199999999990
f: 501 tv: 0 nM: 2
356.057920000000020 408.795750000000000
356.238890000000030 345.511109999999970
f: 501 tv: 1 nM: 2
495.217100000000020 435.958340000000020
501.609530000000010 363.561890000000010
f: 502 tv: 0 nM: 2
358.057920000000020 408.795750000000000
358.103670000000020 345.097559999999990
f: 502 tv: 1 nM: 2
496.836459999999990 435.392519999999990
503.128049999999970 362.343509999999980
f: 503 tv: 0 nM: 2
360.194000000000020 408.049190000000010
360.000000000000000 344.839510000000020
f: 503 tv: 1 nM: 2
498.266509999999980 434.308960000000010
505.000000000000000 362.000000000000000
f: 504 tv: 0 nM: 2
362.139529999999980 408.220919999999980
361.842260000000010 344.877990000000010
f: 504 tv: 1 nM: 2
500.081729999999990 433.918270000000010
506.598689999999980 361.844299999999980
f: 505 tv: 0 nM: 2
363.771939999999970 408.172520000000020
363.734739999999990 344.954250000000000
f: 505 tv: 1 nM: 2
501.953890000000000 433.788850000000020
508.717409999999970 361.673920000000010
f: 506 tv: 0 nM: 2
365.578430000000030 407.137270000000000
365.567900000000010 344.944459999999990
f: 506 tv: 1 nM: 2
503.351350000000020 433.621609999999980
510.000000000000000 361.745180000000000
f: 507 tv: 0 nM: 2
367.791409999999980 407.162570000000020
366.789120000000030 344.914980000000010
f: 507 tv: 1 nM: 2
505.287870000000000 433.101009999999970
511.990419999999970 361.720090000000030
f: 508 tv: 0 nM: 2
368.709780000000020 407.520109999999990
368.265260000000010 344.954250000000000
f: 508 tv: 1 nM: 2
506.810670000000020 432.601929999999980
513.904660000000040 361.435580000000020
f: 509 tv: 0 nM: 2
370.000000000000000 407.000000000000000
369.899990000000000 344.835300000000020
f: 509 tv: 1 nM: 2
508.782899999999980 432.041659999999980
515.185610000000000 361.375549999999980
f: 510 tv: 0 nM: 2
371.795439999999990 407.238650000000010
371.734739999999990 344.954250000000000
f: 510 tv: 1 nM: 2
510.166659999999980 432.000000000000000
517.052249999999960 361.361359999999990
f: 511 tv: 0 nM: 2
373.552340000000020 407.616269999999990
373.357939999999990 345.028410000000010
f: 511 tv: 1 nM: 2
512.000000000000000 431.745180000000000
518.826659999999950 360.793340000000000
f: 512 tv: 0 nM: 2
374.587220000000000 407.331390000000000
374.239350000000000 345.558499999999980
f: 512 tv: 1 nM: 2
513.750000000000000 431.750000000000000
521.004209999999940 360.023010000000000
f: 513 tv: 0 nM: 2
376.081819999999990 408.303040000000010
376.027159999999980 345.744570000000010
f: 513 tv: 1 nM: 2
515.681820000000020 431.889950000000000
522.876710000000000 360.363009999999970
f: 514 tv: 0 nM: 2
377.613339999999990 408.546659999999970
377.075740000000000 345.813139999999980
f: 514 tv: 1 nM: 2
517.397699999999990 431.684079999999990
524.634950000000000 360.785399999999980
f: 515 tv: 0 nM: 2
378.609680000000030 408.696779999999990
378.067720000000010 345.911470000000010
f: 515 tv: 1 nM: 2
519.206850000000030 431.702270000000000
526.448179999999980 360.808560000000000
f: 516 tv: 0 nM: 2
380.000000000000000 408.839510000000020
379.974150000000010 346.543090000000010
f: 516 tv: 1 nM: 2
521.094600000000010 431.756739999999980
528.656250000000000 360.678560000000000
f: 517 tv: 0 nM: 2
381.031920000000010 408.886540000000020
380.157739999999990 346.877990000000010
f: 517 tv: 1 nM: 2
523.140080000000010 431.756469999999980
530.456599999999980 361.289949999999980
f: 518 tv: 0 nM: 2
382.057920000000020 409.204250000000000
381.845919999999980 346.880800000000020
f: 518 tv: 1 nM: 2
524.960199999999990 431.792019999999980
532.073179999999980 361.651209999999990
f: 519 tv: 0 nM: 2
382.866210000000020 409.401400000000020
382.211760000000030 346.923520000000000
f: 519 tv: 1 nM: 2
526.587040000000000 432.118319999999980
534.046140000000040 361.788850000000020
f: 520 tv: 0 nM: 2
384.003109999999990 410.217409999999970
383.809140000000010 347.604829999999990
f: 520 tv: 1 nM: 2
527.909790000000040 432.311860000000020
535.973690000000030 361.746399999999990
f: 521 tv: 0 nM: 2
385.000000000000000 410.892850000000010
384.203610000000030 347.796389999999970
f: 521 tv: 1 nM: 2
529.963070000000020 432.522159999999990
537.617129999999970 361.761259999999990
f: 522 tv: 0 nM: 2
385.734739999999990 410.954250000000000
385.225799999999990 348.231170000000020
f: 522 tv: 1 nM: 2
531.954100000000040 433.469389999999980
539.502259999999980 361.881680000000020
f: 523 tv: 0 nM: 2
385.970059999999990 411.038909999999990
386.100010000000000 348.835300000000020
f: 523 tv: 1 nM: 2
533.888609999999970 433.626250000000030
541.278749999999950 362.039829999999990
f: 524 tv: 0 nM: 2
387.087220000000000 411.860470000000020
386.319279999999990 349.000000000000000
f: 524 tv: 1 nM: 2
535.652410000000030 433.857149999999990
543.177980000000050 362.648320000000010
f: 525 tv: 0 nM: 2
388.000000000000000 412.753019999999990
387.790129999999980 349.000000000000000
f: 525 tv: 1 nM: 2
537.415889999999990 433.956819999999990
545.169490000000000 362.970340000000020
f: 526 tv: 0 nM: 2
388.157739999999990 412.877990000000010
387.979580000000000 349.826540000000020
f: 526 tv: 1 nM: 2
539.031860000000050 434.487730000000000
546.762629999999940 362.947479999999980
f: 527 tv: 0 nM: 2
388.392850000000010 413.524720000000000
388.266300000000000 350.184779999999990
f: 527 tv: 1 nM: 2
540.941469999999980 435.603610000000000
549.217099999999960 363.861850000000000
f: 528 tv: 0 nM: 2
389.789640000000020 414.399380000000010
389.842260000000010 350.877990000000010
f: 528 tv: 1 nM: 2
542.872740000000020 435.801330000000010
551.089720000000060 363.944459999999990
f: 529 tv: 0 nM: 2
390.000000000000000 414.839510000000020
389.948910000000010 351.341400000000020
f: 529 tv: 1 nM: 2
544.590270000000030 436.252320000000000
553.000000000000000 364.000000000000000
f: 530 tv: 0 nM: 2
390.171420000000010 415.305729999999980
390.495150000000020 351.936890000000010
f: 530 tv: 1 nM: 2
546.278080000000050 436.757659999999990
554.803279999999970 364.659850000000010
f: 531 tv: 0 nM: 2
390.506590000000020 416.302640000000000
391.603360000000010 352.561460000000010
f: 531 tv: 1 nM: 2
548.046140000000040 437.788850000000020
556.697139999999990 365.258120000000020
f: 532 tv: 0 nM: 2
391.567900000000010 416.944459999999990
391.734739999999990 352.954250000000000
f: 532 tv: 1 nM: 2
550.000000000000000 437.833340000000020
558.877140000000050 365.903009999999990
f: 533 tv: 0 nM: 2
392.044649999999990 417.122009999999990
391.920320000000000 353.233520000000000
f: 533 tv: 1 nM: 2
551.775510000000050 438.346920000000010
560.910279999999940 365.944459999999990
f: 534 tv: 0 nM: 2
392.011630000000030 418.395359999999980
392.336950000000000 353.500000000000000
f: 534 tv: 1 nM: 2
553.953129999999990 439.479159999999980
562.849180000000050 366.472230000000020
f: 535 tv: 0 nM: 2
392.157739999999990 418.877990000000010
393.131959999999990 353.914370000000020
f: 535 tv: 1 nM: 2
555.744199999999980 439.899990000000000
564.395319999999970 367.019229999999990
f: 536 tv: 0 nM: 2
392.317349999999980 419.026950000000000
394.000000000000000 354.753019999999990
f: 536 tv: 1 nM: 2
557.366210000000020 440.041659999999980
566.613650000000010 367.535129999999980
f: 537 tv: 0 nM: 2
393.442870000000030 420.114289999999980
394.000000000000000 355.297880000000020
f: 537 tv: 1 nM: 2
559.100890000000050 441.518340000000020
568.696109999999980 367.885769999999980
f: 538 tv: 0 nM: 2
393.472719999999980 420.936370000000010
394.302090000000020 355.656250000000000
f: 538 tv: 1 nM: 2
561.000000000000000 441.685850000000020
570.910279999999940 368.055540000000010
f: 539 tv: 0 nM: 2
393.669559999999990 421.221250000000000
394.494930000000010 356.085849999999990
f: 539 tv: 1 nM: 2
562.927370000000000 442.072659999999980
572.491940000000000 368.915309999999980
f: 540 tv: 0 nM: 2
393.846920000000010 421.826540000000020
395.567900000000010 356.944459999999990
f: 540 tv: 1 nM: 2
564.865109999999960 443.100010000000000
574.687500000000000 369.246089999999980
f: 541 tv: 0 nM: 2
393.899990000000000 422.835300000000020
395.952029999999980 357.608580000000020
f: 541 tv: 1 nM: 2
566.717409999999970 443.673920000000010
576.649599999999960 369.846160000000000
f: 542 tv: 0 nM: 2
394.051089999999990 423.422059999999990
396.046110000000000 357.788850000000020
f: 542 tv: 1 nM: 2
568.161129999999960 443.926539999999990
578.756229999999960 369.929750000000010
f: 543 tv: 0 nM: 2
394.000000000000000 424.000000000000000
396.476319999999990 357.902620000000010
f: 543 tv: 1 nM: 2
570.147339999999990 445.049100000000010
580.753839999999970 370.634610000000010
f: 544 tv: 0 nM: 2
394.211760000000030 424.923520000000000
397.093570000000000 358.534760000000010
f: 544 tv: 1 nM: 2
572.126219999999990 445.873809999999990
582.742550000000050 371.022400000000000
f: 545 tv: 0 nM: 2
395.000000000000000 425.538090000000010
397.782260000000010 359.271520000000010
f: 545 tv: 1 nM: 2
574.730770000000010 445.927340000000020
584.617190000000050 371.246089999999980
f: 546 tv: 0 nM: 2
395.623659999999970 426.215059999999990
398.065000000000000 359.745000000000000
f: 546 tv: 1 nM: 2
576.320190000000030 447.052640000000000
587.086789999999950 371.805790000000000
f: 547 tv: 0 nM: 2
396.000000000000000 426.753019999999990
398.476620000000030 360.079439999999980
f: 547 tv: 1 nM: 2
578.451360000000020 447.778750000000000
589.063480000000030 372.170619999999990
f: 548 tv: 0 nM: 2
396.048979999999970 427.621120000000020
399.468140000000010 360.507360000000010
f: 548 tv: 1 nM: 2
580.310240000000020 448.024569999999980
591.094730000000030 372.647740000000000
f: 549 tv: 0 nM: 2
395.988040000000010 428.727539999999980
399.800509999999970 361.573240000000000
f: 549 tv: 1 nM: 2
581.905819999999950 448.429959999999990
593.021970000000010 373.230009999999990
f: 550 tv: 0 nM: 2
396.920779999999980 429.074250000000010
400.046110000000000 361.788850000000020
f: 550 tv: 1 nM: 2
584.765380000000050 449.712710000000020
595.574769999999940 373.365389999999990
f: 551 tv: 0 nM: 2
397.790799999999990 429.576540000000020
401.000000000000000 361.912840000000020
f: 551 tv: 1 nM: 2
586.823549999999950 449.873960000000010
598.000000000000000 373.937770000000000
f: 552 tv: 0 nM: 2
398.000000000000000 430.000000000000000
401.708559999999980 362.534760000000010
f: 552 tv: 1 nM: 2
589.045650000000020 450.406520000000000
600.653869999999980 374.473079999999980
f: 553 tv: 0 nM: 2
398.109190000000010 431.000000000000000
401.904630000000000 363.435580000000020
f: 553 tv: 1 nM: 2
591.030520000000020 451.209349999999970
602.765009999999960 374.765040000000000
f: 554 tv: 0 nM: 2
398.799989999999980 431.642850000000010
402.799989999999980 363.642850000000010
f: 554 tv: 1 nM: 2
593.303890000000020 451.790959999999980
604.848449999999960 375.277559999999990
f: 555 tv: 0 nM: 2
399.420779999999980 432.316829999999980
403.454130000000020 363.862399999999980
f: 555 tv: 1 nM: 2
595.176450000000050 452.016820000000000
607.042969999999970 375.437500000000000
f: 556 tv: 0 nM: 2
399.890809999999990 433.000000000000000
404.000000000000000 364.000000000000000
f: 556 tv: 1 nM: 2
597.864870000000000 452.621609999999980
609.625000000000000 375.548070000000000
f: 557 tv: 0 nM: 2
400.103819999999980 433.232239999999990
404.702180000000000 364.815220000000010
f: 557 tv: 1 nM: 2
600.129329999999980 453.318969999999980
612.629209999999940 375.976679999999990
f: 558 tv: 0 nM: 2
400.540860000000010 433.824520000000010
405.916659999999980 365.163970000000010
f: 558 tv: 1 nM: 2
602.743709999999960 453.794130000000000
614.905330000000050 375.952670000000010
f: 559 tv: 0 nM: 2
401.071779999999990 434.353970000000000
406.063719999999990 365.656859999999990
f: 559 tv: 1 nM: 2
604.823549999999950 453.873960000000010
617.147640000000020 376.183069999999990
f: 560 tv: 0 nM: 2
402.000000000000000 435.297880000000020
407.155980000000000 365.674320000000020
f: 560 tv: 1 nM: 2
606.993770000000040 454.070530000000020
619.405030000000010 376.474789999999980
f: 561 tv: 0 nM: 2
402.131190000000000 435.868810000000000
407.953890000000000 365.788850000000020
f: 561 tv: 1 nM: 2
609.130800000000020 454.561519999999970
622.606080000000020 376.632569999999990
f: 562 tv: 0 nM: 2
403.314730000000000 435.997770000000000
408.817380000000010 366.000000000000000
f: 562 tv: 1 nM: 2
612.032040000000050 455.258550000000010
624.910579999999980 376.742709999999990
f: 563 tv: 0 nM: 2
403.946010000000000 436.957400000000010
409.671719999999990 366.838379999999970
f: 563 tv: 1 nM: 2
614.520509999999940 455.516390000000000
627.204219999999960 376.971380000000010
f: 564 tv: 0 nM: 2
404.095370000000000 437.435580000000020
410.534389999999970 367.295869999999980
f: 564 tv: 1 nM: 2
616.877140000000050 455.903009999999990
630.681820000000020 377.238650000000010
f: 565 tv: 0 nM: 2
404.941440000000000 437.720730000000000
411.185850000000020 367.685850000000020
f: 565 tv: 1 nM: 2
619.176450000000050 456.126039999999990
632.800719999999960 377.083340000000020
f: 566 tv: 0 nM: 2
405.873809999999990 437.964290000000010
412.587249999999980 367.794800000000010
f: 566 tv: 1 nM: 2
621.466189999999980 456.691739999999980
635.150020000000040 377.292300000000010
f: 567 tv: 0 nM: 2
406.145840000000020 439.479159999999980
413.217100000000020 367.958340000000020
f: 567 tv: 1 nM: 2
624.527770000000030 457.198420000000000
638.621089999999980 377.632810000000010
f: 568 tv: 0 nM: 2
407.192659999999990 439.811919999999990
414.163360000000010 368.445560000000000
f: 568 tv: 1 nM: 2
626.987849999999980 457.840089999999980
641.149170000000030 378.000000000000000
f: 569 tv: 0 nM: 2
407.835240000000000 440.676150000000010
415.218900000000020 369.368650000000000
f: 569 tv: 1 nM: 2
629.305299999999990 457.907780000000000
643.643370000000000 378.416080000000020
f: 570 tv: 0 nM: 2
408.942870000000030 441.376190000000010
416.522220000000000 369.662230000000020
f: 570 tv: 1 nM: 2
632.716609999999950 458.406889999999980
646.898929999999950 378.764189999999990
f: 571 tv: 0 nM: 2
409.314730000000000 441.837069999999980
417.502230000000000 369.819180000000020
f: 571 tv: 1 nM: 2
634.938970000000040 459.218509999999980
649.250000000000000 378.750000000000000
f: 572 tv: 0 nM: 2
409.859379999999990 442.442720000000010
418.790250000000010 370.023320000000010
f: 572 tv: 1 nM: 2
637.315669999999950 459.887729999999980
652.409610000000040 378.761990000000030
f: 573 tv: 0 nM: 2
411.110840000000000 443.337249999999980
419.436429999999970 370.762729999999980
f: 573 tv: 1 nM: 2
640.612300000000000 459.959749999999990
655.000000000000000 379.000000000000000
f: 574 tv: 0 nM: 2
411.953890000000000 443.788850000000020
420.941800000000000 371.773709999999990
f: 574 tv: 1 nM: 2
643.079529999999980 460.575740000000000
657.748290000000000 379.299649999999990
f: 575 tv: 0 nM: 2
413.089749999999980 444.055540000000010
421.953890000000000 371.788850000000020
f: 575 tv: 1 nM: 2
646.016169999999990 461.123470000000000
660.784670000000010 379.588010000000000
f: 576 tv: 0 nM: 2
413.936280000000010 445.490200000000020
423.378390000000020 372.000000000000000
f: 576 tv: 1 nM: 2
648.782169999999950 461.804989999999980
663.558589999999980 380.351650000000010
f: 577 tv: 0 nM: 2
415.017400000000010 445.869570000000010
424.919490000000000 372.525420000000000
f: 577 tv: 1 nM: 2
651.098389999999990 462.092379999999990
666.831480000000060 380.690740000000010
f: 578 tv: 0 nM: 2
415.935000000000000 446.255000000000000
425.936950000000020 373.189180000000020
f: 578 tv: 1 nM: 2
654.589349999999970 462.633089999999980
669.656680000000050 380.642609999999990
f: 579 tv: 0 nM: 2
417.243200000000000 447.479550000000020
427.349179999999990 373.543400000000020
f: 579 tv: 1 nM: 2
656.979919999999990 462.896000000000020
672.771910000000050 380.771909999999990
f: 580 tv: 0 nM: 2
418.552190000000000 447.804350000000000
429.000000000000000 374.000000000000000
f: 580 tv: 1 nM: 2
659.656920000000010 463.167880000000030
675.178040000000010 381.041380000000000
f: 581 tv: 0 nM: 2
419.658750000000000 447.954990000000010
430.823519999999970 374.016820000000000
f: 581 tv: 1 nM: 2
662.987849999999980 463.840089999999980
678.660459999999940 381.126860000000020
f: 582 tv: 0 nM: 2
420.845610000000020 448.423949999999990
431.912320000000020 374.440769999999990
f: 582 tv: 1 nM: 2
665.382569999999990 464.020230000000030
681.221369999999980 381.175259999999980
f: 583 tv: 0 nM: 2
422.486719999999990 449.725680000000010
433.577729999999970 375.077729999999970
f: 583 tv: 1 nM: 2
668.843259999999990 464.503719999999990
684.455990000000040 381.455989999999990
f: 584 tv: 0 nM: 2
423.234649999999990 449.809199999999980
434.803440000000020 375.204189999999980
f: 584 tv: 1 nM: 2
671.250000000000000 464.750000000000000
687.056950000000030 381.656589999999990
f: 585 tv: 0 nM: 2
424.927340000000020 450.072659999999980
436.777069999999980 375.835420000000000
f: 585 tv: 1 nM: 2
674.660459999999940 464.873139999999980
690.532960000000000 381.758240000000000
f: 586 tv: 0 nM: 2
426.495909999999980 451.172120000000010
438.629239999999980 375.976679999999990
f: 586 tv: 1 nM: 2
677.118590000000040 465.034670000000010
693.322390000000040 382.150570000000020
f: 587 tv: 0 nM: 2
427.617129999999970 451.635130000000000
440.347050000000020 376.093599999999980
f: 587 tv: 1 nM: 2
680.281740000000010 465.214290000000010
696.881589999999960 382.298859999999990
f: 588 tv: 0 nM: 2
429.176480000000030 451.873960000000010
441.610470000000020 376.668549999999980
f: 588 tv: 1 nM: 2
682.899229999999990 465.391790000000010
699.363950000000050 382.636019999999970
f: 589 tv: 0 nM: 2
431.000000000000000 452.000000000000000
443.250000000000000 376.750000000000000
f: 589 tv: 1 nM: 2
686.600770000000010 465.302280000000000
703.044800000000010 382.347019999999990
f: 590 tv: 0 nM: 2
432.645840000000020 452.381959999999990
445.138890000000000 377.031740000000010
f: 590 tv: 1 nM: 2
688.941709999999940 465.422939999999980
706.254270000000020 382.064849999999980
f: 591 tv: 0 nM: 2
434.423920000000010 452.745670000000020
447.067470000000010 377.301580000000000
f: 591 tv: 1 nM: 2
692.554499999999960 465.407899999999980
709.026430000000000 381.515109999999990
f: 592 tv: 0 nM: 2
435.746550000000010 453.380190000000030
449.021999999999990 377.273990000000030
f: 592 tv: 1 nM: 2
694.917910000000010 465.369419999999990
712.806150000000000 381.661220000000010
f: 593 tv: 0 nM: 2
437.653140000000010 453.815310000000010
451.072880000000000 377.730770000000010
f: 593 tv: 1 nM: 2
698.627870000000030 465.433200000000000
715.713010000000050 381.505280000000030
f: 594 tv: 0 nM: 2
439.303890000000020 453.790959999999980
452.969879999999990 377.795169999999980
f: 594 tv: 1 nM: 2
701.559259999999990 465.329619999999980
718.940119999999980 381.073939999999990
f: 595 tv: 0 nM: 2
441.336180000000010 454.155329999999990
455.000000000000000 377.861789999999980
f: 595 tv: 1 nM: 2
704.933840000000030 465.294130000000000
722.172419999999990 381.220700000000020
f: 596 tv: 0 nM: 2
443.199610000000010 454.812009999999990
457.000000000000000 378.000000000000000
f: 596 tv: 1 nM: 2
708.627870000000030 465.333980000000000
725.041380000000000 380.973020000000020
f: 597 tv: 0 nM: 2
445.267490000000010 455.409449999999990
458.913209999999990 378.070249999999990
f: 597 tv: 1 nM: 2
711.755130000000010 465.369390000000010
729.047850000000040 380.980500000000010
f: 598 tv: 0 nM: 2
447.209749999999990 455.832640000000030
461.051510000000010 378.730930000000000
f: 598 tv: 1 nM: 2
714.978209999999990 465.412719999999980
732.337769999999980 380.940400000000010
f: 599 tv: 0 nM: 2
449.182619999999990 456.095640000000000
463.042599999999990 378.972230000000020
f: 599 tv: 1 nM: 2
718.638919999999980 465.464810000000000
735.836609999999950 381.000000000000000
f: 600 tv: 0 nM: 2
451.194000000000020 457.037989999999980
465.119230000000020 379.323089999999980
f: 600 tv: 1 nM: 2
722.048520000000050 465.996280000000010
739.000000000000000 381.000000000000000
f: 601 tv: 0 nM: 2
453.301269999999990 457.638060000000000
467.176480000000030 379.873960000000010
f: 601 tv: 1 nM: 2
725.099299999999970 466.177309999999980
742.431400000000050 380.931370000000020
f: 602 tv: 0 nM: 2
455.260310000000000 457.946289999999980
469.176480000000030 379.873960000000010
f: 602 tv: 1 nM: 2
728.922789999999960 466.433839999999980
745.568599999999950 381.068629999999980
f: 603 tv: 0 nM: 2
457.374019999999970 458.711239999999980
471.349240000000010 380.318690000000000
f: 603 tv: 1 nM: 2
732.607120000000010 466.652249999999980
748.597290000000040 381.010069999999980
f: 604 tv: 0 nM: 2
459.574799999999980 459.365389999999990
473.543639999999980 380.777769999999980
f: 604 tv: 1 nM: 2
735.560790000000000 466.734379999999990
752.417239999999990 381.147740000000000
f: 605 tv: 0 nM: 2
462.256590000000020 459.883760000000000
475.976679999999990 381.048740000000010
f: 605 tv: 1 nM: 2
738.878540000000040 467.000000000000000
755.329349999999980 381.180880000000000
f: 606 tv: 0 nM: 2
463.896090000000020 460.286290000000010
478.710629999999980 381.478330000000030
f: 606 tv: 1 nM: 2
742.633240000000000 466.925169999999980
758.868039999999950 381.145840000000020
f: 607 tv: 0 nM: 2
466.086059999999970 461.065580000000010
480.579470000000010 381.982539999999970
f: 607 tv: 1 nM: 2
745.554750000000010 466.941620000000000
762.556950000000030 381.213529999999990
f: 608 tv: 0 nM: 2
468.479580000000000 461.787750000000020
482.841920000000020 382.558839999999980
f: 608 tv: 1 nM: 2
748.967409999999970 467.213779999999990
765.233089999999950 381.092530000000010
f: 609 tv: 0 nM: 2
470.443539999999980 462.306460000000020
484.750000000000000 382.750000000000000
f: 609 tv: 1 nM: 2
752.815669999999950 467.257290000000010
769.096440000000030 381.292849999999990
f: 610 tv: 0 nM: 2
472.416659999999980 462.746030000000020
486.786499999999990 383.103999999999980
f: 610 tv: 1 nM: 2
755.963619999999990 467.406130000000020
772.618590000000040 381.242709999999990
f: 611 tv: 0 nM: 2
474.673070000000000 463.323089999999980
489.011720000000030 383.410160000000020
f: 611 tv: 1 nM: 2
759.363280000000030 467.667970000000030
776.117370000000050 381.542509999999990
f: 612 tv: 0 nM: 2
476.913209999999990 463.929750000000010
491.366150000000000 383.578730000000010
f: 612 tv: 1 nM: 2
762.934079999999990 467.547610000000020
779.000000000000000 381.149990000000000
f: 613 tv: 0 nM: 2
479.276920000000020 464.473079999999980
494.024200000000010 384.036290000000010
f: 613 tv: 1 nM: 2
767.023559999999970 467.821559999999980
782.883299999999960 381.310119999999980
f: 614 tv: 0 nM: 2
481.424350000000000 464.702940000000010
496.396729999999990 384.588779999999990
f: 614 tv: 1 nM: 2
770.435910000000040 468.067630000000010
786.775629999999980 381.272089999999990
f: 615 tv: 0 nM: 2
484.241670000000000 465.204160000000000
498.922790000000020 384.852939999999990
f: 615 tv: 1 nM: 2
774.568909999999960 468.210629999999980
790.026849999999970 381.114109999999980
f: 616 tv: 0 nM: 2
486.913209999999990 465.805790000000000
501.354490000000000 384.813449999999990
f: 616 tv: 1 nM: 2
777.571720000000030 468.071720000000030
793.583859999999960 381.133210000000020
f: 617 tv: 0 nM: 2
489.083980000000000 465.932009999999990
503.554140000000020 384.888089999999980
f: 617 tv: 1 nM: 2
781.070129999999950 467.329130000000020
796.928099999999970 380.928069999999990
f: 618 tv: 0 nM: 2
491.439390000000000 466.761349999999990
506.742709999999990 384.910579999999980
f: 618 tv: 1 nM: 2
784.836300000000050 467.329130000000020
800.172419999999990 380.779299999999980
f: 619 tv: 0 nM: 2
494.592100000000020 466.637209999999980
508.898930000000010 384.898930000000010
f: 619 tv: 1 nM: 2
788.836300000000050 467.329130000000020
803.556760000000050 380.638309999999990
f: 620 tv: 0 nM: 2
496.831480000000000 466.690740000000010
511.822690000000020 384.851069999999990
f: 620 tv: 1 nM: 2
792.821959999999990 467.041380000000000
807.094420000000010 380.321689999999990
f: 621 tv: 0 nM: 2
499.135710000000020 467.014279999999990
514.847899999999980 384.812929999999990
f: 621 tv: 1 nM: 2
796.354609999999980 467.021270000000020
810.637569999999980 379.258390000000020
f: 622 tv: 0 nM: 2
502.681820000000020 467.238650000000010
517.101070000000050 384.898930000000010
f: 622 tv: 1 nM: 2
800.179319999999960 466.917239999999990
814.727899999999980 379.224400000000000
f: 623 tv: 0 nM: 2
504.838230000000010 467.308839999999980
519.973150000000030 384.885899999999990
f: 623 tv: 1 nM: 2
803.801640000000020 466.721679999999990
817.942930000000050 379.000000000000000
f: 624 tv: 0 nM: 2
507.308170000000020 467.930600000000030
522.898929999999950 384.898930000000010
f: 624 tv: 1 nM: 2
807.473570000000000 466.529940000000010
821.583859999999960 378.866789999999980
f: 625 tv: 0 nM: 2
510.871030000000020 467.894839999999990
525.682739999999970 384.834470000000010
f: 625 tv: 1 nM: 2
811.244689999999990 465.994719999999970
825.100339999999960 378.593410000000010
f: 626 tv: 0 nM: 2
513.333309999999980 467.930909999999980
528.670290000000020 384.847840000000020
f: 626 tv: 1 nM: 2
815.163699999999950 465.397490000000000
828.747560000000020 377.645629999999980
f: 627 tv: 0 nM: 2
516.415399999999980 468.500000000000000
531.044800000000010 384.473880000000010
f: 627 tv: 1 nM: 2
819.073980000000010 464.940159999999990
832.756899999999970 377.098270000000010
f: 628 tv: 0 nM: 2
518.924989999999980 468.721439999999970
534.138670000000050 384.741420000000010
f: 628 tv: 1 nM: 2
822.926019999999990 464.778169999999990
835.583859999999960 377.004939999999980
f: 629 tv: 0 nM: 2
522.467959999999950 468.722410000000020
536.936829999999990 384.461389999999990
f: 629 tv: 1 nM: 2
826.800719999999960 464.710140000000020
839.164920000000050 376.609960000000000
f: 630 tv: 0 nM: 2
525.075010000000020 468.721439999999970
540.184510000000050 384.236210000000030
f: 630 tv: 1 nM: 2
830.468439999999990 463.480709999999990
842.608889999999970 375.654909999999970
f: 631 tv: 0 nM: 2
527.459529999999970 468.636019999999970
542.998230000000040 383.804570000000010
f: 631 tv: 1 nM: 2
834.301450000000050 463.000000000000000
846.898929999999950 374.898930000000010
f: 632 tv: 0 nM: 2
531.202210000000040 468.588230000000010
546.167789999999970 383.140930000000030
f: 632 tv: 1 nM: 2
837.668879999999940 462.639070000000000
849.523869999999990 374.447110000000010
f: 633 tv: 0 nM: 2
534.333920000000030 468.611300000000030
549.401060000000030 382.991330000000000
f: 633 tv: 1 nM: 2
841.222049999999970 461.661009999999980
853.250000000000000 373.115230000000000
f: 634 tv: 0 nM: 2
537.202210000000040 468.588230000000010
552.533450000000020 382.860900000000020
f: 634 tv: 1 nM: 2
845.000000000000000 461.000000000000000
857.000000000000000 373.000000000000000
f: 635 tv: 0 nM: 2
540.883180000000040 467.952879999999990
555.192440000000030 382.699650000000020
f: 635 tv: 1 nM: 2
848.910579999999980 460.742709999999990
860.227719999999980 371.525699999999970
f: 636 tv: 0 nM: 2
544.082760000000010 467.520690000000000
558.762150000000020 382.026029999999990
f: 636 tv: 1 nM: 2
852.699650000000020 459.300349999999980
863.291690000000020 371.000000000000000
f: 637 tv: 0 nM: 2
546.940119999999980 467.073939999999990
561.905639999999950 381.392400000000010
f: 637 tv: 1 nM: 2
855.967470000000050 458.816770000000020
866.926019999999990 370.778169999999990
f: 638 tv: 0 nM: 2
550.409120000000030 467.122369999999990
565.073980000000010 380.940159999999990
f: 638 tv: 1 nM: 2
859.147460000000020 457.884729999999990
870.699650000000020 369.300349999999980
f: 639 tv: 0 nM: 2
553.661680000000050 466.861659999999970
568.977539999999980 380.865050000000000
f: 639 tv: 1 nM: 2
862.898929999999950 457.101069999999990
873.688350000000010 368.861659999999970
f: 640 tv: 0 nM: 2
557.089420000000020 466.742709999999990
571.802000000000020 380.550320000000000
f: 640 tv: 1 nM: 2
866.349669999999950 456.472019999999990
876.844360000000050 367.675509999999970
f: 641 tv: 0 nM: 2
560.618590000000040 466.757290000000010
575.010620000000020 379.762420000000020
f: 641 tv: 1 nM: 2
869.652410000000030 455.018829999999980
879.620059999999970 367.034550000000020
f: 642 tv: 0 nM: 2
563.753360000000040 466.158779999999980
578.505000000000000 379.211670000000030
f: 642 tv: 1 nM: 2
873.086850000000030 454.601069999999990
883.041380000000000 365.855160000000010
f: 643 tv: 0 nM: 2
567.166079999999970 465.284449999999990
581.886539999999970 378.919400000000000
f: 643 tv: 1 nM: 2
876.778379999999970 453.250000000000000
886.750000000000000 365.115230000000000
f: 644 tv: 0 nM: 2
570.940119999999980 465.073939999999990
585.010499999999980 378.409089999999990
f: 644 tv: 1 nM: 2
879.966549999999980 452.621489999999990
889.156740000000010 364.503719999999990
f: 645 tv: 0 nM: 2
574.836300000000050 465.026979999999980
588.748230000000040 377.702450000000000
f: 645 tv: 1 nM: 2
883.050719999999960 451.561190000000010
892.518860000000020 363.162660000000020
f: 646 tv: 0 nM: 2
578.579709999999980 464.717379999999990
592.700010000000020 377.214290000000010
f: 646 tv: 1 nM: 2
886.664430000000040 450.909389999999970
895.778140000000010 362.930450000000010
f: 647 tv: 0 nM: 2
581.585940000000050 464.468750000000000
595.583859999999960 376.748350000000020
f: 647 tv: 1 nM: 2
889.622560000000020 449.821900000000030
898.781489999999960 361.260499999999980
f: 648 tv: 0 nM: 2
585.184139999999960 463.910460000000000
599.086850000000030 376.601069999999990
f: 648 tv: 1 nM: 2
892.986080000000020 448.854159999999980
901.071900000000030 360.928069999999990
f: 649 tv: 0 nM: 2
589.088010000000050 463.207730000000030
602.699650000000020 376.133670000000000
f: 649 tv: 1 nM: 2
896.275269999999980 448.186399999999990
904.201659999999950 360.170500000000000
f: 650 tv: 0 nM: 2
592.849979999999960 463.000000000000000
605.945860000000040 375.235660000000000
f: 650 tv: 1 nM: 2
899.131960000000050 446.854159999999980
907.173099999999980 359.026209999999990
f: 651 tv: 0 nM: 2
596.750000000000000 462.884770000000000
609.071900000000030 374.928069999999990
f: 651 tv: 1 nM: 2
902.636049999999950 446.636019999999970
910.264829999999960 358.620060000000020
f: 652 tv: 0 nM: 2
600.129270000000020 462.500000000000000
612.926019999999990 374.711270000000010
f: 652 tv: 1 nM: 2
905.206540000000020 445.000000000000000
912.760009999999970 357.500000000000000
f: 653 tv: 0 nM: 2
604.159490000000010 462.551969999999980
616.717409999999970 374.579709999999980
f: 653 tv: 1 nM: 2
908.898929999999950 444.898930000000010
915.537900000000040 357.000000000000000
f: 654 tv: 0 nM: 2
607.629879999999960 462.116879999999980
619.834899999999950 373.900939999999990
f: 654 tv: 1 nM: 2
911.486020000000050 443.692320000000000
918.699650000000020 356.699650000000020
f: 655 tv: 0 nM: 2
611.413270000000010 461.930270000000010
623.071649999999980 373.486359999999990
f: 655 tv: 1 nM: 2
914.926019999999990 443.059849999999980
921.202210000000040 355.411769999999990
f: 656 tv: 0 nM: 2
615.128420000000010 461.481170000000020
627.058229999999980 373.215759999999990
f: 656 tv: 1 nM: 2
917.115230000000000 442.750000000000000
923.722049999999970 355.067439999999980
f: 657 tv: 0 nM: 2
619.073980000000010 461.221830000000010
630.635740000000060 373.097930000000020
f: 657 tv: 1 nM: 2
920.310669999999960 441.604769999999970
925.968319999999950 354.734980000000010
f: 658 tv: 0 nM: 2
623.059880000000020 461.073939999999990
633.661680000000050 372.821660000000010
f: 658 tv: 1 nM: 2
923.059880000000020 440.926060000000010
928.727110000000040 354.105070000000010
f: 659 tv: 0 nM: 2
626.926019999999990 461.059849999999980
637.101070000000050 372.898930000000010
f: 659 tv: 1 nM: 2
926.211429999999950 440.536929999999980
931.033689999999980 353.250000000000000
f: 660 tv: 0 nM: 2
630.826900000000020 460.973790000000010
640.375000000000000 372.666110000000000
f: 660 tv: 1 nM: 2
928.875919999999950 439.338900000000020
933.000000000000000 353.000000000000000
f: 661 tv: 0 nM: 2
634.755980000000020 460.822510000000020
644.000000000000000 372.526490000000020
f: 661 tv: 1 nM: 2
931.158390000000050 439.010679999999980
935.233089999999950 352.658360000000020
f: 662 tv: 0 nM: 2
638.140930000000030 460.812070000000010
647.098269999999960 372.756899999999970
f: 662 tv: 1 nM: 2
934.046749999999970 438.579130000000020
937.618230000000040 352.155399999999990
f: 663 tv: 0 nM: 2
641.645390000000020 460.858150000000020
650.757320000000050 372.549260000000000
f: 663 tv: 1 nM: 2
936.715149999999990 438.000000000000000
939.376340000000030 351.374540000000020
f: 664 tv: 0 nM: 2
645.173099999999980 460.826930000000000
654.030399999999990 372.456079999999990
f: 664 tv: 1 nM: 2
938.958620000000000 437.178069999999990
941.734379999999990 351.064239999999980
f: 665 tv: 0 nM: 2
648.868039999999950 460.854159999999980
657.077210000000040 372.433839999999980
f: 665 tv: 1 nM: 2
941.000000000000000 437.000000000000000
943.386229999999950 350.982759999999980
f: 666 tv: 0 nM: 2
652.579709999999980 460.717379999999990
660.520080000000010 372.509120000000000
f: 666 tv: 1 nM: 2
943.089420000000020 436.742709999999990
945.209349999999970 350.757780000000030
f: 667 tv: 0 nM: 2
656.053829999999950 460.782989999999980
663.086549999999990 372.558290000000000
f: 667 tv: 1 nM: 2
945.161560000000010 436.326930000000000
947.179690000000050 350.765139999999970
f: 668 tv: 0 nM: 2
659.300349999999980 460.807560000000020
666.796450000000050 372.632139999999990
f: 668 tv: 1 nM: 2
947.089420000000020 435.257290000000010
948.697390000000040 350.449250000000010
f: 669 tv: 0 nM: 2
663.115230000000000 460.750000000000000
669.126769999999960 372.563380000000000
f: 669 tv: 1 nM: 2
949.135740000000060 434.985720000000010
950.297850000000040 350.324920000000020
f: 670 tv: 0 nM: 2
666.717409999999970 460.688420000000010
672.197210000000040 372.316890000000000
f: 670 tv: 1 nM: 2
951.168519999999940 434.690740000000010
951.683470000000060 349.482030000000010
f: 671 tv: 0 nM: 2
669.442260000000030 460.465700000000030
674.925169999999980 371.366789999999980
f: 671 tv: 1 nM: 2
953.083980000000000 433.932009999999990
953.101070000000050 349.101069999999990
f: 672 tv: 0 nM: 2
672.899350000000030 459.691280000000010
677.693850000000000 371.414980000000010
f: 672 tv: 1 nM: 2
954.690740000000010 433.168520000000000
954.690740000000010 348.831480000000000
f: 673 tv: 0 nM: 2
675.829960000000030 459.295930000000000
680.285459999999940 371.251680000000020
f: 673 tv: 1 nM: 2
955.607420000000050 432.769380000000010
955.228089999999950 348.633210000000020
f: 674 tv: 0 nM: 2
678.928099999999970 458.928069999999990
682.926019999999990 371.059849999999980
f: 674 tv: 1 nM: 2
957.034120000000030 432.287870000000000
956.071959999999990 348.169069999999980
f: 675 tv: 0 nM: 2
681.494749999999950 458.681179999999980
685.000000000000000 370.850010000000000
f: 675 tv: 1 nM: 2
958.000000000000000 431.144839999999990
957.027770000000030 347.331480000000000
f: 676 tv: 0 nM: 2
684.174800000000000 458.458039999999980
687.173099999999980 370.826930000000000
f: 676 tv: 1 nM: 2
959.000000000000000 430.630589999999980
957.158390000000050 346.982210000000010
f: 677 tv: 0 nM: 2
686.898929999999950 457.101069999999990
689.155150000000050 370.088140000000010
f: 677 tv: 1 nM: 2
959.265499999999970 429.730619999999990
958.158630000000020 346.700010000000020
f: 678 tv: 0 nM: 2
689.101070000000050 456.898930000000010
691.671140000000040 369.124149999999990
f: 678 tv: 1 nM: 2
960.660459999999940 428.873139999999980
958.804690000000050 345.781250000000000
f: 679 tv: 0 nM: 2
691.602780000000050 456.444239999999980
693.806820000000020 368.891230000000010
f: 679 tv: 1 nM: 2
960.917730000000010 427.907410000000030
958.852970000000030 345.077209999999980
f: 680 tv: 0 nM: 2
693.912600000000000 455.178310000000010
695.334470000000010 368.736940000000000
f: 680 tv: 1 nM: 2
961.070920000000000 426.985079999999980
959.000000000000000 344.630589999999980
f: 681 tv: 0 nM: 2
695.967470000000050 454.741420000000010
697.269649999999960 368.241060000000000
f: 681 tv: 1 nM: 2
961.086789999999950 426.070249999999990
958.908140000000000 344.000000000000000
f: 682 tv: 0 nM: 2
697.406370000000040 454.461119999999990
699.178040000000010 367.149290000000010
f: 682 tv: 1 nM: 2
961.047789999999960 425.286769999999990
958.660459999999940 343.126860000000020
f: 683 tv: 0 nM: 2
699.173099999999980 453.173070000000000
700.973750000000000 367.040219999999980
f: 683 tv: 1 nM: 2
960.873110000000000 424.660460000000000
958.660459999999940 342.873139999999980
f: 684 tv: 0 nM: 2
701.059880000000020 452.926060000000010
702.598939999999970 366.699650000000020
f: 684 tv: 1 nM: 2
960.612300000000000 423.866519999999980
958.289670000000000 341.992070000000010
f: 685 tv: 0 nM: 2
702.806820000000020 452.416659999999980
703.301879999999980 366.450010000000020
f: 685 tv: 1 nM: 2
960.029180000000000 422.890499999999970
957.352970000000030 342.000000000000000
f: 686 tv: 0 nM: 2
704.129400000000030 451.297210000000010
705.083980000000000 365.932009999999990
f: 686 tv: 1 nM: 2
958.985720000000010 422.163270000000010
957.082030000000030 341.484379999999990
f: 687 tv: 0 nM: 2
705.206540000000020 451.000000000000000
706.618590000000040 365.242709999999990
f: 687 tv: 1 nM: 2
958.913210000000050 421.929750000000010
956.634639999999990 341.000000000000000
f: 688 tv: 0 nM: 2
706.716429999999950 450.645510000000000
707.334470000000010 365.228209999999990
f: 688 tv: 1 nM: 2
957.512269999999940 421.295070000000010
955.907410000000030 340.914829999999990
f: 689 tv: 0 nM: 2
707.814820000000050 450.314820000000000
708.940119999999980 365.073939999999990
f: 689 tv: 1 nM: 2
956.786010000000030 420.802000000000020
955.111940000000000 340.787320000000020
f: 690 tv: 0 nM: 2
709.004029999999940 449.840089999999980
709.590879999999970 365.073420000000000
f: 690 tv: 1 nM: 2
955.209719999999950 420.167359999999970
954.753839999999970 340.634610000000010
f: 691 tv: 0 nM: 2
709.424260000000000 449.079560000000010
710.864259999999940 364.985720000000010
f: 691 tv: 1 nM: 2
954.696109999999980 419.885769999999980
953.209719999999950 339.832640000000030
f: 692 tv: 0 nM: 2
710.831480000000060 448.801850000000000
711.822689999999970 364.851069999999990
f: 692 tv: 1 nM: 2
952.913210000000050 419.805790000000000
952.829290000000010 340.000000000000000
f: 693 tv: 0 nM: 2
711.268680000000020 448.660460000000000
712.898929999999950 364.898930000000010
f: 693 tv: 1 nM: 2
951.858759999999960 419.695069999999990
951.269229999999990 339.927340000000020
f: 694 tv: 0 nM: 2
712.462160000000040 447.962190000000020
713.710330000000000 364.924129999999990
f: 694 tv: 1 nM: 2
950.723629999999960 419.409269999999990
950.913210000000050 339.929750000000010
f: 695 tv: 0 nM: 2
712.913210000000050 447.929750000000010
714.714050000000040 364.821930000000010
f: 695 tv: 1 nM: 2
949.030639999999950 418.493870000000020
949.269229999999990 339.927340000000020
f: 696 tv: 0 nM: 2
713.222899999999980 447.835420000000000
715.041380000000000 364.821930000000010
f: 696 tv: 1 nM: 2
947.881710000000000 418.497770000000000
948.817379999999960 339.904360000000000
f: 697 tv: 0 nM: 2
714.377439999999980 447.454560000000010
715.958309999999980 364.954709999999980
f: 697 tv: 1 nM: 2
946.535399999999980 418.075229999999980
947.432800000000040 340.079830000000020
f: 698 tv: 0 nM: 2
714.665399999999980 447.130769999999980
716.793459999999980 365.000000000000000
f: 698 tv: 1 nM: 2
944.910279999999940 418.055540000000010
946.705259999999950 340.113519999999990
f: 699 tv: 0 nM: 2
715.000000000000000 447.206509999999980
717.178040000000010 365.041380000000000
f: 699 tv: 1 nM: 2
943.438049999999980 417.884950000000000
945.237370000000060 340.434869999999990
f: 700 tv: 0 nM: 2
715.424260000000000 446.920439999999990
718.612979999999990 365.246309999999990
f: 700 tv: 1 nM: 2
942.270260000000010 417.977480000000010
944.781489999999960 340.572839999999990
f: 701 tv: 0 nM: 2
716.266660000000000 446.939210000000000
718.887389999999980 365.517180000000000
f: 701 tv: 1 nM: 2
940.817379999999960 418.000000000000000
943.437990000000010 340.877990000000010
f: 702 tv: 0 nM: 2
716.488460000000030 446.884610000000010
719.091860000000000 365.861240000000010
f: 702 tv: 1 nM: 2
939.378360000000040 418.000000000000000
942.422119999999950 340.782780000000000
f: 703 tv: 0 nM: 2
716.617979999999990 446.649990000000000
720.064030000000000 365.940090000000000
f: 703 tv: 1 nM: 2
937.540529999999990 417.923430000000000
941.556460000000020 340.794339999999980
f: 704 tv: 0 nM: 2
717.000000000000000 446.000000000000000
720.777100000000020 365.835420000000000
f: 704 tv: 1 nM: 2
936.441469999999980 417.873870000000010
940.830749999999970 340.869230000000020
f: 705 tv: 0 nM: 2
717.176450000000050 445.873960000000010
721.086789999999950 365.929750000000010
f: 705 tv: 1 nM: 2
935.098150000000030 417.467289999999990
939.370000000000000 340.978000000000010
f: 706 tv: 0 nM: 2
717.277590000000030 445.159449999999990
721.439939999999980 365.207370000000030
f: 706 tv: 1 nM: 2
933.933660000000030 416.443879999999980
938.938970000000040 340.769679999999990
f: 707 tv: 0 nM: 2
717.489500000000020 444.401250000000000
723.076900000000020 365.176910000000020
f: 707 tv: 1 nM: 2
932.584110000000010 416.043180000000010
938.000000000000000 340.545869999999980
f: 708 tv: 0 nM: 2
718.696109999999980 443.885769999999980
723.250000000000000 364.750000000000000
f: 708 tv: 1 nM: 2
931.252200000000020 416.000000000000000
937.147830000000000 340.000000000000000
f: 709 tv: 0 nM: 2
718.722840000000020 443.102719999999980
724.525210000000020 364.548459999999980
f: 709 tv: 1 nM: 2
930.030030000000010 415.100010000000000
936.872740000000020 339.801330000000010
f: 710 tv: 0 nM: 2
719.089720000000060 441.944459999999990
725.089720000000060 363.944459999999990
f: 710 tv: 1 nM: 2
928.981630000000000 414.068820000000020
935.888609999999970 339.478670000000020
f: 711 tv: 0 nM: 2
719.724789999999980 441.779819999999970
726.561460000000010 363.516390000000000
f: 711 tv: 1 nM: 2
928.111390000000030 413.700499999999980
935.213989999999970 338.802000000000020
f: 712 tv: 0 nM: 2
720.705990000000040 440.541990000000000
727.077210000000040 362.852939999999990
f: 712 tv: 1 nM: 2
927.203430000000030 413.134799999999980
934.968200000000020 338.040250000000010
f: 713 tv: 0 nM: 2
721.000000000000000 440.000000000000000
727.602359999999980 362.610230000000000
f: 713 tv: 1 nM: 2
926.085019999999990 412.084990000000000
934.685240000000020 337.917419999999990
f: 714 tv: 0 nM: 2
721.645750000000020 439.746640000000010
729.082030000000030 362.265629999999990
f: 714 tv: 1 nM: 2
925.351440000000030 411.856139999999980
934.275210000000020 337.733949999999990
f: 715 tv: 0 nM: 2
722.634639999999990 438.822659999999980
730.649599999999960 361.752140000000000
f: 715 tv: 1 nM: 2
924.833309999999980 411.000000000000000
933.774289999999950 337.381070000000020
f: 716 tv: 0 nM: 2
723.269229999999990 438.072659999999980
730.958859999999960 361.602870000000000
f: 716 tv: 1 nM: 2
924.166690000000020 410.000000000000000
933.455379999999990 336.428560000000000
f: 717 tv: 0 nM: 2
724.633789999999980 437.712710000000020
732.502070000000000 360.940090000000000
f: 717 tv: 1 nM: 2
923.953859999999960 409.788850000000020
933.314759999999980 335.917419999999990
f: 718 tv: 0 nM: 2
725.064939999999980 437.257569999999990
733.128910000000020 360.546879999999990
f: 718 tv: 1 nM: 2
923.945860000000040 409.414949999999980
933.332580000000010 335.685270000000000
f: 719 tv: 0 nM: 2
726.795349999999980 436.189880000000020
734.995790000000060 360.023010000000000
f: 719 tv: 1 nM: 2
923.192689999999970 408.100919999999970
933.360599999999980 335.219020000000000
f: 720 tv: 0 nM: 2
727.217099999999960 435.861850000000000
736.081729999999990 359.918270000000010
f: 720 tv: 1 nM: 2
922.807310000000030 407.692659999999990
933.360599999999980 334.719020000000000
f: 721 tv: 0 nM: 2
728.963319999999950 435.555049999999990
737.296200000000000 359.649170000000030
f: 721 tv: 1 nM: 2
922.830079999999950 407.281560000000010
933.914980000000010 334.084990000000000
f: 722 tv: 0 nM: 2
730.065000000000050 435.394990000000010
738.742190000000050 359.113279999999970
f: 722 tv: 1 nM: 2
923.247679999999950 406.173610000000000
934.085019999999990 333.915010000000000
f: 723 tv: 0 nM: 2
731.943179999999980 434.393190000000000
740.338679999999950 358.963709999999990
f: 723 tv: 1 nM: 2
923.788819999999990 405.953890000000000
934.072450000000000 333.780179999999970
f: 724 tv: 0 nM: 2
732.939759999999980 433.899569999999980
742.121279999999960 358.799989999999980
f: 724 tv: 1 nM: 2
924.000000000000000 405.833340000000020
935.147699999999990 333.779540000000000
f: 725 tv: 0 nM: 2
734.696109999999980 433.790959999999980
743.422119999999950 358.532780000000000
f: 725 tv: 1 nM: 2
924.095339999999960 405.435580000000020
935.864500000000020 333.206909999999990
f: 726 tv: 0 nM: 2
735.945979999999960 433.830989999999990
745.317990000000010 358.545990000000020
f: 726 tv: 1 nM: 2
924.686220000000050 405.165799999999990
936.241390000000020 332.797419999999990
f: 727 tv: 0 nM: 2
737.953859999999960 433.788850000000020
746.985720000000010 358.163270000000010
f: 727 tv: 1 nM: 2
925.307860000000010 404.243040000000010
937.018249999999970 332.490880000000000
f: 728 tv: 0 nM: 2
739.628420000000010 433.738519999999990
749.000000000000000 358.000000000000000
f: 728 tv: 1 nM: 2
926.065000000000050 404.255000000000000
938.000000000000000 332.192690000000030
f: 729 tv: 0 nM: 2
741.130620000000020 433.603610000000000
750.944460000000050 358.337310000000000
f: 729 tv: 1 nM: 2
926.965879999999970 403.756800000000000
939.040960000000040 332.032320000000030
f: 730 tv: 0 nM: 2
743.130620000000020 433.603610000000000
752.689510000000040 358.411290000000010
f: 730 tv: 1 nM: 2
927.979609999999980 403.826540000000020
939.788819999999990 332.046110000000000
f: 731 tv: 0 nM: 2
745.150449999999980 433.650449999999980
754.698790000000030 358.588590000000010
f: 731 tv: 1 nM: 2
929.000000000000000 403.559419999999990
941.189210000000000 331.900910000000010
f: 732 tv: 0 nM: 2
747.008609999999980 433.396549999999990
756.533450000000020 358.470460000000000
f: 732 tv: 1 nM: 2
930.047969999999960 403.532840000000020
942.402280000000020 331.970460000000000
f: 733 tv: 0 nM: 2
749.086850000000030 433.273320000000010
758.707340000000040 358.839139999999990
f: 733 tv: 1 nM: 2
931.820129999999950 402.859800000000010
943.866149999999950 331.886349999999990
f: 734 tv: 0 nM: 2
751.888609999999970 433.700499999999980
760.890629999999990 358.792970000000030
f: 734 tv: 1 nM: 2
932.533320000000000 402.899990000000000
945.256960000000050 331.895840000000020
f: 735 tv: 0 nM: 2
753.888609999999970 433.700499999999980
762.843989999999960 358.813899999999990
f: 735 tv: 1 nM: 2
934.072270000000000 402.757229999999990
946.046140000000040 331.788850000000020
f: 736 tv: 0 nM: 2
756.092040000000000 433.736330000000010
765.127929999999990 358.856290000000000
f: 736 tv: 1 nM: 2
936.000000000000000 402.753019999999990
947.972779999999940 331.784670000000010
f: 737 tv: 0 nM: 2
758.908689999999980 433.730439999999990
767.587580000000000 359.202999999999970
f: 737 tv: 1 nM: 2
937.796879999999990 402.265629999999990
949.790830000000030 331.576540000000020
f: 738 tv: 0 nM: 2
761.366210000000020 433.809199999999980
769.936100000000010 359.281949999999990
f: 738 tv: 1 nM: 2
939.271610000000010 402.064910000000000
951.472959999999940 331.556760000000000
f: 739 tv: 0 nM: 2
763.953859999999960 433.788850000000020
772.000000000000000 359.745180000000000
f: 739 tv: 1 nM: 2
941.130859999999980 402.182250000000010
952.638119999999960 331.633330000000000
f: 740 tv: 0 nM: 2
766.561950000000020 433.964600000000020
774.979060000000000 359.834720000000000
f: 740 tv: 1 nM: 2
943.723330000000030 401.751280000000010
954.838070000000020 331.785709999999990
f: 741 tv: 0 nM: 2
769.314759999999980 433.917419999999990
777.217099999999960 359.730259999999990
f: 741 tv: 1 nM: 2
945.068850000000000 401.660709999999990
956.899109999999950 331.637600000000020
f: 742 tv: 0 nM: 2
772.242979999999990 433.920560000000020
779.606810000000000 359.902280000000020
f: 742 tv: 1 nM: 2
947.670960000000040 401.512940000000010
958.772100000000020 331.108400000000020
f: 743 tv: 0 nM: 2
774.807310000000030 434.188080000000010
782.202270000000000 359.956819999999990
f: 743 tv: 1 nM: 2
949.697940000000020 401.520840000000020
960.799070000000030 331.588779999999990
f: 744 tv: 0 nM: 2
778.028559999999970 434.166659999999980
784.817379999999960 360.000000000000000
f: 744 tv: 1 nM: 2
951.900020000000040 400.835300000000020
962.566959999999990 331.053560000000000
f: 745 tv: 0 nM: 2
780.437189999999990 434.118589999999980
787.086789999999950 360.070249999999990
f: 745 tv: 1 nM: 2
953.988590000000040 400.888579999999990
964.368159999999990 331.213619999999990
f: 746 tv: 0 nM: 2
783.742979999999990 434.911220000000010
789.955630000000040 360.044400000000000
f: 746 tv: 1 nM: 2
955.955379999999990 400.877990000000010
966.754519999999960 330.722960000000000
f: 747 tv: 0 nM: 2
786.807310000000030 435.518340000000020
792.605350000000040 360.671479999999970
f: 747 tv: 1 nM: 2
958.063840000000030 400.202119999999980
968.740909999999990 330.768190000000000
f: 748 tv: 0 nM: 2
789.953859999999960 435.788850000000020
794.965879999999970 360.545439999999990
f: 748 tv: 1 nM: 2
960.862179999999970 400.496800000000010
971.577450000000000 330.992950000000010
f: 749 tv: 0 nM: 2
792.341249999999950 435.765409999999970
797.289059999999950 360.785160000000020
f: 749 tv: 1 nM: 2
963.887389999999980 400.497250000000010
973.423580000000020 330.182860000000010
f: 750 tv: 0 nM: 2
795.350400000000040 435.752140000000000
799.910650000000030 361.207730000000030
f: 750 tv: 1 nM: 2
965.994379999999980 400.606139999999980
975.698300000000020 330.689939999999980
f: 751 tv: 0 nM: 2
798.211180000000010 435.953890000000000
802.741819999999960 361.491789999999980
f: 751 tv: 1 nM: 2
968.800479999999990 399.973570000000000
977.965029999999960 330.350010000000000
f: 752 tv: 0 nM: 2
801.873780000000010 436.126190000000010
805.089720000000060 361.944459999999990
f: 752 tv: 1 nM: 2
971.538270000000010 399.856450000000000
980.123720000000050 330.305540000000010
f: 753 tv: 0 nM: 2
804.660399999999980 436.646239999999980
807.493650000000000 361.921600000000010
f: 753 tv: 1 nM: 2
973.868830000000000 399.868810000000000
982.288450000000010 330.332429999999990
f: 754 tv: 0 nM: 2
808.000000000000000 437.745180000000000
810.044369999999960 361.955600000000000
f: 754 tv: 1 nM: 2
976.654419999999960 399.889709999999980
984.945309999999950 330.596340000000000
f: 755 tv: 0 nM: 2
810.633789999999980 437.712710000000020
812.612920000000030 362.487910000000000
f: 755 tv: 1 nM: 2
979.800479999999990 399.780300000000010
987.342409999999970 331.005429999999990
f: 756 tv: 0 nM: 2
813.580990000000040 437.789370000000020
815.083309999999980 362.607730000000000
f: 756 tv: 1 nM: 2
981.957459999999970 399.638309999999990
989.812500000000000 330.343750000000000
f: 757 tv: 0 nM: 2
816.685240000000020 437.917419999999990
817.171259999999960 363.017729999999970
f: 757 tv: 1 nM: 2
985.605099999999990 399.658970000000010
992.042540000000030 330.361690000000010
f: 758 tv: 0 nM: 2
819.028689999999980 438.602449999999980
819.222899999999980 363.835420000000000
f: 758 tv: 1 nM: 2
988.029109999999950 399.820100000000020
994.682559999999970 330.780430000000020
f: 759 tv: 0 nM: 2
821.979609999999980 439.673459999999980
821.894350000000030 363.830989999999990
f: 759 tv: 1 nM: 2
990.118410000000040 399.723689999999980
996.407289999999990 331.136599999999990
f: 760 tv: 0 nM: 2
825.224979999999960 440.024990000000000
823.956419999999980 363.956419999999980
f: 760 tv: 1 nM: 2
993.266970000000010 399.825260000000010
998.959470000000010 331.414429999999980
f: 761 tv: 0 nM: 2
827.217099999999960 440.041659999999980
826.020570000000020 364.164370000000020
f: 761 tv: 1 nM: 2
996.375000000000000 399.811280000000010
1001.651200000000000 331.531709999999980
f: 762 tv: 0 nM: 2
829.885499999999980 440.306060000000000
827.946289999999980 364.739690000000000
f: 762 tv: 1 nM: 2
999.507569999999990 399.922120000000010
1003.840900000000000 331.532840000000020
f: 763 tv: 0 nM: 2
832.663819999999990 441.452580000000010
829.867129999999970 365.533779999999980
f: 763 tv: 1 nM: 2
1001.833300000000000 400.000000000000000
1005.886400000000000 331.714659999999980
f: 764 tv: 0 nM: 2
834.913210000000050 441.805790000000000
831.413019999999960 365.673920000000010
f: 764 tv: 1 nM: 2
1004.173300000000000 400.000000000000000
1008.046100000000000 331.788850000000020
f: 765 tv: 0 nM: 2
837.000000000000000 442.000000000000000
833.086789999999950 365.929750000000010
f: 765 tv: 1 nM: 2
1006.959700000000000 400.723110000000020
1010.131200000000000 331.868810000000000
f: 766 tv: 0 nM: 2
839.286010000000030 442.833980000000000
835.035160000000020 366.429689999999990
f: 766 tv: 1 nM: 2
1009.944800000000000 400.956390000000000
1012.189600000000000 331.855439999999990
f: 767 tv: 0 nM: 2
841.180790000000000 443.564730000000000
836.795780000000040 366.666020000000000
f: 767 tv: 1 nM: 2
1012.843400000000000 400.909330000000010
1014.685200000000000 331.917419999999990
f: 768 tv: 0 nM: 2
843.176450000000050 443.873960000000010
837.856570000000030 366.950809999999990
f: 768 tv: 1 nM: 2
1014.885900000000000 400.951079999999990
1016.907100000000000 331.960170000000010
f: 769 tv: 0 nM: 2
845.000000000000000 444.000000000000000
839.070619999999960 367.664699999999980
f: 769 tv: 1 nM: 2
1017.400500000000000 400.814509999999980
1018.908700000000000 332.269560000000010
f: 770 tv: 0 nM: 2
847.031129999999960 444.682889999999990
840.471800000000030 367.741940000000000
f: 770 tv: 1 nM: 2
1019.750000000000000 401.362910000000000
1020.051000000000000 332.270420000000000
f: 771 tv: 0 nM: 2
848.743709999999960 445.794130000000000
841.086789999999950 367.929750000000010
f: 771 tv: 1 nM: 2
1022.031300000000000 401.380220000000010
1021.973900000000000 332.265629999999990
f: 772 tv: 0 nM: 2
850.004519999999960 445.789580000000000
841.961369999999990 367.847559999999990
f: 772 tv: 1 nM: 2
1024.203099999999900 401.734379999999990
1023.956200000000000 332.497439999999980
f: 773 tv: 0 nM: 2
851.000000000000000 446.000000000000000
842.964839999999980 368.429689999999990
f: 773 tv: 1 nM: 2
1026.131200000000000 401.868810000000000
1025.945999999999900 332.957400000000010
f: 774 tv: 0 nM: 2
852.795780000000040 446.566800000000000
843.250000000000000 368.750000000000000
f: 774 tv: 1 nM: 2
1028.460399999999900 402.336639999999990
1027.681399999999900 333.419680000000030
f: 775 tv: 0 nM: 2
853.086000000000010 447.002009999999980
844.448669999999990 369.005710000000020
f: 775 tv: 1 nM: 2
1030.408600000000000 402.324860000000000
1028.889200000000100 333.530669999999990
f: 776 tv: 0 nM: 2
854.166690000000020 447.734129999999990
844.872190000000050 369.120360000000010
f: 776 tv: 1 nM: 2
1032.000000000000000 402.753019999999990
1030.199499999999900 333.780300000000010
f: 777 tv: 0 nM: 2
854.913210000000050 447.929750000000010
844.898929999999950 369.101069999999990
f: 777 tv: 1 nM: 2
1033.876299999999900 403.334200000000010
1031.868800000000000 333.720309999999980
f: 778 tv: 0 nM: 2
854.913210000000050 448.070249999999990
844.953610000000030 369.824590000000000
f: 778 tv: 1 nM: 2
1035.893700000000100 403.276610000000010
1032.720900000000000 333.783480000000000
f: 779 tv: 0 nM: 2
855.168580000000020 448.691860000000020
844.866819999999960 369.891390000000000
f: 779 tv: 1 nM: 2
1036.901900000000100 403.588779999999990
1033.873200000000000 333.784699999999990
f: 780 tv: 0 nM: 2
855.378780000000010 448.958340000000020
844.913210000000050 369.929750000000010
f: 780 tv: 1 nM: 2
1038.167500000000000 403.908880000000010
1034.782800000000000 333.958340000000020
f: 781 tv: 0 nM: 2
855.637079999999970 449.423400000000020
844.481990000000000 370.413670000000020
f: 781 tv: 1 nM: 2
1039.700900000000000 403.856450000000000
1035.848400000000100 333.973940000000030
f: 782 tv: 0 nM: 2
855.316339999999970 449.885710000000020
843.657349999999950 370.458039999999980
f: 782 tv: 1 nM: 2
1040.236699999999900 403.954099999999980
1036.685300000000100 334.082580000000010
f: 783 tv: 0 nM: 2
855.215699999999970 449.961700000000010
843.089420000000020 370.742709999999990
f: 783 tv: 1 nM: 2
1041.858400000000100 404.855500000000010
1037.000000000000000 334.199130000000030
f: 784 tv: 0 nM: 2
854.888060000000000 450.473880000000010
842.655819999999950 370.724640000000020
f: 784 tv: 1 nM: 2
1042.729900000000000 404.962130000000000
1037.234600000000000 334.287289999999980
f: 785 tv: 0 nM: 2
854.407780000000000 450.843959999999980
841.309259999999990 370.831480000000000
f: 785 tv: 1 nM: 2
1043.287100000000000 405.292080000000000
1038.071400000000000 334.334960000000020
f: 786 tv: 0 nM: 2
853.294800000000010 451.156709999999980
840.672730000000000 370.929080000000000
f: 786 tv: 1 nM: 2
1043.840899999999900 405.608580000000020
1038.629300000000100 334.961209999999990
f: 787 tv: 0 nM: 2
852.844479999999980 451.407469999999990
838.985720000000010 371.014279999999990
f: 787 tv: 1 nM: 2
1044.064900000000100 405.745000000000000
1038.276200000000000 335.542849999999990
f: 788 tv: 0 nM: 2
851.058229999999980 451.803220000000010
837.629519999999960 371.356110000000000
f: 788 tv: 1 nM: 2
1044.299600000000100 405.888610000000030
1038.614399999999900 335.544829999999990
f: 789 tv: 0 nM: 2
850.227110000000040 451.948489999999990
836.926939999999950 371.373080000000020
f: 789 tv: 1 nM: 2
1044.831100000000100 406.233790000000000
1038.429599999999900 335.738650000000010
f: 790 tv: 0 nM: 2
848.916020000000000 452.067990000000010
835.022399999999950 371.526119999999990
f: 790 tv: 1 nM: 2
1044.963299999999900 406.325679999999980
1038.046100000000000 335.788850000000020
f: 791 tv: 0 nM: 2
847.158390000000050 452.521000000000020
833.212400000000000 371.422939999999980
f: 791 tv: 1 nM: 2
1044.941900000000000 406.830809999999990
1038.248900000000000 335.788540000000010
f: 792 tv: 0 nM: 2
845.334600000000020 452.869230000000020
831.312009999999990 371.420529999999990
f: 792 tv: 1 nM: 2
1044.799100000000000 407.588779999999990
1037.000000000000000 336.000000000000000
f: 793 tv: 0 nM: 2
844.281740000000010 453.091430000000000
829.170709999999990 372.000000000000000
f: 793 tv: 1 nM: 2
1044.464600000000000 407.794800000000010
1036.877199999999900 335.903009999999990
f: 794 tv: 0 nM: 2
842.741390000000020 453.295009999999990
827.257629999999950 372.288180000000010
f: 794 tv: 1 nM: 2
1043.795300000000000 407.942870000000030
1036.153000000000000 336.273990000000030
f: 795 tv: 0 nM: 2
840.514159999999950 453.601229999999990
825.170709999999990 372.000000000000000
f: 795 tv: 1 nM: 2
1043.304599999999900 408.672579999999980
1035.117999999999900 336.666020000000000
f: 796 tv: 0 nM: 2
838.222719999999980 453.764709999999980
823.276119999999990 372.410460000000000
f: 796 tv: 1 nM: 2
1042.572899999999900 408.875000000000000
1034.103000000000100 337.234649999999990
f: 797 tv: 0 nM: 2
835.411619999999970 454.084349999999970
821.041380000000000 372.519769999999990
f: 797 tv: 1 nM: 2
1041.674100000000000 409.561280000000010
1033.209700000000100 337.832640000000030
f: 798 tv: 0 nM: 2
833.279599999999960 454.535190000000000
818.807559999999970 372.699650000000020
f: 798 tv: 1 nM: 2
1040.685300000000100 409.917419999999990
1031.209700000000100 337.832640000000030
f: 799 tv: 0 nM: 2
831.168519999999940 454.690740000000010
816.589420000000020 372.881379999999980
f: 799 tv: 1 nM: 2
1039.832500000000000 410.061579999999990
1030.861600000000000 338.154969999999990
f: 800 tv: 0 nM: 2
828.881409999999960 455.034670000000010
813.257320000000050 372.994539999999970
f: 800 tv: 1 nM: 2
1038.687500000000000 410.612489999999980
1029.072600000000000 338.072659999999980
f: 801 tv: 0 nM: 2
826.772399999999950 455.126860000000020
811.059880000000020 373.073939999999990
f: 801 tv: 1 nM: 2
1036.964600000000000 411.650449999999980
1027.425999999999900 338.981990000000000
f: 802 tv: 0 nM: 2
823.771179999999960 455.463469999999970
808.881409999999960 373.228090000000010
f: 802 tv: 1 nM: 2
1036.000000000000000 411.833340000000020
1026.486699999999900 339.646030000000000
f: 803 tv: 0 nM: 2
821.000000000000000 456.000000000000000
806.118960000000020 373.567230000000000
f: 803 tv: 1 nM: 2
1034.240100000000000 412.299500000000020
1024.552100000000100 339.804350000000000
f: 804 tv: 0 nM: 2
818.609990000000040 456.286009999999980
803.033320000000000 373.937040000000020
f: 804 tv: 1 nM: 2
1032.716300000000000 413.462800000000020
1022.823500000000000 339.873960000000010
f: 805 tv: 0 nM: 2
815.586000000000010 456.478000000000010
800.783869999999980 374.221619999999970
f: 805 tv: 1 nM: 2
1030.872800000000100 413.801330000000010
1021.082300000000000 340.126590000000020
f: 806 tv: 0 nM: 2
812.711850000000030 456.666020000000000
797.282590000000030 374.579709999999980
f: 806 tv: 1 nM: 2
1029.000000000000000 413.886959999999990
1019.058400000000000 341.174989999999980
f: 807 tv: 0 nM: 2
810.398440000000050 456.863279999999970
794.881409999999960 374.589420000000020
f: 807 tv: 1 nM: 2
1027.142499999999900 414.632839999999990
1016.881200000000000 341.764590000000000
f: 808 tv: 0 nM: 2
806.965329999999990 456.881379999999980
791.439390000000000 374.678040000000010
f: 808 tv: 1 nM: 2
1024.901900000000100 415.467289999999990
1014.927400000000000 341.927340000000020
f: 809 tv: 0 nM: 2
803.551569999999970 457.166659999999980
788.898929999999950 374.898930000000010
f: 809 tv: 1 nM: 2
1023.092900000000000 415.907069999999980
1013.122900000000000 342.096990000000010
f: 810 tv: 0 nM: 2
800.996219999999990 457.469699999999990
785.583309999999980 374.806820000000020
f: 810 tv: 1 nM: 2
1020.782900000000000 415.861850000000000
1011.029199999999900 342.779180000000000
f: 811 tv: 0 nM: 2
797.222899999999980 457.835420000000000
783.027770000000030 375.012970000000000
f: 811 tv: 1 nM: 2
1018.489000000000000 417.179199999999980
1008.680200000000000 343.527890000000010
f: 812 tv: 0 nM: 2
794.445979999999960 457.865999999999990
779.679319999999960 375.016300000000000
f: 812 tv: 1 nM: 2
1016.143200000000000 417.746489999999990
1006.368800000000000 343.764709999999980
f: 813 tv: 0 nM: 2
791.083980000000000 457.932009999999990
777.032590000000030 375.213779999999990
f: 813 tv: 1 nM: 2
1013.953900000000000 417.788850000000020
1004.270300000000000 343.977480000000010
f: 814 tv: 0 nM: 2
788.163699999999950 457.938049999999980
774.103460000000040 375.220700000000020
f: 814 tv: 1 nM: 2
1011.225600000000000 418.092930000000020
1001.122900000000000 344.096990000000010
f: 815 tv: 0 nM: 2
785.017699999999990 458.049219999999990
771.190740000000010 375.346279999999980
f: 815 tv: 1 nM: 2
1008.681600000000000 419.299530000000000
998.804629999999970 344.560909999999980
f: 816 tv: 0 nM: 2
781.263240000000000 458.016329999999980
767.875000000000000 375.330229999999970
f: 816 tv: 1 nM: 2
1006.330300000000000 419.614690000000000
996.762389999999980 345.204560000000010
f: 817 tv: 0 nM: 2
778.829290000000010 458.000000000000000
765.082089999999990 375.369419999999990
f: 817 tv: 1 nM: 2
1003.256300000000000 419.794130000000000
993.905939999999990 345.538999999999990
f: 818 tv: 0 nM: 2
775.136719999999970 458.398439999999990
762.285160000000020 375.418520000000000
f: 818 tv: 1 nM: 2
1000.565900000000100 420.061370000000010
991.072630000000000 345.799129999999990
f: 819 tv: 0 nM: 2
772.344789999999990 457.969760000000010
759.003659999999970 375.441160000000020
f: 819 tv: 1 nM: 2
998.197390000000040 420.586850000000030
988.823549999999950 345.873960000000010
f: 820 tv: 0 nM: 2
768.913210000000050 457.929750000000010
756.068480000000020 375.956639999999990
f: 820 tv: 1 nM: 2
995.143550000000000 420.734440000000010
985.919800000000010 345.919800000000010
f: 821 tv: 0 nM: 2
765.397889999999960 457.868740000000000
753.162900000000040 375.424260000000000
f: 821 tv: 1 nM: 2
992.106810000000000 421.325260000000010
983.262079999999970 346.209690000000020
f: 822 tv: 0 nM: 2
762.598690000000030 457.844299999999980
750.702030000000040 375.466000000000010
f: 822 tv: 1 nM: 2
989.135499999999980 421.728970000000000
980.813840000000030 346.188319999999980
f: 823 tv: 0 nM: 2
759.413999999999990 457.381989999999970
747.206540000000020 375.000000000000000
f: 823 tv: 1 nM: 2
986.633789999999980 421.712710000000020
977.416690000000020 346.591889999999980
f: 824 tv: 0 nM: 2
756.630620000000020 456.917910000000010
744.772399999999950 375.126860000000020
f: 824 tv: 1 nM: 2
983.868830000000000 421.868810000000000
975.019840000000040 346.948420000000000
f: 825 tv: 0 nM: 2
753.453129999999990 456.800779999999970
741.511539999999970 374.815400000000010
f: 825 tv: 1 nM: 2
980.370300000000040 421.898590000000010
972.654779999999960 347.015870000000010
f: 826 tv: 0 nM: 2
750.795110000000020 456.607149999999990
738.920470000000020 374.575740000000000
f: 826 tv: 1 nM: 2
978.000000000000000 421.833340000000020
969.331969999999960 347.221310000000020
f: 827 tv: 0 nM: 2
747.592650000000050 455.959049999999990
736.511349999999990 374.511349999999990
f: 827 tv: 1 nM: 2
974.685240000000020 421.837069999999980
966.945309999999950 347.082029999999970
f: 828 tv: 0 nM: 2
744.823549999999950 455.873960000000010
733.176450000000050 373.873960000000010
f: 828 tv: 1 nM: 2
971.918270000000010 422.081729999999990
963.655579999999990 347.271120000000000
f: 829 tv: 0 nM: 2
741.861210000000030 454.932650000000020
730.931820000000020 373.238650000000010
f: 829 tv: 1 nM: 2
969.032900000000040 421.844299999999980
960.957340000000040 346.916659999999980
f: 830 tv: 0 nM: 2
739.000000000000000 454.630589999999980
727.859190000000010 373.130609999999990
f: 830 tv: 1 nM: 2
965.945979999999960 421.896729999999990
957.984069999999970 347.052280000000000
f: 831 tv: 0 nM: 2
736.414490000000000 453.896939999999970
725.411740000000010 372.797790000000020
f: 831 tv: 1 nM: 2
963.000000000000000 422.000000000000000
955.099609999999980 346.884160000000010
f: 832 tv: 0 nM: 2
733.176450000000050 453.873960000000010
722.898320000000010 372.219910000000030
f: 832 tv: 1 nM: 2
960.035709999999990 421.873809999999990
952.559939999999980 346.696289999999980
f: 833 tv: 0 nM: 2
730.719730000000030 452.890139999999970
720.304809999999970 371.936399999999990
f: 833 tv: 1 nM: 2
956.905399999999990 421.756739999999980
949.768069999999970 346.621280000000010
f: 834 tv: 0 nM: 2
728.567199999999960 452.079830000000020
717.277159999999980 371.501950000000020
f: 834 tv: 1 nM: 2
954.090270000000030 421.658540000000020
946.884149999999980 346.254059999999980
f: 835 tv: 0 nM: 2
725.176450000000050 451.873960000000010
715.206540000000020 371.000000000000000
f: 835 tv: 1 nM: 2
951.247740000000020 421.702699999999990
944.121089999999980 346.172640000000000
f: 836 tv: 0 nM: 2
723.038450000000010 451.323089999999980
712.750000000000000 370.750000000000000
f: 836 tv: 1 nM: 2
948.275390000000020 421.528990000000020
941.089720000000060 346.055540000000010
f: 837 tv: 0 nM: 2
719.678589999999990 450.833340000000020
710.075200000000000 370.176699999999980
f: 837 tv: 1 nM: 2
945.257020000000010 421.728970000000000
938.000000000000000 345.912050000000020
f: 838 tv: 0 nM: 2
717.286560000000010 450.453250000000030
707.529909999999970 369.880339999999990
f: 838 tv: 1 nM: 2
942.707949999999980 421.442470000000010
935.484919999999990 345.920259999999980
f: 839 tv: 0 nM: 2
715.000000000000000 450.000000000000000
705.146610000000010 369.626489999999990
f: 839 tv: 1 nM: 2
939.758609999999980 421.637940000000010
932.649599999999960 345.752140000000000
f: 840 tv: 0 nM: 2
712.638429999999970 449.154969999999990
702.738159999999990 369.053159999999990
f: 840 tv: 1 nM: 2
936.761660000000010 421.429899999999980
929.912050000000020 346.000000000000000
f: 841 tv: 0 nM: 2
710.057500000000000 448.907069999999980
700.831480000000060 368.690740000000010
f: 841 tv: 1 nM: 2
934.042850000000040 421.100010000000000
927.089720000000060 345.944459999999990
f: 842 tv: 0 nM: 2
707.873780000000010 448.126190000000010
698.285459999999940 368.568910000000020
f: 842 tv: 1 nM: 2
930.968750000000000 420.892850000000010
924.306460000000020 345.894009999999980
f: 843 tv: 0 nM: 2
705.000000000000000 448.000000000000000
695.955630000000040 368.044400000000000
f: 843 tv: 1 nM: 2
928.188170000000010 420.487120000000000
921.919800000000010 345.830199999999990
f: 844 tv: 0 nM: 2
702.972589999999970 447.683530000000020
693.529909999999970 367.957269999999990
f: 844 tv: 1 nM: 2
925.467279999999960 420.200930000000030
918.951289999999970 345.688570000000030
f: 845 tv: 0 nM: 2
700.852480000000010 446.975399999999980
691.202760000000010 367.667329999999990
f: 845 tv: 1 nM: 2
922.794009999999960 420.437500000000000
916.126219999999990 345.873809999999990
f: 846 tv: 0 nM: 2
698.736139999999980 446.095730000000000
689.153689999999980 366.979609999999980
f: 846 tv: 1 nM: 2
920.000000000000000 420.166659999999980
913.641480000000000 345.892670000000010
f: 847 tv: 0 nM: 2
696.598690000000030 445.844299999999980
687.193179999999980 366.734860000000030
f: 847 tv: 1 nM: 2
917.217099999999960 420.041659999999980
910.633360000000040 345.564450000000020
f: 848 tv: 0 nM: 2
694.517150000000020 445.562230000000000
685.000000000000000 366.337310000000000
f: 848 tv: 1 nM: 2
914.166690000000020 420.000000000000000
908.048829999999950 345.567439999999980
f: 849 tv: 0 nM: 2
692.460749999999960 444.820249999999990
683.000000000000000 366.000000000000000
f: 849 tv: 1 nM: 2
911.873780000000010 419.873809999999990
905.075010000000020 345.350010000000000
f: 850 tv: 0 nM: 2
690.079830000000020 444.194819999999990
681.000000000000000 365.791499999999980
f: 850 tv: 1 nM: 2
909.400020000000040 419.823820000000010
902.668950000000000 345.177919999999970
f: 851 tv: 0 nM: 2
688.126219999999990 443.873809999999990
679.064939999999980 365.210629999999980
f: 851 tv: 1 nM: 2
906.126219999999990 419.873809999999990
900.174989999999980 344.947720000000000
f: 852 tv: 0 nM: 2
686.176640000000020 443.580260000000010
677.087220000000000 364.839139999999990
f: 852 tv: 1 nM: 2
903.060730000000040 419.626160000000030
897.407900000000040 344.846499999999990
f: 853 tv: 0 nM: 2
684.000000000000000 442.621609999999980
675.157289999999990 364.479829999999990
f: 853 tv: 1 nM: 2
901.000000000000000 419.538090000000010
894.817440000000030 344.757929999999990
f: 854 tv: 0 nM: 2
682.255800000000020 442.123260000000020
673.018680000000020 364.070530000000020
f: 854 tv: 1 nM: 2
898.047969999999960 419.532840000000020
892.171020000000000 344.549770000000020
f: 855 tv: 0 nM: 2
680.046140000000040 441.788850000000020
671.089720000000060 363.944459999999990
f: 855 tv: 1 nM: 2
895.173580000000020 418.270840000000020
889.330379999999990 344.156369999999980
f: 856 tv: 0 nM: 2
678.162960000000000 441.314730000000000
669.352300000000010 363.683530000000020
f: 856 tv: 1 nM: 2
892.840209999999960 418.308229999999980
887.000000000000000 344.337310000000000
f: 857 tv: 0 nM: 2
676.671510000000010 440.605380000000030
667.789670000000000 363.049350000000000
f: 857 tv: 1 nM: 2
890.000000000000000 418.166659999999980
884.000000000000000 344.000000000000000
f: 858 tv: 0 nM: 2
674.927370000000000 439.927340000000020
665.983209999999990 362.823519999999970
f: 858 tv: 1 nM: 2
887.415889999999990 417.893190000000000
881.873780000000010 343.873809999999990
f: 859 tv: 0 nM: 2
673.192689999999970 439.811919999999990
663.974370000000020 362.559810000000030
f: 859 tv: 1 nM: 2
884.685240000000020 417.997770000000000
878.782900000000040 343.958340000000020
f: 860 tv: 0 nM: 2
671.402159999999980 439.293490000000020
662.081729999999990 362.081729999999990
f: 860 tv: 1 nM: 2
882.085019999999990 417.915010000000000
876.211180000000010 343.953890000000000
f: 861 tv: 0 nM: 2
669.868830000000000 438.131190000000000
660.158140000000000 361.839540000000000
f: 861 tv: 1 nM: 2
879.890009999999960 417.565000000000000
873.570429999999990 343.802280000000000
f: 862 tv: 0 nM: 2
667.826479999999950 437.910950000000010
658.451360000000020 361.840700000000030
f: 862 tv: 1 nM: 2
877.417479999999950 417.532500000000030
871.000000000000000 343.685850000000020
f: 863 tv: 0 nM: 2
666.046140000000040 437.788850000000020
656.784490000000010 361.362059999999990
f: 863 tv: 1 nM: 2
874.657169999999950 417.395230000000030
868.644840000000040 343.719630000000000
f: 864 tv: 0 nM: 2
664.587580000000000 436.976499999999990
655.338259999999990 361.056730000000020
f: 864 tv: 1 nM: 2
872.088989999999970 417.285340000000020
866.000000000000000 343.745180000000000
f: 865 tv: 0 nM: 2
662.887939999999960 436.784490000000010
653.376039999999990 360.884160000000010
f: 865 tv: 1 nM: 2
869.579349999999980 416.894160000000000
863.892330000000020 343.679410000000020
f: 866 tv: 0 nM: 2
660.910279999999940 436.055540000000010
651.408509999999980 360.591459999999980
f: 866 tv: 1 nM: 2
866.497309999999970 416.614350000000000
861.140080000000010 343.691800000000000
f: 867 tv: 0 nM: 2
659.378360000000040 436.000000000000000
649.966490000000020 360.497770000000000
f: 867 tv: 1 nM: 2
864.193300000000020 416.322170000000030
858.389159999999950 343.573120000000020
f: 868 tv: 0 nM: 2
657.294369999999960 435.850460000000000
647.920960000000040 360.006989999999970
f: 868 tv: 1 nM: 2
861.852970000000030 416.166659999999980
856.046140000000040 343.788850000000020
f: 869 tv: 0 nM: 2
655.936280000000010 435.656859999999990
646.192689999999970 360.000000000000000
f: 869 tv: 1 nM: 2
859.360840000000050 416.191039999999990
853.953859999999960 343.788850000000020
f: 870 tv: 0 nM: 2
653.958740000000030 435.096340000000000
644.429570000000010 359.802280000000000
f: 870 tv: 1 nM: 2
856.051019999999990 416.270420000000000
851.759829999999970 343.759799999999980
f: 871 tv: 0 nM: 2
652.085079999999950 434.399479999999980
642.598690000000030 359.844299999999980
f: 871 tv: 1 nM: 2
854.020390000000020 416.173459999999980
848.905399999999990 343.756739999999980
f: 872 tv: 0 nM: 2
650.126219999999990 434.035709999999990
640.877140000000050 359.773709999999990
f: 872 tv: 1 nM: 2
851.918270000000010 415.918270000000010
846.535399999999980 343.924770000000020
f: 873 tv: 0 nM: 2
648.441829999999980 433.913940000000030
639.292789999999970 359.720730000000000
f: 873 tv: 1 nM: 2
849.257200000000010 416.021639999999990
844.046140000000040 343.788850000000020
f: 874 tv: 0 nM: 2
646.441469999999980 433.873870000000010
637.665160000000010 359.899080000000030
f: 874 tv: 1 nM: 2
846.507809999999950 416.596340000000000
841.520809999999980 344.020840000000020
f: 875 tv: 0 nM: 2
645.153320000000010 433.780669999999990
635.873780000000010 359.873809999999990
f: 875 tv: 1 nM: 2
843.944150000000040 416.784910000000020
839.182620000000040 344.000000000000000
f: 876 tv: 0 nM: 2
643.247740000000020 433.603610000000000
633.953859999999960 359.788850000000020
f: 876 tv: 1 nM: 2
841.890629999999990 416.276029999999990
837.000000000000000 344.000000000000000
f: 877 tv: 0 nM: 2
641.247740000000020 433.603610000000000
632.046140000000040 359.788850000000020
f: 877 tv: 1 nM: 2
839.311889999999950 416.549500000000020
834.392029999999980 344.093900000000020
f: 878 tv: 0 nM: 2
639.465329999999990 432.727719999999980
630.009580000000030 359.720090000000030
f: 878 tv: 1 nM: 2
836.563110000000050 416.368929999999980
832.068790000000040 344.633030000000020
f: 879 tv: 0 nM: 2
637.946050000000010 432.957400000000010
628.092830000000050 359.711909999999990
f: 879 tv: 1 nM: 2
834.053949999999990 416.957400000000010
829.988399999999960 344.576390000000000
f: 880 tv: 0 nM: 2
635.846919999999950 432.173459999999980
626.440370000000030 359.568820000000020
f: 880 tv: 1 nM: 2
832.000000000000000 416.913790000000010
827.879329999999980 345.443359999999980
f: 881 tv: 0 nM: 2
633.914980000000010 432.084990000000000
624.111390000000030 359.700499999999980
f: 881 tv: 1 nM: 2
829.306879999999980 417.060850000000020
825.807310000000030 345.639040000000020
f: 882 tv: 0 nM: 2
631.914980000000010 432.084990000000000
622.606139999999980 359.813690000000010
f: 882 tv: 1 nM: 2
826.893919999999980 417.313139999999980
823.155939999999990 345.674320000000020
f: 883 tv: 0 nM: 2
629.914980000000010 432.084990000000000
620.685240000000020 359.783480000000000
f: 883 tv: 1 nM: 2
824.579349999999980 417.713930000000000
820.807310000000030 345.729370000000020
f: 884 tv: 0 nM: 2
628.000000000000000 432.000000000000000
619.243159999999990 359.838619999999990
f: 884 tv: 1 nM: 2
822.090270000000030 417.658540000000020
818.924800000000000 345.960170000000010
f: 885 tv: 0 nM: 2
626.000000000000000 432.000000000000000
617.257020000000010 359.728970000000000
f: 885 tv: 1 nM: 2
820.000000000000000 417.833340000000020
816.912960000000000 346.118319999999980
f: 886 tv: 0 nM: 2
624.085019999999990 432.084990000000000
615.744199999999980 359.876739999999980
f: 886 tv: 1 nM: 2
818.203129999999990 418.265629999999990
814.561400000000050 346.776310000000020
f: 887 tv: 0 nM: 2
622.000000000000000 432.166659999999980
613.833309999999980 360.000000000000000
f: 887 tv: 1 nM: 2
815.907100000000010 418.609280000000010
812.083309999999980 347.676480000000030
f: 888 tv: 0 nM: 2
620.140629999999990 432.442720000000010
611.953859999999960 360.211149999999980
f: 888 tv: 1 nM: 2
812.898069999999960 419.504849999999980
810.046140000000040 347.788850000000020
f: 889 tv: 0 nM: 2
618.171690000000010 433.106049999999980
610.020449999999980 361.156830000000010
f: 889 tv: 1 nM: 2
810.131170000000000 419.868810000000000
808.211180000000010 348.046110000000000
f: 890 tv: 0 nM: 2
616.046140000000040 433.788850000000020
607.982669999999980 361.700499999999980
f: 890 tv: 1 nM: 2
808.070680000000040 420.472840000000020
806.334110000000010 349.507200000000010
f: 891 tv: 0 nM: 2
614.085019999999990 433.915010000000000
606.584110000000010 361.956819999999990
f: 891 tv: 1 nM: 2
806.211789999999950 421.076480000000000
804.527529999999960 349.949549999999990
f: 892 tv: 0 nM: 2
612.058530000000020 434.191500000000020
605.270999999999960 362.771000000000020
f: 892 tv: 1 nM: 2
804.408019999999960 421.898590000000010
802.939759999999980 350.198669999999990
f: 893 tv: 0 nM: 2
610.101070000000050 435.377659999999990
603.286740000000010 363.468140000000010
f: 893 tv: 1 nM: 2
802.211789999999950 422.923520000000000
800.905399999999990 351.756739999999980
f: 894 tv: 0 nM: 2
608.203610000000030 435.796389999999970
602.000000000000000 363.833340000000020
f: 894 tv: 1 nM: 2
800.173580000000020 423.487059999999990
799.744199999999980 351.899990000000000
f: 895 tv: 0 nM: 2
606.203610000000030 435.796389999999970
600.046140000000040 363.788850000000020
f: 895 tv: 1 nM: 2
798.530819999999950 424.016599999999980
797.716680000000000 352.207150000000010
f: 896 tv: 0 nM: 2
604.199520000000010 435.780300000000010
598.398069999999960 364.082519999999990
f: 896 tv: 1 nM: 2
797.109379999999990 424.932279999999990
796.058530000000020 352.837830000000000
f: 897 tv: 0 nM: 2
602.905399999999990 435.959470000000010
596.807310000000030 364.188080000000010
f: 897 tv: 1 nM: 2
795.233340000000000 425.000000000000000
794.705630000000040 353.485990000000020
f: 898 tv: 0 nM: 2
601.098150000000030 435.850460000000000
595.224979999999960 364.143190000000000
f: 898 tv: 1 nM: 2
793.728269999999950 425.456509999999980
793.060730000000040 353.626160000000030
f: 899 tv: 0 nM: 2
599.656250000000000 435.697909999999980
593.833309999999980 364.000000000000000
f: 899 tv: 1 nM: 2
792.137330000000020 425.398959999999990
791.610840000000050 353.620270000000000
f: 900 tv: 0 nM: 2
597.790830000000030 435.576540000000020
592.046140000000040 363.788850000000020
f: 900 tv: 1 nM: 2
790.341739999999960 425.444729999999990
790.180119999999990 353.746460000000010
f: 901 tv: 0 nM: 2
596.148929999999950 434.542539999999970
591.004760000000030 363.514220000000020
f: 901 tv: 1 nM: 2
789.287659999999960 424.900539999999980
789.121700000000030 353.188049999999980
