# Supplementary material for: Action Sport Cameras as an Instrument to Perform a 3D Underwater Motion Analysis
Source: PLoS One. 2016 Aug 11;11(8):e0160490. doi: 10.1371/journal.pone.0160490 (PMC4981397; doi:10.1371/journal.pone.0160490)
Supplement: S1 Supporting Information — S1.1_Calibration Quality > S1.1.1_Underwater > S1.1.1.1_Highres > S1.1.1.1.1_Calibration > File A. This is the BUNDLE_CameraParameters. This is the camera calibration parameters. File B. This is the Triad. This is the 2D coordinates of the waterproof orthogonal triad structure carrying nine spherical black markers. File C. This is the WandCalibration. This is the 2D coordinates of the wand structure carrying one spherical black marker. S1.1.1.1.2_Accuracy > File D. This is the Trial_1. This is the 2D coordinates of the first rigid bar test acquisition, carrying two markers at known distance. File E. This is the Trial_2. This is the 2D coordinates of the second rigid bar test acquisition, carrying two markers at known distance. File F. This is the Trial_3. This is the 2D coordinates of the third rigid bar test acquisition, carrying two markers at known distance. File G. This is the Trial_4. This is the 2D coordinates of the fourth rigid bar test acquisition, carrying two markers at known distance. File H. This is the Trial_5. This is the 2D coordinates of the fifth rigid bar test acquisition, carrying two markers at known distance. File I. This is the MotionSequence3D_Trial_1. This is the 3D coordinates of the first rigid bar test acquisition. File J. This is the MotionSequence3D_Trial_2. This is the 3D coordinates of the second rigid bar test acquisition. File K. This is the MotionSequence3D_Trial_3. This is the 3D coordinates of the third rigid bar test acquisition. File L. This is the MotionSequence3D_Trial_4. This is the 3D coordinates of the fourth rigid bar test acquisition. File M. This is the MotionSequence3D_Trial_5. This is the 3D coordinates of the fifth rigid bar test acquisition. S1.1.1.2_Lowres > S1.1.1.2.1_Calibration > File N. This is the BUNDLE_CameraParameters. This is the camera calibration parameters. File O. This is the Triad. This is the 2D coordinates of the waterproof orthogonal triad structure carrying nine spherical black markers. File P. Th [file pone.0160490.s001.zip › S1_SupportingInformation/S1.1_Calibration_Quality/S1.1.1_Underwater/S1.1.1.2_Lowres/S1.1.1.2.2_Accuracy/File U.txt]

912 2
f: 0 tv: 0 nM: 2
0.000000000000000 0.000000000000000
0.000000000000000 0.000000000000000
f: 0 tv: 1 nM: 2
0.000000000000000 0.000000000000000
0.000000000000000 0.000000000000000
f: 1 tv: 0 nM: 2
572.250000000000000 422.250000000000000
578.000000000000000 354.250000000000000
f: 1 tv: 1 nM: 2
746.000000000000000 416.000000000000000
757.250000000000000 345.500000000000000
f: 2 tv: 0 nM: 2
571.845950000000020 422.880800000000020
577.755800000000020 354.924410000000020
f: 2 tv: 1 nM: 2
746.830749999999970 416.585939999999990
758.000000000000000 345.745180000000000
f: 3 tv: 0 nM: 2
571.976070000000050 424.727539999999980
578.000000000000000 355.833340000000020
f: 3 tv: 1 nM: 2
747.913149999999970 418.139459999999990
759.883000000000040 346.909580000000010
f: 4 tv: 0 nM: 2
571.854190000000020 425.479159999999980
578.063170000000010 356.612640000000000
f: 4 tv: 1 nM: 2
749.939820000000050 419.308899999999990
761.431580000000050 347.823120000000020
f: 5 tv: 0 nM: 2
571.922239999999990 426.377779999999970
579.088619999999990 357.702270000000000
f: 5 tv: 1 nM: 2
751.551450000000050 419.919130000000000
762.564880000000020 348.252410000000000
f: 6 tv: 0 nM: 2
572.209169999999970 427.576540000000020
579.846919999999950 358.173459999999980
f: 6 tv: 1 nM: 2
752.751399999999990 420.853580000000020
764.752259999999980 349.603610000000000
f: 7 tv: 0 nM: 2
572.766970000000010 428.024260000000030
580.536740000000010 359.325989999999990
f: 7 tv: 1 nM: 2
754.587279999999960 421.794800000000010
766.756899999999970 349.743130000000010
f: 8 tv: 0 nM: 2
573.900020000000040 428.835300000000020
581.800479999999990 359.780300000000010
f: 8 tv: 1 nM: 2
756.085019999999990 421.915010000000000
768.084600000000020 350.111940000000000
f: 9 tv: 0 nM: 2
574.195680000000040 429.315220000000010
582.476620000000030 360.079439999999980
f: 9 tv: 1 nM: 2
757.851070000000050 422.542539999999970
770.591860000000000 351.049129999999990
f: 10 tv: 0 nM: 2
575.765009999999960 430.084990000000000
583.750000000000000 360.311860000000020
f: 10 tv: 1 nM: 2
760.047969999999960 423.608580000000020
771.845280000000000 351.192810000000010
f: 11 tv: 0 nM: 2
576.050290000000020 430.868710000000020
584.761660000000010 361.429899999999980
f: 11 tv: 1 nM: 2
761.914980000000010 423.915010000000000
774.172910000000000 351.813080000000010
f: 12 tv: 0 nM: 2
577.770689999999950 431.359129999999990
586.000000000000000 361.833340000000020
f: 12 tv: 1 nM: 2
763.714290000000010 424.173459999999980
776.000000000000000 351.833340000000020
f: 13 tv: 0 nM: 2
578.497439999999980 431.951540000000020
587.393860000000020 361.813690000000010
f: 13 tv: 1 nM: 2
765.738100000000030 424.359800000000010
778.081729999999990 352.081729999999990
f: 14 tv: 0 nM: 2
579.951109999999970 432.277159999999980
588.738519999999990 361.899080000000030
f: 14 tv: 1 nM: 2
767.386780000000040 424.801879999999980
780.321779999999990 352.224550000000020
f: 15 tv: 0 nM: 2
581.400510000000050 432.889770000000000
590.063539999999990 362.558010000000020
f: 15 tv: 1 nM: 2
769.904660000000040 425.435580000000020
782.368410000000040 352.495610000000000
f: 16 tv: 0 nM: 2
582.302059999999980 433.656250000000000
591.963070000000020 363.487669999999980
f: 16 tv: 1 nM: 2
771.511600000000040 425.618040000000010
784.025939999999990 352.974060000000010
f: 17 tv: 0 nM: 2
584.153080000000050 433.826540000000020
593.953859999999960 363.788850000000020
f: 17 tv: 1 nM: 2
773.962890000000020 425.720309999999980
786.622190000000050 353.502259999999980
f: 18 tv: 0 nM: 2
586.085019999999990 433.915010000000000
595.401309999999970 363.844299999999980
f: 18 tv: 1 nM: 2
775.833309999999980 426.000000000000000
788.463129999999980 353.368650000000000
f: 19 tv: 0 nM: 2
587.883360000000040 434.744449999999970
597.651250000000000 364.092679999999970
f: 19 tv: 1 nM: 2
777.833309999999980 426.000000000000000
790.669740000000050 353.674320000000020
f: 20 tv: 0 nM: 2
589.790830000000030 435.576540000000020
599.185119999999980 364.492799999999990
f: 20 tv: 1 nM: 2
779.765009999999960 426.084990000000000
792.299070000000030 353.880370000000030
f: 21 tv: 0 nM: 2
591.744749999999950 435.702639999999970
601.088989999999970 364.944920000000020
f: 21 tv: 1 nM: 2
781.718439999999990 426.407899999999980
794.941469999999980 353.720730000000000
f: 22 tv: 0 nM: 2
593.800479999999990 435.780300000000010
603.101930000000040 365.679629999999970
f: 22 tv: 1 nM: 2
783.523379999999970 426.079439999999980
797.192689999999970 353.894499999999990
f: 23 tv: 0 nM: 2
595.617370000000050 436.153079999999990
605.135499999999980 365.728970000000000
f: 23 tv: 1 nM: 2
785.868830000000000 426.131190000000000
798.941469999999980 353.720730000000000
f: 24 tv: 0 nM: 2
597.669980000000010 436.065000000000000
607.156799999999980 365.938629999999990
f: 24 tv: 1 nM: 2
787.868830000000000 426.131190000000000
800.877140000000050 353.903009999999990
f: 25 tv: 0 nM: 2
599.664920000000050 436.441500000000020
609.833309999999980 366.000000000000000
f: 25 tv: 1 nM: 2
789.788819999999990 425.953890000000000
802.810489999999960 353.803650000000000
f: 26 tv: 0 nM: 2
601.664920000000050 436.441500000000020
611.788819999999990 366.046110000000000
f: 26 tv: 1 nM: 2
791.788819999999990 425.953890000000000
804.872740000000020 353.801330000000010
f: 27 tv: 0 nM: 2
603.700560000000000 436.497250000000010
613.918270000000010 366.081729999999990
f: 27 tv: 1 nM: 2
793.192689999999970 425.811919999999990
806.884459999999990 353.752349999999980
f: 28 tv: 0 nM: 2
605.765930000000030 436.361690000000010
616.081729999999990 365.918270000000010
f: 28 tv: 1 nM: 2
795.098150000000030 425.691590000000020
808.742979999999990 353.523379999999970
f: 29 tv: 0 nM: 2
608.019229999999990 436.519229999999990
618.166690000000020 366.000000000000000
f: 29 tv: 1 nM: 2
796.830079999999950 425.281560000000010
810.797850000000040 353.093480000000000
f: 30 tv: 0 nM: 2
610.189150000000040 436.352329999999990
620.284729999999970 365.821750000000010
f: 30 tv: 1 nM: 2
798.260009999999970 424.635010000000020
812.455140000000030 352.660250000000020
f: 31 tv: 0 nM: 2
612.042540000000030 436.361690000000010
622.877140000000050 365.773709999999990
f: 31 tv: 1 nM: 2
800.221919999999950 424.082920000000000
814.604739999999990 352.285709999999990
f: 32 tv: 0 nM: 2
614.085019999999990 436.084990000000000
625.868830000000000 365.868810000000000
f: 32 tv: 1 nM: 2
802.000000000000000 424.000000000000000
816.476620000000030 352.079439999999980
f: 33 tv: 0 nM: 2
616.895809999999980 436.020840000000020
627.483830000000010 365.877320000000000
f: 33 tv: 1 nM: 2
803.982300000000010 423.512630000000000
818.321779999999990 351.821750000000010
f: 34 tv: 0 nM: 2
619.155939999999990 435.775240000000000
630.000000000000000 365.745180000000000
f: 34 tv: 1 nM: 2
805.918459999999980 422.646729999999990
820.296569999999970 351.512270000000000
f: 35 tv: 0 nM: 2
621.692869999999970 435.710660000000020
632.131170000000000 365.720309999999980
f: 35 tv: 1 nM: 2
807.693850000000000 422.163270000000010
821.934570000000010 351.031400000000020
f: 36 tv: 0 nM: 2
623.888609999999970 435.700499999999980
635.098150000000030 365.588779999999990
f: 36 tv: 1 nM: 2
809.002500000000050 421.752500000000000
823.832520000000050 350.120700000000000
f: 37 tv: 0 nM: 2
625.997380000000020 435.060520000000000
637.305849999999960 365.679629999999970
f: 37 tv: 1 nM: 2
810.123110000000000 421.296479999999970
825.914980000000010 350.084990000000000
f: 38 tv: 0 nM: 2
628.195680000000040 435.315220000000010
639.941469999999980 365.276610000000010
f: 38 tv: 1 nM: 2
812.097170000000010 420.974269999999990
827.914980000000010 349.915010000000000
f: 39 tv: 0 nM: 2
630.463870000000040 435.150600000000000
641.976319999999990 365.334200000000010
f: 39 tv: 1 nM: 2
814.061829999999990 420.416659999999980
829.625000000000000 349.855410000000010
f: 40 tv: 0 nM: 2
633.613650000000010 434.715910000000010
644.804260000000000 365.337249999999980
f: 40 tv: 1 nM: 2
816.166690000000020 420.000000000000000
831.723079999999980 349.689759999999980
f: 41 tv: 0 nM: 2
635.919980000000010 434.877140000000000
647.811829999999990 365.435580000000020
f: 41 tv: 1 nM: 2
818.000000000000000 420.000000000000000
833.526060000000030 349.296200000000000
f: 42 tv: 0 nM: 2
638.329349999999980 435.026950000000000
649.992309999999970 365.410250000000020
f: 42 tv: 1 nM: 2
820.065000000000050 419.745000000000000
835.854190000000020 349.479159999999980
f: 43 tv: 0 nM: 2
641.500000000000000 435.565220000000010
652.742979999999990 365.728970000000000
f: 43 tv: 1 nM: 2
822.055240000000030 419.043610000000000
837.599550000000020 348.957339999999990
f: 44 tv: 0 nM: 2
643.975280000000000 435.233520000000000
655.750000000000000 365.750000000000000
f: 44 tv: 1 nM: 2
824.000000000000000 419.297880000000020
839.718439999999990 348.407899999999980
f: 45 tv: 0 nM: 2
646.162349999999950 435.621120000000020
658.000000000000000 365.745180000000000
f: 45 tv: 1 nM: 2
826.055240000000030 418.956390000000000
841.664920000000050 348.441500000000020
f: 46 tv: 0 nM: 2
649.656250000000000 435.697909999999980
660.661070000000000 365.882200000000010
f: 46 tv: 1 nM: 2
828.122190000000050 419.122220000000030
843.811829999999990 348.487120000000000
f: 47 tv: 0 nM: 2
652.046140000000040 435.963590000000010
663.691100000000010 366.400510000000000
f: 47 tv: 1 nM: 2
830.092409999999970 419.233700000000000
845.760440000000020 348.520840000000020
f: 48 tv: 0 nM: 2
655.246279999999960 436.130550000000030
665.875000000000000 366.964630000000000
f: 48 tv: 1 nM: 2
832.099979999999960 418.835300000000020
847.848690000000030 348.620510000000020
f: 49 tv: 0 nM: 2
657.865360000000010 436.766480000000000
668.961909999999990 367.680940000000020
f: 49 tv: 1 nM: 2
834.157720000000040 418.877990000000010
849.844540000000050 349.453370000000010
f: 50 tv: 0 nM: 2
660.398929999999950 437.601069999999990
671.819820000000050 367.827420000000020
f: 50 tv: 1 nM: 2
836.211789999999950 418.923520000000000
851.842830000000050 349.200010000000020
f: 51 tv: 0 nM: 2
663.846919999999950 437.826540000000020
674.657529999999950 368.308229999999980
f: 51 tv: 1 nM: 2
839.116639999999960 419.077789999999990
854.065000000000050 349.745000000000000
f: 52 tv: 0 nM: 2
666.139459999999990 438.297360000000030
677.903559999999970 369.454320000000000
f: 52 tv: 1 nM: 2
841.057069999999950 419.093959999999980
856.299070000000030 350.000000000000000
f: 53 tv: 0 nM: 2
669.832400000000010 439.069819999999990
680.199520000000010 369.780300000000010
f: 53 tv: 1 nM: 2
843.790830000000030 419.576540000000020
858.439640000000050 350.045900000000020
f: 54 tv: 0 nM: 2
672.352170000000000 439.766140000000010
682.965270000000030 369.854159999999980
f: 54 tv: 1 nM: 2
846.000000000000000 419.653079999999990
860.665830000000030 350.452969999999990
f: 55 tv: 0 nM: 2
675.763789999999970 440.007540000000010
686.073240000000060 370.648990000000030
f: 55 tv: 1 nM: 2
848.118410000000040 419.881590000000020
863.000000000000000 351.230230000000010
f: 56 tv: 0 nM: 2
678.755549999999970 440.977780000000000
689.135499999999980 371.644870000000030
f: 56 tv: 1 nM: 2
850.318419999999950 419.965790000000030
865.868290000000000 351.519499999999990
f: 57 tv: 0 nM: 2
681.875000000000000 441.500000000000000
691.953859999999960 371.953890000000000
f: 57 tv: 1 nM: 2
852.266300000000000 420.184779999999990
867.800479999999990 351.780300000000010
f: 58 tv: 0 nM: 2
684.898069999999960 441.592220000000000
694.768490000000040 372.327580000000010
f: 58 tv: 1 nM: 2
855.292910000000010 420.186860000000020
869.888060000000000 351.920410000000000
f: 59 tv: 0 nM: 2
687.853269999999950 442.277159999999980
698.063110000000050 373.608580000000020
f: 59 tv: 1 nM: 2
857.734069999999970 420.351069999999990
872.298400000000020 352.138730000000010
f: 60 tv: 0 nM: 2
691.556950000000030 443.012670000000010
700.111390000000030 373.626250000000030
f: 60 tv: 1 nM: 2
859.860540000000010 420.297360000000030
874.120790000000060 352.603940000000020
f: 61 tv: 0 nM: 2
693.967470000000050 443.147920000000000
703.919130000000000 374.468140000000010
f: 61 tv: 1 nM: 2
862.099979999999960 420.835300000000020
876.652410000000030 352.357149999999990
f: 62 tv: 0 nM: 2
697.444759999999970 443.902620000000010
706.412349999999950 375.438139999999980
f: 62 tv: 1 nM: 2
864.211789999999950 420.923520000000000
879.026309999999970 353.019139999999990
f: 63 tv: 0 nM: 2
700.102420000000050 444.921690000000010
709.750000000000000 375.688139999999980
f: 63 tv: 1 nM: 2
867.567869999999970 420.944459999999990
881.667479999999950 353.632510000000020
f: 64 tv: 0 nM: 2
703.776849999999970 445.113009999999970
712.766480000000000 375.955199999999990
f: 64 tv: 1 nM: 2
869.736390000000030 421.072720000000000
883.860410000000000 353.644679999999990
f: 65 tv: 0 nM: 2
706.021300000000000 445.840419999999990
715.323669999999990 377.200470000000000
f: 65 tv: 1 nM: 2
871.830630000000040 421.626340000000030
885.932310000000030 353.911470000000010
f: 66 tv: 0 nM: 2
709.589110000000010 446.445400000000010
718.046140000000040 377.788850000000020
f: 66 tv: 1 nM: 2
874.250000000000000 421.750000000000000
888.088560000000030 353.932279999999990
f: 67 tv: 0 nM: 2
712.125000000000000 447.210240000000000
720.800420000000030 377.975889999999990
f: 67 tv: 1 nM: 2
876.795709999999990 421.942079999999980
890.500000000000000 354.160610000000020
f: 68 tv: 0 nM: 2
715.697940000000020 447.656250000000000
723.935669999999960 379.019810000000010
f: 68 tv: 1 nM: 2
879.755490000000010 422.123629999999990
893.173279999999980 355.232669999999980
f: 69 tv: 0 nM: 2
718.594849999999950 448.801730000000020
726.947750000000040 379.479550000000020
f: 69 tv: 1 nM: 2
881.647830000000000 422.233859999999990
895.790830000000030 355.576540000000020
f: 70 tv: 0 nM: 2
721.842279999999960 448.967260000000010
729.918270000000010 380.081729999999990
f: 70 tv: 1 nM: 2
884.347719999999980 422.393680000000020
898.000000000000000 355.833340000000020
f: 71 tv: 0 nM: 2
724.528559999999970 449.866670000000000
732.803649999999950 381.358459999999980
f: 71 tv: 1 nM: 2
887.256099999999950 423.121950000000030
899.973150000000030 355.834139999999990
f: 72 tv: 0 nM: 2
727.985959999999980 450.794949999999970
736.000000000000000 381.833340000000020
f: 72 tv: 1 nM: 2
889.881530000000000 423.265899999999990
902.085019999999990 356.084990000000000
f: 73 tv: 0 nM: 2
730.536250000000000 451.559570000000010
738.756650000000040 382.084079999999970
f: 73 tv: 1 nM: 2
892.101620000000030 423.689570000000000
905.401790000000010 356.919649999999990
f: 74 tv: 0 nM: 2
733.932310000000030 452.088529999999990
741.790830000000030 383.576540000000020
f: 74 tv: 1 nM: 2
894.145629999999980 423.733520000000000
907.946050000000010 356.957400000000010
f: 75 tv: 0 nM: 2
737.890809999999990 453.000000000000000
744.598690000000030 383.927640000000000
f: 75 tv: 1 nM: 2
897.714290000000010 424.173459999999980
910.203610000000030 357.796389999999970
f: 76 tv: 0 nM: 2
740.067689999999970 453.911470000000010
746.957149999999960 384.276180000000010
f: 76 tv: 1 nM: 2
900.002749999999990 424.310430000000000
913.070429999999990 357.956819999999990
f: 77 tv: 0 nM: 2
743.788999999999990 454.745670000000020
750.602780000000050 385.570100000000020
f: 77 tv: 1 nM: 2
903.734739999999990 424.954250000000000
915.883000000000040 358.180850000000020
f: 78 tv: 0 nM: 2
746.262150000000020 455.432430000000010
753.914980000000010 385.915010000000000
f: 78 tv: 1 nM: 2
906.019769999999990 425.186429999999970
918.265260000000010 358.820130000000010
f: 79 tv: 0 nM: 2
749.854370000000020 456.332429999999990
756.665830000000030 386.997439999999980
f: 79 tv: 1 nM: 2
909.727780000000050 425.488890000000030
921.565249999999990 359.500000000000000
f: 80 tv: 0 nM: 2
753.341680000000000 457.024990000000000
759.761899999999970 387.652370000000020
f: 80 tv: 1 nM: 2
912.250000000000000 425.594449999999990
924.212340000000040 359.830660000000020
f: 81 tv: 0 nM: 2
756.297360000000030 457.744750000000010
762.379699999999960 388.016509999999980
f: 81 tv: 1 nM: 2
915.490969999999950 426.105410000000010
927.677059999999980 359.833340000000020
f: 82 tv: 0 nM: 2
760.000000000000000 458.753019999999990
765.788390000000050 388.460480000000020
f: 82 tv: 1 nM: 2
918.375729999999980 426.487889999999990
930.027889999999960 359.989840000000020
f: 83 tv: 0 nM: 2
763.318179999999980 459.353549999999980
768.579349999999980 389.771639999999990
f: 83 tv: 1 nM: 2
921.942080000000030 426.795750000000000
933.290470000000030 360.019040000000020
f: 84 tv: 0 nM: 2
766.251279999999950 459.930760000000020
771.720280000000000 389.868810000000000
f: 84 tv: 1 nM: 2
925.503169999999950 426.862180000000020
936.143620000000060 360.441500000000020
f: 85 tv: 0 nM: 2
769.897579999999950 460.921690000000010
774.704650000000020 390.857509999999990
f: 85 tv: 1 nM: 2
929.000000000000000 427.000000000000000
939.734739999999990 360.954250000000000
f: 86 tv: 0 nM: 2
773.206789999999960 461.702270000000000
778.000000000000000 391.745180000000000
f: 86 tv: 1 nM: 2
932.157720000000040 426.967260000000010
942.889459999999990 361.494750000000010
f: 87 tv: 0 nM: 2
776.574280000000040 462.287140000000020
781.017389999999980 392.017400000000010
f: 87 tv: 1 nM: 2
935.726199999999950 427.458340000000020
946.090450000000030 361.670230000000000
f: 88 tv: 0 nM: 2
780.043459999999980 463.282620000000010
783.922490000000040 392.602510000000000
f: 88 tv: 1 nM: 2
939.475770000000010 427.387880000000000
949.404360000000000 361.713100000000000
f: 89 tv: 0 nM: 2
783.361880000000040 463.766660000000000
787.050420000000030 393.826750000000000
f: 89 tv: 1 nM: 2
942.588259999999990 427.458829999999980
952.085019999999990 361.915010000000000
f: 90 tv: 0 nM: 2
786.745790000000060 464.686429999999970
790.136349999999990 393.813380000000000
f: 90 tv: 1 nM: 2
946.263789999999970 428.273010000000000
956.000000000000000 362.000000000000000
f: 91 tv: 0 nM: 2
790.040340000000010 465.400539999999980
792.782900000000040 393.958340000000020
f: 91 tv: 1 nM: 2
950.107610000000020 428.588619999999990
959.473570000000000 362.000000000000000
f: 92 tv: 0 nM: 2
793.330259999999950 465.811919999999990
795.981319999999980 395.205600000000000
f: 92 tv: 1 nM: 2
953.900020000000040 428.835300000000020
962.317500000000000 362.102510000000000
f: 93 tv: 0 nM: 2
796.558660000000030 467.380100000000030
798.807310000000030 395.811919999999990
f: 93 tv: 1 nM: 2
956.753360000000040 428.866670000000000
965.755430000000050 362.461950000000000
f: 94 tv: 0 nM: 2
799.989990000000030 467.649990000000000
802.000000000000000 395.833340000000020
f: 94 tv: 1 nM: 2
961.052789999999960 428.947170000000030
969.005430000000050 362.716220000000020
f: 95 tv: 0 nM: 2
803.494450000000030 468.294429999999980
804.166690000000020 396.000000000000000
f: 95 tv: 1 nM: 2
964.947210000000040 428.947170000000030
972.476559999999950 363.127590000000000
f: 96 tv: 0 nM: 2
806.588679999999950 469.201959999999990
807.128050000000030 396.831300000000000
f: 96 tv: 1 nM: 2
969.000000000000000 429.000000000000000
975.795169999999980 362.777100000000020
f: 97 tv: 0 nM: 2
809.953859999999960 469.788850000000020
810.080569999999970 397.713259999999990
f: 97 tv: 1 nM: 2
972.287230000000020 429.547880000000020
979.919859999999970 363.088410000000010
f: 98 tv: 0 nM: 2
812.541259999999970 470.329900000000010
813.303890000000020 397.790959999999980
f: 98 tv: 1 nM: 2
976.209169999999970 429.576540000000020
983.680730000000040 363.000000000000000
f: 99 tv: 0 nM: 2
815.830079999999950 471.577670000000010
815.974180000000050 398.000000000000000
f: 99 tv: 1 nM: 2
980.088989999999970 429.882200000000010
986.240419999999970 363.226780000000020
f: 100 tv: 0 nM: 2
818.811339999999970 471.938629999999990
818.155700000000020 398.515350000000010
f: 100 tv: 1 nM: 2
983.883000000000040 430.180850000000020
990.049989999999980 363.334200000000010
f: 101 tv: 0 nM: 2
822.252320000000050 472.155980000000000
821.194889999999990 398.875980000000030
f: 101 tv: 1 nM: 2
987.686770000000020 430.474150000000010
993.875729999999980 363.005769999999980
f: 102 tv: 0 nM: 2
825.024540000000000 473.756680000000020
823.973690000000030 399.736850000000000
f: 102 tv: 1 nM: 2
991.947080000000030 430.658810000000020
996.510989999999990 363.307680000000000
f: 103 tv: 0 nM: 2
827.777529999999960 473.920709999999990
826.080199999999990 399.830199999999990
f: 103 tv: 1 nM: 2
995.734739999999990 430.820130000000010
1000.223100000000000 363.113009999999970
f: 104 tv: 0 nM: 2
830.780030000000010 474.137790000000000
828.866819999999960 399.891390000000000
f: 104 tv: 1 nM: 2
999.503240000000010 430.862180000000020
1003.979200000000000 363.359379999999990
f: 105 tv: 0 nM: 2
834.000000000000000 475.745180000000000
831.000000000000000 400.000000000000000
f: 105 tv: 1 nM: 2
1003.810700000000000 430.884610000000010
1007.070399999999900 363.593169999999990
f: 106 tv: 0 nM: 2
836.721250000000050 475.880519999999990
833.486760000000000 400.585240000000000
f: 106 tv: 1 nM: 2
1007.567900000000000 431.055540000000010
1010.398900000000000 363.601069999999990
f: 107 tv: 0 nM: 2
839.265380000000050 476.405700000000020
835.639339999999950 401.438539999999990
f: 107 tv: 1 nM: 2
1011.233300000000000 431.077789999999990
1014.101100000000000 363.377659999999990
f: 108 tv: 0 nM: 2
842.000000000000000 477.745180000000000
838.204889999999980 401.577879999999990
f: 108 tv: 1 nM: 2
1014.364400000000000 431.274110000000010
1017.734700000000000 363.045750000000000
f: 109 tv: 0 nM: 2
844.612300000000000 477.959749999999990
840.486760000000000 401.725680000000010
f: 109 tv: 1 nM: 2
1018.893900000000000 431.545439999999990
1020.518700000000000 363.366300000000020
f: 110 tv: 0 nM: 2
847.288450000000010 479.000000000000000
842.568359999999980 402.021360000000020
f: 110 tv: 1 nM: 2
1022.085000000000000 431.915010000000000
1023.813200000000100 363.592100000000020
f: 111 tv: 0 nM: 2
849.797730000000000 480.011349999999990
844.686100000000010 402.686100000000010
f: 111 tv: 1 nM: 2
1025.724899999999900 432.145510000000000
1027.697899999999900 363.520840000000020
f: 112 tv: 0 nM: 2
852.297239999999990 480.624019999999970
846.710330000000000 403.166659999999980
f: 112 tv: 1 nM: 2
1029.900000000000100 432.835300000000020
1030.638099999999900 363.766660000000000
f: 113 tv: 0 nM: 2
854.834719999999950 481.727260000000000
848.541870000000020 403.828460000000010
f: 113 tv: 1 nM: 2
1033.357900000000000 433.028410000000010
1033.839999999999900 363.670009999999990
f: 114 tv: 0 nM: 2
856.825929999999970 482.022280000000020
850.254029999999940 403.870000000000000
f: 114 tv: 1 nM: 2
1037.349099999999900 432.967469999999990
1037.002300000000100 363.820470000000000
f: 115 tv: 0 nM: 2
858.867370000000050 483.661220000000010
851.283570000000050 404.645510000000000
f: 115 tv: 1 nM: 2
1040.203600000000100 433.796389999999970
1039.873800000000100 363.873809999999990
f: 116 tv: 0 nM: 2
860.829290000000010 484.000000000000000
853.128540000000040 404.939270000000020
f: 116 tv: 1 nM: 2
1043.915000000000000 433.915010000000000
1043.624399999999900 363.945280000000030
f: 117 tv: 0 nM: 2
862.742679999999950 484.910579999999980
854.578859999999960 405.759340000000010
f: 117 tv: 1 nM: 2
1047.653100000000000 434.000000000000000
1045.967300000000000 364.371860000000030
f: 118 tv: 0 nM: 2
864.506350000000000 485.921600000000010
855.949399999999970 405.706239999999980
f: 118 tv: 1 nM: 2
1050.735600000000000 434.848180000000010
1048.529900000000000 364.328370000000010
f: 119 tv: 0 nM: 2
865.937500000000000 486.490540000000010
857.158390000000050 406.521000000000020
f: 119 tv: 1 nM: 2
1053.889200000000100 434.968750000000000
1051.744899999999900 365.030610000000020
f: 120 tv: 0 nM: 2
867.116819999999960 487.752050000000000
858.646420000000030 406.810729999999980
f: 120 tv: 1 nM: 2
1056.942900000000000 435.376190000000010
1054.107199999999900 365.326540000000020
f: 121 tv: 0 nM: 2
868.936519999999970 488.170619999999990
859.213809999999970 407.079320000000000
f: 121 tv: 1 nM: 2
1059.915000000000000 435.915010000000000
1056.594800000000100 365.668979999999980
f: 122 tv: 0 nM: 2
870.503720000000040 488.843290000000020
860.792850000000040 407.894409999999990
f: 122 tv: 1 nM: 2
1062.967200000000000 436.041659999999980
1059.296900000000100 365.564730000000000
f: 123 tv: 0 nM: 2
871.046389999999970 489.824590000000000
860.955199999999990 408.347019999999990
f: 123 tv: 1 nM: 2
1065.425400000000100 436.532350000000010
1061.549600000000100 365.747650000000020
f: 124 tv: 0 nM: 2
872.626340000000030 490.563170000000010
861.829960000000030 408.704070000000000
f: 124 tv: 1 nM: 2
1068.000000000000000 437.459169999999970
1064.026900000000100 365.839020000000000
f: 125 tv: 0 nM: 2
873.145509999999940 491.078370000000010
862.577030000000040 408.916110000000000
f: 125 tv: 1 nM: 2
1070.800400000000100 437.611850000000000
1066.000000000000000 365.926539999999990
f: 126 tv: 0 nM: 2
873.888490000000050 491.853150000000030
862.637150000000020 409.057279999999990
f: 126 tv: 1 nM: 2
1073.326399999999900 437.766210000000000
1067.918200000000100 366.081729999999990
f: 127 tv: 0 nM: 2
874.612849999999980 492.602420000000000
863.161740000000010 409.308839999999980
f: 127 tv: 1 nM: 2
1075.833400000000000 438.000000000000000
1070.515400000000000 366.076750000000000
f: 128 tv: 0 nM: 2
875.059880000000020 493.073939999999990
863.279180000000000 409.410579999999980
f: 128 tv: 1 nM: 2
1077.610799999999900 438.743260000000020
1071.971800000000000 366.392029999999980
f: 129 tv: 0 nM: 2
875.082700000000050 493.858279999999980
863.153689999999980 410.379639999999990
f: 129 tv: 1 nM: 2
1079.947500000000000 439.088410000000010
1074.099600000000000 366.574160000000010
f: 130 tv: 0 nM: 2
875.371399999999990 494.440220000000010
863.282590000000030 410.579709999999980
f: 130 tv: 1 nM: 2
1081.952000000000000 439.608580000000020
1075.203500000000100 367.196959999999990
f: 131 tv: 0 nM: 2
875.529779999999960 494.798000000000000
863.059880000000020 410.926060000000010
f: 131 tv: 1 nM: 2
1083.493300000000100 439.766660000000000
1077.070200000000100 367.484159999999970
f: 132 tv: 0 nM: 2
875.071900000000030 494.928069999999990
862.926019999999990 410.940159999999990
f: 132 tv: 1 nM: 2
1085.351300000000000 439.959470000000010
1078.429599999999900 367.674989999999980
f: 133 tv: 0 nM: 2
875.201170000000050 495.923830000000010
863.000000000000000 411.000000000000000
f: 133 tv: 1 nM: 2
1087.122800000000100 440.096990000000010
1079.256300000000000 367.794130000000000
f: 134 tv: 0 nM: 2
875.000000000000000 496.651400000000020
862.107790000000020 410.910950000000010
f: 134 tv: 1 nM: 2
1088.671900000000100 441.046879999999990
1080.811999999999900 367.717960000000010
f: 135 tv: 0 nM: 2
874.898929999999950 496.898930000000010
861.832760000000010 411.147740000000000
f: 135 tv: 1 nM: 2
1090.504600000000000 441.477050000000020
1081.690100000000000 367.837100000000020
f: 136 tv: 0 nM: 2
874.245000000000000 497.291659999999980
860.883969999999980 411.429750000000010
f: 136 tv: 1 nM: 2
1091.048700000000100 441.688570000000030
1082.696200000000100 367.790959999999980
f: 137 tv: 0 nM: 2
873.281799999999980 497.923650000000010
860.146849999999970 411.803130000000010
f: 137 tv: 1 nM: 2
1092.477500000000000 441.779270000000000
1083.176500000000000 367.983180000000000
f: 138 tv: 0 nM: 2
872.389649999999960 498.551730000000020
858.926019999999990 412.778169999999990
f: 138 tv: 1 nM: 2
1093.122800000000100 442.096990000000010
1084.038600000000100 368.380519999999990
f: 139 tv: 0 nM: 2
871.059880000000020 498.926060000000010
857.834410000000050 412.612579999999980
f: 139 tv: 1 nM: 2
1093.405500000000100 443.090329999999990
1084.868700000000000 368.686429999999970
f: 140 tv: 0 nM: 2
870.235660000000050 499.187900000000010
856.382320000000050 412.771239999999980
f: 140 tv: 1 nM: 2
1094.790299999999900 443.832640000000030
1085.061999999999900 369.045990000000020
f: 141 tv: 0 nM: 2
868.959230000000050 500.445040000000010
855.000000000000000 412.858090000000000
f: 141 tv: 1 nM: 2
1095.000000000000000 444.000000000000000
1085.024699999999900 369.471189999999980
f: 142 tv: 0 nM: 2
867.786619999999970 500.764340000000000
853.641910000000050 413.012909999999980
f: 142 tv: 1 nM: 2
1095.353300000000000 444.828520000000030
1085.086800000000000 369.805790000000000
f: 143 tv: 0 nM: 2
866.106509999999960 501.016970000000010
852.213380000000030 413.235660000000000
f: 143 tv: 1 nM: 2
1095.362100000000100 445.381989999999970
1084.981900000000000 369.931730000000020
f: 144 tv: 0 nM: 2
864.979609999999980 501.494449999999970
850.880070000000050 413.954410000000000
f: 144 tv: 1 nM: 2
1095.316300000000000 445.717960000000010
1085.156700000000000 370.503719999999990
f: 145 tv: 0 nM: 2
862.873230000000040 502.563380000000000
849.058229999999980 414.784240000000010
f: 145 tv: 1 nM: 2
1095.209700000000100 446.167359999999970
1085.128899999999900 371.261720000000030
f: 146 tv: 0 nM: 2
860.928099999999970 502.928069999999990
847.071900000000030 414.928069999999990
f: 146 tv: 1 nM: 2
1095.413100000000000 447.673920000000010
1084.573699999999900 371.639340000000000
f: 147 tv: 0 nM: 2
859.292419999999990 503.651610000000010
845.490480000000050 415.281650000000010
f: 147 tv: 1 nM: 2
1095.000000000000000 448.000000000000000
1084.181800000000100 372.136349999999990
f: 148 tv: 0 nM: 2
857.046450000000050 504.571440000000000
843.755919999999950 415.847629999999980
f: 148 tv: 1 nM: 2
1094.800400000000100 448.912780000000000
1083.492400000000100 372.799989999999980
f: 149 tv: 0 nM: 2
854.906129999999960 504.924930000000020
841.508360000000040 416.595000000000030
f: 149 tv: 1 nM: 2
1093.165299999999900 449.727260000000000
1082.721100000000000 373.692139999999990
f: 150 tv: 0 nM: 2
852.928099999999970 505.071930000000010
839.093870000000040 416.924930000000020
f: 150 tv: 1 nM: 2
1092.829199999999900 450.000000000000000
1081.391699999999900 374.034640000000020
f: 151 tv: 0 nM: 2
850.639459999999990 506.493200000000000
836.998410000000040 417.463259999999990
f: 151 tv: 1 nM: 2
1091.586100000000000 450.946720000000030
1081.063000000000100 374.585879999999970
f: 152 tv: 0 nM: 2
848.416140000000040 506.807560000000020
834.545039999999970 417.902159999999980
f: 152 tv: 1 nM: 2
1090.913200000000000 451.929750000000010
1079.374000000000000 375.182009999999990
f: 153 tv: 0 nM: 2
845.970339999999960 506.964049999999990
832.689089999999960 418.467960000000010
f: 153 tv: 1 nM: 2
1089.133200000000000 452.108610000000000
1078.149200000000100 375.912780000000000
f: 154 tv: 0 nM: 2
843.409239999999950 507.549379999999990
830.329529999999980 418.839290000000010
f: 154 tv: 1 nM: 2
1087.413100000000000 453.673920000000010
1076.924100000000000 376.560299999999980
f: 155 tv: 0 nM: 2
840.931580000000050 508.494750000000010
827.905210000000010 419.237000000000020
f: 155 tv: 1 nM: 2
1086.224700000000000 453.892850000000010
1075.100300000000100 377.301179999999990
f: 156 tv: 0 nM: 2
838.458070000000020 508.706450000000020
825.750000000000000 419.672360000000030
f: 156 tv: 1 nM: 2
1084.395900000000000 454.725010000000000
1072.983800000000000 377.784550000000020
f: 157 tv: 0 nM: 2
836.000000000000000 508.825170000000010
823.428589999999990 419.928560000000000
f: 157 tv: 1 nM: 2
1082.696200000000100 455.790959999999980
1071.086800000000000 378.070249999999990
f: 158 tv: 0 nM: 2
833.788329999999970 509.000000000000000
821.000000000000000 420.708340000000020
f: 158 tv: 1 nM: 2
1080.747800000000100 455.910250000000020
1069.118400000000100 378.892850000000010
f: 159 tv: 0 nM: 2
831.139459999999990 508.979580000000000
818.680659999999990 420.864500000000020
f: 159 tv: 1 nM: 2
1078.694700000000000 456.092220000000000
1067.208000000000100 379.364500000000020
f: 160 tv: 0 nM: 2
828.928099999999970 509.071930000000010
816.358089999999950 420.877410000000000
f: 160 tv: 1 nM: 2
1076.419400000000000 456.889830000000020
1065.086800000000000 379.929750000000010
f: 161 tv: 0 nM: 2
826.772579999999950 509.081939999999970
814.349060000000010 420.893070000000020
f: 161 tv: 1 nM: 2
1073.569199999999900 457.738830000000010
1063.000000000000000 380.000000000000000
f: 162 tv: 0 nM: 2
824.160949999999960 509.154690000000020
812.342160000000040 421.035950000000010
f: 162 tv: 1 nM: 2
1071.303799999999900 457.790959999999980
1060.614300000000000 380.582400000000010
f: 163 tv: 0 nM: 2
822.029660000000040 509.035950000000010
810.304629999999970 421.115909999999990
f: 163 tv: 1 nM: 2
1068.913200000000000 457.929750000000010
1058.301999999999900 380.802030000000000
f: 164 tv: 0 nM: 2
819.969180000000050 508.962679999999980
808.000000000000000 421.158050000000000
f: 164 tv: 1 nM: 2
1066.829199999999900 458.000000000000000
1055.564599999999900 381.254030000000000
f: 165 tv: 0 nM: 2
817.864500000000020 508.816129999999990
806.188290000000050 420.868679999999980
f: 165 tv: 1 nM: 2
1063.215700000000000 457.961700000000010
1053.048500000000100 381.358520000000000
f: 166 tv: 0 nM: 2
816.083859999999960 508.496640000000010
804.194269999999960 420.815890000000020
f: 166 tv: 1 nM: 2
1061.176500000000000 457.873960000000010
1050.617800000000000 381.444210000000000
f: 167 tv: 0 nM: 2
814.157720000000040 507.503359999999990
802.714780000000020 420.829900000000010
f: 167 tv: 1 nM: 2
1058.913200000000000 458.070249999999990
1048.117700000000000 381.604060000000000
f: 168 tv: 0 nM: 2
812.329529999999980 506.839290000000010
800.833920000000030 420.080469999999990
f: 168 tv: 1 nM: 2
1055.338900000000000 457.867770000000010
1045.564599999999900 381.254030000000000
f: 169 tv: 0 nM: 2
811.022640000000020 506.491300000000020
799.152100000000020 419.187070000000010
f: 169 tv: 1 nM: 2
1053.118800000000000 457.764590000000000
1042.878099999999900 381.205989999999990
f: 170 tv: 0 nM: 2
809.184330000000050 505.257290000000010
797.670470000000020 419.024350000000030
f: 170 tv: 1 nM: 2
1049.675000000000000 457.711369999999990
1040.745899999999900 381.107149999999990
f: 171 tv: 0 nM: 2
807.399660000000040 504.743960000000020
796.083859999999960 418.664429999999980
f: 171 tv: 1 nM: 2
1047.077800000000000 457.090329999999990
1037.167999999999900 380.898439999999990
f: 172 tv: 0 nM: 2
806.582760000000010 503.521579999999970
795.079039999999960 418.049620000000000
f: 172 tv: 1 nM: 2
1044.739600000000100 456.053710000000020
1034.964800000000000 380.429689999999990
f: 173 tv: 0 nM: 2
804.940119999999980 502.926060000000010
793.145809999999980 416.868040000000010
f: 173 tv: 1 nM: 2
1041.830200000000100 455.919800000000010
1032.649500000000000 380.000000000000000
f: 174 tv: 0 nM: 2
803.410459999999940 501.477600000000000
792.675899999999960 416.675929999999990
f: 174 tv: 1 nM: 2
1038.903299999999900 455.651250000000000
1029.376600000000100 379.927669999999980
f: 175 tv: 0 nM: 2
802.331120000000060 500.698669999999990
791.193239999999950 415.264189999999990
f: 175 tv: 1 nM: 2
1036.059700000000000 454.711000000000010
1026.810700000000000 379.672849999999980
f: 176 tv: 0 nM: 2
801.149289999999950 499.178069999999990
789.645390000000020 414.858150000000020
f: 176 tv: 1 nM: 2
1033.182600000000100 453.808690000000010
1024.416600000000000 378.788450000000010
f: 177 tv: 0 nM: 2
799.761719999999970 498.153439999999990
788.829290000000010 414.000000000000000
f: 177 tv: 1 nM: 2
1030.002700000000000 453.444729999999990
1021.650800000000000 377.952479999999980
f: 178 tv: 0 nM: 2
798.826900000000020 496.826930000000000
787.247309999999970 412.964420000000020
f: 178 tv: 1 nM: 2
1027.780299999999900 452.199490000000030
1018.840300000000000 377.857149999999990
f: 179 tv: 0 nM: 2
797.219730000000030 495.628780000000010
786.118650000000000 412.405089999999970
f: 179 tv: 1 nM: 2
1024.532800000000000 451.695190000000030
1016.041100000000000 377.579709999999980
f: 180 tv: 0 nM: 2
795.784670000000010 494.401459999999990
785.101070000000050 411.101069999999990
f: 180 tv: 1 nM: 2
1021.835799999999900 450.470149999999990
1013.515400000000000 376.191620000000000
f: 181 tv: 0 nM: 2
794.742679999999950 492.910579999999980
783.640260000000010 410.478420000000030
f: 181 tv: 1 nM: 2
1018.817400000000000 450.000000000000000
1010.793800000000000 375.818760000000000
f: 182 tv: 0 nM: 2
793.124080000000050 491.338900000000020
782.898929999999950 408.898930000000010
f: 182 tv: 1 nM: 2
1015.864100000000000 448.338469999999970
1007.984900000000000 374.666659999999980
f: 183 tv: 0 nM: 2
791.622439999999980 489.923250000000000
781.305299999999990 407.985660000000000
f: 183 tv: 1 nM: 2
1012.782900000000000 447.861850000000000
1005.182600000000000 374.000000000000000
f: 184 tv: 0 nM: 2
790.956120000000060 488.490450000000010
780.690740000000010 406.690740000000010
f: 184 tv: 1 nM: 2
1009.936300000000000 446.606139999999980
1002.767100000000000 373.190189999999970
f: 185 tv: 0 nM: 2
789.168519999999940 486.801850000000000
779.000000000000000 405.726200000000010
f: 185 tv: 1 nM: 2
1006.807300000000100 445.518340000000020
999.523379999999970 372.079439999999980
f: 186 tv: 0 nM: 2
788.483889999999970 485.302430000000020
777.432800000000040 404.000000000000000
f: 186 tv: 1 nM: 2
1003.915000000000000 443.915010000000000
997.155939999999990 371.555049999999990
f: 187 tv: 0 nM: 2
786.790280000000050 483.832640000000030
776.922789999999960 402.742639999999990
f: 187 tv: 1 nM: 2
1001.000000000000000 443.538090000000010
994.126219999999990 369.873809999999990
f: 188 tv: 0 nM: 2
785.133180000000040 481.891390000000000
775.372129999999970 401.333980000000000
f: 188 tv: 1 nM: 2
997.750000000000000 441.750000000000000
992.000000000000000 369.565000000000000
f: 189 tv: 0 nM: 2
783.315669999999950 479.887729999999980
774.520750000000020 399.892119999999980
f: 189 tv: 1 nM: 2
995.228579999999970 440.500000000000000
989.089720000000060 368.055540000000010
f: 190 tv: 0 nM: 2
782.612300000000000 477.959749999999990
772.816410000000020 398.234379999999990
f: 190 tv: 1 nM: 2
991.864140000000020 439.271729999999990
986.580320000000030 366.717620000000010
f: 191 tv: 0 nM: 2
781.000000000000000 476.000000000000000
771.406250000000000 396.753910000000020
f: 191 tv: 1 nM: 2
988.997740000000020 437.720460000000000
983.808229999999980 365.716000000000010
f: 192 tv: 0 nM: 2
779.448729999999950 474.038450000000010
770.821959999999990 394.958620000000000
f: 192 tv: 1 nM: 2
986.046140000000040 436.046110000000000
980.782900000000040 363.861850000000000
f: 193 tv: 0 nM: 2
778.567199999999960 472.000000000000000
769.000000000000000 393.733610000000000
f: 193 tv: 1 nM: 2
983.456300000000060 434.271849999999970
978.268680000000020 362.885499999999980
f: 194 tv: 0 nM: 2
777.000000000000000 470.000000000000000
767.548639999999980 391.840700000000030
f: 194 tv: 1 nM: 2
980.049989999999980 433.334200000000010
975.674740000000040 361.679629999999970
f: 195 tv: 0 nM: 2
775.086789999999950 467.929750000000010
766.790280000000050 389.832640000000030
f: 195 tv: 1 nM: 2
977.256899999999970 431.422030000000010
973.032900000000040 360.041659999999980
f: 196 tv: 0 nM: 2
773.176450000000050 465.873960000000010
765.000000000000000 388.000000000000000
f: 196 tv: 1 nM: 2
974.176450000000050 429.759799999999980
970.234990000000040 358.084990000000000
f: 197 tv: 0 nM: 2
772.344730000000030 463.730590000000010
763.352970000000030 386.000000000000000
f: 197 tv: 1 nM: 2
971.745000000000000 428.065000000000000
968.002439999999980 357.403930000000000
f: 198 tv: 0 nM: 2
770.877140000000050 461.903009999999990
762.634770000000000 384.113040000000010
f: 198 tv: 1 nM: 2
968.271790000000010 426.346160000000000
965.091310000000020 355.617399999999980
f: 199 tv: 0 nM: 2
769.250000000000000 459.483610000000000
761.035160000000020 382.429689999999990
f: 199 tv: 1 nM: 2
965.845950000000020 424.880800000000020
962.457949999999980 353.813080000000010
f: 200 tv: 0 nM: 2
767.383360000000040 457.470820000000000
759.387510000000020 380.445830000000000
f: 200 tv: 1 nM: 2
962.553160000000050 423.074459999999990
959.523379999999970 352.079439999999980
f: 201 tv: 0 nM: 2
766.337279999999960 455.469330000000010
757.968020000000020 378.428009999999970
f: 201 tv: 1 nM: 2
960.055240000000030 420.956390000000000
957.077270000000000 350.582119999999970
f: 202 tv: 0 nM: 2
764.733889999999970 453.116940000000000
756.935240000000020 376.184199999999980
f: 202 tv: 1 nM: 2
957.750000000000000 419.750000000000000
954.713619999999990 349.281560000000010
f: 203 tv: 0 nM: 2
763.004209999999940 451.266939999999980
755.187990000000010 374.828520000000030
f: 203 tv: 1 nM: 2
954.085019999999990 417.915010000000000
952.047969999999960 347.800509999999970
f: 204 tv: 0 nM: 2
761.156250000000000 449.242799999999990
753.640750000000030 373.115540000000010
f: 204 tv: 1 nM: 2
951.711120000000050 416.566680000000020
949.833309999999980 346.000000000000000
f: 205 tv: 0 nM: 2
759.589290000000010 447.281250000000000
752.126219999999990 371.873809999999990
f: 205 tv: 1 nM: 2
949.041439999999970 414.855039999999970
947.180730000000040 344.751160000000030
f: 206 tv: 0 nM: 2
758.023800000000050 445.299989999999980
750.840329999999990 369.857149999999990
f: 206 tv: 1 nM: 2
946.071050000000010 413.139340000000000
944.657169999999950 343.395230000000030
f: 207 tv: 0 nM: 2
756.449520000000010 443.550450000000010
749.089720000000060 367.944459999999990
f: 207 tv: 1 nM: 2
943.953859999999960 411.788850000000020
942.046140000000040 341.788850000000020
f: 208 tv: 0 nM: 2
754.849550000000020 441.650449999999980
747.644170000000030 366.126129999999990
f: 208 tv: 1 nM: 2
941.258550000000010 410.104890000000010
940.005000000000000 340.274990000000000
f: 209 tv: 0 nM: 2
753.294369999999960 439.850460000000000
746.309079999999990 364.213619999999990
f: 209 tv: 1 nM: 2
938.099979999999960 408.835300000000020
937.888609999999970 339.626250000000030
f: 210 tv: 0 nM: 2
751.314759999999980 437.783480000000000
745.012079999999970 362.862910000000000
f: 210 tv: 1 nM: 2
936.111390000000030 407.700499999999980
935.192689999999970 337.518340000000020
f: 211 tv: 0 nM: 2
749.868830000000000 435.868810000000000
743.345149999999990 361.690279999999970
f: 211 tv: 1 nM: 2
933.846919999999950 405.826540000000020
932.691590000000020 336.149540000000000
f: 212 tv: 0 nM: 2
748.058099999999970 434.133850000000000
742.000000000000000 360.000000000000000
f: 212 tv: 1 nM: 2
930.865969999999950 405.211329999999980
930.676019999999990 335.443670000000000
f: 213 tv: 0 nM: 2
746.838439999999990 432.748719999999990
740.535399999999980 358.075229999999980
f: 213 tv: 1 nM: 2
928.190860000000040 403.604829999999990
928.635499999999980 333.939239999999980
f: 214 tv: 0 nM: 2
745.114140000000020 430.951079999999990
738.944460000000050 357.231479999999980
f: 214 tv: 1 nM: 2
926.085019999999990 401.915010000000000
926.146420000000030 332.546969999999990
f: 215 tv: 0 nM: 2
743.813419999999950 429.671629999999990
737.415889999999990 355.820470000000000
f: 215 tv: 1 nM: 2
924.000000000000000 401.000000000000000
924.111390000000030 331.700499999999980
f: 216 tv: 0 nM: 2
741.953859999999960 427.788850000000020
735.964290000000010 353.873809999999990
f: 216 tv: 1 nM: 2
921.457520000000050 399.742489999999980
922.028320000000010 329.894319999999990
f: 217 tv: 0 nM: 2
740.497740000000020 425.881680000000020
734.497740000000020 352.180819999999980
f: 217 tv: 1 nM: 2
919.788819999999990 397.953890000000000
920.000000000000000 329.377659999999990
f: 218 tv: 0 nM: 2
738.890629999999990 425.067720000000010
732.963319999999950 351.555049999999990
f: 218 tv: 1 nM: 2
916.971369999999980 397.169280000000010
918.153080000000050 327.826540000000020
f: 219 tv: 0 nM: 2
737.101930000000040 423.504849999999980
731.122859999999950 349.903009999999990
f: 219 tv: 1 nM: 2
915.206789999999960 395.702270000000000
916.120970000000060 326.599460000000020
f: 220 tv: 0 nM: 2
735.470890000000050 421.689329999999980
729.918270000000010 348.081729999999990
f: 220 tv: 1 nM: 2
913.101499999999990 394.591369999999980
914.111390000000030 325.700499999999980
f: 221 tv: 0 nM: 2
733.914980000000010 419.915010000000000
728.261349999999990 346.956819999999990
f: 221 tv: 1 nM: 2
910.711369999999990 393.293819999999980
912.067570000000050 324.297300000000010
f: 222 tv: 0 nM: 2
732.085019999999990 418.084990000000000
726.849550000000020 345.535399999999980
f: 222 tv: 1 nM: 2
908.961980000000040 391.853790000000000
910.495239999999970 323.604769999999970
f: 223 tv: 0 nM: 2
730.657590000000030 417.005429999999990
725.092899999999990 343.942470000000010
f: 223 tv: 1 nM: 2
907.000000000000000 390.899990000000000
908.672910000000000 321.817749999999990
f: 224 tv: 0 nM: 2
729.130620000000020 415.603610000000000
724.000000000000000 342.166659999999980
f: 224 tv: 1 nM: 2
905.419009999999960 389.516750000000000
906.767150000000020 320.497560000000020
f: 225 tv: 0 nM: 2
727.344669999999950 413.689329999999980
722.162960000000000 341.314730000000000
f: 225 tv: 1 nM: 2
903.079219999999960 387.915830000000030
904.982060000000050 319.169220000000000
f: 226 tv: 0 nM: 2
725.833309999999980 412.000000000000000
720.284729999999970 339.821750000000010
f: 226 tv: 1 nM: 2
901.069340000000010 387.351470000000010
903.098150000000030 317.588779999999990
f: 227 tv: 0 nM: 2
723.873780000000010 410.126190000000010
719.000000000000000 337.800869999999970
f: 227 tv: 1 nM: 2
899.200010000000020 385.642850000000010
901.804440000000000 316.606139999999980
f: 228 tv: 0 nM: 2
722.132749999999990 408.920900000000020
717.089720000000060 335.944459999999990
f: 228 tv: 1 nM: 2
897.845699999999970 384.705719999999990
899.911439999999970 315.520840000000020
f: 229 tv: 0 nM: 2
719.982669999999980 407.700499999999980
715.473690000000030 334.627200000000020
f: 229 tv: 1 nM: 2
895.946050000000010 382.957400000000010
898.157649999999990 313.869449999999970
f: 230 tv: 0 nM: 2
718.265689999999950 405.727050000000020
714.047969999999960 333.608580000000020
f: 230 tv: 1 nM: 2
893.744749999999950 381.702639999999970
896.561889999999950 312.223819999999990
f: 231 tv: 0 nM: 2
716.497740000000020 403.881680000000020
712.131170000000000 331.868810000000000
f: 231 tv: 1 nM: 2
892.104979999999950 380.179989999999980
895.328129999999990 310.953129999999990
f: 232 tv: 0 nM: 2
715.056400000000050 402.634799999999980
710.211180000000010 329.953890000000000
f: 232 tv: 1 nM: 2
890.269229999999990 379.049440000000000
893.917850000000040 309.992770000000010
f: 233 tv: 0 nM: 2
713.111629999999990 401.220919999999980
708.445429999999990 328.113650000000010
f: 233 tv: 1 nM: 2
889.227480000000010 377.842499999999970
892.132629999999950 308.183690000000010
f: 234 tv: 0 nM: 2
711.192689999999970 399.518340000000020
707.094600000000010 327.450440000000010
f: 234 tv: 1 nM: 2
887.368830000000000 376.863400000000010
890.944700000000010 307.526430000000000
f: 235 tv: 0 nM: 2
709.443670000000000 398.225340000000020
705.278749999999950 325.747799999999980
f: 235 tv: 1 nM: 2
885.950010000000020 375.334200000000010
890.000000000000000 305.833340000000020
f: 236 tv: 0 nM: 2
707.367489999999980 396.702519999999990
704.081729999999990 324.081729999999990
f: 236 tv: 1 nM: 2
884.163819999999990 374.543090000000010
888.111390000000030 304.299500000000020
f: 237 tv: 0 nM: 2
705.890009999999960 395.565000000000000
702.123839999999970 323.096340000000000
f: 237 tv: 1 nM: 2
883.596800000000030 373.306460000000020
887.615170000000030 303.835780000000000
f: 238 tv: 0 nM: 2
703.941900000000030 394.133850000000000
700.598690000000030 321.844299999999980
f: 238 tv: 1 nM: 2
882.166690000000020 372.000000000000000
886.423829999999950 302.161900000000000
f: 239 tv: 0 nM: 2
702.000000000000000 393.576540000000020
699.097840000000020 320.797820000000000
f: 239 tv: 1 nM: 2
881.415830000000030 371.648529999999990
885.893620000000060 301.276610000000010
f: 240 tv: 0 nM: 2
700.207760000000010 392.488589999999990
697.089720000000060 319.944459999999990
f: 240 tv: 1 nM: 2
880.485959999999980 370.800569999999990
884.518370000000000 300.068820000000020
f: 241 tv: 0 nM: 2
698.721009999999980 391.783480000000000
696.031740000000010 318.981479999999980
f: 241 tv: 1 nM: 2
879.724609999999980 369.900969999999970
884.347840000000020 299.664249999999980
f: 242 tv: 0 nM: 2
697.617370000000050 391.617340000000010
694.211180000000010 317.953890000000000
f: 242 tv: 1 nM: 2
878.869379999999980 369.603610000000000
883.849730000000020 298.532010000000010
f: 243 tv: 0 nM: 2
695.893620000000060 391.276610000000010
693.000000000000000 317.685850000000020
f: 243 tv: 1 nM: 2
878.000000000000000 368.940000000000000
882.813539999999990 298.165250000000010
f: 244 tv: 0 nM: 2
694.000000000000000 390.166659999999980
691.345220000000040 316.924680000000020
f: 244 tv: 1 nM: 2
877.957639999999970 368.836149999999980
882.811339999999970 297.720460000000000
f: 245 tv: 0 nM: 2
692.817379999999960 390.000000000000000
690.714290000000010 316.591279999999980
f: 245 tv: 1 nM: 2
877.956419999999980 368.869199999999980
882.721009999999980 297.783480000000000
f: 246 tv: 0 nM: 2
691.753479999999970 389.927919999999970
689.122859999999950 316.096990000000010
f: 246 tv: 1 nM: 2
877.830569999999970 368.863890000000030
882.901849999999970 297.588779999999990
f: 247 tv: 0 nM: 2
689.919800000000010 390.169800000000010
688.081729999999990 316.081729999999990
f: 247 tv: 1 nM: 2
877.885859999999980 368.750000000000000
882.901849999999970 297.588779999999990
f: 248 tv: 0 nM: 2
688.776060000000030 390.719569999999980
687.000000000000000 316.000000000000000
f: 248 tv: 1 nM: 2
878.045899999999960 369.469389999999980
882.901849999999970 297.588779999999990
f: 249 tv: 0 nM: 2
688.084600000000020 391.476929999999980
686.076779999999990 316.598689999999980
f: 249 tv: 1 nM: 2
878.587279999999960 369.728760000000020
883.888609999999970 297.700499999999980
f: 250 tv: 0 nM: 2
686.752259999999980 391.603610000000000
685.207030000000030 316.628910000000020
f: 250 tv: 1 nM: 2
879.000000000000000 369.852170000000000
884.000000000000000 297.833340000000020
f: 251 tv: 0 nM: 2
685.964290000000010 391.873809999999990
684.517150000000020 317.562230000000000
f: 251 tv: 1 nM: 2
879.851070000000050 370.542539999999970
884.910279999999940 297.944459999999990
f: 252 tv: 0 nM: 2
685.057249999999950 392.398680000000010
683.919800000000010 317.830199999999990
f: 252 tv: 1 nM: 2
880.957949999999980 371.551390000000030
885.715270000000030 298.122680000000000
f: 253 tv: 0 nM: 2
684.347589999999970 393.814270000000020
683.000000000000000 317.861789999999980
f: 253 tv: 1 nM: 2
881.914980000000010 371.915010000000000
886.785089999999970 298.776310000000020
f: 254 tv: 0 nM: 2
683.918270000000010 394.081729999999990
682.714600000000020 318.287570000000020
f: 254 tv: 1 nM: 2
882.890629999999990 372.932279999999990
888.000000000000000 299.745180000000000
f: 255 tv: 0 nM: 2
683.296879999999990 395.564730000000000
682.279049999999980 319.217040000000000
f: 255 tv: 1 nM: 2
884.476620000000030 373.714969999999990
889.365230000000000 299.886959999999990
f: 256 tv: 0 nM: 2
683.122859999999950 395.903009999999990
682.177980000000050 319.826259999999990
f: 256 tv: 1 nM: 2
885.788819999999990 374.046110000000000
890.944460000000050 300.337310000000000
f: 257 tv: 0 nM: 2
682.869379999999980 397.603610000000000
681.630430000000050 320.082609999999990
f: 257 tv: 1 nM: 2
887.723330000000030 375.756350000000000
892.454960000000030 301.267760000000010
f: 258 tv: 0 nM: 2
683.000000000000000 398.000000000000000
681.883550000000010 321.515989999999990
f: 258 tv: 1 nM: 2
889.314759999999980 375.997770000000000
894.000000000000000 301.745180000000000
f: 259 tv: 0 nM: 2
683.000000000000000 399.800869999999970
681.585510000000000 321.958340000000020
f: 259 tv: 1 nM: 2
891.674989999999980 377.765899999999990
896.024540000000000 302.667419999999990
f: 260 tv: 0 nM: 2
683.194820000000050 400.266230000000010
681.908320000000000 323.112489999999980
f: 260 tv: 1 nM: 2
893.890750000000030 378.128629999999990
897.729860000000030 303.670619999999990
f: 261 tv: 0 nM: 2
683.089720000000060 401.944459999999990
681.931519999999980 323.952060000000020
f: 261 tv: 1 nM: 2
896.000000000000000 379.745180000000000
899.655819999999950 303.917759999999990
f: 262 tv: 0 nM: 2
683.513240000000000 403.725680000000010
682.337279999999960 325.000000000000000
f: 262 tv: 1 nM: 2
898.094910000000030 380.182860000000010
901.547550000000000 304.935940000000020
f: 263 tv: 0 nM: 2
684.723629999999960 404.232059999999990
682.661129999999960 325.867770000000010
f: 263 tv: 1 nM: 2
900.584110000000010 381.756800000000000
904.000000000000000 305.826930000000000
f: 264 tv: 0 nM: 2
684.840329999999990 405.857149999999990
682.831480000000060 326.690740000000010
f: 264 tv: 1 nM: 2
902.901849999999970 383.364500000000020
905.932860000000010 306.479159999999980
f: 265 tv: 0 nM: 2
685.116449999999990 407.395570000000020
683.000000000000000 327.873960000000010
f: 265 tv: 1 nM: 2
905.690060000000020 383.837100000000020
908.649599999999960 307.752140000000000
f: 266 tv: 0 nM: 2
685.209719999999950 408.167359999999970
683.130800000000020 328.665370000000000
f: 266 tv: 1 nM: 2
907.668149999999970 385.368200000000000
910.913210000000050 308.070249999999990
f: 267 tv: 0 nM: 2
686.080199999999990 409.830199999999990
683.185610000000000 329.439390000000000
f: 267 tv: 1 nM: 2
911.089720000000060 385.944459999999990
912.906010000000040 309.273990000000030
f: 268 tv: 0 nM: 2
686.665399999999980 410.869230000000020
683.204889999999980 330.607149999999990
f: 268 tv: 1 nM: 2
913.150449999999980 387.535399999999980
915.000000000000000 309.873960000000010
f: 269 tv: 0 nM: 2
686.913210000000050 411.929750000000010
683.940550000000030 331.073420000000000
f: 269 tv: 1 nM: 2
916.044369999999960 387.955600000000000
916.797609999999960 310.527769999999980
f: 270 tv: 0 nM: 2
687.424260000000000 413.079560000000010
684.557860000000010 332.000000000000000
f: 270 tv: 1 nM: 2
918.560550000000030 389.544829999999990
919.288760000000020 311.374019999999970
f: 271 tv: 0 nM: 2
687.251039999999990 414.122439999999980
684.588259999999990 332.797790000000020
f: 271 tv: 1 nM: 2
920.913210000000050 389.929750000000010
921.808899999999990 312.073330000000000
f: 272 tv: 0 nM: 2
688.410399999999980 415.693760000000000
684.700010000000020 333.885710000000020
f: 272 tv: 1 nM: 2
923.232300000000010 391.329650000000020
923.867740000000030 312.806150000000000
f: 273 tv: 0 nM: 2
688.769530000000030 416.531250000000000
684.892330000000020 334.326930000000000
f: 273 tv: 1 nM: 2
926.403990000000020 391.863830000000010
926.028440000000050 313.215449999999980
f: 274 tv: 0 nM: 2
689.076779999999990 417.683069999999990
685.059880000000020 334.926060000000010
f: 274 tv: 1 nM: 2
928.746030000000020 392.630949999999980
928.184750000000010 314.058229999999980
f: 275 tv: 0 nM: 2
689.228089999999950 418.771909999999990
684.994080000000050 335.715419999999990
f: 275 tv: 1 nM: 2
931.120419999999970 393.746950000000030
930.781740000000010 314.539670000000000
f: 276 tv: 0 nM: 2
689.432800000000040 419.827729999999970
685.203129999999990 336.226560000000010
f: 276 tv: 1 nM: 2
934.304260000000000 394.521329999999980
932.906489999999960 314.891230000000010
f: 277 tv: 0 nM: 2
690.480350000000040 420.741060000000000
685.250000000000000 336.884770000000000
f: 277 tv: 1 nM: 2
936.435489999999960 395.254030000000000
934.953610000000030 315.824590000000000
f: 278 tv: 0 nM: 2
690.974299999999970 421.715419999999990
685.193049999999970 337.743260000000020
f: 278 tv: 1 nM: 2
939.086789999999950 396.070249999999990
937.122190000000050 316.419159999999980
f: 279 tv: 0 nM: 2
690.919070000000030 422.670869999999980
685.339839999999980 338.175779999999970
f: 279 tv: 1 nM: 2
941.510070000000040 396.268160000000020
939.089420000000020 316.742709999999990
f: 280 tv: 0 nM: 2
691.182860000000010 423.354490000000000
685.768550000000000 338.917239999999990
f: 280 tv: 1 nM: 2
944.497859999999950 397.610630000000010
941.206540000000020 317.000000000000000
f: 281 tv: 0 nM: 2
691.618349999999960 424.691680000000020
686.000000000000000 339.249180000000020
f: 281 tv: 1 nM: 2
947.086789999999950 397.929750000000010
943.222899999999980 317.835420000000000
f: 282 tv: 0 nM: 2
691.876769999999960 425.537510000000000
685.862550000000060 340.194149999999980
f: 282 tv: 1 nM: 2
949.554020000000040 398.646000000000020
945.409239999999950 318.218140000000010
f: 283 tv: 0 nM: 2
692.340149999999990 426.629239999999980
685.700680000000030 340.574830000000020
f: 283 tv: 1 nM: 2
951.873900000000050 399.378390000000020
947.714540000000060 318.748319999999980
f: 284 tv: 0 nM: 2
692.721440000000030 426.924989999999980
685.748349999999960 341.106900000000000
f: 284 tv: 1 nM: 2
954.739320000000020 400.000000000000000
949.629270000000020 318.969389999999980
f: 285 tv: 0 nM: 2
692.846310000000020 428.505550000000030
685.192440000000030 341.583890000000000
f: 285 tv: 1 nM: 2
956.948359999999980 400.813660000000030
951.492679999999950 319.602199999999980
f: 286 tv: 0 nM: 2
693.059880000000020 429.073939999999990
685.041380000000000 342.821930000000010
f: 286 tv: 1 nM: 2
959.083980000000000 401.932009999999990
953.294430000000030 320.172210000000010
f: 287 tv: 0 nM: 2
692.836300000000050 430.670869999999980
685.000000000000000 343.000000000000000
f: 287 tv: 1 nM: 2
961.146179999999960 402.649990000000000
955.466000000000010 321.013610000000030
f: 288 tv: 0 nM: 2
693.083309999999980 431.380429999999990
684.836300000000050 344.670869999999980
f: 288 tv: 1 nM: 2
963.983209999999990 403.789920000000000
957.663760000000020 321.575710000000020
f: 289 tv: 0 nM: 2
692.898929999999950 432.898930000000010
684.196779999999990 345.109680000000030
f: 289 tv: 1 nM: 2
965.860540000000010 404.548920000000010
958.841919999999960 322.558839999999980
f: 290 tv: 0 nM: 2
692.931580000000050 434.561399999999990
683.708620000000000 346.400669999999990
f: 290 tv: 1 nM: 2
968.097660000000020 405.804689999999990
960.970580000000040 323.169130000000000
f: 291 tv: 0 nM: 2
692.410219999999980 435.572170000000030
683.000000000000000 347.000000000000000
f: 291 tv: 1 nM: 2
970.578489999999990 406.881379999999980
962.174800000000000 324.374120000000000
f: 292 tv: 0 nM: 2
692.000000000000000 437.228180000000010
682.304629999999970 348.725160000000020
f: 292 tv: 1 nM: 2
972.680179999999950 408.496339999999980
963.156489999999960 325.055760000000020
f: 293 tv: 0 nM: 2
691.173099999999980 438.826930000000000
681.794130000000000 349.379090000000020
f: 293 tv: 1 nM: 2
974.037420000000000 409.891720000000020
965.047789999999960 326.713230000000010
f: 294 tv: 0 nM: 2
690.961429999999950 440.820470000000000
681.000000000000000 351.000000000000000
f: 294 tv: 1 nM: 2
975.794310000000000 411.234039999999990
966.756650000000040 328.153990000000020
f: 295 tv: 0 nM: 2
690.000000000000000 442.596769999999990
679.832760000000010 352.754880000000010
f: 295 tv: 1 nM: 2
977.434629999999970 413.130769999999980
967.532960000000000 329.130220000000010
f: 296 tv: 0 nM: 2
689.272100000000020 444.630740000000000
679.044369999999960 354.605799999999990
f: 296 tv: 1 nM: 2
979.147029999999970 414.922790000000020
968.826900000000020 330.826930000000000
f: 297 tv: 0 nM: 2
688.325010000000020 446.621669999999990
677.815609999999990 355.921879999999990
f: 297 tv: 1 nM: 2
980.957400000000010 416.661099999999980
970.031680000000050 332.734980000000010
f: 298 tv: 0 nM: 2
687.136960000000040 448.719179999999990
676.388919999999980 357.611110000000000
f: 298 tv: 1 nM: 2
982.717409999999970 418.579709999999980
970.836300000000050 334.548549999999980
f: 299 tv: 0 nM: 2
686.161320000000050 450.693539999999980
675.382140000000050 359.111449999999990
f: 299 tv: 1 nM: 2
983.345460000000000 420.739989999999980
971.827880000000050 335.759059999999980
f: 300 tv: 0 nM: 2
684.961429999999950 452.820470000000000
673.918210000000040 361.205260000000010
f: 300 tv: 1 nM: 2
985.033689999999980 422.750000000000000
972.637150000000020 337.526029999999990
f: 301 tv: 0 nM: 2
683.732610000000020 454.909820000000020
672.286619999999970 363.175169999999980
f: 301 tv: 1 nM: 2
985.412479999999960 424.719630000000000
973.022029999999970 339.533079999999980
f: 302 tv: 0 nM: 2
682.157230000000030 457.084900000000000
670.947019999999950 365.301330000000010
f: 302 tv: 1 nM: 2
986.868039999999950 426.854159999999980
973.788879999999950 341.380069999999990
f: 303 tv: 0 nM: 2
680.451479999999950 459.433650000000000
669.054139999999960 367.528660000000000
f: 303 tv: 1 nM: 2
987.519099999999980 429.067720000000010
974.168270000000010 344.119289999999980
f: 304 tv: 0 nM: 2
678.910579999999980 462.165560000000030
667.250000000000000 369.857599999999990
f: 304 tv: 1 nM: 2
988.266049999999950 431.751770000000020
974.394710000000030 346.289460000000020
f: 305 tv: 0 nM: 2
676.909549999999970 464.662840000000020
665.261840000000010 372.083590000000020
f: 305 tv: 1 nM: 2
988.962710000000020 434.231350000000020
974.244869999999990 348.534029999999970
f: 306 tv: 0 nM: 2
675.000000000000000 467.000000000000000
663.425899999999960 374.459870000000020
f: 306 tv: 1 nM: 2
989.115230000000000 436.750000000000000
974.198359999999980 350.721679999999990
f: 307 tv: 0 nM: 2
673.000000000000000 469.000000000000000
661.639829999999960 376.781160000000000
f: 307 tv: 1 nM: 2
989.240480000000050 439.010380000000000
974.329529999999980 352.839290000000010
f: 308 tv: 0 nM: 2
670.802730000000000 471.785709999999990
659.271120000000000 378.868499999999980
f: 308 tv: 1 nM: 2
989.355829999999970 441.494539999999970
974.080630000000040 355.041929999999980
f: 309 tv: 0 nM: 2
668.734680000000030 474.274540000000000
657.066900000000030 380.854519999999980
f: 309 tv: 1 nM: 2
989.138979999999950 444.052120000000000
973.863770000000050 357.116969999999980
f: 310 tv: 0 nM: 2
666.159120000000030 476.471220000000020
654.928099999999970 382.928069999999990
f: 310 tv: 1 nM: 2
989.291079999999970 446.498229999999980
973.608340000000000 359.118350000000020
f: 311 tv: 0 nM: 2
663.864500000000020 478.719359999999990
652.222589999999970 384.974179999999990
f: 311 tv: 1 nM: 2
988.836300000000050 448.670869999999980
972.777040000000060 361.693449999999980
f: 312 tv: 0 nM: 2
661.493709999999960 480.867920000000030
650.012569999999980 386.987430000000020
f: 312 tv: 1 nM: 2
988.157230000000030 450.833340000000020
971.921879999999990 363.809390000000010
f: 313 tv: 0 nM: 2
659.000000000000000 482.858090000000000
647.708070000000020 389.040370000000000
f: 313 tv: 1 nM: 2
987.000000000000000 453.000000000000000
970.441529999999940 365.753240000000010
f: 314 tv: 0 nM: 2
656.254519999999960 484.902100000000020
645.583859999999960 390.807560000000020
f: 314 tv: 1 nM: 2
986.135499999999980 455.183870000000010
969.798400000000020 367.753240000000010
f: 315 tv: 0 nM: 2
654.008910000000010 486.497009999999990
642.827329999999960 392.863499999999990
f: 315 tv: 1 nM: 2
984.942379999999960 457.272890000000020
968.150570000000020 369.837710000000020
f: 316 tv: 0 nM: 2
651.113770000000050 488.110570000000000
640.382320000000050 394.147060000000010
f: 316 tv: 1 nM: 2
983.503360000000040 459.211389999999990
966.317199999999960 371.142180000000000
f: 317 tv: 0 nM: 2
648.493960000000020 489.746980000000010
638.048829999999950 395.773680000000010
f: 317 tv: 1 nM: 2
981.832760000000010 461.063319999999980
964.820740000000000 373.179289999999980
f: 318 tv: 0 nM: 2
646.291929999999980 490.959630000000000
635.655459999999950 397.065699999999990
f: 318 tv: 1 nM: 2
979.915039999999980 462.895840000000020
963.025510000000050 375.039120000000030
f: 319 tv: 0 nM: 2
643.915709999999990 492.194759999999970
633.515440000000010 398.540129999999980
f: 319 tv: 1 nM: 2
978.178829999999950 464.798000000000000
961.265200000000050 376.842899999999990
f: 320 tv: 0 nM: 2
641.305539999999950 493.478389999999990
631.347660000000020 399.702670000000010
f: 320 tv: 1 nM: 2
976.023990000000030 466.536740000000010
959.072139999999990 378.206360000000020
f: 321 tv: 0 nM: 2
639.008000000000040 494.511230000000010
628.933099999999970 401.005000000000000
f: 321 tv: 1 nM: 2
973.900629999999980 467.296539999999990
956.905089999999970 379.667730000000010
f: 322 tv: 0 nM: 2
636.119019999999980 495.258940000000000
626.427730000000000 401.746980000000010
f: 322 tv: 1 nM: 2
971.542479999999950 468.833340000000020
954.458620000000000 380.913999999999990
f: 323 tv: 0 nM: 2
634.074399999999970 495.961299999999990
624.346990000000010 402.450010000000020
f: 323 tv: 1 nM: 2
968.991580000000000 470.052370000000000
952.301510000000010 381.774229999999990
f: 324 tv: 0 nM: 2
631.933170000000020 496.363369999999970
622.374209999999950 403.000000000000000
f: 324 tv: 1 nM: 2
966.646240000000030 470.931980000000010
949.839050000000040 382.910950000000010
f: 325 tv: 0 nM: 2
629.650939999999990 496.893070000000020
620.202090000000000 403.570370000000030
f: 325 tv: 1 nM: 2
963.464169999999970 471.916380000000000
947.405269999999970 383.672360000000030
f: 326 tv: 0 nM: 2
627.616639999999960 497.465149999999990
618.898680000000010 404.470579999999980
f: 326 tv: 1 nM: 2
960.924989999999980 472.721439999999970
944.721499999999990 384.748319999999980
f: 327 tv: 0 nM: 2
625.658509999999980 497.560970000000000
616.928099999999970 404.928069999999990
f: 327 tv: 1 nM: 2
958.113460000000030 473.080600000000000
942.157230000000030 385.248409999999980
f: 328 tv: 0 nM: 2
623.890809999999990 497.735630000000010
615.068729999999960 404.994840000000010
f: 328 tv: 1 nM: 2
955.481810000000000 473.680450000000010
939.333309999999980 385.890559999999990
f: 329 tv: 0 nM: 2
622.023559999999970 497.641169999999990
613.611080000000020 405.183010000000020
f: 329 tv: 1 nM: 2
952.452210000000040 474.416380000000000
936.388670000000050 386.546229999999980
f: 330 tv: 0 nM: 2
620.407590000000030 497.362120000000000
612.107790000000020 405.089049999999990
f: 330 tv: 1 nM: 2
949.617679999999950 474.712429999999980
933.811709999999950 386.868679999999980
f: 331 tv: 0 nM: 2
618.765080000000010 497.016790000000010
611.000000000000000 405.000000000000000
f: 331 tv: 1 nM: 2
946.843870000000040 474.775449999999980
931.000000000000000 387.000000000000000
f: 332 tv: 0 nM: 2
617.599669999999950 496.897159999999990
609.566900000000030 405.066890000000000
f: 332 tv: 1 nM: 2
943.754879999999960 474.660129999999980
928.110599999999980 386.921479999999970
f: 333 tv: 0 nM: 2
616.258850000000050 496.035280000000000
608.370970000000060 404.864500000000020
f: 333 tv: 1 nM: 2
940.845090000000030 474.711270000000010
925.163329999999970 387.003359999999990
f: 334 tv: 0 nM: 2
615.048459999999980 495.814059999999980
607.228759999999970 404.846409999999990
f: 334 tv: 1 nM: 2
937.794130000000000 474.620909999999980
923.000000000000000 387.000000000000000
f: 335 tv: 0 nM: 2
613.921389999999970 495.040889999999990
606.096440000000030 404.545009999999990
f: 335 tv: 1 nM: 2
934.873230000000040 474.563380000000000
919.900020000000040 387.000000000000000
f: 336 tv: 0 nM: 2
612.889459999999990 494.889459999999990
605.060119999999980 403.917539999999970
f: 336 tv: 1 nM: 2
931.989690000000000 473.489660000000010
916.926019999999990 386.940159999999990
f: 337 tv: 0 nM: 2
611.950619999999960 493.728389999999990
604.427370000000000 403.258449999999980
f: 337 tv: 1 nM: 2
928.849979999999960 473.000000000000000
914.670650000000020 386.819120000000000
f: 338 tv: 0 nM: 2
611.000000000000000 493.000000000000000
603.703250000000030 403.267729999999970
f: 338 tv: 1 nM: 2
925.943729999999960 472.930450000000010
911.376710000000000 386.707760000000010
f: 339 tv: 0 nM: 2
610.245120000000040 492.732030000000010
602.928099999999970 402.928069999999990
f: 339 tv: 1 nM: 2
922.898929999999950 472.898930000000010
908.959780000000020 386.680079999999980
f: 340 tv: 0 nM: 2
609.617679999999950 491.228760000000020
602.198359999999980 402.721679999999990
f: 340 tv: 1 nM: 2
919.957520000000050 472.522890000000020
906.138609999999970 386.622099999999990
f: 341 tv: 0 nM: 2
609.000000000000000 491.000000000000000
601.576900000000020 401.698730000000010
f: 341 tv: 1 nM: 2
917.128969999999980 471.894839999999990
903.427789999999960 386.245479999999990
f: 342 tv: 0 nM: 2
608.083859999999960 490.409389999999970
601.073980000000010 401.059849999999980
f: 342 tv: 1 nM: 2
914.670290000000020 471.152159999999980
900.983340000000000 385.487030000000000
f: 343 tv: 0 nM: 2
607.718930000000000 489.068629999999980
600.412780000000000 401.006710000000000
f: 343 tv: 1 nM: 2
911.000000000000000 471.000000000000000
898.209529999999970 385.237669999999980
f: 344 tv: 0 nM: 2
607.000000000000000 489.000000000000000
599.775150000000050 400.838930000000000
f: 344 tv: 1 nM: 2
908.368960000000020 470.582760000000010
895.163699999999950 385.026979999999980
f: 345 tv: 0 nM: 2
606.774049999999990 487.373659999999970
599.230770000000010 400.230770000000010
f: 345 tv: 1 nM: 2
905.445740000000000 469.949610000000010
893.071900000000030 384.928069999999990
f: 346 tv: 0 nM: 2
606.167789999999970 486.926179999999990
599.116880000000040 399.336329999999980
f: 346 tv: 1 nM: 2
903.059880000000020 469.073939999999990
890.821959999999990 384.958620000000000
f: 347 tv: 0 nM: 2
605.788570000000050 486.536929999999980
599.000000000000000 399.000000000000000
f: 347 tv: 1 nM: 2
900.645509999999940 468.716430000000000
887.479310000000050 384.719910000000030
f: 348 tv: 0 nM: 2
605.101070000000050 485.101069999999990
598.757320000000050 398.925169999999980
f: 348 tv: 1 nM: 2
897.670780000000040 468.452450000000000
885.264590000000000 384.534670000000010
f: 349 tv: 0 nM: 2
605.000000000000000 485.000000000000000
597.880189999999970 398.782989999999980
f: 349 tv: 1 nM: 2
895.112610000000020 467.517180000000000
882.970090000000030 383.920779999999980
f: 350 tv: 0 nM: 2
604.955199999999990 484.473880000000010
597.380859999999980 398.021480000000000
f: 350 tv: 1 nM: 2
892.724000000000050 467.005370000000030
880.012269999999940 383.389799999999980
f: 351 tv: 0 nM: 2
604.690740000000010 483.168520000000000
597.041990000000060 397.264590000000000
f: 351 tv: 1 nM: 2
889.967470000000050 466.741420000000010
877.644769999999990 383.210420000000000
f: 352 tv: 0 nM: 2
604.464839999999980 482.801850000000000
597.000000000000000 397.149990000000000
f: 352 tv: 1 nM: 2
887.215389999999960 466.326930000000000
875.163699999999950 382.973020000000020
f: 353 tv: 0 nM: 2
603.906740000000010 482.048520000000000
596.850710000000050 396.821930000000010
f: 353 tv: 1 nM: 2
885.000000000000000 465.861789999999980
873.000000000000000 382.878570000000020
f: 354 tv: 0 nM: 2
603.353029999999990 481.062500000000000
596.684750000000010 396.655790000000020
f: 354 tv: 1 nM: 2
882.772399999999950 465.029850000000010
870.828369999999950 382.496280000000010
f: 355 tv: 0 nM: 2
603.307860000000010 480.509340000000010
596.133730000000010 395.928279999999970
f: 355 tv: 1 nM: 2
879.474000000000050 464.713750000000000
868.521669999999970 382.513789999999970
f: 356 tv: 0 nM: 2
603.088259999999990 479.286769999999990
596.028379999999970 395.184390000000010
f: 356 tv: 1 nM: 2
877.170709999999990 464.000000000000000
865.908570000000050 381.632479999999990
f: 357 tv: 0 nM: 2
602.910579999999980 478.742709999999990
595.550349999999980 394.874120000000000
f: 357 tv: 1 nM: 2
875.069210000000000 463.234620000000010
863.409610000000040 381.359770000000030
f: 358 tv: 0 nM: 2
602.928279999999970 477.567839999999990
595.326900000000020 394.457699999999990
f: 358 tv: 1 nM: 2
872.884639999999990 462.488459999999980
861.186100000000010 380.843990000000020
f: 359 tv: 0 nM: 2
602.771910000000050 476.771909999999990
595.158080000000040 393.441160000000020
f: 359 tv: 1 nM: 2
870.198430000000030 461.924590000000020
859.041320000000040 380.379910000000000
f: 360 tv: 0 nM: 2
602.704470000000010 475.945339999999990
594.881409999999960 392.881379999999980
f: 360 tv: 1 nM: 2
867.365360000000010 460.838469999999970
856.823549999999950 379.873960000000010
f: 361 tv: 0 nM: 2
602.138670000000050 474.686129999999990
594.829290000000010 392.000000000000000
f: 361 tv: 1 nM: 2
865.260310000000000 460.053710000000020
854.665399999999980 379.130769999999980
f: 362 tv: 0 nM: 2
601.542910000000010 473.763950000000020
594.708009999999940 391.124050000000010
f: 362 tv: 1 nM: 2
863.055359999999950 459.204189999999980
852.592099999999960 378.637209999999980
f: 363 tv: 0 nM: 2
601.352970000000030 472.092440000000010
594.795780000000040 390.666020000000000
f: 363 tv: 1 nM: 2
860.730770000000010 458.072659999999980
849.397889999999960 377.960420000000000
f: 364 tv: 0 nM: 2
601.343750000000000 471.378910000000020
594.726559999999950 389.378910000000020
f: 364 tv: 1 nM: 2
858.200010000000020 457.393340000000020
847.366269999999990 377.060090000000000
f: 365 tv: 0 nM: 2
601.086789999999950 469.929750000000010
594.430790000000000 388.634610000000010
f: 365 tv: 1 nM: 2
855.365230000000000 456.113040000000010
845.204219999999960 376.666020000000000
f: 366 tv: 0 nM: 2
601.077210000000040 468.852939999999990
594.043580000000020 387.956419999999980
f: 366 tv: 1 nM: 2
853.162900000000040 455.094699999999990
843.133180000000040 375.768430000000020
f: 367 tv: 0 nM: 2
600.913210000000050 467.929750000000010
593.526920000000020 386.723079999999980
f: 367 tv: 1 nM: 2
850.913210000000050 453.929750000000010
840.950740000000000 374.606049999999980
f: 368 tv: 0 nM: 2
601.000000000000000 466.000000000000000
593.218380000000020 385.722440000000010
f: 368 tv: 1 nM: 2
849.008360000000040 453.089969999999990
838.739690000000000 373.946289999999980
f: 369 tv: 0 nM: 2
600.765009999999960 464.922939999999980
593.199219999999970 384.546879999999990
f: 369 tv: 1 nM: 2
846.586980000000040 451.673920000000010
836.738460000000030 372.803830000000000
f: 370 tv: 0 nM: 2
600.497740000000020 463.881680000000020
593.086789999999950 383.929750000000010
f: 370 tv: 1 nM: 2
843.960510000000000 450.728060000000030
834.506350000000000 371.997889999999980
f: 371 tv: 0 nM: 2
600.173520000000050 462.066219999999990
592.874019999999970 382.548459999999980
f: 371 tv: 1 nM: 2
841.626099999999950 449.716220000000020
832.303279999999970 371.122950000000000
f: 372 tv: 0 nM: 2
600.055539999999950 460.910250000000020
592.790280000000050 381.832640000000030
f: 372 tv: 1 nM: 2
839.084659999999990 448.395170000000010
830.132629999999950 370.180420000000030
f: 373 tv: 0 nM: 2
599.502200000000020 459.808380000000000
592.587220000000000 380.223389999999990
f: 373 tv: 1 nM: 2
837.121219999999990 446.905300000000010
827.851679999999990 369.050839999999990
f: 374 tv: 0 nM: 2
599.404660000000040 458.014830000000020
592.684449999999970 379.295070000000010
f: 374 tv: 1 nM: 2
834.927370000000000 445.927340000000020
825.305299999999990 367.907780000000000
f: 375 tv: 0 nM: 2
599.163879999999950 456.211610000000010
591.829590000000050 378.042599999999990
f: 375 tv: 1 nM: 2
832.209899999999950 444.205199999999990
823.511899999999970 366.880949999999980
f: 376 tv: 0 nM: 2
598.849299999999970 455.650699999999970
591.975460000000000 376.957580000000010
f: 376 tv: 1 nM: 2
829.936280000000010 443.656859999999990
821.089720000000060 365.944459999999990
f: 377 tv: 0 nM: 2
598.696109999999980 453.790959999999980
591.222899999999980 375.835420000000000
f: 377 tv: 1 nM: 2
827.415889999999990 442.043180000000010
819.166020000000000 364.817990000000010
f: 378 tv: 0 nM: 2
598.000000000000000 452.000000000000000
590.953859999999960 374.488459999999980
f: 378 tv: 1 nM: 2
825.121089999999980 440.661440000000030
816.913210000000050 363.929750000000010
f: 379 tv: 0 nM: 2
597.917419999999990 450.685270000000000
590.550839999999990 373.474580000000000
f: 379 tv: 1 nM: 2
822.716189999999980 439.657649999999990
814.917969999999970 362.398439999999990
f: 380 tv: 0 nM: 2
597.367859999999950 449.193089999999980
590.081729999999990 372.081729999999990
f: 380 tv: 1 nM: 2
820.044369999999960 437.955600000000000
812.552190000000000 361.726069999999990
f: 381 tv: 0 nM: 2
596.814150000000040 447.685850000000020
589.612060000000040 370.547419999999990
f: 381 tv: 1 nM: 2
817.908260000000040 436.527530000000010
810.318419999999950 360.196500000000010
f: 382 tv: 0 nM: 2
596.429570000000010 445.802280000000000
589.013240000000000 369.777530000000010
f: 382 tv: 1 nM: 2
815.924620000000000 435.535190000000000
808.173340000000050 359.033320000000000
f: 383 tv: 0 nM: 2
595.914980000000010 443.915010000000000
588.721250000000050 367.960170000000010
f: 383 tv: 1 nM: 2
812.905399999999990 433.756739999999980
806.026849999999970 357.834139999999990
f: 384 tv: 0 nM: 2
595.401309999999970 442.076750000000000
588.407839999999960 366.175110000000020
f: 384 tv: 1 nM: 2
810.877140000000050 431.903009999999990
803.588499999999950 356.115050000000000
f: 385 tv: 0 nM: 2
595.031010000000040 440.497930000000000
588.100890000000050 365.000000000000000
f: 385 tv: 1 nM: 2
807.887759999999960 430.346920000000010
801.590329999999990 355.006320000000020
f: 386 tv: 0 nM: 2
594.170780000000040 438.551969999999980
587.953859999999960 363.788850000000020
f: 386 tv: 1 nM: 2
805.947509999999970 429.088410000000010
799.269409999999990 353.756469999999980
f: 387 tv: 0 nM: 2
594.068790000000040 437.288999999999990
587.000000000000000 362.000000000000000
f: 387 tv: 1 nM: 2
803.345149999999990 427.592930000000020
797.848330000000030 352.116120000000020
f: 388 tv: 0 nM: 2
593.359069999999970 435.186370000000010
586.598690000000030 359.993409999999980
f: 388 tv: 1 nM: 2
801.094600000000010 425.756739999999980
795.422239999999990 350.560909999999980
f: 389 tv: 0 nM: 2
593.000000000000000 433.538090000000010
586.082580000000010 358.479919999999990
f: 389 tv: 1 nM: 2
798.866210000000020 423.879390000000000
793.348269999999960 348.737180000000020
f: 390 tv: 0 nM: 2
592.063719999999990 431.656859999999990
585.476070000000050 356.806519999999980
f: 390 tv: 1 nM: 2
796.497740000000020 421.881680000000020
790.941469999999980 347.603610000000000
f: 391 tv: 0 nM: 2
591.915470000000030 429.497590000000000
585.027649999999990 355.261289999999970
f: 391 tv: 1 nM: 2
794.515629999999990 420.011169999999990
788.799989999999980 345.756530000000000
f: 392 tv: 0 nM: 2
591.192689999999970 427.518340000000020
584.046140000000040 353.788850000000020
f: 392 tv: 1 nM: 2
792.085019999999990 417.915010000000000
787.089720000000060 344.055540000000010
f: 393 tv: 0 nM: 2
590.495239999999970 425.604769999999970
583.934999999999950 351.745000000000000
f: 393 tv: 1 nM: 2
789.676450000000050 416.083340000000020
785.000000000000000 342.113040000000010
f: 394 tv: 0 nM: 2
590.063719999999990 423.656859999999990
583.110599999999980 349.924770000000020
f: 394 tv: 1 nM: 2
787.602970000000030 414.343140000000010
782.867550000000050 340.394990000000010
f: 395 tv: 0 nM: 2
589.305849999999960 421.679629999999970
582.000000000000000 348.000000000000000
f: 395 tv: 1 nM: 2
785.376830000000040 413.132839999999990
780.901849999999970 339.467289999999990
f: 396 tv: 0 nM: 2
588.479680000000030 419.705600000000000
582.000000000000000 346.166659999999980
f: 396 tv: 1 nM: 2
783.090879999999970 411.161620000000030
778.703129999999990 337.631680000000020
f: 397 tv: 0 nM: 2
588.065000000000050 417.745000000000000
581.188660000000030 344.279540000000000
f: 397 tv: 1 nM: 2
781.233830000000010 408.883089999999980
777.000000000000000 335.685850000000020
f: 398 tv: 0 nM: 2
587.697940000000020 415.656250000000000
580.442019999999960 343.135249999999980
f: 398 tv: 1 nM: 2
778.924260000000000 407.252529999999980
774.910279999999940 333.944459999999990
f: 399 tv: 0 nM: 2
586.638119999999960 413.766660000000000
580.002439999999980 341.403930000000000
f: 399 tv: 1 nM: 2
776.939269999999960 405.626160000000030
772.963499999999950 332.090120000000010
f: 400 tv: 0 nM: 2
585.888609999999970 411.700499999999980
579.127259999999980 339.801330000000010
f: 400 tv: 1 nM: 2
774.811339999999970 403.720460000000000
771.083679999999960 331.028619999999990
f: 401 tv: 0 nM: 2
585.110599999999980 409.827420000000020
578.199520000000010 337.780300000000010
f: 401 tv: 1 nM: 2
772.907100000000010 402.057529999999990
769.391420000000040 329.592769999999970
f: 402 tv: 0 nM: 2
584.512569999999980 407.821590000000010
577.895020000000050 336.179989999999980
f: 402 tv: 1 nM: 2
770.967099999999960 400.041659999999980
767.914980000000010 327.915010000000000
f: 403 tv: 0 nM: 2
583.914980000000010 406.084990000000000
577.040889999999990 334.165860000000010
f: 403 tv: 1 nM: 2
769.066829999999980 398.673800000000030
765.786380000000010 325.920200000000020
f: 404 tv: 0 nM: 2
583.358150000000020 404.040860000000010
576.085079999999950 333.265960000000010
f: 404 tv: 1 nM: 2
767.298949999999990 397.314419999999980
764.073120000000020 324.370270000000000
f: 405 tv: 0 nM: 2
582.184750000000010 402.728270000000010
575.584169999999970 331.757420000000020
f: 405 tv: 1 nM: 2
765.420529999999990 395.679469999999980
762.497679999999950 323.650449999999980
f: 406 tv: 0 nM: 2
581.750000000000000 401.617340000000010
574.211180000000010 329.953890000000000
f: 406 tv: 1 nM: 2
763.763789999999970 393.851749999999980
760.370790000000060 321.765559999999990
f: 407 tv: 0 nM: 2
580.398929999999950 399.601069999999990
573.914980000000010 328.084990000000000
f: 407 tv: 1 nM: 2
761.928949999999990 392.318420000000000
759.000000000000000 320.113040000000010
f: 408 tv: 0 nM: 2
580.000000000000000 398.000000000000000
572.335079999999950 327.420230000000000
f: 408 tv: 1 nM: 2
760.055240000000030 390.956390000000000
757.878839999999970 318.828190000000010
f: 409 tv: 0 nM: 2
578.772280000000020 395.925749999999990
571.840029999999960 325.670009999999990
f: 409 tv: 1 nM: 2
758.463930000000000 389.314910000000000
756.000000000000000 317.745180000000000
f: 410 tv: 0 nM: 2
577.903379999999970 394.676150000000010
571.162720000000040 323.955199999999990
f: 410 tv: 1 nM: 2
756.341249999999950 387.954990000000010
754.211180000000010 315.953890000000000
f: 411 tv: 0 nM: 2
577.125000000000000 392.970239999999990
569.873720000000050 322.224210000000030
f: 411 tv: 1 nM: 2
754.738950000000050 385.977870000000000
752.718079999999990 314.063870000000010
f: 412 tv: 0 nM: 2
576.000000000000000 391.000000000000000
569.149229999999990 321.146759999999970
f: 412 tv: 1 nM: 2
753.281560000000010 384.844730000000030
751.052249999999960 313.361359999999990
f: 413 tv: 0 nM: 2
574.294430000000030 389.394439999999970
568.131170000000000 319.868810000000000
f: 413 tv: 1 nM: 2
751.815249999999990 383.271729999999990
749.780269999999970 311.669190000000010
f: 414 tv: 0 nM: 2
573.932310000000030 387.911470000000010
567.000000000000000 317.915889999999990
f: 414 tv: 1 nM: 2
749.796389999999970 381.796389999999970
748.211180000000010 309.953890000000000
f: 415 tv: 0 nM: 2
572.821230000000010 386.412109999999980
566.065000000000050 316.255000000000000
f: 415 tv: 1 nM: 2
748.221919999999950 380.082920000000000
746.981379999999940 308.547520000000020
f: 416 tv: 0 nM: 2
572.030210000000010 384.684050000000010
564.900939999999990 314.896239999999980
f: 416 tv: 1 nM: 2
747.109379999999990 378.932279999999990
745.888609999999970 307.626250000000030
f: 417 tv: 0 nM: 2
570.258240000000000 383.362640000000000
563.903080000000050 313.729580000000000
f: 417 tv: 1 nM: 2
745.904660000000040 377.512880000000000
744.126769999999960 305.784699999999990
f: 418 tv: 0 nM: 2
569.886349999999990 381.714659999999980
562.341249999999950 311.954990000000010
f: 418 tv: 1 nM: 2
744.085019999999990 375.915010000000000
742.910279999999940 304.055540000000010
f: 419 tv: 0 nM: 2
568.339169999999970 380.733920000000010
561.753780000000010 310.198489999999990
f: 419 tv: 1 nM: 2
743.087400000000000 374.456300000000000
741.890809999999990 302.853700000000000
f: 420 tv: 0 nM: 2
567.226499999999990 378.947510000000020
560.047969999999960 309.532840000000020
f: 420 tv: 1 nM: 2
742.077940000000010 373.228479999999990
740.765380000000050 301.712710000000020
f: 421 tv: 0 nM: 2
566.028320000000010 377.796389999999970
558.299499999999970 307.888610000000030
f: 421 tv: 1 nM: 2
741.000000000000000 371.800869999999970
739.520809999999980 299.974550000000020
f: 422 tv: 0 nM: 2
564.579650000000020 376.887360000000000
557.750000000000000 306.497310000000030
f: 422 tv: 1 nM: 2
739.946050000000010 370.957400000000010
738.430730000000040 299.103880000000000
f: 423 tv: 0 nM: 2
563.813170000000010 375.592100000000020
556.153080000000050 305.826540000000020
f: 423 tv: 1 nM: 2
739.217099999999960 369.958340000000020
737.694700000000010 297.901430000000000
f: 424 tv: 0 nM: 2
562.067689999999970 374.088529999999990
554.423459999999980 304.209200000000010
f: 424 tv: 1 nM: 2
737.946050000000010 368.957400000000010
736.117679999999950 296.898190000000000
f: 425 tv: 0 nM: 2
561.172850000000040 373.667539999999970
553.135499999999980 303.644870000000030
f: 425 tv: 1 nM: 2
737.326419999999980 367.951390000000000
735.953859999999960 295.788850000000020
f: 426 tv: 0 nM: 2
559.900020000000040 372.835300000000020
552.000000000000000 302.000000000000000
f: 426 tv: 1 nM: 2
736.569700000000010 367.343750000000000
734.952940000000010 295.188350000000010
f: 427 tv: 0 nM: 2
558.153080000000050 372.000000000000000
550.131170000000000 301.868810000000000
f: 427 tv: 1 nM: 2
735.851070000000050 366.542539999999970
734.085019999999990 293.915010000000000
f: 428 tv: 0 nM: 2
556.472660000000020 371.213100000000000
548.925899999999960 301.055540000000010
f: 428 tv: 1 nM: 2
735.243159999999990 365.993200000000000
733.652159999999980 293.630429999999990
f: 429 tv: 0 nM: 2
555.676820000000020 371.403320000000010
547.780269999999970 300.068179999999980
f: 429 tv: 1 nM: 2
734.529109999999950 365.737849999999980
733.004400000000030 293.258760000000000
f: 430 tv: 0 nM: 2
553.420409999999950 371.149260000000030
545.868830000000000 299.868810000000000
f: 430 tv: 1 nM: 2
734.046140000000040 365.788850000000020
732.516169999999990 292.122680000000000
f: 431 tv: 0 nM: 2
551.914980000000010 370.084990000000000
544.000000000000000 299.653079999999990
f: 431 tv: 1 nM: 2
733.888609999999970 365.700499999999980
732.000000000000000 291.926539999999990
f: 432 tv: 0 nM: 2
550.113650000000010 370.133850000000000
542.159970000000040 299.670009999999990
f: 432 tv: 1 nM: 2
733.953859999999960 365.788850000000020
731.350400000000040 291.752140000000000
f: 433 tv: 0 nM: 2
548.378839999999970 370.048979999999970
540.915399999999980 299.005130000000010
f: 433 tv: 1 nM: 2
733.773869999999990 365.771360000000020
731.413019999999960 291.673920000000010
f: 434 tv: 0 nM: 2
546.981990000000000 370.018010000000000
538.833309999999980 298.535100000000000
f: 434 tv: 1 nM: 2
733.412720000000040 365.728760000000020
730.743709999999960 291.794130000000000
f: 435 tv: 0 nM: 2
545.651309999999970 370.387180000000000
537.820740000000000 298.231139999999980
f: 435 tv: 1 nM: 2
733.369379999999980 365.909910000000020
730.790280000000050 291.832640000000030
f: 436 tv: 0 nM: 2
543.631409999999960 370.897159999999990
536.000000000000000 298.192690000000030
f: 436 tv: 1 nM: 2
733.217099999999960 366.041659999999980
730.859919999999990 291.756469999999980
f: 437 tv: 0 nM: 2
541.718439999999990 371.376309999999990
534.092220000000000 298.805819999999980
f: 437 tv: 1 nM: 2
733.360959999999980 367.005339999999990
730.877140000000050 291.903009999999990
f: 438 tv: 0 nM: 2
539.876279999999950 371.669190000000010
532.129699999999960 298.964630000000000
f: 438 tv: 1 nM: 2
733.098150000000030 367.467289999999990
730.910279999999940 291.944459999999990
f: 439 tv: 0 nM: 2
537.914980000000010 371.915010000000000
530.142209999999980 299.114690000000000
f: 439 tv: 1 nM: 2
733.315669999999950 367.887729999999980
730.730770000000010 291.833340000000020
f: 440 tv: 0 nM: 2
535.868830000000000 372.131190000000000
528.285709999999990 299.514279999999990
f: 440 tv: 1 nM: 2
733.158199999999970 368.303800000000020
730.647029999999970 292.000000000000000
f: 441 tv: 0 nM: 2
533.840879999999970 373.532840000000020
526.131170000000000 299.720309999999980
f: 441 tv: 1 nM: 2
733.320190000000030 369.460539999999980
730.753910000000020 292.593750000000000
f: 442 tv: 0 nM: 2
531.833309999999980 374.000000000000000
524.634770000000000 299.886959999999990
f: 442 tv: 1 nM: 2
733.217099999999960 369.958340000000020
730.672550000000000 293.610630000000010
f: 443 tv: 0 nM: 2
529.868830000000000 374.131190000000000
522.382629999999950 300.000000000000000
f: 443 tv: 1 nM: 2
733.406010000000040 370.890019999999990
730.649599999999960 293.752140000000000
f: 444 tv: 0 nM: 2
527.783450000000020 374.951869999999990
520.907100000000010 300.057529999999990
f: 444 tv: 1 nM: 2
733.387700000000000 371.959749999999990
730.979860000000030 294.241940000000000
f: 445 tv: 0 nM: 2
525.614439999999950 375.756230000000020
518.945920000000000 300.252259999999980
f: 445 tv: 1 nM: 2
733.547850000000040 372.399990000000000
730.920470000000020 294.575740000000000
f: 446 tv: 0 nM: 2
523.092899999999990 376.154879999999990
516.946720000000030 300.913940000000030
f: 446 tv: 1 nM: 2
734.484860000000030 373.660190000000000
731.178040000000010 294.856049999999980
f: 447 tv: 0 nM: 2
521.434570000000010 376.280370000000000
514.786560000000010 301.103670000000020
f: 447 tv: 1 nM: 2
734.817379999999960 374.000000000000000
731.118590000000040 295.118620000000020
f: 448 tv: 0 nM: 2
519.092099999999960 376.942990000000010
513.000000000000000 301.800869999999970
f: 448 tv: 1 nM: 2
734.850220000000040 374.189880000000020
731.137629999999940 295.702420000000020
f: 449 tv: 0 nM: 2
516.854919999999990 377.881680000000020
511.114530000000000 301.636570000000010
f: 449 tv: 1 nM: 2
735.056519999999980 375.582609999999990
731.086789999999950 295.929750000000010
f: 450 tv: 0 nM: 2
514.166690000000020 378.000000000000000
509.032899999999980 301.844299999999980
f: 450 tv: 1 nM: 2
735.176450000000050 375.873960000000010
731.086789999999950 295.929750000000010
f: 451 tv: 0 nM: 2
512.256290000000040 378.042730000000010
507.000000000000000 301.800869999999970
f: 451 tv: 1 nM: 2
735.387700000000000 376.040250000000010
731.260310000000000 295.946289999999980
f: 452 tv: 0 nM: 2
510.033660000000000 378.245180000000000
504.858090000000000 301.580780000000000
f: 452 tv: 1 nM: 2
735.709039999999960 376.918029999999990
731.282900000000040 296.069729999999990
f: 453 tv: 0 nM: 2
508.027220000000000 378.215329999999990
502.954009999999980 301.137999999999980
f: 453 tv: 1 nM: 2
736.551569999999970 377.174590000000020
731.410219999999980 296.077540000000000
f: 454 tv: 0 nM: 2
505.953890000000000 378.211149999999980
500.954009999999980 300.697999999999980
f: 454 tv: 1 nM: 2
736.672789999999960 377.611789999999980
731.432800000000040 295.920169999999980
f: 455 tv: 0 nM: 2
504.000000000000000 378.254820000000000
499.091459999999980 300.343509999999980
f: 455 tv: 1 nM: 2
736.765560000000050 377.813289999999990
732.262700000000000 295.168490000000020
f: 456 tv: 0 nM: 2
501.502230000000000 378.243319999999980
496.967100000000020 299.958340000000020
f: 456 tv: 1 nM: 2
736.866819999999960 377.891390000000000
732.545470000000020 295.060000000000000
f: 457 tv: 0 nM: 2
499.464600000000020 377.924770000000020
494.934599999999990 299.729949999999970
f: 457 tv: 1 nM: 2
737.183040000000010 377.450780000000010
732.690740000000010 294.831480000000000
f: 458 tv: 0 nM: 2
497.089749999999980 377.944459999999990
493.109379999999990 298.738279999999970
f: 458 tv: 1 nM: 2
737.424800000000000 377.473570000000000
732.879760000000030 294.368319999999980
f: 459 tv: 0 nM: 2
495.303890000000020 377.885769999999980
491.090550000000010 298.092589999999970
f: 459 tv: 1 nM: 2
738.059079999999990 377.484249999999970
733.009519999999950 293.509549999999990
f: 460 tv: 0 nM: 2
492.877169999999980 377.903009999999990
489.176480000000030 297.873960000000010
f: 460 tv: 1 nM: 2
738.750000000000000 377.339139999999990
733.000000000000000 293.000000000000000
f: 461 tv: 0 nM: 2
490.967100000000020 377.844299999999980
487.166659999999980 297.492070000000010
f: 461 tv: 1 nM: 2
738.911560000000010 377.396149999999980
733.000000000000000 293.000000000000000
f: 462 tv: 0 nM: 2
489.000000000000000 378.000000000000000
485.304689999999990 296.917970000000030
f: 462 tv: 1 nM: 2
738.978269999999950 377.221009999999980
733.118590000000040 292.881379999999980
f: 463 tv: 0 nM: 2
486.909269999999990 377.856540000000000
483.601560000000010 296.863279999999970
f: 463 tv: 1 nM: 2
739.053829999999950 377.542300000000010
733.041380000000000 292.821930000000010
f: 464 tv: 0 nM: 2
484.910250000000020 377.944459999999990
481.439390000000000 296.761349999999990
f: 464 tv: 1 nM: 2
739.061519999999970 378.165370000000000
733.041380000000000 292.821930000000010
f: 465 tv: 0 nM: 2
482.913209999999990 378.070249999999990
479.480770000000010 297.000000000000000
f: 465 tv: 1 nM: 2
739.438350000000010 378.684849999999980
733.101070000000050 292.898930000000010
f: 466 tv: 0 nM: 2
480.591459999999980 378.859739999999990
477.409609999999990 297.130980000000020
f: 466 tv: 1 nM: 2
739.415769999999950 379.179469999999980
733.000000000000000 293.000000000000000
f: 467 tv: 0 nM: 2
478.823519999999970 379.873960000000010
475.421170000000020 297.842319999999970
f: 467 tv: 1 nM: 2
739.895570000000020 380.285950000000010
733.101070000000050 293.101069999999990
f: 468 tv: 0 nM: 2
476.710939999999990 380.933589999999980
473.424260000000000 298.837130000000000
f: 468 tv: 1 nM: 2
740.288329999999970 381.565699999999990
733.041380000000000 294.821930000000010
f: 469 tv: 0 nM: 2
474.369570000000010 382.121739999999990
471.817810000000010 299.355930000000000
f: 469 tv: 1 nM: 2
740.176389999999970 382.933229999999980
733.115230000000000 295.250000000000000
f: 470 tv: 0 nM: 2
472.506469999999980 383.980590000000010
470.410640000000000 300.906830000000010
f: 470 tv: 1 nM: 2
740.454410000000050 384.714540000000000
732.940119999999980 296.926060000000010
f: 471 tv: 0 nM: 2
470.660460000000000 385.126860000000020
468.405579999999990 302.218869999999980
f: 471 tv: 1 nM: 2
740.375000000000000 386.666110000000000
733.000000000000000 298.850010000000000
f: 472 tv: 0 nM: 2
468.575740000000000 386.920439999999990
466.694669999999970 304.014340000000000
f: 472 tv: 1 nM: 2
740.463010000000050 388.508789999999980
732.982539999999970 300.262240000000020
f: 473 tv: 0 nM: 2
466.686100000000010 388.915410000000010
464.913209999999990 305.929750000000010
f: 473 tv: 1 nM: 2
740.528689999999980 390.863189999999970
732.464780000000020 302.142609999999990
f: 474 tv: 0 nM: 2
464.519229999999990 391.000000000000000
462.866789999999980 307.891390000000000
f: 474 tv: 1 nM: 2
740.581729999999990 392.970579999999980
732.430790000000000 304.567470000000010
f: 475 tv: 0 nM: 2
462.653110000000030 393.207370000000030
460.908169999999980 309.738769999999990
f: 475 tv: 1 nM: 2
740.977300000000010 395.469699999999990
732.224849999999950 306.778529999999990
f: 476 tv: 0 nM: 2
460.867340000000010 395.869390000000010
458.939509999999980 311.790309999999980
f: 476 tv: 1 nM: 2
740.463010000000050 398.508789999999980
731.778140000000010 309.069549999999990
f: 477 tv: 0 nM: 2
458.829250000000000 398.000000000000000
457.000000000000000 313.861789999999980
f: 477 tv: 1 nM: 2
740.742309999999970 400.853240000000030
731.732669999999980 311.202969999999990
f: 478 tv: 0 nM: 2
456.852449999999980 400.266390000000000
455.050200000000020 316.196779999999990
f: 478 tv: 1 nM: 2
740.906799999999980 403.324369999999990
731.187069999999950 313.823120000000020
f: 479 tv: 0 nM: 2
454.941739999999980 402.813899999999990
453.201599999999980 318.346769999999990
f: 479 tv: 1 nM: 2
740.562069999999950 406.593110000000020
731.005130000000010 316.676359999999990
f: 480 tv: 0 nM: 2
453.250000000000000 405.501950000000020
451.765750000000030 321.087400000000000
f: 480 tv: 1 nM: 2
740.281070000000000 409.068629999999980
730.436709999999950 319.137999999999980
f: 481 tv: 0 nM: 2
451.187259999999980 408.113560000000010
449.541659999999980 323.775789999999970
f: 481 tv: 1 nM: 2
740.011660000000010 412.404999999999970
729.906920000000010 322.583590000000020
f: 482 tv: 0 nM: 2
449.280300000000010 410.950740000000000
447.970579999999980 326.141169999999990
f: 482 tv: 1 nM: 2
739.583859999999960 415.021390000000000
729.174740000000040 325.089969999999990
f: 483 tv: 0 nM: 2
448.593869999999980 413.669370000000010
446.661099999999980 328.957400000000010
f: 483 tv: 1 nM: 2
739.227420000000050 418.588529999999990
728.485289999999960 327.919919999999990
f: 484 tv: 0 nM: 2
446.711059999999970 416.108610000000000
444.661160000000000 331.867770000000010
f: 484 tv: 1 nM: 2
738.924930000000020 421.093869999999980
727.629029999999940 331.000000000000000
f: 485 tv: 0 nM: 2
444.719699999999990 419.208340000000020
442.818690000000000 334.368319999999980
f: 485 tv: 1 nM: 2
738.193179999999980 424.962679999999980
726.959349999999970 334.491179999999990
f: 486 tv: 0 nM: 2
443.079590000000000 422.000000000000000
441.105560000000030 337.105560000000030
f: 486 tv: 1 nM: 2
737.572570000000040 428.414519999999980
726.024049999999990 337.200319999999980
f: 487 tv: 0 nM: 2
441.022740000000000 425.071959999999990
439.086790000000010 339.929750000000010
f: 487 tv: 1 nM: 2
737.026250000000000 431.173070000000000
725.233579999999960 340.792390000000010
f: 488 tv: 0 nM: 2
439.170750000000000 428.000000000000000
437.122189999999990 342.607149999999990
f: 488 tv: 1 nM: 2
736.113460000000030 434.682560000000020
724.025330000000050 343.505069999999990
f: 489 tv: 0 nM: 2
437.561800000000010 430.672270000000030
435.412600000000000 345.729670000000000
f: 489 tv: 1 nM: 2
734.967350000000010 437.587620000000020
722.928099999999970 347.071930000000010
f: 490 tv: 0 nM: 2
436.622680000000000 433.278810000000020
434.793760000000020 348.181240000000000
f: 490 tv: 1 nM: 2
733.674989999999980 440.975010000000000
721.768739999999980 350.519529999999970
f: 491 tv: 0 nM: 2
434.739690000000000 436.053710000000020
432.881379999999980 351.118620000000020
f: 491 tv: 1 nM: 2
732.809690000000050 444.340820000000010
720.188290000000050 353.131320000000020
f: 492 tv: 0 nM: 2
433.047790000000020 438.713230000000010
431.036839999999980 353.451540000000020
f: 492 tv: 1 nM: 2
731.641910000000050 446.877410000000000
719.000000000000000 356.708340000000020
f: 493 tv: 0 nM: 2
431.309509999999990 440.945069999999990
429.284089999999990 355.598480000000000
f: 493 tv: 1 nM: 2
730.340090000000030 449.734469999999990
717.735170000000040 358.906250000000000
f: 494 tv: 0 nM: 2
430.742639999999990 443.077209999999980
428.570859999999980 358.289490000000000
f: 494 tv: 1 nM: 2
729.173099999999980 452.826930000000000
716.042479999999950 361.477109999999980
f: 495 tv: 0 nM: 2
429.057399999999970 445.183319999999980
427.202209999999980 360.588230000000010
f: 495 tv: 1 nM: 2
727.777410000000030 455.000000000000000
714.960330000000000 364.670680000000000
f: 496 tv: 0 nM: 2
427.830930000000020 447.413670000000020
425.434050000000010 362.802190000000000
f: 496 tv: 1 nM: 2
726.329529999999980 457.160709999999990
713.418270000000010 366.970579999999980
f: 497 tv: 0 nM: 2
427.079560000000010 449.310610000000000
424.836329999999980 365.026979999999980
f: 497 tv: 1 nM: 2
724.964540000000060 460.221279999999980
711.735170000000040 369.093750000000000
f: 498 tv: 0 nM: 2
425.943019999999990 451.435670000000020
423.462830000000000 366.962830000000000
f: 498 tv: 1 nM: 2
723.583859999999960 462.807560000000020
710.356689999999960 371.948179999999980
f: 499 tv: 0 nM: 2
425.274600000000020 453.659850000000010
422.878570000000020 369.142850000000010
f: 499 tv: 1 nM: 2
721.864500000000020 464.719359999999990
708.406860000000050 374.455870000000000
f: 500 tv: 0 nM: 2
424.873139999999980 455.227600000000000
421.851069999999990 371.106380000000000
f: 500 tv: 1 nM: 2
720.607849999999980 467.114379999999980
706.889459999999990 376.889459999999990
f: 501 tv: 0 nM: 2
424.206300000000000 457.031459999999980
421.092100000000020 372.892850000000010
f: 501 tv: 1 nM: 2
719.000000000000000 469.000000000000000
705.605959999999980 379.099339999999980
f: 502 tv: 0 nM: 2
423.338900000000020 458.957400000000010
420.821930000000010 375.041380000000000
f: 502 tv: 1 nM: 2
717.581729999999990 470.944459999999990
703.863770000000050 381.200319999999980
f: 503 tv: 0 nM: 2
422.972230000000020 460.668520000000000
420.503719999999990 377.000000000000000
f: 503 tv: 1 nM: 2
715.919369999999960 473.041929999999980
702.316100000000010 383.103209999999990
f: 504 tv: 0 nM: 2
422.863279999999970 462.398439999999990
419.265139999999970 378.704560000000010
f: 504 tv: 1 nM: 2
714.338129999999980 474.828520000000030
700.825010000000020 385.404999999999970
f: 505 tv: 0 nM: 2
422.953860000000020 463.511540000000020
419.215730000000010 380.038299999999990
f: 505 tv: 1 nM: 2
712.940119999999980 476.926060000000010
699.000000000000000 387.000000000000000
f: 506 tv: 0 nM: 2
422.719699999999990 465.208340000000020
419.086790000000010 381.929750000000010
f: 506 tv: 1 nM: 2
711.202090000000000 478.590610000000030
697.389279999999990 389.023500000000010
f: 507 tv: 0 nM: 2
422.784609999999990 466.326930000000000
418.894439999999970 383.105560000000030
f: 507 tv: 1 nM: 2
709.623290000000000 479.684939999999980
695.748349999999960 390.932560000000020
f: 508 tv: 0 nM: 2
422.660460000000000 467.126860000000020
418.850739999999970 384.645510000000000
f: 508 tv: 1 nM: 2
707.856199999999940 481.042480000000010
693.883420000000000 392.775330000000000
f: 509 tv: 0 nM: 2
422.720370000000000 468.535190000000000
418.777069999999980 385.835420000000000
f: 509 tv: 1 nM: 2
706.333920000000030 482.611300000000030
692.765319999999970 394.170070000000010
f: 510 tv: 0 nM: 2
422.660460000000000 469.126860000000020
418.795810000000020 386.666020000000000
f: 510 tv: 1 nM: 2
704.854190000000020 483.131959999999990
691.026250000000000 395.040219999999980
f: 511 tv: 0 nM: 2
422.829250000000000 470.000000000000000
418.812740000000020 387.886439999999990
f: 511 tv: 1 nM: 2
703.040219999999980 484.680079999999980
689.089420000000020 396.742709999999990
f: 512 tv: 0 nM: 2
422.838469999999970 470.634610000000010
418.726560000000010 388.621089999999980
f: 512 tv: 1 nM: 2
701.000000000000000 485.000000000000000
687.572630000000000 397.157100000000010
f: 513 tv: 0 nM: 2
422.867639999999990 470.937500000000000
418.719910000000030 389.035709999999990
f: 513 tv: 1 nM: 2
699.960389999999960 485.598999999999990
686.188539999999990 398.550810000000010
f: 514 tv: 0 nM: 2
423.180240000000030 471.567839999999990
418.829250000000000 390.000000000000000
f: 514 tv: 1 nM: 2
698.399660000000040 486.741210000000020
684.826900000000020 399.173070000000000
f: 515 tv: 0 nM: 2
423.305330000000030 471.907780000000000
419.193179999999980 390.753780000000010
f: 515 tv: 1 nM: 2
697.000000000000000 487.000000000000000
683.113460000000030 400.202299999999980
f: 516 tv: 0 nM: 2
424.087949999999980 472.000000000000000
419.355259999999990 391.171049999999980
f: 516 tv: 1 nM: 2
695.059880000000020 487.073939999999990
681.288760000000020 400.739440000000000
f: 517 tv: 0 nM: 2
424.568910000000020 472.372040000000030
419.254000000000020 391.609980000000010
f: 517 tv: 1 nM: 2
693.867979999999990 487.413729999999990
679.801640000000020 401.108340000000000
f: 518 tv: 0 nM: 2
424.714290000000010 472.591279999999980
419.529909999999970 392.038450000000010
f: 518 tv: 1 nM: 2
692.347959999999940 487.969600000000010
678.836429999999950 401.781250000000000
f: 519 tv: 0 nM: 2
425.082029999999970 472.578129999999990
420.000000000000000 392.135249999999980
f: 519 tv: 1 nM: 2
690.720400000000040 488.464810000000000
676.971009999999980 402.641300000000000
f: 520 tv: 0 nM: 2
425.221560000000010 472.404479999999980
420.597410000000020 392.227260000000000
f: 520 tv: 1 nM: 2
688.958620000000000 488.451450000000020
675.300349999999980 402.699650000000020
f: 521 tv: 0 nM: 2
426.322659999999980 472.190189999999970
420.877689999999970 392.120180000000000
f: 521 tv: 1 nM: 2
687.299260000000000 488.321959999999990
674.198359999999980 402.648349999999990
f: 522 tv: 0 nM: 2
426.739690000000000 471.946289999999980
421.070010000000020 392.254000000000020
f: 522 tv: 1 nM: 2
686.846009999999980 487.661589999999990
672.699650000000020 402.699650000000020
f: 523 tv: 0 nM: 2
427.086790000000010 471.929750000000010
421.209749999999990 392.167359999999970
f: 523 tv: 1 nM: 2
684.960510000000000 487.280089999999970
671.075010000000020 402.721439999999970
f: 524 tv: 0 nM: 2
427.365389999999990 471.000000000000000
422.369570000000010 391.917390000000010
f: 524 tv: 1 nM: 2
683.000000000000000 486.793490000000020
669.242679999999950 402.618620000000020
f: 525 tv: 0 nM: 2
427.968169999999990 470.163639999999990
422.515080000000010 391.920259999999980
f: 525 tv: 1 nM: 2
681.198120000000020 486.535190000000000
668.112430000000020 402.276819999999990
f: 526 tv: 0 nM: 2
428.604800000000010 469.820949999999980
422.798859999999990 391.013150000000000
f: 526 tv: 1 nM: 2
680.125000000000000 485.567320000000000
666.808840000000030 401.356630000000000
f: 527 tv: 0 nM: 2
428.920439999999990 468.689390000000000
423.032780000000000 390.438539999999990
f: 527 tv: 1 nM: 2
678.720400000000040 484.535190000000000
665.026250000000000 401.040219999999980
f: 528 tv: 0 nM: 2
429.122830000000020 467.903009999999990
423.176480000000030 389.873960000000010
f: 528 tv: 1 nM: 2
676.829290000000010 484.000000000000000
663.253720000000040 400.450010000000020
f: 529 tv: 0 nM: 2
429.900910000000010 467.189180000000020
424.072360000000000 389.142550000000030
f: 529 tv: 1 nM: 2
675.101070000000050 482.898930000000010
661.972049999999970 399.520510000000000
f: 530 tv: 0 nM: 2
430.479919999999990 465.930819999999980
424.533480000000000 388.314730000000000
f: 530 tv: 1 nM: 2
673.215699999999970 481.961700000000010
660.719730000000030 398.950740000000000
f: 531 tv: 0 nM: 2
430.808139999999980 465.323640000000010
424.817380000000010 388.000000000000000
f: 531 tv: 1 nM: 2
672.575740000000000 480.920439999999990
659.053829999999950 398.457699999999990
f: 532 tv: 0 nM: 2
431.089749999999980 464.055540000000010
424.957640000000030 387.322020000000010
f: 532 tv: 1 nM: 2
670.784300000000030 479.961700000000010
657.264829999999960 397.198150000000000
f: 533 tv: 0 nM: 2
431.946350000000000 463.631710000000000
425.383760000000000 386.138150000000000
f: 533 tv: 1 nM: 2
669.014950000000000 478.787320000000020
655.673769999999990 396.829770000000000
f: 534 tv: 0 nM: 2
432.211149999999980 461.953890000000000
425.826480000000000 385.956639999999990
f: 534 tv: 1 nM: 2
667.133180000000040 477.891390000000000
654.780880000000020 396.029879999999990
f: 535 tv: 0 nM: 2
432.901860000000000 461.588779999999990
426.056060000000000 384.618830000000000
f: 535 tv: 1 nM: 2
666.019710000000030 476.901580000000020
653.014279999999990 394.985720000000010
f: 536 tv: 0 nM: 2
433.217100000000020 459.958340000000020
426.721250000000000 384.039829999999990
f: 536 tv: 1 nM: 2
664.790280000000050 475.832640000000030
651.238889999999970 394.527769999999980
f: 537 tv: 0 nM: 2
433.891300000000000 459.497590000000000
427.108889999999970 383.724460000000020
f: 537 tv: 1 nM: 2
663.029850000000010 474.660460000000000
649.480770000000010 393.269229999999990
f: 538 tv: 0 nM: 2
434.166659999999980 458.000000000000000
427.174989999999980 382.558319999999980
f: 538 tv: 1 nM: 2
661.227110000000040 473.364500000000020
648.922789999999960 392.742639999999990
f: 539 tv: 0 nM: 2
434.778930000000000 457.031009999999980
427.613830000000010 381.859379999999990
f: 539 tv: 1 nM: 2
659.517090000000050 472.678710000000020
646.985720000000010 391.836729999999990
f: 540 tv: 0 nM: 2
435.000000000000000 456.000000000000000
428.138730000000010 381.298430000000000
f: 540 tv: 1 nM: 2
658.796879999999990 471.378910000000020
645.105530000000040 390.894439999999970
f: 541 tv: 0 nM: 2
435.422419999999990 455.422419999999990
428.157620000000010 380.130550000000030
f: 541 tv: 1 nM: 2
656.884639999999990 470.488459999999980
644.049800000000000 390.119899999999970
f: 542 tv: 0 nM: 2
436.000000000000000 454.166659999999980
428.379730000000000 379.672180000000030
f: 542 tv: 1 nM: 2
655.346800000000030 469.560490000000020
642.655520000000020 389.202760000000010
f: 543 tv: 0 nM: 2
435.982669999999980 453.700499999999980
428.949770000000000 378.591310000000020
f: 543 tv: 1 nM: 2
653.486020000000050 468.514009999999980
640.948489999999990 388.616420000000010
f: 544 tv: 0 nM: 2
436.685270000000000 451.997770000000000
429.182619999999990 378.000000000000000
f: 544 tv: 1 nM: 2
652.158140000000000 467.811620000000000
639.133180000000040 387.891390000000000
f: 545 tv: 0 nM: 2
437.000000000000000 451.538090000000010
429.747470000000020 377.277769999999980
f: 545 tv: 1 nM: 2
650.551270000000050 465.961549999999990
638.282590000000030 386.916990000000000
f: 546 tv: 0 nM: 2
437.288999999999990 450.059630000000030
430.027220000000000 376.215329999999990
f: 546 tv: 1 nM: 2
649.151550000000040 465.218509999999980
636.823549999999950 386.016820000000000
f: 547 tv: 0 nM: 2
437.728420000000030 449.370540000000010
430.017330000000020 375.700499999999980
f: 547 tv: 1 nM: 2
647.176450000000050 463.873960000000010
634.896179999999960 384.965390000000010
f: 548 tv: 0 nM: 2
438.000000000000000 448.000000000000000
430.219389999999980 374.270420000000000
f: 548 tv: 1 nM: 2
646.024109999999950 462.949549999999990
633.189510000000040 384.258060000000000
f: 549 tv: 0 nM: 2
438.185940000000020 446.389430000000000
430.166659999999980 374.000000000000000
f: 549 tv: 1 nM: 2
644.497740000000020 461.881680000000020
631.944460000000050 383.089749999999980
f: 550 tv: 0 nM: 2
438.126800000000000 445.770330000000000
430.714969999999990 372.289730000000020
f: 550 tv: 1 nM: 2
642.810550000000030 460.240079999999980
630.114749999999960 382.536800000000030
f: 551 tv: 0 nM: 2
438.761900000000030 444.233340000000000
430.512569999999980 372.047730000000000
f: 551 tv: 1 nM: 2
641.063539999999990 459.444920000000020
628.795470000000020 381.518579999999990
f: 552 tv: 0 nM: 2
438.901860000000000 443.588779999999990
431.099089999999990 370.442380000000010
f: 552 tv: 1 nM: 2
639.089720000000060 458.055540000000010
627.133060000000000 380.209690000000020
f: 553 tv: 0 nM: 2
439.833340000000020 442.000000000000000
431.314730000000000 370.082580000000010
f: 553 tv: 1 nM: 2
638.015380000000050 457.050450000000010
625.460940000000050 379.214839999999980
f: 554 tv: 0 nM: 2
439.750000000000000 441.377659999999990
431.406250000000000 368.911070000000000
f: 554 tv: 1 nM: 2
636.236689999999950 455.958919999999980
624.024900000000000 378.000000000000000
f: 555 tv: 0 nM: 2
439.915010000000000 439.915010000000000
431.832519999999990 367.894099999999980
f: 555 tv: 1 nM: 2
634.823549999999950 454.126039999999990
622.668030000000040 377.344269999999990
f: 556 tv: 0 nM: 2
440.028349999999990 438.203610000000030
431.903079999999990 366.423459999999980
f: 556 tv: 1 nM: 2
633.044859999999970 453.401340000000000
620.910279999999940 375.944459999999990
f: 557 tv: 0 nM: 2
440.187500000000000 437.656250000000000
431.932279999999990 365.911470000000010
f: 557 tv: 1 nM: 2
631.217099999999960 451.958340000000020
619.222229999999970 375.293639999999980
f: 558 tv: 0 nM: 2
440.153079999999990 436.000000000000000
432.065000000000000 364.255000000000000
f: 558 tv: 1 nM: 2
629.919800000000010 450.169800000000010
617.387700000000000 373.959749999999990
f: 559 tv: 0 nM: 2
440.337620000000020 434.203610000000030
431.935000000000000 363.745000000000000
f: 559 tv: 1 nM: 2
628.068790000000040 449.288999999999990
616.572810000000000 372.844479999999980
f: 560 tv: 0 nM: 2
440.302090000000020 433.656250000000000
432.026029999999990 362.265629999999990
f: 560 tv: 1 nM: 2
626.685240000000020 447.997770000000000
614.790280000000050 371.832640000000030
f: 561 tv: 0 nM: 2
440.173459999999980 431.979580000000000
432.140629999999990 361.557279999999990
f: 561 tv: 1 nM: 2
625.091490000000020 446.234379999999990
612.917969999999970 370.578129999999990
f: 562 tv: 0 nM: 2
440.418850000000020 430.426699999999980
432.067720000000010 360.088529999999990
f: 562 tv: 1 nM: 2
623.150449999999980 445.428249999999990
611.349979999999960 369.381989999999970
f: 563 tv: 0 nM: 2
440.408110000000020 429.410799999999990
432.099429999999980 359.061399999999990
f: 563 tv: 1 nM: 2
621.438049999999980 443.884950000000000
610.000000000000000 368.000000000000000
f: 564 tv: 0 nM: 2
440.468900000000020 427.911929999999980
432.000000000000000 358.000000000000000
f: 564 tv: 1 nM: 2
620.000000000000000 442.166659999999980
608.008850000000050 367.101780000000020
f: 565 tv: 0 nM: 2
440.599490000000000 426.247439999999980
432.018430000000020 356.465790000000030
f: 565 tv: 1 nM: 2
618.007389999999990 441.290650000000030
606.392029999999980 365.938969999999980
f: 566 tv: 0 nM: 2
440.774450000000000 424.948359999999980
431.911470000000010 355.734379999999990
f: 566 tv: 1 nM: 2
616.000000000000000 439.833340000000020
604.854550000000020 364.468169999999990
f: 567 tv: 0 nM: 2
440.792080000000000 423.737610000000020
431.915010000000000 354.084990000000000
f: 567 tv: 1 nM: 2
614.545899999999960 438.000000000000000
603.150449999999980 363.535399999999980
f: 568 tv: 0 nM: 2
440.169339999999980 422.212370000000020
431.627779999999970 353.394439999999970
f: 568 tv: 1 nM: 2
612.581300000000060 436.376860000000020
601.224979999999960 362.024990000000000
f: 569 tv: 0 nM: 2
440.157739999999990 420.877990000000010
431.653079999999990 351.887760000000010
f: 569 tv: 1 nM: 2
610.800420000000030 435.677640000000000
600.062189999999990 360.471279999999980
f: 570 tv: 0 nM: 2
440.051089999999990 419.422059999999990
430.987730000000000 350.837429999999980
f: 570 tv: 1 nM: 2
608.910279999999940 433.944459999999990
598.081360000000020 359.710510000000000
f: 571 tv: 0 nM: 2
439.833340000000020 418.470239999999990
430.731569999999980 349.505249999999990
f: 571 tv: 1 nM: 2
607.089720000000060 432.055540000000010
596.341249999999950 358.045009999999990
f: 572 tv: 0 nM: 2
439.676789999999980 416.602199999999980
430.169339999999980 348.212370000000020
f: 572 tv: 1 nM: 2
605.033140000000000 431.272949999999980
594.733340000000000 357.000000000000000
f: 573 tv: 0 nM: 2
439.040370000000000 415.161499999999990
430.100010000000000 346.923520000000000
f: 573 tv: 1 nM: 2
603.036680000000050 429.775240000000000
592.877140000000050 355.903009999999990
f: 574 tv: 0 nM: 2
438.522740000000000 413.721589999999990
429.915010000000000 345.915010000000000
f: 574 tv: 1 nM: 2
601.032900000000040 427.844299999999980
591.217099999999960 354.041659999999980
f: 575 tv: 0 nM: 2
438.266480000000000 412.145600000000000
429.860540000000010 344.297360000000030
f: 575 tv: 1 nM: 2
599.266359999999960 426.299069999999970
589.320799999999960 353.059720000000030
f: 576 tv: 0 nM: 2
437.734739999999990 410.954250000000000
429.193539999999980 343.392490000000010
f: 576 tv: 1 nM: 2
597.192689999999970 425.518340000000020
587.314759999999980 351.917419999999990
f: 577 tv: 0 nM: 2
437.606319999999980 409.330440000000010
428.212370000000020 341.948910000000010
f: 577 tv: 1 nM: 2
595.400020000000040 423.823820000000010
585.864500000000020 350.280370000000000
f: 578 tv: 0 nM: 2
436.704009999999980 408.123569999999970
428.000000000000000 340.839510000000020
f: 578 tv: 1 nM: 2
593.278749999999950 421.960170000000010
584.063719999999990 349.656859999999990
f: 579 tv: 0 nM: 2
436.157739999999990 406.877990000000010
427.796389999999970 339.796389999999970
f: 579 tv: 1 nM: 2
591.371520000000030 420.824770000000000
582.000000000000000 348.000000000000000
f: 580 tv: 0 nM: 2
435.791409999999980 405.027620000000010
426.378109999999990 338.896880000000010
f: 580 tv: 1 nM: 2
589.361880000000040 419.766660000000000
580.109310000000050 346.995360000000010
f: 581 tv: 0 nM: 2
434.411470000000010 404.114590000000020
426.065000000000000 337.745000000000000
f: 581 tv: 1 nM: 2
587.228579999999970 418.285709999999990
578.157649999999990 345.869449999999970
f: 582 tv: 0 nM: 2
434.102420000000000 403.078309999999990
425.794429999999980 336.555540000000010
f: 582 tv: 1 nM: 2
585.342830000000050 417.395230000000030
576.641849999999980 344.290860000000010
f: 583 tv: 0 nM: 2
433.624239999999990 401.130429999999990
424.392060000000010 335.505679999999980
f: 583 tv: 1 nM: 2
583.200010000000020 416.000000000000000
575.000000000000000 343.800869999999970
f: 584 tv: 0 nM: 2
432.100010000000000 400.835300000000020
424.029569999999980 334.190859999999990
f: 584 tv: 1 nM: 2
581.697139999999990 414.631440000000000
573.464780000000020 342.448359999999980
f: 585 tv: 0 nM: 2
431.745610000000000 399.111110000000000
422.432099999999990 333.055540000000010
f: 585 tv: 1 nM: 2
579.450500000000030 413.804260000000000
571.734310000000050 341.702909999999970
f: 586 tv: 0 nM: 2
430.597050000000020 398.161769999999990
422.067720000000010 332.088529999999990
f: 586 tv: 1 nM: 2
577.351869999999960 412.666659999999980
570.034970000000040 340.350010000000000
f: 587 tv: 0 nM: 2
429.677219999999980 396.943019999999990
420.390440000000010 331.525269999999980
f: 587 tv: 1 nM: 2
575.060730000000040 411.728970000000000
567.926820000000020 339.548769999999990
f: 588 tv: 0 nM: 2
428.041200000000000 395.898349999999990
419.889770000000000 330.051089999999990
f: 588 tv: 1 nM: 2
573.360959999999980 410.930479999999990
565.964290000000010 338.126190000000010
f: 589 tv: 0 nM: 2
426.496890000000010 394.934390000000010
418.244390000000010 329.356749999999980
f: 589 tv: 1 nM: 2
571.348629999999960 409.655980000000000
564.527529999999960 337.770629999999980
f: 590 tv: 0 nM: 2
425.854400000000000 393.733520000000000
417.633330000000000 328.005550000000030
f: 590 tv: 1 nM: 2
569.800479999999990 408.219699999999990
562.868039999999950 336.372680000000000
f: 591 tv: 0 nM: 2
424.278840000000000 392.810909999999980
416.216860000000000 326.855410000000010
f: 591 tv: 1 nM: 2
567.697940000000020 407.520840000000020
560.905399999999990 335.756739999999980
f: 592 tv: 0 nM: 2
423.126370000000010 391.532960000000000
415.488369999999970 325.901149999999970
f: 592 tv: 1 nM: 2
565.912289999999980 406.809939999999980
559.378360000000040 333.936950000000020
f: 593 tv: 0 nM: 2
421.826480000000000 390.302950000000010
413.944759999999970 325.043610000000000
f: 593 tv: 1 nM: 2
563.868830000000000 405.868810000000000
557.750000000000000 333.750000000000000
f: 594 tv: 0 nM: 2
420.098850000000030 389.488369999999970
412.028349999999990 324.048979999999970
f: 594 tv: 1 nM: 2
561.933350000000020 404.755550000000030
556.127380000000020 332.699520000000010
f: 595 tv: 0 nM: 2
418.440000000000000 388.913329999999970
410.935819999999980 322.976350000000020
f: 595 tv: 1 nM: 2
560.236689999999950 403.954099999999980
554.126219999999990 331.873809999999990
f: 596 tv: 0 nM: 2
416.926179999999990 387.271819999999990
409.591189999999980 322.255890000000020
f: 596 tv: 1 nM: 2
558.048949999999990 403.543819999999980
552.968200000000020 330.940920000000010
f: 597 tv: 0 nM: 2
415.528140000000010 386.896880000000010
407.842260000000010 321.032739999999990
f: 597 tv: 1 nM: 2
556.855410000000010 402.443629999999980
551.314759999999980 329.997770000000000
f: 598 tv: 0 nM: 2
413.699430000000010 386.244390000000010
406.077789999999990 320.377779999999970
f: 598 tv: 1 nM: 2
554.949579999999970 401.826750000000000
549.502320000000050 329.590269999999980
f: 599 tv: 0 nM: 2
411.845919999999980 384.880800000000020
404.053380000000000 319.587069999999980
f: 599 tv: 1 nM: 2
553.697940000000020 401.520840000000020
548.043210000000040 328.584110000000010
f: 600 tv: 0 nM: 2
410.057920000000020 384.795750000000000
402.165619999999990 318.871890000000010
f: 600 tv: 1 nM: 2
551.822019999999950 400.751399999999990
546.544250000000030 327.858400000000020
f: 601 tv: 0 nM: 2
407.960539999999980 383.860540000000010
400.750000000000000 318.081450000000020
f: 601 tv: 1 nM: 2
549.788819999999990 400.046110000000000
545.157780000000000 327.506649999999980
f: 602 tv: 0 nM: 2
405.892400000000010 383.082269999999990
399.546690000000010 317.711549999999990
f: 602 tv: 1 nM: 2
548.085019999999990 399.915010000000000
543.790960000000040 326.696109999999980
f: 603 tv: 0 nM: 2
404.102420000000000 383.078309999999990
397.806820000000020 317.403410000000010
f: 603 tv: 1 nM: 2
546.901849999999970 399.588779999999990
542.297239999999990 325.921659999999970
f: 604 tv: 0 nM: 2
402.000000000000000 382.753019999999990
395.854400000000000 316.497250000000010
f: 604 tv: 1 nM: 2
545.252380000000020 399.393860000000020
540.859919999999990 325.756469999999980
f: 605 tv: 0 nM: 2
399.813969999999980 382.418610000000000
393.809140000000010 315.970430000000020
f: 605 tv: 1 nM: 2
544.049989999999980 399.413149999999970
539.413019999999960 325.673920000000010
f: 606 tv: 0 nM: 2
397.927770000000010 381.844449999999990
391.860540000000010 315.702639999999970
f: 606 tv: 1 nM: 2
542.240660000000050 399.018710000000000
538.587520000000040 324.904180000000000
f: 607 tv: 0 nM: 2
395.790129999999980 381.000000000000000
389.755609999999990 315.441010000000010
f: 607 tv: 1 nM: 2
541.370540000000010 398.728420000000030
537.119019999999980 324.488099999999970
f: 608 tv: 0 nM: 2
393.791409999999980 381.027620000000010
387.911099999999980 314.555540000000010
f: 608 tv: 1 nM: 2
540.046140000000040 398.211149999999980
535.918270000000010 324.081729999999990
f: 609 tv: 0 nM: 2
391.734739999999990 380.954250000000000
385.971650000000010 314.048979999999970
f: 609 tv: 1 nM: 2
538.782900000000040 398.138150000000000
534.790280000000050 323.832640000000030
f: 610 tv: 0 nM: 2
389.601960000000020 380.773010000000000
383.936159999999970 313.659580000000010
f: 610 tv: 1 nM: 2
537.110599999999980 398.075229999999980
533.927550000000000 323.794680000000030
f: 611 tv: 0 nM: 2
387.181240000000000 380.450010000000020
381.721250000000000 313.330440000000010
f: 611 tv: 1 nM: 2
536.582580000000010 398.119260000000000
532.689510000000040 323.185490000000020
f: 612 tv: 0 nM: 2
384.322909999999980 379.833340000000020
379.907620000000010 313.233700000000000
f: 612 tv: 1 nM: 2
535.269229999999990 398.072659999999980
531.646669999999970 322.721070000000000
f: 613 tv: 0 nM: 2
382.000000000000000 379.819149999999980
377.877659999999990 312.351069999999990
f: 613 tv: 1 nM: 2
534.685240000000020 398.002230000000000
531.000000000000000 322.000000000000000
f: 614 tv: 0 nM: 2
380.000000000000000 379.819149999999980
375.787629999999980 311.948910000000010
f: 614 tv: 1 nM: 2
533.528990000000020 398.095980000000000
529.898249999999960 322.259729999999990
f: 615 tv: 0 nM: 2
377.733520000000000 379.733520000000000
373.734379999999990 312.026029999999990
f: 615 tv: 1 nM: 2
532.621639999999960 398.000000000000000
528.840329999999990 321.857149999999990
f: 616 tv: 0 nM: 2
375.663050000000000 379.500000000000000
371.755609999999990 311.441010000000010
f: 616 tv: 1 nM: 2
532.025570000000020 398.530239999999990
527.919800000000010 321.830199999999990
f: 617 tv: 0 nM: 2
373.565220000000010 379.500000000000000
369.233340000000000 310.922210000000010
f: 617 tv: 1 nM: 2
531.092710000000010 398.967739999999990
527.086789999999950 321.805790000000000
f: 618 tv: 0 nM: 2
371.426150000000010 379.619320000000020
367.114140000000020 310.951079999999990
f: 618 tv: 1 nM: 2
529.926820000000020 399.631710000000000
526.743709999999960 321.794130000000000
f: 619 tv: 0 nM: 2
369.308899999999990 379.657069999999980
365.300569999999990 310.991580000000000
f: 619 tv: 1 nM: 2
529.350400000000040 399.846160000000000
525.954770000000050 321.785059999999990
f: 620 tv: 0 nM: 2
366.834380000000010 379.506379999999980
362.432099999999990 311.055540000000010
f: 620 tv: 1 nM: 2
528.910279999999940 399.944459999999990
524.961059999999970 321.768430000000020
f: 621 tv: 0 nM: 2
364.288450000000010 379.667570000000010
361.036769999999990 310.311280000000010
f: 621 tv: 1 nM: 2
527.918270000000010 400.081729999999990
524.732909999999950 321.445769999999980
f: 622 tv: 0 nM: 2
361.826540000000020 379.846920000000010
358.712490000000000 310.107509999999990
f: 622 tv: 1 nM: 2
527.269530000000030 400.546879999999990
523.406250000000000 321.246089999999980
f: 623 tv: 0 nM: 2
360.000000000000000 380.000000000000000
356.757360000000010 310.139709999999980
f: 623 tv: 1 nM: 2
526.750000000000000 400.930330000000030
522.859190000000010 321.697970000000000
f: 624 tv: 0 nM: 2
357.911470000000010 379.932279999999990
354.195560000000000 310.047030000000010
f: 624 tv: 1 nM: 2
526.015750000000030 401.565310000000010
521.900020000000040 321.242549999999990
f: 625 tv: 0 nM: 2
355.714659999999980 380.113650000000010
352.529110000000000 309.907780000000000
f: 625 tv: 1 nM: 2
524.967099999999960 401.844299999999980
521.187500000000000 321.468750000000000
f: 626 tv: 0 nM: 2
352.793180000000010 380.297730000000000
350.084990000000000 309.915010000000000
f: 626 tv: 1 nM: 2
524.721250000000050 401.960170000000010
520.812739999999960 321.488040000000010
f: 627 tv: 0 nM: 2
350.343750000000000 380.302090000000020
348.084990000000000 309.915010000000000
f: 627 tv: 1 nM: 2
523.292299999999950 402.765379999999990
519.317630000000010 321.682369999999990
f: 628 tv: 0 nM: 2
348.378109999999990 380.784359999999990
345.915010000000000 309.915010000000000
f: 628 tv: 1 nM: 2
522.854000000000040 403.390019999999990
518.913210000000050 321.929750000000010
f: 629 tv: 0 nM: 2
345.869570000000010 381.271729999999990
344.000000000000000 310.166659999999980
f: 629 tv: 1 nM: 2
522.369569999999950 403.917390000000010
518.088619999999990 322.510650000000000
f: 630 tv: 0 nM: 2
343.796389999999970 381.796389999999970
341.745000000000000 310.065000000000000
f: 630 tv: 1 nM: 2
521.082030000000030 404.398439999999990
517.000000000000000 322.630589999999980
f: 631 tv: 0 nM: 2
341.626340000000030 382.169339999999980
339.483790000000000 310.122680000000000
f: 631 tv: 1 nM: 2
520.411320000000050 405.310490000000020
516.661129999999960 322.957400000000010
f: 632 tv: 0 nM: 2
338.599490000000000 382.446440000000000
336.961909999999990 310.404760000000010
f: 632 tv: 1 nM: 2
519.305299999999990 405.907780000000000
515.163699999999950 323.026979999999980
f: 633 tv: 0 nM: 2
336.108580000000020 382.974269999999990
334.981049999999980 310.618470000000000
f: 633 tv: 1 nM: 2
518.761480000000010 406.761439999999990
514.801879999999980 323.353700000000000
f: 634 tv: 0 nM: 2
333.822909999999980 383.744779999999990
332.530939999999990 311.250000000000000
f: 634 tv: 1 nM: 2
518.289920000000050 407.739500000000020
513.480099999999990 324.382229999999990
f: 635 tv: 0 nM: 2
332.000000000000000 384.000000000000000
330.341700000000000 311.801510000000010
f: 635 tv: 1 nM: 2
517.000000000000000 408.630589999999980
512.826900000000020 324.826930000000000
f: 636 tv: 0 nM: 2
329.155980000000000 384.325679999999980
328.439239999999980 311.976620000000030
f: 636 tv: 1 nM: 2
515.897830000000000 409.255460000000030
512.036989999999950 325.322170000000030
f: 637 tv: 0 nM: 2
326.989410000000020 385.023799999999990
326.252439999999980 312.082519999999990
f: 637 tv: 1 nM: 2
515.126890000000000 410.533570000000000
510.916020000000000 326.067990000000010
f: 638 tv: 0 nM: 2
324.720180000000030 385.963320000000010
324.187500000000000 312.343750000000000
f: 638 tv: 1 nM: 2
514.119320000000020 411.475370000000000
510.053830000000000 326.782989999999980
f: 639 tv: 0 nM: 2
322.475739999999970 386.533999999999990
322.002380000000020 313.692870000000030
f: 639 tv: 1 nM: 2
513.183350000000020 412.542599999999990
508.952909999999970 327.228270000000010
f: 640 tv: 0 nM: 2
320.089749999999980 387.487180000000020
319.868810000000000 313.868810000000000
f: 640 tv: 1 nM: 2
512.187990000000010 413.714290000000010
507.825170000000010 328.486020000000000
f: 641 tv: 0 nM: 2
317.524260000000030 387.917480000000010
317.917880000000030 314.186010000000010
f: 641 tv: 1 nM: 2
511.163670000000020 414.670869999999980
506.821930000000010 328.958620000000000
f: 642 tv: 0 nM: 2
315.325010000000020 388.297730000000000
315.008480000000020 314.809329999999990
f: 642 tv: 1 nM: 2
509.906009999999980 415.751890000000000
505.285190000000000 329.655550000000010
f: 643 tv: 0 nM: 2
312.846709999999970 389.577819999999970
313.217100000000020 315.861850000000000
f: 643 tv: 1 nM: 2
508.965329999999990 416.881379999999980
504.457519999999990 330.833340000000020
f: 644 tv: 0 nM: 2
310.545869999999980 390.000000000000000
310.685270000000000 316.082580000000010
f: 644 tv: 1 nM: 2
507.648219999999980 418.480349999999990
503.156679999999990 331.642609999999990
f: 645 tv: 0 nM: 2
308.179899999999980 391.140199999999990
308.458340000000020 316.497560000000020
f: 645 tv: 1 nM: 2
506.958620000000000 419.178069999999990
502.685240000000020 332.850709999999990
f: 646 tv: 0 nM: 2
306.000000000000000 391.833340000000020
306.111389999999970 317.700499999999980
f: 646 tv: 1 nM: 2
505.495000000000000 420.788329999999970
500.936370000000010 333.294559999999990
f: 647 tv: 0 nM: 2
303.652370000000020 392.142850000000010
304.584110000000010 318.043180000000010
f: 647 tv: 1 nM: 2
504.086209999999990 422.344820000000030
499.401029999999990 334.914670000000000
f: 648 tv: 0 nM: 2
301.386570000000010 393.696750000000010
302.043180000000010 319.034089999999990
f: 648 tv: 1 nM: 2
503.000000000000000 423.000000000000000
498.364260000000000 335.640899999999990
f: 649 tv: 0 nM: 2
298.997740000000020 394.279540000000000
300.166659999999980 319.838100000000000
f: 649 tv: 1 nM: 2
501.827580000000010 424.779299999999980
497.000000000000000 337.000000000000000
f: 650 tv: 0 nM: 2
296.527530000000010 395.844020000000000
298.063719999999990 320.343140000000010
f: 650 tv: 1 nM: 2
500.463010000000000 426.508789999999980
495.610349999999980 338.551730000000020
f: 651 tv: 0 nM: 2
294.046110000000000 396.211149999999980
295.790100000000000 321.738220000000010
f: 651 tv: 1 nM: 2
498.967379999999990 427.532620000000010
494.469389999999980 339.350340000000020
f: 652 tv: 0 nM: 2
291.935000000000000 397.745000000000000
293.198240000000000 322.240079999999980
f: 652 tv: 1 nM: 2
497.071930000000010 429.071930000000010
493.000000000000000 341.000000000000000
f: 653 tv: 0 nM: 2
289.128719999999990 398.688109999999990
291.089749999999980 323.944459999999990
f: 653 tv: 1 nM: 2
496.031679999999990 430.961670000000030
491.203579999999990 342.632139999999990
f: 654 tv: 0 nM: 2
286.889369999999990 399.924770000000020
288.825809999999990 324.398190000000000
f: 654 tv: 1 nM: 2
494.463559999999970 432.854310000000000
490.090489999999990 343.881899999999970
f: 655 tv: 0 nM: 2
284.199490000000030 401.780300000000010
286.817380000000010 325.904360000000000
f: 655 tv: 1 nM: 2
492.898930000000010 434.898930000000010
488.778380000000030 345.250000000000000
f: 656 tv: 0 nM: 2
282.019589999999990 402.259799999999980
284.828950000000020 327.057009999999990
f: 656 tv: 1 nM: 2
491.229980000000010 436.771790000000010
487.000000000000000 347.000000000000000
f: 657 tv: 0 nM: 2
280.035709999999990 403.873809999999990
282.877169999999980 328.096990000000010
f: 657 tv: 1 nM: 2
490.043610000000000 438.624149999999990
485.521669999999970 348.875000000000000
f: 658 tv: 0 nM: 2
278.000000000000000 405.565000000000000
281.000000000000000 329.811919999999990
f: 658 tv: 1 nM: 2
488.434939999999980 440.198879999999970
484.000000000000000 350.698669999999990
f: 659 tv: 0 nM: 2
276.082119999999970 406.157010000000010
279.074799999999980 330.993589999999980
f: 659 tv: 1 nM: 2
486.873539999999990 442.081729999999990
482.535709999999990 352.142850000000010
f: 660 tv: 0 nM: 2
273.788850000000020 408.046110000000000
276.774990000000000 332.143190000000000
f: 660 tv: 1 nM: 2
485.171330000000010 444.202789999999990
481.093959999999980 354.258390000000020
f: 661 tv: 0 nM: 2
271.863650000000010 409.837310000000000
275.000000000000000 334.000000000000000
f: 661 tv: 1 nM: 2
483.748319999999980 446.395969999999980
479.714510000000020 355.443539999999980
f: 662 tv: 0 nM: 2
270.007389999999990 411.487669999999980
273.425200000000020 335.271360000000020
f: 662 tv: 1 nM: 2
482.129180000000020 448.206390000000000
478.138980000000000 357.341860000000000
f: 663 tv: 0 nM: 2
267.935000000000000 412.255000000000000
271.747650000000020 336.247650000000020
f: 663 tv: 1 nM: 2
480.780370000000000 450.358920000000010
476.868040000000010 359.145840000000020
f: 664 tv: 0 nM: 2
266.306460000000020 413.861760000000000
270.545869999999980 338.000000000000000
f: 664 tv: 1 nM: 2
479.170230000000000 451.762420000000020
475.068269999999980 361.093869999999980
f: 665 tv: 0 nM: 2
264.974580000000000 415.275420000000000
268.905399999999990 339.567569999999990
f: 665 tv: 1 nM: 2
477.931370000000020 453.339870000000020
474.000000000000000 363.166659999999980
f: 666 tv: 0 nM: 2
263.454130000000020 416.000000000000000
267.716279999999980 340.244199999999980
f: 666 tv: 1 nM: 2
476.296780000000010 455.267729999999970
472.416110000000000 364.866789999999980
f: 667 tv: 0 nM: 2
262.133789999999980 417.751160000000030
266.782899999999980 341.958340000000020
f: 667 tv: 1 nM: 2
475.000000000000000 457.000000000000000
471.493470000000000 366.692810000000010
f: 668 tv: 0 nM: 2
261.052520000000020 418.401250000000000
265.882870000000030 342.887389999999980
f: 668 tv: 1 nM: 2
473.211790000000010 458.788209999999990
470.056240000000000 367.837490000000000
f: 669 tv: 0 nM: 2
260.166659999999980 420.000000000000000
265.000000000000000 344.000000000000000
f: 669 tv: 1 nM: 2
472.388890000000000 460.080260000000010
469.000000000000000 369.141910000000000
f: 670 tv: 0 nM: 2
259.309630000000030 420.644499999999990
264.387090000000000 345.062230000000000
f: 670 tv: 1 nM: 2
471.017460000000030 461.666659999999980
467.836610000000010 371.000000000000000
f: 671 tv: 0 nM: 2
259.000000000000000 422.000000000000000
263.856810000000000 346.220640000000000
f: 671 tv: 1 nM: 2
470.235470000000020 462.987090000000020
466.863009999999970 372.849300000000030
f: 672 tv: 0 nM: 2
258.841680000000000 422.875000000000000
263.188539999999990 347.647550000000020
f: 672 tv: 1 nM: 2
469.354159999999980 464.783660000000000
465.917689999999990 373.771329999999980
f: 673 tv: 0 nM: 2
258.598689999999980 423.844299999999980
263.085539999999980 348.322360000000000
f: 673 tv: 1 nM: 2
468.401920000000020 465.310299999999980
465.021880000000010 375.003359999999990
f: 674 tv: 0 nM: 2
258.514009999999980 424.359800000000010
263.220280000000000 349.486789999999980
f: 674 tv: 1 nM: 2
467.617639999999990 466.771239999999980
464.081419999999980 376.483700000000000
f: 675 tv: 0 nM: 2
258.633760000000000 425.712710000000020
263.176480000000030 350.126039999999990
f: 675 tv: 1 nM: 2
467.040410000000010 467.324920000000020
463.754820000000000 377.200319999999980
f: 676 tv: 0 nM: 2
258.877169999999980 426.096990000000010
263.381129999999980 351.258210000000020
f: 676 tv: 1 nM: 2
466.444459999999990 468.846409999999990
463.000000000000000 379.000000000000000
f: 677 tv: 0 nM: 2
259.210629999999980 427.469910000000030
264.000000000000000 352.153079999999990
f: 677 tv: 1 nM: 2
466.179750000000010 469.352939999999990
462.458070000000020 379.293549999999980
f: 678 tv: 0 nM: 2
260.353209999999990 427.899080000000030
264.966680000000000 353.316680000000020
f: 678 tv: 1 nM: 2
465.867920000000030 470.713840000000000
462.329560000000010 380.767850000000010
f: 679 tv: 0 nM: 2
261.098140000000000 428.411220000000010
266.000000000000000 354.000000000000000
f: 679 tv: 1 nM: 2
465.641939999999980 471.122590000000000
462.246950000000030 381.513789999999970
f: 680 tv: 0 nM: 2
262.111389999999970 429.700499999999980
266.740749999999990 354.898160000000020
f: 680 tv: 1 nM: 2
465.788610000000010 472.463070000000020
462.079619999999980 382.789800000000010
f: 681 tv: 0 nM: 2
263.217100000000020 430.041659999999980
268.084990000000000 355.915010000000000
f: 681 tv: 1 nM: 2
465.555540000000010 472.846409999999990
462.111629999999990 383.737430000000020
f: 682 tv: 0 nM: 2
265.035219999999980 430.572780000000020
268.844020000000000 356.426609999999980
f: 682 tv: 1 nM: 2
465.864500000000020 473.183870000000010
462.198330000000000 384.748319999999980
f: 683 tv: 0 nM: 2
266.131190000000000 431.868810000000000
270.497770000000000 357.819180000000020
f: 683 tv: 1 nM: 2
466.164370000000020 474.307950000000010
462.425569999999990 385.297730000000000
f: 684 tv: 0 nM: 2
268.166659999999980 432.000000000000000
272.000000000000000 357.833340000000020
f: 684 tv: 1 nM: 2
466.457519999999990 474.833340000000020
462.720860000000020 386.658999999999990
f: 685 tv: 0 nM: 2
269.946010000000000 432.957400000000010
273.341830000000020 358.801019999999990
f: 685 tv: 1 nM: 2
467.000000000000000 475.000000000000000
463.059849999999980 387.073939999999990
f: 686 tv: 0 nM: 2
271.888610000000030 433.700499999999980
275.145080000000010 359.881680000000020
f: 686 tv: 1 nM: 2
467.670439999999990 475.160709999999990
464.028470000000030 388.006320000000020
f: 687 tv: 0 nM: 2
273.773869999999990 433.781400000000020
277.192659999999990 360.188080000000010
f: 687 tv: 1 nM: 2
468.739989999999980 476.000000000000000
464.826930000000000 388.826930000000000
f: 688 tv: 0 nM: 2
275.415889999999990 434.043180000000010
279.000000000000000 360.916659999999980
f: 688 tv: 1 nM: 2
469.086880000000010 476.533689999999980
465.068730000000020 389.015469999999990
f: 689 tv: 0 nM: 2
278.000000000000000 435.131289999999980
280.602260000000000 361.684079999999990
f: 689 tv: 1 nM: 2
470.081700000000010 476.647060000000010
466.265960000000010 389.730500000000010
f: 690 tv: 0 nM: 2
279.950010000000020 435.413149999999970
283.000000000000000 362.188080000000010
f: 690 tv: 1 nM: 2
470.940159999999990 476.926060000000010
467.000000000000000 390.651400000000020
f: 691 tv: 0 nM: 2
282.084990000000000 435.915010000000000
284.646520000000010 362.490689999999970
f: 691 tv: 1 nM: 2
471.942169999999980 476.928560000000000
467.916110000000000 390.738249999999990
f: 692 tv: 0 nM: 2
284.081729999999990 436.081729999999990
286.587370000000020 363.553409999999990
f: 692 tv: 1 nM: 2
473.000000000000000 477.000000000000000
468.928069999999990 391.071930000000010
f: 693 tv: 0 nM: 2
286.598570000000000 436.189910000000000
289.000000000000000 363.899080000000030
f: 693 tv: 1 nM: 2
474.082789999999990 476.956939999999970
469.979370000000020 391.242279999999990
f: 694 tv: 0 nM: 2
288.733000000000000 436.281560000000010
290.983490000000020 364.205199999999990
f: 694 tv: 1 nM: 2
475.101069999999990 476.898930000000010
471.039280000000020 391.457150000000010
f: 695 tv: 0 nM: 2
291.294400000000000 436.429899999999980
293.888610000000030 364.299500000000020
f: 695 tv: 1 nM: 2
476.641300000000000 476.876800000000000
472.773070000000020 391.696170000000000
f: 696 tv: 0 nM: 2
294.000000000000000 436.427460000000000
295.827420000000020 364.296969999999990
f: 696 tv: 1 nM: 2
478.040830000000030 476.663270000000010
473.830350000000010 391.612489999999980
f: 697 tv: 0 nM: 2
296.136599999999990 436.311860000000020
298.121370000000010 364.927190000000000
f: 697 tv: 1 nM: 2
479.161530000000030 476.326930000000000
474.955229999999970 391.526119999999990
f: 698 tv: 0 nM: 2
298.978670000000020 436.381100000000000
300.096859999999990 365.298430000000000
f: 698 tv: 1 nM: 2
480.990599999999970 475.422939999999980
476.544429999999980 391.337040000000000
f: 699 tv: 0 nM: 2
301.846920000000010 436.173459999999980
303.165830000000030 364.665799999999990
f: 699 tv: 1 nM: 2
482.453059999999990 474.877259999999980
478.019099999999980 391.185760000000020
f: 700 tv: 0 nM: 2
304.203610000000030 435.796389999999970
305.724609999999980 364.422460000000000
f: 700 tv: 1 nM: 2
483.493650000000000 473.921600000000010
479.047790000000020 390.713230000000010
f: 701 tv: 0 nM: 2
307.470890000000000 435.737849999999980
308.084990000000000 364.084990000000000
f: 701 tv: 1 nM: 2
485.118620000000020 473.034670000000010
480.855259999999990 390.456759999999970
f: 702 tv: 0 nM: 2
309.907620000000010 435.315220000000010
310.362950000000010 364.086299999999990
f: 702 tv: 1 nM: 2
486.866789999999980 471.891390000000000
482.660160000000020 389.406250000000000
f: 703 tv: 0 nM: 2
312.479159999999980 434.302090000000020
313.472960000000000 363.670259999999980
f: 703 tv: 1 nM: 2
488.546879999999990 470.800779999999970
483.242709999999990 388.618620000000020
f: 704 tv: 0 nM: 2
315.780300000000010 433.800509999999970
315.793790000000000 363.242950000000010
f: 704 tv: 1 nM: 2
489.352939999999990 469.907559999999990
484.960140000000020 387.758969999999980
f: 705 tv: 0 nM: 2
318.100010000000000 432.923520000000000
317.860540000000010 362.297360000000030
f: 705 tv: 1 nM: 2
491.079560000000010 468.575740000000000
486.503719999999990 386.843290000000020
f: 706 tv: 0 nM: 2
320.282719999999980 432.295810000000020
320.203610000000030 362.203610000000030
f: 706 tv: 1 nM: 2
492.649569999999980 467.752140000000000
487.070280000000030 386.228909999999980
f: 707 tv: 0 nM: 2
323.178009999999970 431.740839999999990
322.203610000000030 361.796389999999970
f: 707 tv: 1 nM: 2
493.101650000000010 466.219910000000030
488.797790000000020 385.161769999999990
f: 708 tv: 0 nM: 2
325.890809999999990 431.000000000000000
324.239350000000000 361.558499999999980
f: 708 tv: 1 nM: 2
494.906009999999980 465.002009999999980
489.426060000000010 384.529180000000000
f: 709 tv: 0 nM: 2
328.067720000000010 430.088529999999990
327.217159999999980 360.313139999999980
f: 709 tv: 1 nM: 2
495.401310000000020 463.923250000000000
491.000000000000000 383.726200000000010
f: 710 tv: 0 nM: 2
330.352140000000020 429.766110000000030
329.760530000000020 360.255249999999990
f: 710 tv: 1 nM: 2
496.917970000000030 462.578129999999990
491.875000000000000 382.773559999999970
f: 711 tv: 0 nM: 2
333.680729999999980 429.000000000000000
331.625000000000000 359.816160000000020
f: 711 tv: 1 nM: 2
497.919800000000010 461.830199999999990
493.170750000000000 382.000000000000000
f: 712 tv: 0 nM: 2
335.315639999999970 428.765350000000010
333.979159999999980 359.458340000000020
f: 712 tv: 1 nM: 2
499.029080000000020 460.676359999999990
494.601139999999990 381.124050000000010
f: 713 tv: 0 nM: 2
337.881590000000020 427.881590000000020
335.602510000000000 359.217499999999970
f: 713 tv: 1 nM: 2
500.000000000000000 459.912050000000020
495.381779999999990 380.792629999999970
f: 714 tv: 0 nM: 2
339.809140000000010 427.604829999999990
337.899990000000000 358.835300000000020
f: 714 tv: 1 nM: 2
500.891660000000000 458.945830000000000
496.647060000000010 380.000000000000000
f: 715 tv: 0 nM: 2
341.734739999999990 426.954250000000000
339.938480000000030 358.253850000000000
f: 715 tv: 1 nM: 2
501.089749999999980 458.055540000000010
497.159670000000010 379.857149999999990
f: 716 tv: 0 nM: 2
344.019650000000010 426.581450000000020
342.107910000000000 358.318420000000000
f: 716 tv: 1 nM: 2
502.346830000000010 457.815310000000010
498.532260000000010 379.133060000000000
f: 717 tv: 0 nM: 2
346.067720000000010 426.088529999999990
344.086850000000030 358.139459999999990
f: 717 tv: 1 nM: 2
503.128910000000020 456.546879999999990
499.234620000000010 378.707699999999990
f: 718 tv: 0 nM: 2
348.032590000000030 425.733700000000000
346.000000000000000 358.000000000000000
f: 718 tv: 1 nM: 2
503.617369999999990 456.000000000000000
499.857149999999990 378.726900000000000
f: 719 tv: 0 nM: 2
349.796389999999970 425.796389999999970
348.000000000000000 358.000000000000000
f: 719 tv: 1 nM: 2
504.696109999999980 455.790959999999980
501.000000000000000 378.208500000000020
f: 720 tv: 0 nM: 2
352.008060000000000 425.604829999999990
349.853389999999990 357.871739999999990
f: 720 tv: 1 nM: 2
505.236719999999990 454.851780000000020
501.686680000000020 377.959990000000000
f: 721 tv: 0 nM: 2
354.000000000000000 425.385859999999980
352.000000000000000 358.000000000000000
f: 721 tv: 1 nM: 2
505.873809999999990 453.964290000000010
502.823519999999970 377.873960000000010
f: 722 tv: 0 nM: 2
355.897580000000000 424.921690000000010
353.744750000000010 357.702639999999970
f: 722 tv: 1 nM: 2
506.598689999999980 453.844299999999980
503.176480000000030 377.873960000000010
f: 723 tv: 0 nM: 2
357.734739999999990 424.820130000000010
355.000000000000000 357.680729999999980
f: 723 tv: 1 nM: 2
507.145080000000010 453.783480000000000
504.100010000000000 377.753480000000020
f: 724 tv: 0 nM: 2
359.621890000000010 424.896880000000010
357.076480000000000 357.899990000000000
f: 724 tv: 1 nM: 2
508.059630000000030 452.903660000000000
505.250000000000000 377.153840000000000
f: 725 tv: 0 nM: 2
361.546690000000010 423.898349999999990
358.352140000000020 357.766140000000010
f: 725 tv: 1 nM: 2
508.211149999999980 452.046110000000000
505.926330000000010 376.957580000000010
f: 726 tv: 0 nM: 2
362.748629999999990 423.975399999999980
360.361690000000010 357.861690000000010
f: 726 tv: 1 nM: 2
509.000000000000000 451.886959999999990
506.873989999999990 376.437990000000010
f: 727 tv: 0 nM: 2
364.322229999999990 423.716680000000000
362.139459999999990 357.702639999999970
f: 727 tv: 1 nM: 2
509.936280000000010 451.656859999999990
507.873809999999990 376.035709999999990
f: 728 tv: 0 nM: 2
366.209870000000020 423.000000000000000
364.000000000000000 357.653079999999990
f: 728 tv: 1 nM: 2
510.497770000000000 450.118319999999980
508.598689999999980 375.844299999999980
f: 729 tv: 0 nM: 2
367.892400000000010 422.917730000000010
365.854159999999980 357.479159999999980
f: 729 tv: 1 nM: 2
510.877169999999980 449.903009999999990
509.366240000000000 375.712710000000020
f: 730 tv: 0 nM: 2
369.843200000000020 422.497040000000030
367.745610000000000 356.853790000000000
f: 730 tv: 1 nM: 2
511.289370000000020 449.391210000000000
510.144290000000010 375.445280000000030
f: 731 tv: 0 nM: 2
371.612640000000000 421.546690000000010
369.567900000000010 356.944459999999990
f: 731 tv: 1 nM: 2
511.918270000000010 448.081729999999990
510.881989999999970 374.120180000000000
f: 732 tv: 0 nM: 2
373.095239999999990 421.010190000000020
370.526459999999990 356.155880000000020
f: 732 tv: 1 nM: 2
512.651370000000040 447.573399999999990
511.927550000000000 373.794680000000030
f: 733 tv: 0 nM: 2
374.417730000000010 420.848110000000020
372.117030000000000 355.819149999999980
f: 733 tv: 1 nM: 2
513.189210000000000 445.981990000000000
512.572080000000030 373.581079999999990
f: 734 tv: 0 nM: 2
376.083340000000020 419.633330000000000
374.000000000000000 355.000000000000000
f: 734 tv: 1 nM: 2
513.953859999999960 445.788850000000020
513.442320000000000 372.232910000000000
f: 735 tv: 0 nM: 2
377.779240000000020 418.857149999999990
375.842260000000010 354.877990000000010
f: 735 tv: 1 nM: 2
514.562500000000000 444.164339999999980
514.651370000000040 371.573399999999990
f: 736 tv: 0 nM: 2
379.278779999999980 417.875760000000010
377.043360000000010 353.953770000000020
f: 736 tv: 1 nM: 2
515.000000000000000 443.538090000000010
515.502200000000020 370.191620000000000
f: 737 tv: 0 nM: 2
380.947170000000030 417.052829999999970
378.265260000000010 353.045750000000000
f: 737 tv: 1 nM: 2
515.914980000000010 441.915010000000000
516.620480000000040 369.838619999999990
f: 738 tv: 0 nM: 2
382.071869999999990 416.523959999999990
380.020230000000030 352.572270000000000
f: 738 tv: 1 nM: 2
516.226139999999990 440.218599999999980
517.428220000000010 368.243040000000010
f: 739 tv: 0 nM: 2
383.790129999999980 415.000000000000000
381.905550000000010 351.322229999999990
f: 739 tv: 1 nM: 2
517.000000000000000 439.334139999999990
517.953859999999960 367.788850000000020
f: 740 tv: 0 nM: 2
384.993040000000010 414.347230000000020
383.211389999999990 350.832209999999980
f: 740 tv: 1 nM: 2
517.800479999999990 437.780300000000010
519.122859999999950 365.903009999999990
f: 741 tv: 0 nM: 2
386.107599999999990 412.917730000000010
384.367979999999990 349.800569999999990
f: 741 tv: 1 nM: 2
518.385740000000060 436.195249999999990
519.868960000000020 364.825260000000010
f: 742 tv: 0 nM: 2
387.779600000000020 411.220399999999980
386.000000000000000 348.753019999999990
f: 742 tv: 1 nM: 2
519.223389999999990 434.882970000000000
521.036680000000050 363.674320000000020
f: 743 tv: 0 nM: 2
389.179869999999990 410.845340000000020
387.680729999999980 347.000000000000000
f: 743 tv: 1 nM: 2
520.002560000000020 433.512880000000000
522.211180000000010 361.953890000000000
f: 744 tv: 0 nM: 2
390.432099999999990 408.944459999999990
388.935580000000020 346.294460000000020
f: 744 tv: 1 nM: 2
521.000000000000000 431.800869999999970
523.206540000000020 360.541290000000000
f: 745 tv: 0 nM: 2
391.720579999999980 408.420590000000000
390.107599999999990 344.917730000000010
f: 745 tv: 1 nM: 2
522.000000000000000 430.000000000000000
524.067810000000010 359.507540000000010
f: 746 tv: 0 nM: 2
392.947170000000030 406.947170000000030
391.647859999999980 343.766110000000030
f: 746 tv: 1 nM: 2
522.816959999999990 428.669649999999990
525.868830000000000 357.868810000000000
f: 747 tv: 0 nM: 2
394.096279999999980 405.006230000000020
392.496800000000010 342.862180000000020
f: 747 tv: 1 nM: 2
523.933530000000020 426.982669999999980
526.817379999999960 356.000000000000000
f: 748 tv: 0 nM: 2
395.222230000000020 404.225489999999980
393.900570000000020 341.213439999999990
f: 748 tv: 1 nM: 2
524.480590000000010 425.553409999999990
528.002560000000020 354.301539999999990
f: 749 tv: 0 nM: 2
396.783200000000020 402.912600000000000
395.784850000000010 340.496980000000010
f: 749 tv: 1 nM: 2
526.000000000000000 423.833340000000020
529.192689999999970 353.518340000000020
f: 750 tv: 0 nM: 2
398.000000000000000 401.000000000000000
396.432099999999990 339.055540000000010
f: 750 tv: 1 nM: 2
527.271420000000030 421.895230000000030
530.529109999999950 351.771849999999970
f: 751 tv: 0 nM: 2
399.378480000000020 400.288209999999990
398.000000000000000 337.551150000000010
f: 751 tv: 1 nM: 2
527.997190000000050 420.655370000000000
531.928890000000020 349.954990000000010
f: 752 tv: 0 nM: 2
400.892850000000010 399.000000000000000
399.301330000000010 336.794710000000010
f: 752 tv: 1 nM: 2
529.890809999999990 419.000000000000000
533.326419999999980 348.104159999999980
f: 753 tv: 0 nM: 2
401.996739999999990 397.248350000000020
400.165619999999990 335.128109999999990
f: 753 tv: 1 nM: 2
530.441339999999970 417.492340000000010
534.761660000000010 347.429899999999980
f: 754 tv: 0 nM: 2
402.344150000000010 396.935060000000020
401.898799999999990 334.404760000000010
f: 754 tv: 1 nM: 2
532.000000000000000 416.000000000000000
536.063719999999990 345.656859999999990
f: 755 tv: 0 nM: 2
403.947659999999980 395.534879999999990
402.378109999999990 332.896880000000010
f: 755 tv: 1 nM: 2
533.427190000000000 414.189329999999980
537.788819999999990 343.953890000000000
f: 756 tv: 0 nM: 2
404.805760000000020 394.766169999999990
403.733700000000000 331.815220000000010
f: 756 tv: 1 nM: 2
534.743410000000040 412.878300000000020
539.050420000000030 342.173250000000000
f: 757 tv: 0 nM: 2
406.000000000000000 393.000000000000000
404.592960000000010 330.862180000000020
f: 757 tv: 1 nM: 2
535.934999999999950 411.745000000000000
540.794009999999960 341.460660000000020
f: 758 tv: 0 nM: 2
406.806120000000020 392.346920000000010
405.734739999999990 329.045750000000000
f: 758 tv: 1 nM: 2
537.997380000000020 410.318420000000000
542.000000000000000 339.833340000000020
f: 759 tv: 0 nM: 2
408.107599999999990 390.917730000000010
406.361690000000010 328.138309999999990
f: 759 tv: 1 nM: 2
539.109379999999990 408.932279999999990
543.833309999999980 338.000000000000000
f: 760 tv: 0 nM: 2
408.458340000000020 389.869050000000020
407.690060000000020 327.137420000000020
f: 760 tv: 1 nM: 2
540.203610000000030 407.796389999999970
545.790830000000030 337.576540000000020
f: 761 tv: 0 nM: 2
409.834380000000010 388.871890000000010
408.505949999999980 326.047610000000020
f: 761 tv: 1 nM: 2
541.932310000000030 406.088529999999990
547.192689999999970 335.518340000000020
f: 762 tv: 0 nM: 2
410.104949999999970 388.691350000000000
409.734739999999990 324.954250000000000
f: 762 tv: 1 nM: 2
543.890809999999990 405.000000000000000
548.782900000000040 333.958340000000020
f: 763 tv: 0 nM: 2
411.845919999999980 386.880800000000020
410.211950000000000 323.885859999999980
f: 763 tv: 1 nM: 2
545.780269999999970 403.800509999999970
550.161740000000010 332.931370000000020
f: 764 tv: 0 nM: 2
412.104949999999970 386.691350000000000
411.680729999999980 323.132540000000010
f: 764 tv: 1 nM: 2
547.674870000000060 402.745389999999990
552.037109999999980 331.720309999999980
f: 765 tv: 0 nM: 2
413.000000000000000 385.558440000000020
412.086850000000030 322.139459999999990
f: 765 tv: 1 nM: 2
549.058530000000020 401.603610000000000
553.964290000000010 330.045230000000000
f: 766 tv: 0 nM: 2
413.842260000000010 384.877990000000010
412.432099999999990 320.944459999999990
f: 766 tv: 1 nM: 2
550.250000000000000 400.163270000000010
555.936280000000010 329.656859999999990
f: 767 tv: 0 nM: 2
414.299989999999980 384.496980000000010
414.062500000000000 320.460240000000000
f: 767 tv: 1 nM: 2
552.085019999999990 399.915010000000000
557.454100000000040 328.000000000000000
f: 768 tv: 0 nM: 2
414.800689999999970 383.172300000000010
414.139459999999990 319.702639999999970
f: 768 tv: 1 nM: 2
553.817689999999970 398.276029999999990
559.145080000000010 327.479919999999990
f: 769 tv: 0 nM: 2
415.895050000000030 382.691350000000000
414.953710000000000 318.830260000000010
f: 769 tv: 1 nM: 2
555.788819999999990 397.953890000000000
561.048710000000030 325.976679999999990
f: 770 tv: 0 nM: 2
416.227840000000010 382.892400000000010
415.812160000000010 318.021180000000020
f: 770 tv: 1 nM: 2
557.547490000000040 397.293299999999990
562.703129999999990 325.564730000000000
f: 771 tv: 0 nM: 2
416.621950000000030 382.103670000000020
416.123629999999990 317.755490000000010
f: 771 tv: 1 nM: 2
558.908509999999980 396.234379999999990
564.321779999999990 324.178249999999990
f: 772 tv: 0 nM: 2
417.044130000000000 381.208829999999980
416.265260000000010 316.820130000000010
f: 772 tv: 1 nM: 2
560.468139999999950 395.737730000000000
566.260250000000040 323.787660000000020
f: 773 tv: 0 nM: 2
417.790129999999980 381.000000000000000
417.000000000000000 316.892850000000010
f: 773 tv: 1 nM: 2
562.587400000000000 395.543700000000000
567.876160000000030 323.096340000000000
f: 774 tv: 0 nM: 2
418.000000000000000 380.839510000000020
417.796389999999970 315.796389999999970
f: 774 tv: 1 nM: 2
563.997439999999980 394.543580000000020
569.787349999999950 322.105129999999970
f: 775 tv: 0 nM: 2
418.000000000000000 380.753019999999990
418.039490000000000 315.702639999999970
f: 775 tv: 1 nM: 2
566.166690000000020 394.000000000000000
571.350400000000040 321.752140000000000
f: 776 tv: 0 nM: 2
418.308170000000020 380.619509999999990
418.211760000000030 314.923520000000000
f: 776 tv: 1 nM: 2
567.914980000000010 394.084990000000000
573.215509999999990 321.362059999999990
f: 777 tv: 0 nM: 2
418.403410000000010 380.147740000000000
418.255249999999990 314.297360000000030
f: 777 tv: 1 nM: 2
569.502259999999980 393.881680000000020
575.082269999999990 320.126590000000020
f: 778 tv: 0 nM: 2
418.488890000000030 379.861110000000000
418.203610000000030 313.796389999999970
f: 778 tv: 1 nM: 2
571.098150000000030 393.766360000000020
576.982610000000020 319.869570000000010
f: 779 tv: 0 nM: 2
418.352140000000020 379.647859999999980
418.567020000000010 313.613400000000010
f: 779 tv: 1 nM: 2
572.800420000000030 393.563600000000010
578.654850000000010 319.592930000000020
f: 780 tv: 0 nM: 2
418.686770000000020 379.485630000000010
419.173189999999980 313.405030000000010
f: 780 tv: 1 nM: 2
574.145809999999980 393.479159999999980
580.422730000000000 319.049989999999980
f: 781 tv: 0 nM: 2
418.538880000000010 379.461119999999990
419.171200000000000 312.589659999999980
f: 781 tv: 1 nM: 2
576.018370000000000 392.633030000000020
581.594420000000010 318.081540000000020
f: 782 tv: 0 nM: 2
418.592960000000010 378.951930000000000
419.427799999999990 312.259369999999990
f: 782 tv: 1 nM: 2
577.833309999999980 392.000000000000000
583.447810000000000 317.804350000000000
f: 783 tv: 0 nM: 2
418.625000000000000 378.910709999999990
419.702639999999970 311.860540000000010
f: 783 tv: 1 nM: 2
579.182620000000040 392.095640000000000
585.296879999999990 317.564730000000000
f: 784 tv: 0 nM: 2
418.432099999999990 378.944459999999990
419.732820000000000 311.550259999999980
f: 784 tv: 1 nM: 2
581.032900000000040 391.844299999999980
587.000000000000000 316.670619999999990
f: 785 tv: 0 nM: 2
418.242680000000010 378.918119999999990
419.635130000000000 311.491879999999980
f: 785 tv: 1 nM: 2
582.800420000000030 391.677640000000000
589.089720000000060 316.055540000000010
f: 786 tv: 0 nM: 2
418.211760000000030 378.923520000000000
419.613650000000010 311.284089999999990
f: 786 tv: 1 nM: 2
584.429570000000010 391.674989999999980
590.790280000000050 315.832640000000030
f: 787 tv: 0 nM: 2
418.144960000000030 378.852080000000000
419.340550000000010 310.737820000000000
f: 787 tv: 1 nM: 2
585.953859999999960 391.788850000000020
592.321779999999990 315.729159999999980
f: 788 tv: 0 nM: 2
418.100010000000000 378.835300000000020
419.541870000000020 310.051150000000010
f: 788 tv: 1 nM: 2
587.973690000000030 391.736850000000000
594.103089999999950 315.234649999999990
f: 789 tv: 0 nM: 2
418.057920000000020 378.795750000000000
419.294400000000000 309.850460000000000
f: 789 tv: 1 nM: 2
589.652410000000030 391.709529999999970
595.882690000000030 315.000000000000000
f: 790 tv: 0 nM: 2
417.899990000000000 378.835300000000020
419.000000000000000 309.811919999999990
f: 790 tv: 1 nM: 2
591.296879999999990 391.631680000000020
597.128910000000020 314.546879999999990
f: 791 tv: 0 nM: 2
418.000000000000000 378.913790000000010
419.000000000000000 309.811919999999990
f: 791 tv: 1 nM: 2
592.703129999999990 391.631680000000020
599.065550000000030 314.299190000000010
f: 792 tv: 0 nM: 2
417.559329999999990 378.833340000000020
418.930700000000000 309.351470000000010
f: 792 tv: 1 nM: 2
595.000000000000000 391.662379999999980
601.176450000000050 313.983180000000000
f: 793 tv: 0 nM: 2
417.114140000000020 379.048920000000010
418.851470000000010 309.410889999999990
f: 793 tv: 1 nM: 2
596.814150000000040 391.685850000000020
603.000000000000000 313.861789999999980
f: 794 tv: 0 nM: 2
417.649690000000020 379.005980000000020
418.900939999999990 309.136779999999990
f: 794 tv: 1 nM: 2
598.812739999999960 391.695740000000000
604.831480000000060 313.198150000000000
f: 795 tv: 0 nM: 2
416.157739999999990 378.877990000000010
418.717769999999970 308.239989999999980
f: 795 tv: 1 nM: 2
600.652829999999990 391.524020000000010
606.843989999999960 312.813899999999990
f: 796 tv: 0 nM: 2
416.189360000000020 378.872770000000000
418.774990000000000 308.056820000000020
f: 796 tv: 1 nM: 2
602.507809999999950 391.246089999999980
608.920470000000020 312.575740000000000
f: 797 tv: 0 nM: 2
416.100010000000000 378.835300000000020
418.408020000000020 307.898590000000010
f: 797 tv: 1 nM: 2
604.521970000000010 391.381989999999970
610.863280000000030 312.265629999999990
f: 798 tv: 0 nM: 2
416.000000000000000 378.940000000000000
418.528560000000030 307.785709999999990
f: 798 tv: 1 nM: 2
606.507809999999950 391.246089999999980
612.866819999999960 311.891390000000000
f: 799 tv: 0 nM: 2
416.000000000000000 379.047480000000010
418.265690000000010 307.871980000000010
f: 799 tv: 1 nM: 2
608.442019999999960 391.333980000000000
614.866819999999960 311.891390000000000
f: 800 tv: 0 nM: 2
415.946010000000000 378.957400000000010
418.602260000000000 307.534089999999990
f: 800 tv: 1 nM: 2
610.565370000000030 391.130769999999980
617.212710000000020 310.888060000000000
f: 801 tv: 0 nM: 2
415.950010000000020 379.334200000000010
418.727870000000000 307.329650000000020
f: 801 tv: 1 nM: 2
612.719730000000030 391.109860000000030
619.208309999999980 310.719699999999990
f: 802 tv: 0 nM: 2
415.832400000000010 379.069819999999990
418.811370000000010 306.279540000000000
f: 802 tv: 1 nM: 2
615.043210000000040 390.971799999999970
621.082030000000030 310.398439999999990
f: 803 tv: 0 nM: 2
415.946010000000000 378.957400000000010
419.182619999999990 306.000000000000000
f: 803 tv: 1 nM: 2
617.126890000000000 390.660460000000000
623.945979999999960 309.846009999999980
f: 804 tv: 0 nM: 2
415.946010000000000 378.957400000000010
419.314730000000000 305.917419999999990
f: 804 tv: 1 nM: 2
619.265750000000030 390.490140000000000
626.212220000000000 309.456849999999970
f: 805 tv: 0 nM: 2
415.946010000000000 378.957400000000010
419.953890000000000 305.788850000000020
f: 805 tv: 1 nM: 2
621.829830000000020 390.485290000000020
628.839169999999970 308.823640000000010
f: 806 tv: 0 nM: 2
415.905030000000010 378.879880000000010
419.953890000000000 305.788850000000020
f: 806 tv: 1 nM: 2
624.506350000000000 390.078399999999990
631.000000000000000 308.630589999999980
f: 807 tv: 0 nM: 2
415.951869999999990 379.227260000000000
420.063719999999990 305.656859999999990
f: 807 tv: 1 nM: 2
626.825929999999970 390.022280000000020
633.193179999999980 308.530300000000010
f: 808 tv: 0 nM: 2
416.397190000000020 379.528050000000010
420.879910000000000 305.484710000000010
f: 808 tv: 1 nM: 2
629.000000000000000 390.138210000000020
635.918879999999940 308.143399999999990
f: 809 tv: 0 nM: 2
416.633760000000000 379.712710000000020
420.927669999999980 304.993810000000000
f: 809 tv: 1 nM: 2
631.162659999999960 390.068269999999980
638.874019999999970 307.567839999999990
f: 810 tv: 0 nM: 2
416.782899999999980 379.730259999999990
421.392240000000020 304.706909999999990
f: 810 tv: 1 nM: 2
634.667299999999950 390.423220000000010
640.973020000000020 307.163670000000020
f: 811 tv: 0 nM: 2
417.092930000000020 379.845120000000010
422.000000000000000 305.000000000000000
f: 811 tv: 1 nM: 2
637.000000000000000 390.630589999999980
643.471559999999950 307.103209999999990
f: 812 tv: 0 nM: 2
417.918270000000010 380.081729999999990
422.531009999999980 304.671479999999970
f: 812 tv: 1 nM: 2
639.907780000000000 390.694669999999970
646.555970000000000 307.017490000000010
f: 813 tv: 0 nM: 2
417.935000000000000 380.255000000000000
423.068539999999980 304.693539999999980
f: 813 tv: 1 nM: 2
642.742679999999950 390.922790000000020
649.077210000000040 306.937500000000000
f: 814 tv: 0 nM: 2
418.657899999999980 381.177030000000000
423.886959999999990 305.000000000000000
f: 814 tv: 1 nM: 2
645.076109999999970 391.061579999999990
652.394099999999980 306.970489999999980
f: 815 tv: 0 nM: 2
419.032899999999980 381.844299999999980
424.722230000000020 305.246030000000020
f: 815 tv: 1 nM: 2
648.463499999999950 391.847629999999980
655.000000000000000 307.000000000000000
f: 816 tv: 0 nM: 2
419.351350000000020 382.040529999999990
425.217100000000020 305.861850000000000
f: 816 tv: 1 nM: 2
651.162659999999960 392.068269999999980
658.200010000000020 307.117250000000010
f: 817 tv: 0 nM: 2
420.623899999999990 383.323910000000010
426.478270000000010 306.039120000000030
f: 817 tv: 1 nM: 2
654.479680000000030 392.714020000000000
660.980230000000010 307.041380000000000
f: 818 tv: 0 nM: 2
421.000000000000000 384.000000000000000
426.970919999999980 306.676359999999990
f: 818 tv: 1 nM: 2
656.915399999999980 393.422939999999980
664.055970000000000 308.262240000000020
f: 819 tv: 0 nM: 2
421.935090000000000 385.137020000000010
428.133789999999980 307.704220000000020
f: 819 tv: 1 nM: 2
660.681270000000040 394.505740000000000
667.233089999999950 308.658360000000020
f: 820 tv: 0 nM: 2
422.910250000000020 386.055540000000010
429.176480000000030 307.873960000000010
f: 820 tv: 1 nM: 2
663.206540000000020 395.000000000000000
670.571410000000010 309.046420000000010
f: 821 tv: 0 nM: 2
423.776310000000020 387.114039999999990
430.000000000000000 309.000000000000000
f: 821 tv: 1 nM: 2
666.736629999999990 395.969150000000010
673.270260000000010 309.841220000000020
f: 822 tv: 0 nM: 2
424.910250000000020 387.944459999999990
431.086790000000010 309.929750000000010
f: 822 tv: 1 nM: 2
669.704100000000040 397.050569999999990
676.778379999999970 310.750000000000000
f: 823 tv: 0 nM: 2
425.303890000000020 389.790959999999980
432.454709999999980 310.990169999999980
f: 823 tv: 1 nM: 2
672.952210000000040 398.713230000000010
679.634770000000000 311.602840000000010
f: 824 tv: 0 nM: 2
426.854429999999980 391.523190000000000
433.330510000000000 312.258480000000020
f: 824 tv: 1 nM: 2
676.631099999999950 400.157289999999990
683.000000000000000 313.000000000000000
f: 825 tv: 0 nM: 2
428.000000000000000 392.621609999999980
434.840329999999990 313.857149999999990
f: 825 tv: 1 nM: 2
679.629270000000020 401.030610000000020
686.506899999999970 314.524139999999990
f: 826 tv: 0 nM: 2
429.000000000000000 394.000000000000000
435.952479999999980 314.985540000000010
f: 826 tv: 1 nM: 2
683.059880000000020 402.926060000000010
689.659790000000040 315.341920000000020
f: 827 tv: 0 nM: 2
430.661160000000000 395.867770000000010
437.230320000000010 316.588590000000010
f: 827 tv: 1 nM: 2
686.836300000000050 404.670869999999980
692.924989999999980 316.857149999999990
f: 828 tv: 0 nM: 2
431.502169999999980 398.023709999999990
439.000000000000000 318.000000000000000
f: 828 tv: 1 nM: 2
689.949650000000020 406.305760000000020
696.558290000000060 318.577729999999970
f: 829 tv: 0 nM: 2
433.176480000000030 399.983180000000000
440.504300000000000 319.896999999999990
f: 829 tv: 1 nM: 2
692.917910000000010 407.369419999999990
699.302119999999950 319.925779999999970
f: 830 tv: 0 nM: 2
434.823519999999970 401.873960000000010
441.330660000000020 321.262090000000000
f: 830 tv: 1 nM: 2
697.029419999999960 409.169130000000000
702.940119999999980 321.073939999999990
f: 831 tv: 0 nM: 2
435.955600000000000 403.955600000000000
443.305119999999990 323.159449999999990
f: 831 tv: 1 nM: 2
700.836300000000050 411.026979999999980
706.546389999999970 322.953640000000010
f: 832 tv: 0 nM: 2
437.418850000000020 405.949549999999990
444.819340000000010 324.958039999999980
f: 832 tv: 1 nM: 2
703.709780000000020 412.954560000000010
709.300349999999980 324.699650000000020
f: 833 tv: 0 nM: 2
439.000000000000000 408.000000000000000
446.719699999999990 326.791659999999980
f: 833 tv: 1 nM: 2
707.139710000000040 415.007360000000010
713.521669999999970 326.875000000000000
f: 834 tv: 0 nM: 2
440.551269999999990 410.038450000000010
447.955319999999970 328.540439999999990
f: 834 tv: 1 nM: 2
710.922789999999960 416.952209999999980
716.699650000000020 328.699650000000020
f: 835 tv: 0 nM: 2
441.917419999999990 412.220180000000030
449.238650000000010 330.560610000000000
f: 835 tv: 1 nM: 2
714.750000000000000 418.778380000000030
720.000000000000000 330.176269999999990
f: 836 tv: 0 nM: 2
443.215730000000010 413.961700000000010
451.097660000000020 332.390629999999990
f: 836 tv: 1 nM: 2
718.503720000000040 420.761199999999970
723.250000000000000 332.296110000000000
f: 837 tv: 0 nM: 2
445.055540000000010 416.337310000000000
452.950010000000020 334.442320000000000
f: 837 tv: 1 nM: 2
721.101070000000050 423.101069999999990
726.880859999999980 333.622740000000020
f: 838 tv: 0 nM: 2
447.000000000000000 418.630589999999980
454.922790000000020 336.558839999999980
f: 838 tv: 1 nM: 2
724.939269999999960 424.924989999999980
730.250000000000000 335.575650000000000
f: 839 tv: 0 nM: 2
448.969240000000010 420.734620000000010
456.689390000000000 338.632569999999990
f: 839 tv: 1 nM: 2
728.519710000000030 426.758060000000000
733.496759999999990 337.467960000000010
f: 840 tv: 0 nM: 2
450.780089999999970 423.219910000000030
458.787320000000020 340.600739999999970
f: 840 tv: 1 nM: 2
731.722229999999970 428.788880000000010
737.041380000000000 339.178069999999990
f: 841 tv: 0 nM: 2
452.823519999999970 425.873960000000010
460.681310000000000 342.505740000000000
f: 841 tv: 1 nM: 2
735.367489999999980 430.987640000000000
740.788210000000050 341.211790000000010
f: 842 tv: 0 nM: 2
454.599580000000000 427.546749999999970
462.396300000000000 344.451840000000000
f: 842 tv: 1 nM: 2
738.928099999999970 432.928069999999990
743.906430000000000 343.061280000000010
f: 843 tv: 0 nM: 2
456.790250000000010 429.832640000000030
464.566800000000000 346.627869999999970
f: 843 tv: 1 nM: 2
742.431029999999960 434.655179999999970
747.418270000000010 345.029420000000020
f: 844 tv: 0 nM: 2
458.739690000000000 431.946289999999980
466.875920000000010 348.661099999999980
f: 844 tv: 1 nM: 2
746.157100000000010 436.646970000000010
750.418270000000010 346.944459999999990
f: 845 tv: 0 nM: 2
460.784269999999990 433.840730000000010
468.909269999999990 350.512970000000000
f: 845 tv: 1 nM: 2
749.300349999999980 438.699650000000020
753.886539999999970 348.919400000000000
f: 846 tv: 0 nM: 2
462.829250000000000 436.000000000000000
470.799620000000000 352.368319999999980
f: 846 tv: 1 nM: 2
752.877809999999950 440.607149999999990
757.000000000000000 350.670290000000020
f: 847 tv: 0 nM: 2
465.000000000000000 438.000000000000000
473.000000000000000 354.000000000000000
f: 847 tv: 1 nM: 2
756.064939999999980 441.905849999999990
760.848389999999990 352.514430000000000
f: 848 tv: 0 nM: 2
467.000000000000000 440.000000000000000
475.133210000000020 355.891390000000000
f: 848 tv: 1 nM: 2
759.250000000000000 443.221619999999970
763.794310000000000 353.594940000000010
f: 849 tv: 0 nM: 2
469.518980000000000 441.989440000000000
477.521579999999970 357.582730000000030
f: 849 tv: 1 nM: 2
763.000000000000000 445.000000000000000
767.152100000000020 355.187070000000010
f: 850 tv: 0 nM: 2
472.289249999999980 443.900820000000010
480.226780000000020 359.155370000000000
f: 850 tv: 1 nM: 2
766.804870000000050 446.824040000000020
770.581729999999990 356.970579999999980
f: 851 tv: 0 nM: 2
474.611539999999990 445.542300000000010
482.797790000000020 361.161769999999990
f: 851 tv: 1 nM: 2
769.918270000000010 448.647060000000010
774.000000000000000 358.778900000000020
f: 852 tv: 0 nM: 2
476.990450000000010 447.509549999999990
484.942600000000030 363.042599999999990
f: 852 tv: 1 nM: 2
773.032590000000030 450.329709999999980
777.467650000000050 360.566350000000000
f: 853 tv: 0 nM: 2
479.476650000000010 449.194549999999990
487.368100000000030 364.765750000000030
f: 853 tv: 1 nM: 2
776.721440000000030 451.075010000000020
780.663329999999970 361.631320000000020
f: 854 tv: 0 nM: 2
482.742639999999990 451.077209999999980
490.675929999999990 366.675929999999990
f: 854 tv: 1 nM: 2
779.862730000000060 452.888890000000000
783.327819999999970 363.046359999999990
f: 855 tv: 0 nM: 2
484.985720000000010 452.864289999999980
493.117430000000010 368.371219999999990
f: 855 tv: 1 nM: 2
782.992920000000030 454.382970000000000
786.940119999999980 364.926060000000010
f: 856 tv: 0 nM: 2
488.488459999999980 454.884610000000010
495.462010000000020 369.885989999999990
f: 856 tv: 1 nM: 2
786.275700000000030 455.214049999999990
789.626279999999950 366.201349999999990
f: 857 tv: 0 nM: 2
491.089420000000020 456.742709999999990
498.780089999999970 371.400390000000020
f: 857 tv: 1 nM: 2
789.221800000000030 456.926060000000010
792.847899999999980 367.187070000000010
f: 858 tv: 0 nM: 2
494.159449999999990 457.875980000000030
501.178069999999990 372.958620000000000
f: 858 tv: 1 nM: 2
792.508609999999980 458.108610000000000
795.288760000000020 368.926060000000010
f: 859 tv: 0 nM: 2
497.000000000000000 459.861789999999980
504.831480000000000 374.690740000000010
f: 859 tv: 1 nM: 2
795.387150000000020 459.012150000000020
798.721070000000050 370.112239999999990
f: 860 tv: 0 nM: 2
499.570310000000010 460.964839999999980
506.964290000000010 376.219910000000030
f: 860 tv: 1 nM: 2
798.757320000000050 460.618620000000020
801.299989999999980 371.121429999999980
f: 861 tv: 0 nM: 2
503.000000000000000 462.793490000000020
510.661099999999980 376.957400000000010
f: 861 tv: 1 nM: 2
801.661680000000050 461.138340000000030
804.443239999999950 372.496460000000010
f: 862 tv: 0 nM: 2
506.709349999999970 463.900420000000000
513.000000000000000 378.793490000000020
f: 862 tv: 1 nM: 2
804.788879999999950 461.814820000000000
807.521669999999970 373.125000000000000
f: 863 tv: 0 nM: 2
509.198150000000000 464.927770000000010
516.628780000000010 379.454560000000010
f: 863 tv: 1 nM: 2
807.149289999999950 462.821930000000010
809.718139999999950 374.113069999999990
f: 864 tv: 0 nM: 2
512.846739999999950 466.281619999999980
519.073980000000010 380.940159999999990
f: 864 tv: 1 nM: 2
810.645509999999940 463.283570000000000
812.669490000000000 375.063350000000010
f: 865 tv: 0 nM: 2
515.645390000000020 467.177309999999980
522.528080000000050 382.327729999999970
f: 865 tv: 1 nM: 2
812.801090000000040 464.520080000000010
814.978880000000000 375.362669999999980
f: 866 tv: 0 nM: 2
519.099979999999960 468.296139999999980
525.101070000000050 382.980500000000010
f: 866 tv: 1 nM: 2
815.250000000000000 464.778380000000030
817.173099999999980 376.826930000000000
f: 867 tv: 0 nM: 2
522.705569999999970 469.153720000000020
528.390499999999970 384.532840000000020
f: 867 tv: 1 nM: 2
817.688350000000010 464.961670000000030
819.583859999999960 377.133210000000020
f: 868 tv: 0 nM: 2
525.603029999999990 470.728459999999980
531.041380000000000 385.178069999999990
f: 868 tv: 1 nM: 2
820.658999999999990 465.406369999999980
821.990480000000050 377.955690000000000
f: 869 tv: 0 nM: 2
528.867679999999950 471.062500000000000
534.720400000000040 386.535190000000000
f: 869 tv: 1 nM: 2
822.801879999999980 466.535190000000000
824.057800000000040 378.928560000000000
f: 870 tv: 0 nM: 2
532.797789999999960 472.588230000000010
537.380800000000020 387.496150000000000
f: 870 tv: 1 nM: 2
824.958620000000000 466.821930000000010
826.018310000000040 379.341680000000000
f: 871 tv: 0 nM: 2
535.350590000000010 473.210719999999980
540.922789999999960 388.558839999999980
f: 871 tv: 1 nM: 2
827.059880000000020 466.926060000000010
828.129270000000020 380.663270000000010
f: 872 tv: 0 nM: 2
539.000000000000000 474.630589999999980
543.272029999999970 389.231630000000000
f: 872 tv: 1 nM: 2
829.072270000000000 467.825319999999980
830.005000000000000 380.848329999999980
f: 873 tv: 0 nM: 2
542.713259999999990 475.047790000000020
546.843259999999990 390.615659999999990
f: 873 tv: 1 nM: 2
831.079709999999980 468.089630000000000
831.625000000000000 381.285950000000010
f: 874 tv: 0 nM: 2
545.162659999999960 476.068269999999980
549.185849999999960 391.367830000000030
f: 874 tv: 1 nM: 2
832.876830000000040 468.641300000000000
833.033689999999980 382.750000000000000
f: 875 tv: 0 nM: 2
548.771910000000050 476.881379999999980
552.307680000000000 392.604890000000010
f: 875 tv: 1 nM: 2
834.771910000000050 468.881379999999980
834.898929999999950 382.898930000000010
f: 876 tv: 0 nM: 2
551.071720000000030 477.567839999999990
554.985540000000010 393.319489999999970
f: 876 tv: 1 nM: 2
835.622439999999980 469.020420000000000
836.189390000000000 384.083340000000020
f: 877 tv: 0 nM: 2
554.757320000000050 478.618620000000020
557.551330000000010 394.697720000000000
f: 877 tv: 1 nM: 2
837.120419999999970 469.869390000000010
837.324100000000040 384.675929999999990
f: 878 tv: 0 nM: 2
557.178040000000010 478.958620000000000
560.690740000000010 394.994449999999970
f: 878 tv: 1 nM: 2
838.723880000000010 470.410460000000000
839.000000000000000 385.149990000000000
f: 879 tv: 0 nM: 2
559.891480000000000 479.596889999999970
562.965879999999970 396.416659999999980
f: 879 tv: 1 nM: 2
839.168519999999940 470.690740000000010
839.299620000000000 385.653560000000030
f: 880 tv: 0 nM: 2
562.910279999999940 480.318690000000000
565.365360000000010 396.838469999999970
f: 880 tv: 1 nM: 2
840.699650000000020 470.807560000000020
840.836300000000050 386.670869999999980
f: 881 tv: 0 nM: 2
565.929750000000010 480.913209999999990
567.827639999999970 398.191280000000010
f: 881 tv: 1 nM: 2
841.101070000000050 470.898930000000010
841.279180000000000 386.955840000000020
f: 882 tv: 0 nM: 2
568.345699999999970 481.302730000000000
570.742679999999950 398.573519999999970
f: 882 tv: 1 nM: 2
842.277770000000030 471.055540000000010
842.233579999999960 387.540160000000010
f: 883 tv: 0 nM: 2
571.000000000000000 481.861789999999980
573.012569999999980 398.904659999999980
f: 883 tv: 1 nM: 2
842.850710000000050 471.178069999999990
842.829290000000010 388.000000000000000
f: 884 tv: 0 nM: 2
573.192930000000050 481.946050000000010
575.019530000000030 399.632810000000010
f: 884 tv: 1 nM: 2
842.941709999999940 471.422939999999980
843.115360000000010 388.488459999999980
f: 885 tv: 0 nM: 2
575.507809999999950 482.503910000000020
577.394959999999970 400.303499999999990
f: 885 tv: 1 nM: 2
843.167299999999950 471.437959999999980
843.381409999999960 388.757290000000010
f: 886 tv: 0 nM: 2
578.158080000000040 482.820159999999990
579.609500000000030 400.682500000000000
f: 886 tv: 1 nM: 2
843.630980000000020 471.285709999999990
843.940550000000030 388.926580000000000
f: 887 tv: 0 nM: 2
580.590389999999960 482.869019999999980
581.365360000000010 401.084630000000000
f: 887 tv: 1 nM: 2
844.148620000000050 471.704830000000020
844.080439999999950 389.031459999999980
f: 888 tv: 0 nM: 2
582.852970000000030 482.922790000000020
583.462580000000000 401.553159999999990
f: 888 tv: 1 nM: 2
844.575740000000000 471.079560000000010
844.549189999999950 389.450780000000010
f: 889 tv: 0 nM: 2
584.905269999999970 482.935610000000000
585.411619999999970 401.924559999999990
f: 889 tv: 1 nM: 2
844.413940000000030 471.295070000000010
844.600400000000040 389.710849999999990
f: 890 tv: 0 nM: 2
586.734379999999990 483.410160000000020
587.502010000000040 402.359739999999990
f: 890 tv: 1 nM: 2
844.286010000000030 471.006010000000000
844.365050000000000 389.805540000000010
f: 891 tv: 0 nM: 2
589.042599999999990 482.972230000000020
589.278009999999990 402.470000000000030
f: 891 tv: 1 nM: 2
844.534610000000040 470.838469999999970
844.742370000000050 390.288180000000010
f: 892 tv: 0 nM: 2
590.761480000000010 482.761439999999990
591.136349999999990 402.560610000000000
f: 892 tv: 1 nM: 2
844.400819999999950 470.547610000000020
844.647640000000020 390.222440000000010
f: 893 tv: 0 nM: 2
592.357669999999980 482.884610000000010
592.920470000000020 402.575740000000000
f: 893 tv: 1 nM: 2
843.353389999999990 470.130519999999990
843.964540000000060 390.352600000000000
f: 894 tv: 0 nM: 2
593.636539999999970 482.489500000000020
594.337279999999960 402.666659999999980
f: 894 tv: 1 nM: 2
843.086789999999950 469.929750000000010
843.457210000000030 390.330750000000020
f: 895 tv: 0 nM: 2
595.352970000000030 482.000000000000000
595.887700000000000 402.684329999999990
f: 895 tv: 1 nM: 2
842.932680000000000 469.506129999999980
843.387700000000000 389.959749999999990
f: 896 tv: 0 nM: 2
597.122859999999950 481.903009999999990
597.122190000000050 402.607149999999990
f: 896 tv: 1 nM: 2
842.682009999999990 468.634000000000010
843.000000000000000 389.861789999999980
f: 897 tv: 0 nM: 2
598.833309999999980 481.649780000000020
598.964839999999980 402.429689999999990
f: 897 tv: 1 nM: 2
841.913270000000010 468.043360000000010
842.625980000000030 389.390019999999990
f: 898 tv: 0 nM: 2
600.124450000000020 480.813350000000010
600.043580000000020 401.956419999999980
f: 898 tv: 1 nM: 2
841.350400000000040 467.752140000000000
842.108700000000000 389.200010000000020
f: 899 tv: 0 nM: 2
601.089720000000060 480.055540000000010
601.086789999999950 401.805790000000000
f: 899 tv: 1 nM: 2
840.707340000000040 466.839139999999990
841.277159999999980 388.676359999999990
f: 900 tv: 0 nM: 2
602.586980000000040 479.673920000000010
602.459410000000050 401.408110000000020
f: 900 tv: 1 nM: 2
840.157649999999990 466.000000000000000
841.000000000000000 388.000000000000000
f: 901 tv: 0 nM: 2
603.745970000000060 478.933989999999990
603.273249999999960 400.874019999999970
f: 901 tv: 1 nM: 2
839.350400000000040 465.752140000000000
840.736139999999980 387.878719999999990
f: 902 tv: 0 nM: 2
605.000000000000000 478.000000000000000
604.871089999999980 400.546879999999990
f: 902 tv: 1 nM: 2
838.666020000000000 464.802000000000020
840.186029999999960 387.704650000000020
f: 903 tv: 0 nM: 2
605.919800000000010 477.830199999999990
605.819640000000050 400.260280000000020
f: 903 tv: 1 nM: 2
838.376099999999950 464.000000000000000
839.288149999999970 387.001919999999980
f: 904 tv: 0 nM: 2
606.989690000000000 477.142580000000010
606.696109999999980 399.885769999999980
f: 904 tv: 1 nM: 2
837.500000000000000 463.262510000000020
838.880980000000020 386.488099999999970
f: 905 tv: 0 nM: 2
608.107669999999980 476.081329999999980
607.350400000000040 399.752140000000000
f: 905 tv: 1 nM: 2
836.876470000000040 462.890199999999990
838.169800000000010 385.919800000000010
f: 906 tv: 0 nM: 2
608.910279999999940 475.944459999999990
608.670169999999980 399.107149999999990
f: 906 tv: 1 nM: 2
836.478269999999950 461.960879999999970
837.447810000000000 385.804350000000000
f: 907 tv: 0 nM: 2
609.936889999999950 475.606810000000000
609.199219999999970 398.546879999999990
f: 907 tv: 1 nM: 2
835.366210000000020 461.712710000000020
836.893190000000000 385.688049999999980
f: 908 tv: 0 nM: 2
610.898320000000010 474.344389999999980
610.369569999999950 398.000000000000000
f: 908 tv: 1 nM: 2
834.810970000000000 460.615839999999990
836.682009999999990 384.545990000000020
f: 909 tv: 0 nM: 2
611.415889999999990 473.956819999999990
610.927370000000000 397.927340000000020
f: 909 tv: 1 nM: 2
834.157649999999990 459.869449999999970
836.109069999999970 384.049379999999990
f: 910 tv: 0 nM: 2
612.445740000000000 473.563690000000010
611.405880000000020 397.638060000000000
f: 910 tv: 1 nM: 2
833.617129999999970 459.761259999999990
835.234619999999950 383.896939999999970
f: 911 tv: 0 nM: 2
613.014770000000000 472.312230000000000
612.577999999999970 396.802000000000020
f: 911 tv: 1 nM: 2
832.910889999999990 458.727719999999980
834.967099999999960 383.844299999999980
