# Supplementary material for: Action Sport Cameras as an Instrument to Perform a 3D Underwater Motion Analysis
Source: PLoS One. 2016 Aug 11;11(8):e0160490. doi: 10.1371/journal.pone.0160490 (PMC4981397; doi:10.1371/journal.pone.0160490)
Supplement: S1 Supporting Information — S1.1_Calibration Quality > S1.1.1_Underwater > S1.1.1.1_Highres > S1.1.1.1.1_Calibration > File A. This is the BUNDLE_CameraParameters. This is the camera calibration parameters. File B. This is the Triad. This is the 2D coordinates of the waterproof orthogonal triad structure carrying nine spherical black markers. File C. This is the WandCalibration. This is the 2D coordinates of the wand structure carrying one spherical black marker. S1.1.1.1.2_Accuracy > File D. This is the Trial_1. This is the 2D coordinates of the first rigid bar test acquisition, carrying two markers at known distance. File E. This is the Trial_2. This is the 2D coordinates of the second rigid bar test acquisition, carrying two markers at known distance. File F. This is the Trial_3. This is the 2D coordinates of the third rigid bar test acquisition, carrying two markers at known distance. File G. This is the Trial_4. This is the 2D coordinates of the fourth rigid bar test acquisition, carrying two markers at known distance. File H. This is the Trial_5. This is the 2D coordinates of the fifth rigid bar test acquisition, carrying two markers at known distance. File I. This is the MotionSequence3D_Trial_1. This is the 3D coordinates of the first rigid bar test acquisition. File J. This is the MotionSequence3D_Trial_2. This is the 3D coordinates of the second rigid bar test acquisition. File K. This is the MotionSequence3D_Trial_3. This is the 3D coordinates of the third rigid bar test acquisition. File L. This is the MotionSequence3D_Trial_4. This is the 3D coordinates of the fourth rigid bar test acquisition. File M. This is the MotionSequence3D_Trial_5. This is the 3D coordinates of the fifth rigid bar test acquisition. S1.1.1.2_Lowres > S1.1.1.2.1_Calibration > File N. This is the BUNDLE_CameraParameters. This is the camera calibration parameters. File O. This is the Triad. This is the 2D coordinates of the waterproof orthogonal triad structure carrying nine spherical black markers. File P. Th [file pone.0160490.s001.zip › S1_SupportingInformation/S1.1_Calibration_Quality/S1.1.1_Underwater/S1.1.1.2_Lowres/S1.1.1.2.2_Accuracy/File V.txt]

0 251.554806 5.299745 579.742986
0 499.201769 0.233891 -1.368346
1 158.749658 -573.072678 88.771454
1 169.944884 -556.064744 338.493341
2 162.076710 -582.001584 90.037599
2 173.659075 -564.484534 341.018148
3 171.121213 -587.316111 91.723362
3 179.569065 -569.025957 341.472333
4 176.961162 -593.640061 93.676142
4 183.760120 -574.376323 342.289056
5 182.075689 -598.654128 94.380658
5 188.834254 -579.153153 342.873560
6 192.433420 -602.808003 95.814340
6 198.614837 -580.007363 344.782608
7 197.583449 -606.652856 97.016485
7 203.469424 -584.636769 345.948291
8 206.289356 -609.425189 99.062274
8 210.313786 -586.568126 347.320396
9 207.105782 -613.993733 99.312356
9 215.943954 -590.011473 348.518080
10 218.940745 -616.173668 101.841723
10 221.689168 -592.037494 348.568997
11 221.349979 -620.539050 101.850258
11 227.031363 -594.576389 349.807578
12 231.776797 -621.360913 103.762959
12 237.999016 -594.967532 351.524824
13 240.020137 -623.741778 105.972101
13 243.866471 -598.410584 352.874800
14 249.956048 -625.005348 108.691994
14 248.654017 -598.651292 353.609750
15 255.852688 -625.644355 109.733328
15 258.135207 -598.677172 355.195931
16 267.541591 -625.780658 110.570368
16 266.808508 -598.408669 357.607008
17 270.703747 -628.350845 108.819042
17 271.866558 -598.341720 357.392577
18 282.070045 -628.284035 112.295311
18 274.655096 -600.549652 358.331359
19 289.569149 -627.611368 114.299180
19 280.062519 -601.510621 358.704632
20 296.218380 -628.088883 113.637872
20 291.771217 -600.044808 359.807704
21 308.950530 -626.440634 116.372842
21 297.367015 -598.440508 361.105026
22 311.813123 -625.930011 116.176726
22 309.813719 -594.898805 362.792582
23 322.795772 -625.709219 116.507481
23 313.432109 -593.942309 363.194720
24 326.781513 -624.074568 116.692618
24 322.064278 -592.593863 364.345056
25 336.715258 -623.021061 119.437546
25 326.805796 -592.069787 365.297445
26 345.115525 -619.142059 120.110006
26 333.564427 -588.611380 365.944759
27 358.245238 -616.535756 122.030525
27 340.091411 -585.807714 366.520071
28 360.325497 -615.929242 121.795150
28 349.169337 -584.206303 368.492741
29 371.451460 -612.291058 123.342595
29 354.103989 -581.033203 368.919759
30 379.858967 -608.453149 125.302175
30 358.512002 -578.207626 369.525885
31 384.625087 -606.630500 125.039110
31 365.799583 -573.657381 370.112976
32 393.491041 -601.422417 126.499370
32 373.082675 -570.452491 371.098625
33 397.385169 -598.533532 126.411889
33 380.415457 -565.483487 372.169891
34 406.802681 -594.405415 128.253288
34 385.815571 -561.124349 373.473348
35 414.706346 -588.952660 129.864239
35 391.584143 -557.917041 373.986114
36 420.885200 -584.853772 131.205525
36 399.525308 -552.030341 375.673387
37 426.650330 -581.296543 130.976564
37 403.025412 -546.543873 375.216742
38 437.509283 -574.703969 134.490584
38 409.258500 -542.089179 377.138712
39 439.927457 -569.905707 134.648009
39 412.956592 -537.630004 378.005735
40 445.927232 -564.334203 135.789575
40 415.665790 -533.591165 378.439227
41 449.546377 -559.281751 136.033358
41 418.149959 -527.562164 379.072941
42 455.948823 -553.056812 137.673078
42 426.359176 -520.291204 381.035490
43 463.411820 -547.179691 139.376220
43 432.483193 -514.351054 382.182483
44 463.418333 -540.648110 139.183228
44 430.169506 -509.308206 382.085667
45 468.627468 -535.425225 140.599480
45 433.338981 -503.997514 382.976215
46 472.718553 -529.563342 141.281095
46 434.060654 -498.220799 383.540791
47 476.462028 -522.412987 142.512505
47 439.044289 -491.536655 385.179551
48 480.406578 -517.198992 143.802800
48 441.511887 -484.495020 386.247608
49 483.973902 -510.188694 144.740918
49 443.557017 -478.436914 386.960213
50 483.989267 -503.830373 144.834607
50 446.981916 -471.959781 387.314066
51 485.990650 -497.960789 145.372254
51 443.919140 -466.462871 386.546232
52 485.936156 -492.095063 144.785917
52 446.390065 -459.004929 387.409864
53 485.648126 -486.010157 144.728033
53 449.951206 -453.369123 388.187620
54 485.615515 -480.257169 143.451615
54 447.242853 -447.551080 387.512018
55 485.125821 -474.839287 143.022567
55 445.475563 -441.764797 386.577923
56 485.883900 -468.624082 142.752579
56 444.893057 -435.919861 385.918428
57 481.909148 -463.681074 141.437985
57 441.667325 -430.112205 383.404462
58 478.490692 -457.893623 139.582829
58 441.116242 -424.148433 383.412956
59 477.166222 -451.535122 139.222473
59 438.079133 -417.570166 382.217064
60 477.087186 -443.584325 139.290191
60 437.394828 -411.013560 381.604326
61 477.072540 -438.010278 138.672758
61 432.638675 -405.688785 380.086391
62 473.137529 -433.596791 136.376656
62 432.717762 -399.099817 379.606519
63 468.388258 -429.345100 135.158947
63 427.125467 -393.673020 378.221515
64 465.331084 -422.812340 135.116964
64 423.331362 -387.193340 376.771740
65 457.540007 -417.039680 133.074432
65 419.545707 -381.379221 374.655042
66 450.686080 -411.737115 129.747489
66 417.244272 -375.844178 373.657920
67 446.456237 -406.288685 128.826713
67 410.573371 -370.044294 372.361467
68 442.465139 -400.718929 127.960278
68 407.719329 -364.120835 371.408857
69 436.772806 -395.390540 127.385865
69 403.423907 -358.768072 370.842941
70 433.479766 -389.826085 127.328804
70 400.118867 -353.004804 370.493272
71 429.472007 -383.896509 126.922541
71 395.817137 -347.257647 369.324137
72 420.010385 -378.412050 124.534641
72 385.564630 -341.776260 368.342813
73 411.504782 -372.797667 123.444271
73 379.502385 -335.483526 366.186118
74 406.756606 -366.606545 123.218111
74 374.834626 -329.925555 366.021951
75 401.700692 -360.689790 122.292466
75 371.219589 -324.210329 365.655242
76 396.221316 -355.345422 121.087745
76 366.240607 -319.039697 364.916068
77 387.100807 -349.689747 119.135614
77 358.252416 -314.450445 363.063901
78 379.843347 -344.977932 117.118332
78 345.857156 -310.736393 359.628357
79 372.786254 -340.263744 113.990307
79 340.684576 -305.039779 358.598146
80 363.438608 -335.049905 113.405990
80 335.430535 -299.079858 357.168418
81 356.669966 -330.302032 110.663174
81 331.822382 -292.876172 356.886637
82 348.848094 -324.479339 109.842749
82 325.528388 -287.242117 354.937009
83 344.910618 -318.285825 109.278845
83 319.021307 -281.808769 353.719019
84 339.156736 -313.116288 107.484259
84 310.139312 -276.006684 351.947111
85 331.147680 -307.292133 106.862252
85 305.412493 -270.802838 351.458311
86 320.987024 -301.742271 105.019537
86 302.377626 -264.852377 351.475814
87 315.231702 -296.585016 103.498207
87 293.420774 -261.133088 349.588788
88 308.415119 -291.833570 102.201209
88 288.193134 -255.914683 349.084032
89 302.066816 -286.216819 102.204692
89 284.434650 -249.666836 348.786547
90 294.683915 -280.309739 101.526928
90 275.166202 -243.936339 346.732573
91 286.422418 -274.051541 99.555113
91 268.147842 -237.614541 345.230958
92 281.502451 -267.996778 99.349292
92 263.000473 -232.169027 344.608592
93 275.555129 -262.167634 98.732120
93 256.559156 -226.689748 343.759187
94 268.591480 -257.155763 96.800943
94 252.597420 -221.608870 343.459681
95 264.252717 -252.002912 96.035107
95 247.308315 -216.455281 343.065039
96 252.719544 -247.749282 94.246151
96 240.630663 -211.562973 341.569895
97 247.675929 -241.598683 94.178220
97 230.405770 -204.667101 339.448318
98 242.235583 -234.729206 93.255244
98 225.611212 -198.773025 339.053221
99 235.234279 -229.473965 91.735174
99 221.322228 -193.318381 338.834661
100 226.481318 -226.144641 91.883917
100 217.028707 -187.227279 339.212018
101 224.126862 -219.223181 92.731695
101 209.505689 -182.439822 338.214201
102 217.859079 -214.118645 91.232299
102 202.858769 -177.633390 337.245768
103 212.453486 -208.972117 90.615231
103 197.729317 -172.281964 336.249939
104 208.556376 -202.715278 91.207162
104 195.520876 -165.834290 336.420712
105 204.071621 -196.782723 90.552078
105 192.087895 -159.480172 337.269405
106 197.863703 -191.777052 89.784166
106 187.723192 -153.170565 336.713947
107 191.081740 -185.433357 88.534582
107 180.898596 -149.150982 335.329649
108 185.707537 -181.841998 88.995690
108 176.217823 -143.733355 335.322781
109 181.014939 -175.458208 88.365901
109 172.498300 -138.074745 334.985474
110 177.593272 -169.533234 88.679257
110 169.185411 -132.202457 333.993995
111 168.802377 -164.292877 86.804047
111 165.016426 -126.271747 334.577357
112 166.582779 -157.999363 87.358148
112 159.971689 -120.697471 333.763321
113 164.879797 -151.351895 88.360409
113 156.322762 -114.554968 333.601032
114 155.030634 -145.562306 85.610457
114 149.560493 -109.313392 333.098994
115 154.842930 -139.784947 86.512304
115 146.445563 -103.896590 332.766098
116 148.154276 -132.566292 86.010325
116 142.862622 -98.164797 332.441889
117 137.719594 -127.565757 84.311244
117 139.136392 -91.054126 333.188900
118 136.209736 -120.600634 84.347195
118 135.331809 -85.707512 333.243566
119 133.564812 -115.616143 83.257717
119 130.358988 -80.360242 332.191853
120 127.379714 -108.497326 83.214141
120 125.574107 -74.154715 331.851855
121 126.913365 -101.973746 85.459633
121 124.162046 -67.644279 333.159211
122 125.092021 -95.078980 86.222046
122 120.557089 -61.189165 333.152206
123 121.836791 -88.587184 86.906122
123 116.063492 -54.447072 334.591353
124 116.935690 -81.821533 88.135989
124 115.075200 -47.700362 336.112358
125 111.244668 -75.090361 87.749499
125 110.791798 -42.331457 336.548038
126 109.231612 -67.543357 91.572225
126 109.294499 -34.625753 339.352675
127 103.436393 -62.168560 91.164468
127 104.536806 -29.555431 339.572173
128 104.270448 -53.088432 94.228849
128 100.322483 -22.967758 342.076655
129 96.646751 -48.542251 95.308097
129 96.692357 -15.675723 343.316431
130 101.367047 -40.241538 100.228492
130 93.742559 -9.799252 344.420263
131 91.774074 -34.187961 98.846561
131 89.010547 -3.797652 345.964314
132 87.527916 -27.100622 99.145203
132 87.531497 3.971493 347.263668
133 83.773028 -21.236110 99.488758
133 85.026741 9.970709 349.094662
134 79.377477 -15.018705 100.227361
134 82.378139 16.273326 349.155067
135 79.174646 -6.088547 101.955330
135 78.680445 23.184265 349.914634
136 76.893025 0.359918 105.236605
136 78.175630 30.096007 352.014657
137 71.204616 6.437516 104.749567
137 75.285546 37.082928 353.118315
138 67.732079 12.961840 104.422435
138 70.625127 43.592828 353.004850
139 65.386409 20.488687 105.567108
139 71.631002 50.525951 353.847724
140 61.610431 26.904290 107.184731
140 70.530457 56.505934 356.508317
141 59.593582 34.013604 108.114615
141 68.435253 63.647493 357.673794
142 56.257704 41.172413 109.899449
142 62.199310 68.825949 356.632130
143 54.357785 48.195042 110.225737
143 61.803132 76.075193 357.081060
144 51.058989 55.281477 110.388735
144 60.693712 81.387122 360.159999
145 44.149818 63.479777 109.428443
145 57.437844 88.444857 360.492215
146 46.539886 69.294577 111.895609
146 52.994544 93.705915 360.256253
147 44.564792 76.925057 114.387022
147 52.963503 100.829391 362.518364
148 43.436300 83.590002 114.867961
148 49.125638 106.789096 363.369608
149 40.587578 90.889719 115.756310
149 47.700342 113.811932 364.129702
150 37.161840 98.277647 116.333915
150 46.223990 120.666556 364.380764
151 35.499789 105.272166 117.051029
151 43.307560 126.222659 364.434384
152 32.922603 111.683295 116.382613
152 49.691493 131.241652 366.902439
153 32.809617 119.102492 117.549709
153 46.414128 137.648239 367.921705
154 34.084722 126.934423 118.803180
154 42.063053 142.628003 367.322319
155 29.972052 132.277432 118.098531
155 46.188185 148.213951 368.722942
156 33.274577 139.479034 119.065631
156 48.807921 154.537986 369.052498
157 36.236513 144.888830 119.868110
157 47.657605 161.029454 368.930664
158 33.174823 151.187112 119.498930
158 52.472218 166.590059 370.260719
159 27.579946 156.157405 118.061587
159 52.838738 170.689919 369.042363
160 30.945510 162.382613 119.003426
160 51.007327 176.394828 369.152318
161 35.203754 168.427212 118.788990
161 55.512435 180.309108 368.915094
162 35.895843 174.446653 118.746971
162 56.319529 186.748686 368.883535
163 42.171006 180.402325 119.597306
163 64.424107 191.395847 369.986653
164 45.458650 186.418523 119.452450
164 71.592328 195.735510 370.819788
165 52.342410 191.581541 121.085150
165 66.787575 199.294427 369.558485
166 57.417371 197.438868 120.762247
166 75.532848 203.605348 369.923925
167 58.289133 201.631371 120.859589
167 81.937110 208.027444 370.889360
168 66.343428 206.161400 122.177539
168 81.375911 212.507829 368.638306
169 71.671436 210.342739 120.920741
169 88.309110 215.398837 369.223837
170 75.940205 215.078230 121.196040
170 97.152698 219.607551 370.704550
171 85.150383 219.488588 123.392271
171 101.172434 221.787631 370.845148
172 87.164543 221.256993 120.606168
172 108.693586 225.160782 371.497005
173 97.344935 225.246438 122.051302
173 112.916144 227.155513 371.771310
174 104.156567 227.709809 123.005431
174 118.161046 229.101526 370.331945
175 109.396146 229.676185 122.801879
175 127.510469 232.902441 371.669024
176 118.757536 233.408716 122.928562
176 131.813898 233.771165 370.388652
177 122.016472 234.709061 122.686473
177 138.387760 235.799321 371.627711
178 128.845838 236.787571 122.670865
178 151.746879 236.284983 374.481419
179 143.764205 237.292949 126.785701
179 157.596106 237.932073 374.981775
180 145.984098 237.141952 126.472076
180 160.962910 238.714450 375.661050
181 156.332122 240.639672 127.865476
181 169.769426 239.729483 375.412868
182 168.127167 239.364778 129.359979
182 180.076756 239.931442 376.880156
183 171.610149 239.732420 128.198752
183 188.164170 241.808199 377.411763
184 185.896018 239.755728 130.738574
184 195.932699 240.460099 378.067171
185 191.914957 239.809809 129.602640
185 204.337590 241.638248 379.294304
186 204.277094 238.855523 131.793847
186 213.652223 240.470343 380.313644
187 212.432911 238.407580 133.010908
187 220.199524 240.227920 379.878307
188 223.415554 237.844006 131.954018
188 233.424838 239.695826 382.257410
189 234.175385 236.542819 133.515545
189 240.778059 240.339099 381.189478
190 246.837461 234.026444 133.003689
190 250.418957 239.017761 381.861902
191 251.167081 234.083379 132.538980
191 260.310440 237.668092 381.725042
192 262.874626 232.504739 131.441781
192 267.137234 238.018314 380.780641
193 275.035363 231.066243 132.548482
193 279.210711 237.045149 379.790052
194 284.596858 230.020964 130.810387
194 288.170621 237.101090 379.710884
195 296.468324 228.191328 130.059081
195 296.902213 236.289038 377.126146
196 305.724860 227.939686 128.932717
196 307.211020 235.262273 377.567734
197 317.388869 225.745999 126.945135
197 315.987942 234.320964 375.050332
198 327.637101 224.019387 124.822424
198 327.617567 234.670920 372.533494
199 340.373810 221.960497 123.392158
199 335.208727 234.033474 371.132246
200 349.223642 221.030244 120.699178
200 345.893991 232.751861 368.927246
201 356.482367 220.123714 118.893147
201 354.459318 232.231747 365.406749
202 370.428057 218.645357 118.187133
202 364.433681 231.805516 365.158022
203 382.656268 217.997937 116.186556
203 376.065432 232.476942 363.044573
204 392.607494 216.596832 114.089048
204 384.937229 231.205504 361.619176
205 403.219633 215.529182 113.096105
205 392.474460 230.585255 359.403725
206 412.683102 214.279412 111.827018
206 404.919361 231.900167 359.793050
207 421.738991 212.291634 111.804990
207 414.504160 231.748773 359.192311
208 437.618252 212.803435 111.996222
208 421.655273 230.663928 358.246391
209 446.234970 212.253386 113.285535
209 435.061341 231.754166 360.106745
210 453.467527 211.439657 112.549983
210 440.198236 231.687899 358.815490
211 463.836169 210.336523 112.946638
211 448.134640 231.074231 359.388922
212 479.694298 210.898750 116.753561
212 459.495034 232.828108 361.551423
213 487.503124 209.885087 114.873772
213 467.242763 232.923070 361.623496
214 498.086420 209.051702 117.010775
214 479.562647 233.742524 363.144504
215 509.085933 209.663065 119.128776
215 487.744729 233.765052 363.748963
216 519.012304 209.599707 119.927100
216 498.201578 236.672122 364.548927
217 531.088623 211.384159 121.704710
217 507.655113 237.298146 366.410446
218 539.579540 210.942205 122.555718
218 516.219846 238.601151 367.728799
219 547.748396 211.599364 124.602420
219 523.655856 240.201441 368.592104
220 559.393561 213.318540 124.671639
220 531.142791 241.367182 369.045316
221 569.913595 213.709968 126.563931
221 543.764652 243.735577 369.375104
222 580.245215 214.508657 128.010119
222 550.364911 244.027363 370.412694
223 589.657260 215.822334 128.170347
223 560.428789 246.185628 371.486374
224 600.982639 216.780495 129.638721
224 569.851573 249.055623 373.103956
225 608.496230 219.867297 130.468862
225 577.035396 251.659808 372.745196
226 619.047074 222.683517 131.525695
226 586.337425 252.736914 374.105537
227 631.203909 224.271055 133.850945
227 595.668047 255.909628 375.916505
228 637.226708 225.740675 133.937780
228 603.892608 259.167126 376.519639
229 649.979189 228.518123 135.284931
229 611.542973 262.022535 377.302507
230 660.551589 231.417977 137.125766
230 619.402122 265.030168 376.835311
231 670.515967 233.975924 138.588777
231 629.626429 267.418121 378.733228
232 678.864363 236.263096 138.486767
232 638.988884 270.344957 379.565409
233 689.885549 239.019186 140.869859
233 647.970571 274.104299 380.903397
234 698.634132 242.538507 140.882154
234 656.296627 277.333911 381.202270
235 706.462916 246.329483 141.839330
235 664.137486 281.393241 382.475306
236 714.459383 250.406215 143.205675
236 672.971811 285.241425 383.555968
237 724.795932 253.715138 145.271216
237 681.347425 289.612549 384.793089
238 736.756929 258.240303 146.531671
238 689.319820 294.159091 385.759639
239 746.197654 261.792620 148.543782
239 696.443713 297.060515 386.581082
240 754.878588 265.229673 150.112071
240 703.428956 301.131040 386.984135
241 763.137257 269.124205 150.453176
241 711.341548 305.900450 387.802165
242 772.488867 274.163566 152.614618
242 715.812648 310.282805 388.440544
243 778.922094 279.895847 153.730685
243 723.624920 315.923405 390.024744
244 787.793402 284.520287 154.614277
244 732.598700 320.068000 392.110500
245 795.521877 290.230200 154.972520
245 737.736693 325.683951 392.577028
246 804.021852 295.036607 157.026141
246 743.823086 331.339180 392.421865
247 812.266444 301.512540 158.356978
247 751.398362 336.584564 393.186731
248 817.621515 306.944366 158.463726
248 755.903517 341.974877 394.145114
249 827.057519 312.692393 160.021208
249 763.575745 347.788870 395.249377
250 831.718598 318.993068 159.745576
250 766.432348 353.477926 395.275951
251 839.059176 325.331265 161.874237
251 771.158378 359.033000 395.955710
252 841.451630 331.985449 162.334991
252 775.290449 365.104173 395.996102
253 848.733463 338.850510 164.602010
253 779.747530 370.997786 396.988966
254 851.944605 343.954277 165.250232
254 782.537847 376.746651 397.256801
255 854.401039 350.699037 165.622137
255 784.163893 382.231270 398.315749
256 857.553018 357.909184 166.380878
256 784.723676 388.057203 398.127689
257 859.064176 363.341908 166.805036
257 784.968583 394.326356 398.682692
258 859.802282 370.043412 167.101366
258 786.926745 400.853960 400.078875
259 860.424697 376.452418 167.541631
259 786.160258 406.766230 400.343021
260 858.257656 383.230460 167.188938
260 785.130134 413.005365 400.422256
261 857.371886 389.702810 167.887525
261 783.993642 418.426955 400.710844
262 857.452375 396.341675 168.683832
262 782.120805 424.107696 400.403769
263 854.546769 402.400263 168.433861
263 776.968609 430.022008 399.886575
264 850.728976 407.778260 167.296992
264 773.886084 435.400661 399.662412
265 847.441479 413.485812 167.584406
265 771.173832 441.106522 399.414825
266 843.870264 419.321769 168.230280
266 765.957641 446.663721 399.197496
267 839.168353 424.096577 167.506570
267 761.755421 451.335161 398.182874
268 836.234764 429.826055 166.538504
268 758.095051 456.384425 398.394689
269 827.341046 435.499050 165.073362
269 752.955528 460.334569 398.063303
270 819.915718 439.847871 163.806311
270 746.385616 465.315490 396.284799
271 815.583920 444.449342 162.833471
271 738.850445 470.275854 396.125803
272 808.910523 448.406590 161.469142
272 734.271274 474.021359 395.001305
273 802.370118 452.909318 160.634183
273 726.160334 478.304911 392.934927
274 791.226525 457.084770 156.709842
274 719.977428 482.294175 391.800929
275 785.405976 461.366803 155.370866
275 712.845791 485.851411 389.965099
276 777.582299 464.569569 153.061461
276 707.086424 489.385361 388.693890
277 769.368565 468.107735 152.279175
277 698.978339 492.915090 386.771944
278 763.600534 471.882970 151.061876
278 691.621941 496.261239 385.271408
279 754.927859 474.929562 149.046917
279 682.138569 500.222409 383.380949
280 744.821214 478.076423 146.751692
280 674.516916 503.457111 382.127203
281 733.805037 481.960937 144.889969
281 666.285983 506.422544 380.269330
282 725.063481 484.883500 142.453726
282 656.206498 509.885168 377.887108
283 716.011496 487.876274 140.757502
283 649.379636 512.389814 376.415502
284 706.558899 490.332343 139.097875
284 640.642155 515.307771 374.702769
285 694.997349 492.248098 136.860624
285 631.468667 518.395965 373.409155
286 687.091378 493.620845 134.748766
286 624.278065 520.439473 372.079625
287 674.526371 496.262840 132.209512
287 616.245417 523.319348 370.640866
288 669.645217 497.855557 132.149394
288 607.226305 525.977387 368.852225
289 659.830139 500.395061 130.293289
289 598.954955 528.644640 367.279753
290 648.569820 502.063033 128.599187
290 588.143969 530.829233 364.680234
291 638.844495 504.223365 126.735545
291 578.008580 533.259056 363.365721
292 627.141834 506.549965 123.862069
292 568.966374 535.973534 361.837605
293 618.036750 508.602730 122.332355
293 560.285677 538.693016 360.747382
294 608.740539 511.155515 121.271325
294 550.374132 540.711817 358.822047
295 597.514607 512.678469 119.214058
295 541.652837 543.586556 357.112485
296 585.725411 514.879103 116.179463
296 534.283024 545.556945 356.453255
297 574.960580 517.486169 114.538088
297 526.554521 547.735091 355.343222
298 567.636811 519.754138 114.158771
298 517.951740 550.276568 354.520681
299 559.021894 521.909911 113.320689
299 509.001076 553.264432 353.256595
300 549.986048 523.967735 112.169404
300 498.699165 555.323927 351.870770
301 540.109387 527.179383 111.351737
301 491.678350 558.537555 351.301324
302 527.510759 528.131163 110.241048
302 480.063632 560.387875 349.820848
303 518.736537 530.553467 109.752500
303 471.114263 561.896166 349.380407
304 508.852812 533.177693 108.649858
304 460.886929 565.393628 348.512765
305 498.639520 535.726597 108.923011
305 452.987028 567.057116 349.555128
306 489.490994 537.303317 108.301158
306 443.849535 569.766978 349.585383
307 479.341611 539.713384 109.396707
307 435.109901 572.350653 349.422075
308 468.629815 542.666039 107.849430
308 426.117651 575.449231 349.783084
309 456.829463 543.352588 108.315749
309 418.776195 577.483693 350.682540
310 448.295383 546.680553 107.627042
310 411.099877 579.992302 349.548491
311 437.565482 548.705443 107.629701
311 401.626092 581.998074 349.912200
312 428.544611 551.580993 106.556189
312 395.411391 585.391171 351.029197
313 421.063462 553.814056 106.822900
313 385.350716 587.576562 349.619936
314 410.475430 556.577768 105.854989
314 376.983702 590.966843 349.208322
315 401.602902 559.641309 105.995645
315 368.801920 593.146592 349.159362
316 392.118624 562.379872 103.805833
316 361.415394 596.428460 348.812244
317 384.234922 564.850335 105.549055
317 351.072753 599.331646 347.666442
318 375.092763 567.831615 104.419528
318 346.005209 601.615121 347.543142
319 364.735485 571.494291 101.761481
319 336.562306 605.299212 347.293200
320 358.050568 573.897905 103.286439
320 327.106435 608.409224 346.273758
321 349.130984 577.749073 103.237965
321 322.424408 611.013252 348.130263
322 338.938252 581.264604 102.572485
322 313.316396 615.649405 346.985783
323 329.349844 585.112524 101.094641
323 306.326186 618.571104 346.699164
324 321.731370 589.147473 103.395724
324 298.105141 622.968619 347.372403
325 312.444580 592.337779 101.838904
325 293.074605 625.942684 348.063220
326 304.963171 596.001198 102.360248
326 283.997788 629.277894 347.563221
327 296.017718 599.330378 102.750147
327 276.374664 633.942645 346.662482
328 288.758337 603.148123 101.417619
328 271.282189 636.612744 348.738222
329 283.227902 606.362266 102.873307
329 262.093215 640.416811 348.717773
330 275.174792 610.562411 103.020580
330 255.455579 644.855634 347.581335
331 265.218624 614.288355 102.395804
331 247.966485 649.245695 347.582672
332 256.364795 618.624084 101.234221
332 242.809546 652.478933 348.030306
333 249.726312 623.557403 101.339365
333 237.309106 657.078173 347.173316
334 240.285427 627.333524 100.546017
334 228.682738 661.012778 346.273321
335 231.495178 631.645558 98.950997
335 226.818194 664.417437 345.609807
336 225.746548 634.199733 98.676641
336 217.311821 668.671870 344.912362
337 220.345764 639.155510 97.844513
337 212.452226 673.758409 346.331809
338 214.194116 644.114534 96.835409
338 206.857115 677.273469 345.450625
339 206.193699 646.781905 96.387482
339 200.188644 681.526415 344.612495
340 200.199664 651.276887 95.518057
340 195.353826 686.423213 343.213716
341 191.079135 656.300740 93.553949
341 186.584747 690.594133 341.285473
342 185.822928 660.752705 92.053613
342 182.765311 694.250356 340.345538
343 177.571072 664.553912 90.394392
343 181.742818 697.642556 340.362365
344 177.959222 670.023719 91.977496
344 177.661102 702.520810 339.154165
345 170.886299 672.671578 90.440661
345 171.166171 707.466803 337.340282
346 161.383315 677.183035 88.600779
346 165.043160 712.769578 335.923589
347 158.126530 684.294786 88.214156
347 159.319880 718.018049 334.400796
348 150.159219 688.218526 86.160708
348 157.861838 722.700369 334.997428
349 147.854200 694.123488 86.058927
349 152.634559 727.374705 334.567927
350 139.340232 698.805137 85.114687
350 150.869499 731.016401 334.907510
351 139.202533 704.937970 87.493552
351 145.247067 735.587369 334.633542
352 129.376760 709.332691 85.635739
352 144.442656 742.672692 335.449598
353 128.539983 716.418633 86.391813
353 138.643568 748.314395 334.309720
354 126.680884 722.994600 87.673012
354 134.110685 753.820010 333.597103
355 117.693819 728.343424 86.495808
355 132.556869 759.450219 334.787471
356 116.302061 734.811840 87.495430
356 131.186076 764.613880 335.793080
357 118.447138 740.513487 88.720976
357 128.814922 769.775233 335.657503
358 110.829992 744.643966 89.161712
358 130.137517 775.332427 337.502410
359 113.145682 750.211152 89.671231
359 131.400392 781.346185 338.106448
360 114.550116 757.120265 91.303665
360 125.552802 786.883313 337.254700
361 113.325841 764.165561 91.429154
361 124.484747 792.966407 338.053894
362 112.514672 770.804555 91.568693
362 124.329142 799.108575 339.143972
363 110.059618 777.368471 91.985618
363 122.828037 805.820434 339.958755
364 109.287025 783.657797 91.901444
364 127.266301 810.966643 341.277413
365 105.528993 789.933518 91.351029
365 127.360579 815.914475 341.479298
366 104.768040 796.265037 91.609974
366 128.122335 821.073340 342.383710
367 106.961139 803.138259 92.848879
367 127.231550 827.572129 341.666608
368 114.497686 807.256194 94.730803
368 129.077063 832.860388 341.955406
369 115.166993 814.417854 94.313702
369 133.864928 838.291082 342.539028
370 117.809326 821.005002 93.854589
370 137.101758 843.807758 343.361057
371 118.595057 827.399071 93.701212
371 138.520255 850.355826 342.168838
372 119.937529 833.974989 93.677282
372 139.800442 856.131445 342.115971
373 125.587128 839.126557 94.661155
373 145.921330 860.773914 343.330401
374 131.541275 844.921812 95.629156
374 147.503936 866.978646 343.161774
375 132.083018 851.494547 94.760144
375 146.659181 872.237126 342.840062
376 138.234994 856.789943 95.017610
376 154.305316 875.642873 343.267185
377 143.751109 861.393486 94.254333
377 158.810358 881.817953 342.185974
378 145.838380 868.141294 93.946129
378 163.689671 886.901317 341.463743
379 154.010415 871.412912 94.861232
379 168.693544 890.922888 341.841857
380 157.107087 877.592745 92.847295
380 175.547161 895.421533 341.339985
381 165.389609 881.594412 93.836917
381 177.997202 899.591594 340.503618
382 166.829125 886.497357 92.450294
382 183.224615 904.248038 340.954204
383 173.628192 891.079584 90.579197
383 190.668270 908.111846 338.321642
384 179.848876 895.803382 89.727011
384 196.089259 913.008767 338.100006
385 186.937650 897.634843 88.241672
385 202.557310 916.865302 337.964984
386 196.145441 901.554003 87.344434
386 209.065176 921.048481 335.102062
387 202.673151 905.408066 85.465267
387 219.167115 924.386346 336.163084
388 210.211292 909.093345 84.129517
388 225.564313 928.598007 332.766393
389 220.538546 911.877866 84.717450
389 229.091341 931.629917 332.113655
390 226.602414 915.942805 80.986680
390 238.538211 934.702467 329.426777
391 235.738970 919.810810 81.374045
391 243.387227 937.733375 328.402575
392 244.128485 922.553385 79.144921
392 255.100095 940.980034 327.999007
393 252.426256 924.785704 77.518483
393 259.275193 943.592060 325.360518
394 260.452291 927.725899 77.262714
394 268.666781 946.553056 325.176089
395 268.909428 930.468412 75.754015
395 278.460548 949.052724 324.099163
396 277.807576 932.181690 75.534019
396 283.583680 952.281538 322.941333
397 286.639061 934.857822 74.349940
397 294.995938 955.191538 323.502665
398 297.484564 937.132593 74.044899
398 304.273513 958.495571 321.929079
399 305.636693 940.901774 74.795413
399 309.896732 960.968166 322.228187
400 318.384500 941.875540 74.062044
400 317.411295 962.023272 320.799478
401 327.727806 943.479611 75.023948
401 328.451150 964.547743 321.329071
402 336.734888 944.678185 72.302481
402 336.743770 966.053154 321.617759
403 345.587713 945.484259 74.204127
403 346.857406 968.692307 320.074112
404 356.544502 946.799362 71.994204
404 355.618548 970.319172 320.426925
405 365.423450 949.047692 74.044740
405 365.577368 972.232223 320.484138
406 374.075001 950.000809 71.746667
406 375.304583 974.245887 321.126001
407 384.538370 951.104934 73.702593
407 380.771687 977.103043 319.627210
408 395.556475 952.195341 72.980942
408 389.800241 978.933165 319.598130
409 406.318275 952.771378 74.648069
409 397.474230 981.311702 318.933530
410 416.666526 954.396073 74.917422
410 408.211190 983.188309 320.156632
411 427.792655 955.370384 75.521401
411 416.616573 985.622679 319.967993
412 435.409505 956.505581 75.109200
412 426.431648 987.530357 319.439068
413 444.029856 958.537164 74.129622
413 435.740332 990.059570 320.103948
414 454.292674 960.000115 74.993404
414 444.048536 992.002347 320.659238
415 462.475769 961.678301 73.465901
415 454.548038 994.123268 320.237936
416 471.853066 963.963182 74.251750
416 462.003103 996.850456 320.620439
417 484.938494 965.953586 75.092011
417 469.586477 999.585879 319.838038
418 494.277093 968.345433 76.090704
418 476.915953 1001.839430 320.214420
419 500.897846 970.044912 75.792708
419 486.056472 1005.688102 320.520563
420 514.364795 972.517597 77.108277
420 494.895147 1007.577761 321.893778
421 524.560592 974.941763 79.689146
421 504.318081 1009.685111 322.795503
422 528.866421 979.274160 79.456795
422 509.744062 1013.843308 323.350506
423 537.227603 982.389500 79.928641
423 517.270773 1016.917143 324.039798
424 545.770693 984.970830 81.530776
424 526.246902 1019.597624 325.625887
425 556.659568 987.611437 84.178134
425 530.372430 1024.598916 326.473361
426 563.114224 992.885455 85.407830
426 543.219329 1028.169336 329.000320
427 573.826667 996.015228 87.412922
427 548.308244 1032.551059 330.335188
428 581.193820 1000.052633 88.709382
428 556.590870 1035.243630 331.706382
429 588.529300 1003.668164 89.623786
429 562.404836 1039.552164 332.873605
430 597.398001 1006.675018 92.914645
430 569.740528 1043.342775 335.508554
431 604.993958 1012.990362 94.344246
431 575.213222 1047.236788 335.611156
432 613.155908 1016.178366 95.885596
432 585.564496 1052.640176 338.409571
433 617.571349 1021.412128 96.834443
433 590.404298 1057.060578 339.548697
434 625.649976 1025.495126 99.463406
434 597.635253 1061.694341 341.594186
435 634.662479 1030.796964 102.112032
435 605.181194 1066.732319 343.318314
436 638.913942 1035.413442 102.495907
436 610.795591 1070.766278 345.344981
437 651.741305 1040.089450 106.569937
437 617.202857 1074.749435 347.135628
438 655.975073 1045.627312 107.420137
438 624.422111 1081.239459 349.471263
439 662.324474 1050.295239 107.932566
439 630.249081 1085.352243 350.323054
440 670.284642 1055.100923 109.603544
440 634.734463 1090.567886 351.404712
441 675.513843 1060.842117 110.842515
441 643.073374 1095.172739 353.268414
442 684.666679 1066.054903 112.418214
442 647.488314 1101.128403 353.401635
443 691.268488 1071.495608 113.321899
443 651.555359 1106.767353 353.982973
444 698.379637 1076.197061 115.063899
444 662.733962 1111.423021 356.830959
445 705.379617 1082.458030 115.783911
445 667.968407 1116.238749 358.095735
446 710.226775 1088.820250 115.540285
446 671.736492 1121.797457 357.271502
447 719.388882 1093.872335 117.460772
447 678.074050 1127.990628 356.996119
448 722.946584 1099.675296 116.443354
448 681.982088 1133.996104 357.402581
449 732.518751 1106.123164 118.875604
449 686.075560 1139.546894 357.347381
450 734.841283 1112.286196 116.359726
450 694.786395 1144.785698 358.524425
451 743.577741 1118.220006 118.431126
451 697.024999 1150.551768 358.207311
452 747.466779 1124.314112 117.322969
452 702.743132 1156.589715 358.429314
453 755.244066 1131.068331 118.099726
453 706.690622 1163.140501 356.651206
454 756.877675 1137.692456 115.990145
454 710.033063 1168.639807 356.740987
455 764.388474 1144.139569 117.893010
455 713.121961 1174.011441 356.199247
456 766.573108 1151.287248 116.093321
456 717.652323 1180.588200 355.725721
457 767.774991 1158.631337 114.429815
457 720.948155 1186.855806 355.894316
458 775.068049 1164.885985 114.980314
458 722.174906 1193.563818 353.388237
459 776.954821 1171.195869 114.352508
459 722.152318 1200.004166 352.238367
460 779.413016 1178.804750 113.817664
460 723.510401 1205.893557 351.724426
461 782.206164 1186.206689 112.481626
461 724.711774 1212.146616 350.905151
462 782.194555 1193.165024 111.923151
462 725.646648 1218.440665 349.118833
463 782.625768 1200.254638 110.462414
463 724.625331 1225.456158 348.567411
464 784.821580 1207.298411 109.693293
464 726.055025 1231.002091 347.893013
465 783.930559 1214.222242 108.637696
465 725.136265 1237.545678 346.324566
466 782.730622 1221.123368 107.750822
466 725.032322 1244.034920 345.367605
467 780.692823 1227.746557 106.091263
467 723.765344 1250.378954 344.450882
468 779.504016 1234.910308 105.421132
468 720.916860 1255.010183 343.688618
469 777.662500 1241.704206 104.083521
469 717.895313 1261.781326 342.162470
470 773.945928 1247.996821 102.735482
470 715.744487 1267.999378 341.196047
471 770.825564 1254.289673 101.548584
471 713.021889 1274.198424 340.071422
472 768.161304 1261.270669 100.766035
472 709.923084 1279.912102 338.875074
473 761.980274 1267.509678 98.870899
473 704.995366 1285.259420 337.287356
474 759.063827 1274.269784 98.242723
474 700.494214 1290.739508 336.081539
475 754.413190 1280.405042 97.412944
475 695.502375 1297.073822 334.411290
476 750.181919 1286.074280 96.399683
476 690.820093 1302.387655 333.258267
477 742.117632 1292.949407 93.877503
477 688.302356 1307.462019 333.370987
478 735.795700 1298.404764 92.515341
478 682.090898 1312.028517 331.769956
479 731.716850 1303.673502 91.645800
479 674.144985 1317.910743 331.013342
480 726.302851 1309.179642 91.549818
480 667.925268 1322.314653 329.977347
481 719.464812 1314.474630 90.509438
481 661.545910 1326.817575 329.023858
482 711.662547 1319.709015 88.522667
482 655.962481 1331.771148 327.792899
483 703.639402 1325.070075 87.016548
483 647.649643 1336.201452 326.959660
484 696.819701 1330.180941 85.570196
484 640.652144 1340.870245 325.648392
485 689.043092 1334.563044 85.838519
485 634.480254 1344.201334 324.711772
486 681.273352 1339.666230 84.372656
486 628.314555 1348.566576 323.880792
487 673.372145 1344.289462 82.050925
487 622.342015 1352.124716 323.314718
488 665.478675 1349.245679 81.102187
488 615.580687 1356.421345 323.211149
489 658.395084 1353.691526 81.193958
489 607.522370 1360.978827 322.357554
490 649.908157 1356.971823 79.478360
490 601.819748 1364.727381 321.513685
491 640.395103 1361.678757 77.970785
491 592.806350 1368.147634 319.237750
492 631.169921 1365.785432 76.707200
492 585.311091 1371.972402 318.513499
493 624.726271 1369.438895 76.328297
493 578.456594 1375.720829 318.128948
494 616.334079 1374.346802 74.880695
494 569.646753 1379.146329 317.589515
495 607.266994 1378.834601 73.483632
495 564.041140 1382.580046 316.613494
496 596.890674 1382.299169 72.263351
496 553.859500 1385.757790 315.141761
497 589.650102 1386.896807 70.978079
497 544.022162 1390.302535 313.729326
498 581.949058 1390.498029 70.818512
498 538.222986 1392.877896 313.356817
499 574.406488 1394.126605 70.513637
499 531.996211 1396.134998 313.470659
500 561.227543 1399.484540 68.529184
500 521.486783 1400.455580 311.400982
501 553.688294 1402.876967 66.973652
501 512.658555 1403.342031 310.694569
502 547.567199 1405.300555 67.169662
502 507.495667 1405.944325 310.150200
503 535.585193 1409.812639 65.347706
503 499.196617 1408.853272 310.208290
504 526.913616 1413.792329 64.242808
504 489.902612 1411.904675 308.457976
505 519.286366 1416.048967 63.570009
505 483.999773 1414.040090 308.581676
506 511.174229 1420.064791 63.656432
506 476.940035 1416.784139 307.814839
507 501.139202 1424.535003 61.990546
507 465.205366 1419.962654 307.020314
508 493.315412 1425.828232 62.439705
508 460.841103 1421.666079 307.531275
509 484.500987 1430.016697 61.321906
509 450.838429 1424.965389 305.429400
510 477.274751 1432.755908 61.114751
510 446.339936 1426.921229 306.045506
511 466.671655 1435.978344 60.271377
511 435.651550 1430.431687 305.997114
512 457.253971 1440.044101 59.077451
512 430.219562 1431.398412 305.917677
513 450.255531 1441.014975 60.123900
513 421.541761 1433.684520 305.732831
514 440.105179 1445.778278 59.493623
514 414.403362 1436.309824 306.269320
515 433.250286 1446.861304 59.548190
515 411.127729 1437.107400 306.800307
516 422.538370 1451.262373 59.791244
516 395.344784 1440.313258 304.612476
517 414.032855 1452.211913 58.144871
517 390.399841 1442.122359 306.254017
518 404.253526 1456.112389 59.648275
518 384.841996 1442.498525 306.044744
519 395.626120 1457.236985 58.395336
519 374.590915 1444.063718 305.364184
520 388.789432 1459.169725 59.913015
520 365.302316 1446.525765 307.004197
521 378.175015 1462.022997 58.592226
521 361.254839 1446.775074 306.717142
522 374.181332 1461.978451 61.432900
522 356.052148 1447.303825 306.693619
523 361.713363 1466.805561 59.063714
523 346.863094 1448.529095 308.122340
524 355.876388 1467.344486 60.713716
524 338.042478 1450.838077 306.830427
525 348.469840 1467.902189 59.680122
525 332.028487 1450.942905 306.525894
526 339.627961 1471.130351 60.920289
526 325.353944 1451.096201 307.973669
527 328.800196 1472.396893 59.452443
527 319.298646 1451.440349 308.827721
528 321.877439 1472.865925 60.619012
528 313.155612 1451.511478 308.226576
529 315.879023 1472.784762 60.726905
529 303.289405 1451.166119 306.812434
530 311.939732 1474.122118 61.408458
530 300.354310 1450.937515 309.327442
531 302.410330 1473.195027 60.608083
531 291.807053 1450.766854 309.195950
532 296.584672 1475.401967 62.096496
532 286.567917 1450.428919 308.605796
533 286.262421 1475.372456 61.664060
533 277.847157 1449.860999 308.131013
534 275.355354 1475.236266 60.818568
534 269.946017 1448.630286 309.674130
535 271.575371 1475.065293 62.366946
535 266.760288 1446.063075 309.901403
536 262.718046 1474.463185 61.966900
536 260.476367 1445.073817 309.741988
537 261.541044 1473.060198 64.933971
537 252.219020 1443.969980 309.799438
538 252.659179 1471.527484 65.016707
538 247.503873 1442.841423 310.373017
539 241.538127 1470.896046 63.174235
539 246.572810 1438.179795 313.135302
540 236.167916 1470.224810 65.486472
540 235.558674 1437.414933 311.829544
541 231.286890 1467.698493 66.076662
541 231.830927 1434.569575 314.073808
542 225.499914 1465.442036 68.167787
542 230.298177 1431.378709 316.347053
543 221.962391 1464.173661 70.167139
543 222.185474 1429.591901 314.915697
544 214.548934 1461.297524 70.282475
544 217.540046 1425.195172 316.710156
545 206.577958 1458.601706 71.873206
545 208.913947 1422.504504 317.429692
546 199.058911 1456.551684 71.466070
546 209.256785 1418.459895 318.880264
547 200.379067 1453.431834 74.794466
547 203.826061 1416.304251 320.327676
548 192.669760 1450.041412 76.308529
548 199.577177 1411.932827 321.377774
549 186.733392 1446.905402 75.874615
549 194.551404 1406.272238 322.769028
550 181.642140 1443.517613 77.738222
550 190.241249 1404.193124 323.692204
551 176.478285 1439.935288 78.692937
551 188.770344 1398.462168 324.513660
552 175.126834 1435.839864 80.914337
552 187.025401 1394.800917 326.292237
553 170.007419 1431.105790 80.989117
553 182.997074 1390.357566 328.045072
554 164.607155 1427.547689 83.250146
554 178.314847 1384.943972 327.789918
555 161.923596 1423.289732 84.273459
555 174.722116 1380.115004 329.038372
556 159.872903 1418.032537 85.067704
556 170.494924 1375.129734 329.595804
557 156.315394 1413.923322 87.026794
557 170.628157 1369.551597 331.172914
558 154.231785 1408.130007 87.155054
558 169.177413 1364.820366 333.107484
559 149.323914 1403.509860 88.025732
559 167.785715 1359.114488 334.407101
560 145.219196 1397.806617 88.822129
560 164.194444 1353.501931 334.184256
561 144.757274 1393.137563 89.504092
561 161.468279 1347.171415 334.226927
562 143.133621 1387.181817 89.499197
562 160.395204 1341.761637 335.343246
563 138.859363 1382.684598 89.743206
563 159.948725 1335.935661 335.058677
564 141.665980 1375.020942 93.553144
564 153.791972 1330.474630 335.451848
565 136.597923 1370.415683 91.684354
565 156.012772 1323.994327 337.407468
566 136.154438 1363.829818 92.495758
566 158.184343 1318.100117 337.414673
567 134.857997 1357.457742 93.104524
567 157.536610 1311.890055 337.640559
568 131.494130 1352.469555 92.180702
568 154.898022 1305.448468 336.819832
569 135.501916 1345.855791 92.859983
569 155.631234 1299.032501 336.904786
570 133.046865 1340.981043 92.772714
570 157.680704 1292.983008 337.235890
571 135.025180 1333.566375 93.179229
571 159.235465 1286.633948 337.569895
572 135.069113 1327.392533 93.461053
572 155.683335 1279.858696 336.898951
573 130.559610 1322.187879 92.190915
573 157.449920 1274.009942 336.262136
574 135.581678 1315.960264 92.257451
574 156.897275 1267.109316 336.676423
575 137.841622 1308.355773 93.926471
575 157.823735 1259.758182 336.426918
576 135.935683 1301.432813 92.527571
576 160.749714 1252.773847 337.208009
577 138.485950 1296.011510 93.083246
577 160.678972 1246.613956 337.632288
578 142.339025 1289.003546 93.870338
578 164.834585 1239.842940 338.426023
579 140.334820 1282.807987 93.436292
579 164.997638 1232.874423 337.728363
580 142.184579 1275.102518 94.012498
580 167.725907 1224.789263 337.839010
581 148.058954 1267.034851 95.868237
581 170.469835 1218.585205 338.138796
582 151.527992 1261.298104 96.142749
582 176.216688 1211.952543 339.271495
583 151.784866 1254.110104 95.731601
583 177.049525 1203.982226 339.722071
584 156.295434 1246.288716 96.173310
584 177.028649 1196.959989 338.370626
585 162.222217 1240.232890 97.005402
585 182.612261 1190.382181 339.383473
586 162.487115 1233.505000 96.380232
586 185.795642 1184.621164 340.001686
587 166.139253 1225.015038 97.064807
587 186.721813 1177.213012 339.872786
588 170.192890 1218.557693 98.074282
588 188.633447 1169.232908 340.273041
589 172.564682 1212.292074 98.814566
589 194.100286 1162.573859 342.576969
590 176.503803 1203.428146 99.838107
590 197.405286 1156.034910 343.402383
591 182.440475 1195.881365 101.439462
591 202.150253 1147.567023 344.621486
592 188.816818 1188.510668 103.330067
592 206.564958 1138.772172 346.186581
593 192.154452 1180.590125 104.675365
593 209.725082 1132.652771 347.012237
594 196.234940 1171.544168 105.964866
594 215.392338 1124.809153 348.858458
595 201.778671 1165.335614 108.425147
595 218.995922 1116.994120 350.449651
596 207.890297 1157.046791 110.367898
596 225.639077 1109.235061 352.555967
597 212.879656 1147.824908 111.381056
597 230.238039 1101.629039 354.095727
598 213.597738 1140.529620 111.892831
598 233.452519 1093.498743 355.234397
599 219.197379 1130.789186 112.256068
599 239.789855 1085.549189 356.766318
600 230.045524 1123.032483 115.914810
600 244.678358 1077.226538 358.216934
601 233.125979 1114.696600 116.917538
601 248.086663 1070.002088 359.115979
602 238.484389 1105.306514 118.136203
602 255.602045 1062.395222 361.065307
603 243.748985 1097.133107 118.818824
603 262.616216 1053.263713 362.606442
604 252.639843 1087.517988 121.045082
604 266.074381 1046.302838 363.569321
605 260.655197 1078.896924 122.844601
605 273.379912 1036.837024 364.970131
606 264.911595 1069.982313 122.493417
606 278.257000 1030.028079 366.351618
607 266.119064 1062.401003 121.752005
607 283.061403 1021.948329 367.876694
608 277.154635 1052.794624 125.146017
608 290.039611 1014.290784 369.232923
609 287.292987 1044.688553 127.041822
609 295.945042 1007.408180 370.803137
610 292.999391 1035.483220 126.432845
610 303.729634 997.995363 371.607662
611 300.635505 1027.375377 126.752380
611 308.007251 992.016889 372.611629
612 306.699097 1018.900827 127.434570
612 315.117175 983.748921 371.882845
613 315.543197 1011.397393 128.657218
613 321.285403 975.960218 372.889020
614 322.575028 1002.872763 126.562657
614 330.453426 967.424384 373.359970
615 328.560344 994.737423 125.693517
615 335.417743 961.319881 372.388588
616 335.709016 987.696057 125.725652
616 343.341168 954.561748 372.431839
617 343.107501 980.103046 123.792207
617 348.741408 947.458703 370.895985
618 349.374876 973.871476 123.476345
618 357.067678 940.657170 370.057740
619 359.217670 965.956298 123.091985
619 362.493706 933.612221 369.593816
620 368.082605 958.605672 122.788102
620 368.839917 927.106806 367.301733
621 373.762473 950.761436 121.736531
621 376.365760 919.784458 367.947735
622 385.263659 944.261732 123.113190
622 384.594119 912.900128 370.106338
623 394.191627 937.140781 123.395480
623 389.845525 906.451522 367.982512
624 400.319207 930.414035 123.461197
624 398.410410 900.117587 369.125292
625 406.930073 922.781899 124.790621
625 406.118977 892.803134 370.966039
626 411.646252 916.193861 125.836828
626 410.143009 886.271135 371.669255
627 421.485044 909.794937 128.232519
627 417.553340 880.696802 373.125917
628 426.110388 902.651928 127.057806
628 422.663416 873.466490 373.359059
629 436.068118 896.295481 128.294213
629 431.143402 867.157477 374.994708
630 442.838620 888.882539 130.175687
630 436.735779 860.880570 375.660543
631 451.261732 883.346179 130.436907
631 444.090340 855.357235 376.829643
632 460.078865 876.687595 132.725533
632 450.665408 847.769581 377.978938
633 468.623145 870.511595 135.244998
633 459.819404 842.316029 380.131100
634 477.081753 865.101704 137.545267
634 462.317720 835.994460 380.607819
635 481.738125 859.595868 137.605664
635 471.859849 830.041033 382.817298
636 491.613988 852.860112 139.735250
636 476.862953 823.149051 383.762234
637 500.363829 846.712698 140.726116
637 485.155033 817.861135 384.932571
638 504.073442 840.896512 141.453927
638 489.779176 811.435845 385.786671
639 513.214568 835.903891 142.745159
639 499.129629 805.261441 387.633862
640 518.177579 829.524986 143.179003
640 503.506005 798.530794 387.736953
641 529.273443 823.599089 145.271427
641 512.060661 793.324965 390.021957
642 535.551778 817.293709 147.049806
642 516.227252 786.754166 390.553649
643 541.003829 811.624262 147.988615
643 523.276461 780.213486 391.856417
644 552.074289 805.495401 150.565588
644 530.416956 773.411426 393.556468
645 556.671346 798.502352 150.587655
645 533.374481 767.583846 393.605455
646 565.577319 793.340945 152.618606
646 541.997240 760.617163 395.345272
647 569.510241 787.016235 152.173814
647 547.552643 754.468129 396.301912
648 579.766060 780.297932 154.735826
648 550.046162 747.722023 396.262515
649 583.712364 773.512396 154.426838
649 556.833391 740.878004 397.013689
650 585.619091 767.609147 153.232833
650 564.911252 734.545127 397.676209
651 598.572057 760.351336 155.197214
651 565.508126 728.329404 396.850234
652 600.283683 753.745275 154.749401
652 572.276918 720.588110 397.328146
653 606.079344 746.429774 154.611368
653 575.783788 713.929585 396.415101
654 612.640866 739.703847 154.592858
654 578.273267 707.468685 395.599997
655 618.205797 733.686388 154.391539
655 585.885287 699.843579 396.614281
656 624.879235 725.617427 154.571717
656 590.149590 693.394659 396.470871
657 626.362339 718.785282 153.432790
657 591.129424 686.915982 394.352172
658 630.683728 711.619525 153.122665
658 594.048047 679.379142 393.786694
659 636.095628 704.014466 153.532973
659 598.071836 672.099555 393.807083
660 637.827873 697.741646 152.456945
660 599.981161 665.402423 393.174104
661 641.079445 690.688141 152.298811
661 600.958440 658.993330 392.375015
662 647.096724 683.682454 153.184807
662 605.673621 650.821254 392.999652
663 645.150105 675.665906 151.228557
663 605.002658 643.177250 392.280989
664 646.228519 668.721279 150.786963
664 605.023461 636.368895 391.969168
665 648.390740 662.094646 150.534086
665 603.561393 629.373819 391.125805
666 652.308168 654.408658 150.590133
666 607.054754 621.888919 391.143915
667 653.325983 647.716875 150.523159
667 607.992087 614.750350 390.273711
668 653.614223 640.740134 149.814278
668 608.230447 607.165600 389.643176
669 653.420844 633.905696 148.534062
669 605.843166 600.066157 387.552495
670 655.023105 625.969935 148.293074
670 604.672929 592.591222 385.757379
671 654.878343 618.028233 147.682071
671 604.740121 585.765244 385.245998
672 653.495590 610.847264 146.283872
672 602.108497 578.329060 384.408993
673 653.285019 604.415382 145.337826
673 600.877148 571.755632 383.711544
674 652.810551 598.130800 144.993310
674 600.714206 563.757998 383.229630
675 648.067319 590.355152 142.947196
675 599.819929 556.362832 382.155081
676 647.007406 583.311066 142.136635
676 595.422290 548.929297 379.767162
677 646.579612 576.878088 141.499518
677 595.856419 541.612178 378.370703
678 640.108631 567.996731 138.165043
678 593.669532 535.002325 377.356037
679 639.420165 561.001292 136.947611
679 587.107598 527.526367 375.299451
680 637.775179 553.801302 136.022634
680 584.487956 520.931337 374.062228
681 632.564275 546.388913 133.840895
681 580.566000 513.331082 372.043086
682 629.932240 540.149474 132.671463
682 575.954542 506.884235 370.716367
683 623.483944 534.137778 130.360649
683 573.585328 500.074789 369.000819
684 619.305853 526.719532 128.569475
684 569.084192 492.585896 367.153184
685 617.175325 520.141122 127.678684
685 566.202983 485.734565 366.516865
686 609.703917 511.199783 125.449526
686 559.263233 477.641748 364.544763
687 605.727929 503.811217 124.129219
687 554.772363 471.838160 363.363807
688 600.298935 496.148298 122.334211
688 548.565952 463.998009 361.667510
689 594.294008 489.183634 121.287718
689 545.817907 456.965449 360.709491
690 587.234955 482.595953 119.401765
690 541.036763 450.111837 359.160832
691 584.273598 475.981807 118.921166
691 531.832548 443.269042 356.933598
692 576.786665 467.870705 117.046853
692 528.874368 437.106128 357.273017
693 569.004516 461.567292 115.850554
693 522.401302 428.402731 354.986475
694 562.438798 453.586006 114.059664
694 515.168525 421.590563 354.298492
695 559.396415 446.575639 114.611891
695 508.802429 414.681061 353.099438
696 550.310315 438.926103 112.219880
696 505.891627 407.981127 353.006539
697 541.702900 431.306290 110.799344
697 497.501285 399.540083 351.831140
698 535.456646 424.528620 110.612876
698 493.093526 393.837845 351.364801
699 529.482517 418.513078 110.104472
699 485.765215 386.499831 349.910502
700 521.218044 410.701003 108.401158
700 477.566133 379.950734 349.030321
701 512.251394 403.619168 107.953656
701 474.005402 373.864058 348.745677
702 506.497445 396.317456 106.983050
702 466.256646 366.008378 348.012961
703 501.285630 390.300194 105.347549
703 461.322118 359.606542 347.846552
704 492.489358 382.528449 105.208951
704 452.351456 352.356843 345.761366
705 485.914896 375.967862 104.425424
705 447.948133 345.133238 345.435018
706 476.084909 369.165466 102.028239
706 442.535431 338.861810 345.407514
707 469.364339 362.520394 102.168304
707 433.317068 331.148646 345.129680
708 461.414871 355.469231 101.180114
708 427.423345 325.379076 343.612568
709 455.040251 349.190574 99.354489
709 423.082121 317.730352 343.553140
710 448.507411 342.550646 99.478482
710 415.904485 311.010039 342.423369
711 443.032048 335.140390 99.432457
711 410.599728 304.565020 342.586857
712 434.550685 328.453633 96.943692
712 403.950982 297.569241 341.410395
713 428.450450 322.194829 96.685652
713 395.835869 290.834975 340.517229
714 420.478444 315.350652 97.017950
714 393.492398 284.231610 340.213512
715 412.064314 308.002165 95.373798
715 386.692241 276.781510 338.973133
716 408.201321 302.043186 94.403912
716 380.147828 270.638886 338.103948
717 401.022924 295.777557 93.090661
717 372.971539 264.031076 337.970768
718 394.544787 289.061826 92.937656
718 367.859047 257.631753 337.728351
719 384.981924 281.755996 91.256622
719 363.644855 249.933771 337.244526
720 379.709375 274.562094 90.767054
720 355.621456 243.020821 335.354494
721 371.985722 268.325011 91.223371
721 352.589584 236.449725 335.196249
722 367.968586 260.453414 90.394465
722 345.986599 229.850943 334.327694
723 358.568691 255.105754 87.905817
723 336.770157 222.765815 333.040776
724 351.027153 247.933712 87.660520
724 335.321202 215.642767 334.764571
725 348.249692 242.036653 88.741447
725 327.950125 208.721262 333.428403
726 340.677420 234.216539 88.034039
726 322.659749 202.297232 332.287616
727 332.808981 226.733415 86.043128
727 315.488225 195.040177 331.556121
728 328.569608 220.441049 87.097037
728 308.603220 187.587112 330.388649
729 323.245075 212.014107 85.913052
729 303.244527 181.226725 330.009643
730 312.040271 205.652210 84.112039
730 299.404089 174.065558 330.873383
731 310.564829 198.807350 85.916622
731 292.998802 167.047337 330.285533
732 298.199124 192.007198 83.629430
732 292.707068 159.994097 329.825824
733 293.578002 183.823623 82.746284
733 281.374904 153.458950 328.240739
734 289.508362 176.965696 82.844662
734 279.469034 146.021875 328.436845
735 283.479249 170.936161 83.023502
735 276.731294 138.911029 329.403030
736 277.889834 162.101242 82.348978
736 267.720760 132.590912 328.440959
737 273.113645 154.406258 83.138556
737 265.551137 124.910701 328.972199
738 266.206002 148.064841 81.238070
738 261.459670 117.046904 328.302663
739 263.369042 140.746092 82.295248
739 254.100606 110.911087 327.044122
740 251.382553 133.845902 79.058866
740 253.600613 104.564516 327.060123
741 248.875500 125.844506 78.495433
741 247.509054 96.769233 326.483821
742 248.218181 118.581342 79.650845
742 239.811352 89.477801 325.865722
743 238.424011 112.111688 76.013748
743 239.489702 82.294252 326.419249
744 237.244011 104.854431 77.056742
744 234.988517 75.604903 325.061013
745 233.190677 96.044071 75.450777
745 228.317159 69.109700 323.535143
746 229.297430 89.313610 74.685358
746 227.442476 61.308981 323.279555
747 225.414787 82.806891 72.853584
747 224.175489 55.265958 322.468058
748 220.654054 74.218229 72.792091
748 216.849378 47.543202 320.152758
749 218.199958 67.124875 71.570689
749 217.566551 40.757823 319.349283
750 212.796835 59.612665 69.614609
750 217.726958 33.873660 318.396941
751 208.975944 52.481804 68.460945
751 214.432441 27.792209 316.460413
752 209.341671 45.308883 67.925205
752 210.195523 20.979294 315.313546
753 205.677330 36.744086 66.204064
753 208.503369 13.125419 314.741911
754 202.304269 29.952497 63.566518
754 207.474692 6.586305 312.897944
755 195.450087 22.285250 61.161177
755 202.009678 0.560448 310.405306
756 196.531640 14.897432 61.027883
756 202.790173 -6.238154 309.030272
757 197.241414 7.569326 60.890625
757 203.169047 -13.033916 307.708287
758 198.961927 1.495913 60.287844
758 199.583477 -20.225904 306.868148
759 189.637602 -6.950340 56.557678
759 198.550489 -27.275969 306.287611
760 189.948904 -13.951969 55.308212
760 195.747467 -33.415768 304.199384
761 188.690779 -21.631620 53.444161
761 198.049408 -39.395394 304.501610
762 186.657614 -30.129159 52.991823
762 198.125499 -47.286459 303.053334
763 187.757861 -36.640724 53.829374
763 194.671372 -53.092256 301.875712
764 188.290810 -43.513060 53.339780
764 192.465228 -59.779429 301.308493
765 189.805326 -49.692203 52.924911
765 192.842289 -66.170473 300.904770
766 190.025679 -56.868608 51.592305
766 194.434891 -72.296850 300.503752
767 192.242046 -63.824743 52.181150
767 196.336050 -78.437146 300.866296
768 187.528357 -71.402446 50.291588
768 195.082826 -85.357321 300.048796
769 186.274411 -78.519297 49.775510
769 192.492352 -90.905555 298.970743
770 194.192140 -83.361963 50.944683
770 196.085567 -96.398614 299.179337
771 190.831707 -91.584278 50.420820
771 198.715865 -101.584315 300.039269
772 197.151242 -96.187026 52.604748
772 191.997179 -108.664697 298.124185
773 191.622971 -102.305797 51.263549
773 194.471502 -113.608553 298.782525
774 190.940846 -108.873829 51.142936
774 196.104652 -119.758907 299.424545
775 193.226248 -115.282640 51.763766
775 201.164156 -123.589723 300.892309
776 195.126463 -121.659500 52.904047
776 195.631602 -129.186763 299.896427
777 196.699109 -126.753142 54.064859
777 199.569790 -133.013541 301.082724
778 194.850679 -131.739793 53.910682
778 203.014409 -139.206331 302.721510
779 198.770186 -136.979031 55.573757
779 195.340962 -144.630019 302.248534
780 202.020073 -141.934751 58.684410
780 201.420517 -147.710683 306.256599
781 200.415520 -147.712898 58.678376
781 197.359953 -152.534794 306.561107
