# Supplementary material for: Action Sport Cameras as an Instrument to Perform a 3D Underwater Motion Analysis
Source: PLoS One. 2016 Aug 11;11(8):e0160490. doi: 10.1371/journal.pone.0160490 (PMC4981397; doi:10.1371/journal.pone.0160490)
Supplement: S1 Supporting Information — S1.1_Calibration Quality > S1.1.1_Underwater > S1.1.1.1_Highres > S1.1.1.1.1_Calibration > File A. This is the BUNDLE_CameraParameters. This is the camera calibration parameters. File B. This is the Triad. This is the 2D coordinates of the waterproof orthogonal triad structure carrying nine spherical black markers. File C. This is the WandCalibration. This is the 2D coordinates of the wand structure carrying one spherical black marker. S1.1.1.1.2_Accuracy > File D. This is the Trial_1. This is the 2D coordinates of the first rigid bar test acquisition, carrying two markers at known distance. File E. This is the Trial_2. This is the 2D coordinates of the second rigid bar test acquisition, carrying two markers at known distance. File F. This is the Trial_3. This is the 2D coordinates of the third rigid bar test acquisition, carrying two markers at known distance. File G. This is the Trial_4. This is the 2D coordinates of the fourth rigid bar test acquisition, carrying two markers at known distance. File H. This is the Trial_5. This is the 2D coordinates of the fifth rigid bar test acquisition, carrying two markers at known distance. File I. This is the MotionSequence3D_Trial_1. This is the 3D coordinates of the first rigid bar test acquisition. File J. This is the MotionSequence3D_Trial_2. This is the 3D coordinates of the second rigid bar test acquisition. File K. This is the MotionSequence3D_Trial_3. This is the 3D coordinates of the third rigid bar test acquisition. File L. This is the MotionSequence3D_Trial_4. This is the 3D coordinates of the fourth rigid bar test acquisition. File M. This is the MotionSequence3D_Trial_5. This is the 3D coordinates of the fifth rigid bar test acquisition. S1.1.1.2_Lowres > S1.1.1.2.1_Calibration > File N. This is the BUNDLE_CameraParameters. This is the camera calibration parameters. File O. This is the Triad. This is the 2D coordinates of the waterproof orthogonal triad structure carrying nine spherical black markers. File P. Th [file pone.0160490.s001.zip › S1_SupportingInformation/S1.1_Calibration_Quality/S1.1.1_Underwater/S1.1.1.2_Lowres/S1.1.1.2.2_Accuracy/File W.txt]

0 200.415520 -147.712898 58.678376
0 197.359953 -152.534794 306.561107
1 30.294159 -433.460889 87.896160
1 57.729176 -431.535589 337.590135
2 34.635868 -438.602033 94.601734
2 57.097570 -437.631489 344.199088
3 38.545749 -441.187875 102.063023
3 62.722102 -440.067223 351.035373
4 44.861799 -440.846763 110.847921
4 65.336720 -440.470257 356.874250
5 45.622602 -443.895976 116.366724
5 72.221315 -441.595811 365.064179
6 53.046090 -446.164644 124.170084
6 72.490408 -443.850229 372.240690
7 57.942211 -446.273074 131.462738
7 79.108231 -444.386655 380.039389
8 61.405303 -448.228558 139.021098
8 81.984767 -444.991035 384.879426
9 64.690296 -450.630106 144.656244
9 90.481190 -445.024207 393.033840
10 70.389742 -449.991910 151.614992
10 92.749032 -445.122654 398.923765
11 75.567186 -451.930258 160.315633
11 102.076695 -445.913710 407.514214
12 75.787008 -452.173275 164.282800
12 101.585021 -446.819229 412.447895
13 86.189619 -451.423910 172.369442
13 111.596513 -447.108631 419.688245
14 88.295016 -451.717558 177.692354
14 118.964361 -445.804141 425.943571
15 101.071547 -449.941826 184.523824
15 124.579756 -445.961671 431.525567
16 103.237911 -450.071762 191.068225
16 126.809848 -445.468688 437.423351
17 115.034900 -449.798363 195.802170
17 141.458158 -442.580300 445.217553
18 123.958561 -447.936328 202.924369
18 144.443821 -442.223077 447.758667
19 131.706481 -445.816737 207.265819
19 152.392720 -441.289660 454.349373
20 135.848069 -445.773957 209.082592
20 160.255833 -438.891432 457.857403
21 144.142379 -444.138144 217.427372
21 164.371286 -437.814205 462.938092
22 152.665160 -442.376049 220.130639
22 175.574639 -435.889012 467.496975
23 162.952424 -440.580848 224.851562
23 184.366973 -431.978863 472.744667
24 168.214618 -439.126322 228.972661
24 192.244297 -430.750454 476.435939
25 175.791713 -436.010669 233.436566
25 197.734793 -429.416567 480.700560
26 189.030888 -433.243747 237.242177
26 205.334554 -425.352261 484.759314
27 196.722435 -430.585656 239.486790
27 210.391537 -423.682274 486.579573
28 207.042910 -427.176159 243.353550
28 222.078631 -421.633807 492.303848
29 214.338656 -425.392750 247.994804
29 230.000161 -417.553833 495.179343
30 220.785121 -422.507782 250.368195
30 234.859962 -415.420591 496.910392
31 231.060014 -419.236246 253.716682
31 247.076454 -411.378592 501.469983
32 239.691098 -417.445387 255.880510
32 253.671524 -409.135362 503.419297
33 247.340218 -412.760481 257.754206
33 260.162305 -405.414257 505.963948
34 256.091103 -409.250588 259.542725
34 265.528617 -403.102572 505.921576
35 270.446243 -405.602977 262.379153
35 277.420773 -399.278478 508.176351
36 276.819083 -402.170510 261.185032
36 284.503713 -396.466672 508.865986
37 281.175547 -399.883790 260.556148
37 291.521477 -392.686571 509.175348
38 290.582405 -394.947227 260.105992
38 295.031235 -390.262342 507.987730
39 298.120115 -392.729947 259.609370
39 303.281765 -385.507528 507.871164
40 311.587941 -388.824520 258.109376
40 313.400621 -381.400830 507.185107
41 320.801803 -382.757676 258.899299
41 317.274615 -378.610422 503.737341
42 325.114436 -381.080404 254.032734
42 333.262009 -373.908059 504.253370
43 333.712233 -376.702161 251.932964
43 340.087738 -369.438603 500.186935
44 341.846718 -371.595727 248.657905
44 343.991169 -367.127047 497.550044
45 349.026098 -369.271488 245.114683
45 351.349840 -362.663922 494.104554
46 363.161225 -364.484989 243.108619
46 359.872578 -357.605899 490.223133
47 372.082181 -359.254695 238.075194
47 368.185410 -352.406971 486.491458
48 380.949270 -354.285701 233.629907
48 368.668288 -350.303101 480.573621
49 389.425897 -349.284440 228.748123
49 375.248669 -345.486585 475.547200
50 396.001091 -345.717657 223.110052
50 384.475912 -340.799673 470.523751
51 400.422046 -342.350726 216.530038
51 392.606330 -335.767744 464.426266
52 407.960933 -337.764311 210.607610
52 396.393353 -331.342116 458.059312
53 415.837092 -332.197514 204.512671
53 405.149134 -325.936046 451.963696
54 422.852653 -327.521314 198.306975
54 409.230501 -323.250096 445.785367
55 428.261078 -322.339177 190.990524
55 413.190268 -319.223636 438.987543
56 437.237307 -316.996543 184.546087
56 419.719626 -314.232642 432.380915
57 444.031084 -312.061049 178.430113
57 423.035963 -309.420109 425.833834
58 445.510190 -306.915572 170.243379
58 429.688736 -304.337989 418.903173
59 452.775245 -301.383934 163.264251
59 428.022164 -299.883367 409.432793
60 457.352240 -296.610322 156.749314
60 436.791273 -294.236007 404.150047
61 459.923514 -291.078453 148.814696
61 435.434845 -290.644080 396.467785
62 465.218263 -286.527491 142.963762
62 441.139381 -285.475813 389.238278
63 466.821391 -280.715435 136.376932
63 441.334686 -281.386435 382.503723
64 471.743637 -277.473390 129.986085
64 446.246314 -275.746518 376.427208
65 475.678841 -270.751319 123.486262
65 443.122471 -271.293112 368.675069
66 476.683640 -266.304770 115.469926
66 449.753402 -266.145073 363.402222
67 474.412900 -262.552562 108.480228
67 448.294593 -262.242320 354.779774
68 480.497802 -257.842565 103.042925
68 450.149261 -256.987315 349.482630
69 479.493652 -252.122807 96.381499
69 452.275853 -252.178304 343.828472
70 481.463651 -247.112488 91.996214
70 450.288023 -246.568783 337.181263
71 484.123694 -241.839363 87.014490
71 451.755896 -240.962618 331.954702
72 482.345096 -237.077346 80.237507
72 450.375238 -236.820904 326.578722
73 483.009577 -231.802606 75.182326
73 449.035255 -232.782044 321.439630
74 482.614926 -228.524234 72.480188
74 444.689218 -229.026638 315.925843
75 478.617390 -224.663078 65.256082
75 446.689401 -223.762513 312.670981
76 476.624155 -219.359358 60.950628
76 446.511906 -218.716235 309.452925
77 476.685999 -213.919738 58.494363
77 444.275242 -214.030001 304.875557
78 472.134716 -211.160113 54.708681
78 437.386473 -211.083833 300.776740
79 470.388101 -206.994113 50.580134
79 433.355854 -206.435041 296.173192
80 465.670397 -201.908069 48.107339
80 429.896690 -201.490887 293.918640
81 461.109110 -198.007485 45.659331
81 426.705511 -198.405085 291.723392
82 454.814712 -194.438624 43.755192
82 420.699897 -194.813877 289.015509
83 450.494382 -189.552025 40.905673
83 419.920781 -189.547462 288.265412
84 442.749469 -187.151520 38.361350
84 411.321766 -187.093815 285.450308
85 437.556255 -182.225173 37.184105
85 409.447616 -182.743646 284.660937
86 432.170261 -177.363236 37.198262
86 402.225105 -179.423323 282.515173
87 423.593940 -174.784178 35.366353
87 397.242227 -174.941992 282.597168
88 419.133787 -169.718577 35.223507
88 389.638825 -172.126016 282.256694
89 409.411024 -167.595626 33.849246
89 382.408731 -168.330990 282.323073
90 406.006534 -163.014823 36.184285
90 374.778380 -165.267678 281.637527
91 397.469523 -160.560742 36.436047
91 367.336422 -161.606566 281.687543
92 390.554037 -157.604885 36.828445
92 357.190401 -159.663675 282.775468
93 380.139875 -154.295739 37.440703
93 352.073775 -155.042534 283.753842
94 371.648943 -151.955142 37.363346
94 345.609636 -153.365821 284.528796
95 361.095730 -147.898887 36.867707
95 341.875889 -149.231092 286.992744
96 351.122696 -145.462253 37.866823
96 326.586469 -146.649001 285.273573
97 341.112118 -143.538916 36.903573
97 323.348015 -144.446822 286.676141
98 336.908876 -140.605326 40.186284
98 314.905077 -141.535244 287.516133
99 328.639122 -137.923189 38.989821
99 308.153098 -138.962920 287.688829
100 315.980495 -135.497487 38.497075
100 297.443586 -136.855012 286.975635
101 308.648501 -133.055408 39.536302
101 289.302254 -133.957461 286.886370
102 299.829606 -131.038303 40.209459
102 281.178238 -130.997168 288.140461
103 291.232655 -128.024434 41.902538
103 270.961142 -129.051939 287.414926
104 280.148002 -126.208834 40.783349
104 260.428487 -127.444909 287.674839
105 272.921584 -123.205977 41.649764
105 254.858562 -123.460084 288.791082
106 260.460293 -121.493544 39.789916
106 243.950309 -121.667999 288.148399
107 250.561463 -118.621072 40.999879
107 238.304970 -120.574719 289.289050
108 240.585090 -116.467833 40.395640
108 230.313568 -116.830363 289.367500
109 230.870972 -113.767912 41.543964
109 222.116743 -114.743845 290.834851
110 219.301133 -111.434662 42.564117
110 212.630178 -112.824604 290.703590
111 208.878942 -109.044187 42.655962
111 201.121729 -110.698802 292.387851
112 196.752522 -106.764964 42.577191
112 193.045035 -107.657999 291.548758
113 187.660293 -103.727500 44.923579
113 185.410895 -106.280899 293.208711
114 179.178256 -101.663092 46.084494
114 179.544994 -104.033997 295.827451
115 166.872660 -100.523206 46.005816
115 168.853053 -101.760680 297.117655
116 156.317245 -97.689207 48.155845
116 159.141024 -99.218808 298.180036
117 145.821439 -95.393771 49.564184
117 148.853800 -96.722555 299.499194
118 139.769947 -93.282432 54.502158
118 137.459236 -95.347705 302.115038
119 131.252256 -89.276361 57.452710
119 131.368774 -92.744188 305.082119
120 118.302907 -88.529467 57.587393
120 125.607333 -90.974132 307.364779
121 108.794241 -85.704077 61.161442
121 118.223537 -87.275851 311.599756
122 97.134513 -84.320573 64.740686
122 104.065909 -86.307129 314.158717
123 92.880899 -82.384821 71.387046
123 105.812128 -83.789325 320.560245
124 84.327893 -79.214774 74.699538
124 95.304863 -81.758540 323.965417
125 74.551155 -77.397521 78.719343
125 84.173373 -80.513459 329.121150
126 63.953063 -76.002331 84.453857
126 84.030670 -77.241840 335.303318
127 53.772683 -74.901897 90.815599
127 73.129931 -75.972835 339.835515
128 44.252116 -73.298687 96.249789
128 65.493084 -74.670949 345.401757
129 38.929720 -70.718234 103.524199
129 58.534635 -73.312511 351.590135
130 33.613628 -68.765269 109.792402
130 53.845001 -70.715216 357.378135
131 29.172666 -65.992467 117.173171
131 53.944519 -67.200806 364.710519
132 22.734321 -64.050914 122.923281
132 44.754148 -65.735642 369.140432
133 16.535890 -62.823429 128.872435
133 41.147326 -63.904057 375.996356
134 9.163803 -61.976248 134.886642
134 39.252138 -61.643867 383.267224
135 2.544396 -58.720499 139.633594
135 35.753067 -59.474111 389.232988
136 1.867960 -56.666051 148.311323
136 33.744513 -57.231957 395.569413
137 0.589898 -54.468519 155.822635
137 26.207055 -55.112052 401.371135
138 -7.611697 -52.772739 159.771329
138 29.031135 -51.163773 409.456246
139 -10.525075 -50.968375 167.145333
139 28.733269 -49.536517 415.600539
140 -11.584049 -46.548200 174.003376
140 22.620135 -47.818143 421.829502
141 -11.471851 -45.050275 181.533137
141 26.550132 -43.242482 429.794045
142 -11.346841 -43.405618 189.830351
142 27.386774 -41.510654 435.883762
143 -6.757919 -38.802787 197.296730
143 22.728340 -37.811044 442.567849
144 -11.419307 -36.938962 203.894474
144 26.050212 -34.995096 449.599277
145 -6.616460 -32.381694 212.541080
145 31.439367 -31.520602 457.596403
146 -7.300600 -30.530276 219.459043
146 34.754052 -28.941575 464.782870
147 -0.850224 -26.852103 226.546953
147 32.609314 -24.326541 471.835336
148 3.232958 -24.575030 232.482898
148 35.603247 -21.472395 478.724143
149 7.464866 -21.032572 240.415963
149 40.097271 -17.819810 484.667441
150 7.472967 -17.554248 246.495854
150 44.666049 -14.992358 492.280816
151 13.884252 -11.609711 251.247277
151 53.067872 -10.150752 497.548126
152 17.164906 -9.724055 257.989840
152 57.498712 -7.262515 503.055821
153 23.089665 -6.002531 263.066010
153 64.585360 -3.305637 509.153043
154 32.619036 -1.902761 269.971118
154 69.986532 0.901592 514.779332
155 34.355917 0.511678 272.859807
155 71.527250 4.540517 518.847380
156 45.538604 5.374309 280.247457
156 79.891741 9.250688 524.118214
157 55.614089 10.656947 284.040526
157 86.528821 12.795598 528.899527
158 59.634073 14.185964 287.491321
158 93.832139 16.882540 532.896419
159 66.526410 17.381199 292.972302
159 101.619333 21.352921 536.966641
160 72.326619 22.547905 295.201033
160 109.624135 26.264956 541.467181
161 83.305958 27.472312 300.534184
161 117.235214 29.482969 545.530971
162 88.485362 31.940512 301.970084
162 125.396531 34.379630 549.601967
163 96.473757 37.207201 305.366979
163 135.867484 39.595654 552.697884
164 101.924101 40.309250 307.267133
164 145.027573 43.877042 555.328593
165 115.042049 46.634835 311.278626
165 153.121728 47.905563 558.194652
166 127.151829 51.930505 313.659340
166 162.316871 52.584154 560.385983
167 132.602295 55.314345 314.416188
167 172.224886 57.386111 562.419642
168 146.414851 62.277216 317.114962
168 181.910769 62.368329 563.667840
169 158.509419 66.961997 318.251088
169 190.024999 67.308592 564.076075
170 169.521440 72.177671 318.121443
170 199.755636 72.638427 565.471195
171 180.696884 77.296931 317.922654
171 207.592333 77.078300 564.760663
172 190.778389 82.421690 317.955840
172 214.981937 82.661528 563.234570
173 203.939614 88.322044 316.452158
173 225.067931 88.040219 563.541668
174 215.663217 93.870555 316.245929
174 234.741847 92.760630 561.660598
175 228.522585 100.015193 315.327055
175 245.707030 98.227085 561.684523
176 239.147255 104.767858 315.019989
176 257.284315 103.728155 561.729910
177 250.580335 110.913007 313.805497
177 266.832669 108.387480 558.849229
178 262.269367 116.015342 313.326324
178 279.851941 114.229359 559.845511
179 270.671883 121.579615 310.681640
179 289.384519 119.404533 558.052759
180 283.348602 128.016531 307.680383
180 300.123724 124.240297 557.243672
181 294.731183 133.860389 306.197103
181 309.774793 128.818759 553.222025
182 306.476583 139.224233 304.656072
182 317.867062 134.771591 551.580517
183 315.806621 145.037023 301.421668
183 327.183122 138.906901 548.418775
184 328.583417 151.204497 298.017846
184 336.865102 144.401744 544.922978
185 340.425185 156.609963 294.841456
185 345.859869 149.331157 541.224586
186 353.506673 162.888540 291.514439
186 359.956793 154.783312 538.685505
187 364.999764 167.346078 287.516349
187 369.784849 159.710224 535.359080
188 374.844679 172.227010 283.382934
188 381.141250 164.570120 530.662955
189 385.342810 176.838471 277.454129
189 386.971512 169.004786 525.487937
190 395.540680 180.781645 271.233203
190 396.325107 173.798618 520.926801
191 405.407341 184.732348 266.376123
191 409.425360 177.902178 514.840159
192 423.212758 190.831416 263.448990
192 419.028945 183.031513 509.535680
193 435.904360 195.549977 256.967415
193 427.234959 186.726409 504.330013
194 445.357243 199.617081 252.035196
194 436.120560 190.718794 499.259145
195 457.943924 203.953886 246.711236
195 447.124126 195.344152 493.807913
196 467.980236 207.848255 241.082252
196 455.615394 199.521748 487.584242
197 479.496107 212.069344 235.729335
197 468.175157 204.942360 483.149866
198 491.517995 216.177727 230.298212
198 476.003901 208.845940 477.516132
199 501.397159 220.680708 225.714455
199 487.607461 214.022558 473.167716
200 514.361538 226.093081 221.292034
200 496.912646 218.228398 467.021994
201 523.338193 229.284177 215.027470
201 504.497177 222.988652 461.441959
202 534.147117 234.291898 210.546951
202 512.926155 227.090317 456.903624
203 543.902178 239.417206 205.996826
203 519.442833 231.282998 451.894242
204 551.855535 243.337433 200.298813
204 526.950726 236.237535 446.298888
205 559.972394 248.183330 193.903787
205 533.400553 240.768920 441.209612
206 567.350736 252.964806 189.451324
206 538.705079 245.352268 436.271226
207 574.004990 256.979099 184.658384
207 546.165103 249.895372 431.064059
208 581.069506 262.138161 179.949862
208 552.019416 254.550769 424.960966
209 588.992264 267.120561 175.457947
209 557.377067 259.981349 420.132712
210 596.554613 272.269514 170.572364
210 563.025850 265.416305 414.456046
211 603.910939 277.241910 165.608773
211 568.294004 270.178223 410.163377
212 608.651336 281.731300 159.749818
212 573.567163 274.516565 404.570162
213 614.610466 285.805964 155.905992
213 574.356620 279.505258 399.269973
214 618.186569 291.243660 150.514403
214 577.987381 283.400009 394.620801
215 624.575223 295.521447 146.721645
215 580.819292 288.883093 390.167179
216 628.086038 300.983530 142.378318
216 585.005974 293.373746 386.627315
217 631.918198 305.540085 138.718214
217 586.015902 298.249336 381.237903
218 631.463147 310.119682 132.945311
218 587.115887 303.806096 376.321857
219 636.398800 313.528566 130.486906
219 591.811787 308.154892 372.441751
220 636.353266 318.796146 126.004325
220 593.225746 313.378349 370.121208
221 638.956682 323.710845 122.593438
221 589.703686 317.442978 364.392432
222 637.619488 326.945404 118.457931
222 592.988969 320.926834 360.843945
223 635.402635 331.816501 114.075298
223 591.299279 326.258164 357.650871
224 635.331469 337.038215 112.331323
224 588.546060 330.418813 353.288925
225 631.971684 341.370484 106.223465
225 586.146704 335.235632 350.626666
226 630.293821 344.638835 104.710159
226 582.934758 339.902253 345.979689
227 630.894185 349.589556 101.351828
227 581.470218 343.645162 342.947177
228 624.409635 352.657361 96.982066
228 578.873323 347.245952 339.545502
229 621.702022 357.859435 93.884200
229 575.797081 351.250194 336.333887
230 616.032888 361.118023 89.213730
230 571.378481 355.419329 332.628282
231 611.915961 365.641528 85.507332
231 566.470119 358.974083 328.631105
232 608.461152 368.647327 82.964048
232 563.040014 363.226323 325.921341
233 601.137101 372.168409 78.811491
233 555.309143 366.355968 322.140362
234 598.009179 376.637072 77.361317
234 551.976439 370.397077 320.211993
235 592.540616 379.041500 73.594111
235 548.750285 372.986122 317.027613
236 583.704018 381.866995 69.214917
236 542.604364 375.754758 313.139420
237 578.846574 385.299413 66.786257
237 535.636396 379.223308 310.594258
238 572.963828 388.713577 63.394614
238 529.671715 382.483282 307.766969
239 567.881209 391.487196 61.430814
239 523.376747 385.880875 304.493890
240 560.385489 393.871007 58.576274
240 518.318715 387.928419 301.725886
241 552.480082 396.148784 55.568432
241 510.190716 390.471186 299.069523
242 544.980204 398.530059 53.055592
242 504.295015 392.666614 296.659974
243 536.256946 401.010769 49.850465
243 495.490387 395.026413 293.774946
244 529.822336 402.858358 47.245474
244 488.624507 396.859429 291.571146
245 521.756924 405.136738 44.522660
245 483.202886 398.348976 289.315101
246 512.687838 406.694198 42.750588
246 474.423019 400.813100 287.250173
247 504.624149 408.812202 39.816284
247 467.000577 402.896256 284.940145
248 494.172056 410.422662 36.824671
248 460.677235 404.400353 283.931139
249 484.721058 410.869165 34.397508
249 451.490356 406.882103 281.291065
250 477.562391 412.617336 33.360117
250 444.896869 408.433471 279.856866
251 468.119351 414.596198 33.263553
251 436.288939 408.900403 278.368954
252 460.902281 416.015775 32.011917
252 424.937262 410.127293 276.166236
253 447.711112 416.840870 27.982322
253 417.073569 411.285216 275.443286
254 439.070495 417.545698 30.254503
254 409.857002 411.931343 274.826471
255 431.033677 418.604212 28.842422
255 402.703130 413.760353 275.885532
256 420.751179 420.294149 30.156075
256 392.210803 414.588526 275.099865
257 410.498299 420.537542 28.139810
257 382.040843 415.339356 274.146119
258 399.336549 420.894215 29.785360
258 375.429671 416.238304 276.400790
259 389.507864 422.597660 27.970965
259 367.744332 417.164050 275.943756
260 379.934660 422.446923 30.056126
260 356.567178 418.800282 277.540705
261 370.537058 422.679702 30.550919
261 349.754290 419.259306 277.842158
262 360.787814 423.956550 30.795433
262 339.516651 419.358395 279.063361
263 351.233102 423.560515 33.141812
263 331.049826 419.822422 279.784375
264 340.414398 425.518249 33.797526
264 323.514602 420.871083 283.000702
265 332.451267 424.009121 36.438285
265 315.177397 420.201358 282.473072
266 319.836847 424.865024 36.998140
266 304.920067 421.168515 285.336355
267 312.809585 424.420801 39.530129
267 298.028957 421.992550 286.827772
268 300.903063 425.717560 41.094933
268 288.312969 422.066454 288.374408
269 294.602676 424.583216 45.353306
269 283.544061 421.637352 293.517795
270 284.217251 424.399655 47.524486
270 272.107797 423.323932 294.172412
271 273.813136 423.683457 48.693669
271 265.141747 421.862777 297.000148
272 265.676401 424.115883 53.321610
272 259.429355 422.745238 301.249392
273 254.244516 424.165752 55.124595
273 250.349375 423.542479 303.663626
274 249.880019 422.920248 60.061837
274 244.381420 423.607846 308.324973
275 237.684400 423.041740 63.107309
275 236.657724 424.302330 312.158727
276 229.831194 423.137421 67.599138
276 229.258240 423.830179 316.058690
277 224.324962 422.365714 72.823278
277 222.365474 425.070244 320.973865
278 214.080781 422.109298 76.843995
278 212.459169 424.661028 325.283847
279 205.587759 422.891119 82.250619
279 212.407211 425.180656 332.603771
280 200.308137 421.785983 88.760199
280 203.738741 426.406739 337.336880
281 193.697048 423.249215 95.063328
281 199.266948 428.026087 343.512424
282 188.024612 424.167552 101.700561
282 194.368512 428.632339 349.861570
283 183.414874 423.590320 108.379347
283 188.563939 430.324822 355.857760
284 175.827157 426.137008 115.564737
284 186.022709 430.875379 362.256802
285 170.750582 425.775689 121.368850
285 180.357503 432.787938 369.105435
286 167.168900 426.081040 130.002971
286 176.252723 434.751223 376.712013
287 159.839924 428.883563 135.761846
287 175.917326 436.692160 386.392203
288 160.693996 430.341370 145.693890
288 170.081180 438.409870 391.780184
289 155.871849 431.627257 152.906826
289 168.511069 440.903196 399.747823
290 149.771553 434.590582 159.598874
290 169.117134 444.037825 408.205406
291 153.881577 437.042822 168.745963
291 166.706409 447.133841 415.561070
292 148.249376 440.512614 175.848477
292 171.309031 449.897710 424.726876
293 151.318619 443.862095 184.066751
293 164.201485 453.627603 430.129416
294 145.188396 447.969584 189.327395
294 169.672590 456.891120 438.137231
295 151.473752 452.092885 199.431909
295 166.652396 461.731195 444.224512
296 144.426979 454.447755 203.989389
296 169.509542 463.708455 451.282218
297 152.436840 458.672846 211.829487
297 173.520440 468.931987 458.418360
298 155.033220 463.436597 217.564312
298 174.335743 472.576835 464.852219
299 156.692272 467.649281 223.543310
299 177.372919 476.221053 471.307127
300 162.080244 471.137287 229.899646
300 179.696927 481.480232 476.110004
301 166.570364 475.767198 233.830774
301 186.403761 485.074986 482.284107
302 172.822500 480.702775 239.061192
302 192.047281 490.016266 485.259527
303 180.615050 484.510473 243.489467
303 195.091278 494.281391 490.693925
304 185.717943 489.655875 247.439213
304 204.962179 498.520460 494.161383
305 193.663730 494.760013 249.812413
305 209.075342 503.247036 496.221153
306 198.530891 499.824802 252.772992
306 214.207773 507.726165 501.067932
307 207.066842 504.476824 255.324126
307 224.040635 513.250845 503.604061
308 213.952987 509.258720 256.781282
308 228.483566 518.925559 504.642876
309 222.133173 515.623822 258.747589
309 237.765561 523.122321 506.625900
310 229.885340 521.383828 260.553124
310 243.854001 528.981123 507.728431
311 233.829036 527.118231 260.897633
311 249.467532 534.453860 509.350056
312 244.523111 533.534321 262.877400
312 257.793072 540.232277 511.150217
313 252.375310 538.293143 264.368150
313 268.229732 546.009090 511.762012
314 259.969375 545.281201 264.385151
314 274.764425 552.068821 512.380986
315 271.969588 550.365951 266.339081
315 282.224027 557.413253 512.131428
316 280.113266 557.005752 264.225046
316 289.685481 562.865854 512.744816
317 290.397241 562.675704 265.826426
317 295.915785 568.561698 513.238212
318 299.230302 570.140741 266.878271
318 305.547073 574.736564 512.413940
319 306.156767 576.481419 263.462151
319 313.331402 581.014263 511.003665
320 313.102098 583.148662 263.371127
320 320.348637 587.749934 511.233900
321 323.128547 589.927423 261.583517
321 329.216300 594.641081 509.535207
322 333.252219 596.294936 260.725709
322 338.135942 599.641300 508.768239
323 341.920032 603.092866 260.201402
323 345.253740 606.108778 507.439482
324 349.371597 609.981038 258.359493
324 353.192174 612.500180 506.371745
325 358.881356 617.121963 255.724469
325 359.596245 618.042238 503.299417
326 368.752181 623.465702 256.952715
326 370.894976 625.415582 503.778144
327 380.299172 630.634136 254.208157
327 377.340103 630.622587 501.784588
328 386.708856 637.494671 254.147173
328 385.469160 637.934041 500.385723
329 395.430254 644.165630 251.548292
329 396.200137 643.302030 498.698647
330 405.386925 651.082894 250.130163
330 401.650884 649.425420 497.162023
331 412.190654 657.336092 246.891131
331 411.582292 656.063609 495.150901
332 422.087952 664.187217 244.742958
332 417.398684 661.048187 492.699303
333 430.728454 669.638646 242.671515
333 428.572867 667.777767 491.014800
334 441.158636 676.690701 241.786930
334 434.866544 673.578831 488.465284
335 452.853917 683.091379 239.255683
335 444.798160 679.592857 486.513099
336 459.912878 688.839576 235.329779
336 452.963719 685.374059 483.902121
337 469.227077 695.509038 232.831572
337 456.698674 691.580007 479.453180
338 476.255220 701.275888 229.018755
338 468.888102 695.930897 477.744328
339 485.048780 706.850500 226.423689
339 473.952706 702.661890 473.444109
340 493.982113 713.094645 222.786757
340 482.475536 707.452293 469.830777
341 500.938715 720.381651 218.147997
341 487.405887 713.202295 465.142248
342 511.279792 724.537045 214.986519
342 497.527023 719.790074 461.151049
343 519.617219 731.766037 210.620195
343 504.977693 724.289058 456.371717
344 528.468700 736.177369 206.063310
344 509.832811 729.709172 451.788362
345 534.664679 741.628553 200.759967
345 519.355272 734.428085 447.462159
346 544.842487 746.218678 196.389265
346 525.770908 740.981766 442.066762
347 547.774664 751.760947 190.467005
347 532.602135 744.789968 437.511387
348 559.298150 755.928113 186.996705
348 537.288331 749.891391 432.296288
349 565.972841 760.598611 180.712202
349 544.372763 753.740467 428.016145
350 571.765116 765.308102 174.931040
350 547.203458 759.171051 421.964579
351 578.270835 770.973014 170.624798
351 556.093856 763.332646 416.257719
352 585.135633 774.657710 165.403506
352 557.573990 768.864451 409.610266
353 596.242019 779.405999 161.162325
353 567.220662 772.564224 405.738812
354 601.147632 784.345344 155.204355
354 567.864236 777.415045 399.186742
355 607.501546 788.016545 149.718693
355 576.537870 781.174981 394.960974
356 610.418895 792.848400 144.079182
356 577.989795 785.894585 389.229319
357 615.478012 796.260078 139.789808
357 583.907270 790.178987 384.656576
358 615.749585 800.894977 133.589770
358 586.190519 795.231625 379.249254
359 622.436782 804.761258 129.564204
359 588.111263 800.212615 374.125492
360 626.102406 809.357124 124.908977
360 594.730200 803.872068 369.650639
361 629.925190 813.523095 120.833398
361 596.048887 808.521247 364.650640
362 633.575011 817.797005 116.568162
362 593.160348 812.851329 358.730401
363 631.799380 822.803978 110.028465
363 597.894287 816.530215 355.004292
364 635.150632 825.346863 105.985584
364 598.014462 821.232569 349.983865
365 636.392809 830.223859 101.819252
365 597.671622 824.134938 344.710012
366 632.091108 834.676695 94.841108
366 601.020885 828.519764 341.102255
367 637.098465 837.457822 91.862574
367 600.121679 833.054974 336.316730
368 635.333932 842.217260 87.347017
368 598.249124 836.753240 331.653248
369 632.465997 846.998704 81.560056
369 599.389806 840.264629 326.484332
370 636.733016 849.711813 78.880486
370 596.854729 844.618329 321.270943
371 632.393691 853.730872 72.978606
371 592.653049 848.258972 316.997460
372 627.963485 857.896724 68.263018
372 593.111360 852.135464 313.437100
373 629.985648 860.995737 65.465417
373 589.842949 854.963547 308.416201
374 625.985907 864.310108 60.489304
374 588.500481 859.529965 305.513902
375 620.481083 868.324690 55.913158
375 587.274471 862.604852 301.281318
376 620.162884 873.575749 53.138403
376 582.985602 865.216527 297.605438
377 617.992285 874.988225 49.554900
377 576.706775 869.254073 292.665745
378 612.495859 878.528439 45.641728
378 574.322648 872.764473 289.935111
379 605.317452 881.989642 41.066810
379 572.018592 875.097751 286.287147
380 603.010965 883.545511 37.783327
380 565.885948 878.972830 283.215152
381 596.569998 886.875551 34.678305
381 561.979502 881.916893 279.347402
382 591.363284 890.019458 31.329964
382 558.128517 883.679042 276.457843
383 587.029228 891.973420 28.918626
383 551.109905 887.162852 273.558373
384 580.246949 895.116909 25.779052
384 546.959620 889.134653 271.233281
385 575.825425 897.370069 22.870378
385 542.315239 891.969903 268.371621
386 571.027867 899.570501 20.933389
386 535.909245 894.712902 265.319914
387 562.631693 902.458038 17.506348
387 529.610548 895.726555 262.668451
388 558.785519 902.922999 16.213694
388 522.224596 898.366409 259.631493
389 546.401714 905.444720 11.756020
389 517.233997 899.002443 257.611048
390 543.647129 906.012611 10.693340
390 508.602546 902.246271 254.992502
391 535.439315 908.767870 8.023165
391 503.411856 904.418670 253.264632
392 529.610226 909.458290 4.031916
392 497.795216 905.861483 251.618768
393 520.880567 911.010228 2.067746
393 491.586545 906.411632 250.200849
394 515.685912 912.553258 1.419654
394 482.178366 907.914707 247.946401
395 509.115935 912.183557 -0.731419
395 478.231165 909.200871 246.519221
396 499.857022 914.639367 -1.718598
396 470.955673 911.958590 245.434927
397 495.558748 914.860183 -0.705773
397 465.320630 912.546860 245.149813
398 487.939447 916.319200 -0.494147
398 457.123765 913.714969 246.663523
399 480.988818 916.393493 -1.525894
399 451.418214 914.591404 246.813614
400 475.198413 916.641321 -0.115328
400 444.945201 914.845745 246.429312
401 464.522099 917.498126 -1.273604
401 437.047349 916.777600 247.568030
402 457.775782 918.146685 -1.003189
402 430.232972 917.831249 247.032561
403 450.032778 919.710814 -0.231775
403 421.042230 919.443890 248.325283
404 442.450040 920.686513 0.145480
404 418.307663 920.312389 249.601082
405 434.985199 920.897266 3.208351
405 406.063171 922.253974 250.264982
406 426.257532 923.198963 4.099805
406 401.961392 922.901093 252.433508
407 416.738386 922.299053 8.020635
407 393.669571 924.070899 255.773738
408 408.343960 924.047361 10.580372
408 382.558541 926.225253 257.974989
409 399.917372 924.981509 14.819542
409 376.668758 928.039013 260.695854
410 388.660464 927.040738 17.363762
410 369.321483 929.160976 263.549663
411 382.189248 928.075287 21.403330
411 361.773005 930.313483 267.375012
412 371.226945 930.571995 24.217965
412 355.431543 932.746868 271.728789
413 364.728635 932.470127 29.135885
413 344.821615 935.104572 274.736160
414 353.464739 933.664584 31.942587
414 338.759518 936.767422 279.535323
415 342.823562 935.147159 34.879379
415 330.832337 938.557577 283.912283
416 336.387507 936.989326 39.971028
416 322.723127 940.806502 288.188772
417 326.798406 938.565353 43.914894
417 314.009330 942.205309 291.859478
418 318.441778 940.007545 47.879274
418 307.767370 943.725010 295.395736
419 310.050479 941.752603 52.219700
419 299.473669 946.497301 299.918151
420 300.776958 944.333647 56.198628
420 290.097561 949.001318 303.300372
421 293.670625 945.967523 61.492602
421 283.395391 951.114746 307.420990
422 284.668333 948.915778 64.919006
422 275.349265 953.643778 311.982830
423 275.273179 949.062238 70.064005
423 271.495417 955.185822 317.864223
424 264.594490 951.579466 74.183447
424 264.144042 956.408551 322.598886
425 258.543557 952.413918 80.966355
425 254.530592 959.735890 327.863936
426 249.818224 955.730436 87.012608
426 250.459386 962.407419 333.024467
427 240.639707 956.571266 91.362782
427 241.427941 964.151687 338.030802
428 229.158301 959.086255 95.728139
428 234.948713 966.172520 345.281807
429 222.396980 960.795604 100.809075
429 229.186980 968.985501 350.786960
430 215.655953 962.847052 107.268654
430 222.279408 971.272155 357.018295
431 210.396827 964.636259 113.248451
431 217.614950 972.995935 362.792328
432 202.754752 966.946090 119.159627
432 207.103952 976.522386 368.014055
433 196.457609 969.153277 127.049361
433 203.409715 978.879066 374.307171
434 190.046320 971.754662 133.373531
434 198.776693 981.852025 379.715226
435 180.233255 975.656457 137.753176
435 190.121189 986.274549 384.830757
436 175.067547 978.003408 143.775807
436 190.586483 988.984136 391.588808
437 167.938114 980.703013 149.397386
437 184.874818 991.947160 397.240034
438 160.890584 985.486074 153.566639
438 178.711999 996.913247 402.403929
439 158.949313 987.473262 159.784375
439 176.246220 999.098440 408.157442
440 156.331691 991.691733 165.147555
440 174.811325 1003.075344 412.160344
441 148.590175 995.254146 168.694709
441 170.182253 1007.434753 417.193160
442 150.602464 1000.446389 174.335559
442 168.300559 1011.226790 422.351332
443 143.397633 1003.573640 177.988599
443 166.855534 1016.305651 426.883368
444 142.849322 1009.809916 183.678485
444 164.086755 1020.549073 430.110763
445 141.062352 1014.693194 187.504756
445 166.167333 1025.337072 435.349176
446 139.463319 1019.215501 191.631128
446 163.650086 1030.379398 438.136758
447 140.426607 1024.905227 194.808926
447 164.683930 1034.091586 443.151463
448 141.177848 1029.338813 199.433948
448 164.557587 1040.472087 444.975180
449 136.305281 1035.327753 200.592807
449 167.066542 1046.732630 450.287482
450 137.127334 1042.201036 205.638591
450 167.933276 1053.087148 452.027568
451 138.231230 1048.989831 206.997316
451 170.861738 1058.523743 455.970352
452 143.043624 1055.935484 212.115366
452 173.358131 1064.462500 459.115982
453 147.847038 1063.045633 214.701624
453 176.154522 1069.900423 460.813895
454 150.858224 1069.557685 217.498408
454 177.235097 1076.413348 463.094050
455 153.975587 1076.706715 219.517359
455 184.009415 1081.318992 467.265287
456 155.866225 1083.504631 220.522614
456 185.779159 1087.953028 468.017026
457 162.631726 1090.824544 223.601794
457 194.780945 1094.870433 470.590922
458 167.923709 1098.043395 224.609385
458 199.933715 1101.407521 472.139875
459 176.423248 1103.972273 227.153322
459 204.744993 1106.596539 473.403996
460 186.155148 1111.306447 228.097346
460 213.597193 1113.413115 474.537316
461 191.822177 1117.954790 228.226097
461 219.407632 1119.606396 474.905028
462 197.570054 1123.915972 228.907294
462 222.413992 1126.000097 474.420220
463 210.704628 1130.067202 228.479438
463 236.702089 1132.068465 475.913058
464 218.968586 1135.275840 229.217182
464 244.281454 1136.372477 477.144636
465 228.294748 1141.932301 229.114923
465 250.977354 1142.893238 476.930649
466 236.884844 1147.808177 229.238333
466 256.986550 1149.760218 476.045261
467 247.765345 1154.180457 227.608851
467 267.066054 1154.626494 475.903742
468 255.262839 1160.890979 228.424115
468 276.439351 1159.792610 475.967909
469 266.630872 1166.853868 227.337215
469 285.278184 1166.116184 475.948725
470 274.147707 1174.227739 228.457431
470 292.762323 1172.665700 476.461497
471 285.069688 1181.101359 227.863664
471 300.817159 1179.194204 473.552213
472 291.151787 1186.881943 226.907094
472 307.414789 1185.555975 473.943012
473 300.623072 1194.516829 225.749347
473 314.376612 1191.853424 473.594881
474 308.499428 1200.901904 224.190814
474 322.494654 1198.152540 473.469996
475 319.455810 1207.983069 224.772463
475 335.276390 1202.538119 472.524483
476 329.573242 1215.836706 223.868491
476 341.144442 1208.619203 471.044070
477 340.228384 1220.335490 223.919962
477 351.695584 1215.289648 471.574300
478 352.557830 1225.938739 222.691453
478 359.286347 1221.687242 469.480529
479 356.381583 1232.828778 219.378030
479 365.131159 1227.966330 468.168237
480 369.613567 1238.583965 219.523395
480 374.886651 1234.572289 465.700984
481 376.851408 1244.806120 218.110976
481 384.672641 1237.758132 465.988910
482 382.486001 1251.484095 214.896886
482 393.531751 1243.901888 462.976440
483 392.931120 1257.902789 213.337755
483 400.695232 1249.744421 461.895797
484 406.967381 1261.733447 211.703488
484 405.724860 1255.522111 458.599873
485 415.728676 1267.361498 209.193561
485 416.674420 1261.190043 457.709174
486 424.939767 1274.151796 208.055660
486 424.031660 1265.880200 454.143413
487 432.701507 1280.510297 204.125512
487 433.338557 1271.902733 451.882813
488 443.024938 1286.629672 202.086947
488 440.116245 1276.888779 449.438118
489 450.254606 1291.706521 199.555794
489 447.394998 1283.000433 446.349871
490 458.869311 1296.225650 196.457555
490 455.006966 1288.977801 442.251877
491 468.156119 1301.530468 192.320840
491 462.009325 1293.274619 439.570898
492 475.085289 1308.316823 187.278968
492 470.922032 1297.831418 436.290314
493 481.734399 1314.143161 183.127452
493 477.970032 1303.319179 431.747087
494 491.808378 1318.732611 178.609822
494 482.711827 1308.966182 426.422566
495 501.925264 1322.993688 175.484875
495 489.097560 1312.698602 421.773707
496 507.565903 1328.854306 169.627833
496 494.446703 1318.433859 416.592545
497 513.414216 1334.667236 165.114805
497 500.004733 1322.747943 412.076211
498 522.231176 1338.474546 160.375511
498 504.600368 1327.861654 406.483830
499 528.988673 1342.498450 155.564905
499 513.367699 1332.007195 402.271436
500 533.270506 1348.521799 149.846505
500 516.015436 1336.195367 396.542135
501 536.317569 1353.999432 144.072195
501 518.570585 1341.077880 391.692184
502 544.449358 1356.447255 139.723379
502 522.549812 1346.872745 387.143494
503 549.690092 1361.616863 135.029362
503 530.490014 1350.208190 381.774412
504 551.597596 1367.363751 128.847370
504 531.525429 1355.195027 377.158759
505 557.182503 1370.856029 124.764470
505 536.005369 1359.712576 370.233753
506 562.089004 1374.702139 119.263180
506 539.563006 1363.702121 365.531271
507 562.499138 1380.033567 112.600650
507 537.382038 1367.963528 359.106761
508 560.974333 1385.639897 107.173108
508 540.414805 1372.271348 353.664227
509 565.279729 1389.042648 102.658587
509 540.854841 1376.037929 348.143141
510 567.166043 1393.566144 97.656653
510 541.606016 1380.831576 342.802697
511 566.445070 1398.637097 91.129357
511 545.371071 1384.561540 338.328235
512 568.465000 1402.906441 87.740966
512 541.938380 1389.052408 332.015844
513 566.876268 1406.701444 81.955304
513 544.664431 1392.898470 326.904508
514 566.974459 1410.418580 76.357133
514 542.874616 1396.112250 321.250069
515 566.549835 1414.591443 70.022632
515 539.596259 1400.776920 314.918228
516 566.062293 1418.773716 66.726150
516 542.888139 1403.508213 313.044259
517 567.053473 1422.392252 62.131119
517 539.761604 1407.273848 307.452917
518 562.648242 1426.234272 57.055986
518 537.688029 1410.748930 301.712818
519 559.698278 1430.046718 52.426643
519 537.540039 1413.559601 299.211822
520 558.284803 1433.980721 48.048651
520 534.509379 1417.677137 294.173439
521 555.445801 1436.564834 44.166385
521 532.805397 1419.746273 290.005392
522 553.715142 1439.910823 39.645439
522 528.722364 1423.347006 284.866785
523 546.835658 1443.489449 33.912399
523 526.109022 1425.517569 281.991064
524 543.785690 1445.936669 31.004034
524 521.488791 1428.948992 276.823403
525 539.990906 1448.904790 26.315704
525 517.828927 1430.795710 273.656270
526 534.896472 1451.806464 22.471915
526 513.797053 1433.483573 269.525818
527 530.611204 1453.141277 19.634588
527 509.531167 1435.112279 265.037966
528 523.757714 1456.977533 15.836562
528 502.792630 1436.861191 262.277205
529 521.136874 1457.727668 12.041582
529 499.036045 1438.605364 258.065978
530 516.379924 1459.321796 9.206360
530 493.440040 1440.904708 254.539903
531 509.180513 1461.615151 5.711823
531 487.272005 1441.854025 252.159017
532 504.180877 1463.171573 2.538849
532 485.275117 1441.831338 251.498783
533 496.392853 1465.475372 -0.642340
533 478.940239 1442.789821 249.147324
534 490.250772 1467.172509 -1.781424
534 472.480070 1444.616453 247.271645
535 485.250827 1468.418066 -1.101115
535 466.432265 1446.901985 246.675204
536 482.314171 1468.285504 -0.618865
536 458.424146 1446.807143 245.552071
537 473.930546 1468.771687 -1.312132
537 455.554389 1447.095087 248.359635
538 470.059733 1468.590480 -1.062571
538 447.443871 1447.290494 246.176248
539 464.035977 1468.907949 -0.012372
539 443.526556 1447.199896 246.604516
540 454.148251 1470.845986 -1.751199
540 439.609772 1447.096393 248.014810
541 447.331226 1472.701596 -0.157348
541 432.926815 1446.664543 249.782113
542 442.372460 1473.079714 1.182804
542 428.981243 1446.470380 251.061901
543 437.109719 1472.344410 4.969245
543 421.234656 1446.214264 252.965081
544 428.802512 1472.439647 8.977909
544 412.461999 1445.678346 254.362656
545 420.559407 1471.541406 11.402723
545 406.605871 1445.006804 257.513259
546 412.796206 1471.262906 13.573940
546 398.868425 1444.456561 260.667220
547 402.511286 1470.683485 15.971491
547 390.523720 1444.074855 261.611334
548 397.285771 1470.248724 19.430078
548 383.022833 1443.396647 265.468732
549 389.581650 1469.958618 22.970979
549 376.720203 1442.271533 269.657518
550 382.186733 1469.440687 26.666154
550 369.461497 1440.387641 273.094319
551 372.633188 1468.567013 30.222676
551 363.815809 1438.976521 276.134290
552 366.663163 1465.302009 34.517122
552 358.446262 1436.915315 280.776161
553 359.569979 1463.516178 40.054035
553 349.996444 1435.463944 285.649806
554 349.010718 1461.905564 43.843000
554 344.674689 1433.603807 290.081685
555 339.874097 1460.685940 48.027781
555 338.957407 1430.021645 295.468856
556 331.971101 1459.998935 52.090213
556 327.580270 1428.613141 298.241280
557 328.534917 1456.247817 58.114031
557 320.663105 1427.704864 303.390121
558 319.619615 1454.728867 63.557163
558 316.870848 1424.861742 310.302899
559 309.988339 1452.207270 67.805704
559 311.160100 1421.660101 315.075333
560 303.218396 1447.808876 73.473906
560 301.691262 1418.747202 319.449413
561 293.026249 1445.998706 77.998144
561 295.743046 1414.581326 324.804764
562 290.160804 1441.542013 86.356972
562 285.035089 1413.188909 330.167928
563 277.507700 1439.003335 90.436177
563 282.950339 1409.049950 337.663013
564 268.532572 1436.129708 95.188450
564 273.957738 1406.341360 343.204317
565 264.154992 1432.155308 103.636322
565 269.488246 1401.480438 350.095795
566 257.097210 1428.666380 109.709954
566 264.862036 1399.038206 356.218771
567 248.823523 1424.636075 117.172187
567 257.903271 1394.324872 363.006574
568 237.690337 1421.475759 121.275581
568 249.374457 1391.912821 369.673339
569 235.277719 1416.556001 130.788245
569 244.107900 1386.717872 376.883499
570 226.097111 1413.359001 137.250313
570 236.129410 1383.728288 384.069854
571 221.086511 1410.087877 144.409627
571 229.719800 1379.442530 389.326534
572 214.651624 1405.834092 151.244621
572 226.229125 1374.796075 396.192921
573 207.088160 1402.014394 158.091924
573 220.439426 1371.724850 403.176176
574 202.066673 1397.350977 165.273327
574 218.360466 1367.761292 411.025225
575 193.497536 1393.876266 170.938034
575 213.172169 1363.304029 417.285575
576 185.429247 1389.994608 176.060650
576 207.742329 1358.420227 422.838867
577 185.565096 1384.388284 183.881662
577 204.468466 1355.364146 428.827773
578 181.239042 1382.204738 189.539739
578 203.419328 1350.275187 435.177771
579 176.755814 1377.047908 194.557894
579 201.180539 1345.213166 441.147263
580 171.730601 1373.115020 201.491175
580 193.573987 1342.496494 446.202117
581 172.529486 1369.501232 206.648753
581 192.774867 1338.376051 451.790613
582 166.285180 1366.636314 210.491131
582 188.352915 1335.895944 454.980301
583 166.862040 1363.353116 216.002128
583 189.583401 1329.890226 461.043820
584 162.837055 1359.787002 219.073592
584 189.222390 1326.895495 463.573237
585 163.943415 1357.636375 222.248093
585 191.032422 1323.527965 468.134451
586 158.069605 1354.743387 226.507308
586 186.979290 1320.538627 470.708060
587 159.442310 1351.996722 228.608457
587 190.826283 1317.076019 474.159749
588 162.769948 1350.014162 232.086073
588 193.227242 1315.431454 476.298249
589 163.971426 1348.546746 234.516011
589 189.880418 1311.141762 478.713133
590 167.990098 1346.292258 237.227082
590 193.682081 1308.526866 481.402701
591 169.669411 1344.706055 240.784060
591 200.740060 1305.176309 483.198809
592 175.880708 1341.407593 243.280924
592 204.373065 1302.584503 484.193221
593 179.933595 1339.302211 245.010254
593 208.633638 1299.701706 487.058996
594 184.517555 1336.684060 246.424678
594 211.334789 1297.846380 489.140720
595 189.614009 1334.296282 247.933519
595 220.039832 1293.660312 491.140204
596 198.070487 1331.663821 249.625393
596 230.639430 1291.051190 493.729049
597 212.113764 1328.804741 252.613435
597 235.506868 1288.279171 494.155616
598 219.158614 1326.475135 251.314454
598 248.618986 1284.108242 496.863650
599 230.110876 1322.848337 253.235183
599 254.732678 1282.779440 496.379584
600 241.638924 1319.062962 254.089826
600 265.268888 1278.829085 497.642204
601 252.231811 1316.476577 253.654730
601 274.631305 1274.693098 498.108113
602 265.582071 1313.406725 255.823959
602 282.339745 1272.576514 498.568488
603 275.625396 1309.408825 256.668366
603 294.043391 1268.638310 500.284478
604 289.561626 1307.306962 255.959738
604 305.377541 1266.130674 501.715262
605 299.652216 1303.987895 258.150456
605 312.572800 1263.599896 500.616568
606 310.514597 1300.802220 258.118739
606 324.479818 1259.664973 501.603551
607 319.731372 1298.110185 257.350311
607 332.123852 1257.111763 501.780129
608 333.237233 1294.702783 258.392312
608 345.814975 1254.459217 503.376243
609 348.819390 1290.638609 259.768529
609 356.656874 1250.728199 502.972886
610 354.720187 1289.423018 259.025395
610 367.008731 1246.891498 503.169481
611 369.413472 1285.432212 260.490671
611 374.813271 1245.250493 503.328935
612 383.486581 1281.922894 260.972664
612 384.798413 1241.331240 503.926268
613 391.645852 1280.143689 259.563428
613 398.657015 1237.490681 503.574697
614 405.631680 1276.104253 259.566755
614 406.418803 1235.040658 503.976345
615 418.339422 1271.700023 260.937606
615 417.001598 1231.409746 503.987700
616 430.439016 1268.039313 259.711460
616 429.101874 1227.786290 503.318689
617 439.132491 1265.559214 259.264532
617 439.137389 1223.315567 503.148946
618 451.245868 1262.356794 258.401386
618 450.765857 1219.176456 502.415328
619 467.544190 1257.875128 259.510366
619 459.854050 1215.667686 501.249523
620 479.431393 1253.822282 258.109315
620 469.394406 1212.472581 500.425662
621 487.279085 1249.561090 255.688982
621 477.894894 1209.292895 498.241211
622 502.297030 1245.115573 254.479467
622 488.705204 1205.127511 497.109702
623 512.394538 1240.656847 252.609297
623 500.902118 1200.766405 495.088923
624 524.029204 1236.010986 250.915890
624 510.794265 1196.551205 493.627291
625 534.728241 1231.239775 248.894972
625 518.775539 1192.160943 491.118504
626 544.737744 1226.614456 245.941583
626 528.479151 1187.643229 488.334772
627 555.737297 1221.947308 243.749942
627 537.590621 1183.112844 485.360433
628 568.110200 1217.283470 240.843858
628 545.896119 1178.752906 482.435729
629 578.805611 1212.961566 236.881420
629 555.457375 1173.701462 478.649148
630 589.188781 1207.488785 233.574085
630 563.573456 1169.751532 474.550486
631 597.318459 1203.875799 229.466567
631 573.912846 1165.656462 471.218749
632 607.082483 1198.930385 224.653467
632 583.262285 1161.166164 467.859998
633 619.104267 1192.986032 221.169348
633 589.996103 1156.537460 463.380785
634 628.291959 1187.334425 217.575101
634 597.234579 1152.472372 459.098089
635 637.190681 1182.312982 213.301496
635 605.570856 1148.093742 454.134194
636 646.628306 1177.751175 208.533181
636 612.832932 1143.893985 448.796387
637 654.956460 1173.650284 203.455508
637 621.120281 1139.499489 444.560911
638 663.361073 1167.810521 198.536575
638 627.524403 1135.150559 439.833008
639 670.663203 1163.481696 193.218378
639 633.496906 1130.736293 435.109572
640 676.854308 1157.719643 187.860803
640 640.494214 1126.711283 429.669472
641 684.508352 1152.518404 182.430139
641 645.641880 1121.683480 423.068585
642 692.765759 1147.255015 177.761121
642 651.309076 1117.884036 418.007078
643 697.378781 1142.173312 172.044904
643 651.578028 1113.876065 411.852017
644 702.677651 1137.353130 166.145343
644 657.519480 1109.582353 406.518079
645 708.777678 1132.431392 161.182396
645 660.673011 1105.381391 401.500408
646 710.346230 1127.253844 155.520631
646 664.763872 1100.969520 396.800097
647 713.838177 1122.255492 150.506388
647 663.172261 1097.507473 390.299233
648 718.406220 1117.679392 146.571160
648 668.517532 1093.018275 386.195436
649 720.650020 1113.006514 141.602559
649 668.684619 1089.299235 380.384061
650 724.006980 1108.245074 138.745148
650 671.005698 1085.928666 376.594118
651 722.022824 1104.026396 132.721380
651 668.946488 1082.353616 372.107651
652 725.263425 1100.367405 128.809907
652 668.318911 1078.864805 367.539299
653 722.662231 1096.577735 125.160367
653 665.908849 1076.116841 362.284994
654 718.773087 1094.205248 119.345426
654 665.586680 1073.043622 359.372177
655 714.957804 1091.239199 116.140890
655 660.409076 1070.106474 353.981470
656 713.815176 1090.297593 111.448371
656 657.624103 1068.054589 350.622070
657 708.594680 1089.266416 107.972013
657 655.572431 1066.019560 346.734189
658 700.901408 1086.663052 103.676869
658 650.225513 1063.227118 343.366110
659 695.685220 1084.426974 101.202232
659 643.935994 1061.811393 340.061416
660 692.628891 1083.707825 98.089957
660 637.940043 1059.978023 336.338990
661 685.281168 1082.402493 95.137329
661 636.555711 1058.151662 334.956228
662 677.967578 1081.185489 91.718081
662 629.341097 1056.603978 332.541897
663 669.626518 1079.960798 88.691684
663 619.787350 1055.345495 328.960523
664 665.650176 1079.845277 87.746480
664 614.906338 1054.211527 327.225533
665 655.672511 1080.142919 84.974787
665 609.520418 1053.306099 325.512133
666 647.491374 1078.977851 82.685223
666 602.230796 1051.681583 323.742737
667 639.639616 1078.455833 79.732783
667 593.475055 1050.262799 320.474943
668 633.515788 1077.772449 78.783853
668 584.533797 1049.405791 318.173792
669 624.547271 1078.363700 76.542819
669 576.419067 1048.646897 316.340957
670 612.786610 1079.407001 73.739633
670 572.666849 1048.373489 315.956517
671 607.827445 1079.035366 73.217015
671 563.185603 1047.785845 313.792082
672 599.967592 1078.326116 71.782645
672 552.324114 1047.107135 310.867498
673 587.278917 1079.816374 68.481703
673 545.161514 1045.859993 309.932347
674 579.290258 1079.883917 67.891802
674 539.886356 1045.218942 309.559607
675 572.157890 1079.484975 67.127885
675 531.027389 1044.207057 307.357145
676 560.461246 1080.000550 65.482888
676 519.998539 1044.142094 305.748607
677 551.858644 1080.608747 64.028356
677 511.616559 1043.379504 305.314907
678 543.634409 1080.400707 63.299277
678 505.267614 1043.452567 304.082943
679 535.376710 1079.260857 63.791552
679 496.369654 1042.069096 303.565647
680 527.031886 1078.790209 62.031290
680 487.259534 1041.094256 301.885758
681 513.144247 1080.651626 61.499291
681 477.461710 1039.827306 302.112328
682 505.452107 1080.259254 61.137496
682 468.729805 1038.096675 302.342619
683 496.108681 1079.611649 61.556676
683 463.837437 1038.025052 302.637135
684 487.847496 1079.299807 61.399660
684 453.833071 1037.042262 303.211297
685 474.736859 1079.969649 61.247039
685 444.237695 1035.283526 302.083426
686 465.154019 1079.371008 60.309815
686 437.187359 1034.069375 303.112340
687 456.113370 1077.806086 61.994806
687 428.886244 1032.584150 304.078963
688 446.290860 1076.338380 61.702580
688 421.369601 1031.294794 304.232664
689 435.944903 1074.735739 63.153166
689 411.032762 1029.229304 304.971464
690 426.686314 1072.634233 64.427935
690 402.161148 1027.261643 305.245183
691 416.206954 1071.114291 63.786938
691 392.897624 1025.627384 307.994681
692 410.068729 1069.189402 66.473337
692 382.630575 1023.169477 307.285100
693 397.669026 1065.813160 66.555248
693 376.243605 1020.061986 309.414040
694 389.620084 1063.618137 68.540196
694 365.681891 1017.878937 309.877735
695 379.884926 1060.707515 67.579106
695 359.475677 1015.084751 311.671671
696 371.361360 1058.602893 70.619905
696 349.469797 1012.545342 312.613759
697 363.512252 1055.645905 72.924576
697 340.679695 1009.875112 314.891690
698 352.747311 1052.487192 73.491670
698 334.970413 1006.466691 316.265324
699 342.820881 1047.894788 75.532169
699 325.074737 1003.405762 318.692504
700 332.607769 1045.415058 76.611963
700 318.057884 999.861288 319.679959
701 322.802542 1040.455395 78.123754
701 311.179289 996.625457 323.136721
702 314.022819 1036.724470 81.400183
702 300.761948 992.096967 325.920965
703 306.888670 1032.050408 84.354087
703 290.228328 988.785291 326.707893
704 297.713921 1028.202576 87.417096
704 282.762219 984.714964 330.378954
705 291.081545 1023.324972 90.336958
705 273.717762 982.184559 332.410807
706 276.625288 1020.062524 91.762687
706 266.202284 977.897434 335.652341
707 266.283640 1014.593571 92.780234
707 259.568605 972.042888 339.916516
708 259.307939 1009.808700 97.314712
708 249.006833 968.620693 341.344848
709 252.712824 1004.515323 101.995009
709 243.996485 964.531452 345.611892
710 243.592557 1000.825111 104.543415
710 235.517231 959.626189 348.875108
711 237.332380 993.772513 109.452740
711 229.483914 955.176539 353.245163
712 224.761491 991.223442 111.976695
712 224.630740 950.076376 358.191252
713 217.672657 984.084110 116.508225
713 216.019156 946.466308 362.394922
714 207.706633 980.880545 120.140994
714 210.605652 941.363100 366.561553
715 203.112491 974.068418 124.518518
715 202.409399 936.507143 370.500962
716 195.906990 969.843312 128.706922
716 196.924536 931.970101 375.240883
717 189.326988 964.984274 133.316849
717 192.374579 928.121540 379.212058
718 182.315135 960.100721 137.120334
718 184.943252 922.768146 382.795904
719 175.541495 955.719244 141.148897
719 181.319994 918.885846 386.770111
720 170.866539 949.718212 145.760796
720 180.041302 913.020637 392.468812
721 164.637581 945.527282 150.406723
721 177.312768 908.558214 397.908731
722 161.391217 939.275130 154.860220
722 171.761006 904.318081 401.636321
723 155.755624 933.918507 159.031860
723 168.444180 899.182783 404.370733
724 152.000883 930.434710 162.280322
724 165.135110 893.458697 409.430757
725 152.696221 924.574506 167.634864
725 162.250839 889.398254 414.531088
726 150.620909 920.501423 173.519035
726 163.132873 885.073455 417.604931
727 145.876073 916.251668 176.388234
727 160.733013 879.932587 421.691377
728 148.385406 912.165368 181.225527
728 158.804091 874.319713 425.580701
729 144.366626 907.788936 185.415909
729 164.498949 869.692193 431.346202
730 146.317048 903.553041 189.827870
730 161.163137 865.371712 434.269154
731 147.283774 898.906960 193.905414
731 160.654085 860.951876 438.854889
732 149.302853 895.435614 199.466345
732 165.849807 855.823487 443.621912
733 149.157566 890.392521 202.401284
733 165.251989 851.467349 446.546061
734 150.682989 888.268605 207.001563
734 166.729728 847.189897 451.051498
735 156.097267 883.529126 211.906861
735 169.936771 843.340231 454.138795
736 157.651863 879.258678 213.908631
736 175.358412 837.949459 457.596840
737 163.168748 875.954172 216.949291
737 183.155833 833.509913 462.873564
738 166.871412 871.668049 219.842552
738 185.283404 829.088006 464.371008
739 176.489275 867.329250 224.032582
739 192.219751 824.560635 466.313924
740 180.187246 862.730937 227.073507
740 197.198128 819.569932 470.335840
741 187.509393 859.326635 228.912771
741 206.210906 814.323613 474.220529
742 194.597853 856.107301 231.194459
742 212.752790 809.802618 476.241920
743 204.146068 851.292570 234.248813
743 219.072627 805.648117 478.868810
744 212.934266 847.381481 237.836736
744 226.227954 800.661243 481.936951
745 218.525089 842.063259 240.707115
745 234.204318 795.708567 483.893723
746 229.841367 837.452301 243.903471
746 243.268396 791.844713 486.979787
747 238.498410 832.721780 246.561684
747 249.183850 786.493331 489.295906
748 246.596179 827.800599 248.177913
748 255.536305 782.338579 491.616159
749 255.946479 823.828286 250.411739
749 268.012713 778.171727 494.078942
750 266.452977 819.480306 252.619286
750 275.525437 772.355252 496.383852
751 276.116771 814.805600 255.073923
751 286.726497 767.997187 498.277116
752 288.107343 811.125948 255.448494
752 295.388724 763.708032 499.604064
753 298.187078 806.833436 257.014042
753 304.724307 759.663621 500.793854
754 307.974822 802.936265 258.276937
754 314.977015 755.049065 501.472439
755 319.076109 798.644526 260.447450
755 324.614654 750.915895 501.355841
756 329.244521 794.558272 259.075831
756 329.559158 745.600308 501.304178
757 338.644553 789.505774 259.536104
757 343.074427 740.433549 503.144451
758 353.878576 785.009901 259.699897
758 351.531696 737.486719 501.834104
759 360.744646 779.860742 258.673103
759 365.094124 731.673556 501.980790
760 372.652784 775.524432 257.383080
760 374.790864 728.179873 501.229886
761 384.760672 771.600530 257.364565
761 384.873532 723.601058 499.519483
762 395.631546 766.523815 255.721314
762 395.177977 719.797403 498.721979
763 406.892436 761.055229 254.042317
763 405.243654 715.390676 497.709905
764 419.141438 756.041454 253.366455
764 411.041501 710.030047 494.862310
765 432.322485 750.711704 251.400191
765 422.775300 704.320260 493.306885
766 437.593282 744.631693 249.028428
766 433.184678 699.718840 491.893564
767 448.850601 740.005404 247.539557
767 443.600845 695.116763 489.772428
768 460.662487 735.929626 245.336943
768 451.503552 692.054361 488.416549
769 469.255119 731.740067 241.990279
769 459.067276 687.299931 485.028112
770 480.654644 727.659229 238.723449
770 466.684432 682.566390 482.040607
771 487.367654 723.744374 235.205977
771 474.236081 679.466685 478.201928
772 497.720925 719.462893 233.353884
772 483.268286 675.158869 475.812602
773 503.464092 714.426888 228.495031
773 492.253151 670.933332 472.275228
774 512.787365 709.503321 223.983082
774 496.265945 666.251489 467.287784
775 523.151511 705.343218 220.427910
775 504.124749 662.337142 462.783144
776 532.038908 701.212411 216.719327
776 512.042512 658.839289 458.359752
777 538.767068 697.058137 210.712372
777 521.786694 654.554986 454.567091
778 547.506044 692.079548 205.749330
778 527.037725 650.491823 448.270072
779 557.381384 687.450285 201.079082
779 534.651382 646.277574 443.261393
780 565.260522 684.164259 196.606491
780 540.933437 643.409291 437.958759
781 572.154358 679.347574 190.278057
781 548.948281 639.747998 432.261057
782 577.576169 674.462764 184.662976
782 550.505608 635.293596 426.164102
783 584.820202 670.200395 179.400134
783 557.108550 631.849246 421.028435
784 589.220440 664.875605 172.852522
784 562.898391 627.979832 415.793308
785 596.851175 660.825967 168.010253
785 566.426994 623.758039 409.316875
786 600.309084 655.243407 161.723362
786 571.981129 620.059606 404.248106
787 607.625979 650.877785 156.337204
787 576.165142 614.722982 398.897547
788 610.248117 645.315495 150.659392
788 581.861716 611.120415 393.747535
789 616.044494 641.125430 145.683402
789 584.471277 606.162481 387.559114
790 619.382811 635.822627 139.739165
790 583.873205 603.440571 381.268750
791 620.728477 630.131439 133.791738
791 587.250534 599.120795 376.271463
792 623.434290 625.779687 128.369499
792 588.342740 594.398850 370.509737
793 623.183124 622.817246 122.157015
793 591.857488 591.383534 366.211771
794 623.547501 618.000885 116.562025
794 589.776045 587.564161 360.322937
795 626.205837 613.789119 113.072820
795 593.019491 583.492535 355.371608
796 623.926967 610.655806 106.489464
796 590.666690 580.719758 349.599061
797 625.060815 605.761384 102.147138
797 592.366176 576.161525 344.684136
798 625.506451 601.338675 97.969203
798 589.998530 573.114978 339.722230
799 624.980242 598.250328 92.936941
799 591.075315 569.317848 336.523800
800 623.255911 593.307045 89.498866
800 587.705423 565.482581 330.833323
801 618.142638 589.465412 83.456146
801 585.754038 561.265205 326.717812
802 618.098344 584.979325 79.845418
802 584.791389 558.877689 322.825828
803 614.337192 581.179381 75.888511
803 583.895417 553.952517 320.270935
804 615.537280 576.934606 74.575682
804 579.001973 550.686084 316.367255
805 611.635747 574.010539 71.143566
805 576.077630 546.400500 313.628165
806 606.675774 569.503246 67.904679
806 572.094237 542.982156 310.903991
807 601.580578 565.558152 65.175469
807 569.844271 540.531212 309.025730
808 596.089065 561.874276 63.284741
808 564.607522 537.550916 306.745131
809 594.427988 556.829976 62.665911
809 560.825385 532.775580 305.856964
810 588.077577 553.396015 60.653600
810 554.867217 529.271040 304.052162
811 581.811137 550.447988 59.362764
811 550.342757 527.019699 303.200504
812 579.151257 547.030508 59.623412
812 549.461376 522.869454 303.362782
813 573.898350 543.085944 59.239924
813 543.104068 519.397796 303.307939
814 567.421511 539.215315 59.151220
814 536.103130 516.580219 302.923718
815 560.124053 536.175570 58.835771
815 528.774998 512.945900 302.295762
816 553.492066 532.552337 59.495727
816 521.812881 509.075136 302.515220
817 548.695297 527.329189 58.857552
817 518.847610 506.619557 303.914383
818 541.540179 524.315656 59.870278
818 514.135795 504.023517 304.712113
819 534.399853 521.102198 59.006191
819 507.931658 500.432865 304.845546
820 526.600715 517.555299 57.546974
820 499.701893 497.069904 302.981976
821 521.993474 514.724818 58.527674
821 491.845200 493.701830 303.104233
822 515.459062 511.288689 59.131837
822 485.295081 490.294985 303.057117
823 511.588583 507.424238 58.232690
823 481.322860 488.606161 302.578941
824 502.969763 503.815942 56.076683
824 474.822683 485.445243 301.403109
825 495.750936 500.633657 55.883326
825 468.176807 481.828697 299.711686
826 487.408366 497.589455 54.814644
826 462.872177 477.884390 299.146739
827 481.799023 495.282464 53.875332
827 454.833132 474.598943 298.032803
828 475.902958 492.105869 51.915590
828 451.216572 473.127130 298.301524
829 469.604405 488.791744 51.450121
829 441.929142 469.893044 297.357371
830 463.808050 485.758686 51.256141
830 437.022143 467.360145 296.642834
831 454.473064 482.471433 49.602547
831 429.451104 464.366649 295.121903
832 448.852443 480.327596 49.209069
832 424.559214 463.184398 294.985808
833 441.579049 477.765672 49.148987
833 416.695912 459.705734 295.076348
834 434.139451 475.437191 48.954308
834 409.426269 457.577770 294.585693
835 426.148016 473.589716 49.166902
835 404.026027 455.923176 295.250371
836 418.584305 471.456615 48.365508
836 396.337632 453.217576 295.409844
837 410.243972 468.596785 48.776417
837 388.442546 450.239319 295.132472
838 403.916838 466.580938 50.004923
838 380.522937 448.431020 294.813248
839 394.696189 463.913144 50.110199
839 373.524840 445.945186 296.732743
840 386.566700 462.048800 50.451706
840 365.439727 443.803920 296.868633
841 378.349881 460.317613 51.994257
841 358.061497 441.477426 298.467865
842 369.714480 457.717890 51.404235
842 351.968695 439.110580 299.474009
843 363.116324 456.598098 54.888331
843 342.749189 436.421503 300.875724
844 355.760637 454.643935 55.801558
844 338.126456 434.456275 301.163808
845 345.073418 452.560714 55.957041
845 331.770851 432.759441 303.254656
846 337.357699 450.936974 57.574470
846 322.553380 430.153949 304.045962
847 328.958907 448.781407 58.210447
847 314.906804 428.278963 305.408512
848 319.952593 447.753536 60.443809
848 307.294960 426.459989 306.395768
849 313.492160 446.034634 59.978178
849 301.628364 424.414890 308.989338
850 306.625267 443.933914 63.595729
850 294.647333 422.350963 309.922743
851 298.032010 443.207461 64.365226
851 286.370587 419.904764 311.376745
852 289.143221 440.795836 65.503033
852 277.292558 418.661342 312.126016
853 281.775761 439.529841 68.541969
853 269.762762 415.964113 313.453573
854 270.560898 438.004193 68.409528
854 264.292444 414.076900 315.799581
855 263.003441 435.622207 71.024675
855 256.509770 411.402097 319.618225
856 256.955297 434.020893 74.828641
856 249.489871 409.138705 320.891059
857 248.088286 431.358322 78.308892
857 242.825214 407.115317 323.852650
858 241.864600 430.663749 79.748603
858 237.335734 404.743500 327.280922
859 229.810452 427.541250 82.107676
859 231.196568 402.989182 330.624299
860 221.979688 426.024227 85.667953
860 222.839166 399.589321 333.046934
861 215.182137 424.396515 90.501835
861 215.523668 397.070328 337.522069
862 205.348772 422.521959 93.714054
862 209.004125 395.031485 342.061981
863 197.706578 419.673044 97.697602
863 204.663957 391.933326 345.701784
864 193.722571 416.588571 103.612993
864 196.955938 388.198703 348.076139
865 183.603965 414.826246 106.464580
865 193.122579 385.796921 353.611359
866 182.530497 412.486642 112.075873
866 187.911185 381.347655 358.928652
867 173.162931 407.921121 116.569670
867 181.579464 378.874372 363.954699
868 170.736034 404.601618 122.436768
868 177.274478 375.040605 368.858621
869 164.856667 402.220016 127.916573
869 175.358569 370.799582 374.984892
870 153.708691 398.321676 130.713306
870 169.457799 367.763992 378.922070
871 151.319542 394.498415 138.331754
871 164.375900 365.405443 384.927193
872 150.384420 392.180120 144.992155
872 167.571710 360.442535 390.953950
873 141.948685 387.581821 148.542911
873 158.856012 356.501889 394.191434
874 140.633778 383.390573 155.441671
874 163.795326 352.343778 402.297275
875 141.171412 379.919325 162.113812
875 154.661467 348.204390 406.271369
876 135.555459 374.990104 167.203357
876 158.709397 343.101781 413.421765
877 131.849890 369.586580 172.106997
877 153.822234 339.577472 418.750050
878 134.941583 364.736787 180.540771
878 153.291412 334.712586 424.775601
879 130.447586 362.251303 184.670603
879 155.588704 329.775157 430.611349
880 131.223870 355.592467 191.086059
880 154.238376 325.203421 435.182090
881 130.364611 348.993245 196.242376
881 156.460848 320.308133 440.966577
882 131.208636 346.366140 201.502368
882 155.772654 314.718240 447.157282
883 133.438817 341.371866 207.960261
883 159.813968 309.204538 454.243035
884 135.704599 335.661176 213.692645
884 155.880961 304.955540 458.818821
885 138.175135 329.651780 220.922581
885 161.458632 299.696265 463.788123
886 139.508851 326.354254 225.842354
886 165.122097 295.220774 469.921745
887 140.616372 321.513305 229.481336
887 169.025961 290.949948 476.121193
888 146.667350 317.158095 235.333818
888 172.731354 284.245003 478.622122
889 152.313193 312.149348 240.150364
889 179.319754 280.163603 485.451867
890 157.205763 308.164973 245.096188
890 184.627917 275.323095 487.681033
891 161.915643 304.178455 248.291827
891 189.285624 271.233857 493.659690
892 168.992678 299.157942 253.095152
892 197.398098 266.316180 496.398350
893 171.730357 296.522682 255.579598
893 203.190217 262.305025 499.973989
894 176.332959 291.369008 257.786735
894 211.331362 257.640751 504.755102
895 188.284450 288.370094 261.798263
895 217.639521 253.214902 506.421386
896 197.508492 282.778008 264.882653
896 226.891448 249.235372 508.440493
897 208.828843 278.457837 267.768936
897 233.415980 245.109932 510.759706
898 219.302897 274.276387 269.897971
898 241.518936 241.211862 512.627607
899 228.791320 270.082513 272.006900
899 250.725518 237.527091 514.505234
900 237.317454 265.749431 272.137638
900 261.877339 232.062351 516.071095
901 248.956964 262.472124 272.327192
901 273.596899 228.931542 517.005386
902 259.276252 258.223123 273.439187
902 283.128140 224.805695 518.289088
903 274.824019 252.900234 273.896687
903 291.310394 219.845720 517.563716
904 285.255033 249.224112 274.135996
904 301.349070 216.506243 518.040887
905 293.853756 244.520749 272.349231
905 311.188989 213.082657 516.843220
906 305.302904 241.397960 271.162056
906 322.028262 207.778675 516.417362
907 322.817888 237.615276 272.904947
907 332.527804 204.727754 516.420680
908 327.943086 233.411932 268.935798
908 343.987982 201.984980 514.374201
909 344.096182 230.816747 269.190012
909 354.310551 199.392852 514.301063
910 352.979373 226.936815 267.733905
910 367.198595 195.769899 512.265514
911 365.716694 223.159150 266.466752
911 373.048416 191.118032 511.820754
912 378.373942 219.887109 265.300249
912 385.577744 188.291528 509.436361
913 391.025913 216.985754 263.501424
913 395.934611 185.238159 509.189840
914 404.698649 214.099916 263.168644
914 404.011219 182.276790 505.643525
915 414.028304 211.105408 261.682961
915 411.000013 178.969766 504.775188
916 422.815988 206.743123 257.842712
916 424.141062 175.826101 502.487982
917 432.562938 204.588993 254.787314
917 433.787523 173.404494 500.506555
918 442.333603 201.868180 253.412344
918 443.846276 170.751341 498.284256
919 455.649984 198.730200 251.101210
919 452.842943 168.400654 494.716714
920 469.333231 196.413529 249.154136
920 462.046458 165.612681 494.309270
921 478.572787 193.317085 244.937650
921 470.408975 161.395697 490.515343
922 490.037964 190.504625 242.518247
922 480.298766 158.796275 486.884239
923 498.075925 187.373091 238.870517
923 489.555673 156.745843 484.144290
924 508.683269 184.332704 237.466949
924 499.856810 153.998172 481.591559
925 519.753294 182.688590 234.013102
925 508.211569 150.787454 478.358902
926 527.965936 178.628217 229.463321
926 516.911277 148.107452 474.125444
927 539.586958 175.957925 226.484533
927 523.545104 144.754818 469.242649
928 550.244887 173.548638 222.686358
928 533.010992 142.751272 466.500534
929 559.711686 171.844321 219.137732
929 541.821814 140.070276 462.549023
930 568.424843 168.759529 214.719708
930 548.543694 136.731594 458.529629
931 574.404922 163.783600 210.187477
931 555.448682 133.011202 454.003655
932 583.856273 161.259544 205.158770
932 563.250870 130.512219 449.676955
933 593.490797 158.516874 200.745836
933 568.230854 127.455280 444.576106
934 601.083845 154.999891 195.675131
934 572.823838 123.765307 438.535971
935 606.969531 150.985083 191.039296
935 581.919479 121.796292 434.940032
936 616.241584 148.427494 187.316739
936 586.600293 117.747344 428.650146
937 621.494826 144.032992 181.269887
937 592.265754 114.323085 423.659341
938 627.287431 140.163925 175.156142
938 596.409434 109.424214 418.543081
939 631.353306 135.029944 169.972534
939 603.318766 106.789721 413.897074
940 638.640627 132.246742 165.887389
940 605.226844 102.859852 407.837274
941 641.149298 127.049625 160.989805
941 609.692771 98.575586 403.725409
942 647.697341 123.835273 156.426079
942 611.850510 94.835014 398.965558
943 652.424292 119.232942 151.938349
943 615.108981 91.104979 393.725497
944 657.742818 115.656126 147.338440
944 620.010295 87.037396 389.558653
945 659.763265 112.067708 142.154180
945 621.465702 83.173914 384.679916
946 660.600547 107.736589 137.980523
946 621.572889 78.971225 379.079801
947 664.366293 103.729662 134.434248
947 624.342428 74.967025 375.444690
948 663.711945 99.569334 128.983937
948 622.606745 71.852296 370.898660
949 663.738371 95.789464 125.024502
949 625.098341 67.217731 366.882699
950 666.660163 93.521269 122.495977
950 623.393659 64.050916 363.106477
951 662.026818 88.650489 117.824958
951 621.709462 60.174474 358.902733
952 662.039250 85.851809 113.896864
952 620.987142 56.391336 355.527689
953 660.280679 83.267101 111.175052
953 619.570293 53.241867 352.789545
954 660.149111 79.780213 109.042393
954 614.465628 49.543040 348.231427
955 658.350319 77.145983 105.971141
955 614.867206 45.392193 347.119073
956 653.157404 73.352950 103.325784
956 612.862339 42.739579 344.877666
957 651.642935 69.627174 101.164644
957 609.431555 38.026150 341.299261
958 649.205106 65.810375 98.927175
958 607.479345 33.652637 339.836051
959 646.321239 62.763170 97.058314
959 602.971363 30.719890 337.872049
960 642.040897 60.042670 95.450525
960 600.492773 27.912052 336.527675
961 636.703786 56.659562 92.991652
961 596.810436 23.249711 334.899860
962 633.155864 53.652122 91.361468
962 589.157249 18.947376 331.562689
963 627.416682 49.175338 89.192979
963 587.708683 15.545575 330.018734
964 622.556873 45.923002 87.193233
964 580.724521 11.281154 328.308522
965 622.653956 43.473163 87.664212
965 577.562414 8.230031 326.885994
966 615.663889 39.335686 84.937556
966 571.241357 4.124617 324.962452
967 609.061212 35.554224 82.956788
967 564.742136 -0.043814 323.374762
968 604.370894 32.529129 81.936553
968 562.523470 -3.365199 323.286808
969 599.999663 29.424532 81.818851
969 555.071790 -5.877756 321.877255
970 591.764062 25.367105 80.300777
970 550.357321 -10.430871 320.893643
971 585.856104 21.662553 80.162859
971 544.706084 -14.917271 319.703865
972 579.395385 18.062775 79.530936
972 537.689271 -19.229454 320.153116
973 573.584949 15.263530 80.191701
973 530.096617 -22.148099 320.143384
974 567.269657 11.527956 79.628985
974 524.655311 -25.417419 319.941815
975 559.533423 6.773761 79.058630
975 519.762782 -29.479997 319.123322
976 550.524145 2.663787 79.209151
976 510.001884 -33.565789 319.019077
977 544.013187 -1.918827 78.330815
977 505.008316 -38.580627 320.252172
978 535.450880 -6.340645 78.212922
978 497.211697 -43.348868 319.481871
979 534.656012 -8.868820 80.712825
979 490.417447 -47.578989 320.271798
980 525.643286 -14.319712 80.286437
980 484.818081 -51.296467 321.517828
981 517.315606 -19.663677 79.668805
981 478.269795 -55.690314 320.512870
982 511.068696 -23.072072 79.976630
982 472.073278 -60.262024 321.385253
983 502.552093 -29.428859 80.438976
983 466.088823 -64.538943 322.443687
984 496.527540 -34.843217 79.869893
984 456.888702 -70.021621 321.254715
985 487.487686 -41.094608 79.655533
985 452.278953 -74.982191 322.138262
986 480.155539 -46.669545 79.534104
986 445.972458 -79.382643 322.967933
987 472.140777 -51.988697 78.012021
987 438.469791 -84.090464 322.187136
988 466.610259 -57.517101 79.250660
988 433.466358 -89.684808 321.768017
989 459.844198 -63.059374 79.069425
989 425.303153 -95.177325 320.789386
990 453.997728 -68.870777 78.547041
990 417.856509 -99.355088 321.118822
991 445.096756 -73.539138 77.978138
991 412.763469 -104.713289 321.318971
992 436.352511 -79.300914 76.413342
992 401.055735 -110.183972 318.806707
993 428.592167 -84.932562 74.585053
993 396.222743 -115.092268 318.541025
994 426.829677 -90.852752 74.648339
994 389.573481 -120.019350 316.834571
995 417.985683 -96.829984 71.955810
995 384.362607 -125.415696 315.970688
996 407.982472 -103.282819 70.444005
996 376.247632 -130.730919 314.736524
997 402.843186 -109.282346 70.202157
997 367.547377 -135.777826 312.315312
998 393.914724 -115.459218 67.692526
998 362.269924 -139.808421 311.910110
999 387.956962 -121.381108 65.799233
999 358.206638 -142.701962 312.262005
1000 379.765720 -126.940862 64.337828
1000 351.452592 -147.932170 310.807963
1001 369.565149 -132.462214 62.961857
1001 347.844600 -153.100981 310.479971
1002 360.629528 -138.401409 62.510079
1002 336.807471 -158.126372 308.010662
1003 358.423923 -144.104804 62.536758
1003 330.549949 -163.297620 307.528985
1004 350.451726 -149.403188 62.267346
1004 328.551032 -165.045915 309.023039
1005 341.578369 -155.592423 62.532552
1005 320.946461 -169.240461 309.847525
1006 331.219310 -160.724798 60.103400
1006 312.024215 -174.386636 308.017837
1007 323.992210 -165.227940 62.469589
1007 307.087756 -177.057524 308.769953
1008 317.704241 -169.475130 62.270935
1008 303.061087 -180.086746 311.996010
1009 307.050175 -174.726285 63.457097
1009 293.779148 -184.554298 310.682307
1010 301.415346 -178.564416 64.369918
1010 286.966749 -187.920395 313.271054
1011 291.837940 -183.164608 67.296183
1011 281.423570 -190.417441 314.657764
