# Supplementary material for: Action Sport Cameras as an Instrument to Perform a 3D Underwater Motion Analysis
Source: PLoS One. 2016 Aug 11;11(8):e0160490. doi: 10.1371/journal.pone.0160490 (PMC4981397; doi:10.1371/journal.pone.0160490)
Supplement: S1 Supporting Information — S1.1_Calibration Quality > S1.1.1_Underwater > S1.1.1.1_Highres > S1.1.1.1.1_Calibration > File A. This is the BUNDLE_CameraParameters. This is the camera calibration parameters. File B. This is the Triad. This is the 2D coordinates of the waterproof orthogonal triad structure carrying nine spherical black markers. File C. This is the WandCalibration. This is the 2D coordinates of the wand structure carrying one spherical black marker. S1.1.1.1.2_Accuracy > File D. This is the Trial_1. This is the 2D coordinates of the first rigid bar test acquisition, carrying two markers at known distance. File E. This is the Trial_2. This is the 2D coordinates of the second rigid bar test acquisition, carrying two markers at known distance. File F. This is the Trial_3. This is the 2D coordinates of the third rigid bar test acquisition, carrying two markers at known distance. File G. This is the Trial_4. This is the 2D coordinates of the fourth rigid bar test acquisition, carrying two markers at known distance. File H. This is the Trial_5. This is the 2D coordinates of the fifth rigid bar test acquisition, carrying two markers at known distance. File I. This is the MotionSequence3D_Trial_1. This is the 3D coordinates of the first rigid bar test acquisition. File J. This is the MotionSequence3D_Trial_2. This is the 3D coordinates of the second rigid bar test acquisition. File K. This is the MotionSequence3D_Trial_3. This is the 3D coordinates of the third rigid bar test acquisition. File L. This is the MotionSequence3D_Trial_4. This is the 3D coordinates of the fourth rigid bar test acquisition. File M. This is the MotionSequence3D_Trial_5. This is the 3D coordinates of the fifth rigid bar test acquisition. S1.1.1.2_Lowres > S1.1.1.2.1_Calibration > File N. This is the BUNDLE_CameraParameters. This is the camera calibration parameters. File O. This is the Triad. This is the 2D coordinates of the waterproof orthogonal triad structure carrying nine spherical black markers. File P. Th [file pone.0160490.s001.zip › S1_SupportingInformation/S1.1_Calibration_Quality/S1.1.1_Underwater/S1.1.1.2_Lowres/S1.1.1.2.2_Accuracy/File X.txt]

0 291.837940 -183.164608 67.296183
0 281.423570 -190.417441 314.657764
1 187.019126 -197.849285 104.725825
1 209.815823 -188.045078 350.340980
2 191.574334 -210.079722 106.579946
2 218.691292 -198.263531 353.840916
3 194.035218 -217.665687 106.037647
3 223.684016 -204.113352 354.637261
4 199.115893 -226.500558 105.758218
4 227.186413 -211.033098 354.342786
5 207.006961 -234.097689 107.719054
5 231.102762 -217.935122 354.033442
6 211.152316 -241.375473 108.651203
6 242.989581 -224.040200 356.299095
7 223.639680 -248.531324 108.799292
7 247.020358 -230.191479 356.255464
8 227.910027 -256.465226 109.269338
8 252.090784 -236.899838 356.299707
9 237.337127 -261.958854 110.863722
9 258.399225 -242.011740 356.950300
10 245.471588 -269.463531 111.332762
10 265.803440 -247.718158 356.566206
11 250.625155 -276.574838 112.214614
11 272.965889 -253.236243 357.745072
12 261.661911 -283.815316 113.271620
12 282.937591 -257.946432 358.837951
13 270.747414 -287.774008 113.118825
13 291.229721 -262.203674 360.154182
14 278.079040 -293.969122 112.982876
14 300.091341 -267.066585 359.695240
15 291.348621 -299.477786 114.968307
15 308.261915 -270.087843 361.005592
16 298.287243 -304.413558 116.473997
16 313.926437 -274.687654 360.697778
17 312.111219 -308.623364 116.972049
17 328.343283 -276.929321 363.183520
18 321.974705 -312.333970 117.589573
18 330.749326 -280.724229 361.816130
19 331.335520 -316.870219 117.661258
19 341.560468 -282.234934 363.117971
20 342.698568 -318.772890 119.539761
20 352.132085 -286.453469 363.044239
21 348.573856 -323.622599 117.884070
21 361.297410 -287.676049 364.654707
22 361.788741 -324.944761 120.141061
22 371.007087 -288.901823 365.857949
23 373.118465 -327.244239 121.306068
23 376.623248 -290.257586 366.077708
24 381.759564 -330.460959 122.223516
24 384.174581 -292.969645 366.068756
25 389.617580 -331.561760 121.562799
25 394.117189 -293.895394 366.884308
26 399.453205 -331.992446 122.451442
26 406.496480 -293.960354 368.510733
27 411.826168 -332.055493 125.438344
27 413.786981 -294.231350 369.343540
28 424.526086 -332.142700 126.092188
28 419.782234 -294.861848 369.790554
29 435.376885 -332.335904 128.190371
29 429.002779 -293.425293 371.452348
30 441.920989 -332.850789 128.109648
30 437.271561 -292.166545 372.233756
31 452.847444 -332.275972 129.587732
31 446.843456 -291.109369 373.613259
32 460.577803 -331.560624 130.014139
32 453.895120 -289.682014 374.563615
33 474.155675 -329.543425 133.528534
33 459.310267 -287.962105 375.562632
34 479.977506 -326.705847 133.523563
34 468.008822 -285.421146 376.340172
35 488.578861 -325.808680 134.558346
35 472.371124 -284.220166 377.254687
36 499.423973 -321.813890 136.408955
36 482.959940 -279.709969 379.840076
37 505.531750 -320.420815 137.918897
37 486.626394 -277.306819 380.840598
38 516.316169 -315.815609 140.514766
38 494.392789 -274.604006 382.097697
39 523.185506 -313.543878 140.654895
39 501.487450 -269.750927 383.656784
40 529.307220 -309.881953 140.803821
40 503.866993 -268.400948 383.889351
41 536.494283 -304.813839 141.887950
41 509.489186 -263.379881 384.362090
42 542.688070 -300.551416 143.528750
42 516.236211 -258.546697 385.084839
43 548.117090 -296.584996 144.561273
43 520.458716 -254.467478 385.822328
44 554.087760 -291.405147 143.987012
44 525.427493 -249.855947 385.819660
45 559.620275 -285.613705 144.074432
45 527.502878 -244.713375 386.448648
46 563.410069 -280.364336 144.384719
46 527.935030 -241.067421 385.265626
47 567.234885 -276.734660 145.543437
47 531.581118 -235.786834 386.060219
48 570.956782 -269.700476 146.545921
48 530.874332 -229.530292 385.721059
49 575.371118 -264.092517 147.209357
49 534.627026 -224.797683 386.304977
50 577.551540 -257.537254 147.475675
50 539.056965 -218.656341 387.744866
51 579.016996 -251.233113 147.065605
51 537.514195 -213.272298 387.100672
52 579.422000 -245.782348 146.260878
52 535.704326 -208.475001 386.364251
53 578.368251 -239.099573 145.969606
53 534.712407 -202.916953 386.114536
54 579.213123 -233.544499 146.531137
54 534.299578 -197.361434 386.163673
55 576.108451 -228.727400 145.418265
55 532.046659 -191.626117 385.838948
56 575.497630 -222.329756 145.280561
56 529.323811 -185.923426 385.215531
57 571.092274 -216.464632 144.810413
57 527.181799 -180.273992 385.834027
58 569.545585 -211.020724 145.459287
58 523.604860 -175.188227 385.483580
59 559.020618 -206.426014 142.430152
59 519.790362 -168.883089 385.360819
60 555.183359 -201.104658 141.843662
60 516.474275 -163.533172 384.684286
61 551.344097 -195.862524 141.207618
61 510.660675 -159.235066 383.309248
62 545.367230 -191.270077 140.577254
62 505.331572 -154.189506 382.150525
63 537.630079 -185.561631 140.761891
63 496.405423 -149.731555 381.576209
64 532.058546 -180.358186 140.017763
64 491.686660 -144.403119 380.960302
65 521.869918 -176.487350 139.276672
65 485.948557 -139.462815 380.234296
66 515.490716 -171.930852 138.052891
66 478.876329 -134.637215 379.577916
67 506.948618 -166.192396 136.987764
67 471.049190 -130.416914 380.735910
68 499.000512 -161.369682 137.758097
68 464.497488 -124.887467 380.324345
69 487.678743 -158.173323 136.152919
69 457.661036 -119.519419 380.058876
70 483.384329 -152.411812 137.130485
70 450.204281 -115.173551 380.101446
71 471.733703 -146.393436 136.411339
71 440.749344 -111.233946 379.018271
72 461.128464 -143.806817 136.330746
72 433.695518 -105.379491 380.942788
73 453.676458 -137.981524 135.497847
73 426.424696 -99.888700 380.666974
74 443.326648 -131.572030 136.404604
74 413.890463 -96.586387 378.996045
75 436.523023 -126.299029 137.760537
75 406.519449 -90.940176 379.567582
76 420.259697 -122.874618 134.675968
76 398.983661 -85.047224 380.118912
77 414.512072 -116.618595 134.998260
77 390.176319 -79.763603 380.262337
78 409.297069 -110.599209 137.200024
78 383.367995 -75.387751 380.279926
79 396.555352 -104.279974 135.776442
79 372.523394 -68.977788 379.562642
80 387.117801 -100.121931 135.429109
80 364.878990 -63.077441 380.850483
81 372.512138 -93.820772 134.908416
81 358.103503 -57.316442 381.074585
82 367.789656 -87.984493 134.248459
82 346.672246 -50.498599 379.426010
83 355.396826 -80.914579 133.848645
83 338.494108 -46.293833 379.224375
84 351.052290 -73.924526 134.750172
84 326.995370 -39.629393 378.183921
85 339.227309 -66.756439 134.209581
85 322.809055 -33.155867 380.118048
86 332.480483 -60.418435 133.617646
86 314.753504 -26.240231 380.307772
87 319.909823 -53.137040 133.976336
87 307.484722 -19.497401 380.010147
88 314.263100 -46.863265 133.963772
88 301.728521 -12.610009 379.661315
89 302.515100 -39.298498 132.778062
89 288.803335 -5.150813 379.430473
90 295.131398 -31.433452 132.255963
90 283.897863 0.703399 379.034292
91 284.464665 -24.177773 133.469098
91 277.264027 7.150893 379.444477
92 277.211476 -17.180781 132.181897
92 268.480670 15.051355 378.940834
93 267.000666 -8.736135 132.829809
93 262.425502 22.319702 379.828228
94 262.116556 -1.509023 131.679986
94 253.057038 29.767723 378.627227
95 252.754171 7.651815 133.036422
95 248.338288 36.804124 379.452632
96 239.264127 15.418952 130.495885
96 237.728485 44.949534 378.706485
97 237.765906 23.658036 131.343541
97 234.414730 52.160946 379.718722
98 229.375719 31.649556 132.103112
98 223.601757 60.199882 379.182532
99 220.913106 39.579638 130.767291
99 217.548700 67.006221 378.873003
100 212.888491 49.329305 129.814001
100 214.533990 76.269597 378.512388
101 206.033316 57.934414 129.799010
101 205.622405 84.123537 377.827694
102 202.685593 68.148903 130.283868
102 205.751809 92.746227 379.585463
103 195.784413 76.132377 130.171517
103 197.763761 101.000457 378.200954
104 188.853385 85.492221 130.274714
104 192.974921 109.562851 377.866877
105 184.405731 96.022442 129.358482
105 184.503250 119.302747 377.193971
106 177.360355 104.439389 129.979934
106 181.206446 126.712361 378.036209
107 172.021134 113.387181 129.675013
107 179.861322 135.222106 378.423550
108 169.444978 124.242271 129.074635
108 172.318110 144.564339 377.326892
109 168.476537 132.238096 130.556936
109 172.757222 153.970588 377.714562
110 158.427718 141.635375 130.215835
110 168.474082 161.159782 377.552175
111 155.543251 151.181510 129.522644
111 161.090508 170.752561 376.182705
112 152.379059 161.890564 129.303491
112 163.547327 180.576987 378.650612
113 144.394803 170.038493 128.757011
113 158.571261 189.377000 378.045533
114 143.939395 178.879231 129.597908
114 154.289647 198.130269 377.634389
115 142.519007 189.825680 129.862344
115 156.909756 207.348641 378.237447
116 134.626502 198.474857 127.608737
116 154.882695 215.899128 378.675534
117 134.897960 208.458333 129.172864
117 149.007907 225.175763 378.165681
118 133.942234 217.693141 130.319709
118 148.579533 233.424766 379.183089
119 133.236112 225.792780 130.714577
119 150.218021 243.037568 380.210520
120 127.549948 235.285198 129.176651
120 142.780883 251.519379 378.966687
121 130.975879 246.691618 131.883375
121 143.823834 261.240875 379.517841
122 128.723985 253.984431 131.941615
122 146.721180 269.925082 380.693259
123 130.942804 264.385656 133.455044
123 148.499548 279.110903 382.636800
124 126.327022 274.650829 133.036526
124 149.456730 287.595803 383.550250
125 127.707462 283.602857 134.392600
125 143.212792 297.450982 383.027309
126 130.109111 293.405304 135.574444
126 145.487097 306.359234 383.592321
127 125.324833 302.724355 134.960456
127 147.183086 314.862323 384.319718
128 125.515951 313.226185 135.730557
128 149.616202 323.325548 384.565425
129 127.577426 322.027787 136.643829
129 151.200389 332.193430 385.267817
130 130.223739 330.997200 137.760841
130 154.718667 341.420408 386.361817
131 134.868462 340.012912 138.996703
131 154.936324 348.586033 386.553045
132 135.123569 348.420577 138.711082
132 160.617729 358.161640 387.398562
133 140.895823 358.179584 139.761438
133 163.089234 365.912029 387.573331
134 144.364138 366.374341 140.456041
134 162.859430 372.908772 388.233045
135 147.426706 374.573426 140.445492
135 169.577435 382.847004 387.383382
136 151.468857 384.278494 140.503234
136 170.357677 390.646282 385.964005
137 153.072544 392.026437 140.342193
137 173.400040 398.725580 386.828969
138 153.142803 399.577481 137.838617
138 176.607452 406.260839 386.624364
139 157.869747 408.073802 136.850780
139 185.846999 413.406805 386.639869
140 163.371058 416.586253 135.929320
140 189.825870 419.681032 385.949642
141 165.112182 424.045398 135.265502
141 195.691521 428.224188 384.680275
142 181.119368 431.398300 138.155541
142 203.380299 435.044457 384.460174
143 182.886750 439.055672 135.716277
143 209.766100 440.684724 385.024862
144 189.573383 448.162908 135.286243
144 212.896072 447.567942 384.415640
145 198.576800 455.649168 137.070311
145 221.655118 453.957827 384.389223
146 205.913226 462.482980 135.008169
146 227.548561 460.174581 383.163132
147 214.112775 471.043116 136.437642
147 236.205224 466.892630 383.910898
148 224.249980 475.790040 136.294136
148 244.345757 472.696464 385.112246
149 229.590388 483.235351 136.698398
149 253.189584 477.347361 386.258952
150 243.851579 488.432933 137.722530
150 261.825481 482.847752 386.417731
151 252.449609 494.517553 137.807466
151 270.146977 486.756928 385.615694
152 258.930866 499.991817 137.610783
152 277.719781 492.027333 386.048869
153 272.335153 505.097361 139.104139
153 288.975361 496.332484 388.331751
154 279.472681 509.997592 138.770555
154 296.583808 501.403291 388.088911
155 293.572270 515.418181 141.352958
155 304.684669 504.181059 388.391988
156 304.000440 519.933006 142.790714
156 314.496334 508.223915 388.682138
157 310.193651 524.537327 141.426179
157 323.769739 511.659563 390.119319
158 320.822889 528.211522 142.334742
158 333.854174 515.661960 390.230249
159 333.675519 532.173632 143.699564
159 343.232002 517.925686 390.787746
160 343.578607 535.492561 142.952616
160 354.060081 521.058638 391.588565
161 355.544817 539.451122 145.424724
161 365.377889 523.939617 392.929254
162 367.478783 542.906181 144.224634
162 376.861651 525.776629 393.533367
163 380.820724 544.792562 147.167522
163 386.422052 527.726381 393.515823
164 390.913108 546.980561 145.563024
164 398.361739 530.593503 394.138001
165 403.639614 548.661800 147.810684
165 406.058546 531.051006 394.379515
166 415.408152 550.804162 146.948662
166 418.144654 532.273685 394.970820
167 425.909362 551.691309 148.318450
167 428.720581 533.201898 395.704025
168 441.080626 553.022310 149.610193
168 437.667891 533.448358 395.614639
169 452.181515 553.891748 150.231424
169 450.355126 533.882430 396.951160
170 465.430261 554.376105 150.472911
170 460.215706 532.740695 397.567846
171 477.552804 553.707739 151.955609
171 473.680990 532.787165 397.794695
172 491.457762 554.077992 152.053613
172 482.219597 532.262905 397.542656
173 501.526466 551.921433 152.857062
173 496.978578 531.470141 399.194330
174 517.092093 552.051890 153.404996
174 503.886873 529.690962 399.035444
175 529.175735 549.559770 154.807176
175 515.465071 528.300298 400.051025
176 538.367749 546.985698 153.971866
176 527.080103 527.145349 400.437347
177 556.324843 545.752859 156.399188
177 538.816209 523.689257 400.491943
178 566.247248 542.889216 156.785746
178 546.072578 521.564299 401.268575
179 577.864699 539.625659 156.564092
179 558.414435 518.172130 401.462306
180 587.783247 536.281617 156.605354
180 568.861203 514.328568 401.896202
181 599.266488 532.134319 157.076510
181 581.320141 510.395114 402.572748
182 614.510528 527.636185 158.498439
182 589.174881 506.724786 401.899193
183 626.095630 522.183687 158.649832
183 602.598103 502.457079 403.283251
184 637.933165 516.511729 159.096472
184 610.634540 496.719924 402.806545
185 647.527962 510.725311 158.467747
185 619.371540 492.440270 402.584445
186 659.673357 505.298935 159.427778
186 626.246046 486.402215 401.239811
187 669.750230 497.993321 158.838925
187 636.675193 480.465134 402.767292
188 682.329649 492.319540 160.168270
188 644.261784 475.284270 401.138627
189 689.642750 484.501451 158.573909
189 654.536938 468.990737 401.943817
190 699.216669 475.881622 158.687033
190 662.857336 460.792933 401.325472
191 707.580188 467.410455 159.559142
191 668.956349 455.261517 401.647164
192 716.850732 458.620184 159.113631
192 677.375469 447.218647 400.654186
193 727.448309 450.309560 160.002662
193 684.859623 439.613721 401.109522
194 735.894685 441.385710 160.478497
194 689.717585 432.759528 401.134619
195 742.862941 432.353584 159.974187
195 696.702557 423.895703 400.760323
196 748.676897 424.178452 160.475036
196 701.211517 416.613806 401.467742
197 757.571019 413.148248 161.114796
197 709.065027 407.834559 402.804481
198 763.369622 403.210059 162.073187
198 714.027811 399.770647 402.128257
199 771.627158 392.931754 162.462527
199 718.292980 390.383027 402.063451
200 775.569624 383.069849 163.000378
200 721.779056 382.049783 402.288034
201 783.530704 372.235814 164.859807
201 725.713864 373.905691 402.686341
202 785.739638 362.722458 163.738786
202 729.500758 365.927556 402.810766
203 791.374099 352.652887 164.999811
203 731.407827 357.231754 402.376619
204 796.142352 342.631265 166.491461
204 736.082708 347.603384 403.302746
205 799.301138 331.571611 166.627724
205 737.961638 338.584880 403.982256
206 802.702851 320.734486 167.087591
206 739.808498 329.996007 404.433955
207 806.257772 310.001716 168.096401
207 738.721063 322.047500 404.639419
208 808.036865 299.701083 169.125232
208 740.316282 311.835310 404.388969
209 809.065548 289.580784 169.988430
209 740.284038 304.477309 405.301607
210 807.973345 279.098764 170.311244
210 739.364638 295.242805 404.773072
211 808.653521 268.235964 170.564485
211 739.424447 286.787904 404.883674
212 806.548451 258.496314 170.918397
212 736.415600 278.952345 404.529747
213 806.195681 247.605064 172.179007
213 733.594324 270.533160 404.765834
214 801.033610 237.392437 171.042608
214 729.980834 262.231942 405.060463
215 798.272379 228.262631 171.174594
215 727.172700 254.561186 404.450412
216 791.130961 218.028194 170.124320
216 723.006896 246.641208 404.561686
217 788.980982 210.033241 169.915125
217 718.995044 239.567171 403.649746
218 786.770350 201.398691 170.423581
218 712.109842 233.716317 402.870844
219 780.158112 192.841824 170.452729
219 710.064721 226.895635 402.920815
220 774.275858 184.175913 169.258477
220 700.834518 221.136179 401.214211
221 765.716838 177.893680 168.366025
221 697.500345 215.577516 400.739323
222 762.033936 170.638659 168.395405
222 690.522168 211.195068 399.613009
223 753.801822 165.432611 165.946174
223 683.870227 206.696577 398.568258
224 749.885052 158.689900 167.623477
224 677.023240 202.964455 397.684594
225 740.744136 153.756121 165.622977
225 669.025932 199.236037 396.721075
226 732.047589 148.488052 164.631777
226 662.002007 195.410468 396.039662
227 724.671658 144.771966 163.424654
227 655.382625 192.947574 394.698029
228 717.805669 141.828695 164.084142
228 648.155849 191.164044 393.848670
229 708.096947 138.742342 162.314515
229 638.080827 189.211507 392.624321
230 696.982893 135.858908 161.062858
230 631.161087 187.028046 393.122407
231 691.468992 134.000866 161.976263
231 621.337236 187.133451 392.368119
232 678.480916 132.261998 159.379084
232 613.376912 185.788827 391.188677
233 671.391288 130.598145 160.520975
233 602.928056 186.007920 391.997726
234 660.454222 130.722180 160.229902
234 596.653919 186.315705 391.474561
235 653.122299 130.099416 160.429449
235 585.626085 186.736963 390.330037
236 642.474739 130.045626 160.759942
236 577.314267 187.151626 391.136634
237 633.433899 130.780148 159.351096
237 567.050381 188.387100 390.707749
238 621.875514 130.820421 160.431974
238 556.078243 189.481322 390.809226
239 611.449720 132.197599 159.758619
239 548.033756 191.314692 390.914911
240 600.939045 133.960462 160.095070
240 540.630604 192.899205 391.956145
241 593.445622 135.450550 160.993459
241 528.830094 195.436280 391.321050
242 581.540913 137.054016 160.821202
242 520.890071 197.286878 392.144477
243 573.164922 139.250093 160.684636
243 511.722272 199.657940 392.042331
244 561.250304 141.515666 161.765060
244 501.929160 202.433711 392.609704
245 549.757639 143.921495 159.924623
245 493.876538 207.336473 393.199606
246 538.969701 145.653194 160.011397
246 487.117807 209.279022 393.729800
247 528.526540 149.241517 159.550158
247 473.043343 212.817032 392.856724
248 520.240364 152.688022 159.425843
248 463.554302 215.593513 392.297366
249 510.954516 156.554754 160.317546
249 457.225258 220.609072 392.162298
250 500.949907 159.260868 159.348810
250 445.171966 224.136033 390.836925
251 489.192768 161.892429 157.266708
251 435.931057 227.520639 390.249455
252 481.448206 167.053174 158.358020
252 429.668720 233.166233 391.820372
253 468.498631 171.359203 156.809955
253 421.295487 235.886246 390.648759
254 458.322781 174.458476 155.070216
254 412.659108 241.314522 389.948317
255 452.952423 179.657273 155.719532
255 402.853155 245.372374 388.917005
256 444.245640 182.770503 155.361539
256 391.814633 248.850017 388.053903
257 435.039034 188.961733 154.332756
257 386.379597 254.355869 388.875652
258 421.655435 192.734452 151.828592
258 377.452948 258.091084 387.647389
259 415.130569 197.785850 151.514821
259 366.206285 265.271774 386.478923
260 407.743900 201.666218 151.675322
260 356.775621 268.724886 384.361719
261 402.446049 206.778414 151.888080
261 351.703929 274.815033 384.405202
262 391.483511 211.570696 150.708512
262 347.982154 279.875303 384.398224
263 380.827566 217.645242 148.928601
263 336.141270 284.780236 383.232871
264 372.038363 222.307511 147.259967
264 329.799968 290.974524 383.082296
265 366.554967 228.452308 148.742708
265 319.232567 295.986962 382.260933
266 351.680195 233.134226 146.251768
266 314.858820 301.475880 383.644472
267 346.981326 239.201864 146.655302
267 305.388501 305.882054 382.229135
268 340.314362 244.016552 146.767646
268 300.038438 312.401965 382.389726
269 335.101261 250.043814 148.097901
269 291.061834 317.860854 382.336875
270 321.453454 256.572965 147.335649
270 281.529025 323.376763 382.386437
271 313.836061 261.782653 146.335406
271 278.085670 329.784793 383.758128
272 307.913364 266.900062 148.227231
272 271.024765 334.552996 383.925741
273 296.430450 274.223569 146.636737
273 262.870822 341.773101 383.875146
274 288.765626 280.037632 147.695915
274 253.240074 347.680696 384.640492
275 281.999387 285.282025 148.179550
275 246.500891 352.796218 385.124396
276 275.394879 290.245763 150.147157
276 240.331989 358.673388 385.541309
277 265.799956 298.019239 148.744195
277 237.295095 364.592744 388.103465
278 255.969984 304.574553 149.981583
278 226.711259 370.756011 387.476796
279 252.822314 309.849679 150.643019
279 219.220524 376.435833 388.548400
280 244.929093 315.790064 151.971843
280 214.339029 382.798233 389.531181
281 237.367276 321.799238 152.862423
281 206.530580 388.443510 390.833261
282 227.848829 328.735873 153.980716
282 199.429284 393.889942 391.461064
283 220.952928 334.445772 153.437257
283 194.567982 399.455773 391.999955
284 215.524825 339.968782 155.970602
284 188.277223 406.492310 394.299816
285 207.235586 345.173892 155.266328
285 179.140905 412.808357 393.877403
286 196.435815 354.359245 155.581916
286 170.132396 418.527648 393.996479
287 196.069335 360.427003 158.201279
287 166.921466 424.977239 396.316289
288 188.581161 367.930553 159.456364
288 160.911782 431.109333 397.785393
289 180.678260 373.663077 159.590424
289 154.906229 437.945255 398.931249
290 171.197231 380.594268 159.826987
290 146.820987 444.385900 398.255455
291 165.863358 388.104208 160.727649
291 141.566940 452.160155 400.784838
292 159.352960 394.849140 162.420273
292 135.530604 458.296789 401.917497
293 153.665967 400.953841 163.283138
293 130.628307 463.948674 402.026624
294 139.180511 408.582207 163.212073
294 123.160687 471.250732 405.080690
295 137.209769 415.697634 164.062884
295 117.717926 478.309212 405.883142
296 133.238419 423.310914 167.179423
296 112.209821 485.896943 406.744951
297 122.447788 432.625445 166.874238
297 107.907428 492.612714 407.802740
298 117.339019 439.363634 169.569398
298 99.126117 498.840623 410.471325
299 111.511255 448.475932 169.364741
299 91.006513 508.120872 409.811516
300 102.359595 455.974235 171.031351
300 86.061148 514.463397 414.371338
301 97.448085 463.587047 173.439803
301 83.527063 521.977962 415.171668
302 88.586074 473.266397 175.205832
302 75.128305 530.693878 417.699743
303 80.117343 479.775832 177.447414
303 71.289060 538.720472 419.538176
304 68.100321 488.913936 179.209186
304 66.672020 546.392133 423.409708
305 67.102337 496.962897 184.108526
305 55.616199 553.982959 425.087352
306 61.842920 504.571407 186.927960
306 48.630213 561.779552 427.188164
307 52.874656 513.167022 189.324269
307 45.435753 568.384604 431.492306
308 48.545409 521.350436 192.610606
308 39.652788 576.845945 433.426449
309 34.682259 527.425939 192.225247
309 32.236773 585.391934 435.769719
310 27.080036 535.737517 194.346858
310 30.715534 592.566696 437.369082
311 24.330847 543.095867 197.689621
311 28.092624 599.970324 441.697383
312 17.587917 549.573175 199.148036
312 18.731270 608.978043 441.398378
313 10.728670 555.948064 200.647043
313 10.600832 615.144113 442.976955
314 5.452244 563.025353 203.044214
314 6.572498 622.219847 444.212821
315 -4.039055 572.487305 204.115498
315 4.698291 628.761140 448.058228
316 -8.296424 579.243457 206.177290
316 1.289542 636.656548 448.613976
317 -11.898442 585.459645 207.541749
317 -1.972373 643.808915 449.326617
318 -19.678075 592.158357 207.890200
318 -4.015929 652.007491 451.548958
319 -21.306119 599.692093 208.375808
319 -10.034845 660.173948 451.294019
320 -25.375548 608.159039 209.839533
320 -13.899054 667.325959 451.624303
321 -31.249865 616.694467 208.199836
321 -15.888295 673.853741 451.663710
322 -32.001715 624.397655 209.081066
322 -17.691477 681.241550 451.263688
323 -33.991377 632.661544 208.655355
323 -15.578145 689.322381 450.669574
324 -37.112248 641.021725 206.728670
324 -18.149823 697.967215 448.822449
325 -39.040685 648.581433 205.814614
325 -17.727697 706.206968 448.023337
326 -43.524292 658.417975 201.702624
326 -14.762037 712.377354 447.035724
327 -43.860794 666.139085 201.411897
327 -20.004272 722.166654 443.687443
328 -39.627951 674.678347 198.510230
328 -17.817447 728.745676 441.969674
329 -36.805147 683.550675 197.717300
329 -19.984818 737.008921 439.821734
330 -34.400974 691.415268 195.888228
330 -20.776926 745.270107 437.691447
331 -45.219631 702.966056 190.528454
331 -18.084775 753.644284 435.305770
332 -38.162281 711.954588 190.433852
332 -9.232230 761.935816 435.624428
333 -34.136156 721.329300 190.090458
333 -10.436917 770.336941 432.812868
334 -38.060917 730.911333 186.096648
334 -11.314406 778.700869 432.086146
335 -33.425704 741.715983 186.279866
335 -12.745695 788.690565 430.982325
336 -32.387337 750.979833 186.488751
336 -7.400323 797.522990 430.259569
337 -28.291232 759.901555 184.751118
337 -3.706727 805.674715 430.124217
338 -29.732654 771.875369 182.030388
338 -1.833419 813.797334 428.261669
339 -28.461249 782.116078 181.458369
339 1.508193 824.702550 427.613413
340 -24.466844 793.507512 179.811967
340 -1.182820 834.170101 425.900308
341 -20.310480 803.484441 180.121361
341 7.284515 842.728648 426.516412
342 -15.976113 813.519954 180.427495
342 9.195197 850.876541 425.409301
343 -14.538773 824.115529 177.173000
343 13.108857 859.212706 424.709828
344 -13.222286 834.698819 176.505844
344 17.623401 868.193364 423.448865
345 -4.564440 844.986759 176.109953
345 17.293599 877.880128 421.274557
346 -9.129898 856.794339 171.575426
346 22.932605 888.501067 421.134275
347 -2.512518 869.022733 173.512370
347 27.396748 896.598844 420.625744
348 4.285996 878.541106 171.801040
348 30.261868 904.565688 418.287067
349 4.813785 889.631383 170.643459
349 31.063733 916.502135 417.527979
350 4.689917 900.737926 167.255677
350 33.276743 924.517144 416.059393
351 8.391121 911.277108 165.799950
351 40.018556 933.498755 415.219938
352 11.864897 924.320441 165.558479
352 40.112024 942.571295 414.327210
353 11.758475 933.261369 164.093994
353 43.157197 952.690161 414.297986
354 15.874926 946.866092 162.970933
354 49.614203 962.026404 411.111943
355 22.255304 956.820954 163.099611
355 48.534721 971.594256 409.856383
356 25.726545 969.695031 162.898474
356 54.281676 982.041136 410.537037
357 22.193432 981.939071 158.875882
357 62.196431 991.266125 411.218235
358 30.313924 993.422974 160.303527
358 61.983782 1001.802766 409.380514
359 35.263084 1006.260638 161.067380
359 67.214857 1012.361077 409.720090
360 36.433976 1020.064709 159.843487
360 70.172712 1020.625394 408.822154
361 46.171448 1030.150106 161.860083
361 73.313056 1032.271476 409.180206
362 48.015885 1042.403600 161.251667
362 77.324823 1041.121743 407.715586
363 44.801943 1055.674165 157.521038
363 82.773331 1051.700637 407.666071
364 55.312027 1065.361569 160.461815
364 87.660477 1062.256333 407.943067
365 58.386181 1078.367193 159.597442
365 95.000223 1070.561788 408.289155
366 58.032749 1089.547229 158.153071
366 97.627119 1081.305787 407.563537
367 64.705685 1101.259950 158.719346
367 99.700545 1090.676105 407.170758
368 68.735546 1113.983101 158.206596
368 104.474456 1100.386496 407.520044
369 75.552442 1124.840968 159.464898
369 109.511407 1107.440009 408.627632
370 83.246418 1136.360618 160.124450
370 113.572037 1118.743715 407.028052
371 90.132914 1145.678419 160.504993
371 123.837791 1126.681379 407.368584
372 89.628379 1156.834415 159.586868
372 128.563415 1134.040115 407.718850
373 100.444082 1165.775424 161.733963
373 138.765965 1143.829351 408.972027
374 102.798665 1177.355971 159.402314
374 139.010371 1151.466194 407.045154
375 110.232639 1185.521818 160.717419
375 149.508141 1158.791194 407.744004
376 122.676940 1194.575001 162.605933
376 154.457566 1165.327440 408.502198
377 132.829128 1203.522832 162.850442
377 161.676622 1173.106129 407.745230
378 135.175253 1211.079502 161.448934
378 172.935278 1178.263493 407.866334
379 146.860426 1218.939819 162.194632
379 178.907549 1184.418076 407.716152
380 154.057653 1225.338808 161.536261
380 190.060706 1189.593893 408.589284
381 167.535792 1231.946889 162.292434
381 198.188744 1194.919267 407.806872
382 172.122167 1238.611955 162.158336
382 208.202127 1200.181873 408.539997
383 188.257454 1245.171972 162.405908
383 218.523202 1205.021565 407.632950
384 196.952771 1249.768835 161.773936
384 227.783567 1208.621707 407.742359
385 211.499774 1254.294111 162.711106
385 236.591874 1212.321372 406.515817
386 219.763174 1258.386082 161.788309
386 247.729131 1214.919568 406.085334
387 231.530810 1261.107616 160.570970
387 259.140464 1218.070823 405.053451
388 245.409575 1263.683900 161.160449
388 271.015208 1219.390389 405.092830
389 259.628735 1266.252712 159.887742
389 279.790762 1222.020088 403.535036
390 269.175470 1268.157155 158.178596
390 291.843577 1223.091711 403.105662
391 283.643877 1270.106541 158.613599
391 304.147229 1224.510239 402.953892
392 296.080562 1270.916169 156.901331
392 315.741758 1224.558177 400.916728
393 309.286119 1271.578061 155.650048
393 329.410633 1225.228438 400.833324
394 320.013845 1272.491875 153.132988
394 341.462943 1223.638946 398.862424
395 338.852502 1270.665443 153.476498
395 351.021931 1223.639519 396.257570
396 353.719866 1270.107233 152.085065
396 367.839207 1221.017441 396.995076
397 370.750422 1267.449525 151.403869
397 376.938869 1219.952858 393.719336
398 381.496329 1265.967949 147.913280
398 389.189450 1217.557713 391.219343
399 394.860439 1262.938727 146.959711
399 400.123786 1215.947081 391.048683
400 413.087060 1258.403057 147.193816
400 411.518193 1212.300621 389.626109
401 425.460036 1254.512512 146.056917
401 426.010444 1208.716939 388.630841
402 437.862670 1251.951786 145.228624
402 441.235895 1204.915431 389.640503
403 452.221889 1247.731110 144.359204
403 451.958417 1200.997180 388.585661
404 466.105997 1241.256964 144.241245
404 459.336930 1196.938273 387.349096
405 479.432083 1236.867018 144.906797
405 470.764613 1192.258695 387.326622
406 494.249980 1230.874628 145.189012
406 484.053869 1187.063938 387.644497
407 505.128503 1225.378571 143.631802
407 495.786109 1181.867491 387.690172
408 516.909129 1218.877940 143.724989
408 506.247263 1176.682674 388.002923
409 529.927722 1211.003979 144.241154
409 515.114042 1171.738784 386.554275
410 543.920258 1203.915321 144.708224
410 526.528389 1164.922860 387.182374
411 555.611321 1196.962619 144.849903
411 537.210946 1158.363674 388.745651
412 568.760004 1188.446450 145.387526
412 546.031743 1152.506943 386.328211
413 576.269248 1181.722535 143.194597
413 554.284960 1144.554323 387.784489
414 588.881440 1172.794751 144.741836
414 563.611690 1138.726194 388.100156
415 601.270745 1164.159020 146.383470
415 574.129165 1131.715841 387.422943
416 608.892075 1156.948465 143.829499
416 580.129165 1124.184284 387.426200
417 620.940796 1146.566769 146.355065
417 588.015700 1118.507552 387.807476
418 632.820404 1138.294082 145.312752
418 595.690858 1109.537857 386.654443
419 641.374803 1128.070490 146.285206
419 606.609970 1101.743744 387.456115
420 648.167761 1118.075903 144.705917
420 609.598159 1094.491416 386.704525
421 658.256829 1108.032476 144.950561
421 619.086609 1085.192849 386.646809
422 664.789910 1098.347871 145.546796
422 629.224255 1076.362590 386.793531
423 671.622780 1087.642345 143.906750
423 632.177964 1068.750621 385.829571
424 676.635124 1077.152496 143.232533
424 636.848072 1060.131053 385.712644
425 684.139265 1066.225409 143.688540
425 643.585947 1050.844420 386.986875
426 690.496107 1055.048604 145.002953
426 644.184521 1043.253130 385.484159
427 697.915888 1042.371668 146.253308
427 648.902911 1034.225759 385.854076
428 700.080883 1031.497740 145.148210
428 654.554259 1024.677525 386.558882
429 703.833073 1020.627844 146.300640
429 655.947145 1017.464969 385.998205
430 706.020556 1009.802069 145.889845
430 658.344585 1008.086850 386.391670
431 707.608046 998.758059 145.978169
431 657.978935 999.065707 386.488149
432 709.762585 987.732249 145.752611
432 660.956815 991.379319 387.261392
433 710.687697 976.215689 146.041930
433 661.243377 983.073964 386.393839
434 714.804116 966.104316 146.830801
434 659.355351 974.477448 385.769774
435 713.267543 955.186540 145.991872
435 661.585974 965.477697 385.761652
436 711.603152 944.274709 147.394549
436 662.089130 957.906494 386.215876
437 711.207649 936.164089 147.224316
437 660.969039 951.393148 386.401690
438 708.895144 925.899093 146.900323
438 655.768357 943.982631 385.325185
439 705.973742 916.673208 147.200659
439 657.742828 935.867621 387.293239
440 707.026390 907.083755 148.513743
440 657.415868 928.680135 387.547798
441 701.427073 898.552615 147.252600
441 655.536862 923.202379 387.538986
442 702.262505 890.301290 148.681377
442 649.300599 915.935258 386.729745
443 696.727151 881.174050 148.225564
443 646.952141 910.610962 387.646027
444 691.857305 874.211442 147.620043
444 642.968252 905.578045 386.606553
445 687.050114 866.789993 147.913659
445 638.366946 901.225323 386.997315
446 682.721124 860.536203 148.063418
446 634.240481 895.197499 386.133427
447 675.289762 854.407253 146.321393
447 626.494160 891.576776 384.527234
448 671.362950 848.863967 147.148552
448 625.426912 887.074822 384.772039
449 661.764541 842.841066 145.449931
449 616.645995 884.040909 384.435913
450 656.922016 837.641234 146.822836
450 613.149828 880.114232 384.390719
451 650.319670 833.613195 146.185178
451 607.113324 877.165936 383.425799
452 643.216217 829.380948 146.451760
452 600.356988 874.737198 384.126824
453 634.582031 824.226268 145.346012
453 592.482833 872.837622 383.691157
454 624.987585 821.806771 143.970668
454 583.991084 870.937420 382.300847
455 618.616133 819.255218 144.930049
455 576.277649 869.143524 381.239641
456 610.443503 817.463994 144.207206
456 571.227448 868.490703 381.074255
457 603.113733 816.124387 143.917042
457 562.699863 867.969100 381.596933
458 594.199868 814.270480 143.132059
458 553.294350 867.495399 380.010210
459 584.222366 813.662778 142.800925
459 547.742440 868.590910 380.080233
460 577.009049 814.545912 143.837026
460 540.358860 868.767516 380.930273
461 567.709954 813.333065 144.572739
461 530.741002 869.984846 380.973091
462 556.643917 815.803528 144.414241
462 522.841862 873.469034 380.946006
463 546.014726 815.905426 144.897752
463 515.662875 873.794134 382.854562
464 540.110916 818.059963 147.117728
464 503.703423 876.167774 382.428188
465 529.172915 820.686328 147.018805
465 495.770421 879.769522 383.999831
466 516.914463 822.716297 147.810164
466 490.448827 881.966176 385.281756
467 511.287815 824.419112 149.457219
467 482.981015 884.477771 386.604537
468 503.100425 827.655343 150.365944
468 473.697069 888.630272 386.904007
469 494.160083 831.526003 151.888139
469 465.877194 892.210159 388.140285
470 483.861347 835.666790 150.176933
470 458.389739 895.619928 389.051211
471 475.747042 839.444049 151.796358
471 448.717060 900.359807 389.578797
472 468.699265 844.617196 152.210808
472 440.431416 904.739897 388.652125
473 459.803137 848.949984 151.901372
473 436.546138 909.884898 390.604498
474 452.952732 854.267845 152.360694
474 428.962184 914.455422 390.742802
475 442.044245 860.048380 151.712542
475 421.707082 919.197810 391.614634
476 434.174923 865.902791 152.038429
476 414.148663 924.405158 390.928702
477 427.143627 871.466220 151.993574
477 405.833025 930.540613 391.139628
478 418.914866 877.374147 151.760609
478 402.985931 935.724209 392.166362
479 411.634187 882.798991 151.011653
479 392.408944 943.057736 391.121757
480 402.118450 890.323924 151.696868
480 384.856392 948.824350 389.894596
481 396.400067 896.868550 151.104214
481 381.179872 954.134694 391.641435
482 388.792539 904.204999 149.834205
482 373.114366 959.940782 391.445864
483 380.569021 910.146009 149.709030
483 366.425907 966.737360 390.238443
484 377.116969 918.348295 149.868089
484 360.506344 973.142784 389.520582
485 369.017837 924.719663 149.182787
485 354.296423 980.071382 389.465328
486 360.278908 932.231593 147.741717
486 347.880106 986.507019 389.400634
487 352.584029 940.057500 147.370982
487 343.037428 994.195285 389.436856
488 348.183533 948.160874 146.812923
488 334.674138 1001.522952 388.064082
489 339.739380 955.578801 145.397239
489 329.901085 1007.749193 387.507444
490 333.285713 964.428867 144.839463
490 325.497511 1016.382359 387.092742
491 329.196847 970.701501 144.381022
491 320.000326 1023.350272 386.290608
492 321.709448 980.832430 142.472709
492 314.282159 1029.861106 386.693311
493 316.960313 987.571898 141.268986
493 308.208401 1038.228189 385.278259
494 308.027409 998.437802 140.924759
494 304.741134 1044.361027 384.706036
495 307.185374 1005.425534 141.068146
495 299.646583 1053.039650 384.492794
496 296.688539 1014.737459 138.022835
496 292.745025 1060.443567 383.017083
497 291.979126 1023.918534 137.192734
497 288.516094 1067.674871 382.026346
498 288.308932 1030.766245 136.883526
498 283.503603 1075.365257 381.827603
499 284.621322 1040.183544 137.252427
499 278.639885 1083.935446 381.220293
500 276.404095 1050.836133 135.638607
500 275.167484 1089.872969 381.223740
501 273.054213 1057.639171 134.574912
501 268.146411 1098.313144 380.005981
502 267.385071 1067.523415 133.234335
502 264.549878 1106.509863 378.835277
503 262.113700 1076.882068 131.996287
503 263.283657 1113.690412 378.649158
504 259.310210 1085.013129 131.265928
504 257.388307 1121.040233 377.835499
505 255.484073 1093.728591 130.480402
505 250.433740 1129.032176 375.867808
506 247.184986 1103.770080 128.432200
506 248.905272 1136.246732 375.433415
507 246.099777 1112.061255 127.893661
507 244.732480 1145.252465 374.554292
508 238.891628 1122.177871 125.654580
508 243.992569 1152.159562 372.978100
509 236.278674 1130.869247 124.715770
509 241.400032 1158.662505 371.983502
510 234.236955 1139.869725 122.758024
510 238.150988 1166.693650 370.402322
511 232.989299 1150.070954 121.321900
511 235.432228 1174.493836 369.376209
512 228.898149 1158.972884 120.015765
512 231.862003 1181.375612 368.324874
513 228.765079 1167.393606 118.597413
513 232.447705 1188.280970 366.598311
514 225.154258 1177.028705 116.289611
514 233.817475 1194.664850 365.001314
515 221.650645 1186.362588 113.345280
515 228.594543 1203.124777 362.919544
516 221.876995 1194.996250 113.074502
516 230.150023 1208.186122 362.364467
517 221.328149 1202.594928 112.555768
517 228.186197 1215.680134 361.110718
518 217.665361 1212.399977 108.960488
518 227.195965 1221.915154 359.566477
519 218.192250 1219.614556 107.802689
519 228.901355 1227.866205 358.329373
520 220.139172 1226.373038 108.505615
520 232.194852 1232.999239 357.931014
521 220.619368 1236.030517 105.933877
521 231.085477 1238.812413 356.076352
522 218.228981 1243.493560 103.613093
522 233.898431 1245.372287 354.679447
523 219.548129 1250.616739 103.297689
523 233.868328 1250.860324 354.015844
524 223.640177 1256.753537 103.474025
524 233.098745 1255.962004 352.885399
525 226.181824 1264.125258 101.698952
525 240.674238 1258.919730 353.858030
526 224.331582 1270.298310 100.719766
526 240.174204 1264.512409 351.225106
527 230.237442 1274.649772 100.493879
527 242.858759 1267.793551 349.146115
528 232.822031 1280.710860 98.742305
528 247.279852 1271.518778 348.949854
529 237.233755 1284.607677 99.083956
529 249.891449 1275.541871 347.619764
530 242.632752 1289.122811 99.105110
530 253.305159 1277.912653 345.782127
531 240.554918 1293.843425 94.872538
531 255.881926 1282.361133 344.360008
532 247.505481 1296.922190 96.074092
532 261.683621 1284.225538 343.441942
533 250.776525 1300.637275 93.686767
533 264.213314 1285.353836 343.460076
534 257.674712 1302.458705 94.399832
534 272.626038 1285.554692 342.200395
535 263.065618 1303.494650 93.984381
535 278.333158 1287.050630 341.440728
536 268.223720 1306.099779 92.116957
536 284.720829 1286.662910 342.030256
537 272.064446 1305.922833 92.227129
537 289.289970 1287.536856 341.167928
538 284.510070 1304.823230 93.649059
538 297.382260 1287.293022 340.142354
539 288.369472 1303.855400 91.820386
539 300.292166 1286.338320 340.011455
540 299.591242 1300.936853 94.456586
540 313.018617 1283.322474 342.196932
541 307.955114 1299.556051 93.946739
541 319.162573 1282.543292 342.832610
542 315.090867 1296.769461 94.274700
542 327.198408 1278.980320 342.469646
543 325.041721 1293.659805 95.496870
543 335.119836 1277.861494 342.103954
544 334.226903 1290.328478 94.976901
544 346.131324 1274.412924 344.437668
545 341.820278 1288.414558 95.343752
545 349.990651 1273.125893 343.758211
546 351.631015 1284.550124 96.909973
546 365.357554 1269.633619 345.550431
547 364.916724 1279.877563 98.072099
547 369.105939 1268.755111 344.027610
548 374.889883 1277.376591 98.575484
548 380.125089 1264.817764 346.423363
549 384.167413 1273.339939 99.769752
549 388.046912 1264.361108 347.103678
550 394.662574 1270.372598 99.042931
550 399.614585 1260.470053 348.765275
551 406.689167 1267.149331 102.074878
551 403.898334 1259.709659 348.809575
552 418.944154 1266.267980 104.536665
552 416.582373 1257.429830 351.597243
553 427.412264 1266.036077 103.547216
553 425.441114 1257.419258 352.445534
554 436.039557 1265.875604 105.871469
554 432.491940 1256.854387 353.434821
555 450.340971 1263.730907 109.011480
555 443.396447 1257.209157 355.610489
556 462.638408 1264.531173 111.542146
556 452.524788 1257.768857 357.930449
557 473.287201 1264.686213 112.496236
557 458.942833 1258.422244 358.812646
558 482.983821 1265.631505 114.451595
558 471.276650 1257.921779 361.830824
559 493.466984 1266.527238 117.193642
559 479.069101 1258.682756 363.538497
560 506.002778 1267.710939 119.907217
560 489.052114 1260.631972 366.436346
561 514.290254 1270.852101 121.719887
561 497.477621 1261.977372 368.029316
562 522.469019 1274.264515 123.167883
562 505.120190 1264.772257 369.983536
563 533.812047 1278.153085 125.645204
563 516.337744 1266.933631 372.524430
564 543.529247 1282.008967 128.106108
564 522.976991 1270.036728 374.556559
565 550.416858 1286.182290 128.105630
565 527.061252 1275.209090 374.844267
566 560.850895 1289.694778 131.058835
566 533.681484 1278.306092 376.313824
567 567.879245 1295.338194 132.111642
567 543.488113 1282.542967 377.741385
568 576.046181 1299.829480 134.020142
568 552.811717 1286.518105 380.161341
569 582.634808 1305.939835 135.495316
569 556.072415 1291.583818 380.621652
570 593.241347 1310.752090 138.696545
570 565.717951 1296.172227 382.842616
571 601.606081 1317.569408 138.518092
571 569.806231 1301.350515 383.804375
572 605.931790 1325.675358 139.280904
572 574.237579 1307.074567 384.342643
573 614.827889 1331.979223 142.024761
573 579.731070 1313.389019 386.097599
574 619.031989 1338.056621 143.835195
574 585.369081 1319.558598 387.325792
575 627.478491 1345.138412 145.220725
575 587.000463 1326.499993 387.309679
576 631.901706 1353.413911 146.305470
576 595.586412 1332.579516 389.923447
577 635.360982 1361.270034 147.563231
577 595.411719 1340.227843 390.237633
578 638.627260 1370.181532 148.951444
578 598.524881 1346.657913 391.623883
579 640.397373 1378.021216 150.649478
579 601.184997 1354.632166 392.723894
580 644.227335 1388.136797 152.262584
580 601.773114 1362.473174 393.656885
581 644.141398 1398.394460 152.620505
581 601.205818 1370.310016 395.207460
582 646.282948 1407.533768 154.972720
582 603.977065 1378.273472 396.399323
583 648.769014 1415.785359 157.232946
583 603.878242 1386.440338 397.892802
584 648.239108 1425.911913 157.540217
584 604.104261 1394.337751 398.905190
585 646.590502 1436.346839 158.981471
585 601.822744 1402.005537 399.337809
586 647.195655 1446.102807 161.704084
586 601.063797 1410.260686 400.107688
587 644.433594 1455.895220 162.705578
587 600.106913 1417.835432 402.006768
588 642.437844 1465.209083 164.515177
588 596.645240 1426.398514 404.042287
589 638.149161 1476.162827 164.517484
589 595.386362 1434.092048 404.230694
590 636.473784 1485.108066 168.055204
590 592.639345 1441.857775 405.573511
591 636.186537 1494.337652 169.508926
591 587.413991 1450.139041 407.459593
592 631.610494 1504.964294 171.740344
592 583.285510 1457.209133 408.342839
593 628.713493 1513.288855 173.263913
593 580.680592 1464.701645 410.191848
594 623.296600 1521.262694 174.849676
594 578.329235 1471.480285 411.882444
595 618.081113 1530.924383 176.487351
595 575.969899 1478.285513 413.306241
596 612.183315 1539.755993 177.838689
596 568.156697 1485.643197 415.136985
597 610.665711 1546.533590 182.523058
597 562.097973 1491.280304 415.863029
598 600.529991 1555.574434 181.730895
598 558.839541 1497.540745 418.697162
599 596.035554 1563.846294 184.391034
599 552.706542 1503.474227 419.259774
600 589.312699 1569.753691 185.916579
600 544.628693 1508.805689 420.996299
601 584.635691 1576.775712 187.848224
601 540.440240 1514.108278 422.763663
602 576.844477 1583.516608 190.702568
602 535.865276 1518.985010 424.306728
603 570.446699 1589.004987 192.246222
603 531.226579 1522.263398 426.147365
604 562.757563 1594.862509 193.305235
604 523.739362 1527.394162 427.154728
605 555.839873 1599.823958 195.816562
605 515.933583 1530.519442 428.152857
606 546.577744 1605.357010 195.736975
606 507.555734 1533.490796 428.894102
607 539.178814 1609.566070 197.862816
607 500.601520 1536.867380 429.979056
608 532.445119 1613.246206 200.243479
608 495.451490 1539.035277 431.573621
609 525.237108 1616.125926 200.315918
609 484.454733 1541.248925 431.951437
610 515.112043 1619.256561 202.374538
610 479.183728 1542.706200 432.749100
611 503.018155 1620.998648 201.516608
611 468.938619 1543.804692 433.356148
612 496.898832 1623.429156 203.362173
612 460.831234 1543.949962 433.577788
613 485.971186 1624.995680 203.545770
613 454.665285 1545.135396 434.077591
614 476.807660 1625.323236 203.490868
614 446.003193 1544.117488 435.131272
615 467.481347 1625.869504 203.986796
615 437.373970 1543.785894 434.615668
616 457.518274 1626.186203 205.343533
616 426.928854 1543.463128 435.762720
617 450.559983 1624.647160 205.267653
617 418.988898 1541.796693 435.233923
618 438.177872 1623.987682 205.755014
618 410.745662 1540.130909 434.740804
619 428.785735 1622.550726 205.011133
619 405.764207 1536.464951 435.806582
620 421.195730 1619.587342 205.667861
620 395.046708 1535.780574 435.460575
621 411.295286 1618.921719 205.624435
621 390.489514 1530.901885 436.740231
622 398.464005 1615.795604 205.019698
622 379.625240 1529.283878 436.021944
623 386.469048 1613.844340 204.270692
623 371.285484 1525.038122 435.349801
624 379.510082 1608.818411 205.160397
624 366.661377 1520.241112 436.035472
625 374.143364 1603.542158 205.621940
625 354.198675 1516.914218 436.288372
626 363.565422 1598.857187 205.742929
626 344.411384 1513.557443 435.375048
627 353.829600 1593.807530 204.647198
627 339.453862 1508.245920 435.868735
628 343.394903 1591.415856 204.467381
628 332.100165 1502.674924 435.906790
629 333.990029 1585.821872 203.739111
629 327.141038 1497.852955 436.420920
630 329.441121 1579.887690 204.671727
630 319.702941 1491.882695 436.299852
631 319.702608 1574.064394 202.737476
631 312.583068 1486.276371 435.947150
632 309.468851 1568.545460 202.217836
632 303.945549 1481.331421 434.593251
633 301.816640 1562.350678 200.659376
633 298.839766 1474.832659 433.460262
634 294.685559 1554.497758 199.299057
634 291.262715 1469.308990 432.442561
635 287.997920 1547.578650 198.490997
635 284.160168 1462.225492 431.241694
636 279.854082 1541.277594 196.964789
636 275.243872 1456.312685 429.136422
637 268.293626 1535.336615 193.529261
637 269.161810 1449.854623 427.681235
638 261.090387 1528.332136 191.149890
638 266.040119 1443.714092 426.763627
639 255.429277 1518.561042 189.772597
639 260.102837 1437.253026 423.846642
640 251.667236 1511.434548 188.013017
640 252.469659 1430.068819 421.380325
641 237.595563 1505.361574 183.982770
641 245.206294 1424.223402 418.196915
642 233.716467 1495.880482 180.856584
642 240.194607 1415.903397 416.344039
643 228.350735 1487.334359 178.737713
643 236.295323 1408.373693 414.404256
644 223.892607 1479.476656 176.153413
644 230.870362 1402.055550 412.381418
645 218.654608 1470.913156 172.904584
645 225.833314 1394.495992 409.248935
646 213.032223 1462.885936 170.611757
646 222.432409 1386.503299 406.374996
647 203.759945 1455.048677 166.648469
647 217.829441 1378.626322 403.754981
648 200.477883 1445.458792 164.623059
648 211.006537 1371.009780 400.225087
649 198.589085 1436.438194 162.477073
649 210.958083 1362.414582 399.061514
650 191.257609 1427.027793 158.846750
650 205.775327 1354.225016 397.486675
651 191.911862 1417.541474 158.642787
651 199.651404 1346.452455 393.502837
652 182.877684 1409.360167 154.434037
652 198.216689 1337.916042 391.906481
653 179.087549 1398.845502 153.044505
653 196.874489 1329.270127 390.686376
654 170.474158 1389.576157 148.495040
654 190.481743 1320.587842 388.270641
655 167.464000 1379.619483 147.151098
655 189.367198 1312.138410 386.415043
656 163.516091 1371.281515 146.041500
656 184.757814 1303.525949 385.073161
657 160.257389 1361.087988 144.676190
657 181.883361 1295.599393 383.899834
658 162.001252 1350.719470 144.479941
658 180.597130 1287.485196 383.074415
659 159.493309 1341.430551 142.896581
659 182.995309 1277.909030 382.902029
660 155.153319 1331.912884 140.458634
660 180.708772 1270.110881 381.420421
661 155.041744 1320.935234 141.071587
661 176.366393 1261.188986 379.690717
662 151.203415 1311.422572 140.541101
662 178.557922 1252.297535 380.693157
663 147.466439 1301.442798 138.998243
663 181.092247 1242.772214 381.342066
664 146.923984 1291.822537 139.433097
664 173.033802 1235.549589 380.349768
665 147.396317 1282.490959 140.966325
665 172.261344 1225.804410 381.122928
666 147.626938 1272.449218 142.028596
666 173.451287 1216.630959 382.137083
667 143.489863 1262.285800 140.887267
667 176.035738 1207.948057 383.625772
668 148.195567 1251.273708 143.044393
668 175.185056 1200.065763 384.892779
669 149.439044 1242.884937 144.245390
669 173.872879 1190.994602 386.238030
670 145.903375 1231.084928 144.563677
670 171.925425 1183.636739 385.969679
671 144.196276 1223.413301 143.791291
671 175.020400 1173.764009 386.317842
672 144.142390 1215.757229 144.386231
672 176.800071 1166.125042 387.080086
673 149.466304 1205.169545 145.587581
673 176.346701 1158.928825 387.130863
674 149.100989 1197.221375 145.210839
674 179.569462 1150.237986 387.851752
675 152.378204 1186.734429 146.012243
675 177.661243 1141.853977 387.328502
676 148.344081 1177.165662 145.209886
676 180.410898 1134.192192 387.506548
677 150.419095 1168.692596 144.326255
677 180.621879 1125.902431 387.634499
678 151.905099 1158.931377 143.395038
678 184.387067 1119.473124 387.736882
679 153.207237 1152.770124 142.355191
679 186.638418 1112.057405 387.024347
680 157.392827 1145.021504 142.585581
680 188.750313 1105.534316 386.695179
681 164.214387 1134.222719 142.210812
681 191.897596 1097.181799 386.095723
682 161.272730 1125.833212 137.757021
682 194.254054 1089.132691 385.586959
683 163.615903 1116.224372 138.478137
683 193.789637 1082.613319 381.926125
684 166.503471 1107.282001 136.527081
684 198.568160 1073.917810 381.098897
685 171.868066 1097.724299 135.183478
685 197.723300 1067.070515 380.285408
686 175.039800 1089.473170 133.690413
686 199.984981 1059.926639 378.484139
687 176.067839 1081.401816 131.178700
687 204.397333 1053.784039 377.383073
688 182.031692 1072.492153 131.405406
688 208.905276 1046.579774 376.411951
689 181.549869 1063.953142 127.896619
689 210.612982 1039.409240 375.072839
690 185.631645 1055.252473 126.902934
690 212.893845 1031.332882 373.823884
691 190.103528 1045.837628 126.418987
691 214.722102 1023.933166 372.664811
692 191.092683 1038.805144 122.348523
692 219.909846 1018.154114 370.006054
693 191.692540 1031.792111 119.106177
693 222.470815 1012.736948 367.755101
694 195.240292 1024.203530 114.225820
694 223.919400 1005.766624 362.263725
695 205.602742 1017.268505 112.338310
695 227.028211 1000.267139 358.469232
696 207.036224 1010.233812 107.608367
696 231.696522 995.022734 354.175399
697 210.463930 1002.819882 103.834373
697 233.947116 988.399895 351.279113
698 212.247602 996.173972 101.597882
698 239.525166 982.734066 350.349408
699 218.237156 990.763710 101.591548
699 243.292921 977.552068 348.729831
700 223.107753 984.846727 100.815166
700 244.354837 973.355267 347.511930
701 228.600556 979.490622 100.636468
701 251.417697 968.462634 349.118056
702 233.673571 976.060973 100.936750
702 255.679948 964.120994 349.187863
703 236.674420 970.915305 100.205764
703 259.355270 959.289241 348.632441
704 246.184868 963.866562 100.171199
704 263.619142 953.951494 347.559900
705 251.781017 957.096758 99.840590
705 273.767993 948.748525 347.830856
706 259.219639 951.350132 99.973962
706 277.367249 942.829889 347.504832
707 260.290846 945.986600 99.893299
707 281.572365 939.009591 347.119132
708 265.062700 942.783997 100.295209
708 285.986622 935.358451 347.513961
709 269.894668 939.746988 101.735254
709 293.050399 931.639089 348.706081
710 279.137231 935.582429 104.635685
710 299.536107 927.533505 350.278328
711 283.832859 932.781841 105.594149
711 305.378439 924.591551 351.800097
712 290.207003 928.264089 107.530155
712 312.366883 921.163143 353.412316
713 298.968956 924.425360 110.400559
713 316.730578 917.534183 355.487012
714 305.082113 920.806654 112.534235
714 325.187333 913.118796 359.130136
715 313.079259 916.005122 114.888355
715 334.396001 908.769687 361.603310
716 321.864413 912.896464 117.666707
716 340.981715 906.284268 365.064328
717 331.123129 910.169886 121.050611
717 349.944912 903.243614 368.624126
718 339.723973 908.214948 125.337871
718 355.699509 899.842119 371.519681
719 344.574542 906.207031 128.234812
719 366.276112 896.830307 375.470884
720 353.829241 904.353197 131.390680
720 371.535246 895.226368 377.816514
721 365.559632 900.858742 134.718413
721 380.068138 891.545499 380.610942
722 375.205366 899.310088 137.148727
722 388.220536 888.337672 382.382966
723 384.023812 895.682829 138.433446
723 399.237954 884.748261 384.526010
724 392.738710 893.676513 139.212862
724 408.569380 882.862856 386.538633
725 403.326007 889.351158 140.606813
725 415.253943 879.824748 387.733968
726 412.600969 887.114112 140.476004
726 425.521101 876.457127 388.834672
727 423.008958 884.000424 140.536825
727 434.371717 873.874408 388.136453
728 432.441958 881.476255 140.685484
728 445.081191 869.691607 388.107630
729 442.546046 879.413461 140.234115
729 450.420367 868.856090 387.159423
730 452.034222 877.404199 139.832640
730 462.337742 866.537741 385.988403
731 465.243454 875.885169 139.899626
731 471.091880 863.278940 386.503183
732 471.652467 874.740545 136.540738
732 479.733758 860.353637 383.885001
733 484.367823 872.835828 136.072120
733 485.851981 859.277616 382.672836
734 493.718868 871.144023 134.263664
734 500.090908 857.354325 381.586177
735 502.148226 868.862841 131.021010
735 507.928701 853.659347 378.609101
736 512.018985 866.306220 129.402598
736 516.550030 850.464732 376.460550
737 525.705224 863.804356 128.272730
737 524.423842 848.116295 373.826600
738 536.613936 861.046018 125.480311
738 531.439045 846.209271 370.665311
739 545.145205 858.531180 122.279898
739 543.076255 843.578715 368.713281
740 554.972113 858.238414 119.215995
740 552.829217 840.682200 365.984841
741 565.918286 855.048839 117.122130
741 562.252010 837.281497 365.020819
742 575.464874 852.044448 115.919328
742 571.941833 833.515316 362.500618
743 588.680915 849.716475 116.073291
743 580.316633 830.226322 361.269517
744 598.851691 846.874336 115.266372
744 583.758176 828.458334 359.424812
745 606.877238 843.291107 113.506187
745 595.174944 824.177988 358.926890
746 613.741083 840.414925 113.706337
746 602.827318 820.829464 359.064979
747 624.080885 836.598342 113.122884
747 610.120252 817.585995 358.411050
748 632.434361 834.263779 113.648768
748 618.807378 812.688884 359.413023
749 644.503993 830.560247 115.141746
749 630.046524 807.251948 361.421854
750 653.871849 826.563667 117.480667
750 637.308622 802.831990 362.441782
751 660.800528 820.544615 118.132164
751 643.123964 797.946789 362.284881
752 669.573690 815.654513 119.104189
752 649.470139 793.258669 363.377269
753 677.163221 811.380797 121.132265
753 659.942336 787.369729 365.061720
754 686.597484 805.908902 123.002570
754 665.415675 781.212833 366.545093
755 693.773790 798.584866 124.651662
755 671.795356 775.885435 368.590450
756 701.218086 793.722468 126.013471
756 676.507782 769.304658 370.144630
757 708.355047 787.529662 128.607825
757 686.638593 763.251425 373.278205
758 716.761529 781.197954 131.233749
758 690.727320 756.851026 374.239655
759 726.929526 774.208435 134.526275
759 699.011547 749.618715 376.348129
760 732.206726 767.983087 135.510103
760 703.139858 743.689828 377.633996
761 740.723256 760.962867 137.822135
761 710.680654 735.895291 379.741518
762 747.435278 754.641304 139.453077
762 718.533724 727.928203 382.023235
763 754.500896 745.856362 141.034532
763 721.669964 721.310990 382.863000
764 758.406361 738.764741 141.633448
764 729.441164 712.888031 384.820889
765 770.120072 730.867694 145.324510
765 732.734477 705.535827 385.377721
766 776.790061 722.915402 145.170085
766 739.298900 697.480563 386.481199
767 782.764556 714.888982 146.846233
767 745.603480 689.177348 387.538336
768 787.985163 707.014314 148.071784
768 749.733958 681.148255 388.628264
769 794.701006 698.161177 148.423672
769 755.845773 672.940272 389.564652
770 801.377981 689.309910 150.031598
770 760.886530 664.380015 390.391348
771 808.792966 680.414710 151.540532
771 764.587579 656.385379 390.668334
772 812.888267 670.497339 150.569469
772 768.653043 646.855169 390.422994
773 819.438271 661.560645 151.489523
773 773.003745 638.844767 390.663010
774 824.824673 652.272226 152.762551
774 775.275687 629.695702 391.076221
775 829.124377 643.038968 152.133264
775 777.734203 620.977334 390.746043
776 832.876041 635.033624 152.965867
776 781.521467 612.693590 390.162269
777 835.903503 624.812590 152.467546
777 782.225795 604.302087 390.055507
778 839.482579 615.632905 152.452791
778 783.698132 595.932958 390.169425
779 842.830533 607.397656 152.991490
779 786.450922 586.945475 390.141707
780 843.461302 597.480729 152.445302
780 786.691669 579.083939 389.355208
781 844.842669 587.695775 151.239290
781 787.105153 570.266332 388.230006
782 844.980258 579.665648 150.600716
782 786.337470 562.768872 387.468806
783 846.522461 570.726108 151.138563
783 785.336403 555.240860 387.239392
784 843.900320 562.566723 149.293669
784 784.515329 547.450765 386.003664
785 844.404991 554.006929 148.457042
785 782.332478 540.054971 385.080570
786 843.827438 545.990167 147.894740
786 780.011126 532.432298 384.326773
787 838.625363 537.510563 146.387131
787 776.450357 525.543636 383.597105
788 837.532483 530.994924 146.976403
788 775.272846 519.283353 384.796519
789 832.291222 523.199947 146.393930
789 770.026558 512.271523 383.733533
790 829.348107 516.556199 146.698038
790 765.091813 506.384566 383.071153
791 822.128424 509.702085 147.020339
791 759.597317 500.413384 383.414843
792 818.868676 504.319389 146.667785
792 753.651742 494.950863 383.659006
793 813.106493 497.802966 147.851275
793 750.843347 489.186341 383.753070
794 804.179424 492.844665 146.880157
794 744.570678 485.253934 384.375239
795 801.577052 487.288715 148.429807
795 736.906295 480.214083 384.652596
796 791.775961 482.463642 146.766813
796 731.678556 475.048279 384.378143
797 781.605865 477.650653 147.058546
797 722.386114 470.659410 385.106240
798 776.477330 473.597308 146.193115
798 714.618030 467.338966 384.964667
799 770.329985 469.133213 148.499444
799 709.560022 462.885837 384.639394
800 760.409127 464.992273 146.911727
800 700.572674 458.309321 385.338297
801 753.864252 462.153389 147.928786
801 692.663229 455.675623 384.883882
802 744.466352 458.811585 146.265168
802 682.836339 452.394354 384.297854
803 735.701860 456.949694 147.215385
803 676.601298 449.722345 384.937711
804 725.427029 454.911250 145.245405
804 667.150973 447.776056 384.228084
805 717.563013 451.584587 145.138205
805 658.294632 445.127169 383.145575
806 708.300918 449.245361 144.979173
806 650.566420 442.268791 382.925628
807 695.454838 447.858798 141.687822
807 642.236414 439.193047 382.856701
808 686.368908 445.578982 141.502910
808 633.248228 437.953913 381.856255
809 678.776310 444.185693 140.792516
809 623.326378 436.354599 380.160055
810 668.049975 444.059931 139.846145
810 615.932422 434.636874 380.140691
811 656.116339 442.685931 138.064726
811 603.281549 433.862783 378.997076
812 645.854756 441.956158 137.105894
812 595.335464 431.691691 378.583224
813 638.135287 441.939648 137.597059
813 590.060360 430.488288 378.170096
814 625.301081 440.662900 134.789913
814 576.941756 429.851628 376.982289
815 615.460297 439.785127 134.403452
815 566.931821 427.554615 375.599093
816 605.733688 439.543824 133.357557
816 562.425836 427.010023 376.097947
817 591.782756 438.573901 130.981941
817 548.376119 425.968281 373.637015
818 585.789029 438.763028 130.850439
818 539.019257 423.656779 373.180962
819 572.762796 437.938085 129.864266
819 529.799246 423.435162 372.318983
820 566.628473 438.349719 129.943689
820 520.227926 422.161134 371.095457
821 552.721295 437.272084 127.658664
821 509.437411 420.374143 369.734613
822 539.814819 436.131432 125.552571
822 502.592679 420.587204 368.913139
823 532.601849 436.608341 125.385730
823 491.276331 419.229661 368.068968
824 518.628853 435.487257 123.733874
824 482.461588 418.874170 367.540484
825 511.672355 436.176183 123.884810
825 473.394396 416.983926 366.952681
826 497.508245 435.052949 120.936453
826 463.513657 415.614753 365.468329
827 487.207718 433.334199 120.450336
827 456.175061 415.510976 363.959921
828 475.751345 433.818129 119.183074
828 446.218497 413.575506 363.553982
829 463.261645 432.506823 116.785317
829 438.995507 412.943750 363.449678
830 454.268588 432.333697 116.275103
830 428.174946 411.422862 362.258971
831 442.836105 431.954832 116.066438
831 417.522785 409.512348 360.831704
832 431.680788 430.185245 113.376253
832 411.183677 408.831505 359.660552
833 424.331177 429.761251 114.466133
833 399.313973 406.806960 359.525892
834 412.669794 427.644590 113.079124
834 388.067601 404.987605 358.699798
835 399.576629 426.588886 111.054938
835 383.073440 403.823033 358.209525
836 390.007588 425.488911 111.734370
836 374.311689 401.376035 356.512164
837 381.301104 423.331746 109.944029
837 361.987222 398.916803 355.770694
838 368.966474 421.702566 109.068459
838 355.315166 396.593773 357.270064
839 360.295051 419.155185 109.292638
839 347.986594 395.167777 356.136424
840 348.082022 417.230749 107.459968
840 338.607945 392.040993 354.300660
841 340.766873 414.767456 108.846756
841 330.750166 388.553362 353.422555
842 331.778865 411.339234 106.580616
842 322.176712 386.663775 353.841317
843 324.175774 408.863019 107.283732
843 314.958123 382.949598 354.061281
844 315.451020 405.585790 106.806790
844 307.200972 379.912522 352.907826
845 305.039605 401.622024 105.127945
845 298.693915 376.517973 351.030777
846 295.928615 398.030206 104.198901
846 289.797518 371.826032 349.876810
847 287.794868 394.821404 103.432867
847 284.351558 367.196479 350.719382
848 277.992296 390.876525 102.820100
848 276.083305 363.280014 349.120459
849 267.623325 386.591092 100.719802
849 267.906544 359.210382 348.780924
850 261.186876 380.025626 100.732081
850 262.900273 353.742808 348.170605
851 254.450287 375.691204 99.775738
851 256.813760 348.793523 347.543751
852 246.785015 372.243905 99.665222
852 249.203625 343.509701 346.361217
853 240.441596 366.012640 99.472406
853 243.026422 338.290178 345.419295
854 232.688175 359.979012 98.818620
854 234.530260 333.078053 344.642616
855 222.219133 355.340949 95.520292
855 232.799589 325.666102 344.386974
856 220.541532 348.214022 95.490089
856 222.524713 320.243209 342.490982
857 216.061807 341.642982 95.200248
857 221.456795 313.484230 342.514670
858 204.505067 333.484725 92.209992
858 214.331401 305.623767 341.030498
859 202.691695 326.240160 93.207337
859 208.222386 299.930205 339.538623
860 199.821244 319.385294 92.743581
860 205.607470 292.316906 339.081197
861 190.639463 311.815438 89.897299
861 203.217209 284.821786 338.414841
862 183.979067 303.450644 88.001605
862 194.978186 277.010891 336.617458
863 182.317049 296.041305 87.969664
863 191.254588 270.517567 335.519394
864 175.915908 286.194195 85.752236
864 187.295647 262.118452 334.027447
865 174.966682 278.198914 85.855184
865 185.801523 254.925527 334.291285
866 167.477857 268.628918 83.732275
866 180.102061 245.278735 332.702029
867 165.303238 260.232823 82.561999
867 179.072807 237.153057 329.972374
868 166.404050 252.428830 82.972827
868 175.207770 228.199992 328.771559
869 159.136563 241.718818 80.918011
869 172.164182 219.049287 328.162148
870 158.882635 233.865788 80.903116
870 170.934239 211.937249 327.774670
871 152.473513 222.957320 79.294038
871 168.778740 202.798438 326.540391
872 151.195946 214.540286 79.058285
872 162.960397 192.707937 325.589212
873 145.600945 203.618997 76.946795
873 162.065626 183.925684 324.645767
874 140.517763 193.594399 73.992327
874 160.811649 175.520204 325.123024
875 137.417107 184.404509 73.467154
875 153.131410 164.362335 320.497581
876 133.583799 173.328202 71.139302
876 153.288912 156.379446 320.697129
877 134.938125 164.188321 71.630905
877 150.604637 147.087698 319.039170
878 131.522800 154.642825 71.362462
878 147.951463 137.877080 318.487387
879 132.154662 144.522447 70.587252
879 148.418788 125.830190 318.082516
880 125.048058 132.805376 67.748612
880 148.390740 117.575252 316.207323
881 125.904149 124.188945 67.733901
881 143.491666 107.285061 314.099908
882 119.665919 112.816358 65.282837
882 144.078650 99.014504 313.783380
883 116.325353 100.822093 63.358147
883 136.725093 87.512963 311.536646
884 120.330800 91.364197 63.874038
884 139.120195 77.785143 311.385140
885 115.064913 79.825969 61.157625
885 138.452723 67.266038 308.963447
886 109.013289 68.038521 57.569065
886 137.385640 57.920365 307.494270
887 109.807321 56.595729 57.371464
887 134.256753 47.616610 305.518364
888 110.606545 46.392225 56.513394
888 132.799693 35.896676 303.693035
889 110.610581 33.009756 55.283088
889 137.774272 26.000751 303.377566
890 113.657839 22.652259 55.386994
890 134.671547 14.850545 302.642499
891 108.420117 9.985401 52.915710
891 137.673780 3.843239 301.669624
892 114.217453 -2.211871 53.651854
892 139.851577 -5.183986 299.892892
893 110.426862 -15.230148 51.405630
893 136.942693 -15.619605 298.306850
894 110.792041 -27.571262 49.847336
894 143.209184 -26.179079 300.037791
895 111.714070 -39.664372 49.703342
895 139.518604 -37.688895 297.567426
896 114.780547 -50.435207 50.381897
896 139.675581 -48.823999 296.033732
897 112.485208 -62.269702 48.281929
897 140.430212 -59.753623 296.053270
898 113.494900 -75.220784 48.486064
898 139.265265 -69.912598 295.144176
899 113.630918 -87.311970 48.714661
899 141.450003 -81.145586 295.467443
900 120.121660 -97.823049 50.078067
900 145.448967 -90.516175 296.650351
901 117.987916 -109.967958 48.964564
901 148.528363 -100.612224 297.460154
902 122.684451 -122.793748 50.032383
902 150.234829 -112.365203 297.217703
903 121.672628 -134.704550 49.555218
903 150.726208 -122.574020 295.988597
904 128.925892 -144.599412 51.549052
904 156.698350 -132.622171 297.366459
905 129.232080 -156.567384 52.122515
905 158.339963 -142.080675 298.512704
906 130.309947 -169.097667 53.286340
906 165.225177 -152.132405 300.594452
907 134.696577 -179.188048 54.387593
907 164.000933 -162.169790 299.795225
908 140.693889 -190.126272 55.817434
908 173.457840 -171.762456 302.322790
909 142.991598 -202.868531 56.568512
909 172.150354 -181.883995 301.598756
910 145.372620 -214.989599 55.755404
910 181.134509 -191.937335 303.989678
911 153.222705 -223.508935 57.408535
911 180.481442 -201.937442 302.042133
912 157.824126 -236.376028 57.876371
912 189.203545 -211.801971 303.595949
913 159.320989 -248.515549 57.589375
913 198.381139 -220.979792 305.554684
914 168.095887 -258.646361 60.503162
914 198.706883 -230.978655 304.978187
915 172.468810 -269.196918 58.874899
915 204.857359 -240.315059 305.445777
916 179.557937 -279.237359 61.265422
916 209.349183 -249.546166 305.640417
917 185.583766 -289.573420 62.589833
917 217.798414 -256.970604 306.961260
918 192.828678 -301.290234 63.072860
918 222.270049 -266.592974 308.369797
919 199.857620 -310.865130 64.210900
919 230.476160 -274.565439 309.592398
920 208.845502 -319.681178 66.834152
920 238.406946 -281.698411 311.703869
921 212.024648 -330.207104 67.449144
921 243.711293 -291.086256 311.070342
922 222.332550 -338.593422 68.624916
922 249.145123 -298.568959 311.618106
923 233.029034 -347.039322 71.023157
923 260.091188 -305.381948 314.083917
924 240.013840 -356.400043 72.899545
924 266.862852 -312.410950 315.417806
925 247.538705 -365.221423 72.754153
925 275.002125 -319.024901 316.439525
926 260.295153 -373.341370 76.663360
926 283.723831 -325.637007 317.480035
927 266.085084 -381.174529 77.487201
927 291.083784 -331.717818 318.118586
928 273.484124 -390.290299 76.410345
928 300.239755 -337.505228 319.812167
929 284.650932 -397.642145 78.347060
929 307.619934 -343.502905 320.250198
930 294.115741 -404.376171 79.360515
930 316.125910 -349.099465 321.650919
931 305.613884 -410.011160 80.988296
931 325.672899 -354.158543 322.436013
932 313.930039 -415.255229 83.182737
932 335.229985 -358.829316 323.393958
933 325.840233 -421.886988 85.058041
933 344.389290 -361.103695 324.563168
934 336.304747 -424.131068 87.654552
934 350.225873 -366.060428 324.551881
935 343.654333 -429.594268 86.555403
935 362.543839 -366.567920 326.862623
936 358.516784 -433.240147 88.807979
936 368.985937 -369.955863 327.263570
937 369.357091 -434.815222 91.714099
937 377.938165 -372.211441 329.112718
938 375.925599 -439.730057 92.061774
938 389.232671 -372.838656 330.562430
939 387.552165 -440.274373 95.056198
939 398.518210 -374.229922 332.897090
940 395.078115 -443.500165 95.595851
940 408.162993 -375.036754 334.938354
941 405.177673 -444.719104 96.498908
941 415.008363 -375.623197 336.268472
942 417.416350 -444.686775 99.234310
942 424.962577 -375.350289 338.490480
943 429.475474 -444.162159 102.506645
943 433.690989 -373.800118 339.070915
944 436.040991 -444.077255 103.568197
944 442.864685 -372.300516 340.664404
945 443.491041 -443.851647 104.788739
945 449.955600 -371.061363 342.221443
946 456.840147 -440.978383 107.904583
946 458.633689 -369.086954 345.021212
947 468.734685 -438.169836 111.434013
947 468.648955 -365.618024 346.539819
948 475.360112 -436.767354 112.010029
948 473.741605 -362.510845 347.658684
949 487.237242 -432.038354 115.090614
949 483.509517 -359.703329 350.168109
950 495.283075 -430.609056 117.279660
950 493.585598 -355.293025 353.398591
951 504.008243 -426.208011 118.594876
951 496.779219 -353.168161 353.692496
952 516.325522 -422.415732 121.808860
952 507.826823 -347.318727 356.506028
953 522.741233 -418.329923 123.353773
953 512.628877 -343.082974 357.818912
954 530.094404 -412.738665 124.600925
954 520.896862 -337.641537 359.345708
955 538.787464 -407.399341 125.973782
955 528.874682 -332.412150 361.181060
956 547.227735 -401.859131 127.982583
956 535.170255 -326.620613 362.991941
957 553.419196 -395.600094 129.817672
957 540.251950 -320.920579 363.294577
958 562.210424 -389.906710 130.804580
958 548.922370 -313.410777 365.658856
959 566.987568 -382.320750 131.524850
959 553.610772 -307.306009 366.469479
960 576.900918 -374.089475 133.887120
960 561.089780 -299.211061 368.561479
961 583.594478 -367.375741 135.253909
961 566.007877 -293.738494 369.395912
962 589.820049 -359.516626 136.433405
962 568.868178 -285.754380 369.748719
963 595.696826 -351.408846 135.887080
963 577.941630 -278.296926 372.203070
964 599.587065 -345.146786 136.660883
964 580.137238 -270.634652 372.172418
965 607.248874 -335.216891 138.549585
965 585.915791 -262.396014 372.233542
966 613.911488 -326.209897 137.369406
966 588.515586 -255.997205 372.846568
967 617.678339 -317.908372 137.827826
967 592.310726 -247.255699 371.844099
968 622.386044 -308.642426 137.478241
968 596.448486 -238.393389 372.421799
969 627.048011 -299.491189 136.016927
969 602.469285 -228.711906 372.400278
970 629.878427 -290.919088 135.906785
970 603.644632 -221.745386 371.466953
971 636.900195 -280.875953 136.886906
971 604.967593 -213.527182 370.599171
972 639.937903 -270.694161 135.776691
972 610.443625 -203.670085 371.943413
973 644.227617 -260.618210 136.410653
973 612.161372 -194.944393 371.996718
974 646.021649 -250.774978 136.240409
974 613.765802 -185.685925 371.506619
975 650.110597 -241.029026 135.362466
975 614.451989 -176.557749 370.481512
976 649.901157 -230.062749 133.423241
976 614.028524 -167.497477 369.930780
977 650.521216 -220.308592 133.235953
977 615.132589 -158.056477 369.393746
978 649.699755 -210.016493 131.395429
978 612.867905 -149.150676 368.821096
979 649.353768 -199.231415 131.388036
979 614.727669 -138.593584 369.113538
980 650.064802 -188.435753 131.001470
980 617.437182 -128.908812 369.883872
981 650.103502 -177.617746 131.967956
981 610.392279 -121.443266 368.219930
982 648.886942 -166.458953 131.465697
982 611.831697 -111.007199 369.219062
983 648.292449 -155.773934 131.864653
983 611.280951 -100.773273 368.825722
984 646.839100 -145.775233 130.409845
984 607.517416 -92.335075 368.140143
985 642.682653 -134.842288 128.217619
985 604.262075 -83.364631 367.611785
986 638.525573 -124.315676 127.538245
986 602.661545 -73.976642 367.690970
987 636.556216 -114.911046 128.159631
987 599.162360 -65.306833 367.113864
988 632.140941 -103.954762 126.583721
988 595.398443 -55.873017 366.249760
989 630.714268 -92.846286 126.451977
989 593.907552 -46.937778 366.618777
990 626.327618 -85.682888 125.050279
990 590.912459 -37.707746 366.402373
991 620.817998 -74.361394 124.556046
991 585.330550 -30.344563 364.462881
992 622.718031 -64.679557 126.077392
992 583.520029 -21.307696 364.656320
993 616.090978 -55.428283 124.191538
993 578.344331 -13.020537 363.162618
994 612.544224 -46.037866 123.215891
994 575.364325 -4.053157 363.315958
995 608.005486 -38.473162 123.378221
995 571.932918 4.115480 363.401458
996 603.047859 -28.347912 122.488149
996 565.754336 11.094086 362.194957
997 597.860249 -20.322172 120.685754
997 562.321982 20.319306 362.019319
998 595.882636 -11.260414 120.679332
998 559.511005 28.586451 361.513901
999 589.439206 -2.767971 119.515355
999 555.661197 35.453400 360.515941
1000 583.858889 4.890419 118.782951
1000 549.785529 42.516887 359.613275
1001 581.980231 14.643746 118.536797
1001 545.093358 50.651684 360.149024
1002 575.284938 22.446671 117.086994
1002 539.082362 59.473172 358.111888
1003 565.578310 29.741343 115.024849
1003 535.940770 66.044581 357.868970
1004 562.549285 37.120077 114.595140
1004 531.582925 73.151578 357.419444
1005 555.864331 45.535346 112.705140
1005 525.767837 80.312226 356.241164
1006 552.812159 53.802489 112.649799
1006 520.603324 86.829040 354.849048
1007 542.503653 61.609465 110.085056
1007 514.405089 93.782286 353.583658
1008 539.599121 68.368990 110.508046
1008 505.889431 100.595286 352.641921
1009 530.285589 76.495892 108.365369
1009 501.085941 107.641288 352.165347
1010 525.120410 83.102445 107.778023
1010 498.831270 114.204832 352.399857
1011 517.628524 90.487193 106.451946
1011 491.176374 121.114664 350.975980
1012 509.691640 97.731475 105.694145
1012 484.915062 128.046214 350.971360
1013 506.342405 104.465181 107.252102
1013 481.183061 134.225244 350.929731
1014 499.193159 111.543599 105.930893
1014 475.777625 141.025647 349.886353
1015 492.464684 118.905629 105.024292
1015 469.459731 147.895880 348.640283
1016 485.440375 125.763604 103.179999
1016 463.795434 154.781486 348.478530
1017 480.746649 132.143805 102.966421
1017 459.187631 161.038613 348.600881
1018 473.865420 139.818510 101.958970
1018 450.781764 166.259803 347.467024
1019 468.015021 146.714338 100.632916
1019 446.866061 172.984029 346.576729
1020 464.334849 153.366786 100.497749
1020 441.580192 178.084168 345.883704
1021 455.671873 160.252016 98.731271
1021 438.464279 184.443165 345.027318
1022 449.123745 166.703024 97.297347
1022 431.641613 191.149816 344.209276
1023 442.451152 173.199083 95.826631
1023 425.558832 197.869273 342.574146
1024 438.784730 180.049933 94.923969
1024 422.834558 203.587013 341.761043
1025 430.342336 186.053802 91.954448
1025 417.606488 208.877564 340.539804
1026 425.740197 192.077352 91.635961
1026 412.980023 214.070482 338.778216
1027 421.433414 198.726708 90.438630
1027 409.271601 219.740083 336.179199
1028 415.576513 205.301955 88.748541
1028 404.011622 226.070013 334.695752
1029 409.599827 212.287021 87.314708
1029 401.540352 231.764563 333.807538
1030 402.527594 216.661312 84.856207
1030 394.736326 235.812491 331.937869
1031 398.919746 222.816727 83.369717
1031 392.373214 241.638845 331.187789
1032 397.138414 228.950137 81.338776
1032 390.294326 247.439121 330.147144
1033 393.700388 234.948118 80.483283
1033 384.645314 252.425500 328.227590
1034 389.979123 240.329561 78.087184
1034 380.067759 257.223509 325.876832
1035 386.578250 246.695589 77.045671
1035 377.725242 263.412593 324.475263
1036 382.075046 252.179105 75.310012
1036 378.263421 268.688455 324.137839
1037 380.350703 257.924396 74.834822
1037 373.114876 272.621875 322.320656
1038 378.987734 264.243694 74.533444
1038 369.568367 277.556587 322.005076
1039 376.232592 269.948027 73.885009
1039 370.618431 283.058753 322.430945
1040 371.558869 275.284255 72.693885
1040 368.387842 287.805057 321.762721
1041 368.662907 281.068822 73.914067
1041 366.132585 291.817660 321.440746
