# Supplementary material for: Action Sport Cameras as an Instrument to Perform a 3D Underwater Motion Analysis
Source: PLoS One. 2016 Aug 11;11(8):e0160490. doi: 10.1371/journal.pone.0160490 (PMC4981397; doi:10.1371/journal.pone.0160490)
Supplement: S1 Supporting Information — S1.1_Calibration Quality > S1.1.1_Underwater > S1.1.1.1_Highres > S1.1.1.1.1_Calibration > File A. This is the BUNDLE_CameraParameters. This is the camera calibration parameters. File B. This is the Triad. This is the 2D coordinates of the waterproof orthogonal triad structure carrying nine spherical black markers. File C. This is the WandCalibration. This is the 2D coordinates of the wand structure carrying one spherical black marker. S1.1.1.1.2_Accuracy > File D. This is the Trial_1. This is the 2D coordinates of the first rigid bar test acquisition, carrying two markers at known distance. File E. This is the Trial_2. This is the 2D coordinates of the second rigid bar test acquisition, carrying two markers at known distance. File F. This is the Trial_3. This is the 2D coordinates of the third rigid bar test acquisition, carrying two markers at known distance. File G. This is the Trial_4. This is the 2D coordinates of the fourth rigid bar test acquisition, carrying two markers at known distance. File H. This is the Trial_5. This is the 2D coordinates of the fifth rigid bar test acquisition, carrying two markers at known distance. File I. This is the MotionSequence3D_Trial_1. This is the 3D coordinates of the first rigid bar test acquisition. File J. This is the MotionSequence3D_Trial_2. This is the 3D coordinates of the second rigid bar test acquisition. File K. This is the MotionSequence3D_Trial_3. This is the 3D coordinates of the third rigid bar test acquisition. File L. This is the MotionSequence3D_Trial_4. This is the 3D coordinates of the fourth rigid bar test acquisition. File M. This is the MotionSequence3D_Trial_5. This is the 3D coordinates of the fifth rigid bar test acquisition. S1.1.1.2_Lowres > S1.1.1.2.1_Calibration > File N. This is the BUNDLE_CameraParameters. This is the camera calibration parameters. File O. This is the Triad. This is the 2D coordinates of the waterproof orthogonal triad structure carrying nine spherical black markers. File P. Th [file pone.0160490.s001.zip › S1_SupportingInformation/S1.1_Calibration_Quality/S1.1.1_Underwater/S1.1.1.2_Lowres/S1.1.1.2.2_Accuracy/File Y.txt]

0 368.662907 281.068822 73.914067
0 366.132585 291.817660 321.440746
1 165.329808 954.373692 103.405072
1 172.791968 985.463309 350.282584
2 169.864050 961.404966 103.820554
2 174.948179 991.987627 350.614093
3 166.326788 971.200542 101.032481
3 174.786366 1002.071039 350.372753
4 170.742420 982.534327 101.670419
4 177.835884 1011.863073 349.813236
5 170.985290 993.554908 101.152084
5 176.151872 1022.210056 348.167982
6 172.211216 1003.259207 99.642864
6 180.104170 1032.215701 347.900388
7 171.705180 1015.613308 98.319118
7 179.828387 1044.070935 347.273028
8 175.228409 1025.633492 98.353425
8 182.110503 1052.281804 347.420335
9 175.429001 1036.650071 97.733952
9 179.626051 1063.792107 344.813713
10 173.233231 1049.360653 94.838700
10 184.047061 1074.798594 344.361846
11 180.757623 1058.662581 96.819995
11 184.684786 1084.748751 344.106405
12 178.055748 1070.487859 95.371244
12 183.813118 1097.240168 344.085193
13 180.777906 1082.541949 94.791876
13 182.300377 1106.954517 342.740205
14 180.221937 1094.075471 93.579911
14 186.452622 1118.286205 341.751709
15 179.922197 1105.879258 93.026057
15 185.421746 1129.233565 341.043625
16 184.162189 1117.333603 94.046927
16 187.429495 1139.500968 341.677642
17 181.098228 1130.363180 90.013565
17 187.260641 1151.172096 340.921167
18 181.799760 1143.031439 90.081428
18 187.916443 1161.750536 339.311858
19 186.825073 1153.627284 91.048703
19 192.802808 1173.111678 339.704394
20 189.087677 1165.210742 90.659158
20 193.516046 1183.305702 339.709129
21 186.886947 1177.291997 88.140787
21 193.611171 1194.902057 339.584051
22 188.325649 1190.606781 88.572591
22 194.576780 1205.272826 338.460036
23 189.367569 1202.843944 88.493337
23 194.231269 1217.592357 337.568063
24 191.968417 1212.996557 88.322131
24 195.745873 1228.419209 336.917111
25 194.291796 1225.515264 87.841586
25 193.122517 1239.865882 336.251380
26 198.211990 1237.376893 88.413070
26 204.245983 1248.219568 338.783214
27 194.730238 1248.853895 87.595462
27 201.364532 1260.118047 337.881338
28 200.565059 1259.802835 89.493599
28 199.966811 1270.437810 337.252357
29 196.187088 1272.926148 85.694058
29 201.126791 1281.187316 336.824728
30 196.639433 1285.866049 86.794423
30 200.826324 1292.114267 336.099868
31 200.490803 1295.830656 87.751218
31 203.147838 1302.528178 336.291121
32 199.653973 1307.602440 87.661520
32 204.302798 1312.772826 337.450814
33 201.547259 1319.753701 88.169907
33 208.157195 1321.809280 338.043727
34 197.265868 1331.473379 86.667598
34 204.801795 1331.756281 337.170853
35 202.980747 1342.227767 89.350728
35 206.197281 1342.572073 337.811582
36 204.884852 1352.541620 90.277717
36 207.091156 1351.977376 338.408646
37 204.824879 1364.484885 90.124334
37 207.896273 1362.291597 339.886742
38 203.169099 1374.855783 90.485740
38 212.573428 1371.339950 342.266201
39 208.562456 1384.972224 92.580345
39 209.692166 1380.906666 341.793517
40 204.048854 1396.534275 92.244817
40 209.548071 1391.693897 342.088194
41 205.708091 1408.547371 93.864461
41 211.218972 1399.902363 342.726245
42 206.851725 1417.706279 96.170382
42 214.136068 1409.840816 344.610290
43 207.449560 1428.470329 97.920654
43 210.651289 1418.644251 345.638693
44 208.842413 1438.270423 100.274092
44 213.889200 1427.854276 348.162500
45 205.698160 1449.066870 100.531488
45 216.396427 1435.907341 349.691760
46 211.382080 1458.579583 103.728566
46 212.993945 1445.973616 350.123833
47 205.903066 1470.506295 102.619641
47 213.548666 1452.850336 352.563297
48 205.481459 1479.293851 103.445371
48 218.196597 1460.998480 354.802774
49 206.732176 1489.057701 105.478162
49 221.763444 1470.335317 356.296424
50 210.813448 1497.818570 108.188794
50 222.939740 1477.254050 357.579096
51 211.773275 1505.837559 109.192790
51 220.623413 1485.896304 359.023070
52 212.393506 1514.901162 111.669711
52 220.677763 1493.600665 359.727454
53 213.931851 1523.955524 114.194013
53 225.790715 1499.540662 362.462537
54 216.993846 1532.048696 115.861799
54 225.863474 1506.401362 363.093160
55 220.516801 1538.047491 118.048022
55 231.735123 1513.071434 365.244763
56 218.053511 1548.274476 118.256238
56 236.629862 1520.300977 367.299844
57 224.535947 1554.870347 121.539744
57 237.535277 1526.872991 367.805752
58 226.431089 1564.078229 122.315497
58 241.646523 1532.854227 369.558783
59 230.599088 1571.137013 123.891730
59 244.287804 1538.694631 371.386060
60 233.248108 1578.069832 123.680931
60 247.165397 1545.284098 371.500629
61 236.354059 1585.471886 125.118337
61 253.664835 1548.673796 372.755175
62 242.601285 1591.542963 126.767159
62 257.076863 1554.215348 373.604358
63 243.742715 1599.364830 126.605758
63 263.383971 1559.560197 374.810397
64 250.613909 1604.779756 128.606608
64 267.964276 1564.872232 374.932756
65 255.507074 1611.552181 129.756741
65 272.415955 1570.260650 375.832249
66 264.271962 1616.294464 130.482799
66 282.434624 1573.618151 378.033039
67 270.511881 1621.611281 130.940464
67 286.350864 1577.115900 377.964547
68 281.381195 1623.758621 134.159621
68 291.687938 1581.688314 379.120820
69 285.704551 1629.425542 133.983532
69 301.971687 1584.582776 381.178132
70 293.376053 1634.031025 134.176818
70 306.526136 1587.040983 380.416312
71 302.968350 1637.931115 136.570990
71 314.546601 1591.263985 381.239202
72 309.995411 1640.966166 138.382056
72 324.832097 1591.834607 383.077083
73 320.840096 1644.045953 140.487828
73 330.536007 1595.489092 384.153012
74 328.162475 1646.224673 141.491818
74 338.680179 1597.536358 384.789478
75 335.365005 1649.637275 142.337971
75 349.185842 1597.927509 386.817858
76 347.609210 1652.048820 145.738709
76 357.957719 1600.241933 388.609096
77 358.846892 1653.745647 147.404023
77 363.973448 1601.841599 390.142105
78 369.770880 1654.283369 151.068451
78 373.726454 1601.762562 392.252851
79 376.574387 1656.726679 152.077458
79 382.674895 1602.887076 393.905300
80 387.578103 1657.989573 155.043921
80 390.856306 1603.055032 395.471762
81 397.797311 1657.793307 156.191529
81 400.528527 1603.781867 397.856447
82 407.008636 1657.801279 157.929523
82 409.725716 1603.665872 400.048290
83 419.342614 1657.798153 160.759483
83 420.114031 1603.442590 402.100799
84 428.158172 1658.683828 162.374316
84 429.313894 1603.287077 404.096591
85 440.754372 1657.272235 166.167951
85 440.094987 1602.475691 406.434579
86 449.199129 1655.860199 168.005094
86 449.300725 1600.888411 408.687325
87 460.167626 1655.571298 170.418178
87 456.569050 1600.589816 410.208220
88 472.365309 1653.803512 174.127889
88 468.752795 1598.181739 412.814854
89 483.376832 1653.248655 175.725939
89 480.077019 1596.992007 415.473522
90 493.570288 1652.295064 177.968953
90 491.669157 1594.019888 418.582916
91 506.830589 1649.287993 181.011604
91 500.007922 1593.130890 420.411490
92 514.696775 1648.377263 181.926930
92 510.327933 1591.072980 422.883470
93 528.162300 1644.606766 185.391793
93 522.030928 1587.722700 425.072965
94 537.430833 1643.503642 187.706514
94 532.049270 1586.165518 427.364101
95 549.327810 1640.586638 189.737795
95 538.959322 1583.395342 428.812858
96 560.077176 1637.582490 191.552338
96 549.955972 1580.331878 431.127125
97 573.358185 1634.704671 193.961083
97 562.863122 1577.295735 433.987228
98 582.769037 1632.017754 196.075491
98 568.684128 1574.705293 435.231056
99 595.647046 1627.881236 198.316869
99 580.115950 1572.173680 438.044994
100 606.916308 1625.810400 201.285856
100 592.626558 1568.475409 440.841138
101 620.583060 1621.148156 202.969449
101 599.349306 1565.237590 442.156568
102 627.179782 1618.391819 203.347247
102 610.970777 1562.004383 443.833016
103 638.404723 1614.916453 205.992740
103 619.436457 1557.957872 445.030749
104 648.442166 1610.117803 206.963379
104 628.707438 1555.584243 446.905832
105 658.934992 1607.606196 208.661046
105 636.954772 1551.515897 447.500257
106 669.632738 1603.212904 210.521756
106 648.033111 1547.010015 449.445780
107 680.183240 1598.530816 213.400966
107 653.866583 1544.653274 449.901624
108 690.761032 1593.929954 214.581490
108 663.242424 1540.528401 451.721395
109 698.765731 1591.153024 215.195759
109 673.274262 1535.816768 453.782935
110 711.630345 1586.694434 217.875443
110 682.812810 1531.690362 456.051685
111 718.824935 1582.029484 219.139424
111 688.057925 1528.916304 455.885982
112 728.333513 1577.552074 220.035207
112 697.883750 1524.826249 457.839734
113 737.469801 1574.922977 221.403820
113 707.169531 1520.100409 459.197537
114 746.789813 1570.139124 223.460706
114 714.570183 1515.971542 460.883857
115 757.130396 1564.906903 224.684293
115 721.538843 1512.565020 461.516718
116 764.834102 1560.548676 225.699138
116 728.470759 1508.908505 462.639206
117 775.593104 1555.135609 227.443796
117 738.075430 1504.134811 463.415253
118 785.635528 1550.411616 229.440823
118 744.361872 1499.582319 464.003928
119 792.554541 1546.654766 228.971009
119 753.793213 1494.661994 464.963381
120 796.979652 1543.125050 228.580197
120 760.947574 1490.764924 465.664744
121 806.692752 1538.095161 229.562997
121 767.714991 1485.421411 465.814064
122 813.686384 1533.593176 229.576126
122 774.772190 1480.652896 466.041698
123 821.989180 1528.418455 230.974209
123 780.405736 1475.941397 465.914379
124 829.026743 1523.207109 230.987597
124 786.365014 1471.942397 466.378249
125 836.228501 1517.757405 231.045493
125 792.158891 1467.457752 466.995767
126 841.874631 1512.618259 230.275156
126 800.133579 1461.378553 466.738516
127 850.518342 1506.287802 231.045247
127 803.980688 1456.257121 466.333083
128 856.064061 1500.890385 230.792503
128 808.957631 1451.533462 466.003334
129 861.173572 1495.568818 230.766275
129 811.639102 1446.703891 464.193398
130 866.037245 1490.002391 229.667266
130 814.847395 1441.690105 463.569363
131 873.220891 1482.436030 229.123310
131 821.614244 1434.261295 463.684361
132 876.561694 1476.503277 228.782201
132 824.577670 1428.173790 461.961198
133 880.670175 1469.422883 227.985391
133 826.224333 1422.420840 460.832170
134 883.075627 1462.735815 226.115734
134 828.709721 1417.570266 458.711226
135 885.103201 1455.201603 224.313555
135 831.525777 1409.472610 458.149694
136 887.179897 1448.188629 222.181609
136 833.117606 1403.271507 456.340893
137 889.381160 1441.090442 220.386933
137 831.332429 1397.554446 453.332831
138 889.552024 1434.020897 218.417503
138 833.786614 1390.591550 452.262597
139 890.816811 1426.752325 216.873155
139 832.985519 1384.894645 449.179798
140 890.439222 1419.995984 214.255197
140 831.818852 1378.492499 447.176755
141 886.881564 1413.644672 210.066235
141 829.998523 1372.568281 445.028532
142 888.392630 1405.783527 209.938479
142 829.314186 1365.983783 442.866402
143 884.208400 1399.679930 206.774533
143 824.913583 1360.686518 440.121809
144 879.711532 1393.020089 203.466672
144 821.384283 1355.213077 436.753288
145 875.961839 1386.336522 200.951359
145 816.800820 1349.617582 434.701136
146 870.701577 1381.253051 198.307020
146 812.567808 1344.128021 432.198114
147 862.323868 1375.771476 194.642222
147 805.574742 1339.250109 429.634332
148 856.900299 1372.291270 191.645417
148 800.414654 1334.522015 426.686435
149 849.800839 1366.895917 189.350212
149 794.512450 1329.036786 424.242775
150 843.194145 1363.075862 186.715680
150 788.396229 1323.761602 422.031526
151 834.428520 1357.292141 183.908127
151 781.208204 1318.799499 419.249740
152 826.616968 1352.414397 180.878885
152 775.183656 1313.593032 417.076194
153 819.831252 1347.263679 178.685440
153 766.995857 1308.662536 413.546150
154 811.151438 1342.273437 176.131811
154 758.380306 1305.078548 410.936223
155 800.396332 1337.167563 172.309204
155 750.190334 1300.522865 408.410891
156 793.037695 1333.702940 169.555849
156 743.009889 1295.888486 406.716727
157 782.558681 1329.922985 167.361730
157 738.239095 1290.854739 405.597453
158 775.211198 1324.587121 165.945710
158 728.249845 1286.953759 402.956418
159 765.908099 1320.502119 163.145064
159 720.232374 1282.705142 400.562224
160 755.510788 1315.564735 159.618240
160 712.207404 1277.843464 398.893790
161 749.981693 1311.100855 159.368510
161 702.363520 1272.949569 395.722345
162 738.397790 1306.920121 156.035805
162 696.466542 1268.838319 394.274181
163 728.470067 1302.906734 153.325001
163 685.076066 1264.869883 391.442891
164 720.127623 1298.761144 151.720288
164 678.099556 1261.083122 390.774241
165 709.384113 1294.654778 149.351866
165 667.978555 1256.843459 388.823803
166 702.758347 1290.118039 147.399207
166 662.907350 1251.951077 387.807146
167 690.585450 1285.933012 145.597395
167 653.914603 1246.754760 385.852629
168 684.958384 1281.035509 144.624107
168 646.858123 1242.841239 383.769453
169 673.782927 1276.860554 141.789760
169 640.981627 1238.472319 382.467764
170 667.014683 1272.487609 140.370347
170 630.055275 1233.344562 379.822343
171 657.017077 1267.636409 138.006362
171 623.429936 1229.941374 377.278555
172 648.191884 1263.542014 136.150967
172 613.288196 1224.669233 374.582282
173 639.559000 1259.103798 133.443631
173 606.525451 1220.298638 373.421513
174 632.007333 1255.139122 130.910072
174 598.846497 1215.954807 371.730441
175 623.406071 1250.375933 128.728886
175 589.632757 1212.008199 369.140785
176 615.359674 1245.836179 126.321662
176 583.675254 1206.958292 367.833319
177 601.945796 1241.977054 122.266543
177 574.150196 1202.628291 364.589462
178 597.989144 1236.916661 120.973039
178 568.907767 1197.605807 361.772092
179 589.984962 1232.185857 118.100142
179 558.779104 1194.518318 358.712270
180 578.364310 1228.894317 114.079276
180 551.549554 1189.724458 355.327023
181 573.828130 1223.393320 112.375895
181 545.135241 1185.304624 352.613549
182 561.455926 1221.056699 107.526645
182 533.800524 1181.183696 349.173987
183 556.091618 1215.815633 105.334889
183 530.752218 1175.818385 347.351363
184 547.679749 1211.387419 101.385531
184 520.876469 1173.260854 343.629493
185 539.538001 1207.598349 97.026231
185 516.161254 1168.391769 341.086877
186 531.234407 1202.114653 93.778877
186 507.264214 1163.453149 337.682641
187 522.635393 1199.266778 90.908309
187 499.156358 1159.839842 334.357655
188 517.150528 1194.162128 89.746028
188 495.506560 1154.613668 332.567529
189 508.243966 1191.064011 85.751227
189 487.130310 1152.233495 329.016031
190 499.280579 1186.159708 83.656567
190 481.286668 1146.963730 327.399968
191 493.182254 1182.050068 81.663144
191 473.431493 1142.386101 324.381931
192 485.387075 1178.273720 80.148464
192 464.982520 1138.165408 322.624482
193 478.949404 1172.830254 78.606061
193 461.229305 1133.216784 321.890777
194 468.796410 1169.702156 76.709841
194 448.907909 1129.580896 320.172921
195 463.712475 1164.951911 76.902834
195 443.289432 1124.592600 319.633225
196 450.020841 1161.074315 75.625728
196 435.122417 1121.426407 320.386604
197 447.690664 1156.232558 77.275318
197 429.559568 1115.984043 320.838960
198 436.782248 1153.543997 77.329237
198 419.200046 1113.811902 320.204489
199 430.713063 1147.942945 79.038228
199 413.462038 1107.903150 323.051206
200 422.004574 1145.136865 81.437102
200 406.609468 1103.192037 323.469978
201 413.317052 1140.491634 83.454520
201 398.636236 1099.497790 326.880523
202 404.097583 1137.162760 85.109482
202 394.962208 1093.350809 330.389734
203 396.309461 1132.286294 87.948703
203 383.498488 1090.029106 331.425022
204 388.424351 1128.111548 90.944912
204 376.744508 1085.129026 334.894182
205 381.986030 1123.624802 94.900810
205 370.242118 1078.439281 338.358285
206 372.665117 1119.887756 96.647272
206 362.904658 1075.314668 340.975838
207 367.052105 1114.753316 100.775603
207 358.582556 1069.535515 344.728450
208 354.511658 1110.306498 103.275321
208 349.140695 1065.562417 347.274010
209 347.395037 1104.612408 106.332883
209 343.661677 1059.937656 349.355143
210 339.733380 1099.949380 109.014776
210 336.057201 1055.103040 353.463962
211 333.092519 1095.728878 112.495753
211 327.063950 1050.069567 355.958247
212 328.253470 1090.582154 116.912951
212 321.661139 1044.696357 358.408463
213 318.546884 1086.258681 116.456675
213 317.282628 1038.745647 362.315281
214 310.709078 1080.755144 119.598320
214 308.282757 1035.011544 362.940589
215 306.444400 1076.039258 124.265038
215 303.376707 1028.791680 367.234151
216 296.828883 1071.691243 124.215270
216 298.093733 1023.581781 367.520754
217 292.248947 1067.203021 126.259069
217 290.039009 1018.909813 370.528455
218 285.137864 1061.912001 127.615720
218 285.325907 1012.982878 370.147205
219 278.276062 1056.105553 127.463150
219 278.631205 1008.486853 371.777323
220 272.861488 1051.586142 129.887134
220 274.213954 1003.386759 373.593659
221 266.406199 1047.021955 129.464505
221 269.212477 998.100061 372.975224
222 259.590227 1042.821063 130.572143
222 263.732093 993.177087 373.631787
223 255.116976 1037.681168 131.571446
223 262.700886 987.263252 376.074026
224 250.331171 1032.102333 132.142767
224 254.593946 981.870866 375.984995
225 245.357025 1027.240085 133.154997
225 247.008247 977.059763 376.861329
226 243.457530 1021.079055 134.407916
226 244.617472 970.756836 376.914790
227 236.114508 1016.174141 136.196829
227 241.078445 963.880870 377.373493
228 231.119976 1009.611875 135.147430
228 233.545519 958.668267 378.844615
229 228.891428 1004.899312 135.150230
229 230.127807 953.381142 379.558750
230 224.541854 999.317983 136.837854
230 226.670096 947.569927 379.262858
231 219.184533 992.877665 136.750336
231 223.520103 941.192442 378.671218
232 215.898297 986.102042 136.495695
232 221.650330 934.959257 378.571415
233 213.170178 980.088812 136.649312
233 217.992813 929.205364 378.858281
234 206.459104 974.015718 135.474068
234 214.553337 921.931284 378.797522
235 204.415580 967.353988 136.087712
235 211.593762 914.846485 379.109680
236 202.317556 959.854455 135.963481
236 213.646768 909.512652 379.810724
237 199.606807 953.077172 135.209497
237 209.251867 902.939272 379.115052
238 197.255735 946.160310 134.411496
238 205.577782 895.647766 378.027673
239 195.812555 939.066225 134.020408
239 203.551914 888.352242 377.556109
240 197.745604 932.159675 134.939204
240 200.886764 881.574029 377.119449
241 192.701014 922.991555 134.101881
241 200.704434 873.791604 376.959589
242 197.511461 916.474687 135.984235
242 199.942026 867.121143 377.533503
243 191.135523 907.580947 134.959010
243 199.744363 860.653100 377.742179
244 192.358640 898.759745 135.012875
244 200.046183 852.843990 379.074416
245 192.232418 891.570778 135.154227
245 201.878986 844.963995 379.907603
246 192.676969 884.527945 134.744469
246 202.146709 837.688495 380.216600
247 190.889036 877.035247 134.847812
247 200.983494 830.230541 380.053152
248 191.733631 869.614346 134.747883
248 197.850320 822.868141 379.274970
249 195.585774 860.712528 136.859036
249 198.196604 815.425028 379.737497
250 195.961178 851.758287 137.553100
250 200.799590 807.535766 381.242586
251 196.560019 845.365800 138.603510
251 198.860958 799.576693 380.757938
252 194.372101 835.740055 138.854859
252 200.109752 791.566486 382.618426
253 195.643043 827.405919 139.109976
253 199.001375 783.597623 382.667152
254 195.590474 818.774568 138.639257
254 200.450354 776.649605 383.308420
255 195.968489 810.398519 140.073531
255 200.320862 769.259357 384.627549
256 197.123205 803.227789 141.057334
256 206.776341 761.106364 386.996250
257 196.406188 796.566086 142.288066
257 203.660922 752.905882 387.362615
258 203.132509 786.384218 144.995447
258 206.218113 745.024736 389.853408
259 199.422666 778.955290 143.984731
259 203.766802 737.361321 390.131932
260 199.417565 770.043097 146.494146
260 207.544971 731.059645 391.126019
261 199.517962 762.614840 147.497163
261 202.057282 723.099724 392.274388
262 198.042535 755.406852 147.752568
262 205.797024 715.121145 393.614837
263 199.828240 746.515404 148.833408
263 206.642963 707.445467 394.651797
264 201.808170 739.903690 153.134934
264 206.162115 700.156195 396.150182
265 200.844169 731.213397 153.128721
265 208.758617 692.103079 400.151099
266 202.991376 723.277588 155.385833
266 207.725775 683.982660 400.201390
267 201.657146 716.193961 157.165426
267 207.252695 677.535687 401.215222
268 198.061034 710.867873 157.022740
268 207.697597 670.390360 401.529457
269 199.922387 703.186308 157.915765
269 206.347598 662.929442 401.873962
270 202.477260 695.088245 158.752253
270 206.869299 656.176977 402.186249
271 200.874135 688.165167 157.964604
271 206.670680 649.257390 401.885746
272 201.870238 681.582970 157.501671
272 205.053574 642.083199 400.293890
273 201.058216 673.888822 154.422309
273 208.661041 635.467130 399.603627
274 201.034143 667.491204 153.158956
274 207.339422 628.373092 397.256122
275 198.484690 660.937561 150.454321
275 207.681614 621.310702 395.994492
276 197.828329 654.639937 147.996457
276 207.017649 614.659861 391.329392
277 197.462738 647.872071 145.645919
277 206.207905 607.278521 389.882692
278 195.597735 641.364542 140.963107
278 205.616364 601.007923 386.402519
279 193.310488 635.048960 138.016763
279 206.422659 593.840196 383.388773
280 192.311447 626.522363 134.031285
280 205.627439 587.405490 380.164214
281 194.337481 620.483655 131.553937
281 210.031905 580.994653 377.540693
282 194.723943 613.867852 128.460419
282 211.247456 574.408520 374.959635
283 196.393962 607.761983 124.969155
283 208.813251 567.673385 370.507215
284 196.498537 600.573095 122.425174
284 211.449629 561.134962 368.064877
285 197.745692 594.343856 120.133627
285 211.509932 553.978857 366.709344
286 198.273679 586.285816 115.770424
286 212.700425 547.383665 361.433203
287 198.789840 580.060272 113.904039
287 214.836437 540.923423 360.818297
288 198.358192 573.194037 111.558726
288 217.264035 535.445831 357.363353
289 202.562169 567.012562 108.801279
289 219.728583 528.751315 355.489153
290 201.624747 559.765641 106.008748
290 216.533837 522.325898 351.940422
291 205.230884 553.774481 104.691337
291 220.849200 516.946769 349.548242
292 207.520544 547.146857 102.193475
292 221.014838 510.110442 346.942390
293 210.713668 540.885407 100.025671
293 224.661146 503.985450 346.187215
294 212.398083 534.566092 97.178886
294 225.798808 497.717522 343.907602
295 214.542417 527.506153 95.519847
295 226.229922 490.488592 340.893940
296 217.100696 521.565964 94.038687
296 232.155585 484.794572 341.550346
297 219.441246 515.118217 93.489704
297 231.908048 478.674152 339.323290
298 223.788274 509.954631 93.035224
298 235.109632 472.379008 336.788632
299 226.176048 503.105870 91.899386
299 242.535497 465.088118 337.279037
300 228.973406 496.392419 90.119407
300 242.273640 459.983922 335.904669
301 230.527161 489.347556 88.656148
301 245.866164 452.584506 335.237859
302 232.732046 483.441114 88.174760
302 250.926279 446.792639 335.672253
303 238.345260 477.919487 88.169086
303 252.897721 440.618119 335.327669
304 240.713715 471.739101 87.331855
304 257.117819 433.978777 332.285584
305 244.750612 465.058437 86.980220
305 260.466784 428.651352 332.412020
306 246.252506 457.958424 85.335353
306 262.380826 421.872913 332.144115
307 251.734861 452.366095 85.535853
307 267.099150 416.823574 332.756750
308 256.050810 447.155760 86.185539
308 271.448710 410.515018 332.626995
309 261.504382 440.056916 86.304980
309 271.490736 403.662456 330.943392
310 264.283772 432.531570 85.025566
310 278.679765 397.324328 331.675657
311 270.484832 426.706985 86.308361
311 282.130979 390.901574 331.799034
312 274.091950 419.370698 84.769154
312 286.271978 383.953452 329.842507
313 277.240080 412.872080 84.453164
313 290.764181 377.895654 330.024464
314 282.183737 407.208490 84.322864
314 295.925111 371.225320 330.385646
315 285.084958 400.920975 84.389926
315 298.931338 365.023888 330.462614
316 287.445866 394.138525 83.368326
316 302.632600 359.027539 330.101208
317 293.264165 388.553871 82.169043
317 304.374651 352.688796 328.257218
318 295.266627 382.210146 81.555474
318 309.844278 347.274948 326.871260
319 301.154055 376.268952 80.139734
319 313.234173 340.848405 325.458160
320 306.153225 368.852386 80.445777
320 318.150633 333.471316 325.101869
321 313.164410 362.032340 79.538297
321 322.788281 327.427480 324.166574
322 317.230453 355.674705 78.068734
322 330.386786 321.260731 323.679830
323 320.592052 349.022332 76.177439
323 333.413455 314.205250 322.459520
324 322.764632 343.194283 75.246880
324 337.291607 308.548330 321.303593
325 329.512053 337.188972 74.268006
325 340.495198 302.264576 320.343724
326 330.309570 330.323952 71.561174
326 347.883943 296.037989 318.668402
327 336.027790 322.649807 70.852820
327 350.921448 289.130844 317.307025
328 346.387588 316.023947 70.398235
328 355.701780 282.448838 315.063259
329 348.799084 309.138270 68.845421
329 362.884216 276.053690 314.410077
330 351.488197 302.509074 67.795846
330 369.612402 270.659436 313.968202
331 358.255294 294.802856 65.517100
331 372.832418 263.373957 312.961385
332 368.514385 288.781713 66.951478
332 376.780398 256.827486 311.147487
333 371.136806 282.126976 64.599855
333 380.933703 249.673870 309.210330
334 374.374913 275.518268 63.402934
334 385.542123 243.186539 309.517778
335 381.116427 267.565989 61.670592
335 389.906926 237.196932 307.735794
336 390.539097 261.601508 64.026286
336 396.044482 229.812321 307.242409
337 393.634088 255.138200 62.499910
337 405.734503 223.702694 308.075240
338 399.871357 247.693018 62.735518
338 410.624167 218.195035 307.987506
339 407.257793 240.094179 61.941573
339 416.264773 211.038602 308.342887
340 411.271616 233.614965 61.368038
340 421.259175 203.781448 308.430501
341 416.430169 226.502759 62.383566
341 426.599505 197.869759 308.119316
342 426.640576 220.080288 63.150442
342 432.300058 191.063921 307.366833
343 429.666725 213.317168 61.456543
343 439.330416 183.746253 307.419034
344 436.457587 207.974077 60.770312
344 442.650616 177.156588 306.760936
345 443.509504 200.096811 62.085707
345 446.217040 170.776317 306.692538
346 450.016422 193.410184 62.433281
346 454.281797 163.753935 307.821530
347 453.870833 186.205933 61.310098
347 460.717498 157.130438 307.271620
348 462.012006 178.659293 62.068369
348 464.288825 151.399278 306.684313
349 465.969632 172.027544 60.765852
349 471.213266 144.580290 306.075279
350 471.090006 164.604208 60.688728
350 479.594366 137.564449 306.657490
351 480.045907 158.268255 61.622211
351 482.809704 131.538599 306.381309
352 482.542630 150.930231 59.253245
352 491.123153 125.236384 306.497456
353 491.380534 144.158310 60.451422
353 494.904163 118.436298 306.029444
354 496.671163 136.411525 60.117680
354 499.703558 111.637508 305.417071
355 503.862924 129.652303 59.512334
355 507.861650 104.754423 306.009253
356 510.725436 121.956404 59.562931
356 512.257566 98.722713 305.734527
357 515.689957 115.757036 59.031579
357 519.397542 91.840536 306.389722
358 522.177924 108.216476 59.765215
358 524.292470 85.117232 306.331294
359 529.313277 102.310300 59.851055
359 529.409435 78.200199 305.060829
360 533.786509 93.907884 57.878400
360 533.294054 71.513230 304.309845
361 543.184730 87.904609 59.306594
361 544.827581 64.819151 305.909578
362 547.001515 80.271238 58.791264
362 547.384107 57.741503 305.052344
363 557.151584 74.104797 60.041980
363 553.358339 51.808633 305.180681
364 563.807834 66.624884 58.972201
364 561.023405 44.669366 304.899128
365 572.218956 59.845167 59.893718
365 564.355800 38.188587 303.929827
366 577.828543 52.752784 60.051556
366 573.215556 31.369241 305.677750
367 582.167570 45.329220 59.896427
367 577.745434 24.682824 305.093139
368 589.176258 37.851451 59.456770
368 584.079883 18.266164 305.664176
369 599.115949 31.979286 59.794620
369 589.050658 11.703583 306.320088
370 606.960396 24.753909 61.238264
370 596.738149 5.169056 305.165049
371 612.361182 18.355575 61.299162
371 600.240805 -2.659268 304.816507
372 617.056090 10.422015 59.908006
372 608.567002 -7.543081 305.701779
373 624.078627 3.957903 59.037984
373 612.939222 -15.499334 304.995480
374 629.526578 -2.912478 59.866121
374 616.648758 -21.835650 305.424634
375 636.894076 -9.540054 60.638304
375 625.201574 -28.592896 307.132742
376 642.377657 -16.612679 60.362930
376 630.290383 -35.236327 306.031547
377 651.025098 -23.569313 61.105986
377 635.257034 -43.386410 306.726450
378 657.286791 -30.571205 61.105047
378 639.938805 -49.234061 306.634610
379 663.383798 -37.214784 61.848361
379 646.124377 -56.084111 306.097989
380 668.925150 -44.602422 62.590647
380 651.700886 -62.678927 306.939659
381 674.522918 -51.465659 63.042554
381 655.944190 -68.717711 307.413279
382 681.090298 -58.390967 63.766344
382 659.498364 -74.855881 306.802702
383 684.546322 -66.026699 62.026736
383 667.063036 -82.689554 308.417613
384 691.434935 -73.148292 64.069625
384 669.616465 -88.539504 308.355827
385 696.181681 -79.497839 62.464918
385 674.368657 -95.617519 307.865579
386 701.649902 -87.346771 63.652111
386 680.268731 -102.544613 308.859924
387 706.628424 -93.780159 64.258470
387 682.252338 -109.811724 308.155322
388 711.256277 -102.122086 64.340960
388 687.173056 -115.483009 308.365477
389 715.831695 -108.693707 65.296781
389 690.112484 -123.025973 307.896175
390 722.390464 -115.490400 65.575791
390 693.552591 -129.855807 308.788909
391 724.648338 -122.680730 65.350894
391 695.803093 -136.785786 308.685686
392 729.497849 -130.997554 66.232646
392 702.026339 -143.016723 309.447799
393 733.424720 -137.844179 65.588427
393 706.038893 -150.863570 309.893937
394 738.174877 -144.837151 66.053550
394 706.718544 -158.771647 309.124912
395 741.629738 -152.463674 67.547988
395 710.496990 -165.008385 309.917062
396 744.710565 -159.874495 67.794744
396 713.958106 -171.445501 311.316073
397 747.466051 -167.843605 67.363582
397 717.304373 -178.660261 311.667264
398 752.631506 -175.160988 68.873315
398 719.931305 -185.947419 312.939104
399 754.200936 -182.530728 69.909748
399 720.304249 -193.087191 313.293721
400 755.509012 -190.264261 70.165988
400 726.379476 -200.213814 314.041165
401 762.731392 -197.130853 72.646895
401 724.274489 -207.139055 313.761867
402 764.441257 -205.284320 72.639653
402 728.917065 -214.013726 314.667572
403 766.754772 -213.228719 73.408136
403 730.097741 -221.248881 315.964075
404 767.691254 -220.766009 73.593246
404 730.499353 -228.796722 315.436746
405 770.261527 -229.169643 74.268884
405 733.748379 -236.144615 316.692656
406 772.320152 -236.388349 75.187830
406 736.449318 -243.172692 317.384663
407 774.688823 -244.530549 75.398722
407 736.587416 -250.936049 317.535971
408 774.649367 -252.909916 75.163837
408 737.550442 -257.884483 318.476634
409 777.731478 -260.677328 76.588738
409 736.924529 -266.412052 318.545394
410 777.091260 -269.225934 76.637435
410 739.993523 -272.568212 319.947508
411 777.479160 -277.111390 77.140221
411 735.214500 -281.929913 319.381215
412 781.296817 -285.662630 79.132953
412 738.490228 -288.032139 320.902037
413 782.108889 -293.365925 79.397794
413 738.659534 -294.668976 320.888508
414 780.750014 -301.985136 79.033079
414 737.188654 -303.055789 321.378593
415 780.627319 -310.182760 80.497688
415 738.623541 -309.686969 322.734196
416 779.429483 -318.804975 81.240990
416 735.789822 -318.190000 323.054735
417 780.593043 -326.288744 82.183051
417 736.409771 -324.650050 323.680123
418 779.958517 -334.787469 82.509901
418 733.928775 -333.067373 323.956708
419 777.843123 -343.845960 83.859497
419 732.721762 -339.973255 325.661754
420 777.211252 -351.234097 84.638835
420 732.800217 -345.992854 327.305086
421 773.577170 -359.295935 86.358665
421 726.880531 -353.836492 326.809350
422 772.312288 -367.294152 87.492679
422 726.574967 -359.982285 329.365637
423 771.388683 -374.860731 88.397090
423 720.004025 -367.327907 328.892159
424 767.789158 -382.464572 90.827661
424 718.730296 -373.720689 329.918891
425 764.531194 -390.042702 90.810086
425 714.195397 -379.967173 331.018127
426 760.801798 -397.768327 91.377175
426 712.801924 -385.502582 332.206320
427 754.850604 -405.564529 91.672785
427 707.362752 -391.440169 332.121087
428 752.068276 -411.295482 92.137478
428 705.058925 -397.431249 334.105362
429 748.150277 -417.852507 93.625269
429 697.036643 -404.360117 333.297745
430 743.179583 -424.284490 93.882896
430 694.249926 -407.145400 334.021660
431 735.799174 -431.146855 93.850906
431 688.054130 -412.364372 333.698226
432 728.336922 -436.855779 92.660831
432 683.257315 -416.840479 334.210617
433 725.190862 -441.964839 93.781098
433 676.507585 -421.372730 333.769702
434 716.740696 -447.277643 94.075647
434 672.619367 -425.455029 334.219173
435 708.874797 -452.419588 92.481707
435 665.648876 -428.461125 334.524994
436 702.946824 -456.164826 92.284083
436 659.733673 -432.490808 334.836242
437 697.464122 -459.694227 93.844869
437 650.409845 -436.316172 333.999482
438 690.160633 -462.967087 93.756444
438 646.095392 -437.983566 334.492972
439 683.190595 -466.044953 94.467369
439 636.673318 -441.182002 334.725436
440 672.786196 -469.033519 93.627143
440 630.054424 -442.759888 335.400594
441 667.327392 -470.200434 94.527484
441 622.703458 -443.994712 334.580267
442 656.518928 -473.053071 93.798168
442 614.254588 -445.739931 336.412713
443 650.900231 -473.289232 96.203308
443 607.375079 -446.787176 335.787513
444 637.953129 -476.178882 93.680924
444 600.560492 -446.961627 336.226411
445 630.167280 -476.069930 94.054939
445 592.300439 -447.390511 337.324335
446 620.931696 -476.386288 95.511871
446 583.894766 -447.446853 337.712434
447 614.127758 -476.975660 94.924609
447 574.424298 -447.441302 336.073080
448 603.409906 -476.936912 95.569053
448 567.231109 -447.674279 337.692145
449 592.261552 -477.746450 94.167949
449 557.075180 -447.673816 337.032896
450 583.286235 -476.109471 94.443709
450 548.444584 -446.983941 336.488514
451 574.020317 -475.823107 93.762578
451 541.276600 -446.644287 337.866193
452 565.563830 -475.339063 93.435483
452 532.727949 -445.459532 336.926409
453 558.215436 -475.415355 93.840690
453 524.690199 -444.176853 336.976850
454 548.869074 -473.716711 93.256037
454 516.343187 -443.589543 335.745219
455 541.069185 -473.579097 93.015933
455 508.602054 -442.792563 335.200534
456 533.284311 -471.307204 91.759108
456 498.892209 -441.574183 334.983125
457 522.420031 -471.423617 90.887531
457 491.178476 -439.305923 334.262148
458 513.488837 -468.980461 90.595585
458 484.275730 -438.265815 333.286213
459 504.187319 -467.579932 88.346263
459 474.502332 -437.294802 331.774159
460 494.406970 -467.253190 86.334993
460 469.355002 -434.440773 331.401917
461 483.776132 -465.907294 85.314229
461 455.966496 -434.067793 329.392053
462 477.708681 -462.812549 84.904576
462 454.796751 -429.605686 329.415998
463 467.472237 -462.029480 83.945105
463 445.666218 -428.853885 327.357182
464 461.001065 -458.743139 82.772521
464 437.585074 -426.427046 326.919020
465 450.504890 -457.416926 80.673305
465 430.109616 -423.856490 326.702684
466 441.120815 -455.183933 80.219774
466 419.180117 -422.986500 325.316430
467 432.856031 -452.209924 79.141073
467 415.316683 -419.049744 325.066232
468 422.532451 -451.389068 75.946884
468 407.757863 -416.541329 323.920167
469 416.750779 -446.468146 77.784509
469 401.688771 -412.835079 323.483814
470 410.345799 -442.523145 77.063315
470 392.778373 -410.383355 322.019275
471 400.364127 -441.163508 76.306315
471 385.819253 -407.598710 320.991791
472 392.667580 -436.452292 75.117165
472 380.313729 -402.490908 320.425339
473 379.620542 -434.911201 72.714163
473 369.732180 -401.317518 319.504583
474 374.781453 -429.994932 74.021908
474 359.199663 -397.090709 318.732829
475 362.990982 -428.380719 72.178435
475 349.659165 -394.842507 318.524116
476 357.107175 -423.550280 73.508726
476 347.927932 -390.422737 318.923491
477 347.882781 -419.439100 72.321354
477 343.233388 -385.782442 319.647809
478 336.319879 -417.540629 73.255862
478 329.431700 -383.725813 318.572795
479 330.876658 -412.565442 73.489101
479 324.633865 -379.123383 319.992332
480 323.546885 -408.205170 74.758484
480 317.249401 -376.359651 321.056954
481 314.060865 -405.112980 75.361797
481 308.749805 -371.954871 321.378881
482 302.014724 -399.784785 73.162795
482 304.291407 -366.851266 322.250071
483 296.529548 -395.006257 76.914080
483 292.179238 -363.636198 322.944077
484 289.465370 -392.661852 77.781709
484 285.819387 -359.904759 324.318354
485 277.532503 -388.104646 77.479724
485 281.112184 -354.858596 325.691876
486 273.376943 -382.791571 81.021141
486 272.648482 -351.134897 326.577190
487 260.902200 -380.262771 80.993669
487 265.138721 -347.566518 327.788518
488 256.568680 -375.427894 82.945784
488 261.481361 -342.600098 329.046378
489 246.731889 -372.249387 83.928869
489 253.624833 -339.587412 331.535355
490 240.702367 -366.921746 87.246309
490 252.295078 -334.499148 333.148939
491 234.280151 -362.196162 86.677827
491 244.492639 -329.728841 335.071603
492 225.554118 -358.063479 89.374846
492 235.674426 -324.811695 334.952760
493 219.358372 -353.790746 89.271609
493 225.726556 -321.410872 335.113466
494 214.726462 -348.389455 91.127611
494 223.010907 -316.492559 338.084331
495 205.132348 -344.930187 92.263024
495 221.346915 -311.188546 339.583915
496 198.421629 -338.950308 92.475008
496 206.241999 -307.149555 338.716446
497 193.792484 -334.862186 92.261758
497 199.144528 -303.156183 337.672919
498 187.874320 -329.091326 94.530039
498 201.503563 -297.244996 340.037453
499 180.819349 -325.831932 94.243963
499 197.570536 -291.775487 341.815010
500 176.162358 -319.910436 94.540139
500 194.005874 -287.118749 341.407066
501 170.614388 -314.861420 94.645788
501 188.422566 -282.231674 340.884266
502 165.215872 -309.549225 93.941989
502 183.428107 -277.235751 342.439661
503 157.800274 -304.707887 94.962842
503 180.233837 -271.279756 342.716261
504 153.861950 -298.771428 94.089561
504 176.049997 -266.175054 341.901808
505 152.473737 -292.711671 93.997484
505 174.196390 -259.482025 341.587138
506 147.473066 -288.101963 94.787754
506 168.538169 -255.326654 340.150528
507 142.326321 -281.684661 94.056638
507 170.596537 -249.132966 340.721949
508 143.927617 -276.713342 94.721729
508 170.498171 -243.088282 341.077435
509 145.437687 -270.275851 97.197638
509 166.177210 -238.917385 340.376191
510 140.399477 -265.689366 95.258155
510 163.538710 -232.958395 339.545954
511 137.981939 -259.656166 94.227173
511 161.703273 -227.237038 339.890947
512 140.247359 -254.043470 95.502742
512 166.886595 -220.477425 341.364363
513 140.263103 -247.810527 93.380568
513 164.704485 -214.545293 339.937645
514 138.856221 -242.171170 92.842416
514 166.897612 -209.151077 339.627295
515 141.702534 -236.395559 93.421956
515 169.671773 -203.562239 340.051241
516 142.277649 -230.302015 93.251073
516 168.388870 -196.538400 338.772123
517 146.162279 -223.807448 94.390683
517 176.563431 -191.336812 339.071945
518 148.882080 -218.015726 94.575494
518 173.849955 -186.157113 337.830560
519 152.134161 -212.925555 94.661122
519 181.619435 -180.357939 339.358593
520 151.476005 -208.638843 92.548200
520 180.986317 -174.268830 338.001643
521 155.708255 -202.193372 92.215848
521 186.819813 -169.425584 338.999055
522 161.536141 -196.164789 92.316015
522 189.808958 -163.691867 338.700531
523 170.253686 -190.347886 94.632155
523 193.224487 -158.335549 338.132779
524 172.081733 -184.779072 93.238144
524 201.572137 -152.965631 338.820987
525 175.305522 -179.254755 92.373481
525 202.278403 -146.807348 338.462420
526 182.850740 -174.533317 93.614100
526 209.091340 -142.263930 338.598690
527 191.551000 -169.028831 93.227764
527 219.801412 -135.424610 339.018550
528 192.423842 -162.894883 91.508197
528 219.187624 -129.550864 337.462995
529 200.084077 -157.894451 92.337815
529 228.094670 -124.233585 338.662013
530 207.824666 -153.025911 93.057901
530 233.770761 -119.115123 337.874455
531 214.994212 -147.955893 91.701218
531 236.351287 -113.488254 336.392652
532 218.179890 -141.913266 91.441125
532 246.459820 -107.576542 337.083598
533 224.323020 -136.732946 92.215730
533 255.331058 -101.990658 338.657828
534 235.905860 -130.733063 91.611014
534 262.372548 -96.633797 339.037817
535 244.160654 -125.681752 92.656481
535 265.162279 -92.151229 338.093050
536 251.374880 -121.085906 94.473069
536 270.764196 -85.840579 337.121104
537 253.354715 -115.919965 90.604689
537 280.945751 -80.360047 338.069548
538 262.725290 -110.638873 91.820689
538 289.837180 -74.380439 339.332720
539 271.209235 -105.276223 93.406353
539 296.457405 -70.233063 338.825355
540 279.995567 -100.009660 93.429990
540 300.608431 -63.930255 337.790480
541 288.934964 -94.989039 93.514447
541 307.810179 -58.683014 337.435476
542 295.173987 -91.008733 94.049989
542 317.268425 -53.201097 339.319987
543 305.473364 -85.826215 94.500783
543 324.322551 -47.906081 339.755035
544 314.008510 -80.494234 94.242944
544 330.136011 -42.495717 339.470219
545 321.871360 -73.094480 95.633138
545 334.955400 -37.324584 339.018372
546 326.065511 -68.671063 93.932286
546 344.961761 -30.971457 339.801749
547 334.255007 -62.911656 94.475859
547 351.844098 -25.786371 340.363536
548 342.887126 -58.007675 95.350126
548 355.655184 -20.120901 339.825043
549 350.987034 -53.881848 95.358951
549 362.786243 -15.158401 338.845336
550 359.314749 -46.079930 95.438096
550 373.130938 -8.700504 340.859858
551 363.965912 -40.235467 95.837131
551 378.938219 -2.168396 341.220971
552 373.322624 -34.459167 97.347110
552 387.145814 4.744200 341.387082
553 382.153263 -29.400954 97.203003
553 395.672920 9.986778 341.537419
554 388.895723 -23.244281 97.388245
554 400.195337 15.587987 341.539306
555 394.072658 -18.113584 97.569390
555 406.467303 21.308081 342.509059
556 403.943000 -11.111651 98.717488
556 415.029807 27.850856 344.279263
557 413.302055 -5.412818 100.361484
557 424.646704 35.452577 344.678442
558 422.877263 1.317851 101.804998
558 428.125348 41.730787 345.011455
559 429.350613 6.815687 102.948615
559 437.279695 47.075210 346.158704
560 434.071794 12.804061 102.583784
560 441.376628 53.130150 346.735495
561 443.083187 18.057021 103.868849
561 451.142756 61.131755 348.801705
562 449.741520 25.836613 104.838881
562 456.611587 67.096472 349.681092
563 457.457611 32.294123 105.393050
563 462.109852 73.018193 349.336898
564 467.188207 37.999454 107.284921
564 472.652475 81.582577 350.876910
565 472.825546 44.076784 108.391037
565 478.338130 86.919162 351.924200
566 478.043778 50.128532 108.890530
566 481.152976 93.323830 352.158386
567 490.133600 57.528941 109.622809
567 492.767077 101.534360 354.368213
568 495.443575 64.004234 109.897966
568 498.727789 107.898859 354.552536
569 502.157815 69.923757 110.632086
569 504.009043 114.276543 353.774664
570 511.204955 78.627237 111.807011
570 511.180045 122.483607 354.635577
571 518.993228 83.911624 112.462830
571 516.094584 128.448725 355.678340
572 526.500118 89.695074 113.007689
572 522.839622 136.405455 357.082667
573 534.134990 98.217120 114.057374
573 530.479864 142.532021 357.508422
574 540.421237 104.393166 114.548991
574 534.540710 149.769704 356.482463
575 547.174462 111.837532 115.641379
575 542.123607 157.074152 358.015372
576 554.722065 118.684183 114.813093
576 546.718829 164.150224 357.753903
577 559.060824 124.705056 115.280038
577 552.722203 172.414858 357.984035
578 569.150992 133.077160 117.377055
578 559.351171 179.267104 358.727702
579 572.697518 139.487303 116.185845
579 565.264520 187.034649 359.529703
580 577.376164 146.428064 116.910369
580 567.189527 193.563451 358.917563
581 585.834124 154.484488 118.653886
581 572.601341 202.424134 360.203072
582 589.928030 160.686574 119.073513
582 577.803973 208.689806 360.831628
583 596.284881 169.570589 118.453384
583 583.050721 216.856458 360.800017
584 602.541034 175.294749 120.187537
584 587.776004 223.264947 361.563100
585 608.306101 184.027928 121.660568
585 592.511977 232.197445 361.679260
586 610.855754 190.712436 120.533758
586 595.118423 239.577592 361.588166
587 618.358990 198.324598 122.204905
587 601.389537 248.315325 362.863717
588 621.574546 205.219418 122.731749
588 605.534499 254.467048 362.574959
589 627.833989 214.578895 124.949531
589 612.534448 263.329849 364.740073
590 629.554010 220.992895 124.795513
590 616.537880 271.547890 365.786392
591 635.714502 230.082423 126.475079
591 618.597803 278.992995 366.724900
592 639.021529 236.216631 126.711797
592 624.656563 288.248166 368.182967
593 645.004178 245.572021 128.101514
593 626.829166 296.025546 368.291644
594 649.013622 253.079991 129.782305
594 630.887411 304.201842 369.911438
595 653.083035 261.868470 130.757147
595 634.503604 312.464104 370.575654
596 659.228441 271.075082 131.887550
596 636.773977 320.055810 371.341282
597 662.228873 279.395083 131.999164
597 643.940140 329.548675 373.144255
598 666.179312 287.719624 132.723559
598 647.361373 338.039587 373.113066
599 671.709163 296.858753 134.266946
599 652.248084 346.661036 373.976549
600 676.264173 305.553341 133.648143
600 655.471477 354.784883 374.317392
601 678.903394 313.684461 133.421856
601 659.842251 363.356811 374.758541
602 685.220674 322.999308 134.883285
602 663.329195 371.260285 375.512996
603 690.346891 332.259455 135.246595
603 665.672767 379.230431 375.566891
604 692.243200 340.288305 134.825671
604 671.037156 388.545284 376.127762
605 693.520013 349.509504 134.137605
605 671.870103 396.594717 375.918010
606 700.935908 358.237282 136.350991
606 673.865010 406.097977 375.880771
607 702.825106 366.175709 135.835194
607 680.169017 414.707537 376.731145
608 705.814303 375.180375 135.438817
608 680.912772 422.153297 376.259427
609 712.263727 384.378798 136.962036
609 687.731941 431.004550 377.538712
610 716.014271 392.329988 137.471572
610 692.685650 439.470206 378.433932
611 719.586501 401.056407 137.541947
611 696.841311 448.087607 378.691982
612 723.817004 410.076725 138.378211
612 697.990671 455.921620 379.337420
613 729.608863 420.044631 139.308622
613 701.859695 465.723293 379.500085
614 733.714892 428.536181 140.150742
614 706.938059 475.145381 380.129802
615 737.802103 439.121770 140.735561
615 708.927807 483.736859 380.530998
616 738.178411 447.691835 140.215617
616 712.486470 492.608668 381.554134
617 742.338660 456.385675 142.708489
617 716.177065 500.835726 382.759406
618 747.023235 465.734668 143.209665
618 715.530224 510.283907 382.804597
619 749.273044 476.409631 144.317460
619 719.609889 518.459842 384.150615
620 755.160975 485.818320 146.886872
620 721.174504 527.955374 385.130939
621 759.188390 494.580938 147.962858
621 722.239630 537.653002 387.023765
622 759.340010 505.526550 147.924815
622 728.702923 546.932698 388.713822
623 764.293626 514.156742 149.986497
623 729.392339 555.826721 389.275120
624 768.242183 523.349651 150.837530
624 731.536150 565.397074 390.060721
625 768.137259 534.208036 151.739456
625 733.771533 574.563811 391.180548
626 772.961489 543.676005 154.403409
626 735.599226 584.261916 393.034957
627 775.432930 554.066621 155.203081
627 741.259950 593.439876 395.901295
628 780.003682 563.421546 156.853474
628 739.877052 602.091259 395.318670
629 780.685712 574.291753 157.299885
629 742.394398 611.281542 396.995544
630 783.968824 583.556154 160.382199
630 742.583983 621.011154 398.768712
631 788.932294 592.597076 163.099486
631 747.688553 631.140980 401.858936
632 787.018678 603.040076 163.102542
632 745.254857 639.553140 402.851605
633 788.041322 612.867163 164.962240
633 746.618793 649.628550 405.357424
634 791.024788 622.534924 167.133984
634 748.768278 659.472987 406.320836
635 791.501694 633.511014 168.735450
635 750.504979 667.959206 409.132889
636 793.117050 643.691440 172.168457
636 748.342134 677.575629 410.322551
637 794.370868 652.527592 174.074316
637 750.071522 687.199275 412.040980
638 792.955502 662.332523 174.948727
638 752.019680 697.119544 415.330756
639 794.552402 672.463078 177.150074
639 748.549802 707.251599 415.210140
640 794.466110 682.485530 178.309704
640 749.630262 715.821563 417.661237
641 793.305023 692.578752 180.097010
641 747.919331 724.478991 419.291910
642 794.344942 701.994974 182.053778
642 747.551343 734.447059 421.702236
643 795.107496 712.221513 185.691674
643 748.868438 744.552651 423.556019
644 792.928828 722.461418 186.245514
644 746.225222 752.663132 424.512398
645 789.856523 732.854571 186.879981
645 744.812866 762.955105 427.110514
646 789.484063 743.549020 188.262079
646 742.516698 773.461223 427.603018
647 789.298111 752.247392 190.242943
647 742.953827 781.905178 430.791932
648 788.504166 762.377576 192.302303
648 738.691472 790.601155 430.443508
649 786.413059 772.905543 193.680459
649 737.175510 800.414369 431.854595
650 783.115709 782.832521 194.886463
650 736.320306 809.372850 434.587283
651 782.130214 793.654935 195.133016
651 736.637096 818.268101 435.728397
652 779.136347 802.599696 197.153526
652 731.842225 827.893266 436.489360
653 778.541092 813.878863 197.124449
653 728.551602 837.696943 436.625160
654 775.456779 822.974980 198.560570
654 729.277904 846.593602 438.241391
655 774.739553 833.543208 199.621313
655 726.840501 855.113889 440.114341
656 769.501546 842.614176 199.005556
656 721.939410 865.018856 439.832364
657 767.188276 853.270149 200.387682
657 717.515796 873.930698 439.433998
658 763.149468 863.535188 200.315509
658 717.122566 882.318800 440.682382
659 761.265576 873.992365 200.364326
659 713.427497 891.104022 440.949367
660 757.160296 884.094015 200.961669
660 709.086534 899.196160 440.617747
661 751.669209 893.819051 199.875681
661 704.526883 908.248217 440.242228
662 750.624334 903.133408 200.267321
662 702.578873 916.498770 440.219816
663 748.265473 912.491397 200.348231
663 695.916050 925.226862 440.067621
664 744.077760 921.513226 200.279755
664 693.252694 933.767275 440.051754
665 738.637796 930.657706 198.728907
665 688.619316 941.238720 439.113824
666 733.309709 939.886051 197.578982
666 683.201886 949.685435 438.063665
667 728.788618 948.697334 196.647687
667 681.732159 956.524171 437.666415
668 724.374320 956.987269 196.806702
668 674.049255 965.285768 436.201807
669 718.530186 966.474412 195.397592
669 671.920848 971.343665 436.000208
670 713.431742 975.548450 194.283377
670 665.951643 978.733466 436.183929
671 711.012126 982.756392 195.016342
671 661.412582 985.361922 437.031333
672 704.514370 991.128493 195.194732
672 657.597449 992.359563 436.479589
673 697.214887 997.909916 193.974711
673 649.977650 998.117726 435.191446
674 691.409509 1005.495937 193.361977
674 643.394009 1004.260028 434.597934
675 685.488955 1011.689051 193.547467
675 639.369143 1009.346833 435.206624
676 679.437117 1018.128592 192.689469
676 631.518835 1014.002643 433.894243
677 669.826106 1023.937783 192.914687
677 628.071813 1018.865370 434.573282
678 667.194779 1029.742826 193.720650
678 620.866126 1024.582244 435.637584
679 658.414876 1035.284849 193.009845
679 612.618164 1029.143832 435.084030
680 649.807298 1040.217403 193.507578
680 607.203253 1032.507407 434.706093
681 641.622226 1044.664069 192.907929
681 599.034518 1036.532697 434.449647
682 635.613011 1047.767583 192.589609
682 590.111552 1040.328992 435.252240
683 627.625456 1051.309208 192.890575
683 582.940906 1044.203490 434.118486
684 618.793883 1055.264881 191.629792
684 574.591027 1047.436155 434.000763
685 608.938881 1058.660087 190.721940
685 567.500661 1048.227609 432.677981
686 598.613957 1060.667998 190.189170
686 558.934444 1051.868967 432.224418
687 593.870034 1062.973972 189.473731
687 550.497035 1054.828341 432.008279
688 581.124860 1065.294943 186.864208
688 544.212631 1055.866255 430.688290
689 573.130704 1067.200616 185.557223
689 533.911849 1058.813420 428.707552
690 560.685729 1068.681108 183.246662
690 529.535991 1059.999585 427.924150
691 556.393188 1069.135885 183.470683
691 516.859612 1061.710771 426.337641
692 542.065579 1070.978194 179.368241
692 511.085864 1063.551968 424.932051
693 535.167199 1071.181926 177.518393
693 499.151464 1064.827904 422.182471
694 524.564581 1072.971792 175.628775
694 494.032989 1066.400573 420.950133
695 514.238555 1072.816418 173.818819
695 481.850292 1067.445912 418.254672
696 507.323638 1072.664380 171.710498
696 478.263364 1067.856786 417.452161
697 495.637544 1074.299272 169.222923
697 467.648059 1068.936486 414.489656
698 486.348406 1073.706039 166.744649
698 460.497611 1070.315558 412.697744
699 477.558964 1073.416339 164.055078
699 451.670623 1070.106487 410.046967
700 469.872664 1073.478078 161.861418
700 443.203081 1073.102299 407.543685
701 458.871869 1074.370944 158.235609
701 435.397349 1072.772558 404.802041
702 450.615117 1073.805300 155.640408
702 429.435402 1072.547020 403.024757
703 440.661463 1072.689573 152.907455
703 420.784235 1074.176928 400.857367
704 433.262693 1072.645073 151.635701
704 413.938191 1075.285019 399.290242
705 425.454313 1072.049723 149.993579
705 405.157794 1074.935558 396.896582
706 418.679491 1071.339201 150.682000
706 401.247157 1075.343326 397.430191
707 410.556304 1070.698642 149.963008
707 388.973255 1078.503371 394.975833
708 397.996968 1072.471230 146.848838
708 383.634112 1078.235492 395.274504
709 391.172400 1071.512306 147.457238
709 376.317871 1081.030049 394.215418
710 383.590517 1071.439446 148.678680
710 368.468590 1081.565230 393.851084
711 375.899831 1072.294090 147.132479
711 357.952549 1084.538901 393.196808
712 366.207992 1073.772617 147.055071
712 354.045886 1085.518875 394.588397
713 358.518831 1073.592374 147.308558
713 350.056981 1086.538449 394.250809
714 351.418087 1074.564875 145.878835
714 340.893542 1089.753962 392.988419
715 343.603265 1076.459756 146.425731
715 330.725435 1093.114929 392.047269
716 336.629027 1077.423635 147.205424
716 327.357409 1093.641854 393.093507
717 328.794696 1080.556101 145.730633
717 319.116788 1097.211596 393.114468
718 326.537189 1081.549035 146.433324
718 316.145909 1098.702348 393.449591
719 313.565920 1085.132915 146.462276
719 307.245471 1103.230772 393.043966
720 309.244198 1085.850416 146.377242
720 301.936768 1105.901617 392.849320
721 300.666701 1090.180629 144.970456
721 298.992496 1109.267068 393.689913
722 297.301040 1093.285054 146.160313
722 292.871784 1112.888353 393.452426
723 290.911897 1098.216563 146.275419
723 285.042688 1116.829266 392.157150
724 287.096650 1100.792233 146.151064
724 282.339013 1121.992259 391.835680
725 278.792943 1105.302099 144.501041
725 279.868497 1125.711331 392.691638
726 275.845297 1108.923971 144.029509
726 272.669248 1130.743355 391.759880
727 269.120946 1114.530127 143.702774
727 268.778631 1135.417951 392.038663
728 265.044202 1119.337895 142.548741
728 264.367364 1141.148590 391.843511
729 262.535003 1123.827008 142.924272
729 260.711708 1146.826178 390.784892
730 258.311966 1129.674864 141.548452
730 256.382228 1151.772805 389.693316
731 253.955066 1135.620794 140.653192
731 254.434879 1157.835980 389.255377
732 250.608509 1141.102767 140.143955
732 252.299722 1163.286242 388.877467
733 250.217614 1147.704917 141.489627
733 249.959312 1169.850710 387.942620
734 240.222834 1155.597024 137.689440
734 247.139977 1176.334234 387.403789
735 239.033656 1161.852954 137.634025
735 242.005495 1181.891711 386.425937
736 239.141914 1168.886537 137.676374
736 241.790795 1188.975136 386.363853
737 235.278802 1177.488992 137.447693
737 240.104023 1196.510903 385.833214
738 231.433955 1184.955309 136.558675
738 238.209198 1203.634917 385.358891
739 229.281071 1192.964939 135.790235
739 234.810477 1209.796765 383.752539
740 231.273320 1201.507872 136.958661
740 232.865294 1218.875960 382.965710
741 225.239334 1209.695511 135.418704
741 233.730255 1225.876801 383.634894
742 225.790631 1219.050550 135.932946
742 232.740250 1233.237923 384.100319
743 224.859097 1227.154361 135.253234
743 231.827434 1241.186695 383.029760
744 221.479139 1237.127576 135.579711
744 229.145173 1249.086630 383.333688
745 221.755513 1244.760896 135.717678
745 228.515420 1256.058291 382.849789
746 216.817268 1255.010230 132.974399
746 228.249460 1264.905147 383.745499
747 213.820517 1264.659542 132.344131
747 226.923823 1273.083518 382.419051
748 214.798926 1274.709719 131.745188
748 231.980664 1280.664015 383.436020
749 220.943644 1282.637084 133.748567
749 231.297081 1287.817659 384.356268
750 218.476786 1291.942259 132.898486
750 231.949009 1295.962050 383.008092
751 220.849039 1301.156361 134.524747
751 231.397106 1304.663375 383.084575
752 218.941213 1312.585570 133.966997
752 232.673914 1311.999753 382.785522
753 219.078054 1321.437763 133.195992
753 233.692984 1319.400550 383.063575
754 219.284050 1332.137092 131.478585
754 236.970450 1327.353729 383.358040
755 225.135235 1340.631183 133.618381
755 238.751210 1335.345601 382.267088
756 223.465474 1349.769509 133.319737
756 241.223279 1343.000917 383.851302
757 230.131888 1359.716213 135.219631
757 244.311485 1349.539259 383.926110
758 233.275557 1367.241686 134.827566
758 250.115002 1356.121190 383.283908
759 231.392527 1376.558187 132.726716
759 247.497435 1364.089911 382.134390
760 234.498480 1386.763537 133.017415
760 252.677397 1370.519069 382.693149
761 243.499642 1393.159282 135.867046
761 258.654964 1376.969208 383.586103
762 249.393983 1401.559088 137.137062
762 262.385633 1382.968939 383.584333
763 249.994364 1410.341260 135.373898
763 265.374290 1388.949452 382.757873
764 253.194611 1417.366500 135.855214
764 270.707166 1393.744537 383.679166
765 260.040244 1423.867705 136.417526
765 275.024745 1398.894697 384.179286
766 267.062078 1431.105852 136.886136
766 277.927669 1404.853165 384.140752
767 275.365291 1437.122126 138.428304
767 284.230350 1410.264130 385.168092
768 278.076109 1443.253195 138.756091
768 292.186376 1413.620371 386.521600
769 284.364183 1448.840540 140.819792
769 298.252855 1417.446887 386.320192
770 288.911370 1455.115666 140.205872
770 298.391750 1421.593466 386.266078
771 294.477042 1460.532435 140.171278
771 306.619146 1423.576928 387.912007
772 301.479229 1464.311498 141.779662
772 313.980702 1426.247521 389.374964
773 308.236680 1467.335816 143.353480
773 320.906687 1429.389116 389.330475
774 313.745020 1472.794526 143.389496
774 329.567976 1430.401931 390.078333
775 323.813856 1473.743741 145.894984
775 331.066778 1433.955575 389.877409
776 328.290716 1477.086083 145.403006
776 336.616914 1435.277489 390.585456
777 335.921465 1479.292600 146.488661
777 345.843121 1435.469640 392.876398
778 347.537968 1479.287442 150.044004
778 350.459059 1435.812950 392.750914
779 352.301055 1480.151141 150.018974
779 357.259953 1435.660621 394.239611
780 358.692894 1480.792142 151.062921
780 362.135907 1435.862234 395.032488
781 366.294623 1481.622751 152.841423
781 369.965227 1434.808696 396.101576
782 370.820861 1480.771753 153.368165
782 378.165001 1432.564411 397.757462
783 380.642472 1480.428344 154.782459
783 382.399115 1431.049452 398.114597
784 387.043221 1479.567846 155.820697
784 385.561378 1429.854208 398.726816
785 392.372655 1478.233646 156.347726
785 395.905614 1426.196509 400.887188
786 400.402247 1475.060645 157.836367
786 401.763861 1424.497979 401.059733
787 403.652372 1473.809198 158.232203
787 407.161173 1419.815703 401.195564
788 412.728685 1468.749508 160.216662
788 414.756700 1416.178485 402.443686
789 419.313011 1466.389747 161.474802
789 416.776366 1414.232623 402.557049
790 425.673465 1462.669526 163.130017
790 422.786436 1409.003929 403.621345
791 433.204470 1457.752339 163.918491
791 431.433131 1404.084253 405.776193
792 440.377663 1452.634025 164.323341
792 432.837526 1398.759604 405.717434
793 443.093716 1449.692156 164.468585
793 441.179535 1393.057556 406.943412
794 446.046900 1445.366069 164.805745
794 445.451454 1387.847497 406.875049
795 452.994452 1439.134319 165.254964
795 448.748836 1382.033644 407.389577
796 458.761150 1432.719769 166.452057
796 451.485730 1376.860651 406.457891
797 465.931628 1424.887467 167.023670
797 456.228132 1370.762124 406.394773
798 469.719711 1418.988338 166.888775
798 455.154466 1364.470415 405.820881
799 474.055209 1413.116883 167.749031
799 462.598771 1358.565961 406.750538
800 477.705576 1406.765263 167.402564
800 467.141638 1349.429571 407.724036
801 477.700131 1400.755299 165.431993
801 467.945669 1343.290528 406.269386
802 485.168576 1392.516798 166.952030
802 472.255859 1337.393693 405.946082
803 487.645313 1384.830915 166.068290
803 473.834876 1329.765898 405.505489
804 489.934621 1378.132932 164.339008
804 477.794331 1321.369081 405.728595
805 492.989909 1369.692388 164.385856
805 478.306125 1315.112952 404.972499
806 495.235987 1361.663789 164.606691
806 482.698229 1305.560934 403.729167
807 495.433619 1355.104676 163.042973
807 481.710928 1298.723409 402.469421
808 498.314337 1345.438074 162.455292
808 486.062601 1289.327896 403.050433
809 503.272178 1336.015283 162.812072
809 487.509239 1282.299212 402.744770
810 502.051065 1328.750585 161.948160
810 490.766050 1273.154225 402.496911
811 506.301192 1318.241106 160.467257
811 489.724052 1265.867125 400.680195
812 505.999309 1310.282515 159.287873
812 492.021093 1256.580612 400.778738
813 508.803981 1300.883361 159.947525
813 492.545157 1249.160315 400.215222
814 507.158832 1292.418398 158.799346
814 489.024555 1240.553960 399.091482
815 507.649014 1283.393769 156.677901
815 489.659047 1232.340705 398.251850
816 511.423905 1272.895386 157.347467
816 493.367247 1223.233237 398.076046
817 506.104468 1265.492530 155.234593
817 490.882440 1215.040796 396.814960
818 508.038562 1255.095578 154.710669
818 488.546664 1206.830266 395.694032
819 507.863967 1246.925162 154.354119
819 491.091665 1197.719764 396.092233
820 506.900698 1236.933053 153.750143
820 489.076929 1189.185114 394.697967
821 506.530024 1226.690503 152.632681
821 488.095207 1180.663297 394.721495
822 503.489787 1218.265701 150.901756
822 486.335974 1173.409647 394.210343
823 504.306046 1209.025638 151.826647
823 484.292627 1163.032963 393.683888
824 502.200674 1200.628838 151.504770
824 482.818492 1155.840349 392.511865
825 498.127410 1190.928294 150.189432
825 484.892845 1146.631750 393.308709
826 497.504347 1183.074337 150.316504
826 479.527414 1138.424149 391.970420
827 494.480654 1173.253383 150.222386
827 477.963899 1131.238109 391.856861
828 492.502804 1164.873439 149.209302
828 475.922179 1121.182355 391.941909
829 490.594840 1155.796270 150.358936
829 472.079864 1114.065522 392.478854
830 487.414511 1146.928828 149.606948
830 470.604406 1104.870810 392.002083
831 483.761314 1138.701021 149.299501
831 466.839808 1097.149187 391.805093
832 482.871990 1129.017847 149.160446
832 465.048701 1089.457457 392.491365
833 477.724550 1120.894639 149.129311
833 462.447047 1081.425212 392.355407
834 472.876606 1113.711043 148.907587
834 461.227827 1072.295021 393.244507
835 473.409539 1103.637318 149.240340
835 456.536843 1065.414044 392.956886
836 467.762435 1096.383144 148.477650
836 452.242524 1057.458298 392.435648
837 467.382445 1086.160435 148.699858
837 448.598007 1048.884715 392.604201
838 465.019657 1078.602651 148.936863
838 447.315725 1041.070464 392.683715
839 460.321225 1070.927881 147.718046
839 443.738778 1033.365247 392.431229
840 455.603213 1062.965961 147.794493
840 440.826518 1025.597682 392.161538
841 453.301602 1054.801101 147.915584
841 435.254937 1018.911161 391.426842
842 447.447456 1047.150927 147.529376
842 432.764445 1010.828846 391.047308
843 446.205891 1038.241412 147.926423
843 431.261173 1003.496224 391.551226
844 441.498479 1031.277913 147.316542
844 427.354905 995.494901 390.928776
845 437.555358 1024.006800 146.707428
845 423.786598 987.771699 390.177410
846 432.866369 1016.623407 146.988808
846 420.608421 980.899951 390.409679
847 428.431511 1009.279791 146.098953
847 414.404293 973.804413 389.794029
848 422.409421 1001.790210 144.603885
848 411.442271 966.522744 389.657477
849 420.097118 994.927914 145.209155
849 405.627590 959.298078 389.105862
850 418.413874 987.166885 145.695469
850 402.694728 952.602838 388.972308
851 410.721414 979.666584 143.578605
851 398.990445 945.899481 389.332823
852 404.002545 972.356918 142.239990
852 394.171199 938.839581 388.894298
853 403.528880 965.329952 143.742248
853 390.036512 932.035506 388.582925
854 396.501901 958.482695 142.242511
854 386.580262 924.701434 388.704204
855 391.777929 950.759024 143.343003
855 381.171233 917.649244 388.222805
856 388.629880 944.154196 142.990634
856 377.551355 911.463801 387.451506
857 380.933410 937.867669 141.875997
857 369.573024 904.910472 387.084207
858 375.746480 931.263779 141.742963
858 367.283596 898.771232 387.075167
859 369.886892 924.574162 139.823810
859 361.089994 891.138536 385.857428
860 364.910111 917.814030 139.176068
860 356.966468 884.260324 385.619465
861 360.709794 911.938046 140.315265
861 352.644953 877.259112 385.201227
862 357.684678 904.765163 139.713700
862 347.679480 870.803565 384.190214
863 351.857057 897.861961 138.237774
863 343.616506 864.580137 383.915884
864 345.425931 891.726528 137.686898
864 337.004859 858.497281 382.782956
865 340.459454 885.231422 137.046831
865 335.694113 851.943659 382.828481
866 333.845886 877.363602 136.587918
866 331.099900 844.602203 382.167324
867 329.185850 871.432493 135.657513
867 323.917807 838.366859 380.801771
868 327.147450 864.218706 135.472391
868 321.881949 831.261387 380.730826
869 320.691674 858.358030 133.665130
869 319.590441 825.176287 380.177344
870 312.975314 850.105496 131.968773
870 316.937198 818.862298 379.895730
871 311.555949 843.558178 132.818058
871 311.219310 811.616680 378.462059
872 310.193287 836.804414 133.392272
872 307.514617 805.142509 377.403957
873 304.540556 829.953573 131.582773
873 302.447876 798.802100 376.501148
874 300.160516 822.269512 129.214379
874 297.506215 792.313492 374.641158
875 293.013331 816.321927 126.742711
875 294.326768 785.698079 373.943342
876 291.667556 809.735502 127.451001
876 292.637337 778.999207 373.657401
877 288.181616 802.234339 125.817711
877 288.690012 771.766880 372.546439
878 282.486142 794.846085 125.782875
878 286.988251 764.593300 371.335905
879 276.967688 788.402237 122.574548
879 285.881439 758.015923 371.155446
880 276.792892 781.223763 123.893473
880 283.424231 751.842225 369.351987
881 272.355186 773.630533 122.334268
881 284.586353 744.445609 369.051388
882 269.855211 766.255548 121.051074
882 278.415680 737.889255 367.329558
883 267.951472 758.986374 119.697899
883 276.006145 730.888524 366.693085
884 264.544609 751.666659 118.811500
884 273.618884 725.455801 365.634939
885 263.855468 744.702723 118.236740
885 273.378430 718.758941 365.470057
886 264.401751 738.304145 117.460082
886 268.988919 712.492946 363.073045
887 263.133147 730.867605 116.262466
887 266.084238 705.239881 360.657307
888 256.915385 722.832795 112.192057
888 265.223390 698.727549 359.888369
889 252.514552 715.003780 108.941034
889 265.842094 692.477417 358.002040
890 252.928061 707.850184 106.765685
890 266.981749 685.832587 354.906141
891 253.536016 701.226385 105.633032
891 264.923068 680.538041 353.230063
892 254.881886 694.557031 104.090870
892 263.599618 675.799562 351.116803
893 253.829637 687.557269 99.827084
893 263.705884 669.020392 347.350685
894 253.185183 680.830133 97.847644
894 264.463008 664.911744 346.664522
895 255.242765 674.437492 97.534646
895 264.191577 658.199183 346.135771
896 258.639343 668.338733 97.011659
896 264.351332 652.624315 344.608906
897 255.507948 663.019286 95.529654
897 265.823975 647.595397 343.688870
898 257.296772 657.205091 95.457883
898 265.612513 642.158010 343.459191
899 256.506872 651.997333 95.533498
899 265.388367 637.367200 343.637458
900 256.964799 645.664909 95.767560
900 267.414793 631.868287 344.251702
901 260.059589 640.843722 99.497571
901 267.280854 628.348080 345.595064
