# Supplementary material for: Action Sport Cameras as an Instrument to Perform a 3D Underwater Motion Analysis
Source: PLoS One. 2016 Aug 11;11(8):e0160490. doi: 10.1371/journal.pone.0160490 (PMC4981397; doi:10.1371/journal.pone.0160490)
Supplement: S1 Supporting Information — S1.1_Calibration Quality > S1.1.1_Underwater > S1.1.1.1_Highres > S1.1.1.1.1_Calibration > File A. This is the BUNDLE_CameraParameters. This is the camera calibration parameters. File B. This is the Triad. This is the 2D coordinates of the waterproof orthogonal triad structure carrying nine spherical black markers. File C. This is the WandCalibration. This is the 2D coordinates of the wand structure carrying one spherical black marker. S1.1.1.1.2_Accuracy > File D. This is the Trial_1. This is the 2D coordinates of the first rigid bar test acquisition, carrying two markers at known distance. File E. This is the Trial_2. This is the 2D coordinates of the second rigid bar test acquisition, carrying two markers at known distance. File F. This is the Trial_3. This is the 2D coordinates of the third rigid bar test acquisition, carrying two markers at known distance. File G. This is the Trial_4. This is the 2D coordinates of the fourth rigid bar test acquisition, carrying two markers at known distance. File H. This is the Trial_5. This is the 2D coordinates of the fifth rigid bar test acquisition, carrying two markers at known distance. File I. This is the MotionSequence3D_Trial_1. This is the 3D coordinates of the first rigid bar test acquisition. File J. This is the MotionSequence3D_Trial_2. This is the 3D coordinates of the second rigid bar test acquisition. File K. This is the MotionSequence3D_Trial_3. This is the 3D coordinates of the third rigid bar test acquisition. File L. This is the MotionSequence3D_Trial_4. This is the 3D coordinates of the fourth rigid bar test acquisition. File M. This is the MotionSequence3D_Trial_5. This is the 3D coordinates of the fifth rigid bar test acquisition. S1.1.1.2_Lowres > S1.1.1.2.1_Calibration > File N. This is the BUNDLE_CameraParameters. This is the camera calibration parameters. File O. This is the Triad. This is the 2D coordinates of the waterproof orthogonal triad structure carrying nine spherical black markers. File P. Th [file pone.0160490.s001.zip › S1_SupportingInformation/S1.1_Calibration_Quality/S1.1.1_Underwater/S1.1.1.2_Lowres/S1.1.1.2.2_Accuracy/File Z.txt]

0 260.059589 640.843722 99.497571
0 267.280854 628.348080 345.595064
1 153.094624 523.800683 102.715948
1 165.078796 552.581431 349.984672
2 160.388569 524.631525 102.783765
2 170.750539 553.503410 349.712617
3 166.192788 526.887392 98.476513
3 180.017745 557.162382 348.324910
4 178.638507 530.296845 98.944798
4 188.388483 559.925655 347.392612
5 187.469712 533.354053 99.021874
5 188.947693 563.723708 344.925366
6 192.778815 536.046231 96.889256
6 196.891094 568.689560 343.712360
7 199.997662 540.222605 96.726231
7 204.054913 573.382124 343.198610
8 201.856659 544.930287 95.669664
8 204.281471 577.843014 341.862962
9 210.108516 548.539544 96.337593
9 214.293685 583.156180 342.164897
10 213.544380 555.098280 94.217688
10 214.028360 587.492608 341.475851
11 222.315486 558.905740 95.088825
11 221.190647 593.182081 340.244122
12 222.520138 565.068112 93.865723
12 224.230048 598.410266 340.265213
13 229.593020 569.875761 94.769155
13 227.791904 604.252380 340.754668
14 230.537101 575.251812 93.754275
14 232.476586 610.266884 341.512633
15 236.340695 582.101024 93.459430
15 236.298598 615.974946 340.873231
16 240.141834 586.494726 93.024442
16 234.966743 622.114627 338.192150
17 243.197847 593.913348 93.578112
17 238.156889 629.823685 337.592210
18 242.700700 600.478345 92.821423
18 240.130330 635.367407 338.218974
19 243.633181 607.147022 91.694616
19 239.822504 642.939595 337.240120
20 243.640650 613.894843 90.119611
20 240.313332 648.320585 336.355065
21 243.534031 620.633831 89.347470
21 244.184572 655.966058 336.822687
22 241.926065 627.386498 89.316035
22 245.480473 663.216946 335.631170
23 244.727528 634.560335 89.521350
23 243.871150 669.693114 335.475746
24 244.317294 641.556331 89.598228
24 243.430183 676.420986 334.736067
25 243.792448 648.405484 89.123367
25 239.403305 684.401953 333.855736
26 243.723372 655.314705 89.153680
26 240.001637 691.189891 333.955453
27 240.169788 661.393660 88.203194
27 239.403777 698.238916 333.862593
28 239.230753 668.280378 88.404173
28 237.767848 705.122341 334.157246
29 236.252568 675.341182 87.938189
29 237.615460 712.180379 334.736761
30 232.010303 681.767590 88.053569
30 235.131350 718.706064 335.195485
31 232.520942 688.403693 89.223827
31 232.816860 726.883107 335.385201
32 231.078530 695.042000 89.447490
32 226.905528 735.485394 334.183240
33 226.462280 703.583378 89.002872
33 228.265338 741.299704 334.959582
34 224.561347 710.983413 90.413677
34 225.485121 749.089425 335.071231
35 220.348631 718.701699 90.092817
35 222.925457 755.673171 335.341754
36 215.436956 725.072228 89.315563
36 217.231279 764.340120 335.781430
37 209.901416 730.914962 89.536761
37 216.843825 771.680688 335.629682
38 208.789041 738.304800 89.358462
38 213.648473 779.741953 335.869890
39 207.182780 745.782690 90.187257
39 212.169923 786.234985 335.549611
40 201.508747 755.234716 89.966451
40 208.571232 794.898776 335.004239
41 199.136514 762.625830 88.981985
41 202.340083 803.605627 334.057552
42 197.478197 770.581796 88.704545
42 203.645696 811.191314 334.136856
43 191.096984 780.166083 87.045319
43 198.519901 819.347003 333.302206
44 188.516196 787.992712 86.420287
44 194.105705 828.502737 333.197915
45 188.117282 795.531040 86.275221
45 192.939471 835.779223 332.905023
46 180.609765 805.820291 83.532212
46 190.726637 844.218745 332.106600
47 178.739434 813.642573 82.324389
47 185.446346 853.294047 329.950436
48 172.442304 823.334104 80.815704
48 185.593279 860.686469 328.896065
49 169.850587 831.868909 78.846303
49 180.481963 869.959257 325.058517
50 167.760265 840.253576 76.675252
50 176.406115 878.727313 324.312609
51 165.575022 851.642995 75.387641
51 173.931421 887.724974 322.000228
52 164.205159 859.296273 74.142434
52 169.342739 897.791499 318.553276
53 159.828574 871.123948 70.581813
53 169.303821 905.486868 317.952302
54 158.869785 879.670392 68.961797
54 167.278043 914.299323 316.673256
55 152.397683 890.087621 66.121183
55 164.189764 924.118413 313.267159
56 148.808188 899.796228 63.157952
56 164.434597 934.469716 311.186138
57 143.014993 909.442692 60.036326
57 160.506049 943.159915 309.292278
58 144.241821 920.032041 60.351997
58 157.517763 952.034184 307.729723
59 142.428905 929.900141 58.322846
59 153.942046 962.530489 304.349316
60 134.471184 941.270975 54.629640
60 153.649643 969.251468 303.467645
61 134.642906 949.493221 53.520781
61 147.942461 981.087258 301.134326
62 127.959787 960.346456 49.931787
62 148.683716 989.571348 298.547035
63 133.578557 970.545088 49.976948
63 146.385323 1000.258791 296.532203
64 126.202808 981.865343 47.098816
64 143.090185 1009.777877 295.297102
65 126.602299 989.644729 44.964720
65 141.735768 1018.204740 292.417692
66 121.460896 1001.075478 42.073736
66 139.918191 1027.029251 290.981715
67 122.996688 1010.061781 40.924235
67 139.495074 1036.086414 290.209287
68 121.279512 1022.000661 39.330574
68 138.855576 1046.431078 286.428213
69 116.800849 1031.385317 35.686866
69 138.410232 1056.351957 284.984806
70 115.376018 1042.211621 34.721018
70 135.754495 1065.854731 282.895352
71 118.643211 1051.867415 32.905417
71 132.172798 1075.084355 279.877518
72 115.709310 1063.329605 30.109225
72 127.742893 1085.096896 277.567201
73 115.438620 1072.020893 27.933648
73 133.197659 1094.845724 277.088866
74 109.230493 1082.788664 24.949512
74 132.435863 1104.953627 274.356579
75 109.643621 1096.346227 22.747012
75 131.231566 1114.022190 272.007853
76 111.964624 1104.142800 21.696416
76 136.099640 1122.367227 272.426294
77 114.916065 1117.116552 20.091570
77 133.832980 1134.225718 269.329565
78 115.645709 1125.622611 18.747791
78 130.764644 1144.724701 266.880526
79 119.213615 1138.215647 17.878028
79 136.486075 1154.453906 265.356966
80 115.864248 1149.651510 15.430530
80 136.278559 1164.599978 263.670073
81 120.180878 1160.076968 14.725359
81 143.610824 1173.901817 265.009613
82 118.137629 1172.392921 11.636128
82 139.961189 1184.655807 263.112833
83 122.579218 1183.963178 11.588149
83 145.313447 1194.416072 262.303587
84 129.096407 1194.418557 12.731118
84 146.294825 1204.635099 261.709677
85 131.389348 1206.886497 11.606417
85 152.792504 1214.959747 260.887951
86 133.387527 1218.151259 11.069775
86 155.017150 1225.855718 259.085105
87 137.849433 1229.685935 10.729692
87 158.909379 1235.872551 259.406794
88 142.852247 1241.689684 10.918573
88 164.124399 1245.657374 259.790298
89 144.701593 1252.787881 10.668919
89 164.437558 1255.860028 257.541041
90 150.030583 1264.351550 9.440023
90 172.434340 1266.225780 259.593889
91 156.819102 1275.660694 10.016709
91 180.024252 1275.143152 261.418507
92 163.322228 1286.809157 11.161697
92 181.108242 1285.534641 259.531950
93 164.300400 1297.666519 8.805687
93 187.746972 1294.937446 259.709527
94 173.295390 1309.283576 11.381164
94 191.338003 1305.160628 260.250433
95 179.413812 1321.000951 12.476767
95 201.541930 1312.516901 261.997232
96 188.732143 1331.555707 14.110949
96 206.735813 1322.187460 262.711938
97 192.016361 1342.522715 13.310358
97 217.005947 1332.014771 263.516183
98 203.154860 1351.327130 16.249459
98 223.606329 1342.298804 265.386696
99 210.574456 1362.284439 16.207691
99 225.852613 1350.657841 265.309468
100 218.997369 1372.029600 18.043540
100 237.994610 1357.942568 267.572257
101 225.190754 1383.045906 19.381547
101 245.935646 1367.611003 269.768084
102 237.612371 1392.427755 20.718438
102 248.284822 1376.319807 268.543735
103 247.134953 1401.247721 23.539010
103 260.085819 1383.116013 271.946331
104 255.296469 1410.763518 26.028528
104 268.961746 1391.804888 273.858201
105 265.760620 1421.266100 27.035624
105 277.044145 1398.457819 275.489656
106 275.272308 1429.774914 29.897624
106 284.844041 1406.220102 276.696634
107 285.070047 1437.787614 32.481503
107 296.354096 1413.070118 278.876245
108 290.878935 1446.476271 32.014810
108 305.431006 1420.905269 281.738534
109 305.526198 1454.516206 36.372413
109 311.056181 1427.780448 282.514770
110 312.017402 1462.838599 36.344162
110 320.533440 1434.112890 284.255513
111 321.905399 1470.615304 37.816246
111 333.164612 1440.616976 286.790284
112 335.046993 1478.170607 40.263448
112 340.863066 1446.702444 287.740960
113 343.710218 1485.935211 41.252501
113 350.838778 1452.246453 289.617780
114 357.792086 1491.798178 45.919760
114 361.068122 1457.277486 292.097140
115 365.397743 1498.106789 44.532564
115 372.690072 1460.451787 293.975674
116 377.957449 1503.789752 48.290490
116 385.521736 1465.844819 296.919331
117 390.860385 1509.414431 51.321913
117 392.377721 1470.156898 296.832824
118 400.871366 1514.589715 51.809824
118 400.566794 1474.051438 299.243143
119 412.455099 1518.657741 54.866591
119 413.232660 1477.611559 300.281810
120 424.639588 1522.115735 56.536615
120 419.885127 1481.851410 301.190463
121 433.544000 1527.221773 58.166073
121 431.061899 1483.448573 303.263709
122 443.845328 1531.620028 60.628058
122 439.091595 1487.997848 304.448278
123 455.264498 1533.116323 62.345471
123 450.557040 1488.462634 306.597470
124 463.039280 1537.536652 62.411324
124 460.194028 1490.898357 308.569294
125 476.158192 1538.780039 66.091075
125 467.625136 1492.952259 310.160171
126 486.818535 1540.764358 68.496299
126 477.514831 1493.060322 312.399566
127 497.411684 1542.671009 70.788699
127 489.001410 1494.452884 315.195817
128 505.302986 1543.779325 71.645045
128 496.173556 1494.725786 316.491112
129 517.720901 1543.669922 74.354906
129 507.808247 1494.461272 317.961374
130 527.286684 1544.314965 76.056391
130 513.124228 1494.795682 318.106613
131 534.780744 1544.615118 77.973757
131 523.629711 1494.157007 320.016590
132 546.270962 1543.053374 81.617338
132 531.092581 1493.727123 321.735823
133 555.026183 1543.394026 83.077646
133 535.021452 1493.901683 322.539114
134 564.063571 1542.728012 83.657983
134 546.245084 1491.383403 325.862536
135 573.921214 1542.214497 86.161184
135 551.741466 1490.644004 326.836264
136 579.261419 1540.383507 87.152428
136 560.374029 1488.090633 328.863579
137 590.187196 1537.637276 90.037068
137 565.625112 1486.152910 329.448281
138 596.921024 1535.200460 91.014059
138 574.672629 1483.023233 329.884845
139 603.612629 1531.513801 91.206530
139 582.856559 1480.047031 331.866113
140 613.766151 1529.093678 93.291229
140 589.289948 1476.196164 332.808331
141 619.688538 1525.847281 93.305969
141 594.327796 1472.533212 333.365066
142 625.996477 1522.626641 93.748954
142 599.728523 1468.960485 334.075401
143 632.378700 1518.065788 94.769322
143 604.528397 1465.229493 334.857203
144 636.414319 1515.096850 94.972966
144 610.464407 1461.849090 334.549487
145 643.801786 1509.619649 95.343370
145 617.246631 1457.216493 334.021271
146 652.274251 1504.361040 95.411435
146 621.928945 1452.037354 334.478368
147 656.359615 1500.143149 95.293252
147 625.960204 1447.966611 334.282531
148 663.825806 1494.307446 95.173695
148 629.200417 1443.529773 333.302029
149 664.005896 1488.706672 93.316004
149 633.978232 1437.800143 332.130250
150 669.591178 1483.475847 94.693658
150 636.567320 1431.549963 331.795485
151 672.318279 1477.718208 92.024090
151 642.753717 1426.239353 331.868664
152 677.389111 1471.873601 91.799677
152 643.889058 1419.890196 330.573781
153 677.831207 1465.462034 91.370729
153 645.095678 1415.127372 328.925878
154 679.408864 1458.765600 88.468462
154 648.072109 1409.052201 328.174494
155 682.848371 1452.461326 87.965955
155 648.548877 1402.747164 326.526463
156 683.395173 1445.944576 86.425614
156 646.673300 1397.088680 324.563773
157 684.563742 1439.433304 84.876642
157 646.360505 1391.001231 323.605433
158 683.456505 1433.609998 83.935039
158 646.308255 1384.706191 321.138488
159 683.443225 1426.588011 83.580161
159 645.991122 1378.582173 320.026160
160 681.037897 1420.654687 81.149337
160 644.735542 1372.374838 318.697673
161 675.785144 1414.765113 77.661612
161 642.411659 1366.959016 317.843331
162 674.689032 1407.799898 76.968241
162 638.843318 1361.482323 315.643266
163 671.302385 1401.989847 75.549036
163 635.648811 1355.923110 314.208775
164 669.086597 1396.397790 74.627033
164 631.525071 1349.570387 312.184621
165 659.862256 1390.440664 71.299898
165 626.507321 1344.421226 310.933183
166 656.786722 1385.482833 70.681811
166 622.589695 1338.858974 309.688799
167 653.217083 1379.926678 70.402692
167 616.468167 1334.548810 307.606624
168 643.034022 1374.469100 67.768911
168 611.385043 1329.079417 307.717403
169 637.342627 1370.628568 66.241152
169 604.984306 1324.009789 307.186954
170 627.755120 1364.954150 64.456981
170 600.503707 1319.702658 306.249378
171 621.882663 1359.754092 63.965551
171 589.538833 1314.664981 303.903493
172 613.381266 1356.942580 64.273584
172 582.744351 1311.411470 303.563911
173 605.573624 1351.939080 62.381920
173 578.919536 1305.684510 304.821185
174 597.117101 1347.004505 61.774792
174 565.035167 1303.458877 301.230424
175 587.144168 1343.421776 60.733669
175 558.257934 1298.679127 301.732509
176 577.315208 1339.365234 60.831473
176 552.511881 1293.973708 302.075695
177 566.960708 1334.745188 59.082036
177 542.024883 1290.871657 301.686878
178 559.223079 1331.511791 60.296802
178 534.474682 1285.747679 301.191221
179 549.280497 1326.209478 59.236149
179 525.149815 1281.830372 299.804538
180 541.153988 1321.514877 60.143323
180 516.350941 1278.169612 301.492077
181 529.979110 1317.613521 59.079835
181 508.661396 1273.383769 300.831572
182 521.103359 1312.254245 61.029013
182 497.282850 1270.207440 301.871610
183 511.420316 1307.084091 60.445044
183 489.584671 1264.956785 302.148257
184 499.184805 1304.189867 60.335699
184 479.668052 1262.244407 302.656896
185 490.179744 1298.164451 61.516227
185 469.989213 1256.518344 303.221563
186 477.559380 1295.155796 62.035590
186 464.276552 1251.277697 305.087490
187 469.417437 1289.382931 62.014571
187 450.460651 1248.536955 305.975398
188 458.917954 1283.536979 64.353394
188 445.969432 1243.443369 307.370486
189 453.066891 1277.453882 67.552464
189 434.143164 1239.796067 308.844416
190 437.899940 1273.968686 67.335391
190 428.065749 1234.088159 311.923142
191 429.204502 1268.259102 70.041150
191 419.431762 1229.001811 313.511748
192 419.731604 1262.651039 72.722241
192 405.584756 1225.841837 315.663040
193 409.144776 1258.917984 75.366481
193 400.095129 1219.814683 317.688258
194 397.428659 1252.952958 76.111424
194 392.422813 1214.559647 320.578906
195 390.300502 1246.346078 80.288354
195 381.264399 1211.014511 323.502769
196 381.669168 1239.573230 83.513136
196 373.839431 1204.774569 327.666912
197 371.595852 1235.897496 86.509225
197 369.049968 1199.098431 330.656181
198 358.706675 1230.091520 88.096233
198 356.142486 1195.459411 333.289365
199 352.346122 1224.186761 92.444434
199 348.746409 1189.730806 337.051448
200 342.231723 1217.299866 95.486910
200 339.925030 1183.632151 340.831382
201 332.564626 1212.968543 99.271474
201 332.731057 1178.347140 344.705898
202 326.824919 1207.111964 103.336244
202 324.191771 1174.027609 348.304539
203 313.909911 1200.313641 105.347290
203 317.380333 1167.844225 351.238569
204 308.945608 1193.798525 109.415826
204 312.005942 1162.365311 355.651587
205 300.862935 1187.871364 113.038081
205 304.229652 1156.742458 357.817628
206 291.050103 1181.741442 116.171341
206 295.962626 1151.629910 361.304613
207 286.244723 1176.083140 119.902391
207 289.394676 1145.284510 365.472391
208 278.172037 1169.982210 123.451563
208 284.554035 1140.068554 369.766900
209 267.310171 1163.679018 125.241298
209 278.940711 1135.027049 372.576672
210 265.320049 1156.899035 130.047561
210 269.633239 1129.809611 376.121340
211 258.906926 1151.402897 134.553632
211 263.396724 1123.768279 378.852532
212 250.513851 1144.426783 135.906025
212 258.387038 1118.749924 381.589107
213 240.652153 1139.288758 138.024992
213 253.655156 1113.387140 386.138701
214 236.629491 1133.115832 142.798593
214 247.144598 1107.535919 388.360309
215 230.795234 1128.101124 144.777088
215 242.948759 1102.043941 391.103538
216 225.034273 1121.198024 148.411585
216 237.870479 1096.642445 396.165152
217 222.200934 1115.971075 153.950298
217 233.463310 1091.230984 398.776750
218 213.715902 1109.662086 154.137831
218 230.326473 1085.964632 401.715622
219 212.172307 1103.528880 158.914018
219 227.666720 1079.622516 405.869374
220 207.883094 1097.471192 162.669763
220 221.978815 1074.830530 409.093187
221 201.488867 1091.392938 166.080177
221 218.361167 1068.993590 412.502397
222 200.295682 1085.088448 171.381479
222 216.314746 1064.063856 415.530008
223 195.905071 1079.752574 173.606860
223 214.385639 1058.084153 420.728893
224 194.186255 1074.419469 177.936778
224 208.670095 1053.621113 424.637968
225 189.273554 1067.726172 182.601910
225 207.555199 1047.551714 428.028049
226 185.133428 1061.966027 185.267755
226 206.004653 1041.210755 432.801562
227 183.943465 1055.210430 191.142463
227 204.844152 1036.723444 437.507398
228 184.886439 1049.516289 195.105801
228 203.499917 1030.226139 442.074309
229 184.605208 1042.375725 200.182561
229 201.386749 1024.649308 446.574534
230 180.318556 1035.890267 204.544686
230 199.248200 1019.706743 450.579321
231 179.597149 1029.800566 210.172725
231 201.727533 1013.793081 456.048080
232 176.108518 1024.427141 213.314937
232 203.269133 1007.691440 461.077252
233 180.004578 1018.495008 218.917312
233 201.748702 1001.656052 466.811044
234 178.982923 1011.829485 223.240902
234 201.808640 997.278869 468.996198
235 179.564980 1006.088610 228.285464
235 205.386471 991.921267 475.306139
236 179.905298 999.126696 232.334395
236 200.447294 987.148390 479.628155
237 184.140268 994.872747 237.581733
237 207.603104 981.954775 483.369259
238 185.802168 988.621053 242.734116
238 208.352968 977.130411 488.343010
239 191.671172 983.141225 245.838790
239 212.861041 973.008378 492.367812
240 195.550031 977.804950 250.180426
240 215.209045 966.933894 496.195222
241 198.797657 973.441708 253.792603
241 219.526004 964.208432 499.230751
242 199.638328 969.958316 254.796271
242 225.794830 959.426015 503.936047
243 203.609296 964.985227 257.557236
243 226.152466 955.597879 505.031506
244 213.257199 960.298102 262.137364
244 234.436209 951.728013 508.523271
245 219.464343 957.489451 263.983187
245 237.123052 950.156711 509.446841
246 224.319006 954.859851 265.379566
246 246.105221 946.666209 512.214800
247 234.199704 950.685973 267.754855
247 251.361707 944.307863 513.204211
248 241.232463 948.239633 267.434299
248 256.799169 941.857433 514.332860
249 247.962863 947.296344 267.499175
249 266.852906 940.842420 515.055447
250 257.157957 944.658523 269.500498
250 271.814977 939.004976 515.703427
251 266.064049 943.718824 270.227561
251 280.259032 938.487751 515.610121
252 277.022479 942.794087 270.545257
252 287.569593 937.992038 516.255447
253 286.048775 942.350858 269.994305
253 297.865017 937.006154 517.056892
254 293.740470 942.346279 269.884027
254 305.876062 937.611986 516.313285
255 305.719920 942.729408 269.342829
255 315.289294 938.118456 516.395547
256 313.734830 943.692510 270.399093
256 324.165630 939.524023 516.392262
257 325.825731 945.226888 268.017001
257 334.803575 939.816629 516.503408
258 333.725818 947.157084 269.129522
258 341.823688 942.051115 514.847572
259 346.716135 949.674136 266.800065
259 353.817943 943.405420 514.974433
260 357.508442 952.341850 268.423751
260 361.301375 945.879345 513.028228
261 369.485269 954.333668 266.332503
261 371.113244 947.886516 513.237602
262 378.598155 957.567341 265.288487
262 379.071247 950.684718 511.554742
263 386.061951 962.647643 263.974002
263 390.138575 953.806093 510.973872
264 397.882279 965.273497 262.035114
264 399.211260 956.085161 510.464930
265 411.028015 968.733150 262.528460
265 412.263561 959.106009 509.228346
266 420.979064 970.819557 261.607774
266 422.965608 961.583272 509.651195
267 434.446793 976.150261 261.894979
267 432.754958 963.601472 508.539801
268 442.503230 979.405937 259.971718
268 443.092277 965.690352 507.910201
269 455.908043 982.723418 261.486277
269 448.706665 968.953257 507.325788
270 466.456234 986.202328 260.158936
270 458.252422 972.624336 506.551237
271 478.883455 988.058370 261.513403
271 470.389640 975.025235 506.732110
272 485.516827 992.831937 258.762248
272 479.949832 977.208484 505.925006
273 499.447645 996.493599 260.691385
273 489.452000 979.571722 506.581735
274 509.617786 999.333164 260.674461
274 499.077960 981.869972 506.371513
275 520.614538 1001.809253 260.455684
275 511.639201 984.073332 507.051982
276 535.040823 1005.084434 261.878430
276 520.722814 986.407140 507.640560
277 540.886256 1009.270747 261.077293
277 530.190708 988.316821 507.212446
278 551.472326 1012.665377 261.463351
278 540.550595 990.133458 507.207810
279 563.070828 1014.686091 263.168984
279 548.998877 992.154808 507.851061
280 576.081169 1017.732873 263.922896
280 556.966869 994.926213 508.058924
281 586.334500 1020.971693 264.507120
281 565.285846 997.115108 508.063091
282 596.719354 1023.605287 265.256757
282 575.796833 998.745626 508.333935
283 605.595712 1026.586413 265.179367
283 586.809956 1000.338075 509.310874
284 617.065306 1029.677533 267.261008
284 595.171090 1002.066528 509.987188
285 626.749845 1031.880982 266.605292
285 605.684503 1002.464664 510.581505
286 635.655512 1034.022368 266.756594
286 614.381700 1003.748476 509.824118
287 645.915908 1035.349158 266.437250
287 624.103055 1005.412608 510.396720
288 657.657026 1038.094425 267.259906
288 634.502310 1007.026006 509.437428
289 666.828850 1039.328515 266.704675
289 642.194504 1006.669957 509.015787
290 676.799972 1041.282697 265.453767
290 653.358200 1007.500435 508.716551
291 689.694298 1042.136746 266.352145
291 661.382022 1007.038015 507.843742
292 700.669066 1043.010900 264.927903
292 668.461357 1006.583616 505.979679
293 709.926970 1042.455198 263.401793
293 678.610008 1007.066662 504.872008
294 718.587538 1043.557739 261.241972
294 689.084057 1006.952352 502.834840
295 729.528114 1042.932173 259.294182
295 696.965108 1005.381688 500.732011
296 739.860026 1042.899712 256.985647
296 705.681577 1004.981316 497.668960
297 751.287552 1042.481710 255.207941
297 715.530509 1003.554005 495.312787
298 763.330788 1041.539955 253.246562
298 724.455583 1001.473298 492.398027
299 770.031053 1040.179686 249.390486
299 732.448726 1000.387299 490.427721
300 781.708332 1039.176560 247.213562
300 741.476583 998.308959 487.105404
301 788.200097 1037.159348 243.462331
301 749.391249 995.550824 483.375769
302 800.152279 1035.240220 241.197967
302 757.743010 993.710462 479.798769
303 809.358359 1032.503972 237.688165
303 766.635863 990.464061 474.964671
304 818.480564 1030.219559 232.960804
304 774.496836 987.319598 470.590928
305 828.836906 1026.961299 229.320242
305 781.504806 983.512764 466.068854
306 836.728129 1023.471645 225.036603
306 788.374962 980.120512 461.418936
307 844.681676 1019.758278 221.654491
307 795.708980 976.977454 457.084287
308 853.371255 1015.779406 217.137145
308 803.530478 972.383390 453.084278
309 860.323470 1011.768345 212.347454
309 810.847843 968.142791 449.303775
310 870.235957 1007.017563 209.205887
310 817.773258 964.026653 445.435502
311 876.868223 1002.403449 205.253142
311 824.529093 958.343712 440.769270
312 882.887575 997.467588 201.251618
312 829.436627 953.610974 436.341123
313 887.518098 991.907455 196.970483
313 832.316049 948.195650 431.578711
314 894.049281 986.112536 193.299595
314 837.662592 943.795612 427.786174
315 897.671750 980.963526 189.342357
315 841.472084 937.398482 423.080731
316 902.474638 974.397578 186.009854
316 843.317754 931.364962 419.986339
317 905.539175 968.189107 182.138120
317 846.227526 925.841681 415.701495
318 906.316330 962.502421 178.035064
318 848.177330 919.913066 411.856333
319 908.350200 956.631305 174.271077
319 849.442711 914.507841 407.663107
320 909.614925 949.989539 170.378509
320 849.109306 908.642600 404.061328
321 909.727091 943.993406 167.818374
321 849.751125 902.354691 400.396865
322 911.090413 936.574716 164.992840
322 849.582659 895.578221 397.560413
323 908.961336 930.572592 161.369661
323 848.980982 889.848450 395.200381
324 907.779953 924.533716 159.015399
324 846.960730 883.984146 392.262795
325 904.109275 917.489127 155.359707
325 845.655275 877.797048 390.015343
326 901.913172 911.477929 152.476600
326 840.623932 872.947776 385.837848
327 898.329606 905.301103 150.370721
327 838.116143 866.967133 383.764201
328 894.844994 899.611682 147.845162
328 834.271950 860.857714 381.645419
329 890.263026 893.292566 145.068906
329 828.631556 855.341866 378.834864
330 885.419065 887.598619 143.099366
330 824.389954 850.067301 377.274802
331 880.816010 881.899797 141.658132
331 817.866426 845.256967 375.334538
332 873.418459 876.800281 139.084263
332 812.144205 839.795467 373.696571
333 867.224066 871.386462 137.794528
333 805.366899 834.627676 371.909759
334 860.069688 866.164674 135.429425
334 801.316285 830.366846 370.765152
335 853.045173 861.100004 133.867735
335 793.680156 825.098652 368.991731
336 845.593059 856.413106 132.752236
336 786.095743 820.064806 367.780606
337 836.878028 851.391245 131.761313
337 779.738366 816.482129 367.063430
338 829.201310 846.588353 129.932261
338 769.803680 811.696896 364.379117
339 820.325126 842.044100 126.924100
339 763.341723 807.681085 363.053674
340 811.135401 837.637502 126.131235
340 755.140027 803.306802 361.093541
341 802.330218 833.571672 124.005324
341 746.768790 799.135715 360.715871
342 795.939301 829.277513 123.511215
342 738.901905 795.519802 360.497985
343 782.888116 824.497141 120.719392
343 730.481404 791.277413 358.553197
344 775.152731 820.381861 118.473073
344 720.854211 786.728181 356.381249
345 764.199941 816.591335 117.675636
345 714.570212 783.329956 355.628112
346 756.764155 812.882016 116.828775
346 705.989957 780.458520 354.470760
347 748.472872 809.498537 114.797751
347 692.972832 776.400096 351.662182
348 739.010877 804.726477 113.759296
348 684.936462 773.416058 349.790707
349 728.836636 801.746934 111.492421
349 678.930509 769.209399 349.209381
350 719.148877 798.932273 109.418086
350 668.663797 764.795458 348.240576
351 708.750468 795.124866 107.889346
351 660.197230 761.313378 347.260634
352 698.184774 791.533891 105.110610
352 650.069502 758.291712 344.967443
353 691.053589 787.869322 104.294298
353 641.640622 755.400885 343.252205
354 683.707903 784.178063 104.336681
354 633.151158 752.494264 341.713419
355 669.960702 780.165068 100.544007
355 625.665027 748.617875 340.691220
356 660.857054 776.905189 100.156662
356 614.799822 745.205155 340.128114
357 652.421292 774.059317 99.060158
357 606.080382 741.252687 338.593627
358 642.738766 771.354812 98.476528
358 597.362217 738.079617 337.598705
359 631.636454 767.747302 96.500242
359 588.659122 735.005712 337.450505
360 619.296608 764.143750 94.963357
360 580.084726 731.689345 336.717559
361 612.214052 760.385925 95.575335
361 570.680581 728.809845 336.625723
362 604.802328 756.492595 95.649720
362 561.950660 725.880178 336.341724
363 594.966687 753.090210 96.506868
363 547.297262 721.933347 334.105525
364 583.558734 749.851613 94.573899
364 538.267721 719.088096 335.033429
365 571.578172 745.684832 94.588523
365 529.768781 715.679899 334.496759
366 561.371157 742.789123 94.264054
366 521.929027 712.251941 334.823191
367 551.544357 739.565788 94.083550
367 514.031728 708.377881 336.421053
368 542.140157 737.045168 95.186625
368 505.167032 704.814292 336.638663
369 531.645056 733.429210 95.469341
369 495.778344 702.046681 337.764512
370 520.419043 729.419848 94.695225
370 485.819691 698.827647 337.356108
371 510.685321 725.549380 95.845781
371 476.326749 695.359773 338.397642
372 498.918736 721.896925 95.739192
372 466.365278 692.233971 338.393612
373 491.788783 718.210106 97.465894
373 456.282111 688.628651 340.086839
374 481.512688 714.887165 98.423748
374 443.513529 685.257936 340.053240
375 469.150983 710.635141 99.925177
375 438.752663 681.147422 342.432165
376 459.568386 706.900951 98.427556
376 426.251943 677.958635 342.438404
377 447.616662 703.009041 100.057436
377 420.328635 673.840316 344.500683
378 439.374830 698.382622 102.485313
378 410.514312 670.066364 345.576133
379 427.707763 694.756222 102.361711
379 402.422776 666.483833 347.597245
380 416.732916 689.897850 103.953434
380 392.985911 662.125444 348.537593
381 408.452477 685.738761 106.057195
381 383.951371 657.980020 351.204060
382 400.172352 681.996552 108.095524
382 376.086038 653.772372 352.353189
383 387.098344 676.569445 109.878909
383 366.577920 649.976986 354.881998
384 378.914404 672.570279 113.376419
384 355.568520 645.731837 357.856955
385 365.191070 667.410499 114.135850
385 346.836778 642.154400 359.435388
386 359.315748 662.785167 117.626291
386 335.592841 638.365915 360.714560
387 346.079061 658.673721 117.983331
387 332.847594 634.438463 365.645928
388 337.614827 653.854159 121.933621
388 322.196591 629.933370 368.924093
389 327.405429 649.761493 124.649453
389 313.841779 625.810147 372.401337
390 319.418413 644.348393 128.703823
390 304.372682 620.928062 374.781658
391 309.291040 640.905741 132.389841
391 295.242936 616.778269 378.221847
392 299.762606 635.740614 136.362902
392 291.155846 612.336913 382.492355
393 290.248676 630.614315 139.810566
393 280.416779 608.785527 386.603347
394 281.065070 626.464257 143.304087
394 273.262889 603.893980 390.819211
395 272.933296 621.401739 146.288658
395 268.665036 598.682545 394.510368
396 264.635989 616.172200 150.548338
396 256.678258 595.107530 397.906932
397 256.297363 612.392037 155.339647
397 251.602551 590.888934 403.142083
398 245.371876 607.869088 158.490067
398 244.212563 586.204292 406.296618
399 240.014791 602.623631 162.978181
399 235.837293 582.222616 410.435972
400 232.075849 597.693987 167.512506
400 230.343089 577.531762 413.694214
401 225.566408 593.066847 171.737048
401 226.048394 573.036009 418.551136
402 217.745432 588.705695 176.445198
402 219.424603 570.025710 422.614974
403 210.289245 584.368886 179.689159
403 212.255663 564.949385 427.806117
404 203.327006 580.276574 183.630276
404 208.021476 560.451283 431.004013
405 199.161694 574.995124 187.564244
405 202.119780 556.845324 433.526635
406 191.979929 571.438201 190.635356
406 197.878798 550.852150 438.834011
407 189.106176 565.802514 196.032397
407 191.717813 547.956813 443.493730
408 180.591075 561.807456 198.824250
408 194.274090 543.377151 447.267603
409 178.360698 556.798626 204.719158
409 186.598497 539.228264 450.491887
410 171.154260 551.556454 207.277382
410 180.289958 534.963608 455.124417
411 166.183984 547.373900 212.364371
411 179.053258 530.177850 460.966817
412 164.257058 542.728140 217.301723
412 173.925359 526.009390 462.961779
413 165.577780 537.141862 223.231934
413 172.425261 522.083344 467.658926
414 155.958629 532.895927 225.815796
414 169.922528 517.390368 473.356551
415 153.177767 528.158721 230.704356
415 168.229620 513.624323 478.202639
416 151.265361 524.721883 235.268687
416 168.719531 509.715090 482.145091
417 154.557032 519.513062 240.945914
417 164.434492 504.963127 486.377299
418 146.081823 515.555725 244.406643
418 166.382661 500.205322 492.637095
419 149.253018 511.152169 249.504539
419 163.902101 497.363287 497.166956
420 149.824789 507.361011 254.956252
420 167.355188 492.590498 500.823244
421 150.495228 503.390686 259.637749
421 170.258119 487.513231 507.024479
422 152.925854 499.022876 263.327064
422 167.274952 484.610135 510.290844
423 153.108878 496.366728 267.396177
423 172.227885 480.748253 514.305182
424 156.041939 491.075436 272.530204
424 173.377282 475.072767 518.913309
425 157.622259 488.506346 275.401696
425 179.659038 472.770209 522.808816
426 160.745055 484.990381 278.705710
426 180.591533 469.076491 526.751571
427 166.824010 480.799916 283.086258
427 186.396951 464.633548 530.075120
428 173.163903 476.920669 287.006310
428 190.852499 461.922742 532.697063
429 173.842864 474.351500 287.267974
429 193.808254 458.913032 535.489856
430 184.348281 469.801874 290.261828
430 201.859398 455.127504 539.071406
431 192.170119 467.014611 294.247146
431 209.651920 451.310277 541.105784
432 202.938258 464.278605 296.709615
432 216.584796 447.323570 542.563430
433 211.916449 461.204171 299.134700
433 223.810836 445.511395 545.054318
434 217.951917 458.343342 300.767883
434 231.947870 441.099888 547.057025
435 225.348561 456.205571 301.672538
435 237.807091 439.645574 548.516122
436 236.045435 452.827134 303.247196
436 248.216159 437.058149 550.499263
437 247.783795 450.101535 303.762717
437 258.855397 434.287842 551.087173
438 256.830223 446.775535 304.766109
438 269.765723 431.461848 552.647999
439 268.965763 444.178441 306.712373
439 279.661630 428.237522 554.291354
440 279.559167 440.772686 308.331193
440 289.343630 425.395414 555.051829
441 291.842199 438.050210 307.145019
441 301.534568 422.443376 555.899938
442 302.404202 434.859169 308.219988
442 309.287183 420.079210 555.388909
443 314.182821 432.216703 309.484149
443 321.155421 416.812085 557.057659
444 325.584551 429.083451 309.269813
444 330.619524 415.286569 557.859103
445 338.115977 426.236927 310.415632
445 340.684577 412.391672 558.791097
446 356.329837 424.213502 312.417080
446 352.419683 410.070455 559.349160
447 366.724522 422.407370 314.350337
447 363.371026 406.936124 560.568042
448 379.174768 419.145611 316.158275
448 372.804936 404.491303 560.219579
449 392.077144 416.285194 315.727379
449 382.227958 401.767325 561.802573
450 406.505685 412.681649 318.826632
450 392.828738 398.922001 563.346292
451 417.257766 410.369666 321.296875
451 403.888436 396.458413 565.347217
452 430.181814 407.785067 322.960114
452 414.730607 393.572051 567.428887
453 444.158751 406.503366 326.268858
453 424.756339 391.208460 569.890439
454 455.123477 403.820475 328.464212
454 434.699801 388.554423 572.575895
455 465.240242 401.292200 330.728522
455 447.384405 387.597100 576.482873
456 477.955850 398.061834 333.955347
456 458.940323 385.274308 579.276368
457 489.151434 395.886184 338.078553
457 469.360996 382.859791 581.798051
458 501.688654 393.125887 341.290448
458 478.805488 380.782773 585.672665
459 513.007538 391.870186 344.332806
459 488.810622 378.406744 589.671925
460 527.489247 389.894744 348.315374
460 497.761965 375.933799 592.306815
461 537.195198 387.648737 350.860228
461 507.228492 373.325304 594.536485
462 546.682802 385.213346 353.355117
462 516.412269 371.129799 597.179432
463 556.789322 382.574118 355.742900
463 524.032888 368.824999 598.667312
464 566.213040 379.941748 357.140217
464 534.074738 366.081945 600.559563
465 577.082615 377.994707 359.021715
465 543.401508 363.729739 601.699345
466 587.760515 374.995081 359.852881
466 552.530988 360.959619 602.937809
467 598.054744 373.569048 359.350986
467 562.115974 358.696793 603.380602
468 609.519240 371.549063 358.855774
468 571.325300 356.056425 601.047421
469 619.938025 368.369544 357.775958
469 579.003759 354.208054 601.007817
470 629.870130 366.510358 354.953811
470 585.074789 352.143585 597.386270
471 638.222124 363.978289 352.588921
471 594.750104 349.740579 594.434971
472 648.282593 361.521113 349.873599
472 602.726935 347.633220 591.200085
473 657.472831 359.246904 345.903497
473 609.121821 344.545893 586.866920
474 667.732318 356.653830 342.483349
474 618.638832 341.963812 582.298699
475 678.039507 355.012589 338.368276
475 627.015492 339.206887 578.021953
476 684.637441 351.875566 331.766297
476 634.514762 336.033682 573.194362
477 695.110512 349.852975 328.117321
477 643.373193 333.624381 568.841987
478 704.871442 347.714729 323.916444
478 650.447759 330.316094 563.112115
479 712.592507 344.724026 317.590623
479 658.457212 327.746507 557.544469
480 719.464683 342.208070 311.965850
480 663.219729 325.052836 551.027950
481 728.075232 339.187870 305.776180
481 671.653254 321.442925 543.989458
482 735.313918 336.182522 299.891884
482 676.330586 318.294921 537.989145
483 737.877768 334.628664 291.448976
483 680.157275 315.528831 530.712498
484 745.380822 331.859597 286.458105
484 686.361238 311.673802 523.464291
485 752.098939 328.141251 278.308216
485 692.587463 308.275642 516.285955
486 757.645234 325.048508 270.881962
486 697.188193 304.642479 509.503055
487 765.055637 321.715169 264.623531
487 703.766252 300.862413 501.829273
488 770.431678 317.890384 256.894821
488 708.423622 296.478023 495.175873
489 773.829091 313.981373 249.784431
489 712.610447 292.534191 486.597680
490 774.050503 310.512003 241.054099
490 711.887940 289.646005 478.055423
491 779.693941 306.751504 233.882838
491 715.005134 284.690961 470.817886
492 783.294686 302.760085 227.394832
492 719.371715 280.392138 463.454714
493 786.630687 298.406868 221.022945
493 722.808870 276.171702 458.052932
494 785.705871 295.552369 213.031138
494 720.463898 272.298134 449.932743
495 788.349382 291.156683 207.584305
495 723.160866 268.737407 442.753208
496 788.954602 287.185117 201.262753
496 725.720260 263.998150 436.898308
497 788.069306 283.737857 193.651134
497 722.811518 260.253173 429.905067
498 788.637194 279.915203 186.854397
498 724.381122 256.150974 423.444608
499 785.934633 276.067781 179.695922
499 720.513261 251.869584 415.702841
500 783.819057 273.217167 173.061979
500 720.056718 247.902480 409.242360
501 781.451423 269.516141 166.674593
501 719.247755 244.649157 403.258773
502 780.620416 265.943625 160.550553
502 714.693773 241.074132 395.881305
503 776.843212 262.407001 153.458707
503 710.985245 237.804931 389.264098
504 772.196453 259.318965 146.446567
504 711.488449 233.633335 383.575974
505 767.366908 256.669989 139.867494
505 705.465037 230.081849 377.683944
506 762.600414 253.140444 132.985455
506 700.685175 226.830249 370.646909
507 756.939106 250.223899 127.498878
507 695.958550 223.405779 364.858920
508 751.405734 246.676551 122.159675
508 689.748574 219.718291 358.173305
509 746.054897 243.798336 115.596743
509 686.301226 217.437488 353.403207
510 741.032274 240.917815 111.980297
510 679.968646 214.076126 349.119444
511 734.033988 237.519844 105.644717
511 673.077095 210.251055 342.871710
512 726.517015 233.635446 101.285182
512 667.880396 207.222722 339.673932
513 722.670296 231.614542 98.441487
513 663.008251 204.397735 335.661233
514 715.766450 228.831135 93.093807
514 657.528254 201.833182 331.708452
515 710.012863 226.238837 89.955145
515 649.603734 198.758724 326.800219
516 699.180547 223.253158 85.563832
516 641.989878 195.276834 323.204593
517 692.574319 221.397486 81.925643
517 636.813946 192.209451 320.500932
518 686.232669 218.498382 78.298501
518 631.975846 190.507759 317.468528
519 678.414583 215.586368 74.578140
519 622.743211 187.143690 313.432819
520 670.918783 212.208069 72.005420
520 613.406610 184.355586 310.536729
521 659.326645 210.005108 68.133113
521 607.721901 182.395760 309.161002
522 655.413984 209.581572 68.052220
522 600.878712 179.537378 306.915227
523 646.231524 206.180355 65.148058
523 593.738446 176.347707 304.982261
524 636.953053 202.468439 63.896820
524 580.809180 173.698676 301.855482
525 626.811651 199.365975 61.833841
525 575.439780 171.541155 300.823334
526 619.160108 197.903102 60.997423
526 568.518215 169.161115 301.693819
527 611.638671 195.370081 61.640234
527 560.013467 165.679106 300.686832
528 602.785958 191.668265 60.440325
528 551.865703 162.141341 300.180039
529 591.587596 188.937593 59.139701
529 541.906932 160.358229 299.961321
530 580.682068 185.593753 58.637327
530 534.267407 158.171337 300.028616
531 576.092067 184.662823 59.577468
531 525.746219 154.943152 298.893451
532 566.929195 181.191918 59.810064
532 517.177567 151.362725 299.508210
533 554.873814 178.411747 57.893610
533 508.208284 148.337272 299.527536
534 545.305151 174.648563 58.625405
534 501.937549 146.905590 299.294099
535 536.770886 173.045139 57.664354
535 492.942361 143.353318 300.611332
536 529.605546 170.728893 59.522700
536 481.770883 140.139432 299.190264
537 518.202105 167.704764 57.988777
537 471.801886 136.778909 298.889197
538 508.570606 164.114667 59.113883
538 468.892544 135.619452 300.855747
539 497.734267 160.996547 57.942331
539 457.886908 131.827574 300.406255
540 493.030591 159.725604 60.104834
540 446.592983 128.224360 299.719858
541 482.092091 155.998957 58.570628
541 441.619980 125.926763 301.538683
542 471.951979 153.185274 58.600043
542 433.995773 123.097166 301.663777
543 463.374122 149.129059 58.000335
543 423.167866 119.804232 301.488327
544 453.514004 146.812475 58.602033
544 413.542585 115.974128 301.029629
545 443.938376 143.708203 58.976293
545 406.378659 114.631823 301.860469
546 435.792651 140.816496 59.895674
546 397.991557 111.621135 302.844263
547 423.930074 136.879418 59.089499
547 388.944593 107.302013 302.958705
548 416.873215 134.535541 60.539932
548 379.818315 103.583348 304.113469
549 408.524649 131.253506 62.212515
549 374.034799 100.780314 304.881223
550 400.437850 127.482006 63.154917
550 362.389386 97.021860 305.655372
551 388.530319 124.040935 63.058034
551 357.040061 93.866878 306.271261
552 377.963270 119.712060 62.814045
552 345.620808 90.574875 308.156797
553 367.377470 118.099521 63.681331
553 336.209829 86.921086 307.912801
554 358.972243 113.938837 63.695421
554 328.560643 83.698206 309.912562
555 350.719812 110.904694 66.540035
555 319.480933 80.879850 310.403683
556 341.362830 106.786525 67.644464
556 310.294241 76.853144 312.868628
557 331.040484 102.714128 67.513623
557 301.791450 72.882478 312.640157
558 324.415211 99.711789 71.263789
558 291.816654 68.671422 315.175624
559 314.113538 95.441817 72.540063
559 288.290108 66.693487 316.972626
560 307.022442 92.186218 73.310045
560 278.822203 62.511241 318.845237
561 299.403073 88.336195 76.785381
561 268.570675 58.144916 319.556627
562 288.161410 83.842208 77.252762
562 260.982053 54.329746 322.219718
563 279.116684 79.759603 78.717443
563 253.730910 51.150819 324.492656
564 271.029635 76.408063 81.715383
564 244.172256 46.208631 325.495208
565 260.073867 71.625232 82.685243
565 235.714535 42.293048 328.070518
566 248.334513 66.881777 83.730859
566 228.196729 38.499473 329.941044
567 240.149648 63.410801 86.434331
567 219.393147 34.291847 332.310128
568 233.416966 58.065835 89.850423
568 210.918990 29.344994 333.974984
569 224.229561 53.586332 90.581827
569 204.467062 26.556481 337.699581
570 214.534327 48.829951 93.158498
570 198.271950 21.060965 339.377317
571 205.751333 44.176919 95.368158
571 190.511082 16.569930 342.689767
572 195.907823 38.787788 97.110560
572 185.507566 12.107191 345.583616
573 188.985341 33.232426 100.205211
573 176.077604 7.360231 347.534706
574 181.039254 27.779003 103.740337
574 168.128733 3.102569 350.590644
575 172.897524 23.093827 106.843721
575 158.346698 -1.802150 352.920995
576 165.118055 17.286358 108.032326
576 151.779546 -7.433713 354.962391
577 155.892073 12.605633 111.198020
577 150.086580 -11.779992 359.937142
578 149.695752 6.461331 114.796042
578 141.820421 -16.635341 361.141768
579 142.661672 1.057003 116.982982
579 131.765371 -22.093800 363.542059
580 134.111042 -4.511937 119.767906
580 130.714122 -28.003626 366.640222
581 131.007317 -11.138782 123.114335
581 122.085341 -33.336846 368.718422
582 122.533812 -16.397283 124.094811
582 115.399104 -37.430073 372.068039
583 113.801608 -22.435768 127.660039
583 115.724811 -42.738581 374.910304
584 115.144907 -27.460725 130.968983
584 109.580468 -46.991860 378.256452
585 105.046849 -33.823702 132.739112
585 110.708475 -52.630609 381.862914
586 100.821100 -40.286475 135.284639
586 103.663790 -57.352582 384.384255
587 94.138319 -47.173364 137.302161
587 103.272457 -64.069230 386.691898
588 95.644054 -52.888133 141.139714
588 95.709268 -69.618396 390.188072
589 94.577776 -59.358295 144.886804
589 98.880134 -74.514359 392.763663
590 90.005160 -63.940754 148.375557
590 93.712968 -79.305498 396.516547
591 88.899594 -70.760704 151.042434
591 92.491872 -85.494787 399.445884
592 86.751568 -76.431208 154.132799
592 88.726884 -89.945926 403.466920
593 84.104974 -82.892567 157.387980
593 90.278212 -95.321252 405.719522
594 84.854798 -89.263278 161.092503
594 94.207696 -100.759097 410.153098
595 86.599280 -94.936232 164.076689
595 90.598383 -106.855857 412.791547
596 84.929226 -101.998193 167.503827
596 93.230260 -110.687219 416.235528
597 87.529003 -106.030096 170.844139
597 95.946621 -116.103291 420.652893
598 89.390147 -112.395058 173.683737
598 98.019368 -122.035159 422.990441
599 95.296818 -116.902186 178.513491
599 103.624510 -126.996613 427.279112
600 96.907152 -123.113160 180.426206
600 108.163649 -132.022806 430.740757
601 99.965572 -129.920347 184.287834
601 110.232198 -136.546309 433.222977
602 104.818780 -135.813760 187.359729
602 110.858323 -140.866455 435.377421
603 110.462946 -140.016256 189.479348
603 114.449976 -145.772555 437.958317
604 115.781106 -145.716138 191.903310
604 119.900923 -150.658618 441.020046
605 124.152706 -150.152459 194.826430
605 125.945089 -155.602526 443.360722
606 127.113743 -156.158234 197.409934
606 134.435710 -158.631971 446.814269
607 136.899666 -159.508479 202.223762
607 140.669793 -163.581983 449.233831
608 143.136572 -164.080857 204.753403
608 146.577186 -167.639443 452.711969
609 150.232010 -168.537413 206.964531
609 153.510091 -171.530334 455.436166
610 155.674236 -174.198481 208.906194
610 162.467551 -174.705547 457.999919
611 169.061700 -176.609661 213.128787
611 170.518961 -178.927346 461.187021
612 181.167811 -181.422559 217.699306
612 176.965261 -182.455113 463.393368
613 193.432798 -183.893227 221.210311
613 186.757620 -184.862542 468.087380
614 200.631606 -187.922885 223.027560
614 194.806914 -188.694419 470.002701
615 210.785679 -191.265017 226.133598
615 202.674484 -192.299678 472.059795
616 221.313114 -193.721717 228.588331
616 210.807339 -195.503669 474.768534
617 230.271670 -197.124999 230.330408
617 222.819572 -198.601767 478.108748
618 238.361362 -201.225102 231.244666
618 234.581054 -200.193025 480.382150
619 249.093829 -203.533046 233.780313
619 242.193165 -202.939868 481.824709
620 262.683466 -205.515531 237.645808
620 255.409272 -206.539972 484.338101
621 273.936317 -209.088053 240.223731
621 262.973308 -207.505862 487.647484
622 286.348691 -211.676803 242.567579
622 271.074936 -211.819204 489.917954
623 295.334870 -213.698349 244.152273
623 280.688014 -213.914633 491.050454
624 304.966489 -216.417690 245.925137
624 291.860645 -217.190018 494.106770
625 313.622809 -219.994029 247.541127
625 298.797743 -219.612367 495.370534
626 330.403745 -221.426819 251.671149
626 311.957649 -221.251949 497.901840
627 338.887635 -226.160408 252.741779
627 317.257589 -225.896167 498.662874
628 348.914327 -227.944895 253.668530
628 328.563544 -227.543344 500.503005
629 361.917662 -229.954963 255.580045
629 336.447909 -230.327579 500.741949
630 368.596069 -234.096094 255.739916
630 345.057080 -233.833563 502.440959
631 378.724512 -236.570101 256.478083
631 357.060157 -235.284044 504.208831
632 391.859494 -240.369298 258.732393
632 365.343703 -239.932964 505.262074
633 404.312479 -242.503959 259.965999
633 375.478437 -241.361487 506.402534
634 415.835161 -244.401167 260.331585
634 384.259489 -245.589368 505.537107
635 421.021365 -248.450844 259.970247
635 394.279825 -247.846281 505.921241
636 432.874796 -252.103676 261.788978
636 402.008894 -250.405089 506.433775
637 442.348490 -254.794882 261.290751
637 409.990625 -253.926071 506.757989
638 451.275350 -258.094391 260.736777
638 418.350511 -256.703867 506.940984
639 460.368324 -261.186006 260.709243
639 426.316109 -260.135075 505.593817
640 470.006205 -264.461308 260.021667
640 433.988656 -263.675344 505.015968
641 480.447599 -267.782933 260.829333
641 440.981982 -266.742529 505.210977
642 487.852615 -271.688556 260.673765
642 451.214103 -271.401384 505.229280
643 498.119671 -274.757841 259.713045
643 458.149605 -274.041968 503.161129
644 505.929068 -278.870588 258.857510
644 467.188823 -277.966034 503.480337
645 516.418937 -281.134102 258.892247
645 477.967551 -279.645964 503.255526
646 522.916225 -285.598788 257.194303
646 484.048593 -284.699226 501.864469
647 530.572194 -289.888277 256.602296
647 486.657278 -289.193160 499.528979
648 538.798035 -293.167357 255.359951
648 496.728389 -292.332860 498.925916
649 547.608331 -296.815566 254.340453
649 501.920545 -296.349256 496.739758
650 556.071893 -300.976629 251.609156
650 508.306049 -300.444499 495.043837
651 563.892541 -305.349221 251.812593
651 516.443928 -303.808470 493.300010
652 568.274630 -310.858853 248.217202
652 525.179280 -308.119549 491.997084
653 579.801094 -314.094885 247.318602
653 529.999420 -313.306948 487.893909
654 586.217423 -318.723754 244.377169
654 538.236875 -316.549887 487.158200
655 595.095874 -323.363409 240.923811
655 544.339207 -320.356073 484.055621
656 600.794432 -328.205110 239.131514
656 548.608121 -325.432961 480.627096
657 607.279604 -331.737491 235.677788
657 553.868801 -329.697837 477.435318
658 612.382783 -336.358325 232.074228
658 558.559569 -334.086292 473.076217
659 617.101346 -340.864804 229.807823
659 563.647640 -338.238306 470.235536
660 623.346683 -345.789756 225.460873
660 570.970431 -342.388978 467.025030
661 628.719035 -349.957360 220.921179
661 575.547410 -346.275557 463.330653
662 632.916595 -354.586108 216.809441
662 578.436989 -350.758783 459.243903
663 639.307853 -358.494035 214.444017
663 583.001087 -354.384281 456.166424
664 642.253796 -363.024782 210.607104
664 583.104991 -359.502032 450.579121
665 645.066531 -366.577596 206.817249
665 588.319201 -362.620276 446.306861
666 647.463805 -371.238255 203.573290
666 589.103046 -367.076956 443.013607
667 650.056123 -374.970819 198.914989
667 591.049505 -369.814334 438.081828
668 649.579925 -380.061905 195.053188
668 590.744500 -373.832762 434.877872
669 651.540290 -382.462157 191.084381
669 591.813155 -376.844035 431.466971
670 651.382276 -386.403524 187.626292
670 591.154122 -380.246337 426.953953
671 650.472650 -388.759321 183.073300
671 590.770497 -383.143565 422.351331
672 648.505857 -391.478477 178.302134
672 591.035735 -385.841050 418.743164
673 646.416698 -394.189627 175.145738
673 588.505759 -388.481442 415.278171
674 644.326943 -396.600329 171.425777
674 584.584364 -391.334964 410.291758
675 641.710577 -398.341593 167.376990
675 583.754674 -392.353907 408.008202
676 638.573118 -400.294783 163.428191
676 580.207918 -394.758104 402.699086
677 635.956813 -401.195721 159.400363
677 574.876499 -396.424104 399.447791
678 629.015187 -402.476508 154.286189
678 569.453781 -397.167136 394.041034
679 624.275070 -403.305691 151.159749
679 563.659111 -397.674548 390.369794
680 619.711517 -403.298552 145.365039
680 559.238495 -398.462091 385.917507
681 612.954467 -404.201334 141.862413
681 552.175234 -398.739947 381.044438
682 604.349517 -403.679108 137.453385
682 548.542846 -398.766951 377.804470
683 599.805185 -403.213126 131.928055
683 540.389290 -398.499266 372.547748
684 589.926418 -402.783288 127.483027
684 533.480004 -398.068793 368.801075
685 582.275388 -401.555631 122.872018
685 527.386368 -397.402472 364.967194
686 574.200592 -399.966785 118.497024
686 521.298716 -395.079075 360.180315
687 568.137098 -397.313498 114.993410
687 513.127153 -393.208040 356.345216
688 560.499522 -396.642107 111.053830
688 503.884501 -392.818321 352.406903
689 549.984757 -394.175664 105.253293
689 499.750496 -389.732584 348.949400
690 542.512582 -392.005155 101.712135
690 489.249377 -388.074534 343.983293
691 534.473363 -389.384979 97.991111
691 483.554673 -385.664778 341.835190
692 527.443570 -386.572186 95.125040
692 476.587178 -383.068101 337.652593
693 517.497829 -383.708769 91.512723
693 467.010519 -380.337175 334.278806
694 509.437951 -380.965453 88.615675
694 459.938834 -377.521308 331.561516
695 501.069975 -376.725227 85.460421
695 450.304981 -372.814977 328.504295
696 491.212740 -372.845174 82.349658
696 443.385073 -369.905277 326.812500
697 483.427893 -369.683067 80.363904
697 434.617678 -366.837532 323.514302
698 474.323568 -364.383908 78.474637
698 429.681957 -362.347527 321.835897
699 463.603737 -360.179073 75.972434
699 417.804695 -358.202484 320.065320
700 453.934848 -357.084985 74.796072
700 406.900041 -355.264920 318.349396
701 441.365107 -352.300681 71.932620
701 400.610839 -350.041196 317.691235
702 434.194702 -347.026095 72.049863
702 394.559153 -344.707024 317.695401
703 425.946672 -341.929865 72.817420
703 378.184735 -342.956688 315.368462
704 409.435248 -339.447198 69.457531
704 371.542409 -337.825446 315.722268
705 402.795805 -334.103372 70.953071
705 365.685756 -333.149946 317.311718
706 396.418742 -329.289136 71.271186
706 353.758098 -331.398524 315.337824
707 380.384751 -327.658506 69.264145
707 349.055833 -326.140553 316.504379
708 371.671580 -322.014825 69.663520
708 339.233909 -324.162695 315.383691
709 360.266015 -320.287609 69.236601
709 327.886641 -319.294689 315.980674
710 352.769575 -315.444369 69.497829
710 315.842903 -316.496085 314.485043
711 336.515742 -312.168345 66.663925
711 310.039901 -312.465799 315.012229
712 331.177267 -308.556634 67.202835
712 301.760535 -307.982712 314.927986
713 319.450053 -305.351866 66.188835
713 295.138207 -305.524326 314.205507
714 311.243370 -302.375660 65.552074
714 286.424324 -301.502082 313.942457
715 299.726471 -301.489315 64.392632
715 275.922348 -299.794668 312.580929
716 291.156739 -297.468014 62.649615
716 268.463812 -295.445523 311.719240
717 281.466755 -294.711382 62.465090
717 259.075093 -293.119277 310.355029
718 271.034502 -292.960464 60.580046
718 249.794882 -291.086128 308.242200
719 264.846955 -289.478146 58.761288
719 242.310354 -287.403656 307.181666
720 252.860253 -287.448160 56.715166
720 233.596446 -285.116976 305.623918
721 242.766211 -285.136553 55.281265
721 225.188545 -281.463653 303.404840
722 233.889113 -282.687362 53.447096
722 215.545558 -280.189853 301.536348
723 224.483088 -280.787800 50.634388
723 211.883688 -277.242844 300.849649
724 216.345677 -277.594676 49.291329
724 203.790212 -273.439152 299.371390
725 204.076270 -276.733860 48.640788
725 198.726651 -271.198373 298.668982
726 200.027407 -274.114915 47.436863
726 190.065705 -267.984772 297.160030
727 194.248260 -270.967727 46.443962
727 183.233597 -264.641428 296.402446
728 184.043522 -268.691494 47.128951
728 174.465666 -262.132663 294.612768
729 174.546741 -267.230085 44.545470
729 165.949144 -259.487078 293.025743
730 163.287338 -265.564078 42.566400
730 157.218478 -256.755706 292.471588
731 154.199176 -263.097980 43.739796
731 148.398020 -254.007358 292.283667
732 147.809937 -260.483108 43.607494
732 147.320470 -250.600024 294.050931
733 141.162658 -258.297835 44.531025
733 139.865560 -248.305670 293.195142
734 133.756516 -255.593289 44.884245
734 131.329689 -245.082914 294.877914
735 124.858124 -253.098359 46.382694
735 124.976288 -240.936869 294.636860
736 116.682391 -251.344646 46.799484
736 120.995112 -237.879649 297.722248
737 109.604655 -247.871881 49.014826
737 118.542635 -234.150781 299.444354
738 103.015660 -246.371140 50.935412
738 110.435348 -231.061090 301.029424
739 95.018944 -243.448183 52.993510
739 100.213207 -228.932873 301.704565
740 90.591494 -240.408191 55.632483
740 97.056996 -224.786117 305.031934
741 85.635318 -238.057910 59.718548
741 92.877572 -222.060869 307.809293
742 78.218194 -234.839541 63.106480
742 87.669132 -217.916299 310.500217
743 72.265245 -231.826532 64.417830
743 82.076725 -213.632249 315.422784
744 68.638323 -228.114723 70.129676
744 78.476411 -210.059650 318.295019
745 64.648867 -224.345274 73.131299
745 74.863620 -206.952306 321.828178
746 60.239118 -221.254808 77.082372
746 73.675819 -200.814320 326.507992
747 58.051318 -217.187892 83.293146
747 72.582755 -197.423565 331.123370
748 52.760894 -214.927558 85.772368
748 69.001091 -193.160197 336.308841
749 49.852879 -209.464082 90.576367
749 62.247502 -188.856925 337.448830
750 48.015660 -204.839097 97.290171
750 64.788979 -184.375612 343.723549
751 41.973501 -201.959857 99.101251
751 61.237973 -179.383231 348.850256
752 41.590577 -195.344149 104.510951
752 59.512755 -174.490259 353.016612
753 36.562690 -193.051917 109.200842
753 61.359070 -169.796171 357.743509
754 42.632332 -187.865240 114.257595
754 56.099120 -165.035440 360.927244
755 38.938718 -182.635949 119.173987
755 62.011108 -159.506938 367.956563
756 40.057880 -178.082959 123.356934
756 59.225960 -155.001717 372.388104
757 38.173727 -173.838429 128.340976
757 62.783047 -149.429177 376.157547
758 43.891394 -167.019400 133.816696
758 61.272200 -145.187035 382.004143
759 40.725178 -162.928687 138.192858
759 66.680800 -139.330302 387.934162
760 44.283518 -159.302657 143.297635
760 68.275138 -132.995903 390.866090
761 43.988653 -153.260676 148.193734
761 69.951112 -128.305344 396.699860
762 52.973190 -147.094206 153.021505
762 69.962243 -122.947098 401.353799
763 51.249079 -140.524832 158.221605
763 74.085434 -118.627589 405.928332
764 59.892338 -134.614841 162.877079
764 74.095375 -112.395984 409.346172
765 61.230135 -129.946869 167.476395
765 81.557712 -106.500200 415.520249
766 61.749922 -125.824208 171.469850
766 89.917671 -100.696234 420.101852
767 68.852865 -120.182500 174.638564
767 86.807477 -95.368509 423.095536
768 74.776779 -114.645388 181.719875
768 95.372942 -90.523925 427.096470
769 78.197701 -108.321484 184.175418
769 99.911924 -84.590845 432.099960
770 85.534676 -102.963820 186.962479
770 103.029576 -79.471611 434.892390
771 90.184767 -98.695166 191.606260
771 109.386991 -74.659513 438.928407
772 95.856358 -93.943569 195.756658
772 118.737941 -69.211070 443.145428
773 102.452585 -87.469425 198.315415
773 122.372645 -64.284302 444.855624
774 108.539286 -83.214536 202.010735
774 127.104053 -58.499600 449.409380
775 120.301085 -77.020304 206.334476
775 133.722227 -54.082658 451.455051
776 127.737842 -71.965665 208.483036
776 142.355258 -48.915080 455.201612
777 135.654165 -67.469669 211.895212
777 151.609487 -43.757094 460.150460
778 143.675629 -62.983706 214.831162
778 161.782408 -38.712761 463.452874
779 153.652356 -58.350286 218.303875
779 168.068902 -34.029985 465.445912
780 158.636469 -54.444810 220.118043
780 173.232535 -28.926349 467.689055
781 169.274387 -49.320696 224.484837
781 179.078292 -25.757056 471.839596
782 178.347736 -44.292718 228.971500
782 186.896009 -20.728097 474.378038
783 185.238835 -40.647936 230.763205
783 194.552941 -15.726561 476.942823
784 196.047314 -35.776398 234.056765
784 202.811839 -11.224147 480.503457
785 206.357539 -31.168219 237.183712
785 213.830160 -5.873216 483.694389
786 214.931112 -26.872043 239.507810
786 222.424709 -1.539110 486.056175
787 223.181122 -22.915539 241.693285
787 231.677656 2.148857 488.948925
788 233.723584 -17.646657 244.674644
788 239.173210 6.823274 492.357702
789 242.467633 -13.300104 247.167918
789 249.373104 11.121773 495.015621
790 251.679723 -9.139195 249.724657
790 257.134423 14.056007 497.265550
791 258.098108 -5.443150 251.326343
791 266.505095 18.877989 499.425997
792 272.199737 0.124859 255.251373
792 277.045850 24.048216 502.709216
793 283.806879 4.422610 257.974257
793 286.242483 28.461182 504.531941
794 290.405190 9.858986 259.834095
794 294.562956 33.015170 507.598650
795 308.142019 13.410932 265.148698
795 305.080059 37.765521 511.708343
796 316.812126 18.091307 267.958298
796 314.485875 42.815752 514.149811
797 327.013877 22.998915 270.577961
797 325.607625 47.192990 516.980285
798 336.990148 27.831468 273.316858
798 334.159834 52.070666 519.340157
799 346.148087 32.556702 275.474950
799 344.883043 56.575925 521.201431
800 356.371493 37.699059 278.731668
800 353.566405 62.425491 524.908046
801 366.380693 42.919692 280.822036
801 361.935171 67.179213 527.061711
802 377.765580 48.407610 284.593132
802 369.894979 71.592500 530.780321
803 386.632576 53.492706 287.684136
803 380.655654 78.518576 534.062257
804 396.362284 58.574632 290.589297
804 390.006688 83.826863 536.507034
805 407.992701 64.600135 293.751100
805 398.124015 90.364438 539.154164
806 420.160086 70.850094 297.813143
806 407.658290 95.240976 541.197523
807 430.263387 76.276336 300.043664
807 416.701137 100.240856 543.226433
808 437.558153 81.642056 301.333902
808 424.228981 107.024907 545.456034
809 445.842166 86.798592 303.377734
809 436.695514 113.613577 549.391314
810 460.484884 94.824903 306.781644
810 443.250228 118.640121 551.645544
811 469.056149 100.314476 308.603371
811 450.849145 124.622556 552.643415
812 477.351990 107.521695 310.370529
812 461.268431 131.751137 555.198497
813 489.507926 113.797209 313.042826
813 469.221626 137.644167 556.727685
814 495.822050 119.595730 313.020436
814 479.105675 145.448084 557.988391
815 508.488301 127.267953 314.190030
815 485.868438 151.722934 558.783095
816 518.307933 133.382774 316.225486
816 496.829805 158.895353 559.640558
817 526.024693 141.665816 315.268355
817 502.120684 165.878003 560.429761
818 534.490372 147.165196 315.430634
818 512.673626 172.611051 559.605594
819 545.759884 155.948793 315.075409
819 520.190968 180.241000 558.801100
820 551.538614 162.170247 314.451483
820 528.858902 188.012710 559.580136
821 562.055508 170.308987 314.224897
821 536.099261 194.242567 558.026384
822 568.944602 177.469440 313.211135
822 545.331227 202.305922 557.003282
823 580.695336 184.449794 311.069908
823 550.568420 209.329084 555.118045
824 588.550255 193.415822 308.383218
824 560.286665 216.792915 553.004065
825 595.414599 200.588596 307.294859
825 567.602373 225.147712 549.761109
826 604.914578 208.356199 305.024295
826 575.193233 232.406888 548.320815
827 612.666487 217.491672 301.724907
827 582.603438 239.987727 545.145946
828 621.575879 224.468358 298.480908
828 589.201663 248.735609 541.835574
829 625.934790 232.049767 295.095934
829 593.506436 255.539946 537.873442
830 635.049030 241.714021 292.160552
830 604.325776 263.266108 536.325818
831 645.324492 250.202606 289.210570
831 609.953294 272.106395 531.918059
832 650.452832 257.208784 284.798771
832 614.321996 278.842076 527.611774
833 657.240906 265.370043 280.636432
833 622.734017 288.658352 523.496095
834 665.499490 274.143146 277.123772
834 630.002409 295.804538 519.794925
835 674.722506 282.777627 273.884150
835 637.482926 303.242328 516.241237
836 683.920193 291.100135 271.134284
836 642.322327 311.155751 511.537967
837 686.479656 297.895493 264.850144
837 648.550351 319.801587 507.926527
838 693.200852 307.113638 260.760225
838 653.379556 328.050896 503.060351
839 698.832484 315.846919 256.634017
839 658.638509 335.826227 498.454054
840 703.814078 323.709205 251.437964
840 663.570547 344.503994 494.207650
841 709.538452 332.613613 245.999110
841 670.200403 353.232830 489.998201
842 715.932279 340.960359 242.692815
842 675.205192 360.655250 485.642007
843 720.388784 349.759926 238.143336
843 679.821626 369.294430 480.708338
844 726.753125 358.589740 234.115804
844 681.923245 377.216547 475.499426
845 730.550525 366.477157 229.513824
845 686.964615 385.558547 471.162425
846 735.980494 375.136318 225.269823
846 691.253998 393.127865 466.973358
847 739.304571 383.317814 221.467487
847 697.013922 402.264712 463.348007
848 743.361880 391.268585 217.894673
848 699.587576 409.890735 459.664820
849 747.491101 400.754798 213.717261
849 702.739447 418.451984 455.710017
850 750.830392 410.623403 209.342489
850 704.908617 427.505346 451.436492
851 753.455460 418.733950 205.136534
851 707.680190 436.391449 446.639294
852 755.882600 426.962896 200.573548
852 712.395938 444.773149 442.538999
853 759.786677 436.325017 198.326266
853 714.821599 453.125174 439.132078
854 758.815013 445.737997 192.550214
854 711.798254 461.815664 433.616375
855 761.890508 453.793503 188.776713
855 715.941684 470.769866 429.543699
856 760.368059 463.888390 184.026248
856 716.910901 478.174483 425.793083
857 761.446968 472.120477 179.133953
857 715.928525 487.771924 421.965458
858 761.757954 481.504276 175.862411
858 715.920280 494.848240 417.247963
859 761.528008 490.070703 171.494422
859 714.523631 505.261497 412.707731
860 764.328884 498.836275 168.529720
860 716.025952 512.237762 409.446022
861 761.809617 508.306507 164.153472
861 713.387038 522.191071 405.772771
862 759.019817 518.431211 160.554958
862 715.965121 530.265737 402.884115
863 758.322548 525.608970 157.313257
863 710.001506 538.772745 398.988886
864 757.225067 536.283637 154.259925
864 711.772459 546.760381 395.948419
865 754.629105 543.589605 150.188123
865 706.946778 555.349612 392.247487
866 750.331208 552.452409 146.610008
866 705.381689 562.316332 388.811702
867 745.374840 561.529091 143.301406
867 701.666654 570.867532 385.137548
868 745.461410 570.402039 140.335266
868 700.528849 578.329539 382.737643
869 740.968689 578.409066 136.570628
869 694.076119 586.959487 377.650315
870 733.782111 587.742517 131.244259
870 691.172662 593.902364 374.887681
871 731.796232 594.787341 129.465496
871 685.504399 602.387475 369.917231
872 725.343967 603.469899 123.626867
872 683.480267 608.747238 368.135770
873 718.363733 612.214020 120.088841
873 675.638489 616.757745 363.359985
874 715.799543 618.732849 116.786803
874 672.079995 622.405987 359.165720
875 708.840857 627.277293 112.663962
875 666.961125 630.105824 355.746429
876 702.989050 632.274805 109.261047
876 661.508775 636.189688 351.480221
877 694.270982 640.439696 103.161392
877 655.832271 642.024647 347.015775
878 691.015345 646.630668 100.647324
878 649.843642 649.443746 344.259848
879 681.792789 651.811707 95.823789
879 641.924949 653.734530 339.210090
880 675.691632 659.049097 92.300682
880 638.539128 659.763976 336.157572
881 664.883937 664.770449 87.233645
881 630.328373 664.616823 331.433021
882 659.771553 670.514203 84.516717
882 622.263655 670.806713 327.764811
883 651.125760 675.903677 80.251779
883 615.353788 675.457481 324.666821
884 642.338478 679.792932 76.474086
884 608.267664 679.314628 320.860574
885 633.532505 684.195589 72.298370
885 599.445787 683.808534 316.980412
886 624.204554 689.511129 68.580770
886 592.466852 688.409886 314.208705
887 616.125879 694.444852 64.849325
887 585.614356 691.687456 311.523224
888 608.069151 699.093141 62.773596
888 578.755831 695.995558 308.255970
889 598.530254 702.511993 58.856560
889 570.650720 699.513150 305.018608
890 589.951135 705.723337 55.358866
890 560.601065 702.944151 301.380806
891 580.859505 710.159073 52.962648
891 554.618050 706.571534 298.795034
892 572.594216 713.092252 50.697481
892 546.037554 709.781420 296.345809
893 560.692918 714.671870 46.718674
893 535.142511 712.078893 293.048777
894 553.692553 716.613617 45.082479
894 526.566726 713.981036 290.522946
895 545.141242 719.526865 43.397406
895 519.241108 716.728894 289.016967
896 535.757014 722.537524 41.498938
896 511.906980 718.462530 287.226466
897 524.254644 724.712427 38.607021
897 501.754137 721.351138 285.393779
898 515.589550 726.264942 37.249285
898 494.390768 722.603777 284.369042
899 507.842094 727.186882 37.133500
899 485.646178 723.451282 282.973746
900 498.074025 729.292672 35.546430
900 477.870775 725.622745 282.501128
901 488.734596 730.306643 33.735365
901 472.811070 726.723054 282.127914
902 479.278686 731.712829 33.389443
902 462.756871 728.942121 280.117410
903 473.327444 733.128976 32.827596
903 453.898869 729.546259 279.218389
904 463.795614 733.960126 31.708583
904 447.709437 730.640717 278.916110
905 455.287796 735.126532 30.999239
905 441.098222 730.955958 278.197577
906 449.241734 736.207028 30.582975
906 431.299564 732.410233 276.696966
907 438.756733 736.660189 27.733419
907 426.038730 732.609845 276.324716
908 430.998453 737.674080 28.895801
908 419.125978 734.561618 277.144208
909 425.020511 737.809898 28.637847
909 413.547530 734.889934 276.521061
910 417.246150 739.025475 26.670528
910 406.905968 734.611846 275.396267
911 410.576699 739.078349 28.134348
911 399.855205 736.385885 274.901594
