# Supplementary material for: Action Sport Cameras as an Instrument to Perform a 3D Underwater Motion Analysis
Source: PLoS One. 2016 Aug 11;11(8):e0160490. doi: 10.1371/journal.pone.0160490 (PMC4981397; doi:10.1371/journal.pone.0160490)
Supplement: S1 Supporting Information — S1.1_Calibration Quality > S1.1.1_Underwater > S1.1.1.1_Highres > S1.1.1.1.1_Calibration > File A. This is the BUNDLE_CameraParameters. This is the camera calibration parameters. File B. This is the Triad. This is the 2D coordinates of the waterproof orthogonal triad structure carrying nine spherical black markers. File C. This is the WandCalibration. This is the 2D coordinates of the wand structure carrying one spherical black marker. S1.1.1.1.2_Accuracy > File D. This is the Trial_1. This is the 2D coordinates of the first rigid bar test acquisition, carrying two markers at known distance. File E. This is the Trial_2. This is the 2D coordinates of the second rigid bar test acquisition, carrying two markers at known distance. File F. This is the Trial_3. This is the 2D coordinates of the third rigid bar test acquisition, carrying two markers at known distance. File G. This is the Trial_4. This is the 2D coordinates of the fourth rigid bar test acquisition, carrying two markers at known distance. File H. This is the Trial_5. This is the 2D coordinates of the fifth rigid bar test acquisition, carrying two markers at known distance. File I. This is the MotionSequence3D_Trial_1. This is the 3D coordinates of the first rigid bar test acquisition. File J. This is the MotionSequence3D_Trial_2. This is the 3D coordinates of the second rigid bar test acquisition. File K. This is the MotionSequence3D_Trial_3. This is the 3D coordinates of the third rigid bar test acquisition. File L. This is the MotionSequence3D_Trial_4. This is the 3D coordinates of the fourth rigid bar test acquisition. File M. This is the MotionSequence3D_Trial_5. This is the 3D coordinates of the fifth rigid bar test acquisition. S1.1.1.2_Lowres > S1.1.1.2.1_Calibration > File N. This is the BUNDLE_CameraParameters. This is the camera calibration parameters. File O. This is the Triad. This is the 2D coordinates of the waterproof orthogonal triad structure carrying nine spherical black markers. File P. Th [file pone.0160490.s001.zip › S1_SupportingInformation/S1.1_Calibration_Quality/S1.1.2_Land/S1.1.2.1_Highres/S1.1.2.1.1_Calibration/File AA.txt]

[VIMS_CALIBRATION_DATA]
Creation_Date: 05/02/16 - 19:14:51
[SYSTEM_TYPE]
AFP
[METHOD]
BUNDLE
[CALIBRATION_PARAMETERS]
NumberOfCameras: 2
CAMERA: 0
Location
3081.40371031025140000000 1239.58894406506620000000 889.15446462296768000000
RotationMatrix
-0.25206402445054671000 0.96683695587513119000 -0.04110995417053908700
0.12295489576124817000 -0.01013964876949896600 -0.99236045927433636000
-0.95986760607186594000 -0.25519304120007041000 -0.11632149645239431000
RotationAngles
114.50433660611296000000 -73.71272573846408700000 206.00276471035883000000
Focals
1099.55089505074720000000 1099.10955901574880000000
PrincipalPoint
858.97295235744616000000 535.63400846005391000000
DistortionParameters
-0.26121925050423256000
0.00000000000000000000
0.00000000000000000000
0.00000000000000000000
0.00000000000000000000
CAMERA: 1
Location
3076.19940009332460000000 -907.78233816940860000000 924.54436000315468000000
RotationMatrix
0.19729643763762469000 0.97944654931367880000 0.04193533990598447000
0.20363422800230857000 0.00089881905726513223 -0.97904662468659076000
-0.95896153044916599000 0.20170188189957444000 -0.19927150814093678000
RotationAngles
225.34727604613281000000 -73.52862925145946300000 -45.90563887558595700000
Focals
1103.86087799194550000000 1095.95856453587130000000
PrincipalPoint
930.24793945031570000000 614.92183054929444000000
DistortionParameters
-0.29564259137237858000
0.00000000000000000000
0.00000000000000000000
0.00000000000000000000
0.00000000000000000000
[CALIBRATION_VOLUME_SIZE]
minX: -2000.00000 maxX: 2000.00000 minY: -2000.00000 maxY: 2000.00000 minZ: -2000.00000 maxZ: 2000.00000
[CALIBRATION_TIP]
NumberofInsertPoints: 0
