# Supplementary material for: Action Sport Cameras as an Instrument to Perform a 3D Underwater Motion Analysis
Source: PLoS One. 2016 Aug 11;11(8):e0160490. doi: 10.1371/journal.pone.0160490 (PMC4981397; doi:10.1371/journal.pone.0160490)
Supplement: S1 Supporting Information — S1.1_Calibration Quality > S1.1.1_Underwater > S1.1.1.1_Highres > S1.1.1.1.1_Calibration > File A. This is the BUNDLE_CameraParameters. This is the camera calibration parameters. File B. This is the Triad. This is the 2D coordinates of the waterproof orthogonal triad structure carrying nine spherical black markers. File C. This is the WandCalibration. This is the 2D coordinates of the wand structure carrying one spherical black marker. S1.1.1.1.2_Accuracy > File D. This is the Trial_1. This is the 2D coordinates of the first rigid bar test acquisition, carrying two markers at known distance. File E. This is the Trial_2. This is the 2D coordinates of the second rigid bar test acquisition, carrying two markers at known distance. File F. This is the Trial_3. This is the 2D coordinates of the third rigid bar test acquisition, carrying two markers at known distance. File G. This is the Trial_4. This is the 2D coordinates of the fourth rigid bar test acquisition, carrying two markers at known distance. File H. This is the Trial_5. This is the 2D coordinates of the fifth rigid bar test acquisition, carrying two markers at known distance. File I. This is the MotionSequence3D_Trial_1. This is the 3D coordinates of the first rigid bar test acquisition. File J. This is the MotionSequence3D_Trial_2. This is the 3D coordinates of the second rigid bar test acquisition. File K. This is the MotionSequence3D_Trial_3. This is the 3D coordinates of the third rigid bar test acquisition. File L. This is the MotionSequence3D_Trial_4. This is the 3D coordinates of the fourth rigid bar test acquisition. File M. This is the MotionSequence3D_Trial_5. This is the 3D coordinates of the fifth rigid bar test acquisition. S1.1.1.2_Lowres > S1.1.1.2.1_Calibration > File N. This is the BUNDLE_CameraParameters. This is the camera calibration parameters. File O. This is the Triad. This is the 2D coordinates of the waterproof orthogonal triad structure carrying nine spherical black markers. File P. Th [file pone.0160490.s001.zip › S1_SupportingInformation/S1.1_Calibration_Quality/S1.1.2_Land/S1.1.2.1_Highres/S1.1.2.1.1_Calibration/File AB.txt]

382 2
f: 0 tv: 0 nM: 9
0.000000000000000 0.000000000000000
0.000000000000000 0.000000000000000
0.000000000000000 0.000000000000000
0.000000000000000 0.000000000000000
0.000000000000000 0.000000000000000
0.000000000000000 0.000000000000000
0.000000000000000 0.000000000000000
0.000000000000000 0.000000000000000
0.000000000000000 0.000000000000000
f: 0 tv: 1 nM: 9
0.000000000000000 0.000000000000000
0.000000000000000 0.000000000000000
0.000000000000000 0.000000000000000
0.000000000000000 0.000000000000000
0.000000000000000 0.000000000000000
0.000000000000000 0.000000000000000
0.000000000000000 0.000000000000000
0.000000000000000 0.000000000000000
0.000000000000000 0.000000000000000
f: 1 tv: 0 nM: 9
704.500000000000000 724.250000000000000
669.000000000000000 750.750000000000000
627.500000000000000 780.500000000000000
578.500000000000000 817.000000000000000
812.000000000000000 705.250000000000000
976.000000000000000 709.500000000000000
1060.750000000000000 710.500000000000000
724.750000000000000 542.500000000000000
716.250000000000000 376.250000000000000
f: 1 tv: 1 nM: 9
1034.750000000000000 731.250000000000000
1063.250000000000000 760.000000000000000
1094.500000000000000 794.250000000000000
1132.750000000000000 835.000000000000000
1089.500000000000000 705.750000000000000
1234.750000000000000 701.500000000000000
1301.250000000000000 700.250000000000000
1020.750000000000000 544.000000000000000
1030.250000000000000 373.250000000000000
f: 2 tv: 0 nM: 9
704.123900000000050 724.322080000000030
668.952880000000050 750.869569999999950
627.028500000000010 780.907720000000040
578.146480000000000 816.762820000000030
811.958309999999980 705.217099999999960
975.036619999999970 709.316829999999980
1060.022200000000100 710.833980000000000
724.479190000000020 542.020809999999980
715.628169999999950 376.510499999999980
f: 2 tv: 1 nM: 9
1033.924600000000100 732.103759999999970
1061.148300000000100 760.820500000000040
1093.171499999999900 794.108399999999960
1132.029900000000000 835.059880000000020
1089.261999999999900 705.425479999999990
1233.608600000000000 701.840879999999970
1300.112100000000100 699.928160000000050
1020.000000000000000 543.912050000000020
1029.424199999999900 373.079560000000010
f: 3 tv: 0 nM: 9
704.707949999999980 724.500000000000000
668.874080000000050 750.987240000000040
627.129639999999990 780.919189999999960
578.319150000000040 816.653199999999970
811.958309999999980 705.217099999999960
975.104310000000050 709.579160000000000
1060.416600000000000 710.965879999999970
724.211180000000010 542.046140000000040
715.496030000000020 376.714290000000010
f: 3 tv: 1 nM: 9
1033.942600000000100 732.031129999999960
1060.954199999999900 760.797730000000000
1092.960900000000000 794.317570000000050
1132.104900000000000 834.792419999999990
1089.219200000000000 705.610840000000050
1233.709100000000000 701.358150000000020
1300.031300000000100 699.843750000000000
1020.000000000000000 543.912050000000020
1029.511600000000000 373.046139999999980
f: 4 tv: 0 nM: 9
704.897830000000000 724.446230000000010
668.874080000000050 750.987240000000040
627.206670000000030 781.099979999999960
578.448669999999990 816.582580000000010
811.906250000000000 705.293760000000020
975.068970000000040 709.682739999999970
1060.473900000000000 710.888060000000000
724.598690000000030 542.155700000000020
715.548639999999980 376.159299999999970
f: 4 tv: 1 nM: 9
1033.942600000000100 732.045470000000020
1060.998000000000000 760.755679999999980
1093.122200000000000 794.097719999999980
1131.978300000000000 834.982790000000020
1089.334200000000000 705.802609999999960
1233.622599999999900 701.497499999999950
1299.978499999999900 699.790340000000010
1020.265500000000000 543.893800000000060
1029.424199999999900 373.079560000000010
f: 5 tv: 0 nM: 9
705.029109999999950 724.550290000000020
668.700380000000000 750.597350000000010
627.219969999999990 781.086670000000030
578.187810000000010 816.683099999999970
811.729979999999950 705.161989999999950
975.357669999999980 709.620419999999970
1060.000000000000000 711.000000000000000
724.533509999999980 542.234379999999990
715.617129999999970 376.238740000000010
f: 5 tv: 1 nM: 9
1033.863900000000100 731.964780000000020
1061.042700000000000 760.780639999999950
1092.984899999999900 794.299380000000040
1132.131699999999900 834.872740000000020
1088.939900000000100 705.988590000000040
1233.771400000000100 701.773869999999990
1300.007900000000100 699.843079999999990
1020.202300000000000 543.929570000000010
1029.480700000000100 373.000000000000000
f: 6 tv: 0 nM: 9
704.809999999999950 725.114010000000010
668.809690000000050 750.738830000000010
627.196289999999980 781.035219999999980
578.178409999999990 816.692500000000000
811.794740000000050 705.184939999999980
975.031489999999960 709.632870000000030
1060.000000000000000 711.000000000000000
724.126219999999990 542.126219999999990
715.924800000000000 376.535399999999980
f: 6 tv: 1 nM: 9
1034.052500000000000 732.082210000000030
1061.228800000000100 760.680790000000000
1092.911499999999900 794.093439999999990
1131.859500000000000 834.875549999999980
1088.932600000000100 706.084290000000010
1233.744999999999900 701.934999999999950
1299.778900000000000 699.936829999999990
1020.000000000000000 544.000000000000000
1029.424199999999900 372.920439999999990
f: 7 tv: 0 nM: 9
704.323240000000060 724.488399999999960
668.909419999999950 750.920290000000020
627.386660000000010 781.213319999999950
578.149289999999950 816.665529999999990
811.932919999999970 705.184939999999980
974.991449999999990 709.508550000000010
1060.000000000000000 711.000000000000000
724.114199999999980 542.696109999999980
715.618830000000000 376.598360000000010
f: 7 tv: 1 nM: 9
1034.103800000000100 731.924499999999970
1061.105299999999900 760.804629999999970
1093.023200000000100 794.353389999999990
1131.828900000000000 835.018010000000000
1089.532800000000000 705.840879999999970
1233.796399999999900 701.796389999999970
1300.008300000000000 699.769469999999960
1020.598700000000000 543.844299999999980
1029.480700000000100 373.000000000000000
f: 8 tv: 0 nM: 9
704.789490000000000 724.332520000000050
668.909419999999950 750.920290000000020
627.233340000000000 781.073359999999980
578.178409999999990 816.692500000000000
811.827210000000040 705.152469999999990
975.087220000000000 709.885930000000030
1060.022200000000100 710.825929999999970
724.682009999999990 542.546020000000000
715.458859999999960 376.218630000000020
f: 8 tv: 1 nM: 9
1034.015699999999900 731.574340000000010
1061.005699999999900 760.801939999999950
1093.000000000000000 794.302609999999960
1131.856700000000000 835.115109999999960
1089.247599999999900 706.168329999999970
1233.780299999999900 701.800479999999990
1299.884600000000100 699.736269999999990
1020.369600000000000 543.917419999999990
1029.511600000000000 373.046139999999980
f: 9 tv: 0 nM: 9
704.283509999999980 724.895080000000010
668.794430000000030 750.938899999999990
627.196289999999980 781.035219999999980
578.351869999999960 816.696779999999990
811.976679999999990 705.209719999999950
975.073849999999990 709.718139999999950
1060.070200000000100 710.913210000000050
724.691100000000010 542.106689999999960
715.588679999999950 376.745970000000000
f: 9 tv: 1 nM: 9
1033.877300000000100 731.993039999999950
1061.178799999999900 760.771179999999960
1092.947400000000000 794.194089999999960
1132.021700000000000 834.982790000000020
1089.517499999999900 705.927860000000010
1233.780299999999900 701.800479999999990
1299.977500000000000 699.657289999999990
1020.265500000000000 543.893800000000060
1029.424199999999900 373.079560000000010
f: 10 tv: 0 nM: 9
704.324769999999940 724.455630000000040
668.844910000000030 751.045589999999950
627.151979999999980 781.073549999999950
578.306820000000020 816.602300000000010
812.000000000000000 705.000000000000000
975.048279999999980 709.751710000000000
1060.068000000000000 710.916020000000000
724.366390000000020 542.443970000000040
715.651610000000010 376.770510000000000
f: 10 tv: 1 nM: 9
1033.955200000000100 731.893860000000020
1060.941900000000000 760.914729999999960
1092.923100000000000 794.189089999999960
1131.868999999999900 834.897519999999990
1089.513799999999900 705.529970000000050
1233.780299999999900 701.800479999999990
1300.286100000000000 699.474000000000050
1020.470100000000000 543.880369999999970
1029.339600000000000 373.126860000000020
f: 11 tv: 0 nM: 9
704.324769999999940 724.455630000000040
668.844910000000030 751.045589999999950
627.286190000000030 781.167789999999970
578.429570000000010 816.670470000000020
812.016790000000010 705.176450000000050
975.174319999999970 709.639099999999980
1060.305499999999900 711.023800000000050
724.155700000000020 542.598690000000030
715.588679999999950 376.689509999999980
f: 11 tv: 1 nM: 9
1033.955200000000100 732.073120000000020
1061.053500000000000 760.866390000000020
1092.951299999999900 794.272699999999990
1131.990700000000100 835.009220000000030
1089.401900000000100 705.650700000000030
1233.700399999999900 701.888609999999970
1300.414700000000000 699.939030000000000
1020.407300000000000 543.959039999999960
1029.393900000000000 373.049260000000000
f: 12 tv: 0 nM: 9
704.386960000000040 724.991329999999950
668.738950000000050 750.911740000000010
627.276250000000000 780.926569999999970
578.178409999999990 816.692500000000000
811.944460000000050 705.089720000000060
974.971130000000020 709.451900000000020
1060.488400000000000 710.815370000000030
724.393190000000000 542.143190000000000
715.409300000000030 376.495790000000000
f: 12 tv: 1 nM: 9
1034.024799999999900 731.799560000000040
1061.028299999999900 760.807559999999970
1092.954099999999900 794.168400000000020
1131.841899999999900 834.949520000000010
1089.517499999999900 705.927860000000010
1233.728800000000100 701.412720000000040
1300.367700000000000 699.861760000000000
1020.515100000000000 543.920290000000020
1029.339600000000000 373.126860000000020
f: 13 tv: 0 nM: 9
704.681400000000050 724.671569999999970
668.788149999999970 750.982849999999980
627.346919999999950 781.071410000000010
578.319150000000040 816.671630000000050
812.070249999999990 705.086789999999950
974.839420000000020 709.656920000000010
1060.545400000000000 710.897699999999990
724.081729999999990 542.081729999999990
715.360289999999960 376.310060000000020
f: 13 tv: 1 nM: 9
1034.061600000000000 731.774900000000000
1060.984999999999900 760.729310000000050
1092.900300000000000 794.269589999999990
1132.007900000000100 835.004580000000030
1089.212600000000100 706.214910000000030
1233.608600000000000 701.840879999999970
1300.334400000000000 699.328489999999990
1020.452100000000000 544.000000000000000
1029.480700000000100 373.000000000000000
f: 14 tv: 0 nM: 9
704.324769999999940 724.455630000000040
668.609500000000030 751.021910000000050
627.286190000000030 781.167789999999970
578.332949999999980 816.698359999999980
811.978640000000040 705.269229999999990
975.119019999999980 709.799319999999970
1060.157800000000000 710.812009999999990
724.197750000000040 542.429570000000010
715.361080000000020 376.579380000000010
f: 14 tv: 1 nM: 9
1033.955200000000100 732.073120000000020
1061.109300000000100 760.854429999999980
1093.114900000000000 794.425479999999990
1131.651000000000100 834.822750000000040
1088.936400000000000 705.677249999999960
1233.685300000000100 701.667540000000030
1300.411300000000000 699.396420000000030
1020.264600000000000 543.984310000000050
1029.286700000000100 373.047790000000020
f: 15 tv: 0 nM: 9
704.377140000000050 725.058170000000020
668.498110000000000 750.979190000000020
627.081969999999960 780.913090000000010
578.212459999999960 816.691709999999940
811.978640000000040 705.269229999999990
975.142150000000020 709.549679999999970
1060.234400000000100 710.941410000000020
724.155700000000020 542.598690000000030
715.496030000000020 376.714290000000010
f: 15 tv: 1 nM: 9
1033.934800000000000 732.014459999999990
1061.079800000000000 760.906860000000050
1093.143300000000000 794.436280000000010
1132.023300000000100 835.067440000000030
1089.164199999999900 705.340699999999970
1233.794799999999900 701.412720000000040
1300.636600000000000 699.826109999999970
1020.369600000000000 543.917419999999990
1029.365399999999900 373.161530000000030
f: 16 tv: 0 nM: 9
704.316220000000040 725.034179999999990
668.694460000000050 750.898130000000040
627.217409999999970 781.041810000000050
578.096800000000030 816.698179999999980
812.072630000000000 705.269229999999990
975.183959999999960 709.594669999999950
1060.416999999999900 710.874509999999990
724.170529999999990 542.306460000000020
715.361080000000020 376.666659999999980
f: 16 tv: 1 nM: 9
1033.955200000000100 732.073120000000020
1061.203400000000100 760.763060000000000
1092.923100000000000 794.189089999999960
1132.031300000000100 834.973389999999990
1089.354599999999900 705.701540000000020
1233.656300000000100 701.697940000000020
1300.292400000000000 699.482480000000010
1020.126200000000000 543.873780000000010
1029.421900000000100 373.082029999999970
f: 17 tv: 0 nM: 9
704.331239999999980 725.106260000000020
668.801450000000050 750.867679999999950
627.121700000000030 781.029599999999960
578.178220000000010 816.553220000000010
811.927059999999980 705.160949999999960
975.119019999999980 709.799319999999970
1060.418200000000100 710.868830000000000
724.853820000000040 542.650020000000040
715.447810000000000 376.195650000000000
f: 17 tv: 1 nM: 9
1033.877300000000100 731.993039999999950
1061.169699999999900 760.947080000000030
1092.988900000000100 794.333309999999980
1131.938100000000100 834.968439999999990
1089.162700000000100 705.983520000000000
1233.839999999999900 701.669980000000010
1300.208699999999900 699.483520000000000
1020.265500000000000 543.893800000000060
1029.421900000000100 373.082029999999970
f: 18 tv: 0 nM: 9
704.423580000000020 724.530089999999970
668.742489999999980 751.016910000000050
627.171749999999970 780.794189999999960
578.228939999999970 816.616819999999960
811.976199999999950 705.177490000000030
975.047789999999960 709.286740000000010
1060.194500000000100 710.714290000000010
724.160399999999980 542.150939999999990
715.447810000000000 376.195650000000000
f: 18 tv: 1 nM: 9
1033.975300000000100 732.004459999999990
1061.384000000000000 760.916690000000020
1092.879899999999900 794.272699999999990
1131.762600000000000 834.892150000000020
1089.242700000000000 706.301450000000050
1233.670000000000100 701.710019999999990
1300.197799999999900 699.115360000000010
1020.470100000000000 543.880369999999970
1029.421900000000100 373.082029999999970
f: 19 tv: 0 nM: 9
704.447509999999970 724.445190000000030
668.874080000000050 750.987240000000040
627.307310000000030 781.139530000000040
578.252380000000020 816.558959999999960
812.000000000000000 705.182620000000040
974.970149999999990 709.227600000000050
1059.673100000000000 710.784610000000040
724.600460000000000 542.266359999999960
715.447810000000000 376.195650000000000
f: 19 tv: 1 nM: 9
1033.845000000000000 732.410459999999940
1061.322899999999900 760.875000000000000
1092.930100000000000 794.166690000000020
1131.820099999999900 834.981689999999960
1089.532800000000000 705.840879999999970
1233.757400000000000 701.584169999999970
1300.444800000000000 699.926389999999970
1020.451400000000000 543.840699999999970
1029.424199999999900 373.079560000000010
f: 20 tv: 0 nM: 9
704.324769999999940 724.455630000000040
668.874080000000050 750.987240000000040
627.196289999999980 781.035219999999980
578.319150000000040 816.671630000000050
811.944460000000050 705.089720000000060
975.089420000000020 709.257320000000050
1060.000000000000000 710.829290000000010
724.126219999999990 542.126219999999990
715.447810000000000 376.195650000000000
f: 20 tv: 1 nM: 9
1034.086700000000100 731.737790000000020
1061.204999999999900 760.812260000000040
1092.990200000000000 794.110410000000000
1131.818500000000100 834.861940000000000
1089.532800000000000 705.840879999999970
1233.538100000000000 701.400020000000040
1300.208100000000100 699.395940000000000
1020.506300000000000 543.921630000000050
1029.421900000000100 373.082029999999970
f: 21 tv: 0 nM: 9
704.376650000000040 724.854609999999980
668.824100000000040 751.064820000000050
627.141169999999990 781.000000000000000
578.357790000000020 816.665160000000010
811.944460000000050 705.089720000000060
974.967650000000050 709.399289999999950
1060.138200000000100 711.000000000000000
724.598690000000030 542.155700000000020
715.466490000000020 376.234379999999990
f: 21 tv: 1 nM: 9
1034.028399999999900 731.851499999999990
1061.203400000000100 760.800349999999980
1092.990200000000000 794.110410000000000
1131.633800000000100 835.043879999999940
1089.626199999999900 705.888609999999970
1233.731299999999900 701.614439999999950
1300.683600000000100 699.797490000000040
1020.647000000000000 544.000000000000000
1029.424199999999900 373.079560000000010
f: 22 tv: 0 nM: 9
704.324769999999940 724.455630000000040
668.824100000000040 751.064820000000050
627.196289999999980 781.035219999999980
578.178409999999990 816.692500000000000
812.000000000000000 705.000000000000000
975.248169999999960 709.514829999999960
1060.068000000000000 710.916020000000000
724.591490000000020 542.591490000000020
715.669620000000010 376.359039999999990
f: 22 tv: 1 nM: 9
1033.877300000000100 731.993039999999950
1061.117600000000000 760.759339999999950
1092.990200000000000 794.110410000000000
1131.808000000000000 834.968750000000000
1089.469400000000000 705.862240000000040
1233.674299999999900 701.155939999999990
1300.069300000000100 700.057249999999950
1020.325700000000000 543.922000000000030
1029.480700000000100 373.000000000000000
f: 23 tv: 0 nM: 9
704.322999999999980 724.862849999999980
668.951419999999980 751.228389999999990
627.097660000000020 780.978460000000040
578.070429999999990 816.575129999999940
811.944460000000050 705.089720000000060
975.195429999999990 709.913760000000020
1060.268800000000100 710.949219999999970
724.722409999999970 542.635800000000020
715.523800000000050 376.469699999999990
f: 23 tv: 1 nM: 9
1033.955200000000100 732.073120000000020
1061.169699999999900 760.837580000000000
1093.074699999999900 793.922059999999990
1131.891599999999900 835.345149999999990
1089.497699999999900 705.969600000000010
1233.771199999999900 701.294800000000010
1299.936200000000100 699.786129999999960
1020.647000000000000 544.000000000000000
1029.424199999999900 373.079560000000010
f: 24 tv: 0 nM: 9
704.377809999999950 724.726679999999990
668.706909999999990 751.331050000000000
627.207030000000030 781.315309999999950
578.254580000000030 816.656370000000040
811.944460000000050 705.089720000000060
975.025939999999990 709.655579999999990
1060.068000000000000 711.083980000000000
724.754029999999940 542.546020000000000
715.422119999999950 376.532780000000000
f: 24 tv: 1 nM: 9
1033.517000000000100 732.002439999999980
1061.189900000000100 760.883479999999960
1093.036599999999900 793.946649999999980
1132.226600000000000 834.955320000000030
1089.291600000000000 705.578669999999990
1233.672100000000000 701.252380000000020
1300.163700000000100 699.675420000000030
1020.376100000000000 544.000000000000000
1029.424199999999900 373.079560000000010
f: 25 tv: 0 nM: 9
704.520020000000050 724.659970000000040
668.795110000000020 750.870300000000040
627.229249999999980 781.114619999999950
578.092279999999960 816.613339999999990
812.131170000000000 705.545110000000020
975.150330000000050 709.835690000000000
1060.000000000000000 710.829290000000010
724.591490000000020 542.591490000000020
715.512269999999940 376.704929999999990
f: 25 tv: 1 nM: 9
1033.955200000000100 732.073120000000020
1061.211900000000000 760.726750000000040
1093.012300000000100 794.380000000000000
1131.745600000000000 835.049989999999980
1089.183199999999900 705.941829999999980
1233.599500000000000 701.344910000000030
1299.844200000000000 699.289610000000040
1020.000000000000000 544.000000000000000
1029.365399999999900 373.161530000000030
f: 26 tv: 0 nM: 9
704.335630000000040 724.420110000000020
668.824100000000040 751.064820000000050
627.243650000000000 781.028500000000010
578.268249999999970 816.608460000000040
811.944460000000050 705.089720000000060
975.031489999999960 709.702819999999970
1060.000000000000000 710.829290000000010
724.633969999999980 542.682009999999990
715.511899999999970 376.880949999999980
f: 26 tv: 1 nM: 9
1033.537800000000100 732.083309999999980
1061.088500000000100 760.754639999999990
1093.011000000000000 794.157720000000040
1132.392599999999900 834.949579999999970
1089.532800000000000 705.952030000000040
1233.655199999999900 701.502320000000050
1299.884600000000100 699.736269999999990
1020.369600000000000 543.917419999999990
1029.393900000000000 373.049260000000000
f: 27 tv: 0 nM: 9
704.514770000000000 724.976810000000000
668.886049999999950 750.930179999999950
627.292969999999970 780.939510000000040
578.378360000000040 816.608089999999950
811.721559999999950 705.323179999999980
975.258420000000000 709.599669999999950
1059.886700000000000 711.078129999999990
724.546020000000000 542.682009999999990
715.335389999999960 376.591459999999980
f: 27 tv: 1 nM: 9
1033.975300000000100 732.004459999999990
1061.023400000000000 760.830320000000030
1093.074699999999900 794.110410000000000
1131.946300000000100 835.014530000000040
1089.311899999999900 705.866329999999950
1233.599500000000000 701.344910000000030
1299.780500000000100 699.847229999999970
1020.414500000000000 543.958309999999980
1029.393900000000000 373.049260000000000
f: 28 tv: 0 nM: 9
704.615540000000010 725.262209999999980
668.951419999999980 751.048580000000020
627.246030000000020 781.507929999999990
578.463319999999950 816.591739999999960
811.978640000000040 705.269229999999990
975.161070000000000 709.691280000000010
1060.068000000000000 710.916020000000000
724.635800000000020 542.722409999999970
715.478029999999990 376.666020000000000
f: 28 tv: 1 nM: 9
1034.114000000000000 731.967470000000050
1060.914800000000000 760.820069999999990
1092.976699999999900 794.280030000000010
1132.023400000000000 835.028929999999950
1089.412600000000100 705.519409999999990
1233.688100000000100 701.750000000000000
1300.319800000000000 699.848820000000050
1020.515100000000000 543.920290000000020
1029.369400000000000 373.000000000000000
f: 29 tv: 0 nM: 9
704.204100000000040 724.405939999999990
668.732120000000010 750.885740000000060
627.230350000000040 780.976139999999990
578.305299999999990 816.720029999999950
811.946289999999980 705.260310000000000
975.029850000000010 709.227600000000050
1060.068000000000000 710.916020000000000
724.549129999999990 542.403869999999980
715.632320000000050 376.577729999999970
f: 29 tv: 1 nM: 9
1034.052500000000000 732.082210000000030
1061.029100000000000 760.907289999999990
1093.019800000000000 794.194089999999960
1132.083400000000000 834.934449999999970
1089.348500000000100 705.358150000000020
1233.683600000000100 701.753600000000010
1300.337299999999900 699.452639999999970
1020.369600000000000 543.917419999999990
1029.424199999999900 373.079560000000010
f: 30 tv: 0 nM: 9
704.212340000000040 724.438350000000010
668.818850000000000 750.960140000000020
627.196289999999980 781.035219999999980
578.247679999999950 816.612120000000000
811.583309999999980 705.193179999999980
975.077210000000040 709.147029999999970
1060.227300000000000 710.981080000000020
724.055790000000000 542.497740000000020
715.689640000000050 376.581909999999990
f: 30 tv: 1 nM: 9
1034.087299999999900 732.377749999999990
1061.166600000000000 760.851440000000030
1092.932299999999900 794.594910000000030
1131.921599999999900 834.907960000000000
1089.391200000000000 705.289369999999960
1233.700399999999900 701.888609999999970
1300.374299999999900 699.712580000000000
1020.407300000000000 543.959039999999960
1029.424199999999900 373.079560000000010
f: 31 tv: 0 nM: 9
704.392389999999980 724.717470000000050
668.830870000000000 750.966919999999960
627.360599999999980 781.395809999999980
578.310849999999960 816.692689999999970
811.759090000000010 705.234799999999950
975.269350000000030 709.772889999999960
1060.109999999999900 711.000000000000000
724.644959999999970 542.434880000000020
715.378109999999990 376.497930000000000
f: 31 tv: 1 nM: 9
1034.030500000000100 732.063290000000050
1061.207500000000000 760.700380000000000
1093.000000000000000 794.302609999999960
1131.951900000000000 834.986080000000020
1089.431599999999900 705.450500000000030
1233.800500000000100 701.780269999999970
1299.755100000000100 699.708740000000030
1020.470100000000000 543.957269999999990
1029.424199999999900 373.079560000000010
f: 32 tv: 0 nM: 9
704.228330000000030 724.404109999999950
668.666079999999970 750.735410000000000
627.220090000000030 781.234619999999950
578.322329999999970 816.627070000000000
812.000000000000000 705.027220000000060
975.142389999999980 709.778140000000010
1060.416600000000000 710.965879999999970
724.497740000000020 542.118290000000000
715.405459999999950 376.401250000000000
f: 32 tv: 1 nM: 9
1034.052500000000000 732.082210000000030
1061.255600000000000 760.706789999999960
1092.973600000000000 794.082210000000030
1132.174400000000100 834.909970000000040
1089.462600000000100 705.602780000000050
1233.751199999999900 701.723330000000030
1299.780600000000000 699.535709999999990
1020.044400000000000 543.955630000000040
1029.339600000000000 373.126860000000020
f: 33 tv: 0 nM: 9
704.664179999999990 724.404419999999960
668.583309999999980 750.683350000000020
627.286190000000030 781.167789999999970
578.319150000000040 816.687810000000010
812.035160000000020 705.500000000000000
975.238339999999990 709.778320000000010
1060.386400000000100 710.867430000000010
724.468510000000040 542.468510000000040
715.449340000000010 376.358639999999980
f: 33 tv: 1 nM: 9
1034.052200000000100 732.115909999999990
1061.275100000000100 760.760800000000020
1092.976699999999900 794.280030000000010
1132.208000000000100 834.922550000000000
1089.188100000000100 705.465329999999990
1233.679599999999900 701.305849999999960
1299.870400000000000 699.534359999999990
1020.612300000000000 543.959719999999950
1029.424199999999900 373.079560000000010
f: 34 tv: 0 nM: 9
704.664179999999990 724.404419999999960
668.681150000000000 750.960140000000020
627.272889999999960 781.168270000000010
578.304809999999970 816.517150000000020
812.070249999999990 705.086789999999950
975.055970000000000 709.597899999999980
1060.386400000000100 710.867430000000010
724.591490000000020 542.591490000000020
715.496030000000020 376.714290000000010
f: 34 tv: 1 nM: 9
1034.052500000000000 732.082210000000030
1061.217400000000000 760.699280000000040
1092.839700000000000 794.375000000000000
1131.833000000000100 834.897280000000020
1089.348500000000100 705.358150000000020
1233.608600000000000 701.840879999999970
1300.209000000000100 699.601679999999990
1020.414500000000000 543.958309999999980
1029.339600000000000 373.126860000000020
f: 35 tv: 0 nM: 9
704.324769999999940 724.455630000000040
668.731990000000000 750.714050000000040
627.044560000000050 781.174930000000020
578.237730000000060 816.604190000000020
811.829349999999980 705.063480000000030
975.143550000000000 709.846310000000020
1060.337299999999900 710.944460000000050
724.497930000000000 542.564030000000000
715.496030000000020 376.714290000000010
f: 35 tv: 1 nM: 9
1033.975300000000100 732.004459999999990
1061.401400000000000 760.778199999999970
1092.923100000000000 794.189089999999960
1132.183500000000100 834.969789999999990
1089.338400000000100 705.580810000000040
1233.610600000000000 701.814089999999960
1300.382100000000000 699.466310000000020
1020.739700000000000 543.946289999999980
1029.339600000000000 373.126860000000020
f: 36 tv: 0 nM: 9
704.324769999999940 724.455630000000040
668.643370000000000 750.852970000000030
627.196289999999980 781.035219999999980
578.359619999999950 816.553649999999950
811.976990000000000 704.991639999999960
975.101009999999970 709.929809999999970
1060.178500000000000 711.062739999999960
724.635800000000020 542.635800000000020
715.422119999999950 376.532780000000000
f: 36 tv: 1 nM: 9
1034.114000000000000 731.967470000000050
1061.149699999999900 760.797360000000030
1093.074699999999900 794.110410000000000
1131.588400000000100 835.084039999999960
1089.352300000000000 705.790160000000010
1233.700399999999900 701.888609999999970
1299.936300000000100 699.269589999999990
1020.515100000000000 543.920290000000020
1029.480700000000100 373.000000000000000
f: 37 tv: 0 nM: 9
704.269040000000020 724.545229999999950
668.745300000000040 750.833309999999980
627.277040000000060 781.190190000000030
578.152469999999990 816.687930000000050
811.991940000000000 705.150570000000020
975.431029999999960 709.686220000000050
1060.426600000000000 710.881589999999960
724.118290000000000 542.497740000000020
715.496030000000020 376.714290000000010
f: 37 tv: 1 nM: 9
1033.975300000000100 732.004459999999990
1061.331500000000000 760.901849999999970
1093.212900000000000 794.225829999999970
1132.053600000000000 835.040769999999950
1089.489700000000100 705.974489999999950
1233.780299999999900 701.800479999999990
1299.980000000000000 699.380000000000000
1020.612300000000000 543.959719999999950
1029.424199999999900 373.079560000000010
f: 38 tv: 0 nM: 9
704.437189999999990 724.290709999999990
668.753659999999970 750.897029999999970
627.175479999999990 781.211909999999990
578.178409999999990 816.692500000000000
812.070249999999990 705.086789999999950
975.190060000000020 709.628420000000010
1060.305499999999900 710.857120000000010
724.451959999999990 542.231450000000000
716.032349999999950 376.859919999999990
f: 38 tv: 1 nM: 9
1033.975300000000100 732.004459999999990
1061.169699999999900 760.801090000000040
1093.056300000000000 794.257259999999970
1131.854499999999900 834.910579999999980
1089.346900000000000 705.607669999999980
1233.608600000000000 701.840879999999970
1299.921800000000100 699.487370000000060
1020.506300000000000 543.921630000000050
1029.339600000000000 373.126860000000020
f: 39 tv: 0 nM: 9
704.799989999999980 724.357909999999950
668.842530000000010 750.421259999999960
627.366089999999990 781.181330000000000
578.211059999999970 816.718139999999950
811.861080000000020 705.166690000000020
975.217470000000050 709.799679999999970
1060.368300000000100 710.799620000000000
724.497930000000000 542.564030000000000
716.022100000000020 376.738949999999990
f: 39 tv: 1 nM: 9
1033.975300000000100 732.004459999999990
1061.016800000000100 760.815309999999950
1093.019800000000000 794.194089999999960
1131.864600000000100 834.982539999999970
1089.550400000000100 705.669740000000050
1233.618300000000100 701.704410000000050
1300.268399999999900 699.631589999999960
1020.470100000000000 543.880369999999970
1029.424199999999900 373.079560000000010
f: 40 tv: 0 nM: 9
704.846130000000020 724.479490000000060
668.765139999999970 750.659120000000030
627.195190000000030 780.976009999999970
578.351869999999960 816.694460000000050
811.722840000000020 705.156979999999980
975.269229999999990 709.716800000000030
1060.000000000000000 711.000000000000000
724.591490000000020 542.591490000000020
715.449160000000010 376.713410000000010
f: 40 tv: 1 nM: 9
1033.975300000000100 732.004459999999990
1060.952900000000000 760.758479999999960
1093.074699999999900 794.110410000000000
1132.402800000000100 835.038210000000050
1089.532800000000000 705.952030000000040
1233.610600000000000 701.814089999999960
1300.096100000000000 700.098880000000010
1020.433200000000100 543.920290000000020
1029.286700000000100 372.952209999999980
f: 41 tv: 0 nM: 9
704.415470000000030 724.450680000000030
668.981630000000000 750.775759999999990
627.292360000000030 781.027709999999960
578.430970000000000 816.761290000000030
811.861210000000030 705.091860000000000
975.269099999999980 709.024779999999960
1059.929799999999900 711.086789999999950
724.598690000000030 542.155700000000020
715.513310000000050 376.274319999999990
f: 41 tv: 1 nM: 9
1033.877300000000100 731.993039999999950
1060.893600000000100 760.909729999999970
1093.074699999999900 794.110410000000000
1132.025500000000000 835.040399999999980
1089.564900000000100 705.890009999999960
1233.688100000000100 701.750000000000000
1300.064599999999900 699.801090000000040
1020.451400000000000 543.840699999999970
1029.424199999999900 373.079560000000010
f: 42 tv: 0 nM: 9
704.949039999999970 724.385930000000030
668.833309999999980 750.851440000000030
627.326170000000050 781.206969999999960
578.234069999999970 816.743159999999990
811.944460000000050 705.089720000000060
975.343319999999950 709.568670000000000
1060.337800000000000 710.868349999999960
724.642209999999980 542.280150000000050
715.376949999999970 376.833340000000020
f: 42 tv: 1 nM: 9
1033.877300000000100 731.993039999999950
1061.135600000000100 760.852719999999980
1093.032099999999900 794.214720000000060
1131.949300000000000 834.986760000000000
1089.469400000000000 705.954100000000040
1233.780299999999900 701.800479999999990
1300.061200000000100 699.619689999999990
1020.552200000000000 543.804319999999960
1029.339600000000000 373.126860000000020
f: 43 tv: 0 nM: 9
704.413999999999990 724.389159999999950
668.533450000000020 751.322210000000040
627.188290000000050 781.110410000000000
578.034970000000040 816.765750000000030
811.698790000000030 705.555299999999990
975.077999999999970 709.822689999999970
1060.386400000000100 711.026489999999970
724.685240000000020 542.082580000000010
715.533320000000000 376.679170000000000
f: 43 tv: 1 nM: 9
1033.955200000000100 732.073120000000020
1061.032500000000000 761.066770000000020
1092.934199999999900 794.384890000000040
1132.081500000000000 835.035219999999980
1089.000000000000000 706.000000000000000
1233.697500000000000 701.807310000000030
1300.130900000000100 699.822689999999970
1020.451400000000000 543.840699999999970
1029.250000000000000 373.079560000000010
f: 44 tv: 0 nM: 9
704.522519999999990 724.454960000000030
668.539369999999960 751.385250000000040
627.389950000000000 781.148869999999990
578.180119999999990 816.620120000000040
811.629940000000030 705.637820000000030
975.265869999999950 709.684880000000020
1060.000000000000000 711.000000000000000
724.584410000000050 542.227300000000010
715.556460000000020 376.794339999999980
f: 44 tv: 1 nM: 9
1034.109500000000000 731.712459999999960
1061.361500000000000 760.969600000000010
1092.990200000000000 794.110410000000000
1131.775500000000000 834.989140000000020
1089.299600000000100 705.186339999999970
1233.688100000000100 701.750000000000000
1300.124299999999900 699.867430000000010
1020.515100000000000 543.920290000000020
1029.339600000000000 373.126860000000020
f: 45 tv: 0 nM: 9
704.324769999999940 724.455630000000040
668.669490000000000 751.378420000000010
627.329709999999980 780.835940000000050
578.233950000000050 816.619260000000050
811.926209999999970 705.372930000000000
975.220280000000000 709.688779999999950
1060.000000000000000 710.829290000000010
724.685240000000020 542.082580000000010
715.513310000000050 376.274319999999990
f: 45 tv: 1 nM: 9
1034.030800000000000 732.030700000000020
1061.252000000000000 760.259710000000040
1093.074699999999900 794.110410000000000
1132.030999999999900 834.973629999999960
1089.232400000000100 705.507020000000010
1233.757000000000100 701.307860000000010
1300.167600000000000 699.979429999999980
1020.349500000000000 543.977899999999980
1029.339600000000000 373.126860000000020
f: 46 tv: 0 nM: 9
704.128479999999970 724.296749999999970
668.782289999999990 751.384339999999950
627.303649999999950 781.018130000000040
578.265689999999950 816.696050000000010
812.036320000000050 705.451599999999980
975.112849999999980 709.553829999999950
1060.037100000000000 711.044920000000050
724.598690000000030 542.155700000000020
715.513310000000050 376.274319999999990
f: 46 tv: 1 nM: 9
1033.863900000000100 731.964780000000020
1061.342000000000100 760.973939999999970
1093.074699999999900 794.110410000000000
1131.912700000000100 834.893310000000040
1089.349999999999900 705.536380000000010
1233.780299999999900 701.800479999999990
1300.066000000000000 700.077580000000010
1020.551300000000000 543.961549999999990
1029.286700000000100 372.952209999999980
f: 47 tv: 0 nM: 9
704.605530000000040 724.381899999999970
668.704100000000040 751.319700000000010
627.219969999999990 781.086670000000030
578.183350000000020 816.701599999999980
812.000000000000000 705.545110000000020
975.097110000000040 709.622309999999970
1060.330200000000100 711.066770000000020
724.497740000000020 542.118290000000000
715.504519999999960 376.193690000000000
f: 47 tv: 1 nM: 9
1033.877300000000100 731.993039999999950
1060.895600000000100 760.882809999999950
1093.074699999999900 794.110410000000000
1131.743500000000000 834.966739999999960
1089.291600000000000 705.575990000000050
1233.757000000000100 701.307860000000010
1300.167600000000000 699.979429999999980
1020.478300000000000 544.039120000000030
1029.424199999999900 373.079560000000010
f: 48 tv: 0 nM: 9
704.324769999999940 724.455630000000040
668.790219999999980 751.227300000000010
627.236509999999950 781.074340000000010
578.101869999999960 816.716609999999950
811.949219999999970 705.632809999999950
975.210510000000000 709.729310000000050
1060.158100000000100 710.986139999999980
724.497740000000020 542.118290000000000
715.574579999999970 376.385960000000010
f: 48 tv: 1 nM: 9
1033.877900000000000 731.967710000000010
1061.202900000000000 761.025390000000020
1093.079999999999900 794.094060000000010
1132.005200000000100 834.922670000000040
1089.279100000000000 705.862790000000020
1233.781400000000100 701.773869999999990
1300.031300000000100 699.843750000000000
1020.376100000000000 544.000000000000000
1029.369400000000000 373.000000000000000
f: 49 tv: 0 nM: 9
704.636349999999990 724.383850000000050
668.951419999999980 750.940669999999950
627.236509999999950 781.074340000000010
578.326900000000020 816.639159999999950
812.016790000000010 705.176450000000050
975.130800000000020 709.334600000000020
1060.114399999999900 711.063970000000040
724.497740000000020 542.118290000000000
715.513310000000050 376.274319999999990
f: 49 tv: 1 nM: 9
1033.877300000000100 731.993039999999950
1061.290400000000100 760.944820000000050
1093.090300000000100 794.126160000000030
1131.956100000000100 835.031370000000040
1089.366700000000000 705.810240000000020
1233.620100000000100 701.674009999999950
1300.167600000000000 699.979429999999980
1020.414500000000000 543.958309999999980
1029.496200000000000 373.238800000000030
f: 50 tv: 0 nM: 9
704.250000000000000 724.345220000000040
668.909419999999950 750.920290000000020
627.286190000000030 781.167789999999970
578.233950000000050 816.619260000000050
811.993709999999960 705.171569999999970
975.226930000000040 709.716310000000020
1060.545400000000000 710.965879999999970
724.572329999999970 542.564030000000000
715.513310000000050 376.274319999999990
f: 50 tv: 1 nM: 9
1033.877300000000100 731.993039999999950
1060.996300000000000 760.998169999999960
1093.074699999999900 794.110410000000000
1131.814100000000100 834.955439999999950
1089.399500000000000 705.763789999999970
1233.684099999999900 701.397699999999990
1300.167600000000000 699.979429999999980
1020.598700000000000 543.844299999999980
1029.310500000000000 373.079560000000010
f: 51 tv: 0 nM: 9
704.446109999999980 724.372560000000020
669.147159999999990 751.179080000000000
627.154779999999960 780.937069999999950
578.284729999999970 816.682860000000010
812.000000000000000 705.000000000000000
975.193120000000020 709.972409999999970
1060.488400000000000 710.884639999999990
724.459470000000010 542.076599999999980
715.585019999999990 376.761140000000010
f: 51 tv: 1 nM: 9
1033.877300000000100 731.993039999999950
1060.973600000000000 760.969910000000030
1093.074699999999900 794.110410000000000
1131.725799999999900 835.043879999999940
1089.469400000000000 705.954100000000040
1233.700399999999900 701.888609999999970
1299.884600000000100 699.736269999999990
1020.515100000000000 543.920290000000020
1029.286700000000100 373.047790000000020
f: 52 tv: 0 nM: 9
704.250000000000000 724.345220000000040
668.951419999999980 750.940669999999950
627.188290000000050 781.110410000000000
578.378360000000040 816.608089999999950
811.899170000000030 705.193419999999950
975.087710000000020 709.639950000000000
1060.326900000000000 710.946170000000050
724.664610000000040 542.664610000000040
715.862240000000040 376.620000000000000
f: 52 tv: 1 nM: 9
1034.040800000000000 731.750000000000000
1060.996300000000000 761.045110000000020
1093.032099999999900 794.214720000000060
1132.125000000000000 834.974119999999970
1089.234500000000000 705.571779999999990
1233.700399999999900 701.888609999999970
1300.167600000000000 699.979429999999980
1020.414500000000000 543.958309999999980
1029.424199999999900 373.079560000000010
f: 53 tv: 0 nM: 9
704.324769999999940 724.455630000000040
668.874080000000050 750.987240000000040
627.188290000000050 781.110410000000000
578.343690000000040 816.648249999999960
812.126039999999990 705.176450000000050
975.122380000000020 709.912600000000000
1060.208000000000100 710.868349999999960
724.542659999999960 542.656489999999960
716.000000000000000 376.254820000000000
f: 53 tv: 1 nM: 9
1033.954999999999900 731.669980000000010
1060.954199999999900 760.885499999999980
1093.074699999999900 794.110410000000000
1131.704500000000100 834.878659999999970
1089.406300000000100 705.502380000000020
1233.608600000000000 701.840879999999970
1300.011400000000100 700.130679999999980
1020.414500000000000 543.958309999999980
1029.424199999999900 373.079560000000010
f: 54 tv: 0 nM: 9
704.348820000000050 724.448849999999990
668.712400000000000 750.904109999999950
627.154779999999960 780.937069999999950
578.243159999999990 816.674679999999970
812.070249999999990 705.086789999999950
975.092409999999970 709.407590000000030
1060.068000000000000 711.083980000000000
724.518310000000040 542.591490000000020
715.932860000000010 376.479159999999980
f: 54 tv: 1 nM: 9
1033.927100000000100 731.939700000000020
1061.170900000000100 760.879519999999960
1093.027800000000100 794.219669999999950
1131.727799999999900 834.952210000000040
1089.368199999999900 705.728880000000000
1233.745200000000100 702.000000000000000
1300.385700000000000 699.879639999999990
1020.551300000000000 543.961549999999990
1029.339600000000000 373.126860000000020
f: 55 tv: 0 nM: 9
704.356509999999960 724.991329999999950
668.874080000000050 750.987240000000040
627.097660000000020 780.978460000000040
578.411439999999970 816.557189999999990
812.000000000000000 705.000000000000000
975.019099999999980 709.633670000000050
1060.068000000000000 711.083980000000000
724.562500000000000 542.445860000000040
715.539250000000040 376.460750000000020
f: 55 tv: 1 nM: 9
1034.025799999999900 732.049070000000030
1061.000000000000000 760.971919999999950
1093.074699999999900 794.110410000000000
1132.159500000000000 835.046389999999970
1089.035000000000100 705.880859999999980
1233.700399999999900 701.888609999999970
1300.273999999999900 699.900570000000020
1020.452100000000000 544.000000000000000
1029.480700000000100 373.000000000000000
f: 56 tv: 0 nM: 9
704.356509999999960 724.991329999999950
668.794430000000030 750.938899999999990
627.184449999999970 781.088989999999970
578.185730000000040 816.585690000000000
811.963679999999950 705.451599999999980
975.162659999999960 709.875000000000000
1060.000000000000000 711.000000000000000
724.487489999999980 542.512510000000020
715.533320000000000 376.437500000000000
f: 56 tv: 1 nM: 9
1034.051899999999900 731.806580000000050
1061.165999999999900 760.801090000000040
1093.074699999999900 794.110410000000000
1132.054599999999900 834.995480000000040
1089.158600000000000 705.882929999999990
1233.700399999999900 701.888609999999970
1300.074200000000000 699.217040000000000
1020.313600000000000 544.006589999999960
1029.339600000000000 373.126860000000020
f: 57 tv: 0 nM: 9
704.243470000000000 724.773929999999950
668.742489999999980 751.016910000000050
626.995180000000000 781.166140000000040
578.339479999999980 816.708740000000030
812.000000000000000 705.000000000000000
975.066410000000020 709.765750000000030
1059.929799999999900 710.913210000000050
724.626949999999970 542.587279999999960
715.653140000000010 376.184689999999990
f: 57 tv: 1 nM: 9
1033.877300000000100 731.993039999999950
1060.939300000000000 760.880490000000010
1093.074699999999900 794.110410000000000
1132.101899999999900 834.933099999999970
1089.532800000000000 705.952030000000040
1233.780299999999900 701.800479999999990
1300.062100000000100 699.627010000000040
1020.304800000000000 543.936400000000050
1029.286700000000100 373.047790000000020
f: 58 tv: 0 nM: 9
704.306330000000000 724.729739999999990
668.681150000000000 750.865969999999950
627.074579999999970 780.818670000000000
578.111760000000000 816.729249999999980
812.055539999999950 705.089720000000060
975.087220000000000 709.885930000000030
1060.000000000000000 711.000000000000000
724.561950000000020 542.115050000000000
715.303890000000020 376.209049999999990
f: 58 tv: 1 nM: 9
1033.975300000000100 732.004459999999990
1061.046499999999900 760.977719999999980
1093.019800000000000 794.194089999999960
1131.551099999999900 834.909610000000040
1089.487800000000100 705.615170000000030
1233.688100000000100 701.750000000000000
1299.916600000000000 699.437500000000000
1020.157700000000000 543.914430000000040
1029.480700000000100 373.000000000000000
f: 59 tv: 0 nM: 9
704.307310000000030 724.591739999999960
668.829590000000050 750.861449999999990
627.250850000000010 780.987979999999990
578.149289999999950 816.665529999999990
812.000000000000000 705.000000000000000
975.017029999999980 709.942199999999960
1060.138200000000100 711.000000000000000
724.515380000000050 542.155700000000020
715.318539999999980 376.324889999999980
f: 59 tv: 1 nM: 9
1034.075399999999900 731.783019999999960
1061.336299999999900 760.850710000000050
1093.019800000000000 794.194089999999960
1131.899799999999900 834.955810000000040
1089.322300000000000 705.381530000000000
1233.576499999999900 701.790830000000030
1299.977500000000000 699.657289999999990
1020.451400000000000 543.840699999999970
1029.480700000000100 373.000000000000000
f: 60 tv: 0 nM: 9
704.386229999999950 724.450259999999960
668.768370000000000 751.036740000000010
627.307310000000030 781.139530000000040
578.303829999999950 816.631530000000000
811.799989999999980 705.134030000000050
974.959719999999950 709.791929999999980
1060.000000000000000 711.000000000000000
724.552190000000000 542.195680000000040
715.453980000000000 376.682009999999990
f: 60 tv: 1 nM: 9
1033.981199999999900 731.922550000000000
1060.972199999999900 760.929380000000040
1093.019800000000000 794.194089999999960
1131.952000000000000 834.881290000000040
1089.391200000000000 705.289369999999960
1233.688100000000100 701.750000000000000
1300.356700000000000 699.786560000000010
1020.376100000000000 544.000000000000000
1029.424199999999900 372.920439999999990
f: 61 tv: 0 nM: 9
704.497799999999980 724.719540000000050
668.669130000000000 751.007320000000050
627.196289999999980 781.035219999999980
578.149289999999950 816.665529999999990
812.000000000000000 705.000000000000000
975.014770000000000 709.448359999999980
1059.929799999999900 711.086789999999950
724.425780000000030 542.231450000000000
715.561460000000010 376.770510000000000
f: 61 tv: 1 nM: 9
1033.877300000000100 731.993039999999950
1061.053500000000000 760.904599999999960
1093.056800000000100 794.287349999999950
1132.203500000000100 834.854000000000040
1089.038000000000000 706.153990000000020
1233.688100000000100 701.750000000000000
1300.284100000000100 699.880679999999980
1020.044400000000000 543.955630000000040
1029.339600000000000 373.029850000000010
f: 62 tv: 0 nM: 9
704.322999999999980 724.862849999999980
668.794430000000030 750.938899999999990
627.154779999999960 780.937069999999950
578.240419999999970 816.697509999999970
812.096990000000010 705.122859999999950
975.102170000000000 709.445249999999990
1060.265599999999900 711.027339999999980
724.382870000000030 542.238770000000050
715.481689999999960 376.591459999999980
f: 62 tv: 1 nM: 9
1033.933600000000100 731.855469999999970
1061.053500000000000 760.904599999999960
1093.027800000000100 794.219669999999950
1132.000000000000000 834.947019999999950
1089.305800000000100 706.368960000000020
1233.688100000000100 701.750000000000000
1300.181800000000100 699.708560000000030
1020.081700000000000 543.918270000000010
1029.424199999999900 373.079560000000010
f: 63 tv: 0 nM: 9
704.341000000000010 724.555299999999990
668.796569999999970 751.018980000000060
627.294430000000030 781.074039999999970
578.340509999999990 816.607480000000010
811.927370000000000 705.269229999999990
974.971620000000030 709.851070000000050
1060.305499999999900 710.857120000000010
724.095699999999970 542.289490000000000
715.406250000000000 376.753910000000020
f: 63 tv: 1 nM: 9
1034.052500000000000 732.082210000000030
1061.053500000000000 760.904599999999960
1092.934199999999900 794.246700000000030
1131.882900000000100 834.855590000000010
1089.321899999999900 705.264829999999960
1233.688100000000100 701.750000000000000
1300.194900000000000 699.971739999999950
1020.588400000000000 543.846990000000010
1029.424199999999900 373.079560000000010
f: 64 tv: 0 nM: 9
704.212949999999980 724.347229999999970
668.529049999999980 750.796510000000010
627.262269999999940 780.870480000000040
578.092279999999960 816.613339999999990
812.055539999999950 705.089720000000060
975.105350000000040 709.573240000000060
1060.170699999999900 711.023800000000050
724.497740000000020 542.118290000000000
715.586059999999970 376.704929999999990
f: 64 tv: 1 nM: 9
1034.052500000000000 731.908689999999980
1061.417799999999900 760.786500000000050
1092.990200000000000 794.110410000000000
1131.853100000000000 834.970220000000040
1089.299600000000100 705.252380000000020
1233.564900000000100 701.890009999999960
1300.261500000000100 699.882200000000010
1020.552200000000000 543.804319999999960
1029.480700000000100 373.000000000000000
f: 65 tv: 0 nM: 9
704.324769999999940 724.455630000000040
668.746219999999990 750.682310000000030
627.136539999999970 781.172670000000040
578.252259999999980 816.649540000000000
812.126039999999990 705.176450000000050
975.117250000000010 709.751710000000000
1060.000000000000000 710.829290000000010
724.598690000000030 542.155700000000020
715.556460000000020 376.794339999999980
f: 65 tv: 1 nM: 9
1034.067700000000100 731.801389999999970
1061.325300000000000 760.717470000000050
1092.977300000000000 794.298710000000030
1132.071400000000000 834.924129999999990
1089.479499999999900 705.243159999999990
1233.564900000000100 701.890009999999960
1300.261500000000100 699.882200000000010
1020.696100000000000 543.885800000000020
1029.393900000000000 373.049260000000000
f: 66 tv: 0 nM: 9
704.324769999999940 724.455630000000040
668.692750000000050 750.757629999999950
627.287169999999950 781.060790000000000
578.149289999999950 816.665529999999990
811.810970000000000 705.014220000000020
975.091860000000000 709.629270000000020
1060.367199999999900 710.941410000000020
724.016480000000000 542.370300000000040
715.513310000000050 376.274319999999990
f: 66 tv: 1 nM: 9
1034.071999999999900 731.816590000000020
1061.521700000000000 760.619569999999950
1093.019800000000000 794.194089999999960
1131.916300000000100 834.838010000000050
1089.497699999999900 705.450500000000030
1233.750000000000000 702.020390000000020
1300.261500000000100 700.031619999999980
1020.515100000000000 543.920290000000020
1029.339600000000000 373.126860000000020
f: 67 tv: 0 nM: 9
704.824100000000040 724.540219999999980
668.734619999999950 750.799989999999980
627.196289999999980 781.035219999999980
578.360350000000040 816.644170000000030
811.882020000000010 705.098020000000020
975.005490000000010 709.251830000000040
1060.000000000000000 711.000000000000000
724.468510000000040 542.468510000000040
715.447810000000000 376.195650000000000
f: 67 tv: 1 nM: 9
1033.873300000000000 731.967710000000010
1060.982999999999900 760.762269999999940
1093.016200000000000 794.142879999999990
1131.818199999999900 834.965879999999970
1089.338999999999900 705.502380000000020
1233.915000000000000 702.085019999999990
1300.121599999999900 699.745970000000060
1020.612300000000000 543.959719999999950
1029.480700000000100 373.000000000000000
f: 68 tv: 0 nM: 9
704.212340000000040 724.438350000000010
668.671259999999960 750.675169999999980
627.109990000000040 780.926640000000020
578.402280000000020 816.538639999999990
812.070249999999990 705.086789999999950
975.193120000000020 709.751710000000000
1060.105100000000000 710.962279999999960
724.552490000000030 542.401250000000000
715.447810000000000 376.195650000000000
f: 68 tv: 1 nM: 9
1033.956400000000000 731.910520000000020
1061.341899999999900 760.720580000000040
1093.032099999999900 794.214720000000060
1132.323000000000100 834.929200000000040
1089.387800000000000 705.443909999999960
1233.796399999999900 701.796389999999970
1300.125000000000000 699.897219999999950
1020.647000000000000 544.000000000000000
1029.424199999999900 373.079560000000010
f: 69 tv: 0 nM: 9
704.324769999999940 724.455630000000040
668.789369999999960 750.840580000000050
627.233209999999990 781.035219999999980
578.340509999999990 816.587099999999960
812.055539999999950 705.089720000000060
975.152159999999980 709.221009999999980
1060.108600000000000 711.133180000000040
724.599609999999980 542.453250000000030
715.919800000000010 376.169800000000010
f: 69 tv: 1 nM: 9
1034.052500000000000 732.082210000000030
1061.018399999999900 760.824709999999980
1093.003200000000100 794.132929999999990
1131.957300000000000 834.911190000000030
1089.272500000000000 705.488159999999990
1233.787600000000100 701.830630000000040
1300.261500000000100 700.031619999999980
1020.647000000000000 544.000000000000000
1029.424199999999900 372.920439999999990
f: 70 tv: 0 nM: 9
704.253600000000010 724.473449999999960
668.621089999999980 750.632809999999950
627.097660000000020 780.978460000000040
578.340509999999990 816.587099999999960
812.126039999999990 705.176450000000050
975.036500000000050 709.583920000000030
1059.929799999999900 710.913210000000050
724.696109999999980 542.114199999999980
715.422119999999950 376.532780000000000
f: 70 tv: 1 nM: 9
1034.063100000000100 731.907780000000000
1061.148300000000100 760.776550000000040
1093.044900000000100 794.028869999999980
1132.000000000000000 835.018249999999970
1088.730299999999900 705.989500000000020
1233.719000000000100 701.342830000000050
1300.261500000000100 700.031619999999980
1020.304800000000000 543.936400000000050
1029.339600000000000 372.970149999999990
f: 71 tv: 0 nM: 9
704.325870000000010 724.428589999999990
668.755980000000020 750.403990000000020
627.253420000000010 781.061649999999990
578.340509999999990 816.587099999999960
811.956789999999960 705.415889999999990
975.003479999999970 709.765750000000030
1060.068000000000000 710.916020000000000
724.685240000000020 542.082580000000010
715.447810000000000 376.195650000000000
f: 71 tv: 1 nM: 9
1033.877300000000100 731.993039999999950
1060.973600000000000 760.969910000000030
1093.038800000000000 794.192570000000050
1132.387300000000100 834.932369999999990
1089.292500000000000 705.582520000000050
1233.566200000000000 701.551450000000050
1300.636600000000000 699.826109999999970
1020.044400000000000 543.955630000000040
1029.393900000000000 373.049260000000000
f: 72 tv: 0 nM: 9
704.277220000000060 724.388609999999970
668.818850000000000 750.960140000000020
627.233340000000000 781.073359999999980
578.151489999999970 816.817019999999960
811.904360000000000 705.182620000000040
974.891049999999950 709.196469999999980
1060.234400000000100 710.777339999999980
724.620480000000040 542.161380000000010
715.443539999999980 376.576599999999980
f: 72 tv: 1 nM: 9
1033.981100000000000 731.864929999999960
1061.135600000000100 760.852719999999980
1093.189500000000000 794.164610000000040
1131.969599999999900 834.843439999999990
1089.419100000000100 705.547609999999960
1233.670000000000100 701.840029999999960
1300.289800000000000 700.085199999999990
1020.158100000000000 543.825560000000000
1029.424199999999900 373.079560000000010
f: 73 tv: 0 nM: 9
704.324769999999940 724.455630000000040
668.732120000000010 750.885740000000060
627.175230000000060 780.905520000000020
578.325010000000020 816.763609999999970
811.881470000000040 705.209039999999960
975.238519999999990 709.238519999999990
1059.861799999999900 711.000000000000000
724.598690000000030 542.155700000000020
715.443539999999980 376.576599999999980
f: 73 tv: 1 nM: 9
1033.955400000000100 732.107970000000020
1061.115200000000000 760.685550000000030
1093.232900000000000 794.270200000000050
1132.104900000000000 834.792419999999990
1088.961200000000000 705.502560000000020
1233.766699999999900 701.361880000000040
1300.393100000000000 699.979799999999950
1020.414500000000000 543.958309999999980
1029.393900000000000 373.049260000000000
f: 74 tv: 0 nM: 9
704.306330000000000 724.729739999999990
668.753720000000040 750.809259999999990
627.117550000000050 780.799989999999980
578.385310000000000 816.610109999999960
812.000000000000000 705.209960000000020
975.115230000000000 709.236080000000020
1060.021600000000000 710.996089999999980
724.696109999999980 542.114199999999980
715.489500000000020 376.401250000000000
f: 74 tv: 1 nM: 9
1033.955200000000100 732.073120000000020
1061.123200000000000 760.755490000000010
1093.136600000000000 793.938899999999990
1132.000000000000000 834.928589999999990
1088.862500000000000 705.462520000000040
1233.750000000000000 701.750000000000000
1300.265500000000000 699.935060000000020
1020.414500000000000 543.958309999999980
1029.480700000000100 373.000000000000000
f: 75 tv: 0 nM: 9
704.270260000000010 724.954960000000030
668.746399999999990 750.692440000000030
627.064640000000050 781.047609999999960
578.525020000000040 816.779540000000000
811.959410000000050 705.386780000000040
974.940000000000050 709.218200000000020
1060.045000000000100 710.898010000000000
724.607300000000010 542.274660000000040
715.502259999999980 376.118319999999980
f: 75 tv: 1 nM: 9
1033.877300000000100 731.993039999999950
1061.106299999999900 760.695920000000000
1093.044900000000100 794.028869999999980
1132.000000000000000 834.950200000000000
1089.644200000000000 705.445920000000000
1233.679599999999900 701.548520000000050
1300.167600000000000 699.979429999999980
1020.265500000000000 543.938049999999980
1029.393900000000000 373.049260000000000
f: 76 tv: 0 nM: 9
704.357729999999950 724.916320000000040
668.919490000000000 750.883910000000010
627.256899999999970 780.981019999999940
578.327090000000000 816.936889999999950
811.958309999999980 705.217099999999960
975.178040000000010 709.149289999999950
1060.000000000000000 710.829290000000010
724.484559999999990 542.191649999999980
715.468989999999960 376.671479999999970
f: 76 tv: 1 nM: 9
1034.134600000000100 731.884639999999990
1061.053100000000100 760.765560000000050
1092.932900000000000 794.378600000000010
1132.080099999999900 835.019469999999960
1089.514300000000000 705.609500000000030
1233.780299999999900 701.800479999999990
1300.130600000000000 699.647219999999950
1020.000000000000000 544.000000000000000
1029.286700000000100 373.047790000000020
f: 77 tv: 0 nM: 9
704.377140000000050 725.058170000000020
668.862300000000000 750.807980000000040
627.196289999999980 781.035219999999980
578.391910000000050 816.722959999999940
811.993410000000040 705.401309999999970
975.237849999999980 709.616329999999950
1060.138200000000100 711.000000000000000
724.151669999999970 542.120850000000020
715.390809999999990 376.179050000000020
f: 77 tv: 1 nM: 9
1033.975300000000100 732.004459999999990
1061.104399999999900 760.714290000000010
1093.025300000000000 794.137209999999980
1132.254500000000000 835.000000000000000
1089.551300000000100 705.753659999999970
1233.757000000000100 701.187500000000000
1300.064200000000000 699.726260000000020
1020.043600000000000 543.956419999999980
1029.424199999999900 373.079560000000010
f: 78 tv: 0 nM: 9
704.273500000000010 724.935910000000040
668.846310000000020 750.768490000000040
627.285949999999960 780.991449999999990
578.466490000000020 816.712040000000000
812.034790000000040 705.365230000000000
975.167910000000010 709.372250000000010
1060.105299999999900 711.026790000000010
724.081729999999990 542.081729999999990
715.538819999999990 376.331909999999990
f: 78 tv: 1 nM: 9
1034.051600000000000 731.842710000000010
1061.386700000000000 760.800349999999980
1093.019800000000000 794.194089999999960
1132.358899999999900 834.956670000000030
1089.290500000000100 705.781560000000010
1233.688100000000100 701.750000000000000
1299.889500000000000 699.884220000000030
1020.000000000000000 543.912050000000020
1029.393900000000000 372.950740000000000
f: 79 tv: 0 nM: 9
705.026550000000040 725.039800000000010
668.809330000000050 750.710140000000020
627.276250000000000 780.961549999999990
578.449100000000040 816.675349999999980
811.561460000000010 705.114749999999960
975.126890000000000 709.227600000000050
1060.047399999999900 710.917730000000010
724.545899999999960 542.000000000000000
715.674380000000040 376.594539999999990
f: 79 tv: 1 nM: 9
1034.084100000000000 731.770449999999980
1060.977699999999900 760.160579999999980
1092.995100000000100 794.308040000000010
1131.960700000000100 835.065799999999970
1089.392200000000000 705.855530000000040
1233.655199999999900 701.381960000000050
1300.071400000000000 699.846130000000020
1020.265500000000000 543.893800000000060
1029.424199999999900 372.920439999999990
f: 80 tv: 0 nM: 9
704.957760000000010 724.701900000000020
669.415960000000040 750.946109999999980
627.191770000000020 780.931519999999980
578.365540000000010 816.681090000000040
812.000000000000000 705.000000000000000
974.781489999999960 709.648130000000040
1060.047399999999900 711.090509999999990
724.192689999999970 542.000000000000000
715.543639999999980 376.777769999999980
f: 80 tv: 1 nM: 9
1034.078400000000100 731.845640000000000
1060.981399999999900 760.022699999999990
1093.074699999999900 794.110410000000000
1132.128800000000000 834.989259999999940
1089.387800000000000 705.443909999999960
1233.780299999999900 701.669189999999960
1300.167600000000000 699.979429999999980
1020.044400000000000 543.955630000000040
1029.424199999999900 373.079560000000010
f: 81 tv: 0 nM: 9
704.773379999999970 724.603460000000040
669.336120000000050 750.941159999999970
627.172419999999990 780.868960000000020
578.360350000000040 816.623900000000050
811.762209999999980 705.030520000000020
974.955810000000040 709.799319999999970
1060.184600000000000 711.380800000000020
724.497740000000020 542.118290000000000
715.411010000000030 376.338990000000020
f: 81 tv: 1 nM: 9
1034.063100000000100 731.907780000000000
1061.281500000000100 760.781489999999960
1093.074699999999900 794.110410000000000
1131.716300000000000 834.942810000000010
1089.406500000000100 705.462650000000050
1233.780299999999900 701.800479999999990
1299.967000000000100 699.840640000000010
1020.080200000000000 543.830199999999990
1029.480700000000100 373.000000000000000
f: 82 tv: 0 nM: 9
704.707949999999980 724.500000000000000
668.838870000000040 750.879639999999990
627.192320000000000 780.849669999999950
578.127929999999990 816.627929999999990
812.000000000000000 705.182620000000040
974.864690000000000 709.556400000000050
1060.326900000000000 710.784610000000040
724.211180000000010 542.046140000000040
715.461850000000030 376.334749999999990
f: 82 tv: 1 nM: 9
1033.877300000000100 731.993039999999950
1061.228599999999900 760.765809999999990
1093.032099999999900 794.214720000000060
1131.978000000000100 835.035889999999990
1089.489100000000000 705.684750000000010
1233.656900000000000 701.936280000000010
1300.261500000000100 700.031619999999980
1020.123800000000000 543.876160000000030
1029.424199999999900 373.079560000000010
f: 83 tv: 0 nM: 9
704.323240000000060 724.488399999999960
668.874080000000050 750.987240000000040
627.172419999999990 780.868960000000020
578.378360000000040 816.608089999999950
812.055539999999950 705.089720000000060
975.172180000000030 709.269229999999990
1059.932000000000000 711.083980000000000
724.211180000000010 542.046140000000040
715.401309999999970 376.155700000000020
f: 83 tv: 1 nM: 9
1033.975300000000100 732.004459999999990
1060.973600000000000 760.819579999999970
1093.097000000000000 794.114870000000000
1131.833000000000100 835.007870000000030
1088.914900000000000 705.384030000000050
1233.679000000000100 701.550479999999990
1300.176300000000100 700.011539999999970
1020.044400000000000 543.955630000000040
1029.424199999999900 373.079560000000010
f: 84 tv: 0 nM: 9
704.956729999999990 724.500000000000000
668.951419999999980 750.940669999999950
627.196289999999980 781.035219999999980
578.301820000000020 816.747129999999970
812.055539999999950 705.089720000000060
975.156740000000010 709.100770000000010
1059.821500000000000 711.101990000000000
724.211180000000010 542.046140000000040
715.401309999999970 376.155700000000020
f: 84 tv: 1 nM: 9
1034.052500000000000 732.082210000000030
1060.954199999999900 760.797730000000000
1093.105200000000000 794.003299999999970
1132.053000000000100 835.009220000000030
1089.222500000000100 705.722530000000010
1233.656900000000000 701.936280000000010
1299.977500000000000 699.792109999999980
1020.535400000000000 543.924800000000000
1029.424199999999900 373.079560000000010
f: 85 tv: 0 nM: 9
704.640869999999950 724.474180000000050
669.120729999999980 750.956599999999980
627.326170000000050 781.206969999999960
578.254519999999960 816.625549999999980
812.055539999999950 705.089720000000060
975.105530000000040 709.105530000000040
1060.068199999999900 710.993960000000020
724.197750000000040 542.429570000000010
715.861760000000000 376.306460000000020
f: 85 tv: 1 nM: 9
1033.877300000000100 731.993039999999950
1060.954199999999900 760.797730000000000
1093.019800000000000 794.194089999999960
1131.921599999999900 835.039800000000010
1089.096299999999900 706.169250000000030
1233.738200000000000 702.176879999999980
1300.071400000000000 699.846130000000020
1020.452100000000000 544.000000000000000
1029.424199999999900 373.079560000000010
f: 86 tv: 0 nM: 9
704.623900000000050 724.477899999999980
668.920840000000000 750.760620000000020
627.196289999999980 781.035219999999980
578.180119999999990 816.620120000000040
812.000000000000000 705.000000000000000
975.156010000000040 709.186100000000010
1059.933600000000100 711.304690000000050
724.211180000000010 542.046140000000040
715.612060000000040 376.487059999999990
f: 86 tv: 1 nM: 9
1033.955200000000100 732.073120000000020
1061.013300000000100 760.770809999999980
1093.044900000000100 794.028869999999980
1131.952500000000100 834.952509999999960
1089.222500000000100 705.774840000000040
1233.656900000000000 701.936280000000010
1300.071400000000000 699.846130000000020
1020.567200000000000 543.920169999999980
1029.424199999999900 373.079560000000010
f: 87 tv: 0 nM: 9
704.305420000000030 724.303160000000050
668.818850000000000 750.960140000000020
627.195190000000030 780.976009999999970
578.048459999999980 816.501160000000030
812.072630000000000 705.269229999999990
975.115360000000010 709.541929999999980
1060.234400000000100 711.019530000000030
724.274660000000040 542.607300000000010
715.927370000000000 376.730770000000010
f: 87 tv: 1 nM: 9
1033.970900000000000 731.979919999999990
1061.123200000000000 760.755490000000010
1093.130699999999900 794.313719999999990
1131.866000000000000 835.034909999999970
1089.097700000000000 705.540470000000030
1233.608600000000000 701.840879999999970
1300.167600000000000 699.979429999999980
1020.470100000000000 543.880369999999970
1029.480700000000100 373.000000000000000
f: 88 tv: 0 nM: 9
704.369140000000020 724.481319999999980
668.878299999999970 751.067440000000030
627.216249999999950 780.944640000000050
578.290219999999980 816.717710000000010
812.055539999999950 705.089720000000060
975.024480000000040 709.486020000000050
1060.226600000000000 710.832030000000030
724.664610000000040 542.591490000000020
715.496030000000020 376.714290000000010
f: 88 tv: 1 nM: 9
1033.877300000000100 731.993039999999950
1061.425300000000100 761.042730000000010
1093.217200000000000 794.157469999999990
1131.969599999999900 835.025880000000030
1089.270500000000100 705.246759999999990
1233.670000000000100 701.840029999999960
1300.167600000000000 699.979429999999980
1020.470100000000000 543.961549999999990
1029.424199999999900 372.920439999999990
f: 89 tv: 0 nM: 9
704.250000000000000 724.345220000000040
668.913940000000030 751.139220000000020
627.195190000000030 780.976009999999970
578.205259999999950 816.725890000000050
811.713989999999970 704.994019999999980
975.069579999999970 709.280210000000010
1060.138899999999900 710.809510000000050
724.696109999999980 542.209039999999960
715.684939999999980 376.810970000000000
f: 89 tv: 1 nM: 9
1033.850700000000000 731.715640000000010
1061.228599999999900 760.802980000000050
1092.977300000000000 794.298710000000030
1131.946799999999900 834.976750000000040
1089.298200000000000 705.363219999999960
1233.608600000000000 701.840879999999970
1300.045699999999900 700.054260000000000
1020.043600000000000 543.956419999999980
1029.339600000000000 373.029850000000010
f: 90 tv: 0 nM: 9
704.762510000000020 724.497499999999950
668.749080000000050 751.419920000000050
627.280520000000020 780.790960000000040
577.998780000000010 816.658999999999990
811.953489999999990 705.313970000000040
975.129090000000020 709.250919999999950
1060.000000000000000 711.000000000000000
724.564030000000000 542.497930000000000
715.545110000000020 376.598360000000010
f: 90 tv: 1 nM: 9
1033.917099999999900 732.041439999999970
1061.079800000000000 760.906860000000050
1093.032099999999900 794.214720000000060
1131.675000000000000 834.930600000000030
1088.966799999999900 705.661500000000050
1233.700399999999900 701.888609999999970
1300.167600000000000 699.979429999999980
1020.634800000000000 543.886960000000040
1029.424199999999900 373.079560000000010
f: 91 tv: 0 nM: 9
704.047969999999960 724.246579999999990
668.846310000000020 750.698120000000020
627.323610000000030 781.218439999999990
578.268249999999970 816.608460000000040
811.873960000000010 705.176450000000050
975.074830000000020 709.118590000000040
1060.138200000000100 711.000000000000000
724.598690000000030 542.155700000000020
716.000000000000000 376.411220000000010
f: 91 tv: 1 nM: 9
1033.878999999999900 732.082210000000030
1061.046499999999900 760.977719999999980
1093.153800000000000 794.150629999999980
1132.037399999999900 834.971739999999950
1089.297900000000000 705.925539999999960
1233.700399999999900 701.888609999999970
1300.167600000000000 699.979429999999980
1020.081700000000000 543.918270000000010
1029.424199999999900 373.079560000000010
f: 92 tv: 0 nM: 9
704.710510000000000 725.033509999999980
668.828430000000030 750.940979999999970
627.260800000000020 781.039859999999980
578.145020000000050 816.626470000000040
811.929750000000010 705.086789999999950
975.315119999999980 709.670780000000040
1060.398400000000000 711.082030000000030
724.429499999999960 542.497859999999950
715.413019999999960 376.326079999999990
f: 92 tv: 1 nM: 9
1033.975300000000100 732.004459999999990
1060.885100000000000 760.288329999999970
1093.029199999999900 794.000000000000000
1132.186500000000000 834.931580000000050
1089.082400000000000 705.832459999999970
1233.532800000000000 701.840879999999970
1299.977500000000000 699.792109999999980
1020.414500000000000 543.958309999999980
1029.339600000000000 372.970149999999990
f: 93 tv: 0 nM: 9
704.326289999999970 724.361509999999950
668.818850000000000 750.960140000000020
627.311649999999990 781.027410000000030
578.180119999999990 816.627010000000040
812.000000000000000 705.182620000000040
975.320190000000030 709.693480000000020
1059.929799999999900 710.913210000000050
724.495670000000020 542.314640000000050
715.361080000000020 376.666659999999980
f: 93 tv: 1 nM: 9
1033.975300000000100 732.004459999999990
1061.210200000000000 761.007259999999970
1093.042400000000000 794.250790000000050
1132.093000000000100 834.986999999999970
1089.517499999999900 705.758730000000010
1233.700399999999900 701.888609999999970
1300.167600000000000 699.979429999999980
1020.567200000000000 543.827760000000010
1029.339600000000000 373.126860000000020
f: 94 tv: 0 nM: 9
704.299070000000030 724.630130000000010
669.028990000000020 750.884030000000050
627.150020000000040 781.259710000000040
578.214969999999990 816.620670000000020
812.041690000000020 705.217099999999960
975.261899999999970 709.914980000000010
1059.946300000000100 710.739690000000000
724.552490000000030 542.401250000000000
715.350400000000040 376.247860000000000
f: 94 tv: 1 nM: 9
1033.877300000000100 731.993039999999950
1060.968900000000100 760.930420000000030
1093.000000000000000 794.302609999999960
1132.294400000000000 834.994450000000030
1089.098999999999900 705.396060000000030
1233.679000000000100 701.550479999999990
1300.240000000000000 700.008550000000010
1020.531800000000000 543.959719999999950
1029.393900000000000 373.049260000000000
f: 95 tv: 0 nM: 9
704.324769999999940 724.455630000000040
668.892330000000020 751.016420000000040
627.156129999999960 781.144530000000030
578.249450000000020 816.609860000000030
812.070249999999990 705.243770000000040
975.193120000000020 709.855159999999960
1059.931200000000000 711.050600000000030
724.468510000000040 542.527280000000020
715.894350000000030 376.178409999999990
f: 95 tv: 1 nM: 9
1034.107199999999900 732.107120000000010
1061.132200000000000 760.960690000000000
1093.009600000000100 794.065489999999950
1132.185500000000000 835.058959999999960
1089.328700000000000 705.595890000000050
1233.564900000000100 701.890009999999960
1300.031300000000100 699.843750000000000
1020.413000000000000 543.881710000000000
1029.480700000000100 373.000000000000000
f: 96 tv: 0 nM: 9
704.707949999999980 724.500000000000000
668.753780000000010 750.958309999999980
627.286190000000030 781.167789999999970
578.127929999999990 816.627929999999990
812.000000000000000 705.000000000000000
975.187930000000050 709.859069999999970
1059.932000000000000 710.916020000000000
724.126219999999990 542.126219999999990
715.665160000000010 376.178890000000020
f: 96 tv: 1 nM: 9
1034.052500000000000 732.082210000000030
1061.106600000000100 760.878659999999970
1093.096299999999900 794.319889999999990
1131.687600000000000 835.142879999999990
1088.892000000000100 705.542730000000010
1233.781400000000100 701.773869999999990
1300.522300000000100 699.773869999999990
1020.470100000000000 543.880369999999970
1029.480700000000100 373.000000000000000
f: 97 tv: 0 nM: 9
704.762510000000020 724.497499999999950
668.909419999999950 750.920290000000020
627.219969999999990 781.086670000000030
578.230770000000010 816.684139999999960
811.944460000000050 705.089720000000060
975.220699999999970 709.827580000000010
1060.000000000000000 710.829290000000010
724.126219999999990 542.126219999999990
715.973690000000030 376.253600000000010
f: 97 tv: 1 nM: 9
1033.955200000000100 732.073120000000020
1060.887199999999900 760.890989999999990
1093.111500000000000 794.327999999999970
1132.026100000000000 835.101139999999990
1089.401000000000100 705.953129999999990
1233.780299999999900 701.800479999999990
1299.885299999999900 699.707639999999970
1020.000000000000000 543.912050000000020
1029.421900000000100 373.082029999999970
f: 98 tv: 0 nM: 9
704.704529999999980 724.968200000000020
668.874080000000050 750.987240000000040
627.225829999999970 781.299989999999980
578.120850000000020 816.639829999999960
811.832639999999970 705.160949999999960
975.114749999999960 709.679809999999970
1060.070200000000100 711.086789999999950
724.126219999999990 542.126219999999990
715.959719999999950 376.312810000000010
f: 98 tv: 1 nM: 9
1033.955200000000100 731.893860000000020
1061.264400000000000 761.019769999999990
1093.124100000000000 794.143310000000040
1132.026100000000000 835.101139999999990
1089.474700000000000 705.745419999999970
1233.656900000000000 701.936280000000010
1300.008499999999900 699.599429999999980
1020.515100000000000 543.920290000000020
1029.424199999999900 373.079560000000010
f: 99 tv: 0 nM: 9
704.762510000000020 724.497499999999950
668.731019999999940 751.272399999999950
627.329349999999980 781.143370000000000
578.551330000000010 816.689759999999980
811.946050000000010 705.155579999999990
975.213259999999990 709.765750000000030
1060.068000000000000 710.916020000000000
724.598690000000030 542.155700000000020
715.548639999999980 376.221250000000000
f: 99 tv: 1 nM: 9
1033.877300000000100 731.993039999999950
1061.261000000000000 760.903260000000050
1093.097000000000000 794.114870000000000
1131.646099999999900 835.087650000000050
1088.790500000000100 705.777469999999990
1233.656900000000000 701.936280000000010
1300.353499999999900 699.681519999999980
1020.414500000000000 543.958309999999980
1029.424199999999900 373.079560000000010
f: 100 tv: 0 nM: 9
704.782100000000010 725.135310000000000
668.943670000000000 751.017579999999950
627.130739999999950 781.284300000000030
578.477300000000010 816.715879999999970
811.938779999999950 705.238770000000050
975.071410000000010 709.721070000000050
1060.138200000000100 711.000000000000000
724.598690000000030 542.155700000000020
715.841609999999950 376.382360000000010
f: 100 tv: 1 nM: 9
1033.947300000000000 731.970220000000040
1061.290400000000100 760.944820000000050
1093.097000000000000 794.114870000000000
1132.012500000000000 834.943539999999980
1089.304599999999900 706.012700000000000
1233.700399999999900 701.888609999999970
1300.146199999999900 699.956120000000060
1020.265500000000000 543.938049999999980
1029.339600000000000 373.126860000000020
f: 101 tv: 0 nM: 9
704.396420000000030 724.792789999999970
668.957149999999960 751.025020000000040
627.303350000000020 781.003360000000040
578.120850000000020 816.639829999999960
812.000000000000000 705.170709999999990
975.077999999999970 709.716310000000020
1060.000000000000000 710.829290000000010
724.628780000000010 542.274660000000040
715.910830000000030 376.194819999999990
f: 101 tv: 1 nM: 9
1033.955200000000100 732.073120000000020
1061.081200000000100 760.867920000000030
1093.074699999999900 794.110410000000000
1132.041999999999900 834.964420000000020
1089.535800000000100 705.879459999999990
1233.688100000000100 701.750000000000000
1300.167600000000000 699.979429999999980
1020.515100000000000 543.920290000000020
1029.257300000000000 373.077209999999980
f: 102 tv: 0 nM: 9
704.377140000000050 725.058170000000020
668.810489999999960 750.985540000000010
627.277770000000030 780.790830000000030
578.127929999999990 816.627929999999990
811.971310000000020 705.217220000000000
975.172419999999990 709.388919999999980
1060.022200000000100 710.991880000000040
724.564030000000000 542.497930000000000
715.537479999999960 376.244509999999990
f: 102 tv: 1 nM: 9
1034.063100000000100 731.907780000000000
1061.083599999999900 760.575870000000010
1093.019800000000000 794.194089999999960
1131.968100000000000 834.849979999999960
1088.868300000000100 705.700010000000020
1233.634399999999900 701.450500000000030
1300.506000000000100 699.994019999999980
1020.470100000000000 543.880369999999970
1029.480700000000100 373.000000000000000
f: 103 tv: 0 nM: 9
704.324769999999940 724.455630000000040
668.957149999999960 751.025020000000040
627.217409999999970 781.035089999999970
578.039549999999960 816.646480000000000
812.058229999999980 705.477899999999980
975.063840000000030 709.624080000000050
1060.158100000000100 710.986139999999980
724.591490000000020 542.591490000000020
715.790769999999950 376.466950000000000
f: 103 tv: 1 nM: 9
1034.063100000000100 731.907780000000000
1060.954199999999900 760.797730000000000
1093.074699999999900 794.110410000000000
1132.106800000000000 834.920470000000020
1089.062500000000000 705.342530000000010
1233.719800000000100 701.502320000000050
1299.955600000000000 699.494450000000030
1020.515100000000000 543.920290000000020
1029.570300000000100 373.035160000000020
f: 104 tv: 0 nM: 9
704.324769999999940 724.455630000000040
668.583309999999980 750.683350000000020
627.196289999999980 781.035219999999980
578.127929999999990 816.627929999999990
812.114199999999980 705.303890000000020
975.114749999999960 709.693480000000020
1060.000000000000000 710.829290000000010
724.633969999999980 542.682009999999990
715.401309999999970 376.155700000000020
f: 104 tv: 1 nM: 9
1034.052500000000000 732.082210000000030
1060.880100000000100 760.896669999999970
1093.054300000000000 794.218870000000040
1132.424000000000000 835.025330000000050
1089.164199999999900 705.340699999999970
1233.700399999999900 701.888609999999970
1300.383399999999900 699.846620000000030
1020.551300000000000 543.961549999999990
1029.424199999999900 373.079560000000010
f: 105 tv: 0 nM: 9
704.324769999999940 724.455630000000040
668.652159999999980 750.836980000000040
627.176450000000050 780.950990000000050
578.201170000000050 816.650570000000020
811.960199999999990 705.278749999999950
975.110900000000020 709.744689999999990
1060.296100000000000 710.861509999999950
724.126219999999990 542.126219999999990
715.422730000000000 376.266079999999990
f: 105 tv: 1 nM: 9
1033.955200000000100 732.073120000000020
1061.017900000000100 760.780579999999990
1093.074699999999900 794.110410000000000
1131.880600000000000 834.966189999999980
1089.108899999999900 705.386110000000030
1233.750000000000000 701.750000000000000
1300.008300000000000 699.847229999999970
1020.515100000000000 543.997859999999950
1029.424199999999900 373.079560000000010
f: 106 tv: 0 nM: 9
704.386960000000040 724.991329999999950
668.699280000000040 750.929870000000050
627.196289999999980 781.035219999999980
578.294859999999970 816.684999999999950
812.000000000000000 705.182620000000040
974.969360000000050 709.629270000000020
1060.386400000000100 710.867430000000010
724.097719999999980 542.393190000000000
715.761480000000010 376.220180000000030
f: 106 tv: 1 nM: 9
1033.877300000000100 731.993039999999950
1060.949000000000100 760.896060000000030
1093.140599999999900 794.027159999999980
1132.000000000000000 835.000000000000000
1088.886800000000000 705.502619999999980
1233.700399999999900 701.888609999999970
1300.175900000000000 700.040100000000050
1020.000000000000000 543.912050000000020
1029.480700000000100 373.000000000000000
f: 107 tv: 0 nM: 9
704.400020000000040 724.717769999999970
668.688840000000030 750.865109999999960
627.257690000000030 781.044369999999960
578.148739999999980 816.676209999999970
811.960199999999990 705.278749999999950
974.920470000000020 709.310610000000000
1060.330200000000100 710.906489999999960
724.126219999999990 542.126219999999990
715.531489999999960 376.527310000000000
f: 107 tv: 1 nM: 9
1034.052200000000100 732.115909999999990
1061.290400000000100 760.908080000000040
1093.255500000000000 794.132389999999990
1132.052600000000000 835.003420000000010
1089.000000000000000 705.530939999999990
1233.538100000000000 701.400020000000040
1300.450700000000100 699.878299999999970
1020.069800000000000 543.955810000000040
1029.339600000000000 372.970149999999990
f: 108 tv: 0 nM: 9
704.474979999999960 724.470460000000000
668.587340000000040 751.220890000000050
627.410340000000020 781.106869999999960
578.340509999999990 816.587099999999960
812.026550000000040 705.436709999999950
975.189210000000000 709.987849999999980
1060.068000000000000 710.916020000000000
724.204219999999960 542.117370000000050
715.401309999999970 376.155700000000020
f: 108 tv: 1 nM: 9
1033.955200000000100 732.073120000000020
1061.055900000000100 760.891790000000010
1093.115500000000100 794.047850000000040
1131.685400000000100 834.991149999999950
1089.338400000000100 705.722229999999970
1233.656300000000100 701.697940000000020
1300.450700000000100 699.878299999999970
1020.044400000000000 543.955630000000040
1029.480700000000100 373.000000000000000
f: 109 tv: 0 nM: 9
704.447509999999970 724.468020000000020
668.848330000000030 750.940060000000020
627.410340000000020 781.106869999999960
578.414430000000040 816.472959999999940
811.924989999999980 705.262510000000020
975.192689999999970 709.661439999999970
1060.068000000000000 710.916020000000000
724.221739999999950 542.427609999999960
715.653140000000010 376.184689999999990
f: 109 tv: 1 nM: 9
1034.078400000000100 731.845640000000000
1061.142100000000000 760.695069999999990
1093.074699999999900 794.110410000000000
1131.837900000000000 835.110350000000040
1088.931300000000000 705.618100000000030
1233.688100000000100 701.863399999999960
1299.938799999999900 699.986689999999950
1020.157700000000000 543.914430000000040
1029.424199999999900 373.079560000000010
f: 110 tv: 0 nM: 9
704.762510000000020 724.497499999999950
668.922670000000040 750.998230000000040
627.450870000000010 781.225400000000040
578.391539999999960 816.649540000000000
811.944460000000050 705.089720000000060
975.021300000000000 709.489379999999980
1060.277100000000000 710.831419999999980
724.468510000000040 542.468510000000040
715.919800000000010 376.169800000000010
f: 110 tv: 1 nM: 9
1033.936300000000100 731.875000000000000
1061.336299999999900 760.742799999999990
1093.092200000000000 794.194089999999960
1132.202500000000100 835.046389999999970
1089.275400000000000 705.812810000000010
1233.683000000000000 701.807310000000030
1300.069300000000100 700.057249999999950
1020.069800000000000 543.955810000000040
1029.511600000000000 373.046139999999980
f: 111 tv: 0 nM: 9
704.424870000000060 724.643190000000000
668.874080000000050 750.987240000000040
627.134890000000040 781.016420000000040
578.197139999999990 816.559390000000010
811.944460000000050 705.089720000000060
974.891049999999950 709.367679999999950
1060.368300000000100 710.799620000000000
724.468510000000040 542.468510000000040
715.953859999999960 376.211149999999980
f: 111 tv: 1 nM: 9
1033.980499999999900 731.406489999999960
1061.203400000000100 760.800349999999980
1092.960600000000100 794.273010000000000
1132.230100000000000 835.028749999999950
1089.484899999999900 706.040219999999980
1233.502300000000100 701.450500000000030
1299.845100000000000 699.883180000000040
1020.506300000000000 543.921630000000050
1029.424199999999900 373.079560000000010
f: 112 tv: 0 nM: 9
704.435119999999980 724.468750000000000
668.809880000000020 750.841549999999980
627.265200000000050 781.008420000000000
578.337580000000000 816.796079999999960
811.944460000000050 705.089720000000060
975.195010000000020 709.836850000000030
1060.234400000000100 710.941410000000020
724.468510000000040 542.468510000000040
715.570429999999990 376.197720000000000
f: 112 tv: 1 nM: 9
1033.920800000000100 730.737610000000020
1061.203400000000100 760.800349999999980
1093.003300000000100 794.166690000000020
1131.859899999999900 834.997740000000020
1089.356100000000000 705.393860000000020
1233.700399999999900 701.888609999999970
1300.045699999999900 700.054260000000000
1020.552200000000000 543.804319999999960
1029.424199999999900 373.079560000000010
f: 113 tv: 0 nM: 9
704.334899999999950 724.396240000000030
668.681150000000000 750.960140000000020
627.725950000000010 781.122190000000050
578.429570000000010 816.670470000000020
811.873960000000010 705.176450000000050
975.082760000000010 709.715820000000010
1060.296100000000000 710.861509999999950
724.082580000000010 542.685240000000020
715.678220000000010 376.178249999999990
f: 113 tv: 1 nM: 9
1033.923800000000000 731.733340000000000
1061.123200000000000 760.865779999999970
1092.934199999999900 794.246700000000030
1131.657500000000000 835.014339999999950
1089.380200000000100 705.895809999999980
1233.868800000000000 701.720280000000000
1300.125000000000000 699.736080000000020
1020.552200000000000 543.804319999999960
1029.339600000000000 373.126860000000020
f: 114 tv: 0 nM: 9
704.212949999999980 724.347229999999970
668.688840000000030 750.865109999999960
627.125000000000000 780.902770000000030
578.306820000000020 816.602300000000010
811.976199999999950 705.177490000000030
975.080690000000000 709.332700000000050
1060.432100000000000 711.071720000000030
724.369630000000030 542.497859999999950
715.617129999999970 376.238740000000010
f: 114 tv: 1 nM: 9
1033.856199999999900 732.245599999999970
1061.214600000000000 761.083309999999980
1092.951299999999900 794.272699999999990
1131.964400000000100 835.006899999999970
1089.327299999999900 706.078549999999950
1233.757000000000100 701.307860000000010
1300.192299999999900 699.562130000000020
1020.470100000000000 543.880369999999970
1029.339600000000000 373.126860000000020
f: 115 tv: 0 nM: 9
704.376099999999950 724.588499999999950
668.621340000000030 750.713259999999990
627.412109999999980 781.365850000000020
578.202819999999970 816.555970000000000
812.070249999999990 705.086789999999950
975.111940000000000 709.339540000000060
1060.070200000000100 711.086789999999950
724.389829999999960 542.542360000000030
715.606810000000000 376.143190000000000
f: 115 tv: 1 nM: 9
1033.936600000000000 731.910830000000030
1061.331500000000000 760.764829999999960
1093.003300000000100 794.166690000000020
1132.076499999999900 834.946350000000050
1089.392000000000100 705.917109999999980
1233.633300000000000 701.361880000000040
1299.978599999999900 699.649409999999990
1020.451400000000000 543.840699999999970
1029.339600000000000 372.970149999999990
f: 116 tv: 0 nM: 9
704.324769999999940 724.380859999999980
668.804750000000010 750.801090000000040
627.236509999999950 781.074340000000010
578.291500000000040 816.519589999999990
812.000000000000000 705.000000000000000
975.156740000000010 709.496279999999960
1060.401100000000000 710.986449999999990
724.209039999999960 542.696109999999980
715.646849999999970 376.777769999999980
f: 116 tv: 1 nM: 9
1033.880600000000000 731.835569999999960
1061.192600000000100 760.801569999999970
1092.931800000000100 794.188290000000050
1132.069500000000100 834.905089999999970
1089.469400000000000 705.954100000000040
1233.780299999999900 701.800479999999990
1300.461100000000000 699.464050000000040
1020.414500000000000 543.958309999999980
1029.369400000000000 373.000000000000000
f: 117 tv: 0 nM: 9
704.606509999999960 724.870360000000010
668.547730000000000 750.452270000000000
627.260070000000040 781.125850000000010
578.180119999999990 816.627010000000040
811.976990000000000 704.991639999999960
975.208309999999980 709.280269999999970
1060.044900000000100 710.943359999999980
724.598690000000030 542.155700000000020
715.447810000000000 376.195650000000000
f: 117 tv: 1 nM: 9
1034.030800000000000 732.030700000000020
1060.969100000000000 760.197509999999970
1092.948699999999900 794.214720000000060
1131.952000000000000 834.881290000000040
1089.369799999999900 705.927059999999980
1233.780299999999900 701.800479999999990
1300.640599999999900 699.859379999999990
1020.470100000000000 543.880369999999970
1029.365399999999900 373.161530000000030
f: 118 tv: 0 nM: 9
704.594060000000010 724.832580000000010
668.874080000000050 750.987240000000040
627.286190000000030 781.167789999999970
578.312500000000000 816.381960000000050
812.000000000000000 705.000000000000000
975.082030000000030 709.421879999999990
1060.265599999999900 710.808589999999980
724.598690000000030 542.155700000000020
715.548639999999980 376.159299999999970
f: 118 tv: 1 nM: 9
1033.877300000000100 731.993039999999950
1060.954999999999900 760.098690000000030
1092.990200000000000 794.110410000000000
1132.000000000000000 835.000000000000000
1089.325200000000000 706.364069999999970
1233.750000000000000 701.750000000000000
1300.640599999999900 699.859379999999990
1020.588400000000000 543.846990000000010
1029.310500000000000 373.079560000000010
f: 119 tv: 0 nM: 9
704.643490000000040 724.833309999999980
668.694640000000050 751.173220000000010
627.342650000000050 781.020999999999960
578.286500000000050 816.535399999999980
812.126039999999990 705.176450000000050
975.126890000000000 709.339540000000060
1060.068000000000000 710.864010000000010
724.117370000000050 542.204219999999960
715.679809999999970 376.385960000000010
f: 119 tv: 1 nM: 9
1033.877300000000100 731.993039999999950
1060.901400000000000 760.054809999999970
1092.921000000000000 794.349849999999950
1131.854100000000000 834.974000000000050
1089.334200000000000 705.950010000000020
1233.608600000000000 701.840879999999970
1300.125000000000000 699.752809999999950
1020.551300000000000 543.961549999999990
1029.424199999999900 372.920439999999990
f: 120 tv: 0 nM: 9
704.784300000000030 725.044130000000000
668.909419999999950 751.021730000000050
627.121700000000030 781.029599999999960
578.127929999999990 816.627929999999990
812.104190000000020 705.258360000000040
975.049260000000000 709.166690000000020
1060.285400000000000 711.098880000000010
724.126219999999990 542.126219999999990
715.471310000000020 376.598360000000010
f: 120 tv: 1 nM: 9
1034.016800000000100 731.954349999999980
1060.985200000000100 759.845339999999960
1093.032099999999900 794.214720000000060
1131.805900000000100 835.016910000000050
1088.997800000000100 705.659909999999970
1233.643900000000000 701.610840000000050
1300.125000000000000 699.763919999999980
1020.173500000000000 543.933779999999960
1029.393900000000000 373.049260000000000
f: 121 tv: 0 nM: 9
704.954349999999980 724.454349999999980
668.874080000000050 750.987240000000040
627.188290000000050 781.110410000000000
578.402280000000020 816.538639999999990
811.944460000000050 705.089720000000060
975.291990000000060 709.525570000000020
1060.280999999999900 711.229919999999990
724.243290000000000 542.497740000000020
715.471310000000020 376.598360000000010
f: 121 tv: 1 nM: 9
1034.024200000000100 731.104860000000030
1061.028200000000000 760.043270000000010
1092.990200000000000 794.110410000000000
1131.890300000000000 834.946720000000030
1089.435500000000000 706.002560000000020
1233.691700000000100 701.453250000000030
1300.084700000000100 699.055539999999950
1020.433200000000100 543.997859999999950
1029.421900000000100 373.082029999999970
f: 122 tv: 0 nM: 9
704.762510000000020 724.497499999999950
668.738889999999970 750.831480000000060
627.273010000000000 781.180910000000040
578.454960000000030 816.560790000000000
811.944460000000050 705.089720000000060
975.117250000000010 710.027590000000030
1060.178500000000000 710.937260000000040
724.542659999999960 542.713439999999990
715.866940000000000 376.325679999999980
f: 122 tv: 1 nM: 9
1034.118199999999900 731.178589999999990
1061.239100000000000 761.050719999999960
1092.968499999999900 794.282349999999950
1131.831500000000000 834.977780000000050
1088.978000000000100 705.892699999999990
1233.700399999999900 701.888609999999970
1300.002600000000000 699.461369999999990
1020.684300000000000 543.887700000000000
1029.393900000000000 373.049260000000000
f: 123 tv: 0 nM: 9
704.758730000000010 724.532349999999950
668.738950000000050 750.911740000000010
627.288570000000050 781.557130000000030
578.386600000000040 816.597229999999970
811.944460000000050 705.089720000000060
975.202450000000000 709.684880000000020
1060.068199999999900 711.006039999999980
724.209039999999960 542.696109999999980
715.641660000000000 376.587490000000000
f: 123 tv: 1 nM: 9
1034.044799999999900 731.843259999999990
1061.003800000000000 761.015009999999960
1093.067100000000000 794.033570000000050
1131.971200000000000 834.986080000000020
1089.226799999999900 705.592589999999970
1233.794799999999900 701.790100000000050
1300.319800000000000 700.000000000000000
1020.567200000000000 543.827760000000010
1029.570300000000100 373.035160000000020
f: 124 tv: 0 nM: 9
704.322999999999980 724.862849999999980
668.830870000000000 751.000000000000000
627.282839999999960 781.448430000000030
578.444089999999960 816.731750000000030
812.000000000000000 705.000000000000000
975.089659999999980 709.896539999999960
1060.360700000000000 711.204219999999960
724.633969999999980 542.682009999999990
715.811339999999970 376.393190000000000
f: 124 tv: 1 nM: 9
1034.016800000000100 731.954349999999980
1061.126500000000100 760.913210000000050
1093.028800000000000 794.193300000000020
1131.756699999999900 834.977660000000010
1089.564900000000100 705.890009999999960
1233.719800000000100 701.502320000000050
1300.167600000000000 699.979429999999980
1020.470100000000000 543.880369999999970
1029.662700000000100 373.055540000000010
f: 125 tv: 0 nM: 9
704.169009999999960 724.465270000000030
668.874080000000050 750.987240000000040
627.232669999999980 781.171630000000050
578.444579999999970 816.691159999999970
812.000000000000000 705.000000000000000
975.069269999999960 709.961120000000050
1060.000000000000000 711.000000000000000
724.354370000000020 542.397830000000000
715.565119999999980 376.644960000000030
f: 125 tv: 1 nM: 9
1033.855499999999900 731.886229999999950
1061.108600000000000 760.739690000000000
1093.059199999999900 794.082210000000030
1132.078700000000000 834.959600000000020
1089.325399999999900 706.117920000000030
1233.788800000000000 701.953859999999960
1299.966400000000000 699.762569999999980
1020.044400000000000 543.955630000000040
1029.424199999999900 372.920439999999990
f: 126 tv: 0 nM: 9
704.250000000000000 724.345220000000040
668.695680000000040 750.778990000000020
627.121700000000030 781.029599999999960
578.360350000000040 816.623900000000050
811.944460000000050 705.089720000000060
975.234500000000030 709.896539999999960
1060.070300000000100 710.871089999999980
724.634639999999990 542.335450000000040
715.453980000000000 376.682009999999990
f: 126 tv: 1 nM: 9
1033.877300000000100 731.993039999999950
1061.108600000000000 760.837099999999960
1092.923100000000000 794.189089999999960
1131.747800000000100 834.917419999999990
1089.278299999999900 706.240540000000010
1233.780299999999900 701.800479999999990
1300.405299999999900 699.769229999999990
1020.000000000000000 544.000000000000000
1029.542400000000000 373.053830000000000
f: 127 tv: 0 nM: 9
704.306330000000000 724.729739999999990
668.811100000000010 750.654599999999960
627.196289999999980 781.035219999999980
578.251710000000000 816.714600000000020
811.979060000000000 705.202940000000010
975.272280000000020 709.864749999999960
1060.416600000000000 710.897699999999990
724.685240000000020 542.082580000000010
715.366030000000020 376.682009999999990
f: 127 tv: 1 nM: 9
1033.989000000000000 731.744509999999990
1061.173200000000000 760.669310000000000
1092.993300000000100 794.368230000000040
1131.691499999999900 834.982179999999970
1089.532800000000000 705.840879999999970
1233.766800000000100 701.521610000000010
1300.258300000000000 699.604370000000020
1020.044400000000000 543.955630000000040
1029.339600000000000 372.970149999999990
f: 128 tv: 0 nM: 9
704.117129999999970 724.576599999999980
668.838870000000040 750.879639999999990
627.031070000000000 780.630430000000050
578.213129999999980 816.538019999999960
811.904180000000000 705.491639999999960
975.291690000000020 709.841680000000000
1060.398400000000000 710.863280000000030
724.685240000000020 542.082580000000010
715.943909999999960 376.411220000000010
f: 128 tv: 1 nM: 9
1034.025799999999900 732.049070000000030
1061.005699999999900 760.801939999999950
1093.181499999999900 794.098750000000000
1132.000000000000000 834.947019999999950
1089.532800000000000 705.840879999999970
1233.670000000000100 701.840029999999960
1300.458100000000100 699.970029999999950
1020.044400000000000 543.955630000000040
1029.369400000000000 373.000000000000000
f: 129 tv: 0 nM: 9
704.324769999999940 724.455630000000040
668.680790000000000 751.022159999999990
627.230350000000040 780.976139999999990
578.308290000000060 816.655819999999950
811.944460000000050 705.089720000000060
975.302730000000000 709.955810000000040
1060.138799999999900 710.932680000000000
724.542050000000020 542.196900000000030
715.960199999999990 376.721250000000000
f: 129 tv: 1 nM: 9
1034.052500000000000 732.082210000000030
1060.896199999999900 760.922239999999990
1093.111500000000000 794.327999999999970
1132.000000000000000 834.947019999999950
1089.407600000000000 705.590029999999960
1233.688100000000100 701.750000000000000
1300.031300000000100 699.843750000000000
1020.647000000000000 544.000000000000000
1029.369400000000000 373.000000000000000
f: 130 tv: 0 nM: 9
704.259639999999990 724.283630000000020
668.874080000000050 750.987240000000040
627.097660000000020 780.978460000000040
578.204889999999980 816.676820000000020
811.906250000000000 705.293760000000020
975.114069999999970 710.026849999999970
1060.516800000000100 711.061580000000050
724.685240000000020 542.082580000000010
715.844299999999980 376.598689999999980
f: 130 tv: 1 nM: 9
1033.928200000000100 731.928220000000010
1061.017599999999900 760.634770000000000
1093.059199999999900 794.082210000000030
1131.725799999999900 834.905700000000020
1089.564900000000100 706.000000000000000
1233.600500000000000 701.814089999999960
1300.031300000000100 699.843750000000000
1020.043600000000000 543.956419999999980
1029.286700000000100 373.047790000000020
f: 131 tv: 0 nM: 9
704.381170000000000 724.863219999999960
668.874080000000050 750.987240000000040
627.179629999999970 781.132690000000030
578.213129999999980 816.538019999999960
812.072630000000000 705.269229999999990
975.262079999999970 710.041380000000000
1060.305499999999900 711.023800000000050
724.653379999999970 542.502070000000000
715.844299999999980 376.598689999999980
f: 131 tv: 1 nM: 9
1034.031099999999900 731.942570000000050
1060.908400000000000 760.751890000000000
1093.059199999999900 794.082210000000030
1132.190100000000000 834.808840000000030
1089.543799999999900 705.951050000000010
1233.789800000000000 701.927550000000000
1299.936200000000100 699.941649999999980
1020.088000000000000 544.000000000000000
1029.424199999999900 372.920439999999990
f: 132 tv: 0 nM: 9
704.276250000000000 724.812810000000010
668.757569999999990 750.912900000000040
627.109990000000040 780.926640000000020
578.256960000000050 816.534729999999970
812.126039999999990 705.176450000000050
975.203800000000000 709.303769999999990
1060.047399999999900 710.917730000000010
724.243290000000000 542.497740000000020
715.401309999999970 376.155700000000020
f: 132 tv: 1 nM: 9
1033.936300000000100 731.875000000000000
1061.002099999999900 759.959719999999950
1092.990200000000000 794.110410000000000
1132.039900000000000 834.870180000000000
1089.505100000000100 705.876949999999970
1233.788800000000000 701.953859999999960
1300.261500000000100 700.031619999999980
1020.044400000000000 543.955630000000040
1029.423000000000000 373.009400000000030
f: 133 tv: 0 nM: 9
704.910399999999980 725.061339999999970
668.790160000000010 750.958009999999940
627.286190000000030 781.167789999999970
578.180119999999990 816.627010000000040
812.000000000000000 705.182620000000040
975.219420000000010 709.665470000000030
1060.070200000000100 710.913210000000050
724.598690000000030 542.155700000000020
715.344669999999950 376.270199999999990
f: 133 tv: 1 nM: 9
1033.960100000000000 731.868529999999960
1061.142100000000000 760.695069999999990
1093.083000000000100 793.799989999999980
1131.960100000000000 834.957760000000010
1089.532800000000000 705.952030000000040
1233.700399999999900 701.888609999999970
1300.066000000000000 700.077580000000010
1020.535400000000000 543.924800000000000
1029.542400000000000 372.946170000000000
f: 134 tv: 0 nM: 9
704.324769999999940 724.455630000000040
668.815489999999950 751.090389999999960
627.196289999999980 781.035219999999980
578.393490000000040 816.660340000000020
812.000000000000000 705.000000000000000
975.101810000000000 709.594669999999950
1060.138200000000100 711.000000000000000
724.598690000000030 542.155700000000020
715.483340000000000 376.612489999999980
f: 134 tv: 1 nM: 9
1033.877300000000100 731.993039999999950
1060.926400000000100 760.821720000000030
1093.016100000000100 794.181640000000020
1132.168200000000100 834.972719999999980
1089.469400000000000 705.954100000000040
1233.700399999999900 701.888609999999970
1300.167600000000000 699.979429999999980
1020.459500000000000 543.923400000000020
1029.424199999999900 373.079560000000010
f: 135 tv: 0 nM: 9
704.248839999999970 724.379149999999980
669.007259999999970 750.971009999999980
627.286190000000030 781.167789999999970
578.201419999999980 816.620850000000020
812.000000000000000 705.000000000000000
975.122380000000020 709.807680000000000
1060.203099999999900 711.035160000000020
724.598690000000030 542.155700000000020
715.411010000000030 376.338990000000020
f: 135 tv: 1 nM: 9
1033.975300000000100 732.004459999999990
1061.142100000000000 760.695069999999990
1092.990200000000000 794.110410000000000
1131.774500000000000 834.872740000000020
1089.467000000000100 705.713200000000030
1233.685300000000100 701.466490000000020
1299.884600000000100 699.736269999999990
1020.562000000000000 543.884950000000000
1029.424199999999900 373.162870000000000
f: 136 tv: 0 nM: 9
704.306330000000000 724.729739999999990
668.867859999999950 750.971440000000030
627.210940000000050 781.109619999999950
578.338259999999990 816.808660000000030
812.016790000000010 705.176450000000050
975.050349999999980 709.779540000000000
1060.068000000000000 710.916020000000000
724.633969999999980 542.682009999999990
715.496030000000020 376.714290000000010
f: 136 tv: 1 nM: 9
1034.168200000000100 731.995480000000040
1061.341300000000000 760.218259999999990
1092.996799999999900 794.306879999999980
1131.853499999999900 834.941649999999980
1089.209200000000000 705.688779999999950
1233.844000000000100 701.610109999999960
1300.047600000000100 699.529779999999960
1020.328099999999900 543.908509999999980
1029.480700000000100 373.000000000000000
f: 137 tv: 0 nM: 9
704.831729999999990 724.942320000000000
668.874080000000050 750.987240000000040
627.236509999999950 781.074340000000010
578.374450000000020 816.856139999999980
811.959719999999950 704.968200000000020
975.258550000000010 709.943480000000020
1060.138200000000100 711.000000000000000
724.542659999999960 542.713439999999990
715.524170000000030 376.625000000000000
f: 137 tv: 1 nM: 9
1034.269500000000100 731.734799999999950
1061.066700000000100 760.866639999999960
1093.067100000000000 794.289120000000030
1132.011800000000000 834.884710000000040
1089.242700000000000 705.468139999999950
1233.915000000000000 701.765009999999960
1300.214199999999900 699.547609999999960
1020.470100000000000 543.880369999999970
1029.424199999999900 373.079560000000010
f: 138 tv: 0 nM: 9
704.283810000000020 724.652829999999990
668.790160000000010 750.925169999999980
627.270689999999950 780.922419999999990
578.142699999999990 816.678040000000010
811.958309999999980 705.151309999999970
975.143550000000000 709.846310000000020
1060.070200000000100 711.086789999999950
724.380430000000050 542.571720000000030
715.615050000000000 376.880949999999980
f: 138 tv: 1 nM: 9
1034.107199999999900 732.107120000000010
1060.887199999999900 760.928589999999990
1093.049199999999900 794.120599999999970
1131.783400000000000 834.860959999999980
1089.550400000000100 705.669740000000050
1233.590300000000100 701.502320000000050
1300.250000000000000 699.484919999999990
1020.088000000000000 544.000000000000000
1029.424199999999900 373.079560000000010
f: 139 tv: 0 nM: 9
704.213679999999950 724.674009999999950
668.833309999999980 750.945680000000040
627.236509999999950 781.074340000000010
578.030819999999950 816.502380000000020
811.769710000000030 705.242129999999970
975.250000000000000 709.250000000000000
1060.234400000000100 710.777339999999980
724.616940000000000 542.633060000000000
715.548639999999980 376.159299999999970
f: 139 tv: 1 nM: 9
1033.942600000000100 732.031129999999960
1061.096600000000100 760.861760000000000
1092.995100000000100 794.024170000000030
1132.250000000000000 834.889040000000020
1089.168899999999900 705.677919999999970
1233.673600000000100 701.307860000000010
1299.936200000000100 699.786129999999960
1020.414500000000000 543.958309999999980
1029.424199999999900 373.079560000000010
f: 140 tv: 0 nM: 9
704.377140000000050 725.058170000000020
668.875000000000000 750.915470000000030
627.270869999999950 781.101990000000000
578.213129999999980 816.538019999999960
812.016790000000010 705.176450000000050
975.126710000000000 709.414920000000050
1060.068000000000000 710.916020000000000
724.167360000000030 542.790280000000050
715.732610000000020 376.484770000000030
f: 140 tv: 1 nM: 9
1033.891699999999900 731.967710000000010
1061.221200000000000 760.829160000000000
1093.238300000000000 794.205630000000040
1131.819800000000000 834.914430000000040
1089.378999999999900 705.376710000000000
1233.780999999999900 701.652410000000030
1300.224500000000000 699.877870000000030
1020.452100000000000 544.000000000000000
1029.369400000000000 373.000000000000000
f: 141 tv: 0 nM: 9
704.132510000000020 724.722229999999970
668.738950000000050 750.911740000000010
627.276430000000000 780.815119999999980
578.180119999999990 816.633969999999980
812.000000000000000 705.000000000000000
975.166690000000020 709.455569999999970
1060.037100000000000 710.955079999999950
724.497930000000000 542.564030000000000
715.491269999999990 376.240169999999980
f: 141 tv: 1 nM: 9
1034.052500000000000 732.082210000000030
1061.271000000000000 760.861880000000040
1093.079999999999900 794.094060000000010
1131.756599999999900 835.018550000000000
1089.497800000000100 705.754329999999980
1233.744999999999900 701.934999999999950
1300.528299999999900 699.694949999999950
1020.634800000000000 543.886960000000040
1029.206500000000000 373.000000000000000
f: 142 tv: 0 nM: 9
704.324769999999940 724.455630000000040
668.794430000000030 750.938899999999990
627.361080000000020 780.553710000000020
578.373900000000050 816.623900000000050
812.032349999999950 705.303890000000020
975.126890000000000 709.339540000000060
1060.038299999999900 711.215699999999970
724.633969999999980 542.682009999999990
715.548639999999980 376.159299999999970
f: 142 tv: 1 nM: 9
1033.990500000000100 732.045470000000020
1061.271000000000000 760.861880000000040
1093.006500000000000 794.189089999999960
1131.763099999999900 834.978269999999950
1089.443700000000000 705.916690000000020
1233.780299999999900 701.800479999999990
1300.290500000000100 699.047119999999950
1020.730800000000000 543.927370000000000
1029.257300000000000 373.077209999999980
f: 143 tv: 0 nM: 9
704.558170000000020 724.381470000000040
669.026610000000010 751.001769999999960
627.315249999999990 780.601440000000030
578.202819999999970 816.555970000000000
811.912780000000000 705.378720000000040
975.146539999999960 709.254580000000030
1059.951399999999900 711.031129999999960
724.633969999999980 542.682009999999990
715.588679999999950 376.689509999999980
f: 143 tv: 1 nM: 9
1033.877300000000100 731.993039999999950
1061.114700000000100 760.829770000000050
1092.937500000000000 794.209349999999970
1131.924199999999900 834.960389999999960
1089.366700000000000 705.964110000000010
1233.786400000000000 701.773869999999990
1300.185400000000100 699.612370000000060
1020.452100000000000 544.000000000000000
1029.424199999999900 373.079560000000010
f: 144 tv: 0 nM: 9
704.522950000000040 724.467899999999990
668.794430000000030 750.938899999999990
627.494630000000030 780.598939999999970
578.114199999999980 816.651489999999970
811.856570000000030 705.272159999999990
975.172969999999960 709.635250000000040
1060.068199999999900 710.981930000000030
724.610410000000000 542.227300000000010
715.556460000000020 376.794339999999980
f: 144 tv: 1 nM: 9
1033.863900000000100 731.964780000000020
1061.017000000000100 760.660399999999980
1093.074699999999900 794.110410000000000
1132.028100000000000 835.025759999999990
1089.532800000000000 705.840879999999970
1233.838600000000000 701.379519999999960
1300.167600000000000 699.979429999999980
1020.451400000000000 543.840699999999970
1029.339600000000000 373.126860000000020
f: 145 tv: 0 nM: 9
704.486269999999990 724.385310000000000
668.794430000000030 750.938899999999990
627.358640000000040 780.572390000000040
578.127929999999990 816.627929999999990
811.598389999999990 705.282780000000000
975.142389999999980 709.778140000000010
1060.138200000000100 711.000000000000000
724.598690000000030 542.155700000000020
715.502070000000000 376.654969999999990
f: 145 tv: 1 nM: 9
1034.030800000000000 732.030700000000020
1061.299299999999900 760.883240000000000
1093.019800000000000 794.194089999999960
1132.122300000000000 834.967220000000000
1089.464099999999900 705.676939999999950
1233.723800000000000 701.561889999999950
1299.884600000000100 699.736269999999990
1020.414500000000000 543.958309999999980
1029.424199999999900 373.079560000000010
f: 146 tv: 0 nM: 9
704.684449999999970 724.934449999999970
668.646970000000010 750.643130000000040
627.327390000000040 780.667239999999990
578.378360000000040 816.576599999999980
811.928890000000020 705.403749999999950
975.155639999999950 709.943729999999960
1060.000000000000000 711.000000000000000
724.584110000000010 542.043210000000040
715.447810000000000 376.195650000000000
f: 146 tv: 1 nM: 9
1033.955200000000100 732.073120000000020
1061.273100000000100 760.809939999999980
1093.079999999999900 794.094060000000010
1131.949800000000100 834.983950000000050
1089.334200000000000 705.876340000000030
1233.576499999999900 701.903080000000050
1299.925000000000000 699.924989999999980
1020.414500000000000 543.958309999999980
1029.339600000000000 373.126860000000020
f: 147 tv: 0 nM: 9
704.137150000000020 724.712400000000000
668.732120000000010 750.885740000000060
627.208189999999950 781.081969999999960
578.233950000000050 816.619260000000050
812.072630000000000 705.350400000000040
975.390080000000010 709.843989999999960
1060.387800000000000 710.952450000000000
724.506290000000040 542.502070000000000
715.361080000000020 376.666659999999980
f: 147 tv: 1 nM: 9
1033.955200000000100 731.893860000000020
1061.311300000000100 760.750919999999950
1093.207600000000000 794.126160000000030
1132.223099999999900 834.942810000000010
1089.421300000000000 705.992370000000050
1233.590700000000000 701.674009999999950
1300.235100000000100 699.776790000000010
1020.207600000000000 543.935240000000020
1029.369400000000000 373.000000000000000
f: 148 tv: 0 nM: 9
704.740289999999960 724.711180000000010
668.886780000000040 751.062260000000040
627.286190000000030 781.167789999999970
578.201170000000050 816.657469999999990
811.983209999999990 705.176450000000050
975.164310000000000 709.954529999999980
1060.386400000000100 711.026489999999970
724.621890000000010 542.597110000000040
715.919800000000010 376.169800000000010
f: 148 tv: 1 nM: 9
1033.942600000000100 731.863650000000010
1061.203400000000100 760.800349999999980
1092.959499999999900 794.213380000000030
1132.041999999999900 834.925659999999990
1089.261999999999900 705.358150000000020
1233.654500000000100 701.855099999999990
1299.936300000000100 699.269589999999990
1020.080200000000000 543.830199999999990
1029.424199999999900 373.079560000000010
f: 149 tv: 0 nM: 9
704.763919999999980 725.064820000000050
668.602300000000010 750.954529999999980
627.028500000000010 780.907720000000040
578.326900000000020 816.661740000000010
811.903009999999990 705.122859999999950
975.169800000000010 709.557860000000010
1060.317100000000000 710.947750000000040
724.209039999999960 542.696109999999980
715.653140000000010 376.184689999999990
f: 149 tv: 1 nM: 9
1033.877300000000100 731.993039999999950
1061.142100000000000 760.581419999999980
1093.202399999999900 794.190190000000030
1132.188699999999900 835.087400000000000
1089.391200000000000 705.289369999999960
1233.651499999999900 701.723570000000000
1299.962199999999900 699.184330000000050
1020.393200000000000 543.856810000000000
1029.424199999999900 373.079560000000010
f: 150 tv: 0 nM: 9
704.362849999999980 725.035889999999990
668.824100000000040 751.064820000000050
627.097660000000020 780.978460000000040
578.288639999999990 816.645449999999980
811.886960000000040 705.365230000000000
975.000000000000000 709.718139999999950
1060.097400000000100 710.998169999999960
724.633969999999980 542.682009999999990
715.571170000000050 376.640260000000010
f: 150 tv: 1 nM: 9
1033.954999999999900 732.347660000000020
1061.157800000000000 760.699219999999970
1093.171399999999900 794.293639999999980
1132.212000000000000 834.958250000000020
1089.392499999999900 706.082520000000050
1233.662700000000100 701.412720000000040
1300.198400000000000 699.040769999999950
1020.393200000000000 543.856810000000000
1029.421900000000100 373.082029999999970
f: 151 tv: 0 nM: 9
704.322999999999980 724.862849999999980
668.616390000000020 750.875980000000030
627.196289999999980 781.035219999999980
578.357300000000010 816.711239999999980
811.960199999999990 705.278749999999950
975.161560000000010 709.365360000000010
1060.105100000000000 710.962279999999960
724.713439999999990 542.623960000000010
715.651610000000010 376.770510000000000
f: 151 tv: 1 nM: 9
1033.954999999999900 732.347660000000020
1061.281099999999900 760.879270000000020
1093.032099999999900 794.246830000000050
1132.212299999999900 835.056640000000020
1089.435500000000000 705.904660000000040
1233.469400000000000 701.862240000000040
1300.530999999999900 699.627320000000050
1020.414500000000000 543.958309999999980
1029.511600000000000 373.046139999999980
f: 152 tv: 0 nM: 9
704.557500000000000 725.101750000000040
668.701109999999970 750.892879999999990
627.240909999999990 781.153440000000050
578.256290000000040 816.717530000000010
811.766049999999950 705.013730000000010
975.000000000000000 710.000000000000000
1060.138200000000100 711.000000000000000
724.588560000000030 542.769710000000030
715.683350000000020 376.679170000000000
f: 152 tv: 1 nM: 9
1033.955800000000000 732.162780000000000
1061.123200000000000 760.718750000000000
1093.059199999999900 794.082210000000030
1131.760700000000000 834.932369999999990
1089.549299999999900 705.916259999999970
1233.670000000000100 701.840029999999960
1300.149200000000100 700.030399999999990
1020.497700000000000 543.881710000000000
1029.339600000000000 373.126860000000020
f: 153 tv: 0 nM: 9
704.529909999999970 725.269229999999990
668.643370000000000 750.852970000000030
627.326170000000050 781.206969999999960
578.391539999999960 816.649540000000000
812.000000000000000 705.182620000000040
975.044189999999960 709.812930000000050
1060.138200000000100 711.000000000000000
724.542659999999960 542.656489999999960
715.960199999999990 376.721250000000000
f: 153 tv: 1 nM: 9
1034.025799999999900 732.049070000000030
1061.183800000000000 760.328489999999990
1093.032099999999900 794.246830000000050
1132.117900000000000 834.973939999999970
1089.500000000000000 706.000000000000000
1233.656900000000000 701.936280000000010
1300.260000000000000 700.000000000000000
1020.497700000000000 543.881710000000000
1029.339600000000000 373.126860000000020
f: 154 tv: 0 nM: 9
704.550420000000030 724.392519999999990
668.903260000000050 751.016420000000040
627.253420000000010 781.112060000000040
578.183530000000020 816.789430000000040
811.846859999999990 705.054080000000000
975.073430000000030 709.779720000000000
1060.068000000000000 710.916020000000000
724.542659999999960 542.656489999999960
715.580510000000000 376.644070000000000
f: 154 tv: 1 nM: 9
1034.024400000000000 731.943909999999960
1061.032600000000000 760.804629999999970
1092.987200000000000 794.105770000000010
1131.741500000000100 834.927370000000000
1089.294300000000000 705.607669999999980
1233.567100000000000 701.863159999999990
1300.167600000000000 699.979429999999980
1020.470100000000000 543.957269999999990
1029.424199999999900 373.079560000000010
f: 155 tv: 0 nM: 9
704.324769999999940 724.455630000000040
669.010679999999980 751.112120000000000
627.335079999999950 780.721620000000030
578.247679999999950 816.691590000000020
812.000000000000000 705.182620000000040
975.258550000000010 709.809939999999980
1060.068000000000000 710.916020000000000
724.552490000000030 542.401250000000000
715.413019999999960 376.326079999999990
f: 155 tv: 1 nM: 9
1033.934800000000000 732.014459999999990
1061.157800000000000 760.699219999999970
1092.931800000000100 794.188290000000050
1131.681900000000000 834.894350000000030
1089.338999999999900 705.502380000000020
1233.576499999999900 701.790830000000030
1300.395400000000100 700.069759999999970
1020.369600000000000 543.917419999999990
1029.480700000000100 373.000000000000000
f: 156 tv: 0 nM: 9
704.762510000000020 724.497499999999950
668.753720000000040 750.816649999999980
627.081239999999980 781.065609999999990
578.536320000000050 816.633240000000000
812.000000000000000 705.182620000000040
975.297550000000000 709.892579999999950
1060.273799999999900 710.952390000000040
724.186950000000020 542.643490000000040
715.653140000000010 376.184689999999990
f: 156 tv: 1 nM: 9
1033.955899999999900 732.381039999999980
1060.892599999999900 760.781489999999960
1093.022899999999900 794.237730000000060
1131.602400000000000 834.890989999999990
1089.257000000000100 705.630859999999980
1233.700399999999900 701.888609999999970
1300.289800000000000 700.085199999999990
1020.452100000000000 544.000000000000000
1029.369400000000000 373.000000000000000
f: 157 tv: 0 nM: 9
704.844600000000010 725.245480000000040
668.830870000000000 750.966919999999960
627.172360000000030 781.653749999999950
578.326900000000020 816.639159999999950
812.000000000000000 705.182620000000040
975.347530000000010 709.773069999999960
1060.367199999999900 710.941410000000020
724.616940000000000 542.633060000000000
715.548639999999980 376.221250000000000
f: 157 tv: 1 nM: 9
1034.047200000000000 732.317570000000050
1061.022600000000000 760.624080000000050
1093.003200000000100 794.132929999999990
1131.849700000000000 834.957089999999990
1089.356100000000000 705.393860000000020
1233.608600000000000 701.840879999999970
1299.977500000000000 699.713499999999950
1020.080200000000000 543.830199999999990
1029.570300000000100 372.964839999999980
f: 158 tv: 0 nM: 9
704.683959999999960 724.853759999999970
668.951419999999980 750.940669999999950
627.240419999999970 781.539800000000010
578.514590000000000 816.700680000000030
812.000000000000000 705.182620000000040
975.302190000000000 709.539549999999960
1060.138200000000100 711.000000000000000
724.713439999999990 542.623960000000010
715.406920000000010 376.348480000000000
f: 158 tv: 1 nM: 9
1033.967000000000100 732.122619999999980
1061.034900000000100 760.744199999999980
1093.003200000000100 794.368159999999990
1131.827100000000000 835.007690000000030
1089.387800000000000 705.443909999999960
1233.780299999999900 701.800479999999990
1299.884600000000100 699.736269999999990
1020.105700000000000 543.830990000000040
1029.424199999999900 372.920439999999990
f: 159 tv: 0 nM: 9
704.269040000000020 724.545229999999950
668.874080000000050 750.892330000000020
627.165589999999950 781.315309999999950
578.447750000000040 816.593200000000020
812.048949999999990 705.259580000000030
975.204039999999960 709.641539999999960
1060.138200000000100 711.000000000000000
724.586429999999950 542.514400000000020
715.512269999999940 376.704929999999990
f: 159 tv: 1 nM: 9
1034.030500000000100 732.063290000000050
1060.954199999999900 760.797730000000000
1092.977300000000000 794.298710000000030
1132.342500000000000 834.963679999999950
1089.391200000000000 705.289369999999960
1233.719800000000100 701.502320000000050
1300.230100000000000 699.565370000000030
1020.035700000000000 543.873780000000010
1029.339600000000000 373.126860000000020
f: 160 tv: 0 nM: 9
704.762510000000020 724.497499999999950
668.951419999999980 750.893860000000020
627.134890000000040 781.016420000000040
578.519040000000020 816.680479999999990
812.070249999999990 705.086789999999950
975.290769999999950 709.836850000000030
1060.000000000000000 710.829290000000010
724.497930000000000 542.564030000000000
715.470339999999960 376.516939999999980
f: 160 tv: 1 nM: 9
1033.975300000000100 732.004459999999990
1060.926099999999900 760.755679999999980
1093.032099999999900 794.214720000000060
1132.017200000000000 834.949399999999970
1089.539800000000000 705.985050000000000
1233.700399999999900 701.888609999999970
1300.522300000000100 699.812069999999950
1020.000000000000000 544.000000000000000
1029.369400000000000 373.000000000000000
f: 161 tv: 0 nM: 9
704.210630000000040 724.854190000000020
668.783080000000040 750.852970000000030
627.069520000000010 781.129149999999980
578.376160000000030 816.587160000000040
812.055539999999950 705.089720000000060
975.222660000000020 709.432069999999950
1060.000000000000000 711.026309999999970
724.126769999999960 542.229680000000030
715.513310000000050 376.274319999999990
f: 161 tv: 1 nM: 9
1034.051899999999900 731.806580000000050
1061.112800000000100 760.541380000000000
1092.920900000000100 794.183530000000020
1132.252199999999900 834.948669999999990
1089.139200000000100 705.907230000000030
1233.700399999999900 701.888609999999970
1300.548100000000000 699.798099999999980
1020.035700000000000 543.873780000000010
1029.424199999999900 373.079560000000010
f: 162 tv: 0 nM: 9
704.464110000000010 725.158199999999970
668.658390000000050 751.051510000000010
627.286190000000030 781.167789999999970
578.498900000000050 816.676640000000020
811.944460000000050 705.089720000000060
975.106379999999940 709.773069999999960
1060.241900000000000 710.939510000000040
724.046140000000040 542.211180000000010
715.512269999999940 376.704929999999990
f: 162 tv: 1 nM: 9
1034.023700000000000 731.779599999999960
1061.211800000000000 760.578430000000030
1092.931800000000100 794.188290000000050
1132.064900000000100 834.883850000000050
1089.389600000000000 705.615170000000030
1233.684099999999900 701.397699999999990
1300.771600000000000 699.697509999999970
1020.598700000000000 543.844299999999980
1029.424199999999900 373.079560000000010
f: 163 tv: 0 nM: 9
704.784300000000030 725.044130000000000
668.712400000000000 750.971800000000030
627.276250000000000 780.926569999999970
578.340509999999990 816.587099999999960
811.958309999999980 705.217099999999960
975.180359999999950 710.001769999999960
1060.337299999999900 710.944460000000050
724.046140000000040 542.211180000000010
715.541690000000020 376.612489999999980
f: 163 tv: 1 nM: 9
1033.942600000000100 731.863650000000010
1061.220100000000000 760.905399999999990
1092.961499999999900 794.080140000000030
1132.048000000000000 834.881290000000040
1089.356100000000000 705.393860000000020
1233.700000000000000 701.361880000000040
1300.404800000000000 699.898800000000050
1020.035700000000000 543.873780000000010
1029.424199999999900 373.079560000000010
f: 164 tv: 0 nM: 9
704.344299999999980 724.923220000000010
668.874080000000050 751.082089999999990
627.196289999999980 781.035219999999980
578.178409999999990 816.692500000000000
812.161250000000000 705.355099999999990
975.125000000000000 709.766300000000000
1060.439900000000100 710.877929999999990
724.126219999999990 542.126219999999990
715.479490000000060 376.532780000000000
f: 164 tv: 1 nM: 9
1034.035200000000000 731.840389999999960
1061.142100000000000 760.581419999999980
1093.029199999999900 794.000000000000000
1131.937899999999900 834.963439999999990
1089.300999999999900 705.305849999999960
1233.673600000000100 701.307860000000010
1300.254200000000100 699.871520000000030
1020.634800000000000 543.886960000000040
1029.339600000000000 373.126860000000020
f: 165 tv: 0 nM: 9
704.252259999999980 724.765750000000030
668.862300000000000 750.916690000000020
627.368159999999990 781.066770000000020
578.268249999999970 816.608460000000040
811.950810000000050 705.356570000000030
975.202819999999970 709.863650000000010
1060.045300000000000 710.840580000000050
724.126219999999990 542.126219999999990
715.401309999999970 376.155700000000020
f: 165 tv: 1 nM: 9
1033.877300000000100 731.993039999999950
1061.027599999999900 760.762880000000000
1093.152200000000000 794.319889999999990
1132.214700000000000 834.922000000000030
1089.242700000000000 705.536740000000010
1233.766800000000100 701.521610000000010
1300.068400000000100 699.705259999999950
1020.730800000000000 543.833309999999980
1029.339600000000000 373.126860000000020
f: 166 tv: 0 nM: 9
704.386960000000040 724.991329999999950
668.579529999999980 750.500000000000000
627.227719999999980 781.166690000000020
578.398010000000000 816.613219999999960
811.976990000000000 704.991639999999960
975.153990000000020 709.780819999999950
1060.265599999999900 710.863280000000030
724.408080000000040 542.217470000000050
715.671079999999960 376.561399999999990
f: 166 tv: 1 nM: 9
1033.923500000000100 731.844479999999980
1060.954199999999900 760.797730000000000
1093.059199999999900 794.082210000000030
1132.241700000000000 834.991149999999950
1089.441300000000000 705.683099999999970
1233.709100000000000 701.358150000000020
1299.978499999999900 699.790340000000010
1020.567200000000000 543.827760000000010
1029.480700000000100 373.000000000000000
f: 167 tv: 0 nM: 9
704.366210000000020 724.923220000000010
668.652159999999980 750.836980000000040
627.273010000000000 781.180910000000040
578.378360000000040 816.576599999999980
811.799989999999980 705.062500000000000
975.166140000000040 709.610170000000040
1060.070200000000100 710.913210000000050
724.524229999999990 542.191649999999980
715.385620000000020 376.415250000000010
f: 167 tv: 1 nM: 9
1033.880100000000100 731.864259999999940
1060.945899999999900 760.815309999999950
1092.915900000000000 794.354370000000020
1132.288000000000000 835.033509999999980
1089.142499999999900 705.452509999999960
1233.688100000000100 701.750000000000000
1300.066000000000000 700.077580000000010
1020.730800000000000 543.927370000000000
1029.424199999999900 373.079560000000010
f: 168 tv: 0 nM: 9
704.212400000000000 724.668149999999970
668.652159999999980 750.836980000000040
627.286190000000030 781.167789999999970
578.421939999999950 816.544130000000000
811.826360000000020 705.087890000000020
975.071410000000010 709.772100000000020
1060.234400000000100 710.777339999999980
724.497740000000020 542.118290000000000
715.441529999999940 376.218630000000020
f: 168 tv: 1 nM: 9
1033.994799999999900 730.756530000000000
1061.095300000000000 760.829160000000000
1092.948699999999900 794.266049999999950
1132.391599999999900 835.148249999999960
1088.856299999999900 705.898929999999950
1233.709100000000000 701.358150000000020
1300.096600000000100 700.130679999999980
1020.647000000000000 544.000000000000000
1029.339600000000000 373.029850000000010
f: 169 tv: 0 nM: 9
704.252140000000050 724.868529999999960
668.732120000000010 750.792850000000040
627.121700000000030 781.029599999999960
578.340509999999990 816.587099999999960
812.000000000000000 705.182620000000040
974.957459999999970 709.581540000000020
1060.189800000000100 710.900390000000020
724.434880000000020 542.644959999999970
715.447810000000000 376.195650000000000
f: 169 tv: 1 nM: 9
1034.052200000000100 732.056820000000020
1061.210200000000000 760.971009999999980
1092.982800000000000 794.197509999999970
1132.325000000000000 835.038570000000050
1089.387800000000000 705.443909999999960
1233.684099999999900 701.397699999999990
1300.286100000000000 699.624270000000020
1020.369600000000000 543.917419999999990
1029.424199999999900 373.079560000000010
f: 170 tv: 0 nM: 9
704.342710000000010 724.429570000000010
668.833309999999980 750.851440000000030
627.208740000000030 781.106810000000000
578.268249999999970 816.590209999999960
812.000000000000000 705.182620000000040
974.884639999999990 709.807680000000000
1060.068000000000000 711.083980000000000
724.404480000000040 542.778440000000050
715.447810000000000 376.195650000000000
f: 170 tv: 1 nM: 9
1033.955200000000100 732.073120000000020
1061.452600000000100 760.843870000000040
1093.025300000000000 794.137209999999980
1131.991800000000000 834.905399999999990
1089.564699999999900 705.296879999999990
1233.794799999999900 701.412720000000040
1300.194900000000000 699.677980000000050
1020.043600000000000 543.956419999999980
1029.393900000000000 372.950740000000000
f: 171 tv: 0 nM: 9
704.269040000000020 724.545229999999950
668.894350000000030 750.941529999999940
627.219969999999990 781.086670000000030
578.481990000000000 816.804080000000000
812.000000000000000 705.182620000000040
974.917239999999990 709.464050000000040
1060.134399999999900 710.922910000000000
724.729190000000020 542.479190000000020
715.513310000000050 376.274319999999990
f: 171 tv: 1 nM: 9
1033.955200000000100 732.073120000000020
1061.482199999999900 760.857120000000010
1092.937500000000000 794.209349999999970
1132.087800000000000 834.904180000000000
1089.358600000000000 705.681820000000020
1233.780299999999900 701.800479999999990
1300.308100000000000 699.610469999999960
1020.452100000000000 544.060849999999960
1029.424199999999900 373.079560000000010
f: 172 tv: 0 nM: 9
704.431879999999980 724.757449999999950
668.794430000000030 750.938899999999990
627.286190000000030 781.167789999999970
578.396420000000030 816.646420000000030
812.047299999999950 705.090509999999990
974.927249999999960 709.729490000000060
1060.159900000000100 711.004029999999940
724.429200000000040 542.577270000000000
715.565489999999950 376.423580000000020
f: 172 tv: 1 nM: 9
1034.186400000000000 732.013609999999970
1060.911000000000100 760.713989999999970
1092.965200000000100 794.291140000000040
1132.229499999999900 834.761349999999990
1089.242800000000000 705.406250000000000
1233.871900000000100 701.734310000000050
1300.336200000000000 699.669560000000050
1020.088000000000000 544.000000000000000
1029.480700000000100 373.000000000000000
f: 173 tv: 0 nM: 9
704.792659999999960 724.673160000000050
668.794430000000030 750.938899999999990
627.219969999999990 781.086670000000030
578.479919999999990 816.553589999999990
812.000000000000000 705.000000000000000
975.014159999999950 709.496459999999960
1060.000000000000000 711.000000000000000
724.491520000000040 542.593200000000020
715.513310000000050 376.353970000000000
f: 173 tv: 1 nM: 9
1034.074499999999900 732.570190000000030
1061.141200000000000 761.042730000000010
1093.019800000000000 794.194089999999960
1132.305499999999900 834.814449999999970
1089.534100000000100 705.397699999999990
1233.770900000000000 701.784729999999970
1300.308100000000000 699.610469999999960
1020.304800000000000 543.936400000000050
1029.421900000000100 373.082029999999970
f: 174 tv: 0 nM: 9
704.267579999999950 724.448359999999980
668.646970000000010 750.643130000000040
627.196289999999980 781.035219999999980
578.464780000000020 816.724669999999950
812.120239999999970 705.627870000000030
975.295960000000040 709.384220000000030
1060.037100000000000 711.044920000000050
724.434880000000020 542.644959999999970
715.580510000000000 376.644070000000000
f: 174 tv: 1 nM: 9
1034.048299999999900 732.124450000000020
1061.134600000000100 760.881899999999970
1092.977300000000000 794.298710000000030
1132.142800000000100 834.919920000000050
1089.361500000000000 705.617370000000050
1233.585700000000100 701.502320000000050
1299.915800000000000 699.790769999999950
1020.088000000000000 544.000000000000000
1029.480700000000100 373.000000000000000
f: 175 tv: 0 nM: 9
704.346859999999990 724.954960000000030
668.686100000000010 750.907900000000040
627.216919999999960 781.005070000000050
578.411439999999970 816.617740000000030
812.072630000000000 705.269229999999990
975.161560000000010 709.365360000000010
1060.038299999999900 711.046389999999970
724.527280000000020 542.468510000000040
715.633360000000040 376.504180000000020
f: 175 tv: 1 nM: 9
1034.052500000000000 732.082210000000030
1061.261000000000000 760.936159999999970
1092.886999999999900 794.428350000000020
1132.165500000000100 835.077880000000050
1089.019299999999900 705.510679999999980
1233.674000000000000 701.413019999999960
1299.986200000000100 699.701659999999950
1020.077600000000000 543.920110000000020
1029.421900000000100 373.082029999999970
f: 176 tv: 0 nM: 9
704.728880000000000 724.472660000000020
668.695979999999960 750.419980000000010
627.236509999999950 781.074340000000010
578.263180000000030 816.678469999999950
811.929750000000010 705.086789999999950
975.126890000000000 709.339540000000060
1060.408899999999900 710.947689999999970
724.497930000000000 542.564030000000000
715.892699999999990 376.633060000000000
f: 176 tv: 1 nM: 9
1034.052500000000000 732.082210000000030
1061.088500000000100 760.824709999999980
1092.977300000000000 794.298710000000030
1132.256699999999900 835.057189999999990
1089.165299999999900 706.074399999999970
1233.592900000000100 701.345149999999990
1300.244099999999900 699.608830000000010
1020.000000000000000 543.912050000000020
1029.570300000000100 372.964839999999980
f: 177 tv: 0 nM: 9
704.687810000000010 724.416259999999970
668.618770000000040 750.410399999999980
627.432189999999990 781.050839999999990
578.070429999999990 816.683099999999970
812.000000000000000 705.182620000000040
975.259770000000000 709.282900000000040
1060.037100000000000 711.044920000000050
724.598690000000030 542.155700000000020
715.919430000000030 376.272519999999990
f: 177 tv: 1 nM: 9
1034.081200000000100 732.444460000000050
1061.128700000000000 760.878659999999970
1093.121799999999900 793.945500000000040
1132.125000000000000 834.974119999999970
1089.356100000000000 706.488219999999960
1233.741700000000000 701.919430000000030
1299.884600000000100 699.736269999999990
1020.552200000000000 543.804319999999960
1029.365399999999900 373.161530000000030
f: 178 tv: 0 nM: 9
704.670780000000040 724.601499999999990
668.753780000000010 751.041690000000020
627.316829999999980 781.229370000000020
578.286380000000010 816.672730000000000
811.927370000000000 705.269229999999990
975.205199999999990 709.123110000000000
1060.367199999999900 710.941410000000020
724.524599999999960 542.663940000000030
716.063049999999980 376.621609999999980
f: 178 tv: 1 nM: 9
1034.004500000000000 732.282780000000000
1060.972199999999900 760.817869999999970
1092.996699999999900 794.086909999999990
1131.643800000000100 835.033199999999970
1089.390699999999900 705.388370000000010
1233.666600000000000 701.771420000000030
1300.385700000000000 699.879639999999990
1020.470100000000000 543.880369999999970
1029.424199999999900 373.079560000000010
f: 179 tv: 0 nM: 9
704.367070000000010 724.892389999999980
668.752989999999950 750.473880000000010
627.243100000000030 780.843079999999990
578.336000000000010 816.598389999999990
812.126039999999990 705.176450000000050
975.104919999999990 709.440550000000030
1060.408899999999900 710.947689999999970
724.552490000000030 542.607120000000010
716.039800000000010 376.721250000000000
f: 179 tv: 1 nM: 9
1034.027800000000100 731.016660000000000
1061.083000000000100 760.979249999999980
1092.976699999999900 794.280030000000010
1131.716799999999900 834.992370000000050
1089.483199999999900 705.560119999999980
1233.656900000000000 701.936280000000010
1300.261500000000100 699.882200000000010
1020.000000000000000 543.912050000000020
1029.424199999999900 373.079560000000010
f: 180 tv: 0 nM: 9
704.392330000000020 724.437810000000010
668.731199999999940 750.746219999999990
627.046450000000050 780.754820000000000
578.289250000000040 816.613590000000040
812.055539999999950 705.089720000000060
975.182130000000030 709.817869999999970
1060.408899999999900 710.947689999999970
724.586120000000050 542.468510000000040
715.615050000000000 376.880949999999980
f: 180 tv: 1 nM: 9
1034.073100000000100 731.955199999999990
1061.053500000000000 760.904599999999960
1093.072400000000000 794.220400000000040
1131.920900000000100 835.092899999999990
1089.004400000000000 705.944460000000050
1233.700399999999900 701.888609999999970
1300.522300000000100 699.818480000000020
1020.000000000000000 543.912050000000020
1029.365399999999900 373.161530000000030
f: 181 tv: 0 nM: 9
704.331239999999980 725.106260000000020
668.848330000000030 750.940060000000020
627.286190000000030 781.167789999999970
578.300230000000060 816.673220000000010
812.055539999999950 705.089720000000060
975.098939999999970 709.689210000000000
1060.457600000000000 710.946170000000050
724.591490000000020 542.591490000000020
715.502259999999980 376.118319999999980
f: 181 tv: 1 nM: 9
1034.025599999999900 731.906979999999980
1061.261000000000000 760.805179999999950
1093.122200000000000 794.097719999999980
1132.000000000000000 835.019350000000030
1089.415500000000100 705.367550000000050
1233.728800000000100 701.412720000000040
1300.010299999999900 699.346919999999950
1020.470100000000000 543.880369999999970
1029.369400000000000 373.000000000000000
f: 182 tv: 0 nM: 9
704.243590000000040 724.935910000000040
668.874080000000050 750.987240000000040
627.188290000000050 781.110410000000000
578.417419999999990 816.699520000000010
812.053949999999990 705.180479999999990
975.018310000000040 709.426759999999940
1060.326900000000000 710.946170000000050
724.655330000000050 542.321289999999980
715.811339999999970 376.393190000000000
f: 182 tv: 1 nM: 9
1033.927400000000000 732.965820000000010
1061.147800000000000 760.910579999999980
1093.016200000000000 794.188290000000050
1132.090899999999900 834.909120000000030
1089.387800000000000 705.443909999999960
1233.608600000000000 701.840879999999970
1299.884600000000100 699.736269999999990
1020.433200000000100 543.920290000000020
1029.511600000000000 373.115389999999990
f: 183 tv: 0 nM: 9
704.240850000000020 724.369260000000050
668.794430000000030 750.938899999999990
627.326170000000050 781.206969999999960
578.397460000000020 816.620970000000060
812.072630000000000 705.269229999999990
975.074830000000020 709.551019999999990
1060.234400000000100 710.941410000000020
724.598690000000030 542.155700000000020
715.861080000000020 376.245360000000010
f: 183 tv: 1 nM: 9
1033.847500000000100 732.325129999999940
1060.954199999999900 760.797730000000000
1093.055200000000000 793.993529999999960
1132.055100000000000 834.923580000000020
1089.324800000000100 705.626710000000000
1233.561300000000100 701.674009999999950
1300.160200000000000 700.025269999999980
1020.489000000000000 543.883789999999980
1029.570300000000100 372.964839999999980
f: 184 tv: 0 nM: 9
704.324769999999940 724.455630000000040
668.909419999999950 751.021730000000050
627.194269999999960 781.455439999999950
578.300230000000060 816.673220000000010
812.070249999999990 705.086789999999950
975.030639999999950 709.629270000000020
1060.257599999999900 711.026489999999970
724.587340000000040 542.187739999999960
715.888919999999980 376.245360000000010
f: 184 tv: 1 nM: 9
1034.071799999999900 731.993039999999950
1061.046499999999900 760.977719999999980
1093.044900000000100 794.028869999999980
1132.019800000000000 834.938539999999990
1088.848500000000100 705.621219999999990
1233.662700000000100 701.412720000000040
1300.261500000000100 700.031619999999980
1020.567200000000000 543.920169999999980
1029.424199999999900 373.079560000000010
f: 185 tv: 0 nM: 9
704.324769999999940 724.455630000000040
668.874080000000050 750.987240000000040
627.257320000000050 781.229609999999980
578.180119999999990 816.627010000000040
811.945860000000040 705.258360000000040
975.045470000000020 709.912600000000000
1060.068000000000000 710.916020000000000
724.588560000000030 542.769710000000030
715.919800000000010 376.169800000000010
f: 185 tv: 1 nM: 9
1034.030800000000000 732.030700000000020
1060.896199999999900 760.922239999999990
1093.025100000000100 794.223150000000030
1132.064900000000100 835.063779999999950
1089.272500000000000 705.691469999999980
1233.574499999999900 701.358150000000020
1300.240000000000000 700.008550000000010
1020.612300000000000 543.959719999999950
1029.424199999999900 372.920439999999990
f: 186 tv: 0 nM: 9
704.398620000000050 724.456239999999980
668.844910000000030 751.045589999999950
627.153009999999990 781.394350000000030
578.265689999999950 816.684449999999970
812.055539999999950 705.089720000000060
974.963619999999990 709.503659999999970
1060.084599999999900 711.188480000000030
724.591490000000020 542.591490000000020
715.885800000000020 376.696109999999980
f: 186 tv: 1 nM: 9
1033.863900000000100 731.964780000000020
1060.878999999999900 760.924189999999950
1093.119899999999900 794.206599999999980
1132.082500000000000 835.053160000000050
1089.388500000000000 705.981869999999960
1233.679000000000100 701.468139999999950
1300.509000000000000 699.924260000000000
1020.612300000000000 543.959719999999950
1029.286700000000100 373.047790000000020
f: 187 tv: 0 nM: 9
704.334899999999950 724.396240000000030
668.794430000000030 751.124080000000050
627.181519999999980 781.369450000000030
578.381960000000050 816.618039999999950
812.000000000000000 705.547850000000040
975.008670000000050 709.661439999999970
1059.929699999999900 710.917969999999970
724.598690000000030 542.155700000000020
715.551640000000020 376.688019999999990
f: 187 tv: 1 nM: 9
1033.942600000000100 732.045470000000020
1061.123200000000000 760.869569999999950
1093.050400000000100 794.282349999999950
1132.134399999999900 834.947750000000040
1089.210000000000000 705.672180000000030
1233.688100000000100 701.750000000000000
1300.167600000000000 699.979429999999980
1020.369600000000000 543.917419999999990
1029.339600000000000 373.126860000000020
f: 188 tv: 0 nM: 9
704.147219999999950 724.492979999999990
668.833309999999980 750.945680000000040
627.136539999999970 781.172670000000040
578.150210000000020 816.556330000000000
812.000000000000000 705.782780000000000
974.967099999999960 709.754329999999980
1060.068000000000000 710.916020000000000
724.682009999999990 542.633969999999980
715.402159999999980 376.380429999999990
f: 188 tv: 1 nM: 9
1033.848099999999900 732.049070000000030
1061.063200000000100 760.693480000000020
1092.977300000000000 794.298710000000030
1132.250500000000100 834.964050000000040
1089.431599999999900 705.450500000000030
1233.700399999999900 701.888609999999970
1300.167600000000000 699.979429999999980
1020.407300000000000 543.959039999999960
1029.393900000000000 373.049260000000000
f: 189 tv: 0 nM: 9
704.307310000000030 724.591739999999960
668.833309999999980 750.945680000000040
627.196289999999980 781.035219999999980
578.188229999999980 816.775269999999980
811.956789999999960 705.415889999999990
975.150390000000020 709.719180000000050
1059.929799999999900 710.913210000000050
724.497740000000020 542.118290000000000
715.543639999999980 376.777769999999980
f: 189 tv: 1 nM: 9
1033.990500000000100 731.863650000000010
1061.041500000000000 760.837520000000040
1093.074699999999900 794.110410000000000
1131.871799999999900 834.971369999999980
1089.353599999999900 705.691469999999980
1233.656900000000000 701.936280000000010
1299.939300000000000 700.011539999999970
1020.451400000000000 543.840699999999970
1029.286700000000100 373.047790000000020
f: 190 tv: 0 nM: 9
704.371579999999990 724.977049999999960
668.961239999999980 750.704770000000050
627.286190000000030 781.167789999999970
578.228939999999970 816.724299999999970
812.072630000000000 705.269229999999990
975.052609999999960 709.225590000000010
1060.000000000000000 711.000000000000000
724.591490000000020 542.591490000000020
715.927370000000000 376.730770000000010
f: 190 tv: 1 nM: 9
1033.947300000000000 731.970220000000040
1060.970000000000000 760.714290000000010
1092.990200000000000 794.162349999999950
1131.789100000000000 834.983520000000000
1089.323900000000100 705.433350000000020
1233.649500000000000 701.658869999999980
1300.167600000000000 699.979429999999980
1020.407300000000000 543.959039999999960
1029.365399999999900 373.161530000000030
f: 191 tv: 0 nM: 9
704.323240000000060 724.488399999999960
668.738950000000050 750.911740000000010
627.209470000000010 780.983089999999950
578.273249999999960 816.717470000000050
812.000000000000000 705.182620000000040
974.956180000000020 709.510930000000030
1060.068000000000000 710.916020000000000
724.552490000000030 542.401250000000000
715.556460000000020 376.794339999999980
f: 191 tv: 1 nM: 9
1033.877300000000100 731.993039999999950
1061.180900000000100 760.443599999999950
1092.934199999999900 794.246700000000030
1132.000000000000000 834.947019999999950
1089.271600000000000 705.420650000000020
1233.765000000000100 701.914980000000010
1300.261500000000100 700.031619999999980
1020.169800000000000 543.919800000000010
1029.369400000000000 373.000000000000000
f: 192 tv: 0 nM: 9
704.763919999999980 725.064820000000050
668.863650000000010 750.564390000000000
627.236509999999950 781.074340000000010
578.378360000000040 816.608089999999950
811.993709999999960 705.179930000000010
975.594479999999980 709.480289999999970
1059.932000000000000 711.083980000000000
724.119810000000030 542.278810000000020
715.413879999999950 376.384459999999990
f: 192 tv: 1 nM: 9
1033.877300000000100 731.993039999999950
1061.003800000000000 760.599240000000010
1092.968499999999900 794.190370000000030
1132.205099999999900 834.882259999999970
1089.425800000000000 705.782169999999950
1233.700399999999900 701.888609999999970
1300.455899999999900 699.805050000000050
1020.598700000000000 543.844299999999980
1029.424199999999900 373.079560000000010
f: 193 tv: 0 nM: 9
704.429200000000040 724.856139999999980
668.694460000000050 750.972229999999970
627.341189999999980 781.212830000000050
578.233950000000050 816.619260000000050
811.903009999999990 705.122859999999950
975.315309999999950 709.438419999999950
1060.530299999999900 710.859860000000030
724.118290000000000 542.497740000000020
715.401309999999970 376.155700000000020
f: 193 tv: 1 nM: 9
1034.011500000000100 732.341739999999960
1061.049600000000100 760.759519999999950
1093.032099999999900 794.214720000000060
1131.931200000000000 834.866940000000000
1089.406099999999900 705.819820000000050
1233.744999999999900 701.934999999999950
1300.310999999999900 699.841490000000020
1020.044400000000000 544.044369999999960
1029.424199999999900 373.079560000000010
f: 194 tv: 0 nM: 9
704.858520000000000 725.080199999999990
668.951419999999980 750.940669999999950
627.237179999999970 781.010250000000040
578.391539999999960 816.697509999999970
811.946289999999980 705.260310000000000
975.125919999999950 709.651060000000030
1060.138200000000100 711.000000000000000
724.598690000000030 542.155700000000020
715.466490000000020 376.234379999999990
f: 194 tv: 1 nM: 9
1034.126199999999900 731.799499999999970
1061.096600000000100 760.861760000000000
1092.965200000000100 794.754329999999980
1131.722800000000000 834.963439999999990
1089.140300000000000 705.619869999999990
1233.915000000000000 702.085019999999990
1300.317399999999900 699.877259999999980
1020.122100000000000 543.949280000000040
1029.424199999999900 373.079560000000010
f: 195 tv: 0 nM: 9
705.015009999999960 724.960019999999990
668.892879999999990 750.610900000000020
627.097660000000020 780.978460000000040
578.180119999999990 816.627010000000040
812.000000000000000 705.182620000000040
975.111509999999950 709.874080000000050
1060.068000000000000 711.083980000000000
724.557680000000000 542.301270000000050
715.447810000000000 376.195650000000000
f: 195 tv: 1 nM: 9
1034.016800000000100 731.954349999999980
1061.352200000000000 760.728089999999950
1093.114700000000100 794.198359999999980
1131.703500000000100 834.854000000000040
1089.265400000000000 705.514220000000020
1233.844000000000100 701.472470000000040
1300.453700000000000 699.657410000000030
1020.044400000000000 543.955630000000040
1029.286700000000100 372.952209999999980
f: 196 tv: 0 nM: 9
704.938049999999980 725.263730000000010
668.869379999999980 750.679080000000000
627.049070000000030 780.666140000000040
578.495480000000040 816.664430000000040
811.737610000000020 705.274779999999960
975.032349999999950 709.802190000000000
1060.234400000000100 710.980469999999970
724.491089999999990 542.142209999999980
715.919800000000010 376.169800000000010
f: 196 tv: 1 nM: 9
1034.107199999999900 732.107120000000010
1061.316700000000100 760.846310000000020
1093.042600000000000 794.198359999999980
1132.048000000000000 834.881290000000040
1089.334200000000000 705.950010000000020
1233.615200000000000 701.551450000000050
1299.912800000000100 700.209290000000010
1020.470100000000000 543.880369999999970
1029.147099999999900 373.077209999999980
f: 197 tv: 0 nM: 9
704.442810000000010 725.163149999999970
668.757510000000020 750.911680000000050
627.286190000000030 781.167789999999970
578.424319999999970 816.674319999999970
812.000000000000000 705.182620000000040
975.223570000000000 709.494689999999990
1060.305499999999900 711.103150000000030
724.484559999999990 542.191649999999980
715.919800000000010 376.169800000000010
f: 197 tv: 1 nM: 9
1034.107199999999900 732.107120000000010
1061.194800000000000 760.841919999999960
1093.083400000000000 794.054499999999960
1131.906500000000100 834.912050000000020
1089.334200000000000 705.876340000000030
1233.438699999999900 701.615170000000030
1300.272500000000000 700.030880000000020
1020.164400000000000 544.006840000000010
1029.286700000000100 373.047790000000020
f: 198 tv: 0 nM: 9
704.528009999999990 725.157349999999950
668.874080000000050 750.987240000000040
627.136539999999970 781.172670000000040
578.306820000000020 816.677249999999960
811.908320000000000 705.087520000000040
975.066040000000040 709.398190000000000
1060.265599999999900 711.082030000000030
724.117370000000050 542.204219999999960
715.451599999999980 376.625000000000000
f: 198 tv: 1 nM: 9
1033.975300000000100 732.004459999999990
1061.246300000000000 760.790470000000030
1093.195899999999900 793.990599999999970
1132.139600000000000 834.978939999999970
1089.334200000000000 705.976319999999990
1233.529700000000000 701.732669999999980
1300.100600000000000 699.899480000000040
1020.310200000000000 543.935240000000020
1029.480700000000100 373.000000000000000
f: 199 tv: 0 nM: 9
704.377140000000050 725.058170000000020
668.874080000000050 750.987240000000040
627.094969999999990 781.078309999999990
578.288639999999990 816.645449999999980
812.000000000000000 705.182620000000040
975.079529999999980 709.424260000000000
1060.000000000000000 711.000000000000000
724.136169999999990 542.488830000000010
715.451599999999980 376.625000000000000
f: 199 tv: 1 nM: 9
1033.975300000000100 732.004459999999990
1061.231299999999900 760.731319999999980
1093.056300000000000 794.234379999999990
1131.991299999999900 835.028140000000010
1089.435500000000000 705.904660000000040
1233.611100000000100 701.753600000000010
1300.261500000000100 700.031619999999980
1020.515100000000000 543.997859999999950
1029.570300000000100 373.035160000000020
f: 200 tv: 0 nM: 9
704.716980000000040 725.165100000000050
668.970149999999990 751.122799999999980
627.233340000000000 781.073359999999980
578.364140000000020 816.517150000000020
812.000000000000000 705.182620000000040
975.168519999999940 709.309259999999990
1060.089600000000000 710.912349999999950
724.613950000000050 542.367070000000010
715.560359999999950 376.426730000000020
f: 200 tv: 1 nM: 9
1034.028399999999900 732.427980000000050
1061.315100000000000 760.837710000000020
1093.106299999999900 794.228579999999970
1132.234999999999900 835.002200000000020
1089.531300000000100 705.560119999999980
1233.788800000000000 701.953859999999960
1300.261500000000100 700.031619999999980
1020.414500000000000 544.041690000000020
1029.424199999999900 372.920439999999990
f: 201 tv: 0 nM: 9
704.322999999999980 724.862849999999980
668.961909999999990 751.271610000000010
627.196289999999980 781.035219999999980
578.463989999999970 816.745480000000040
812.055539999999950 705.089720000000060
975.107120000000010 709.265009999999960
1060.068000000000000 710.916020000000000
724.584110000000010 541.956789999999960
715.900880000000030 376.533050000000000
f: 201 tv: 1 nM: 9
1033.980200000000000 731.891110000000030
1061.148100000000100 760.958499999999960
1092.951299999999900 794.272699999999990
1132.258900000000000 834.973209999999990
1089.593499999999900 705.500000000000000
1233.788800000000000 701.808229999999980
1300.167600000000000 699.979429999999980
1020.414500000000000 543.958309999999980
1029.339600000000000 373.126860000000020
f: 202 tv: 0 nM: 9
704.656860000000050 724.867679999999950
668.775570000000020 750.939759999999980
627.263240000000000 780.965209999999960
578.408999999999990 816.643980000000060
812.055539999999950 705.089720000000060
975.062500000000000 709.132320000000050
1060.138200000000100 711.000000000000000
724.706360000000020 542.587279999999960
715.447810000000000 376.195650000000000
f: 202 tv: 1 nM: 9
1033.917500000000000 731.955199999999990
1061.125500000000100 760.898869999999990
1092.965200000000100 794.291140000000040
1132.030900000000000 834.913570000000050
1089.397500000000000 705.537479999999960
1233.576499999999900 701.790830000000030
1300.548100000000000 699.798099999999980
1020.515100000000000 543.920290000000020
1029.286700000000100 373.047790000000020
f: 203 tv: 0 nM: 9
704.763919999999980 725.064820000000050
668.833309999999980 750.945680000000040
627.124149999999990 780.812930000000050
578.269959999999970 816.646910000000050
812.055539999999950 705.089720000000060
975.120540000000010 709.865230000000000
1060.326900000000000 710.784610000000040
724.714290000000010 542.503969999999980
715.447810000000000 376.195650000000000
f: 203 tv: 1 nM: 9
1034.114000000000000 731.967470000000050
1060.988400000000000 760.682189999999990
1093.074699999999900 794.110410000000000
1131.842900000000100 835.035279999999940
1089.312500000000000 705.602480000000010
1233.626199999999900 701.888609999999970
1300.385700000000000 699.657410000000030
1020.612300000000000 543.959719999999950
1029.286700000000100 373.047790000000020
f: 204 tv: 0 nM: 9
704.698120000000020 724.966980000000040
668.910709999999990 750.900020000000040
627.195190000000030 780.976009999999970
578.175899999999960 816.574100000000040
812.000000000000000 705.272159999999990
975.000000000000000 709.882749999999990
1060.386400000000100 711.026489999999970
724.823669999999990 542.587220000000000
715.451599999999980 376.625000000000000
f: 204 tv: 1 nM: 9
1034.019900000000000 731.692500000000000
1061.168799999999900 760.002200000000020
1093.022700000000000 794.272699999999990
1131.785000000000100 835.083309999999980
1089.390599999999900 705.947940000000020
1233.700399999999900 701.888609999999970
1300.261500000000100 700.031619999999980
1020.452100000000000 543.939150000000040
1029.424199999999900 373.079560000000010
f: 205 tv: 0 nM: 9
705.063049999999980 724.738770000000050
668.788019999999960 750.495970000000060
627.195190000000030 780.976009999999970
578.184330000000050 816.640560000000050
811.804629999999970 705.191159999999970
975.045470000000020 709.912600000000000
1060.473900000000000 711.044800000000010
724.713439999999990 542.623960000000010
715.512269999999940 376.704929999999990
f: 205 tv: 1 nM: 9
1033.955200000000100 732.073120000000020
1060.959599999999900 760.640380000000050
1093.021199999999900 794.318599999999950
1131.818199999999900 834.919620000000010
1089.622200000000000 705.407230000000030
1233.608600000000000 701.840879999999970
1300.240000000000000 700.008550000000010
1020.369600000000000 543.917419999999990
1029.424199999999900 373.079560000000010
f: 206 tv: 0 nM: 9
704.818179999999980 724.505070000000050
668.765380000000050 750.630800000000020
627.233340000000000 781.073359999999980
578.288450000000010 816.657230000000030
811.861570000000030 705.101260000000020
974.807680000000000 709.807680000000000
1060.337800000000000 710.914120000000030
724.664610000000040 542.591490000000020
715.361080000000020 376.579380000000010
f: 206 tv: 1 nM: 9
1033.863900000000100 731.964780000000020
1061.003700000000000 760.788879999999950
1093.137300000000100 794.289120000000030
1131.804100000000100 834.994569999999950
1089.393100000000000 705.479060000000000
1233.564100000000100 701.916259999999970
1300.548100000000000 699.798099999999980
1020.089600000000000 543.919800000000010
1029.339600000000000 373.126860000000020
f: 207 tv: 0 nM: 9
704.691339999999970 724.380130000000010
668.715640000000010 751.089230000000040
627.233340000000000 781.073359999999980
578.092409999999970 816.751710000000000
811.983209999999990 705.176450000000050
975.155819999999950 709.720890000000050
1060.227300000000000 710.981080000000020
724.598690000000030 542.155700000000020
715.361080000000020 376.666659999999980
f: 207 tv: 1 nM: 9
1033.928200000000100 731.740109999999960
1061.168500000000000 760.794430000000030
1093.019800000000000 794.194089999999960
1132.000000000000000 834.947019999999950
1089.477100000000100 705.495419999999970
1233.471900000000000 701.443909999999960
1300.214199999999900 699.547609999999960
1020.414500000000000 543.958309999999980
1029.339600000000000 373.126860000000020
f: 208 tv: 0 nM: 9
704.647219999999950 724.871520000000030
668.727300000000010 750.784120000000030
627.196289999999980 781.035219999999980
578.233340000000000 816.731019999999940
812.126039999999990 705.176450000000050
975.077210000000040 709.147029999999970
1060.661100000000000 711.042599999999990
724.598690000000030 542.155700000000020
715.330630000000040 376.576599999999980
f: 208 tv: 1 nM: 9
1033.747699999999900 732.205630000000040
1061.338900000000000 760.764829999999960
1093.074699999999900 794.110410000000000
1131.868300000000100 834.901790000000010
1089.242700000000000 705.399540000000000
1233.684099999999900 701.397699999999990
1300.110500000000000 700.116269999999990
1020.612300000000000 543.959719999999950
1029.286700000000100 373.047790000000020
f: 209 tv: 0 nM: 9
704.731810000000000 725.040889999999990
668.874080000000050 750.987240000000040
627.196289999999980 781.035219999999980
578.274480000000040 816.836000000000010
812.070249999999990 705.086789999999950
974.978700000000000 709.567379999999960
1060.426600000000000 710.881589999999960
724.598690000000030 542.155700000000020
715.408509999999980 376.591459999999980
f: 209 tv: 1 nM: 9
1033.975500000000000 732.037960000000000
1061.128099999999900 760.148379999999970
1093.029199999999900 794.000000000000000
1132.046300000000000 834.936100000000010
1089.377700000000000 705.750000000000000
1233.766800000000100 701.521610000000010
1300.364499999999900 699.936770000000020
1020.612300000000000 543.959719999999950
1029.393900000000000 372.950740000000000
f: 210 tv: 0 nM: 9
704.532169999999950 724.967830000000050
668.753720000000040 750.816649999999980
627.097660000000020 780.978460000000040
578.103269999999950 816.714600000000020
811.927370000000000 705.072630000000000
975.208309999999980 709.181820000000020
1060.490500000000100 710.990480000000050
724.591490000000020 542.591490000000020
715.590509999999990 376.599150000000010
f: 210 tv: 1 nM: 9
1033.975300000000100 732.004459999999990
1061.453199999999900 760.010130000000000
1093.074699999999900 794.110410000000000
1132.078400000000100 835.092040000000000
1089.424000000000000 705.458499999999960
1233.709100000000000 701.723570000000000
1300.575900000000000 699.860779999999980
1020.612300000000000 543.959719999999950
1029.480700000000100 373.000000000000000
f: 211 tv: 0 nM: 9
705.149480000000040 724.541259999999970
668.707089999999990 750.908570000000050
627.308779999999960 780.991210000000020
578.183530000000020 816.716490000000020
811.917419999999990 705.314759999999980
975.077999999999970 709.609919999999990
1060.138200000000100 711.000000000000000
724.209960000000020 542.645020000000050
715.608340000000000 376.679170000000000
f: 211 tv: 1 nM: 9
1033.837299999999900 731.959349999999970
1061.095100000000000 760.755620000000020
1093.032099999999900 794.214720000000060
1132.294400000000000 834.994450000000030
1089.563100000000100 705.563049999999980
1233.781400000000100 701.829160000000000
1300.549100000000000 699.705510000000000
1020.551300000000000 543.961549999999990
1029.369400000000000 373.000000000000000
f: 212 tv: 0 nM: 9
704.265930000000030 724.906370000000040
668.569340000000010 751.062069999999950
627.146240000000030 780.972779999999940
578.029540000000000 816.624080000000050
811.804989999999980 705.180479999999990
975.106379999999940 709.595760000000040
1060.367199999999900 710.941410000000020
724.671510000000010 542.531010000000040
715.350400000000040 376.247860000000000
f: 212 tv: 1 nM: 9
1033.975500000000000 731.979919999999990
1061.339500000000000 760.887449999999940
1092.937500000000000 794.209349999999970
1131.968800000000100 834.973389999999990
1088.868300000000100 706.002690000000030
1233.780299999999900 701.800479999999990
1300.564599999999900 699.709659999999990
1020.515400000000000 543.844299999999980
1029.542400000000000 373.000000000000000
f: 213 tv: 0 nM: 9
705.363399999999960 724.518069999999970
668.742489999999980 751.099609999999980
627.262209999999980 780.940550000000030
578.213129999999980 816.556460000000020
811.983209999999990 705.176450000000050
975.198610000000030 709.773069999999960
1060.473900000000000 710.820920000000000
724.685240000000020 542.082580000000010
715.413019999999960 376.326079999999990
f: 213 tv: 1 nM: 9
1033.975300000000100 732.004459999999990
1061.361600000000000 760.865289999999960
1092.948699999999900 794.214720000000060
1131.648700000000000 834.915219999999980
1089.422399999999900 705.577700000000050
1233.780299999999900 701.800479999999990
1300.168600000000000 699.623600000000010
1020.506300000000000 543.921630000000050
1029.339600000000000 373.126860000000020
f: 214 tv: 0 nM: 9
705.307310000000030 724.949520000000010
668.830870000000000 751.000000000000000
627.151979999999980 781.236940000000000
578.318790000000040 816.766049999999950
811.873960000000010 705.176450000000050
974.864439999999950 709.221620000000030
1060.386400000000100 710.867430000000010
724.647519999999990 542.540960000000040
715.387079999999970 376.576599999999980
f: 214 tv: 1 nM: 9
1033.975300000000100 732.004459999999990
1061.427700000000000 760.868529999999960
1093.032099999999900 794.214720000000060
1131.970100000000000 834.886049999999950
1089.469400000000000 705.862240000000040
1233.794799999999900 701.412720000000040
1299.915800000000000 699.790769999999950
1020.489000000000000 543.883789999999980
1029.424199999999900 373.079560000000010
f: 215 tv: 0 nM: 9
705.109799999999950 724.464969999999990
668.818850000000000 750.960140000000020
627.197689999999970 781.003299999999970
578.214969999999990 816.595400000000040
811.873960000000010 705.176450000000050
974.835270000000040 709.028749999999950
1060.045800000000100 710.908390000000050
724.209039999999960 542.696109999999980
715.406250000000000 376.753910000000020
f: 215 tv: 1 nM: 9
1034.036000000000100 731.973570000000000
1061.344800000000100 760.921510000000010
1092.965200000000100 794.291140000000040
1132.004400000000000 834.926019999999990
1089.387800000000000 705.359799999999950
1233.766800000000100 701.521610000000010
1300.105100000000000 699.690370000000030
1020.535400000000000 543.924800000000000
1029.286700000000100 373.047790000000020
f: 216 tv: 0 nM: 9
704.949039999999970 724.385930000000030
668.922670000000040 751.091739999999960
627.188290000000050 781.110410000000000
578.149289999999950 816.665529999999990
811.944460000000050 705.089720000000060
974.917969999999970 708.953129999999990
1059.931800000000100 710.981930000000030
724.209039999999960 542.696109999999980
715.376039999999990 376.713410000000010
f: 216 tv: 1 nM: 9
1033.940599999999900 731.970280000000000
1061.386000000000000 760.875000000000000
1093.032099999999900 794.214720000000060
1132.004500000000000 834.937620000000040
1089.302600000000000 705.771910000000050
1233.691000000000000 701.610840000000050
1300.222199999999900 699.628659999999970
1020.088000000000000 544.000000000000000
1029.553000000000100 373.079560000000010
f: 217 tv: 0 nM: 9
704.415960000000040 725.066339999999970
668.830870000000000 750.966919999999960
627.163210000000050 780.893490000000040
578.587769999999980 816.743349999999960
811.927370000000000 705.269229999999990
975.000000000000000 709.085820000000010
1059.958400000000000 710.911250000000000
724.527280000000020 542.670169999999980
715.366030000000020 376.754000000000020
f: 217 tv: 1 nM: 9
1034.063100000000100 731.907780000000000
1061.383300000000000 760.849979999999960
1092.910300000000000 794.375000000000000
1131.921599999999900 834.960199999999990
1089.000000000000000 705.803409999999990
1233.691000000000000 701.610840000000050
1300.272700000000000 699.574889999999980
1020.535400000000000 543.924800000000000
1029.480700000000100 373.000000000000000
f: 218 tv: 0 nM: 9
704.762510000000020 724.497499999999950
668.768490000000040 750.794430000000030
627.097660000000020 780.978460000000040
578.569210000000000 816.658509999999980
811.886960000000040 705.365230000000000
975.066280000000010 709.229190000000020
1060.021600000000000 710.927190000000000
724.112610000000020 542.441469999999980
715.453129999999990 376.800779999999970
f: 218 tv: 1 nM: 9
1033.937300000000100 732.144170000000030
1061.398200000000100 760.998169999999960
1092.892800000000100 794.350649999999970
1131.807700000000100 834.958859999999960
1089.261999999999900 705.290889999999990
1233.684099999999900 701.397699999999990
1300.314300000000000 699.682860000000010
1020.470100000000000 543.880369999999970
1029.496200000000000 373.156709999999980
f: 219 tv: 0 nM: 9
704.250000000000000 724.345220000000040
668.617190000000050 750.628910000000020
627.089110000000010 781.001650000000040
578.127929999999990 816.627929999999990
812.000000000000000 705.182620000000040
975.302550000000000 709.563419999999950
1060.378800000000000 710.882569999999990
724.369630000000030 542.497859999999950
715.320309999999950 376.753910000000020
f: 219 tv: 1 nM: 9
1034.052500000000000 731.908689999999980
1061.386000000000000 760.875000000000000
1092.910300000000000 794.375000000000000
1132.114700000000100 834.930970000000000
1089.267800000000100 705.517879999999990
1233.688100000000100 701.750000000000000
1300.303600000000000 699.660709999999990
1020.000000000000000 543.912050000000020
1029.369400000000000 373.000000000000000
f: 220 tv: 0 nM: 9
704.391910000000050 724.729739999999990
668.898130000000040 750.724060000000010
627.187320000000000 781.058530000000020
578.357790000000020 816.665160000000010
811.944460000000050 705.089720000000060
974.970149999999990 709.227600000000050
1060.221800000000000 710.931879999999980
724.682009999999990 542.546020000000000
715.365360000000010 376.838469999999970
f: 220 tv: 1 nM: 9
1034.132900000000100 731.876099999999950
1061.184000000000000 760.609680000000030
1093.042600000000000 794.231139999999980
1131.987400000000000 834.973629999999960
1088.945700000000000 705.673890000000030
1233.700399999999900 701.888609999999970
1300.398200000000100 699.622740000000020
1020.612300000000000 543.866520000000040
1029.339600000000000 373.029850000000010
f: 221 tv: 0 nM: 9
704.332580000000010 724.488399999999960
668.786250000000000 750.929380000000040
627.182860000000010 781.048639999999980
578.306820000000020 816.625000000000000
811.927370000000000 705.072630000000000
975.137939999999960 709.243290000000000
1060.000000000000000 711.000000000000000
724.696109999999980 542.114199999999980
715.365360000000010 376.838469999999970
f: 221 tv: 1 nM: 9
1034.078400000000100 731.845640000000000
1061.228599999999900 760.561339999999970
1092.998399999999900 794.132690000000030
1132.009299999999900 834.937810000000010
1089.086100000000000 705.762820000000030
1233.750000000000000 701.750000000000000
1300.640599999999900 699.859379999999990
1020.515100000000000 543.920290000000020
1029.365399999999900 373.161530000000030
f: 222 tv: 0 nM: 9
704.324769999999940 724.455630000000040
668.874019999999970 750.570860000000040
627.236509999999950 781.074340000000010
578.378360000000040 816.608089999999950
811.885800000000020 705.303890000000020
975.299260000000000 709.737240000000040
1060.326900000000000 710.946170000000050
724.155700000000020 542.598690000000030
715.513310000000050 376.274319999999990
f: 222 tv: 1 nM: 9
1034.134600000000100 731.884639999999990
1061.322500000000000 760.652159999999980
1093.080700000000000 794.121830000000050
1132.138400000000000 834.855829999999970
1088.987300000000000 705.370540000000010
1233.672100000000000 701.252380000000020
1299.978599999999900 699.762020000000010
1020.552200000000000 543.804319999999960
1029.424199999999900 373.079560000000010
f: 223 tv: 0 nM: 9
704.233950000000050 724.628420000000010
668.753839999999970 750.638490000000050
627.154779999999960 780.937069999999950
578.159970000000040 816.627070000000000
811.946289999999980 705.260310000000000
975.293400000000020 709.855900000000020
1060.503800000000000 711.000000000000000
724.209039999999960 542.696109999999980
715.447810000000000 376.195650000000000
f: 223 tv: 1 nM: 9
1034.051800000000000 731.876830000000040
1061.284200000000100 760.717710000000010
1093.099999999999900 794.352359999999980
1132.075800000000100 834.960389999999960
1089.164199999999900 705.291690000000020
1233.588700000000000 701.098150000000030
1300.261500000000100 700.031619999999980
1020.612300000000000 543.959719999999950
1029.511600000000000 373.115389999999990
f: 224 tv: 0 nM: 9
704.136780000000040 724.235840000000050
668.922670000000040 750.998230000000040
627.083070000000020 781.214290000000010
578.317139999999990 816.766169999999990
812.000000000000000 705.170709999999990
975.189210000000000 709.897579999999950
1060.340600000000000 711.068909999999960
724.114199999999980 542.696109999999980
715.653140000000010 376.184689999999990
f: 224 tv: 1 nM: 9
1033.908400000000000 731.720280000000000
1061.355200000000000 760.554499999999960
1093.025599999999900 794.371830000000050
1132.361300000000000 835.042599999999990
1089.340700000000000 705.615170000000030
1233.673600000000100 701.307860000000010
1300.134299999999900 699.817139999999990
1020.567200000000000 543.920169999999980
1029.339600000000000 373.126860000000020
f: 225 tv: 0 nM: 9
704.486269999999990 724.412839999999960
668.686580000000050 750.988830000000010
627.097660000000020 780.978460000000040
578.259459999999990 816.573120000000020
812.070249999999990 705.086789999999950
975.106379999999940 709.851070000000050
1060.233500000000000 711.130369999999970
724.100460000000000 542.596070000000050
715.790100000000050 376.176879999999980
f: 225 tv: 1 nM: 9
1033.936300000000100 731.875000000000000
1061.000000000000000 760.822080000000030
1093.027200000000000 794.203549999999950
1132.042700000000000 834.955019999999990
1089.271199999999900 705.393860000000020
1233.672100000000000 701.252380000000020
1300.334400000000000 699.537780000000000
1020.612300000000000 543.866520000000040
1029.423000000000000 373.077060000000020
f: 226 tv: 0 nM: 9
704.182369999999990 724.527889999999960
668.562990000000010 750.604979999999950
626.953800000000000 781.113889999999970
578.286500000000050 816.535399999999980
812.000000000000000 705.000000000000000
975.000000000000000 709.718139999999950
1060.340600000000000 711.068909999999960
724.644040000000020 542.381350000000000
715.548639999999980 376.159299999999970
f: 226 tv: 1 nM: 9
1033.965300000000100 732.000000000000000
1060.972199999999900 760.929380000000040
1093.044900000000100 794.028869999999980
1132.228000000000100 834.921810000000050
1089.323900000000100 705.433350000000020
1233.688100000000100 701.750000000000000
1299.978499999999900 699.790340000000010
1020.310200000000000 543.935240000000020
1029.424199999999900 373.079560000000010
f: 227 tv: 0 nM: 9
704.153140000000010 724.540529999999990
668.627809999999950 750.646300000000000
627.121700000000030 781.029599999999960
578.449100000000040 816.604190000000020
811.904239999999960 704.927670000000030
975.030639999999950 709.629270000000020
1060.234400000000100 710.941410000000020
724.685240000000020 542.082580000000010
715.651610000000010 376.770510000000000
f: 227 tv: 1 nM: 9
1034.007200000000000 732.057980000000040
1060.954199999999900 760.912230000000020
1092.990200000000000 794.110410000000000
1132.327800000000000 835.058899999999990
1089.356100000000000 705.393860000000020
1233.634399999999900 701.450500000000030
1299.978599999999900 699.762020000000010
1019.955600000000000 543.955630000000040
1029.393900000000000 373.049260000000000
f: 228 tv: 0 nM: 9
704.165889999999990 724.259339999999950
668.814449999999970 750.544920000000050
627.232539999999970 781.114619999999950
578.430790000000000 816.593750000000000
812.055539999999950 704.910279999999940
975.000000000000000 709.538999999999990
1060.070200000000100 711.086789999999950
724.123230000000040 542.255800000000020
715.700810000000050 376.893430000000020
f: 228 tv: 1 nM: 9
1034.036499999999900 730.918519999999940
1061.034200000000100 760.861210000000030
1092.948699999999900 794.214720000000060
1131.865600000000100 835.127809999999950
1089.261999999999900 705.358150000000020
1233.608600000000000 701.840879999999970
1300.031300000000100 699.843750000000000
1020.044400000000000 543.955630000000040
1029.257300000000000 373.077209999999980
f: 229 tv: 0 nM: 9
704.129940000000030 724.845820000000000
668.895319999999970 750.290709999999990
627.219969999999990 781.086670000000030
578.204100000000040 816.726750000000040
812.000000000000000 705.000000000000000
975.046749999999970 709.723020000000020
1060.416600000000000 710.965879999999970
724.685240000000020 542.082580000000010
715.554690000000050 376.800779999999970
f: 229 tv: 1 nM: 9
1034.064200000000000 731.077509999999960
1061.316700000000100 760.846310000000020
1093.000000000000000 794.302609999999960
1132.203400000000100 835.065550000000030
1088.933700000000000 705.408140000000000
1233.700399999999900 701.888609999999970
1300.385700000000000 699.879639999999990
1020.497700000000000 543.881710000000000
1029.480700000000100 373.000000000000000
f: 230 tv: 0 nM: 9
704.267460000000030 724.516300000000000
668.811029999999960 750.330690000000000
627.121700000000030 781.029599999999960
578.096800000000030 816.698179999999980
812.000000000000000 705.000000000000000
974.945560000000000 709.095339999999960
1060.357700000000000 710.815370000000030
724.685240000000020 542.082580000000010
715.451599999999980 376.625000000000000
f: 230 tv: 1 nM: 9
1034.061600000000000 731.808350000000020
1061.235500000000000 760.758670000000050
1092.916600000000000 794.359990000000040
1132.203400000000100 835.087769999999980
1089.389600000000000 705.615170000000030
1233.564900000000100 701.890009999999960
1300.377800000000000 699.988889999999970
1020.202300000000000 543.956789999999960
1029.424199999999900 373.079560000000010
f: 231 tv: 0 nM: 9
704.363039999999960 724.621030000000020
668.712769999999980 751.262389999999980
627.061100000000010 781.143069999999970
578.145020000000050 816.621830000000050
812.055539999999950 705.089720000000060
975.154660000000040 709.615109999999960
1060.450300000000000 711.180849999999960
724.802000000000020 542.666020000000000
715.513310000000050 376.274319999999990
f: 231 tv: 1 nM: 9
1033.983300000000100 731.705019999999990
1061.367099999999900 760.664800000000010
1092.916600000000000 794.359990000000040
1132.049000000000000 834.929319999999960
1089.116700000000000 705.530459999999950
1233.634399999999900 701.450500000000030
1300.482299999999900 699.804750000000010
1020.649600000000000 543.846130000000020
1029.369400000000000 373.000000000000000
f: 232 tv: 0 nM: 9
704.652770000000030 724.759279999999990
668.846310000000020 750.794430000000030
627.341860000000000 780.937069999999950
578.184330000000050 816.564510000000040
812.070249999999990 705.086789999999950
975.208309999999980 709.310610000000000
1060.037100000000000 711.044920000000050
724.745850000000020 542.531010000000040
715.512269999999940 376.704929999999990
f: 232 tv: 1 nM: 9
1034.019800000000000 731.726869999999960
1061.111699999999900 760.876890000000000
1092.960600000000100 794.273010000000000
1131.776499999999900 834.942500000000000
1089.369799999999900 705.927059999999980
1233.786700000000100 701.634829999999970
1300.188799999999900 699.843079999999990
1020.414500000000000 543.958309999999980
1029.424199999999900 373.079560000000010
f: 233 tv: 0 nM: 9
704.228330000000030 724.404109999999950
668.830870000000000 750.966919999999960
627.326170000000050 781.206969999999960
578.127929999999990 816.627929999999990
812.055539999999950 705.089720000000060
975.046630000000050 709.304080000000000
1060.099600000000000 711.494379999999980
724.792239999999990 542.209960000000020
715.586059999999970 376.704929999999990
f: 233 tv: 1 nM: 9
1034.089199999999900 731.547730000000000
1061.111699999999900 760.876890000000000
1093.132700000000100 794.218439999999990
1131.747800000000100 834.917419999999990
1089.470800000000100 705.665039999999980
1233.672100000000000 701.252380000000020
1300.096299999999900 699.914059999999950
1020.451400000000000 543.840699999999970
1029.424199999999900 373.079560000000010
f: 234 tv: 0 nM: 9
704.324769999999940 724.455630000000040
668.607669999999980 750.822999999999980
627.326170000000050 781.206969999999960
578.411439999999970 816.593079999999990
812.000000000000000 705.000000000000000
975.172910000000000 709.375919999999950
1060.070200000000100 710.913210000000050
724.745850000000020 542.531010000000040
715.515440000000010 376.297360000000030
f: 234 tv: 1 nM: 9
1034.114000000000000 731.967470000000050
1061.264400000000000 760.872309999999970
1092.990200000000000 794.110410000000000
1132.029700000000000 834.930910000000040
1089.512899999999900 705.904660000000040
1233.608600000000000 701.840879999999970
1300.584400000000000 699.825320000000030
1020.369600000000000 543.917419999999990
1029.424199999999900 373.079560000000010
f: 235 tv: 0 nM: 9
704.324769999999940 724.455630000000040
668.732120000000010 750.885740000000060
627.207819999999970 781.514040000000020
578.403869999999980 816.630070000000050
812.055539999999950 705.089720000000060
975.329039999999960 709.590090000000030
1060.070200000000100 711.086789999999950
724.713439999999990 542.623960000000010
715.580510000000000 376.584749999999990
f: 235 tv: 1 nM: 9
1033.975300000000100 732.004459999999990
1061.053500000000000 760.904599999999960
1093.074699999999900 794.110410000000000
1131.847400000000100 834.993349999999960
1089.461900000000000 705.926389999999970
1233.564900000000100 701.890009999999960
1300.261500000000100 700.031619999999980
1020.470100000000000 543.880369999999970
1029.480700000000100 373.000000000000000
f: 236 tv: 0 nM: 9
704.204100000000040 724.405939999999990
668.732120000000010 750.885740000000060
627.156619999999980 781.416140000000040
578.400700000000030 816.441770000000020
812.095640000000000 705.182620000000040
975.211980000000040 709.302550000000000
1059.970200000000000 711.128969999999980
724.581969999999960 542.540960000000040
715.641660000000000 376.629180000000020
f: 236 tv: 1 nM: 9
1034.034100000000100 731.865909999999990
1060.876000000000000 760.864690000000000
1093.245400000000000 794.090090000000030
1131.666600000000000 835.000000000000000
1089.272500000000000 705.425659999999990
1233.599500000000000 701.344910000000030
1300.261500000000100 700.031619999999980
1020.000000000000000 544.000000000000000
1029.421900000000100 373.082029999999970
f: 237 tv: 0 nM: 9
704.452999999999970 725.098269999999960
668.753659999999970 750.897029999999970
627.255800000000020 781.044859999999970
578.340509999999990 816.614259999999940
812.038639999999990 705.294009999999960
975.146240000000030 709.670039999999970
1060.398400000000000 711.027339999999980
724.510499999999980 542.401250000000000
716.000000000000000 376.254820000000000
f: 237 tv: 1 nM: 9
1033.961700000000100 732.419130000000000
1061.150799999999900 760.797789999999960
1093.119500000000000 794.094360000000050
1131.894399999999900 835.061100000000010
1089.435500000000000 705.904660000000040
1233.709100000000000 701.358150000000020
1300.167600000000000 699.979429999999980
1020.569600000000000 543.821720000000030
1029.339600000000000 373.126860000000020
f: 238 tv: 0 nM: 9
704.386960000000040 724.991329999999950
668.951419999999980 751.048580000000020
627.339050000000040 781.119869999999990
578.306820000000020 816.625000000000000
811.775020000000040 705.455749999999970
975.202450000000000 709.466549999999980
1060.473900000000000 710.888060000000000
724.685240000000020 542.082580000000010
715.915589999999950 376.705629999999990
f: 238 tv: 1 nM: 9
1033.925000000000000 732.566100000000010
1061.349200000000100 760.799620000000000
1093.044900000000100 794.028869999999980
1132.000000000000000 834.816770000000020
1088.925800000000000 706.140139999999970
1233.794799999999900 701.412720000000040
1300.045699999999900 700.054260000000000
1020.487200000000000 543.897460000000020
1029.424199999999900 372.920439999999990
f: 239 tv: 0 nM: 9
704.386960000000040 724.991329999999950
668.868529999999960 751.020390000000020
627.236509999999950 781.074340000000010
578.180119999999990 816.627010000000040
811.944460000000050 705.089720000000060
975.226260000000020 709.441590000000020
1060.603900000000100 710.815370000000030
724.703800000000000 542.434880000000020
715.755369999999970 376.534330000000010
f: 239 tv: 1 nM: 9
1034.110100000000100 732.416320000000040
1061.031700000000000 760.942139999999990
1092.973600000000000 794.082210000000030
1132.305300000000000 834.944700000000010
1089.164199999999900 705.340699999999970
1233.509000000000000 701.292789999999970
1299.593900000000100 699.856319999999980
1020.331100000000000 543.958309999999980
1029.480700000000100 373.000000000000000
f: 240 tv: 0 nM: 9
704.277770000000030 724.901730000000040
668.754639999999990 750.756530000000000
627.342650000000050 781.020999999999960
578.340509999999990 816.614259999999940
811.924800000000000 705.110599999999980
975.226930000000040 709.716310000000020
1060.068000000000000 710.916020000000000
724.621890000000010 542.597110000000040
715.906370000000040 376.525120000000020
f: 240 tv: 1 nM: 9
1034.034400000000000 732.474119999999970
1060.954099999999900 760.895200000000050
1093.074699999999900 793.922059999999990
1132.104000000000000 834.845149999999990
1089.435500000000000 705.811829999999990
1233.634399999999900 701.450500000000030
1299.841200000000100 699.934880000000020
1020.497700000000000 543.966490000000020
1029.396099999999900 372.884610000000010
f: 241 tv: 0 nM: 9
704.393010000000000 724.534909999999970
668.613950000000050 750.808840000000030
627.318670000000000 780.966549999999980
578.235720000000010 816.635009999999970
812.055539999999950 705.089720000000060
975.234500000000030 710.013789999999970
1060.000000000000000 711.000000000000000
724.480770000000010 542.489320000000020
715.653140000000010 376.229739999999990
f: 241 tv: 1 nM: 9
1034.142800000000100 731.770940000000000
1061.034900000000100 760.844969999999990
1093.094800000000100 794.228269999999950
1132.122900000000100 834.885499999999980
1089.286700000000100 706.263730000000010
1233.608600000000000 701.840879999999970
1300.161300000000000 699.758060000000000
1020.452100000000000 544.000000000000000
1029.424199999999900 373.079560000000010
f: 242 tv: 0 nM: 9
704.871700000000030 724.840699999999970
668.783080000000040 750.852970000000030
627.300349999999980 780.980900000000020
578.127929999999990 816.627929999999990
812.108579999999960 705.133180000000040
975.075560000000000 709.953250000000030
1060.000000000000000 711.000000000000000
724.531010000000040 542.597110000000040
715.590029999999960 376.833980000000000
f: 242 tv: 1 nM: 9
1033.954999999999900 731.669980000000010
1061.034900000000100 760.844969999999990
1093.142000000000100 794.225829999999970
1132.172900000000000 834.930600000000030
1089.201800000000000 705.660520000000020
1233.512899999999900 701.811829999999990
1300.261500000000100 700.031619999999980
1020.452100000000000 544.000000000000000
1029.424199999999900 373.079560000000010
f: 243 tv: 0 nM: 9
704.356509999999960 724.991329999999950
668.817689999999970 750.768800000000060
627.286439999999970 780.994810000000030
578.123529999999960 816.574579999999970
812.070249999999990 705.086789999999950
975.122380000000020 709.807680000000000
1060.089600000000000 710.912349999999950
724.126219999999990 542.126219999999990
715.529540000000000 376.753940000000000
f: 243 tv: 1 nM: 9
1033.954999999999900 731.669980000000010
1060.922499999999900 761.064570000000000
1093.083900000000100 794.225829999999970
1132.106800000000000 834.934079999999990
1089.401000000000100 705.678220000000010
1233.617999999999900 701.326419999999980
1300.014600000000000 699.979429999999980
1020.612300000000000 543.959719999999950
1029.424199999999900 373.079560000000010
f: 244 tv: 0 nM: 9
704.265930000000030 724.884090000000010
668.809880000000020 750.841549999999980
627.341059999999970 780.948240000000060
578.179570000000010 816.555179999999950
812.126039999999990 705.176450000000050
975.042239999999990 709.886840000000010
1060.068199999999900 711.006039999999980
724.455140000000030 542.369630000000030
715.496030000000020 376.714290000000010
f: 244 tv: 1 nM: 9
1034.016800000000100 731.954349999999980
1061.214600000000000 760.863460000000030
1092.973600000000000 794.082210000000030
1132.320200000000100 834.980289999999970
1089.315800000000100 705.495239999999970
1233.547700000000100 701.243159999999990
1299.884600000000100 699.736269999999990
1020.414500000000000 543.958309999999980
1029.424199999999900 373.079560000000010
f: 245 tv: 0 nM: 9
704.356509999999960 724.991329999999950
668.801019999999990 751.244689999999990
627.318670000000000 780.966549999999980
578.231570000000030 816.519589999999990
812.010440000000020 705.050230000000060
975.187500000000000 709.591059999999970
1060.367199999999900 710.941410000000020
724.287479999999960 542.720820000000000
715.496030000000020 376.714290000000010
f: 245 tv: 1 nM: 9
1033.980700000000100 731.024720000000000
1061.007700000000100 760.858759999999960
1093.059199999999900 794.082210000000030
1132.030500000000100 834.960389999999960
1089.020600000000100 705.318790000000040
1233.794799999999900 701.412720000000040
1300.167600000000000 699.979429999999980
1020.497700000000000 543.881710000000000
1029.453099999999900 373.199220000000030
f: 246 tv: 0 nM: 9
704.363650000000010 725.099180000000050
668.731319999999980 750.929080000000000
627.122250000000010 781.086180000000010
578.390560000000050 816.667050000000020
812.000000000000000 705.091860000000000
975.329219999999960 709.684880000000020
1060.138200000000100 711.000000000000000
724.265499999999970 542.579650000000020
715.599979999999960 376.612489999999980
f: 246 tv: 1 nM: 9
1033.995500000000000 732.378360000000040
1061.016800000000100 760.927249999999960
1093.003200000000100 794.132929999999990
1131.954500000000100 835.339050000000040
1089.392499999999900 705.732480000000010
1233.679000000000100 701.431209999999960
1299.888300000000100 699.558530000000020
1020.497700000000000 543.881710000000000
1029.369400000000000 373.000000000000000
f: 247 tv: 0 nM: 9
704.226750000000040 725.147770000000040
668.619379999999980 750.742550000000050
627.243960000000020 781.034610000000040
578.240109999999960 816.681820000000020
812.070249999999990 705.086789999999950
975.122190000000050 709.280089999999970
1060.070200000000100 710.913210000000050
724.155700000000020 542.598690000000030
715.622010000000050 376.730009999999990
f: 247 tv: 1 nM: 9
1034.061799999999900 731.051090000000040
1061.061500000000000 760.651119999999990
1093.044900000000100 794.028869999999980
1131.770500000000100 835.261840000000010
1089.514300000000000 705.714290000000010
1233.805300000000000 701.338930000000000
1300.062100000000100 699.756769999999960
1020.369600000000000 543.917419999999990
1029.542400000000000 372.946170000000000
f: 248 tv: 0 nM: 9
704.474489999999950 725.093629999999960
668.523069999999960 750.573060000000050
627.256899999999970 780.981019999999940
578.288639999999990 816.627259999999980
812.000000000000000 705.000000000000000
975.208309999999980 709.280269999999970
1060.545400000000000 710.965879999999970
724.380430000000050 542.519589999999990
715.491940000000000 376.745970000000000
f: 248 tv: 1 nM: 9
1033.824699999999900 732.151489999999970
1060.988400000000000 760.798459999999980
1093.011600000000000 794.192689999999970
1131.965300000000100 835.107359999999970
1089.564900000000100 706.000000000000000
1233.712199999999900 701.680479999999990
1300.261500000000100 700.031619999999980
1020.696100000000000 543.885800000000020
1029.453099999999900 373.128910000000020
f: 249 tv: 0 nM: 9
704.221990000000010 724.569520000000010
668.599240000000010 750.911740000000010
627.208189999999950 781.081969999999960
578.360350000000040 816.623900000000050
812.070249999999990 705.086789999999950
975.000000000000000 709.085820000000010
1060.386400000000100 710.867430000000010
724.628780000000010 542.274660000000040
715.545470000000020 376.391790000000010
f: 249 tv: 1 nM: 9
1033.738200000000000 732.134459999999990
1061.094200000000000 760.817320000000000
1093.003300000000100 794.166690000000020
1131.742800000000000 835.143980000000060
1089.386099999999900 705.603939999999970
1233.788800000000000 701.808229999999980
1299.884600000000100 699.736269999999990
1020.452100000000000 544.000000000000000
1029.369400000000000 373.000000000000000
f: 250 tv: 0 nM: 9
704.173890000000030 724.843510000000040
668.761169999999990 750.742550000000050
627.286190000000030 781.167789999999970
578.233950000000050 816.633060000000000
812.000000000000000 705.182620000000040
975.063419999999950 709.078369999999950
1060.386400000000100 710.867430000000010
724.554139999999960 542.512510000000020
715.526179999999950 376.344969999999990
f: 250 tv: 1 nM: 9
1033.861900000000100 731.941159999999970
1061.037000000000000 760.896300000000000
1092.994600000000000 794.676150000000010
1131.928600000000000 835.053589999999990
1089.486200000000100 705.376160000000030
1233.477100000000100 701.394469999999960
1300.509000000000000 699.924260000000000
1020.696100000000000 543.790960000000040
1029.454600000000000 372.965910000000010
f: 251 tv: 0 nM: 9
704.264829999999960 725.002140000000050
668.833309999999980 750.945680000000040
627.097660000000020 780.978460000000040
578.233950000000050 816.633060000000000
812.055539999999950 705.089720000000060
975.257320000000050 708.922789999999960
1060.398400000000000 710.863280000000030
724.598690000000030 542.155700000000020
715.513310000000050 376.274319999999990
f: 251 tv: 1 nM: 9
1034.092699999999900 731.890080000000010
1061.385399999999900 760.937990000000010
1092.976699999999900 794.280030000000010
1131.907800000000000 835.087769999999980
1089.367199999999900 705.847840000000020
1233.688100000000100 701.750000000000000
1300.167600000000000 699.979429999999980
1020.369600000000000 543.917419999999990
1029.454600000000000 372.965910000000010
f: 252 tv: 0 nM: 9
704.495540000000010 724.995540000000010
668.794800000000010 750.858209999999990
627.236509999999950 781.074340000000010
578.411439999999970 816.593079999999990
812.095640000000000 705.182620000000040
975.016600000000040 709.284120000000030
1060.000000000000000 711.000000000000000
724.204219999999960 542.131470000000040
715.513310000000050 376.274319999999990
f: 252 tv: 1 nM: 9
1034.172700000000100 730.909790000000040
1061.053500000000000 760.904599999999960
1093.003300000000100 794.120000000000000
1132.030400000000100 835.156560000000010
1089.483199999999900 705.665889999999990
1233.555100000000000 701.376160000000030
1300.528299999999900 699.694949999999950
1020.515100000000000 543.920290000000020
1029.424199999999900 373.079560000000010
f: 253 tv: 0 nM: 9
704.128479999999970 724.296749999999970
668.998230000000040 751.044310000000000
627.142640000000030 780.716369999999980
578.384090000000010 816.602300000000010
812.055539999999950 705.089720000000060
974.941590000000020 709.401489999999970
1060.068199999999900 711.018069999999970
724.497930000000000 542.564030000000000
715.341980000000040 376.357149999999990
f: 253 tv: 1 nM: 9
1034.205899999999900 730.930479999999990
1061.053500000000000 760.904599999999960
1092.985500000000000 794.257259999999970
1132.053000000000100 835.009220000000030
1089.611100000000100 705.753600000000010
1233.702000000000000 701.862060000000040
1300.469200000000000 699.310060000000020
1020.376100000000000 544.000000000000000
1029.511600000000000 372.953860000000020
f: 254 tv: 0 nM: 9
704.284120000000030 724.315920000000010
668.903260000000050 750.848510000000030
627.153559999999970 780.856199999999940
578.340509999999990 816.614259999999940
811.910279999999940 705.252140000000050
975.102539999999980 709.415769999999950
1060.000000000000000 710.840329999999990
724.234379999999990 542.533509999999980
715.379029999999940 376.625000000000000
f: 254 tv: 1 nM: 9
1034.110100000000100 732.416320000000040
1060.954199999999900 760.912230000000020
1092.917999999999900 794.547299999999950
1132.078400000000100 835.039800000000010
1089.477100000000100 705.394469999999960
1233.698200000000000 701.617129999999970
1300.286100000000000 699.474000000000050
1020.376100000000000 544.000000000000000
1029.454600000000000 373.034089999999990
f: 255 tv: 0 nM: 9
704.183959999999960 724.325500000000030
668.998230000000040 751.044310000000000
627.068239999999950 780.796939999999950
578.586239999999980 816.691040000000040
811.983209999999990 705.176450000000050
975.047789999999960 709.286740000000010
1060.152599999999900 711.050169999999980
724.126219999999990 542.126219999999990
715.419369999999960 376.745970000000000
f: 255 tv: 1 nM: 9
1033.877300000000100 731.993039999999950
1060.893200000000000 760.935119999999980
1092.990200000000000 794.110410000000000
1131.920900000000100 834.907100000000010
1089.261999999999900 705.290889999999990
1233.696300000000100 701.658869999999980
1300.251500000000100 699.757140000000050
1020.452100000000000 544.000000000000000
1029.570300000000100 373.035160000000020
f: 256 tv: 0 nM: 9
704.324769999999940 724.455630000000040
668.874080000000050 750.987240000000040
627.324830000000020 781.449039999999970
578.500000000000000 816.628299999999970
811.976990000000000 704.995790000000060
974.946050000000010 709.334529999999970
1060.175400000000100 711.046389999999970
724.524229999999990 542.191649999999980
715.380250000000050 376.510499999999980
f: 256 tv: 1 nM: 9
1033.975300000000100 732.004459999999990
1060.994300000000100 760.905759999999990
1093.003300000000100 794.166690000000020
1132.098600000000000 834.828610000000030
1089.286400000000000 705.582520000000050
1233.833400000000000 701.677059999999980
1299.393800000000100 699.707269999999990
1020.310200000000000 543.935240000000020
1029.369400000000000 373.000000000000000
f: 257 tv: 0 nM: 9
704.226869999999960 724.546259999999960
668.712400000000000 750.971800000000030
627.188290000000050 781.110410000000000
578.249450000000020 816.593809999999960
811.832639999999970 705.209719999999950
975.189759999999980 709.671510000000010
1060.070200000000100 710.913210000000050
724.265499999999970 542.579650000000020
715.939640000000050 376.236719999999990
f: 257 tv: 1 nM: 9
1033.975300000000100 732.004459999999990
1060.896199999999900 760.922239999999990
1092.960600000000100 794.226990000000000
1132.000000000000000 835.000000000000000
1089.162499999999900 705.472470000000040
1233.564900000000100 702.000000000000000
1300.010500000000100 699.673710000000030
1020.489000000000000 543.883789999999980
1029.480700000000100 373.000000000000000
f: 258 tv: 0 nM: 9
704.828489999999990 724.512079999999970
668.706909999999990 751.331050000000000
627.175230000000060 780.905520000000020
578.378360000000040 816.576599999999980
811.794740000000050 705.184939999999980
975.234500000000030 709.896539999999960
1060.206799999999900 711.206789999999960
724.577760000000010 542.502070000000000
716.000000000000000 376.817380000000010
f: 258 tv: 1 nM: 9
1034.052500000000000 732.082210000000030
1061.189900000000100 760.947750000000040
1092.982299999999900 794.211300000000050
1132.057299999999900 834.973690000000030
1089.099999999999900 705.790889999999990
1233.712199999999900 701.807310000000030
1299.747300000000000 699.885620000000020
1020.647000000000000 544.000000000000000
1029.424199999999900 373.079560000000010
f: 259 tv: 0 nM: 9
704.553469999999950 724.690669999999950
668.580510000000000 751.255130000000010
627.233950000000050 780.708920000000030
578.207030000000030 816.532960000000000
811.929750000000010 705.086789999999950
975.217040000000000 710.029540000000000
1060.068600000000100 711.080630000000040
724.542659999999960 542.656489999999960
715.927370000000000 376.730770000000010
f: 259 tv: 1 nM: 9
1034.051899999999900 731.806580000000050
1060.960800000000100 760.311770000000020
1093.049299999999900 794.192689999999970
1132.196799999999900 835.129329999999980
1089.172200000000000 705.576540000000020
1233.819099999999900 702.042540000000030
1299.741700000000000 699.736269999999990
1020.433200000000100 543.997859999999950
1029.424199999999900 373.079560000000010
f: 260 tv: 0 nM: 9
704.611629999999990 724.407780000000000
668.619630000000030 751.094669999999950
627.097660000000020 780.978460000000040
578.265689999999950 816.696050000000010
811.711729999999990 704.918950000000000
975.248230000000040 709.802190000000000
1060.181499999999900 711.332760000000010
724.497989999999960 542.745970000000060
715.466490000000020 376.234379999999990
f: 260 tv: 1 nM: 9
1034.052500000000000 731.908689999999980
1060.973600000000000 760.857120000000010
1093.081899999999900 794.040960000000040
1131.893100000000000 834.929020000000040
1088.954099999999900 705.438779999999950
1233.700399999999900 701.888609999999970
1300.224500000000000 699.877870000000030
1020.369600000000000 543.917419999999990
1029.424199999999900 373.079560000000010
f: 261 tv: 0 nM: 9
704.762510000000020 724.497499999999950
669.304260000000000 751.257749999999990
627.188290000000050 781.110410000000000
578.099060000000010 816.560849999999960
811.846859999999990 705.054080000000000
975.038329999999970 709.854979999999950
1059.978900000000100 711.132690000000030
724.722409999999970 542.635800000000020
715.548639999999980 376.221250000000000
f: 261 tv: 1 nM: 9
1033.877300000000100 731.993039999999950
1061.016800000000100 760.777950000000030
1092.960600000000100 794.226990000000000
1131.681900000000000 834.933530000000020
1089.356100000000000 705.393860000000020
1233.702000000000000 701.862060000000040
1300.029100000000000 699.841249999999950
1020.369600000000000 543.917419999999990
1029.369400000000000 373.000000000000000
f: 262 tv: 0 nM: 9
704.559390000000010 724.500000000000000
668.693120000000020 751.237920000000030
627.182860000000010 781.048639999999980
578.302249999999960 816.593200000000020
811.907100000000010 704.960199999999990
975.000000000000000 709.885930000000030
1059.977799999999900 710.833980000000000
724.729190000000020 542.479190000000020
715.483340000000000 376.612489999999980
f: 262 tv: 1 nM: 9
1033.981000000000000 731.828549999999950
1061.079800000000000 760.868830000000000
1092.995100000000100 794.308040000000010
1131.778900000000000 834.943359999999980
1089.435500000000000 705.904660000000040
1233.684099999999900 701.397699999999990
1300.156600000000000 700.206050000000000
1020.515100000000000 543.920290000000020
1029.369400000000000 373.000000000000000
f: 263 tv: 0 nM: 9
704.786380000000010 724.950010000000020
668.953430000000030 751.023320000000010
627.187320000000000 781.058530000000020
578.127929999999990 816.627929999999990
811.792050000000020 704.960199999999990
975.134770000000000 709.907469999999990
1060.000000000000000 711.000000000000000
724.126219999999990 542.126219999999990
715.289670000000000 376.666659999999980
f: 263 tv: 1 nM: 9
1034.078400000000100 731.845640000000000
1060.924000000000000 760.981869999999960
1092.966600000000000 794.224550000000020
1131.546499999999900 834.970760000000040
1089.311300000000100 705.468139999999950
1233.608600000000000 701.840879999999970
1299.928600000000000 699.692320000000000
1020.588400000000000 543.846990000000010
1029.339600000000000 373.029850000000010
f: 264 tv: 0 nM: 9
704.687810000000010 724.397579999999950
668.756099999999950 751.336239999999980
627.288819999999990 780.817689999999970
578.127929999999990 816.627929999999990
811.832639999999970 705.146179999999960
975.045470000000020 709.737790000000020
1060.089600000000000 710.912349999999950
724.598690000000030 542.155700000000020
715.467710000000010 376.794339999999980
f: 264 tv: 1 nM: 9
1034.051899999999900 731.806580000000050
1061.094800000000100 760.715329999999990
1093.229900000000000 794.192570000000050
1131.845499999999900 834.967830000000050
1089.435500000000000 705.904660000000040
1233.700399999999900 701.888609999999970
1300.385700000000000 699.879639999999990
1020.044400000000000 543.955630000000040
1029.424199999999900 372.920439999999990
f: 265 tv: 0 nM: 9
704.949039999999970 724.298520000000050
668.907900000000040 751.062009999999990
627.346800000000030 780.790470000000030
578.030819999999950 816.502380000000020
811.833309999999980 705.269229999999990
975.077210000000040 709.147029999999970
1060.326900000000000 710.946170000000050
724.650210000000020 542.274660000000040
715.411439999999970 376.769679999999990
f: 265 tv: 1 nM: 9
1034.009000000000000 731.890930000000030
1061.137700000000000 760.879270000000020
1093.114300000000000 794.207949999999980
1132.163800000000000 834.919130000000000
1089.335600000000100 706.105829999999970
1233.700399999999900 701.888609999999970
1300.548100000000000 699.798099999999980
1020.069800000000000 543.951170000000050
1029.480700000000100 373.000000000000000
f: 266 tv: 0 nM: 9
704.264829999999960 725.002140000000050
668.775570000000020 750.939759999999980
627.196289999999980 781.035219999999980
578.175600000000030 816.519769999999990
812.000000000000000 705.182620000000040
974.855159999999960 709.813779999999950
1060.000000000000000 710.829290000000010
724.713439999999990 542.623960000000010
715.496030000000020 376.714290000000010
f: 266 tv: 1 nM: 9
1033.877300000000100 731.993039999999950
1061.233199999999900 760.052490000000030
1093.059199999999900 794.082210000000030
1132.049299999999900 834.965329999999990
1089.208900000000100 705.492979999999990
1233.700399999999900 701.888609999999970
1299.981900000000000 699.291259999999970
1020.506300000000000 543.921630000000050
1029.480700000000100 373.000000000000000
f: 267 tv: 0 nM: 9
704.334899999999950 724.396240000000030
668.824100000000040 751.064820000000050
627.097660000000020 780.978460000000040
578.178409999999990 816.692500000000000
812.084600000000020 705.734619999999950
974.706120000000060 709.637389999999980
1060.315800000000100 710.969910000000030
724.564030000000000 542.497930000000000
715.919800000000010 376.169800000000010
f: 267 tv: 1 nM: 9
1033.847000000000000 731.847110000000040
1061.013099999999900 760.779049999999980
1093.074699999999900 794.110410000000000
1131.770800000000000 834.936709999999950
1089.539800000000000 705.900510000000050
1233.610600000000000 701.814089999999960
1300.044200000000000 699.754149999999980
1020.470100000000000 543.880369999999970
1029.424199999999900 372.920439999999990
f: 268 tv: 0 nM: 9
704.322999999999980 724.862849999999980
668.842589999999970 750.909239999999950
627.286190000000030 781.167789999999970
578.145020000000050 816.621830000000050
811.991639999999960 705.202940000000010
974.996520000000030 709.765750000000030
1060.280500000000100 710.757629999999950
724.564030000000000 542.497930000000000
715.964479999999980 376.331759999999970
f: 268 tv: 1 nM: 9
1033.947300000000000 731.970220000000040
1061.051099999999900 760.702639999999970
1093.029199999999900 794.000000000000000
1131.594499999999900 835.038879999999950
1089.489700000000100 705.974489999999950
1233.608600000000000 701.840879999999970
1300.202900000000000 699.937130000000020
1020.497700000000000 543.881710000000000
1029.369400000000000 373.000000000000000
f: 269 tv: 0 nM: 9
704.293400000000020 725.095029999999950
668.808290000000060 750.399229999999990
627.116999999999960 780.530459999999950
578.075380000000000 816.621830000000050
811.968380000000020 704.995790000000060
975.000000000000000 710.000000000000000
1060.203099999999900 710.871089999999980
724.644040000000020 542.381350000000000
715.651610000000010 376.827879999999990
f: 269 tv: 1 nM: 9
1033.934000000000000 731.891480000000000
1061.167999999999900 760.969789999999990
1092.977300000000000 794.298710000000030
1131.846800000000000 834.896420000000030
1089.376100000000000 706.084780000000020
1233.608600000000000 701.840879999999970
1300.544599999999900 699.764339999999950
1020.506300000000000 543.921630000000050
1029.286700000000100 373.047790000000020
f: 270 tv: 0 nM: 9
704.960690000000000 725.032780000000000
668.886349999999990 750.912900000000040
627.230350000000040 780.976139999999990
578.149289999999950 816.665529999999990
811.983209999999990 705.176450000000050
974.951720000000020 709.710330000000000
1060.457600000000000 710.946170000000050
724.737179999999970 542.190190000000030
715.556460000000020 376.794339999999980
f: 270 tv: 1 nM: 9
1034.289100000000000 731.226559999999950
1061.059299999999900 760.758609999999980
1093.163600000000100 794.245300000000040
1131.804100000000100 834.994569999999950
1089.307499999999900 705.647889999999960
1233.691000000000000 701.610840000000050
1300.097199999999900 699.658320000000000
1020.562000000000000 543.884950000000000
1029.339600000000000 373.126860000000020
f: 271 tv: 0 nM: 9
704.243590000000040 724.935910000000040
668.874080000000050 750.987240000000040
627.326170000000050 781.206969999999960
578.249450000000020 816.609860000000030
811.982610000000020 705.017389999999980
975.269530000000030 709.638310000000050
1060.457600000000000 710.946170000000050
724.596070000000050 542.179020000000040
715.570429999999990 376.197720000000000
f: 271 tv: 1 nM: 9
1034.004899999999900 731.909729999999970
1060.919799999999900 760.822750000000040
1092.977900000000100 794.107610000000020
1132.071300000000100 834.916320000000040
1089.550000000000000 706.104190000000020
1233.700399999999900 701.888609999999970
1300.167600000000000 699.979429999999980
1020.413000000000000 543.881710000000000
1029.437500000000000 373.113279999999970
f: 272 tv: 0 nM: 9
704.365720000000010 724.513919999999980
668.994630000000030 750.897460000000020
627.277040000000060 781.190190000000030
578.332210000000030 816.647280000000020
812.000000000000000 705.182620000000040
975.327880000000050 709.585140000000020
1060.473900000000000 710.888060000000000
724.651730000000040 542.326900000000020
715.726009999999970 376.262569999999980
f: 272 tv: 1 nM: 9
1034.052500000000000 732.082210000000030
1061.016800000000100 760.889950000000000
1093.109500000000000 794.174620000000000
1132.185899999999900 834.965329999999990
1089.250000000000000 706.096499999999990
1233.656900000000000 701.936280000000010
1300.154900000000000 699.519040000000020
1020.331100000000000 543.958309999999980
1029.454600000000000 372.965910000000010
f: 273 tv: 0 nM: 9
704.324769999999940 724.455630000000040
668.862300000000000 750.807980000000040
627.192570000000050 780.976379999999950
578.448669999999990 816.582580000000010
812.070249999999990 705.086789999999950
974.975519999999960 709.765750000000030
1060.196200000000100 710.946170000000050
724.651730000000040 542.326900000000020
715.936100000000010 376.718050000000010
f: 273 tv: 1 nM: 9
1033.955200000000100 732.073120000000020
1061.080400000000100 760.756840000000010
1093.097000000000000 794.114870000000000
1131.922100000000000 834.858579999999960
1089.000000000000000 706.000000000000000
1233.915000000000000 702.085019999999990
1300.242099999999900 699.577149999999960
1020.331100000000000 543.958309999999980
1029.286700000000100 373.047790000000020
f: 274 tv: 0 nM: 9
704.324769999999940 724.455630000000040
668.874080000000050 750.892330000000020
627.317019999999960 780.708309999999980
578.498839999999970 816.584839999999990
812.000000000000000 705.000000000000000
974.808409999999980 709.235660000000050
1060.404399999999900 710.966919999999960
724.611329999999950 542.611329999999950
715.577580000000010 376.418090000000010
f: 274 tv: 1 nM: 9
1033.955200000000100 732.073120000000020
1061.151000000000100 760.898010000000000
1093.127800000000000 794.212459999999960
1132.109600000000000 835.066220000000040
1089.266100000000100 705.201839999999950
1233.656900000000000 701.936280000000010
1300.135100000000000 699.905399999999990
1020.478300000000000 543.960879999999970
1029.424199999999900 373.079560000000010
f: 275 tv: 0 nM: 9
704.354249999999980 724.441709999999940
668.818850000000000 750.865969999999950
627.312260000000040 780.987730000000060
578.357120000000010 816.644040000000020
812.055539999999950 705.089720000000060
975.102719999999980 709.176330000000010
1060.357400000000100 710.961120000000050
724.611329999999950 542.611329999999950
715.447810000000000 376.195650000000000
f: 275 tv: 1 nM: 9
1033.975300000000100 732.004459999999990
1060.938200000000100 760.838930000000000
1092.951299999999900 794.272699999999990
1131.878300000000100 835.039800000000010
1089.295300000000000 705.409549999999970
1233.672100000000000 701.252380000000020
1299.730299999999900 699.676450000000050
1020.478300000000000 543.960879999999970
1029.286700000000100 372.952209999999980
f: 276 tv: 0 nM: 9
704.204100000000040 724.405939999999990
668.805970000000000 750.880620000000020
627.281979999999980 780.719730000000030
578.462340000000040 816.695190000000030
812.055539999999950 705.089720000000060
975.016539999999960 709.619509999999990
1060.386400000000100 710.867430000000010
724.713439999999990 542.623960000000010
715.588870000000040 376.311100000000010
f: 276 tv: 1 nM: 9
1034.088099999999900 731.930970000000000
1061.193000000000000 760.754820000000000
1093.024200000000100 794.286190000000030
1132.030999999999900 835.025269999999980
1089.295300000000000 705.409549999999970
1233.593499999999900 701.500000000000000
1300.105600000000100 700.177789999999960
1020.602100000000000 543.960389999999960
1029.424199999999900 373.079560000000010
f: 277 tv: 0 nM: 9
704.310430000000000 724.383910000000010
668.886049999999950 750.930179999999950
627.172419999999990 780.868960000000020
578.411439999999970 816.593079999999990
812.126039999999990 705.176450000000050
975.279909999999970 709.906680000000050
1060.000000000000000 710.922910000000000
724.671510000000010 542.531010000000040
715.512269999999940 376.704929999999990
f: 277 tv: 1 nM: 9
1034.052500000000000 731.908689999999980
1061.306900000000000 760.972899999999980
1093.085900000000000 794.302550000000000
1132.272099999999900 835.028749999999950
1089.509000000000000 705.391910000000050
1233.719800000000100 701.502320000000050
1300.105600000000100 700.177789999999960
1020.567200000000000 543.827760000000010
1029.393900000000000 373.049260000000000
f: 278 tv: 0 nM: 9
704.324769999999940 724.455630000000040
668.742489999999980 751.016910000000050
627.117070000000010 780.948179999999980
578.376710000000000 816.673099999999980
812.126039999999990 705.176450000000050
975.049260000000000 709.393919999999980
1060.138200000000100 711.000000000000000
724.211180000000010 542.046140000000040
716.000000000000000 376.621609999999980
f: 278 tv: 1 nM: 9
1034.132900000000100 731.876099999999950
1061.186200000000100 760.898929999999950
1093.132400000000000 794.397339999999990
1132.438799999999900 835.059020000000030
1089.564699999999900 705.296879999999990
1233.670000000000100 701.840029999999960
1300.066000000000000 700.077580000000010
1020.414500000000000 543.958309999999980
1029.393900000000000 372.950740000000000
f: 279 tv: 0 nM: 9
704.384459999999990 724.483520000000000
668.951419999999980 750.940669999999950
627.129639999999990 780.919189999999960
578.325010000000020 816.556820000000020
811.983209999999990 705.176450000000050
975.168400000000020 709.668400000000020
1060.208000000000100 710.868349999999960
724.584110000000010 542.106810000000000
715.556460000000020 376.794339999999980
f: 279 tv: 1 nM: 9
1033.955200000000100 731.893860000000020
1061.001800000000000 760.821530000000050
1092.910300000000000 794.375000000000000
1132.028800000000000 834.936950000000020
1089.205800000000000 705.440249999999990
1233.700399999999900 701.888609999999970
1300.188799999999900 700.177789999999960
1020.497700000000000 544.033509999999980
1029.365399999999900 373.161530000000030
f: 280 tv: 0 nM: 9
704.440190000000030 724.447390000000040
668.909419999999950 750.920290000000020
627.188290000000050 781.110410000000000
578.509030000000050 816.635130000000000
812.055539999999950 705.089720000000060
975.083009999999940 709.402529999999960
1060.089600000000000 710.912349999999950
724.527159999999980 542.113100000000030
715.924800000000000 376.535399999999980
f: 280 tv: 1 nM: 9
1033.975300000000100 732.004459999999990
1061.336299999999900 760.742799999999990
1093.016200000000000 794.188290000000050
1132.098300000000100 834.910459999999940
1089.032999999999900 705.589600000000020
1233.537200000000000 701.803220000000010
1300.268399999999900 699.557919999999970
1020.612300000000000 543.959719999999950
1029.424199999999900 373.079560000000010
f: 281 tv: 0 nM: 9
704.180790000000000 724.604919999999990
668.859010000000010 750.798890000000030
627.097660000000020 780.978460000000040
578.360350000000040 816.623900000000050
812.055539999999950 705.089720000000060
975.000000000000000 709.365360000000010
1059.932000000000000 710.916020000000000
724.584110000000010 542.043210000000040
715.524170000000030 376.625000000000000
f: 281 tv: 1 nM: 9
1034.036000000000100 731.973570000000000
1061.135399999999900 760.842099999999960
1093.028700000000100 794.334410000000050
1132.151100000000000 835.101499999999990
1089.228499999999900 705.868290000000000
1233.947799999999900 701.585140000000020
1300.066000000000000 699.974119999999970
1020.531800000000000 543.959719999999950
1029.424199999999900 373.079560000000010
f: 282 tv: 0 nM: 9
704.324769999999940 724.455630000000040
668.909419999999950 751.021730000000050
627.326170000000050 781.206969999999960
578.332210000000030 816.647280000000020
812.000000000000000 705.000000000000000
975.197270000000000 709.591860000000000
1060.326900000000000 710.784610000000040
724.598690000000030 542.155700000000020
715.413019999999960 376.326079999999990
f: 282 tv: 1 nM: 9
1033.936300000000100 731.875000000000000
1061.194800000000000 760.952210000000040
1093.042600000000000 794.198359999999980
1132.309400000000100 835.181699999999980
1089.379899999999900 705.536740000000010
1233.780299999999900 701.800479999999990
1299.869799999999900 699.755189999999970
1020.515400000000000 543.844299999999980
1029.424199999999900 373.079560000000010
f: 283 tv: 0 nM: 9
704.412169999999950 724.312189999999990
668.824100000000040 751.064820000000050
627.236509999999950 781.074340000000010
578.312810000000010 816.762569999999980
811.857970000000020 705.498110000000000
975.000000000000000 709.369379999999980
1060.395600000000100 710.820129999999950
724.584110000000010 542.043210000000040
715.597470000000040 376.516939999999980
f: 283 tv: 1 nM: 9
1033.877300000000100 731.993039999999950
1060.862500000000000 761.019099999999980
1093.032099999999900 794.214720000000060
1132.362100000000100 834.918090000000010
1089.435500000000000 705.811829999999990
1233.750000000000000 701.750000000000000
1300.400599999999900 699.573120000000020
1020.576900000000000 544.000000000000000
1029.480700000000100 373.000000000000000
f: 284 tv: 0 nM: 9
704.369019999999980 724.720519999999960
668.835820000000010 751.007449999999950
627.188290000000050 781.110410000000000
578.340509999999990 816.614259999999940
811.944460000000050 705.089720000000060
974.945920000000000 709.263060000000000
1060.068000000000000 711.083980000000000
724.211180000000010 542.046140000000040
715.552429999999960 376.344969999999990
f: 284 tv: 1 nM: 9
1034.004899999999900 731.924380000000040
1061.103300000000000 760.983399999999960
1092.987200000000000 794.060910000000040
1132.385399999999900 835.063719999999990
1089.546499999999900 705.674009999999950
1233.780299999999900 701.800479999999990
1300.594100000000000 699.794130000000000
1020.515100000000000 543.997859999999950
1029.424199999999900 372.920439999999990
f: 285 tv: 0 nM: 9
704.668879999999940 724.359990000000040
668.886049999999950 750.930179999999950
627.316529999999940 781.005070000000050
578.411439999999970 816.628910000000020
812.055539999999950 705.089720000000060
975.044189999999960 709.799319999999970
1060.159900000000100 711.008119999999960
724.211180000000010 542.046140000000040
715.548220000000010 376.447360000000000
f: 285 tv: 1 nM: 9
1033.960399999999900 731.990109999999960
1061.081200000000100 760.667910000000010
1093.074699999999900 794.110410000000000
1132.087500000000100 835.132929999999990
1089.007900000000100 706.376340000000030
1233.606900000000000 701.758730000000010
1300.261500000000100 700.031619999999980
1020.497700000000000 543.966490000000020
1029.511600000000000 373.046139999999980
f: 286 tv: 0 nM: 9
704.476679999999990 724.302980000000050
668.805970000000000 750.880620000000020
627.244810000000030 780.779300000000030
578.283570000000050 816.635560000000050
812.000000000000000 705.182620000000040
975.148929999999950 709.893620000000060
1060.000000000000000 711.000000000000000
724.782900000000040 542.138180000000030
715.447810000000000 376.195650000000000
f: 286 tv: 1 nM: 9
1033.964800000000000 732.046939999999950
1061.413000000000000 760.853700000000000
1093.276699999999900 794.169800000000010
1132.303600000000000 835.040160000000010
1089.581400000000000 706.081419999999980
1233.700399999999900 701.888609999999970
1300.428600000000000 699.982120000000010
1020.369600000000000 543.917419999999990
1029.339600000000000 373.126860000000020
f: 287 tv: 0 nM: 9
704.613039999999960 724.408689999999980
668.688840000000030 750.865109999999960
627.196289999999980 781.035219999999980
578.070429999999990 816.575129999999940
811.976199999999950 705.181820000000020
975.234500000000030 709.896539999999960
1060.068000000000000 710.916020000000000
724.598690000000030 542.155700000000020
715.924800000000000 376.535399999999980
f: 287 tv: 1 nM: 9
1033.975300000000100 732.004459999999990
1061.286700000000100 760.805179999999950
1092.954700000000000 794.451479999999950
1132.009200000000000 835.009149999999980
1089.241700000000000 705.945500000000040
1233.688100000000100 701.750000000000000
1299.978599999999900 700.013370000000010
1020.612300000000000 543.959719999999950
1029.286700000000100 373.047790000000020
f: 288 tv: 0 nM: 9
704.476070000000050 724.771730000000050
668.742489999999980 751.016910000000050
627.322210000000040 780.963010000000050
578.235720000000010 816.680790000000000
812.055299999999990 705.116999999999960
975.192320000000000 709.807680000000000
1060.068000000000000 710.916020000000000
724.581969999999960 542.540960000000040
715.804139999999960 376.350219999999980
f: 288 tv: 1 nM: 9
1034.031900000000000 731.143620000000060
1061.156700000000000 760.736080000000020
1092.996699999999900 794.349180000000050
1131.883100000000000 835.000000000000000
1089.122300000000000 706.303469999999950
1233.688100000000100 701.750000000000000
1300.640599999999900 699.859379999999990
1020.407300000000000 543.959039999999960
1029.286700000000100 373.047790000000020
f: 289 tv: 0 nM: 9
704.447509999999970 724.445190000000030
669.316709999999940 751.155399999999990
627.318670000000000 780.966549999999980
578.286380000000010 816.647699999999990
812.094119999999980 705.225950000000010
975.214290000000010 709.955810000000040
1060.000000000000000 710.829290000000010
724.244199999999980 542.283689999999980
715.513310000000050 376.274319999999990
f: 289 tv: 1 nM: 9
1033.955200000000100 732.073120000000020
1061.368500000000000 760.890750000000030
1092.934199999999900 794.384890000000040
1132.057100000000000 834.942930000000050
1089.196300000000100 706.028009999999990
1233.794799999999900 701.412720000000040
1300.522300000000100 699.812069999999950
1020.567200000000000 543.920169999999980
1029.369400000000000 373.000000000000000
f: 290 tv: 0 nM: 9
704.306330000000000 724.729739999999990
668.981630000000000 750.775759999999990
627.236509999999950 781.074340000000010
578.393490000000040 816.660340000000020
812.113650000000010 705.407040000000050
975.291079999999970 709.666079999999970
1060.138200000000100 710.845519999999960
724.186950000000020 542.643490000000040
715.524229999999990 376.297360000000030
f: 290 tv: 1 nM: 9
1033.955200000000100 732.073120000000020
1061.520100000000000 760.869929999999950
1093.102699999999900 794.335510000000000
1132.000000000000000 835.000000000000000
1089.375000000000000 705.904419999999960
1233.660200000000000 701.344669999999950
1300.273999999999900 699.900570000000020
1020.515100000000000 544.002140000000050
1029.480700000000100 373.000000000000000
f: 291 tv: 0 nM: 9
704.835019999999990 724.650020000000040
668.848939999999970 751.237849999999980
627.236509999999950 781.074340000000010
578.263979999999950 816.619749999999950
811.804629999999970 705.191159999999970
975.213259999999990 709.660830000000030
1060.070200000000100 710.756229999999960
724.633969999999980 542.682009999999990
715.427980000000050 376.516939999999980
f: 291 tv: 1 nM: 9
1033.955200000000100 732.073120000000020
1061.000000000000000 760.878299999999970
1093.053100000000100 794.176879999999980
1131.952000000000000 835.066220000000040
1089.593499999999900 705.500000000000000
1233.547700000000100 701.243159999999990
1300.167600000000000 699.979429999999980
1020.478300000000000 543.960879999999970
1029.424199999999900 372.920439999999990
f: 292 tv: 0 nM: 9
704.864810000000030 724.502560000000020
668.737920000000030 751.358640000000040
627.326170000000050 781.206969999999960
578.388919999999980 816.604190000000020
812.016790000000010 705.176450000000050
975.217470000000050 709.707210000000030
1060.398400000000000 710.863280000000030
724.287289999999980 542.633789999999980
715.938660000000030 376.330199999999990
f: 292 tv: 1 nM: 9
1033.981000000000000 731.828549999999950
1061.078900000000000 760.801939999999950
1093.028800000000000 794.008000000000040
1132.021700000000000 834.982790000000020
1089.519000000000000 705.438110000000050
1233.634399999999900 701.450500000000030
1300.176300000000100 700.011539999999970
1020.634800000000000 543.886960000000040
1029.480700000000100 373.000000000000000
f: 293 tv: 0 nM: 9
704.048160000000050 724.213319999999950
668.802609999999960 750.678589999999990
627.233029999999990 781.438539999999990
578.457760000000010 816.679200000000040
812.000000000000000 705.272159999999990
975.068359999999980 709.866880000000040
1060.064900000000100 710.965640000000010
724.287289999999980 542.633789999999980
715.963750000000000 376.236719999999990
f: 293 tv: 1 nM: 9
1033.981000000000000 731.828549999999950
1061.137099999999900 760.911129999999960
1092.841699999999900 793.676150000000010
1132.420300000000000 835.042599999999990
1089.251100000000000 705.447019999999950
1233.709100000000000 701.358150000000020
1300.167600000000000 699.979429999999980
1020.598700000000000 543.844299999999980
1029.570300000000100 372.964839999999980
f: 294 tv: 0 nM: 9
704.762510000000020 724.407469999999990
668.742489999999980 750.761290000000030
627.225829999999970 781.299989999999980
578.149289999999950 816.611390000000030
812.032349999999950 705.303890000000020
974.974789999999980 709.758969999999980
1060.243199999999900 710.863830000000010
724.802000000000020 542.577999999999970
715.405459999999950 376.401250000000000
f: 294 tv: 1 nM: 9
1034.089199999999900 731.919620000000010
1061.039700000000000 760.773559999999970
1093.212900000000000 794.225829999999970
1132.192399999999900 835.010070000000040
1089.257400000000000 705.465329999999990
1233.905800000000000 701.473449999999960
1299.978499999999900 699.790340000000010
1020.567200000000000 543.827760000000010
1029.511600000000000 373.115389999999990
f: 295 tv: 0 nM: 9
704.341000000000010 724.555299999999990
668.809690000000050 750.738830000000010
627.264590000000000 781.339290000000010
578.300230000000060 816.673220000000010
812.000000000000000 705.182620000000040
975.044189999999960 709.799319999999970
1060.000000000000000 710.895940000000000
724.802000000000020 542.577999999999970
715.435970000000000 376.497930000000000
f: 295 tv: 1 nM: 9
1034.159699999999900 731.922550000000000
1061.086399999999900 760.906250000000000
1093.435099999999900 794.394289999999960
1131.919599999999900 834.990909999999990
1089.009000000000000 705.168210000000040
1233.684099999999900 701.397699999999990
1300.167600000000000 699.979429999999980
1020.684300000000000 543.794490000000000
1029.365399999999900 373.161530000000030
f: 296 tv: 0 nM: 9
704.324769999999940 724.455630000000040
668.886049999999950 750.930179999999950
627.104190000000020 781.328549999999950
578.178409999999990 816.692500000000000
812.000000000000000 705.000000000000000
975.157590000000030 709.693850000000000
1059.977799999999900 710.995970000000060
724.155700000000020 542.598690000000030
715.651610000000010 376.827879999999990
f: 296 tv: 1 nM: 9
1034.159699999999900 731.922550000000000
1061.194700000000000 760.885740000000060
1093.022300000000100 794.194269999999960
1132.289600000000100 835.050110000000020
1089.252400000000100 705.340699999999970
1233.608600000000000 701.840879999999970
1300.385700000000000 699.879639999999990
1020.647000000000000 543.907590000000030
1029.424199999999900 373.079560000000010
f: 297 tv: 0 nM: 9
704.212949999999980 724.347229999999970
668.809880000000020 750.841549999999980
627.212160000000040 781.248349999999960
578.380070000000050 816.698430000000030
811.944460000000050 705.089720000000060
975.228089999999950 709.228089999999950
1060.016000000000100 710.908019999999960
724.685240000000020 542.002259999999980
715.389339999999950 376.655730000000010
f: 297 tv: 1 nM: 9
1033.877300000000100 731.993039999999950
1061.170400000000000 760.867430000000010
1093.000000000000000 794.111999999999970
1131.957600000000000 834.911989999999950
1088.816499999999900 705.789920000000050
1233.780299999999900 701.800479999999990
1300.475700000000000 699.503050000000030
1020.088000000000000 544.000000000000000
1029.339600000000000 373.029850000000010
f: 298 tv: 0 nM: 9
704.243590000000040 724.935910000000040
668.757320000000050 750.720820000000000
627.233340000000000 781.073359999999980
578.249450000000020 816.609860000000030
811.983209999999990 705.176450000000050
975.055539999999950 709.344420000000010
1060.000000000000000 710.829290000000010
724.762209999999980 542.485779999999980
715.545110000000020 376.598360000000010
f: 298 tv: 1 nM: 9
1033.955200000000100 732.073120000000020
1061.106299999999900 760.781740000000010
1093.044900000000100 794.028869999999980
1131.951900000000000 834.927980000000050
1088.728000000000100 705.611390000000030
1233.608600000000000 701.840879999999970
1300.154900000000000 699.834230000000050
1020.088000000000000 544.000000000000000
1029.496200000000000 373.156709999999980
f: 299 tv: 0 nM: 9
704.259279999999990 724.435179999999950
668.867129999999970 751.143370000000000
627.136539999999970 781.172670000000040
578.481990000000000 816.691469999999980
811.944460000000050 705.089720000000060
974.977420000000050 709.624080000000050
1060.059800000000000 710.942260000000030
724.623349999999960 542.227300000000010
715.438539999999990 376.704929999999990
f: 299 tv: 1 nM: 9
1033.936300000000100 731.875000000000000
1061.068600000000100 760.768620000000060
1092.948699999999900 794.266049999999950
1132.031900000000000 835.042540000000030
1089.490500000000100 706.189570000000000
1233.680300000000000 701.723570000000000
1300.182700000000100 699.887079999999970
1020.515100000000000 543.920290000000020
1029.339600000000000 373.126860000000020
f: 300 tv: 0 nM: 9
704.190249999999990 724.677000000000020
668.765009999999960 750.742489999999980
627.188290000000050 781.110410000000000
578.149289999999950 816.665529999999990
811.873960000000010 705.176450000000050
974.879459999999990 709.673769999999990
1060.028000000000000 711.173520000000050
724.722409999999970 542.635800000000020
715.408750000000050 376.714290000000010
f: 300 tv: 1 nM: 9
1033.877300000000100 731.993039999999950
1061.013099999999900 761.014950000000000
1092.977900000000100 794.107610000000020
1132.146900000000000 834.970220000000040
1089.528100000000000 705.500000000000000
1233.766800000000100 701.521610000000010
1299.869999999999900 699.590029999999960
1020.515100000000000 543.920290000000020
1029.339600000000000 373.029850000000010
f: 301 tv: 0 nM: 9
704.767579999999950 724.305179999999950
668.525570000000020 750.952580000000010
627.067750000000050 781.293580000000020
578.149289999999950 816.665529999999990
811.944460000000050 705.089720000000060
974.958620000000000 709.855159999999960
1060.000000000000000 711.000000000000000
724.524599999999960 542.606570000000030
715.451599999999980 376.625000000000000
f: 301 tv: 1 nM: 9
1033.975300000000100 732.004459999999990
1061.564800000000100 760.598150000000030
1093.006500000000000 794.189089999999960
1132.125000000000000 835.025880000000030
1089.564900000000100 705.890009999999960
1233.687100000000100 701.862060000000040
1300.007900000000100 699.814820000000050
1020.515100000000000 543.920290000000020
1029.339600000000000 373.029850000000010
f: 302 tv: 0 nM: 9
704.947019999999950 724.908869999999980
668.555539999999950 751.099979999999960
627.067750000000050 781.293580000000020
578.180119999999990 816.633969999999980
812.016790000000010 705.176450000000050
975.208309999999980 709.181820000000020
1060.066200000000000 710.982480000000010
724.633969999999980 542.754029999999940
715.447509999999970 376.384459999999990
f: 302 tv: 1 nM: 9
1033.947300000000000 731.970220000000040
1060.973600000000000 760.819579999999970
1092.960600000000100 794.273010000000000
1131.884000000000000 834.995480000000040
1089.032300000000100 705.243770000000040
1233.780299999999900 701.800479999999990
1299.795699999999900 699.833309999999980
1020.044400000000000 543.955630000000040
1029.339600000000000 373.126860000000020
f: 303 tv: 0 nM: 9
704.330379999999990 724.816959999999990
668.855159999999960 750.371030000000020
627.156619999999980 781.416140000000040
578.127929999999990 816.627929999999990
811.929440000000000 705.006229999999960
974.970149999999990 709.339540000000060
1060.222199999999900 711.096310000000020
724.524599999999960 542.663940000000030
715.453129999999990 376.800779999999970
f: 303 tv: 1 nM: 9
1033.917099999999900 732.041439999999970
1061.000000000000000 760.765930000000030
1093.032099999999900 794.246830000000050
1131.862300000000000 834.857669999999980
1089.259000000000000 705.709110000000010
1233.700399999999900 701.888609999999970
1300.096299999999900 699.914059999999950
1020.515100000000000 543.920290000000020
1029.424199999999900 373.079560000000010
f: 304 tv: 0 nM: 9
704.450870000000010 724.942320000000000
668.614749999999960 751.077030000000040
627.257320000000050 781.239439999999950
578.326900000000020 816.639159999999950
811.908320000000000 705.087520000000040
975.126890000000000 709.339540000000060
1060.000000000000000 710.829290000000010
724.304260000000000 542.629760000000030
715.363460000000030 376.401250000000000
f: 304 tv: 1 nM: 9
1033.877300000000100 731.993039999999950
1061.126500000000100 760.777339999999980
1092.973600000000000 794.082210000000030
1132.234999999999900 834.864140000000020
1089.626199999999900 705.888609999999970
1233.750000000000000 701.750000000000000
1300.029299999999900 699.875000000000000
1020.470100000000000 543.957269999999990
1029.365399999999900 373.161530000000030
f: 305 tv: 0 nM: 9
704.576419999999980 725.134279999999990
668.796569999999970 751.275880000000030
627.286190000000030 781.167789999999970
578.180119999999990 816.620120000000040
811.758060000000000 704.979860000000030
974.955439999999950 709.346919999999950
1060.227300000000000 710.943179999999980
724.307860000000010 542.770629999999980
715.493770000000040 376.497930000000000
f: 305 tv: 1 nM: 9
1033.955200000000100 732.073120000000020
1061.347199999999900 759.956360000000020
1092.961499999999900 794.080140000000030
1131.856000000000000 835.021849999999970
1089.676500000000000 705.916690000000020
1233.538100000000000 701.400020000000040
1300.261500000000100 700.031619999999980
1020.088000000000000 544.000000000000000
1029.365399999999900 373.161530000000030
f: 306 tv: 0 nM: 9
704.995599999999970 725.039800000000010
668.648869999999990 751.041990000000060
627.196289999999980 781.035219999999980
578.371030000000020 816.697509999999970
812.055539999999950 705.089720000000060
974.952210000000040 709.286740000000010
1060.066200000000000 710.994140000000020
724.542659999999960 542.656489999999960
715.548639999999980 376.159299999999970
f: 306 tv: 1 nM: 9
1033.942600000000100 732.045470000000020
1060.995899999999900 760.254149999999980
1093.044900000000100 794.028869999999980
1131.813699999999900 834.954830000000020
1089.532800000000000 705.840879999999970
1233.602300000000000 701.397699999999990
1300.325599999999900 699.497380000000020
1020.126200000000000 543.873780000000010
1029.466400000000000 373.029850000000010
f: 307 tv: 0 nM: 9
704.450619999999960 724.886290000000030
668.730469999999970 751.375919999999950
627.219910000000030 781.375000000000000
578.201170000000050 816.664369999999960
811.944460000000050 705.089720000000060
974.920470000000020 709.310610000000000
1060.068000000000000 710.916020000000000
724.697450000000000 542.300420000000030
715.841860000000000 376.160460000000000
f: 307 tv: 1 nM: 9
1033.942600000000100 732.045470000000020
1061.119500000000000 759.946900000000030
1093.003300000000100 794.166690000000020
1131.949800000000100 834.934809999999970
1089.466200000000100 705.642519999999990
1233.662700000000100 701.412720000000040
1300.116000000000000 699.466490000000020
1020.414500000000000 543.958309999999980
1029.424199999999900 373.079560000000010
f: 308 tv: 0 nM: 9
704.418879999999940 724.993410000000040
668.694949999999950 751.039729999999960
627.196289999999980 781.035219999999980
578.357790000000020 816.665160000000010
812.070249999999990 705.086789999999950
975.173769999999990 709.677310000000030
1060.073100000000100 710.996030000000020
724.578920000000040 542.245599999999970
715.953859999999960 376.211149999999980
f: 308 tv: 1 nM: 9
1033.917700000000000 732.481019999999940
1061.452399999999900 760.941410000000020
1093.074699999999900 794.110410000000000
1132.380500000000000 835.008670000000050
1089.132700000000100 706.194700000000010
1233.736799999999900 701.973690000000030
1300.343000000000100 699.901179999999950
1020.515100000000000 543.997859999999950
1029.424199999999900 373.079560000000010
f: 309 tv: 0 nM: 9
704.366210000000020 724.923220000000010
668.827940000000010 751.112920000000030
627.219969999999990 781.086670000000030
578.286500000000050 816.583309999999980
812.000000000000000 705.000000000000000
975.189210000000000 709.630189999999970
1060.126500000000100 710.954529999999980
724.754090000000020 542.524599999999960
715.617129999999970 376.238740000000010
f: 309 tv: 1 nM: 9
1033.968599999999900 731.797119999999950
1061.268900000000000 760.875000000000000
1092.990200000000000 794.162349999999950
1132.024300000000000 834.966800000000030
1089.661700000000100 705.813419999999950
1233.765599999999900 701.466490000000020
1299.978499999999900 699.790340000000010
1020.000000000000000 543.912050000000020
1029.349999999999900 373.146149999999980
f: 310 tv: 0 nM: 9
704.393010000000000 724.844969999999990
668.809690000000050 750.835820000000010
627.286190000000030 781.167789999999970
578.249450000000020 816.625850000000010
811.807369999999990 705.065550000000030
975.075870000000010 709.710330000000000
1060.203099999999900 710.871089999999980
724.598690000000030 542.155700000000020
716.000000000000000 376.254820000000000
f: 310 tv: 1 nM: 9
1033.910800000000100 731.964780000000020
1061.053500000000000 760.904599999999960
1093.059199999999900 794.082210000000030
1131.899500000000000 834.942930000000050
1089.157600000000000 705.967409999999970
1233.608600000000000 701.840879999999970
1300.074699999999900 699.632200000000010
1020.157700000000000 543.860350000000040
1029.511600000000000 373.046139999999980
f: 311 tv: 0 nM: 9
704.370480000000040 724.656799999999980
668.901920000000020 750.882690000000030
627.138609999999970 780.892759999999950
578.137510000000020 816.698120000000020
811.910279999999940 705.106810000000000
975.000000000000000 709.206540000000020
1060.238400000000000 710.939939999999980
724.696109999999980 542.114199999999980
715.936950000000020 376.621609999999980
f: 311 tv: 1 nM: 9
1033.968800000000100 731.834110000000010
1060.876000000000000 760.864690000000000
1093.026599999999900 794.171079999999960
1132.252199999999900 834.939939999999980
1089.274899999999900 705.305659999999990
1233.700399999999900 701.888609999999970
1300.031099999999900 699.813539999999990
1020.460200000000000 543.924800000000000
1029.553000000000100 373.079560000000010
f: 312 tv: 0 nM: 9
704.137150000000020 724.712400000000000
668.715879999999970 750.865289999999960
627.152040000000060 781.016910000000050
578.199769999999940 816.730159999999960
812.000000000000000 705.000000000000000
975.160769999999960 709.381650000000040
1059.929799999999900 710.913210000000050
724.598690000000030 542.155700000000020
716.000000000000000 376.817380000000010
f: 312 tv: 1 nM: 9
1034.016699999999900 731.990419999999970
1061.228900000000100 760.767579999999950
1093.054300000000000 794.218870000000040
1132.069300000000100 834.907960000000000
1089.081300000000100 705.610840000000050
1233.626199999999900 701.888609999999970
1300.167600000000000 699.979429999999980
1020.515100000000000 543.920290000000020
1029.454600000000000 372.965910000000010
f: 313 tv: 0 nM: 9
704.322999999999980 724.862849999999980
668.830870000000000 750.966919999999960
627.219969999999990 781.086670000000030
578.138310000000050 816.751769999999960
812.048949999999990 705.263860000000020
974.985840000000050 709.716310000000020
1060.000000000000000 711.000000000000000
724.635800000000020 542.635800000000020
715.513310000000050 376.274319999999990
f: 313 tv: 1 nM: 9
1034.089600000000000 732.952090000000000
1061.025500000000000 760.725460000000000
1093.074699999999900 794.110410000000000
1131.740200000000000 834.891790000000010
1088.925700000000000 705.524779999999960
1233.608600000000000 701.840879999999970
1300.124299999999900 699.867430000000010
1020.044400000000000 544.044369999999960
1029.424199999999900 373.079560000000010
f: 314 tv: 0 nM: 9
704.317320000000000 724.341369999999980
668.874080000000050 750.987240000000040
627.219969999999990 781.086670000000030
578.377870000000030 816.638119999999960
812.000000000000000 705.000000000000000
975.255000000000000 709.872499999999950
1060.000000000000000 711.000000000000000
724.497740000000020 542.118290000000000
715.327030000000040 376.316469999999980
f: 314 tv: 1 nM: 9
1034.062699999999900 731.951419999999980
1061.123200000000000 760.755490000000010
1093.092200000000000 794.194089999999960
1131.617299999999900 834.980099999999990
1088.997699999999900 705.563110000000050
1233.608600000000000 701.840879999999970
1300.066000000000000 700.077580000000010
1020.115900000000000 543.929570000000010
1029.421900000000100 373.082029999999970
f: 315 tv: 0 nM: 9
704.324769999999940 724.455630000000040
668.909419999999950 750.920290000000020
627.187320000000000 781.058530000000020
578.202819999999970 816.642209999999980
811.929750000000010 705.086789999999950
975.192320000000000 709.807680000000000
1060.138200000000100 711.000000000000000
724.126219999999990 542.126219999999990
715.408750000000050 376.714290000000010
f: 315 tv: 1 nM: 9
1034.262300000000100 731.737730000000060
1061.140500000000000 760.913879999999950
1093.207000000000100 794.143310000000040
1131.978000000000100 835.035889999999990
1089.000000000000000 705.500000000000000
1233.700399999999900 701.888609999999970
1300.168600000000000 699.691040000000040
1020.126200000000000 543.873780000000010
1029.424199999999900 373.079560000000010
f: 316 tv: 0 nM: 9
704.204100000000040 724.405939999999990
668.957149999999960 751.125000000000000
627.132809999999950 781.150819999999950
578.228759999999970 816.719540000000050
811.929750000000010 705.086789999999950
975.193120000000020 709.855159999999960
1060.234400000000100 710.777339999999980
724.211180000000010 542.046140000000040
715.376039999999990 376.575200000000000
f: 316 tv: 1 nM: 9
1033.975300000000100 732.004459999999990
1061.035000000000100 760.863460000000030
1093.059199999999900 794.082210000000030
1132.067000000000000 834.917419999999990
1088.932100000000000 705.587949999999980
1233.780299999999900 701.800479999999990
1300.039299999999900 699.657289999999990
1020.612300000000000 543.959719999999950
1029.424199999999900 373.079560000000010
f: 317 tv: 0 nM: 9
704.128479999999970 724.296749999999970
668.816649999999980 751.079650000000020
627.194269999999960 781.455439999999950
578.201170000000050 816.643680000000020
812.016790000000010 705.176450000000050
975.149660000000040 709.772889999999960
1060.022200000000100 710.825929999999970
724.126219999999990 542.126219999999990
715.461850000000030 376.406769999999990
f: 317 tv: 1 nM: 9
1033.868400000000100 732.421079999999960
1061.112300000000000 761.021730000000050
1093.059199999999900 794.036190000000030
1131.938200000000100 834.905030000000010
1089.415800000000000 705.813779999999950
1233.719800000000100 701.502320000000050
1300.102799999999900 699.658320000000000
1020.044400000000000 543.955630000000040
1029.369400000000000 373.000000000000000
f: 318 tv: 0 nM: 9
704.233950000000050 724.628420000000010
668.696959999999990 751.079529999999980
627.242250000000010 780.760859999999980
578.092409999999970 816.502380000000020
811.929750000000010 705.086789999999950
975.163149999999970 709.716310000000020
1060.113499999999900 710.852600000000050
724.126219999999990 542.126219999999990
715.886960000000040 376.634799999999980
f: 318 tv: 1 nM: 9
1033.925199999999900 731.523500000000010
1061.039700000000000 760.773559999999970
1093.019800000000000 794.194089999999960
1132.000000000000000 835.000000000000000
1088.748800000000100 705.985350000000040
1233.780299999999900 701.800479999999990
1299.978499999999900 699.790340000000010
1020.088000000000000 544.000000000000000
1029.424199999999900 373.079560000000010
f: 319 tv: 0 nM: 9
704.190249999999990 724.677000000000020
668.750000000000000 751.000000000000000
627.286190000000030 781.167789999999970
578.415889999999990 816.570249999999990
811.929750000000010 705.086789999999950
975.329039999999960 709.700380000000000
1060.070200000000100 710.913210000000050
724.598690000000030 542.155700000000020
715.919800000000010 376.169800000000010
f: 319 tv: 1 nM: 9
1033.979700000000100 731.799560000000040
1060.954199999999900 760.797730000000000
1092.998399999999900 794.234739999999990
1132.424000000000000 834.974669999999950
1088.987200000000000 705.888919999999980
1233.780299999999900 701.800479999999990
1300.125000000000000 699.180539999999950
1020.069800000000000 543.955810000000040
1029.480700000000100 373.000000000000000
f: 320 tv: 0 nM: 9
704.355469999999970 724.471559999999950
668.830870000000000 750.966919999999960
627.286190000000030 781.167789999999970
578.326900000000020 816.639159999999950
812.000000000000000 705.000000000000000
975.082760000000010 709.768550000000000
1060.000000000000000 710.829290000000010
724.633969999999980 542.682009999999990
715.620670000000020 376.616390000000020
f: 320 tv: 1 nM: 9
1034.052500000000000 731.908689999999980
1060.948100000000100 760.705749999999970
1093.097000000000000 794.114870000000000
1132.099700000000000 835.055539999999950
1089.092400000000000 705.752070000000000
1233.714600000000000 701.886349999999990
1300.271199999999900 699.460450000000040
1020.202300000000000 543.956789999999960
1029.480700000000100 373.000000000000000
f: 321 tv: 0 nM: 9
704.225649999999970 724.641600000000040
668.874080000000050 750.987240000000040
627.196289999999980 781.035219999999980
578.180849999999960 816.550839999999990
811.910279999999940 705.106810000000000
975.078129999999990 709.730900000000020
1059.884600000000100 710.995970000000060
724.562500000000000 542.445860000000040
715.408320000000000 376.437500000000000
f: 321 tv: 1 nM: 9
1034.052500000000000 732.082210000000030
1061.048100000000000 760.655759999999990
1093.032099999999900 794.214720000000060
1132.104900000000000 834.973209999999990
1089.368199999999900 705.522699999999990
1233.576499999999900 701.790830000000030
1299.989600000000100 699.468750000000000
1020.598700000000000 543.923220000000010
1029.393900000000000 373.049260000000000
f: 322 tv: 0 nM: 9
704.359130000000050 724.394350000000030
668.792479999999950 750.422910000000000
627.299319999999970 781.003299999999970
578.249450000000020 816.625850000000010
812.000000000000000 705.182620000000040
975.044189999999960 709.799319999999970
1060.000000000000000 711.000000000000000
724.664610000000040 542.591490000000020
715.333309999999980 376.562500000000000
f: 322 tv: 1 nM: 9
1033.958000000000100 731.692500000000000
1060.954199999999900 760.797730000000000
1093.032099999999900 794.214720000000060
1132.012800000000000 834.939700000000020
1089.348500000000100 705.425479999999990
1233.823900000000100 701.650269999999980
1299.969599999999900 699.701659999999950
1020.551300000000000 543.961549999999990
1029.480700000000100 373.000000000000000
f: 323 tv: 0 nM: 9
704.482120000000010 724.553589999999990
668.753720000000040 750.809259999999990
627.236509999999950 781.074340000000010
578.089169999999970 816.556330000000000
812.000000000000000 705.182620000000040
975.067440000000030 709.962160000000040
1059.861799999999900 711.000000000000000
724.633969999999980 542.682009999999990
715.491940000000000 376.745970000000000
f: 323 tv: 1 nM: 9
1033.877300000000100 731.993039999999950
1061.408799999999900 760.838619999999990
1093.074699999999900 794.110410000000000
1131.765900000000100 834.933290000000060
1089.441000000000000 705.393860000000020
1233.634399999999900 701.450500000000030
1300.163900000000000 699.405880000000020
1020.407300000000000 543.959039999999960
1029.480700000000100 373.000000000000000
f: 324 tv: 0 nM: 9
704.928220000000010 724.914369999999960
668.591059999999970 750.556209999999960
627.236509999999950 781.074340000000010
578.375549999999980 816.745419999999970
812.000000000000000 705.182620000000040
975.017029999999980 709.942199999999960
1060.134600000000100 710.976930000000040
724.662479999999960 542.445860000000040
715.615050000000000 376.880949999999980
f: 324 tv: 1 nM: 9
1033.877300000000100 731.993039999999950
1061.250000000000000 760.965820000000010
1093.079999999999900 794.094060000000010
1132.214700000000000 835.024599999999960
1089.419100000000100 705.595580000000040
1233.719800000000100 701.502320000000050
1299.978599999999900 699.911740000000010
1020.414500000000000 543.958309999999980
1029.424199999999900 373.079560000000010
f: 325 tv: 0 nM: 9
705.098570000000000 725.016849999999980
668.779850000000010 750.873110000000000
627.139649999999960 780.829290000000010
578.288999999999990 816.486269999999990
812.055539999999950 705.089720000000060
975.073610000000030 709.799679999999970
1059.932000000000000 710.916020000000000
724.577760000000010 542.502070000000000
715.570190000000030 376.342100000000020
f: 325 tv: 1 nM: 9
1033.934700000000000 732.430179999999950
1060.954099999999900 760.858460000000040
1093.032099999999900 794.214720000000060
1132.342500000000000 835.014339999999950
1089.391200000000000 705.289369999999960
1233.780299999999900 701.800479999999990
1300.289800000000000 700.085199999999990
1020.122100000000000 543.949280000000040
1029.511600000000000 373.115389999999990
f: 326 tv: 0 nM: 9
704.741999999999960 724.481379999999940
668.753780000000010 750.784120000000030
627.427860000000010 781.253360000000040
578.257020000000010 816.602780000000050
812.055539999999950 705.089720000000060
975.105530000000040 709.105530000000040
1060.138200000000100 711.000000000000000
724.369630000000030 542.455140000000030
715.513310000000050 376.274319999999990
f: 326 tv: 1 nM: 9
1034.030800000000000 732.030700000000020
1060.958000000000100 760.020999999999960
1093.104000000000000 794.305910000000040
1132.342500000000000 834.963679999999950
1089.479499999999900 705.343200000000020
1233.608600000000000 701.840879999999970
1299.821300000000100 699.632140000000050
1020.612300000000000 543.866520000000040
1029.369400000000000 373.000000000000000
f: 327 tv: 0 nM: 9
704.823359999999980 724.885560000000050
668.735050000000000 750.787289999999980
627.236509999999950 781.074340000000010
578.340509999999990 816.607480000000010
811.852170000000000 705.130430000000050
975.051759999999940 709.301759999999940
1059.929799999999900 710.913210000000050
724.255800000000020 542.146480000000000
716.000000000000000 376.817380000000010
f: 327 tv: 1 nM: 9
1033.743700000000000 732.100829999999970
1061.194800000000000 760.841919999999960
1092.905900000000000 794.162349999999950
1132.020600000000100 834.972840000000020
1089.002400000000100 705.935299999999980
1233.706899999999900 701.862060000000040
1299.936200000000100 699.786129999999960
1020.634800000000000 543.886960000000040
1029.480700000000100 373.000000000000000
f: 328 tv: 0 nM: 9
704.665830000000030 724.439030000000000
668.821530000000050 750.868039999999950
627.337160000000040 781.345280000000000
578.084719999999950 816.495300000000040
811.958309999999980 705.217099999999960
975.213259999999990 709.660830000000030
1060.045000000000100 710.898010000000000
724.329650000000020 542.250000000000000
715.618830000000000 376.598360000000010
f: 328 tv: 1 nM: 9
1033.877300000000100 731.993039999999950
1061.075300000000000 760.939330000000040
1093.044900000000100 794.028869999999980
1132.303799999999900 835.138609999999970
1089.564900000000100 705.890009999999960
1233.688100000000100 701.750000000000000
1299.884600000000100 699.736269999999990
1020.684300000000000 543.794490000000000
1029.369400000000000 373.000000000000000
f: 329 tv: 0 nM: 9
704.763310000000050 724.615969999999950
668.844910000000030 751.045589999999950
627.199039999999970 781.261539999999970
578.242430000000010 816.427730000000000
811.958309999999980 705.217099999999960
975.051270000000050 709.309510000000050
1060.113499999999900 710.812739999999960
724.329650000000020 542.294250000000030
715.613219999999960 376.438049999999980
f: 329 tv: 1 nM: 9
1033.955200000000100 732.073120000000020
1061.427200000000100 760.803649999999950
1093.032099999999900 794.214720000000060
1132.371699999999900 835.091310000000020
1089.469400000000000 705.954100000000040
1233.750000000000000 701.750000000000000
1300.267300000000000 699.993709999999960
1020.634800000000000 543.886960000000040
1029.601600000000000 373.027339999999980
f: 330 tv: 0 nM: 9
704.762510000000020 724.497499999999950
668.591059999999970 750.718989999999960
627.188290000000050 781.110410000000000
578.337580000000000 816.703920000000040
812.032349999999950 705.303890000000020
975.059139999999960 709.569889999999990
1060.000000000000000 711.000000000000000
724.382320000000050 542.167419999999990
715.548639999999980 376.159299999999970
f: 330 tv: 1 nM: 9
1034.051099999999900 732.288879999999950
1061.003800000000000 760.599240000000010
1093.122699999999900 794.235840000000050
1132.203500000000100 834.915960000000040
1089.620200000000100 705.610840000000050
1233.788800000000000 701.953859999999960
1300.496799999999900 699.787960000000000
1020.497700000000000 543.966490000000020
1029.227699999999900 373.126860000000020
f: 331 tv: 0 nM: 9
704.815429999999990 725.077090000000000
668.830870000000000 750.966919999999960
627.154779999999960 780.937069999999950
578.242979999999990 816.742979999999990
812.039800000000010 705.278749999999950
975.160830000000030 709.292659999999960
1059.954199999999900 710.908390000000050
724.026849999999970 542.165830000000030
715.863650000000010 376.632020000000010
f: 331 tv: 1 nM: 9
1033.955200000000100 732.073120000000020
1061.034900000000100 760.817810000000010
1093.086700000000100 794.465029999999960
1132.356199999999900 835.095149999999990
1089.129200000000100 705.975280000000000
1233.700399999999900 701.888609999999970
1300.371000000000100 699.793580000000020
1020.369600000000000 543.917419999999990
1029.421900000000100 373.082029999999970
f: 332 tv: 0 nM: 9
704.366210000000020 724.923220000000010
668.621700000000030 750.566529999999940
627.318049999999970 781.293459999999980
578.284729999999970 816.638919999999980
812.139339999999950 705.545110000000020
975.158390000000050 709.288149999999970
1060.203099999999900 710.894530000000030
724.745850000000020 542.307860000000010
715.953859999999960 376.211149999999980
f: 332 tv: 1 nM: 9
1034.071999999999900 731.816590000000020
1060.973600000000000 760.932310000000030
1093.088400000000100 794.045039999999970
1131.920900000000100 834.907100000000010
1089.261999999999900 705.516849999999980
1233.608600000000000 701.952030000000040
1300.074699999999900 699.632200000000010
1020.414500000000000 543.958309999999980
1029.421900000000100 373.082029999999970
f: 333 tv: 0 nM: 9
704.792050000000020 724.440609999999990
668.652159999999980 750.836980000000040
627.196289999999980 781.035219999999980
578.306820000000020 816.579529999999980
812.000000000000000 705.182620000000040
975.261110000000030 709.231509999999960
1060.336399999999900 711.119509999999990
724.504329999999980 542.495670000000020
715.521849999999970 376.231450000000000
f: 333 tv: 1 nM: 9
1033.877300000000100 731.993039999999950
1061.250000000000000 760.855829999999970
1092.990200000000000 794.110410000000000
1132.009299999999900 834.990779999999970
1088.957400000000000 705.946050000000010
1233.700399999999900 701.759890000000040
1300.385700000000000 699.879639999999990
1020.497700000000000 543.881710000000000
1029.511600000000000 373.115389999999990
f: 334 tv: 0 nM: 9
704.324769999999940 724.455630000000040
668.781680000000050 750.989439999999950
627.196289999999980 781.035219999999980
578.340509999999990 816.587099999999960
811.960199999999990 705.278749999999950
975.051090000000040 709.649660000000040
1060.060300000000100 711.042180000000030
724.636539999999970 542.401250000000000
715.739749999999960 376.180360000000010
f: 334 tv: 1 nM: 9
1034.080300000000100 731.160650000000030
1061.141800000000100 760.843259999999990
1093.042400000000000 794.250790000000050
1132.261099999999900 834.939759999999980
1089.036300000000000 705.955320000000030
1233.709100000000000 701.358150000000020
1300.179200000000000 699.395940000000000
1020.414500000000000 543.958309999999980
1029.511600000000000 373.115389999999990
f: 335 tv: 0 nM: 9
704.341000000000010 724.555299999999990
668.809880000000020 750.841549999999980
627.196289999999980 781.035219999999980
578.254519999999960 816.605230000000010
812.008670000000050 705.209960000000020
975.271910000000050 709.312069999999950
1060.208000000000100 711.074399999999970
724.209039999999960 542.696109999999980
715.570429999999990 376.197720000000000
f: 335 tv: 1 nM: 9
1033.894700000000100 732.017150000000020
1061.209000000000100 760.888060000000000
1093.013899999999900 794.170290000000020
1131.927400000000000 834.980159999999960
1089.276599999999900 705.877690000000030
1233.578900000000000 701.807860000000010
1300.194900000000000 699.677980000000050
1020.414500000000000 543.958309999999980
1029.424199999999900 373.079560000000010
f: 336 tv: 0 nM: 9
704.324769999999940 724.455630000000040
668.844420000000010 750.875850000000010
627.196289999999980 781.035219999999980
578.391539999999960 816.649540000000000
812.055539999999950 705.089720000000060
975.000000000000000 709.197750000000040
1060.330200000000100 710.944640000000050
724.155700000000020 542.598690000000030
715.714910000000030 376.473689999999980
f: 336 tv: 1 nM: 9
1034.004899999999900 731.924380000000040
1061.053500000000000 760.866390000000020
1092.977300000000000 794.298710000000030
1132.000000000000000 834.874450000000020
1089.481000000000000 705.342830000000050
1233.700399999999900 701.888609999999970
1299.884600000000100 699.736269999999990
1020.369600000000000 543.917419999999990
1029.424199999999900 373.079560000000010
f: 337 tv: 0 nM: 9
704.660830000000030 724.567810000000010
668.732120000000010 750.885740000000060
627.167789999999970 781.003420000000010
578.381960000000050 816.564820000000050
812.000000000000000 705.000000000000000
974.931640000000020 709.579160000000000
1060.296100000000000 710.900020000000040
724.188660000000030 542.393190000000000
715.450010000000020 376.437500000000000
f: 337 tv: 1 nM: 9
1034.113400000000000 732.002320000000050
1060.973600000000000 760.830810000000040
1092.932900000000000 794.378600000000010
1131.905299999999900 834.951540000000020
1089.483199999999900 705.560119999999980
1233.587299999999900 701.356139999999980
1300.157800000000000 699.669620000000010
1020.451400000000000 543.840699999999970
1029.339600000000000 372.873139999999980
f: 338 tv: 0 nM: 9
704.731509999999960 724.497560000000020
668.783390000000050 750.886290000000030
627.236509999999950 781.074340000000010
578.384090000000010 816.554570000000010
812.055539999999950 705.089720000000060
975.097110000000040 709.802190000000000
1060.022200000000100 710.995970000000060
724.450010000000020 542.389159999999950
715.479490000000060 376.532780000000000
f: 338 tv: 1 nM: 9
1033.877300000000100 731.993039999999950
1061.115800000000000 760.729799999999950
1093.150900000000100 794.303279999999970
1131.602400000000000 834.890989999999990
1088.914900000000000 705.384030000000050
1233.689699999999900 701.835879999999970
1300.019800000000000 699.728820000000040
1020.369600000000000 543.917419999999990
1029.424199999999900 373.079560000000010
f: 339 tv: 0 nM: 9
704.486269999999990 724.412839999999960
668.943670000000000 751.017579999999950
627.236509999999950 781.074340000000010
578.400700000000030 816.640380000000050
812.000000000000000 705.000000000000000
975.127690000000030 709.673769999999990
1060.505600000000000 710.931460000000020
724.458679999999960 542.267389999999980
715.556460000000020 376.794339999999980
f: 339 tv: 1 nM: 9
1033.928600000000000 731.942869999999970
1061.134600000000100 760.771240000000030
1092.983600000000000 794.277040000000060
1131.716300000000000 834.942810000000010
1089.105299999999900 705.232849999999980
1233.603400000000000 701.665889999999990
1300.160200000000000 700.126399999999990
1020.414500000000000 543.958309999999980
1029.480700000000100 373.000000000000000
f: 340 tv: 0 nM: 9
704.447630000000000 724.480959999999980
668.896420000000030 750.914310000000000
627.195190000000030 780.976009999999970
578.213129999999980 816.556460000000020
812.070249999999990 705.086789999999950
975.084600000000020 709.480770000000010
1060.070200000000100 710.913210000000050
724.598690000000030 542.155700000000020
715.447810000000000 376.195650000000000
f: 340 tv: 1 nM: 9
1034.045300000000000 731.773800000000050
1060.979900000000000 760.897460000000020
1092.886999999999900 794.428350000000020
1131.656500000000100 834.839110000000010
1088.911000000000100 705.494749999999950
1233.719800000000100 701.502320000000050
1300.599400000000100 699.746830000000050
1020.414500000000000 543.958309999999980
1029.339600000000000 373.126860000000020
f: 341 tv: 0 nM: 9
704.398620000000050 724.456239999999980
669.557559999999970 750.898800000000050
627.236509999999950 781.074340000000010
578.272830000000000 816.587890000000020
812.000000000000000 705.000000000000000
975.092099999999960 709.137209999999980
1060.337299999999900 711.000000000000000
724.497740000000020 542.118290000000000
715.512700000000000 376.516939999999980
f: 341 tv: 1 nM: 9
1033.877300000000100 731.993039999999950
1061.090500000000000 761.059020000000030
1093.083400000000000 794.054499999999960
1131.684400000000100 834.863519999999990
1089.391200000000000 705.205990000000040
1233.684099999999900 701.397699999999990
1300.351100000000100 699.935359999999950
1020.414500000000000 543.896910000000050
1029.257300000000000 373.089420000000020
f: 342 tv: 0 nM: 9
704.324769999999940 724.455630000000040
668.830870000000000 750.966919999999960
627.181029999999960 780.663819999999990
578.340509999999990 816.587099999999960
811.869569999999950 705.017389999999980
975.092099999999960 709.137209999999980
1060.000000000000000 711.000000000000000
724.423580000000020 542.564030000000000
715.513310000000050 376.274319999999990
f: 342 tv: 1 nM: 9
1034.097199999999900 731.555539999999950
1060.973600000000000 760.857120000000010
1093.059199999999900 794.036190000000030
1132.053000000000100 835.009220000000030
1089.435500000000000 705.811829999999990
1233.608600000000000 701.840879999999970
1300.381800000000100 699.433350000000020
1020.080200000000000 543.830199999999990
1029.280299999999900 373.208340000000020
f: 343 tv: 0 nM: 9
704.336549999999990 724.543270000000010
668.652159999999980 750.836980000000040
627.125850000000010 780.836180000000010
578.381960000000050 816.618039999999950
811.944460000000050 705.089720000000060
975.197630000000000 709.809139999999960
1060.457600000000000 710.946170000000050
724.350829999999970 542.678589999999990
715.512700000000000 376.338990000000020
f: 343 tv: 1 nM: 9
1033.989100000000000 731.054319999999960
1061.007700000000100 760.858759999999960
1093.059199999999900 794.036190000000030
1132.285800000000100 835.031250000000000
1089.302100000000100 705.839600000000020
1233.794799999999900 701.412720000000040
1300.397700000000000 699.342099999999960
1020.080200000000000 543.830199999999990
1029.393900000000000 373.049260000000000
f: 344 tv: 0 nM: 9
704.203189999999950 724.438350000000010
668.583309999999980 750.683350000000020
627.286190000000030 781.167789999999970
578.325129999999940 816.454219999999960
811.878780000000010 705.045470000000020
975.335690000000000 709.741269999999990
1060.068000000000000 710.916020000000000
724.114199999999980 542.696109999999980
715.556460000000020 376.794339999999980
f: 344 tv: 1 nM: 9
1033.974099999999900 731.938970000000040
1061.081400000000000 761.020809999999980
1093.276699999999900 794.169800000000010
1132.128999999999900 835.008000000000040
1089.643900000000000 705.610840000000050
1233.700399999999900 701.888609999999970
1299.877000000000000 699.715389999999960
1020.157700000000000 543.860350000000040
1029.511600000000000 373.115389999999990
f: 345 tv: 0 nM: 9
704.212340000000040 724.438350000000010
668.484130000000050 751.198980000000010
627.286190000000030 781.167789999999970
578.266359999999960 816.565429999999990
811.827450000000000 705.110599999999980
974.924129999999990 709.710330000000000
1060.337800000000000 710.868349999999960
724.114199999999980 542.696109999999980
716.039800000000010 376.721250000000000
f: 345 tv: 1 nM: 9
1034.095600000000100 731.644469999999960
1061.123200000000000 760.865779999999970
1093.097000000000000 794.114870000000000
1132.109099999999900 835.074219999999970
1089.395299999999900 705.342830000000050
1233.656900000000000 701.936280000000010
1299.997300000000000 699.656619999999980
1020.044400000000000 543.955630000000040
1029.601600000000000 373.136720000000030
f: 346 tv: 0 nM: 9
704.441040000000040 724.989069999999970
668.703549999999950 750.942869999999970
627.154779999999960 780.937069999999950
578.252320000000050 816.738519999999990
812.072630000000000 705.269229999999990
975.140930000000030 709.832210000000030
1060.246100000000100 710.932189999999990
724.245419999999970 542.259149999999980
715.432559999999970 376.666659999999980
f: 346 tv: 1 nM: 9
1033.877300000000100 731.993039999999950
1061.241800000000000 761.178160000000050
1093.074699999999900 794.110410000000000
1131.942299999999900 835.028379999999970
1089.451800000000000 705.992370000000050
1233.750000000000000 701.750000000000000
1300.066300000000000 699.535709999999990
1020.470100000000000 543.880369999999970
1029.369400000000000 373.000000000000000
f: 347 tv: 0 nM: 9
704.325560000000000 724.812739999999960
668.732300000000010 750.998230000000040
627.097660000000020 780.978460000000040
578.127690000000030 816.639649999999960
812.000000000000000 705.182620000000040
975.041380000000000 709.682739999999970
1060.038299999999900 711.046389999999970
724.409670000000010 542.468510000000040
715.447810000000000 376.195650000000000
f: 347 tv: 1 nM: 9
1033.877300000000100 731.993039999999950
1061.112900000000100 760.992859999999950
1093.074699999999900 794.110410000000000
1132.327800000000000 835.090029999999960
1089.438500000000000 705.876949999999970
1233.688100000000100 701.750000000000000
1299.864600000000100 699.437500000000000
1020.414500000000000 543.958309999999980
1029.339600000000000 373.126860000000020
f: 348 tv: 0 nM: 9
704.713319999999950 725.061950000000020
668.792789999999970 750.969600000000010
627.227300000000010 781.097660000000020
578.335569999999960 816.731319999999980
811.983209999999990 705.176450000000050
975.031489999999960 709.527950000000030
1060.545400000000000 710.965879999999970
724.491520000000040 542.432189999999990
715.608340000000000 376.679170000000000
f: 348 tv: 1 nM: 9
1033.955400000000100 732.107970000000020
1061.221600000000100 760.831480000000060
1093.052700000000000 794.051150000000010
1131.965600000000000 834.992250000000010
1089.506599999999900 705.940249999999990
1233.688100000000100 701.750000000000000
1299.938200000000100 699.524170000000030
1020.515100000000000 543.920290000000020
1029.424199999999900 373.162870000000000
f: 349 tv: 0 nM: 9
704.532169999999950 724.972110000000040
668.660089999999970 751.001769999999960
627.326170000000050 781.206969999999960
578.378360000000040 816.608089999999950
812.000000000000000 705.137880000000000
974.959529999999970 709.751769999999960
1060.442299999999900 711.038450000000010
724.393190000000000 542.143190000000000
715.783869999999980 376.669490000000000
f: 349 tv: 1 nM: 9
1033.877300000000100 731.993039999999950
1061.066700000000100 760.866639999999960
1092.976699999999900 794.280030000000010
1131.791700000000000 835.164800000000010
1089.550700000000000 706.301759999999940
1233.608600000000000 701.840879999999970
1299.978499999999900 699.790340000000010
1020.414500000000000 544.041690000000020
1029.480700000000100 373.084630000000000
f: 350 tv: 0 nM: 9
704.324769999999940 724.455630000000040
668.768370000000000 751.036740000000010
627.260070000000040 781.125850000000010
578.424989999999980 816.654540000000000
812.016790000000010 705.176450000000050
975.114810000000030 709.751830000000040
1060.127800000000000 710.924800000000000
724.141600000000040 542.544250000000030
715.750000000000000 376.804170000000000
f: 350 tv: 1 nM: 9
1033.869099999999900 731.929930000000010
1061.079099999999900 760.674620000000000
1093.074699999999900 794.110410000000000
1131.832300000000000 835.083309999999980
1089.438100000000100 705.461909999999990
1233.608600000000000 701.840879999999970
1300.214700000000000 699.932369999999990
1020.497700000000000 544.118290000000000
1029.511600000000000 373.046139999999980
f: 351 tv: 0 nM: 9
704.393680000000020 724.721739999999950
668.951419999999980 750.940669999999950
627.318670000000000 780.966549999999980
578.166259999999970 816.666259999999970
812.016790000000010 705.176450000000050
975.037479999999960 709.701779999999990
1060.234400000000100 710.980469999999970
724.265499999999970 542.579650000000020
715.303890000000020 376.209049999999990
f: 351 tv: 1 nM: 9
1033.986600000000000 731.160399999999980
1060.834000000000100 760.781740000000010
1092.965200000000100 794.291140000000040
1132.170000000000100 835.027770000000030
1089.502400000000100 705.685119999999980
1233.752400000000100 701.325259999999960
1300.031300000000100 699.843750000000000
1020.497700000000000 543.881710000000000
1029.480700000000100 373.000000000000000
f: 352 tv: 0 nM: 9
704.762510000000020 724.497499999999950
668.590760000000050 750.434390000000010
627.410340000000020 781.106869999999960
578.269959999999970 816.662839999999960
812.034790000000040 705.365230000000000
975.089910000000030 709.816529999999940
1060.473900000000000 710.820920000000000
724.591490000000020 542.591490000000020
715.413019999999960 376.326079999999990
f: 352 tv: 1 nM: 9
1034.052500000000000 732.082210000000030
1061.022600000000000 760.774409999999990
1093.076700000000100 794.166690000000020
1132.293699999999900 834.939939999999980
1089.745200000000100 706.000000000000000
1233.685099999999900 701.165889999999990
1300.101200000000100 699.919070000000030
1020.598700000000000 544.076779999999990
1029.424199999999900 372.920439999999990
f: 353 tv: 0 nM: 9
704.664179999999990 724.404419999999960
668.652159999999980 750.836980000000040
627.338259999999990 780.838259999999990
578.393490000000040 816.660340000000020
811.826779999999990 705.050420000000030
975.094420000000010 709.793699999999940
1060.545400000000000 710.897699999999990
724.591490000000020 542.591490000000020
715.513310000000050 376.274319999999990
f: 353 tv: 1 nM: 9
1033.975300000000100 732.004459999999990
1061.386700000000000 760.800349999999980
1093.059199999999900 794.082210000000030
1132.129799999999900 835.094789999999990
1089.344599999999900 705.937810000000010
1233.530199999999900 701.344910000000030
1299.795699999999900 699.833309999999980
1020.535400000000000 543.924800000000000
1029.339600000000000 373.029850000000010
f: 354 tv: 0 nM: 9
704.313290000000050 724.757510000000020
668.688840000000030 750.865109999999960
627.216249999999950 780.944640000000050
578.109559999999990 816.721440000000030
811.809809999999970 705.160279999999940
974.960079999999950 709.862849999999980
1060.234400000000100 710.941410000000020
724.588560000000030 542.769710000000030
715.588679999999950 376.802430000000020
f: 354 tv: 1 nM: 9
1033.860600000000000 732.347350000000010
1061.215799999999900 760.093380000000020
1092.950000000000000 794.333309999999980
1132.130500000000000 835.030939999999990
1089.321400000000000 705.792850000000040
1233.603400000000000 701.560119999999980
1299.978499999999900 700.043030000000040
1020.588400000000000 543.846990000000010
1029.393900000000000 372.950740000000000
f: 355 tv: 0 nM: 9
704.306330000000000 724.729739999999990
668.753659999999970 750.897029999999970
627.203369999999950 781.018620000000060
578.193970000000040 816.573909999999960
812.034790000000040 705.365230000000000
975.100649999999970 710.047000000000030
1060.068000000000000 710.916020000000000
724.633969999999980 542.682009999999990
715.562990000000010 376.827240000000020
f: 355 tv: 1 nM: 9
1034.002099999999900 731.875490000000010
1060.983899999999900 760.074280000000040
1092.914600000000100 794.541140000000040
1132.012800000000000 834.911989999999950
1089.315800000000100 705.514339999999950
1233.641800000000100 701.358150000000020
1300.011400000000100 700.130679999999980
1020.173500000000000 543.956599999999980
1029.339600000000000 373.029850000000010
f: 356 tv: 0 nM: 9
704.270260000000010 724.954960000000030
668.830870000000000 750.966919999999960
627.172419999999990 780.868960000000020
578.268249999999970 816.624450000000020
812.072630000000000 705.269229999999990
975.114749999999960 710.046200000000000
1060.326900000000000 710.784610000000040
724.552490000000030 542.401250000000000
715.331969999999960 376.540979999999990
f: 356 tv: 1 nM: 9
1034.102200000000000 732.082210000000030
1061.066700000000100 760.755549999999970
1092.906400000000100 794.517460000000030
1131.816300000000000 835.038019999999960
1089.147300000000100 705.580379999999990
1233.684099999999900 701.397699999999990
1300.110500000000000 700.116269999999990
1019.981400000000000 543.955810000000040
1029.424199999999900 372.920439999999990
f: 357 tv: 0 nM: 9
704.225950000000010 724.576900000000020
668.824100000000040 751.064820000000050
627.260070000000040 781.125850000000010
578.178409999999990 816.692500000000000
811.944460000000050 705.089720000000060
974.864140000000020 709.364140000000020
1060.386400000000100 710.867430000000010
724.688840000000030 542.231750000000030
715.511899999999970 376.880949999999980
f: 357 tv: 1 nM: 9
1033.877300000000100 731.993039999999950
1061.349200000000100 760.906010000000040
1093.019800000000000 794.194089999999960
1131.565200000000000 835.063049999999980
1089.186899999999900 705.542789999999970
1233.863400000000000 701.729370000000020
1300.011400000000100 700.130679999999980
1020.376100000000000 544.000000000000000
1029.339600000000000 373.126860000000020
f: 358 tv: 0 nM: 9
705.018739999999980 724.406430000000000
668.732120000000010 750.885740000000060
627.236570000000030 781.035219999999980
578.305119999999990 816.816709999999940
812.000000000000000 705.182620000000040
975.063660000000030 709.356379999999940
1060.416600000000000 710.965879999999970
724.685240000000020 542.082580000000010
715.556460000000020 376.794339999999980
f: 358 tv: 1 nM: 9
1034.030800000000000 732.030700000000020
1061.439300000000000 760.814269999999960
1093.074699999999900 794.110410000000000
1132.013999999999900 835.071109999999980
1089.387800000000000 705.443909999999960
1233.812500000000000 701.483830000000010
1300.261500000000100 700.031619999999980
1020.515100000000000 543.920290000000020
1029.339600000000000 373.029850000000010
f: 359 tv: 0 nM: 9
704.269040000000020 724.545229999999950
668.833309999999980 750.945680000000040
627.345640000000000 781.080569999999970
578.146480000000000 816.762820000000030
812.000000000000000 705.000000000000000
975.261899999999970 709.914980000000010
1060.446999999999900 710.920470000000020
724.586120000000050 542.434880000000020
715.513310000000050 376.274319999999990
f: 359 tv: 1 nM: 9
1034.036000000000100 731.973570000000000
1061.322899999999900 760.875000000000000
1093.037499999999900 794.097719999999980
1132.000000000000000 835.137449999999940
1089.446799999999900 705.344910000000030
1233.780299999999900 701.800479999999990
1300.066900000000000 699.851750000000040
1020.515100000000000 543.920290000000020
1029.339600000000000 373.029850000000010
f: 360 tv: 0 nM: 9
704.069030000000000 724.383360000000040
668.830870000000000 750.966919999999960
627.427860000000010 781.253360000000040
578.178409999999990 816.692500000000000
812.070249999999990 705.086789999999950
975.003720000000040 709.518620000000060
1059.814100000000100 711.105959999999980
724.491089999999990 542.142209999999980
715.513310000000050 376.274319999999990
f: 360 tv: 1 nM: 9
1033.992400000000100 731.800479999999990
1061.401000000000100 760.724370000000020
1092.974099999999900 794.276669999999970
1132.018399999999900 835.195860000000040
1089.451200000000000 706.267460000000030
1234.040299999999900 701.642460000000030
1299.795699999999900 699.833309999999980
1020.160500000000000 544.000000000000000
1029.424199999999900 373.079560000000010
f: 361 tv: 0 nM: 9
704.323240000000060 724.488399999999960
668.664920000000050 751.314210000000000
627.196289999999980 781.035219999999980
578.211059999999970 816.718139999999950
812.055539999999950 704.910279999999940
975.227300000000010 709.618900000000050
1060.138200000000100 711.000000000000000
724.461180000000010 542.314640000000050
715.513310000000050 376.274319999999990
f: 361 tv: 1 nM: 9
1034.016800000000100 731.954349999999980
1061.352200000000000 760.822999999999980
1093.029199999999900 794.000000000000000
1131.711900000000000 835.012330000000020
1089.422000000000000 705.256899999999970
1233.700599999999900 701.667540000000030
1300.272500000000000 699.568850000000000
1020.000000000000000 543.912050000000020
1029.286700000000100 372.952209999999980
f: 362 tv: 0 nM: 9
704.250000000000000 724.345220000000040
668.865480000000050 751.012759999999960
627.132809999999950 781.150819999999950
578.114199999999980 816.592530000000010
812.000000000000000 705.000000000000000
975.248290000000000 709.799319999999970
1060.273799999999900 710.952390000000040
724.497740000000020 542.118290000000000
715.580510000000000 376.584749999999990
f: 362 tv: 1 nM: 9
1033.816399999999900 732.347350000000010
1061.076499999999900 760.837710000000020
1093.059199999999900 794.082210000000030
1132.354499999999900 834.994450000000030
1089.311899999999900 705.925719999999960
1233.667500000000000 701.582520000000050
1300.319800000000000 700.000000000000000
1020.310200000000000 543.979919999999990
1029.369400000000000 373.000000000000000
f: 363 tv: 0 nM: 9
704.147029999999970 724.465699999999970
668.909419999999950 750.920290000000020
627.187320000000000 781.058530000000020
578.218690000000040 816.619379999999980
811.770999999999960 705.358759999999960
975.070920000000000 709.567379999999960
1060.068000000000000 710.916020000000000
724.135070000000040 542.151669999999970
715.936950000000020 376.621609999999980
f: 363 tv: 1 nM: 9
1033.865600000000100 732.321590000000010
1061.086700000000100 760.925169999999980
1093.003300000000100 794.166690000000020
1132.009299999999900 835.009220000000030
1088.941399999999900 705.851199999999950
1233.602300000000000 701.397699999999990
1300.101200000000100 699.919070000000030
1020.265500000000000 543.938049999999980
1029.369400000000000 373.000000000000000
f: 364 tv: 0 nM: 9
704.517640000000030 725.017640000000030
668.809690000000050 750.738830000000010
627.180970000000000 781.644170000000030
578.275150000000050 816.644040000000020
811.983280000000040 705.202940000000010
975.159850000000010 709.840149999999990
1060.488400000000000 710.953859999999960
724.135070000000040 542.151669999999970
715.892090000000050 376.497799999999980
f: 364 tv: 1 nM: 9
1033.975300000000100 732.004459999999990
1060.896199999999900 760.922239999999990
1093.050000000000000 794.086670000000030
1131.849600000000000 834.992070000000010
1088.916300000000100 705.913699999999950
1233.702299999999900 701.206789999999960
1300.289800000000000 700.085199999999990
1020.025300000000000 543.912420000000000
1029.286700000000100 373.047790000000020
f: 365 tv: 0 nM: 9
704.180359999999950 724.315060000000020
668.794430000000030 751.124080000000050
627.297609999999960 781.079960000000030
578.268249999999970 816.590209999999960
812.125549999999980 705.202940000000010
975.226930000000040 709.716310000000020
1060.473900000000000 710.888060000000000
724.155700000000020 542.598690000000030
715.575010000000020 376.504180000000020
f: 365 tv: 1 nM: 9
1033.975300000000100 732.004459999999990
1060.954199999999900 760.797730000000000
1093.019800000000000 794.003299999999970
1131.952000000000000 834.933779999999960
1089.386999999999900 705.483150000000020
1233.641800000000100 701.358150000000020
1300.078900000000000 699.519040000000020
1020.000000000000000 543.912050000000020
1029.454600000000000 373.034089999999990
f: 366 tv: 0 nM: 9
704.190669999999950 724.444210000000000
668.742489999999980 751.016910000000050
627.182860000000010 781.048639999999980
578.391539999999960 816.649540000000000
811.954529999999980 705.660089999999970
975.248290000000000 709.868960000000020
1060.386400000000100 710.867430000000010
724.540589999999950 542.369630000000030
715.450010000000020 376.437500000000000
f: 366 tv: 1 nM: 9
1033.975300000000100 732.004459999999990
1060.843599999999900 760.953669999999990
1093.067100000000000 794.289120000000030
1132.048000000000000 835.066220000000040
1089.532800000000000 705.952030000000040
1233.599500000000000 701.344910000000030
1300.365500000000100 699.923949999999990
1020.451400000000000 543.840699999999970
1029.511600000000000 373.115389999999990
f: 367 tv: 0 nM: 9
704.153140000000010 724.711729999999990
668.844910000000030 751.045589999999950
627.097660000000020 780.978460000000040
578.211059999999970 816.718139999999950
811.983209999999990 705.176450000000050
975.117250000000010 709.751710000000000
1060.022200000000100 710.821839999999950
724.671510000000010 542.531010000000040
715.479490000000060 376.532780000000000
f: 367 tv: 1 nM: 9
1033.975300000000100 732.004459999999990
1060.337500000000100 760.912479999999960
1093.019800000000000 794.194089999999960
1132.056499999999900 835.074650000000020
1089.438500000000000 705.876949999999970
1233.509000000000000 701.292789999999970
1299.979599999999900 699.741269999999990
1020.369600000000000 543.917419999999990
1029.280299999999900 373.208340000000020
f: 368 tv: 0 nM: 9
704.208679999999960 724.808719999999990
668.794430000000030 750.938899999999990
627.151979999999980 781.073549999999950
578.340940000000050 816.792910000000010
812.072630000000000 705.269229999999990
975.170229999999950 709.673769999999990
1060.296100000000000 710.861509999999950
724.621890000000010 542.497930000000000
715.580510000000000 376.584749999999990
f: 368 tv: 1 nM: 9
1034.049299999999900 731.712459999999960
1060.825599999999900 760.802310000000030
1093.080200000000100 794.422850000000040
1132.070800000000000 834.967830000000050
1089.342200000000000 706.291870000000020
1233.568400000000100 701.450500000000030
1300.031300000000100 699.843750000000000
1020.696100000000000 543.885800000000020
1029.424199999999900 373.079560000000010
f: 369 tv: 0 nM: 9
704.324769999999940 724.455630000000040
668.830870000000000 750.966919999999960
627.196289999999980 781.035219999999980
578.378360000000040 816.576599999999980
812.000000000000000 705.259519999999950
975.213259999999990 709.765750000000030
1060.165400000000100 710.861509999999950
724.364259999999940 542.212650000000050
716.000000000000000 376.254820000000000
f: 369 tv: 1 nM: 9
1034.030800000000000 732.214910000000030
1061.162399999999900 761.031010000000040
1092.985600000000000 793.478330000000030
1131.869099999999900 835.063290000000050
1089.435500000000000 705.904660000000040
1233.547700000000100 701.243159999999990
1300.157800000000000 699.669620000000010
1020.497700000000000 543.881710000000000
1029.480700000000100 373.000000000000000
f: 370 tv: 0 nM: 9
704.257870000000030 724.533630000000020
668.874080000000050 750.987240000000040
627.236509999999950 781.074340000000010
578.149289999999950 816.665529999999990
812.072630000000000 705.269229999999990
975.325990000000050 710.001710000000000
1060.326900000000000 710.784610000000040
724.542659999999960 542.656489999999960
715.512269999999940 376.704929999999990
f: 370 tv: 1 nM: 9
1033.877300000000100 731.993039999999950
1061.267000000000100 761.050169999999980
1093.276699999999900 794.169800000000010
1132.280400000000100 834.886960000000040
1088.982999999999900 705.935060000000020
1233.700399999999900 701.888609999999970
1300.167600000000000 699.979429999999980
1020.452100000000000 544.000000000000000
1029.424199999999900 373.079560000000010
f: 371 tv: 0 nM: 9
704.602970000000030 724.905459999999950
668.874080000000050 750.892330000000020
627.182860000000010 781.048639999999980
578.326900000000020 816.639159999999950
812.072630000000000 705.269229999999990
975.347530000000010 709.773069999999960
1060.386400000000100 710.867430000000010
724.664610000000040 542.591490000000020
715.387820000000030 376.706700000000010
f: 371 tv: 1 nM: 9
1034.052500000000000 732.082210000000030
1061.000000000000000 760.971919999999950
1093.097000000000000 794.114870000000000
1132.121100000000100 835.066770000000020
1089.444199999999900 705.793699999999940
1233.610600000000000 701.869320000000020
1300.112100000000100 699.882200000000010
1020.414500000000000 543.958309999999980
1029.369400000000000 373.000000000000000
f: 372 tv: 0 nM: 9
704.433899999999990 724.987610000000020
668.742489999999980 751.016910000000050
627.377070000000000 781.235900000000020
578.039549999999960 816.646480000000000
812.087279999999960 705.361080000000020
975.189570000000000 709.131960000000050
1060.038299999999900 711.046389999999970
724.536989999999950 542.302190000000000
715.464290000000010 376.833340000000020
f: 372 tv: 1 nM: 9
1033.975500000000000 731.979919999999990
1061.148300000000100 760.868100000000030
1093.038700000000100 794.195069999999990
1131.941800000000100 835.055910000000040
1089.641100000000100 705.801450000000050
1233.700399999999900 701.888609999999970
1300.066000000000000 700.077580000000010
1020.497700000000000 543.881710000000000
1029.424199999999900 373.079560000000010
f: 373 tv: 0 nM: 9
704.356199999999940 724.688840000000030
668.680240000000030 750.792659999999960
627.187320000000000 781.058530000000020
577.981199999999940 816.774660000000040
811.829349999999980 705.063480000000030
974.787109999999980 709.408199999999970
1060.000000000000000 711.000000000000000
724.429570000000010 542.197750000000040
715.464290000000010 376.833340000000020
f: 373 tv: 1 nM: 9
1033.955200000000100 732.073120000000020
1061.250000000000000 760.965329999999990
1093.065599999999900 794.312500000000000
1132.234400000000100 835.091490000000020
1089.334200000000000 705.876340000000030
1233.573400000000000 701.348629999999960
1300.167600000000000 699.979429999999980
1020.088000000000000 544.000000000000000
1029.365399999999900 373.161530000000030
f: 374 tv: 0 nM: 9
704.357729999999950 724.916320000000040
668.783080000000040 750.852970000000030
627.175899999999960 781.337160000000040
578.265689999999950 816.661250000000000
811.879029999999940 705.149170000000030
975.144840000000040 709.924129999999990
1060.108600000000000 711.133180000000040
724.562500000000000 542.445860000000040
715.556460000000020 376.794339999999980
f: 374 tv: 1 nM: 9
1033.877300000000100 731.993039999999950
1060.949800000000100 760.873600000000010
1093.145100000000000 794.162479999999960
1131.955200000000100 835.073980000000010
1089.356399999999900 706.252500000000050
1233.707799999999900 701.753600000000010
1300.590899999999900 699.733759999999960
1020.414500000000000 544.041690000000020
1029.369400000000000 373.000000000000000
f: 375 tv: 0 nM: 9
704.264950000000000 724.230410000000010
668.896420000000030 751.021420000000030
627.377010000000040 781.576659999999950
578.205259999999950 816.725890000000050
811.929750000000010 705.086789999999950
975.220460000000000 709.717040000000000
1060.068000000000000 710.916020000000000
724.598690000000030 542.155700000000020
715.406250000000000 376.753910000000020
f: 375 tv: 1 nM: 9
1033.935099999999900 731.987979999999990
1060.952900000000000 760.758479999999960
1093.171499999999900 794.108399999999960
1131.815700000000100 834.985959999999980
1089.453700000000000 706.189820000000050
1233.700399999999900 701.888609999999970
1300.258300000000000 699.604370000000020
1020.567200000000000 544.000000000000000
1029.349999999999900 372.984620000000010
f: 376 tv: 0 nM: 9
704.688899999999990 724.921749999999970
668.742489999999980 751.016910000000050
627.232790000000020 781.227840000000010
578.211059999999970 816.718139999999950
811.929750000000010 705.086789999999950
975.361760000000000 709.532230000000030
1059.857199999999900 710.840329999999990
724.552490000000030 542.401250000000000
715.798639999999980 376.294130000000000
f: 376 tv: 1 nM: 9
1034.087299999999900 731.796939999999950
1061.116000000000000 760.905819999999950
1093.077900000000000 794.306879999999980
1132.031300000000100 834.973389999999990
1089.344599999999900 705.519409999999990
1233.700399999999900 701.888609999999970
1299.884600000000100 699.736269999999990
1020.194800000000000 543.920169999999980
1029.310500000000000 373.079560000000010
f: 377 tv: 0 nM: 9
704.085510000000000 724.712710000000020
668.902469999999990 750.998230000000040
627.281370000000040 781.096620000000030
578.340509999999990 816.587099999999960
812.126039999999990 705.176450000000050
975.313419999999950 709.227600000000050
1060.000000000000000 710.899229999999990
724.607300000000010 542.274660000000040
715.482790000000020 376.366390000000020
f: 377 tv: 1 nM: 9
1033.955200000000100 732.073120000000020
1060.896199999999900 760.922239999999990
1093.077900000000000 794.306879999999980
1131.892200000000000 835.013730000000010
1089.036599999999900 705.526849999999970
1233.868800000000000 701.868830000000000
1299.831400000000000 699.634829999999970
1020.552200000000000 543.886960000000040
1029.424199999999900 373.079560000000010
f: 378 tv: 0 nM: 9
704.441709999999940 724.641240000000040
668.824100000000040 751.064820000000050
627.173710000000030 780.806820000000020
578.160520000000020 816.756899999999970
812.055539999999950 705.089720000000060
975.059750000000010 709.599609999999980
1060.068000000000000 710.916020000000000
724.497930000000000 542.564030000000000
715.411010000000030 376.338990000000020
f: 378 tv: 1 nM: 9
1034.052500000000000 732.082210000000030
1060.785800000000100 760.969910000000030
1093.179200000000000 794.188660000000030
1131.747800000000100 834.948669999999990
1089.422399999999900 705.490289999999960
1233.788800000000000 701.953859999999960
1300.022500000000000 699.747190000000050
1020.515100000000000 543.920290000000020
1029.365399999999900 373.161530000000030
f: 379 tv: 0 nM: 9
704.493470000000000 724.775080000000000
668.874080000000050 750.987240000000040
627.054200000000040 780.760499999999980
578.252320000000050 816.573359999999980
811.804629999999970 705.191159999999970
975.359249999999970 709.492619999999990
1060.089600000000000 710.908390000000050
724.591490000000020 542.591490000000020
715.724789999999980 376.266050000000010
f: 379 tv: 1 nM: 9
1033.975300000000100 732.004459999999990
1060.988400000000000 760.798459999999980
1093.185300000000100 794.135800000000020
1132.218599999999900 834.931640000000020
1089.455200000000100 705.915399999999980
1233.608600000000000 701.952030000000040
1299.889500000000000 699.884220000000030
1020.598700000000000 543.844299999999980
1029.339600000000000 373.029850000000010
f: 380 tv: 0 nM: 9
704.551879999999980 725.159729999999970
668.809690000000050 750.835820000000010
627.219969999999990 781.086670000000030
578.391539999999960 816.676939999999950
812.031799999999980 705.120790000000060
975.133910000000010 709.830379999999990
1060.138200000000100 711.000000000000000
724.598690000000030 542.155700000000020
716.000000000000000 376.254820000000000
f: 380 tv: 1 nM: 9
1033.926300000000100 731.092899999999990
1060.926099999999900 760.869320000000020
1092.974099999999900 794.140750000000030
1132.000000000000000 835.183229999999980
1089.462600000000100 706.397219999999950
1233.750000000000000 701.750000000000000
1299.884600000000100 699.736269999999990
1020.598700000000000 543.844299999999980
1029.511600000000000 373.046139999999980
f: 381 tv: 0 nM: 9
704.252259999999980 724.538639999999990
668.760740000000060 751.021420000000030
627.188290000000050 781.110410000000000
578.127929999999990 816.627929999999990
812.000000000000000 705.000000000000000
975.204039999999960 709.825380000000000
1060.175400000000100 710.953610000000030
724.598690000000030 542.155700000000020
715.973690000000030 376.263150000000000
f: 381 tv: 1 nM: 9
1033.901900000000100 732.068480000000020
1060.973600000000000 760.969910000000030
1093.000000000000000 794.284059999999950
1131.895100000000000 835.167419999999990
1089.481800000000000 705.826419999999980
1233.750000000000000 701.750000000000000
1299.959400000000000 700.034909999999970
1020.823500000000000 543.873960000000010
1029.424199999999900 373.079560000000010
