# Supplementary material for: Action Sport Cameras as an Instrument to Perform a 3D Underwater Motion Analysis
Source: PLoS One. 2016 Aug 11;11(8):e0160490. doi: 10.1371/journal.pone.0160490 (PMC4981397; doi:10.1371/journal.pone.0160490)
Supplement: S1 Supporting Information — S1.1_Calibration Quality > S1.1.1_Underwater > S1.1.1.1_Highres > S1.1.1.1.1_Calibration > File A. This is the BUNDLE_CameraParameters. This is the camera calibration parameters. File B. This is the Triad. This is the 2D coordinates of the waterproof orthogonal triad structure carrying nine spherical black markers. File C. This is the WandCalibration. This is the 2D coordinates of the wand structure carrying one spherical black marker. S1.1.1.1.2_Accuracy > File D. This is the Trial_1. This is the 2D coordinates of the first rigid bar test acquisition, carrying two markers at known distance. File E. This is the Trial_2. This is the 2D coordinates of the second rigid bar test acquisition, carrying two markers at known distance. File F. This is the Trial_3. This is the 2D coordinates of the third rigid bar test acquisition, carrying two markers at known distance. File G. This is the Trial_4. This is the 2D coordinates of the fourth rigid bar test acquisition, carrying two markers at known distance. File H. This is the Trial_5. This is the 2D coordinates of the fifth rigid bar test acquisition, carrying two markers at known distance. File I. This is the MotionSequence3D_Trial_1. This is the 3D coordinates of the first rigid bar test acquisition. File J. This is the MotionSequence3D_Trial_2. This is the 3D coordinates of the second rigid bar test acquisition. File K. This is the MotionSequence3D_Trial_3. This is the 3D coordinates of the third rigid bar test acquisition. File L. This is the MotionSequence3D_Trial_4. This is the 3D coordinates of the fourth rigid bar test acquisition. File M. This is the MotionSequence3D_Trial_5. This is the 3D coordinates of the fifth rigid bar test acquisition. S1.1.1.2_Lowres > S1.1.1.2.1_Calibration > File N. This is the BUNDLE_CameraParameters. This is the camera calibration parameters. File O. This is the Triad. This is the 2D coordinates of the waterproof orthogonal triad structure carrying nine spherical black markers. File P. Th [file pone.0160490.s001.zip › S1_SupportingInformation/S1.1_Calibration_Quality/S1.1.2_Land/S1.1.2.1_Highres/S1.1.2.1.1_Calibration/File AC.txt]

8129 2
f: 0 tv: 0 nM: 1
0.000000000000000 0.000000000000000
f: 0 tv: 1 nM: 1
0.000000000000000 0.000000000000000
f: 1 tv: 0 nM: 1
600.500000000000000 660.500000000000000
f: 1 tv: 1 nM: 1
850.750000000000000 670.500000000000000
f: 2 tv: 0 nM: 1
601.914980000000010 659.914980000000010
f: 2 tv: 1 nM: 1
852.000000000000000 669.745180000000000
f: 3 tv: 0 nM: 1
603.616760000000000 659.893370000000000
f: 3 tv: 1 nM: 1
853.109379999999990 669.747740000000020
f: 4 tv: 0 nM: 1
604.526430000000000 659.790889999999990
f: 4 tv: 1 nM: 1
854.816529999999940 669.655939999999990
f: 5 tv: 0 nM: 1
606.000000000000000 659.653080000000050
f: 5 tv: 1 nM: 1
855.973570000000000 669.045650000000020
f: 6 tv: 0 nM: 1
607.028810000000020 659.366520000000040
f: 6 tv: 1 nM: 1
857.134829999999970 668.448120000000020
f: 7 tv: 0 nM: 1
608.776610000000010 658.978700000000000
f: 7 tv: 1 nM: 1
858.910279999999940 668.055539999999950
f: 8 tv: 0 nM: 1
610.044620000000010 658.877989999999950
f: 8 tv: 1 nM: 1
860.081729999999990 667.918270000000010
f: 9 tv: 0 nM: 1
611.692930000000050 658.649480000000040
f: 9 tv: 1 nM: 1
861.365230000000000 667.808719999999990
f: 10 tv: 0 nM: 1
612.997740000000020 658.179570000000010
f: 10 tv: 1 nM: 1
862.800420000000030 667.677609999999960
f: 11 tv: 0 nM: 1
614.547609999999960 657.838070000000020
f: 11 tv: 1 nM: 1
863.495790000000060 666.611819999999970
f: 12 tv: 0 nM: 1
615.796389999999970 657.796389999999970
f: 12 tv: 1 nM: 1
865.000000000000000 666.000000000000000
f: 13 tv: 0 nM: 1
617.565249999999990 657.500000000000000
f: 13 tv: 1 nM: 1
866.081729999999990 665.918270000000010
f: 14 tv: 0 nM: 1
618.239379999999980 656.441469999999980
f: 14 tv: 1 nM: 1
867.366210000000020 665.712710000000020
f: 15 tv: 0 nM: 1
620.067689999999970 656.088560000000030
f: 15 tv: 1 nM: 1
868.571720000000030 664.380430000000050
f: 16 tv: 0 nM: 1
621.914980000000010 656.085019999999990
f: 16 tv: 1 nM: 1
870.000000000000000 664.254820000000000
f: 17 tv: 0 nM: 1
623.161929999999980 655.680970000000000
f: 17 tv: 1 nM: 1
871.089720000000060 663.944460000000050
f: 18 tv: 0 nM: 1
624.658869999999980 655.502619999999980
f: 18 tv: 1 nM: 1
873.000000000000000 663.800899999999960
f: 19 tv: 0 nM: 1
626.885859999999980 654.951109999999970
f: 19 tv: 1 nM: 1
874.741390000000020 663.362060000000040
f: 20 tv: 0 nM: 1
629.104739999999990 654.357120000000010
f: 20 tv: 1 nM: 1
876.679750000000010 662.671510000000010
f: 21 tv: 0 nM: 1
631.229190000000020 654.145809999999980
f: 21 tv: 1 nM: 1
878.910279999999940 661.944460000000050
f: 22 tv: 0 nM: 1
633.306400000000050 653.963259999999990
f: 22 tv: 1 nM: 1
881.000000000000000 661.800899999999960
f: 23 tv: 0 nM: 1
635.932310000000030 653.911439999999970
f: 23 tv: 1 nM: 1
883.936280000000010 661.656860000000050
f: 24 tv: 0 nM: 1
638.387389999999980 653.546690000000010
f: 24 tv: 1 nM: 1
886.381710000000000 660.667419999999990
f: 25 tv: 0 nM: 1
641.734739999999990 653.088439999999990
f: 25 tv: 1 nM: 1
889.788819999999990 659.953859999999960
f: 26 tv: 0 nM: 1
645.088619999999990 652.550659999999990
f: 26 tv: 1 nM: 1
892.634770000000000 659.965209999999960
f: 27 tv: 0 nM: 1
647.911439999999970 652.067689999999970
f: 27 tv: 1 nM: 1
896.465270000000030 659.599550000000020
f: 28 tv: 0 nM: 1
650.931209999999960 652.100890000000050
f: 28 tv: 1 nM: 1
899.810430000000000 658.684079999999990
f: 29 tv: 0 nM: 1
653.914980000000010 651.765009999999960
f: 29 tv: 1 nM: 1
903.745000000000000 658.065000000000050
f: 30 tv: 0 nM: 1
657.766110000000030 651.647830000000000
f: 30 tv: 1 nM: 1
907.788819999999990 657.953859999999960
f: 31 tv: 0 nM: 1
660.319269999999960 651.000000000000000
f: 31 tv: 1 nM: 1
911.840029999999960 657.669980000000010
f: 32 tv: 0 nM: 1
664.302059999999980 650.343750000000000
f: 32 tv: 1 nM: 1
915.898559999999970 656.549499999999970
f: 33 tv: 0 nM: 1
667.914980000000010 650.085019999999990
f: 33 tv: 1 nM: 1
920.328920000000040 655.997380000000020
f: 34 tv: 0 nM: 1
671.033320000000000 649.876219999999990
f: 34 tv: 1 nM: 1
924.584110000000010 655.956789999999960
f: 35 tv: 0 nM: 1
674.343750000000000 649.812500000000000
f: 35 tv: 1 nM: 1
928.844060000000010 655.573359999999980
f: 36 tv: 0 nM: 1
678.084659999999990 649.351869999999960
f: 36 tv: 1 nM: 1
933.482120000000010 655.386899999999970
f: 37 tv: 0 nM: 1
681.898929999999950 649.377690000000030
f: 37 tv: 1 nM: 1
937.992070000000010 654.158750000000050
f: 38 tv: 0 nM: 1
685.078309999999990 648.102420000000050
f: 38 tv: 1 nM: 1
942.219730000000030 653.800479999999990
f: 39 tv: 0 nM: 1
687.979609999999980 648.173459999999980
f: 39 tv: 1 nM: 1
947.656250000000000 653.812500000000000
f: 40 tv: 0 nM: 1
691.122010000000050 647.842279999999960
f: 40 tv: 1 nM: 1
951.705569999999970 653.516660000000000
f: 41 tv: 0 nM: 1
694.153080000000050 647.826540000000020
f: 41 tv: 1 nM: 1
955.914980000000010 652.234990000000040
f: 42 tv: 0 nM: 1
696.893919999999980 647.595950000000020
f: 42 tv: 1 nM: 1
960.000000000000000 652.000000000000000
f: 43 tv: 0 nM: 1
699.795470000000020 646.909120000000030
f: 43 tv: 1 nM: 1
964.046140000000040 651.953859999999960
f: 44 tv: 0 nM: 1
702.000000000000000 647.565000000000050
f: 44 tv: 1 nM: 1
967.886349999999990 651.714659999999980
f: 45 tv: 0 nM: 1
704.111390000000030 647.626219999999990
f: 45 tv: 1 nM: 1
972.046140000000040 651.788819999999990
f: 46 tv: 0 nM: 1
706.110840000000050 647.233520000000000
f: 46 tv: 1 nM: 1
975.934999999999950 651.745000000000000
f: 47 tv: 0 nM: 1
708.023379999999970 647.560730000000040
f: 47 tv: 1 nM: 1
979.410279999999940 651.889770000000000
f: 48 tv: 0 nM: 1
709.886349999999990 647.714659999999980
f: 48 tv: 1 nM: 1
982.211180000000010 651.953859999999960
f: 49 tv: 0 nM: 1
710.872740000000020 647.899540000000000
f: 49 tv: 1 nM: 1
985.788819999999990 651.953859999999960
f: 50 tv: 0 nM: 1
711.914980000000010 647.914980000000010
f: 50 tv: 1 nM: 1
988.030030000000010 652.775939999999990
f: 51 tv: 0 nM: 1
712.268680000000020 648.475100000000000
f: 51 tv: 1 nM: 1
991.000000000000000 653.000000000000000
f: 52 tv: 0 nM: 1
713.153500000000010 649.241210000000020
f: 52 tv: 1 nM: 1
993.083309999999980 653.309809999999970
f: 53 tv: 0 nM: 1
713.323300000000020 649.590509999999990
f: 53 tv: 1 nM: 1
995.092899999999990 653.942500000000000
f: 54 tv: 0 nM: 1
713.089720000000060 649.944460000000050
f: 54 tv: 1 nM: 1
996.756840000000010 653.993159999999990
f: 55 tv: 0 nM: 1
713.020139999999970 650.564510000000040
f: 55 tv: 1 nM: 1
998.261229999999950 655.189210000000000
f: 56 tv: 0 nM: 1
712.533509999999980 651.765629999999990
f: 56 tv: 1 nM: 1
999.209719999999950 655.832639999999970
f: 57 tv: 0 nM: 1
711.089720000000060 652.055539999999950
f: 57 tv: 1 nM: 1
1000.059600000000000 656.711000000000010
f: 58 tv: 0 nM: 1
710.154850000000010 652.907100000000010
f: 58 tv: 1 nM: 1
1000.533500000000000 657.765629999999990
f: 59 tv: 0 nM: 1
708.891240000000040 653.269099999999980
f: 59 tv: 1 nM: 1
1000.823500000000000 657.983209999999990
f: 60 tv: 0 nM: 1
707.000000000000000 654.000000000000000
f: 60 tv: 1 nM: 1
1000.791700000000000 659.262510000000020
f: 61 tv: 0 nM: 1
705.312009999999990 654.968989999999960
f: 61 tv: 1 nM: 1
1000.414500000000000 659.958309999999980
f: 62 tv: 0 nM: 1
703.213129999999980 655.635250000000040
f: 62 tv: 1 nM: 1
999.603460000000040 660.961180000000010
f: 63 tv: 0 nM: 1
700.542659999999960 656.713439999999990
f: 63 tv: 1 nM: 1
998.393190000000000 661.902280000000020
f: 64 tv: 0 nM: 1
698.266970000000010 657.382320000000050
f: 64 tv: 1 nM: 1
997.254090000000020 662.575200000000000
f: 65 tv: 0 nM: 1
695.182620000000040 658.000000000000000
f: 65 tv: 1 nM: 1
995.513310000000050 663.725649999999970
f: 66 tv: 0 nM: 1
692.497679999999950 658.280089999999970
f: 66 tv: 1 nM: 1
994.130739999999950 664.144469999999960
f: 67 tv: 0 nM: 1
689.122859999999950 659.903009999999990
f: 67 tv: 1 nM: 1
992.158140000000000 665.797670000000040
f: 68 tv: 0 nM: 1
686.104680000000030 660.474429999999980
f: 68 tv: 1 nM: 1
990.040589999999950 666.185910000000040
f: 69 tv: 0 nM: 1
682.258479999999960 661.381350000000000
f: 69 tv: 1 nM: 1
987.654360000000000 667.180420000000030
f: 70 tv: 0 nM: 1
679.032900000000040 661.958309999999980
f: 70 tv: 1 nM: 1
985.000000000000000 668.000000000000000
f: 71 tv: 0 nM: 1
675.307860000000010 662.326419999999980
f: 71 tv: 1 nM: 1
982.198179999999980 669.207210000000030
f: 72 tv: 0 nM: 1
671.206909999999990 663.422419999999990
f: 72 tv: 1 nM: 1
979.765009999999960 669.914980000000010
f: 73 tv: 0 nM: 1
667.700500000000030 664.017330000000020
f: 73 tv: 1 nM: 1
976.543639999999980 671.452390000000040
f: 74 tv: 0 nM: 1
662.907900000000040 665.039490000000000
f: 74 tv: 1 nM: 1
973.086789999999950 672.070249999999990
f: 75 tv: 0 nM: 1
658.979609999999980 665.977359999999980
f: 75 tv: 1 nM: 1
969.791690000000020 673.370850000000020
f: 76 tv: 0 nM: 1
654.152410000000030 666.366639999999960
f: 76 tv: 1 nM: 1
966.096009999999980 674.497740000000020
f: 77 tv: 0 nM: 1
650.113650000000010 667.714659999999980
f: 77 tv: 1 nM: 1
962.588380000000030 675.846990000000010
f: 78 tv: 0 nM: 1
645.915399999999980 668.111940000000000
f: 78 tv: 1 nM: 1
958.877140000000050 676.096990000000010
f: 79 tv: 0 nM: 1
642.043210000000040 668.965879999999970
f: 79 tv: 1 nM: 1
955.086789999999950 677.805790000000000
f: 80 tv: 0 nM: 1
637.763310000000050 670.031370000000040
f: 80 tv: 1 nM: 1
951.273249999999960 678.788760000000020
f: 81 tv: 0 nM: 1
632.509459999999990 670.645809999999980
f: 81 tv: 1 nM: 1
948.000000000000000 680.000000000000000
f: 82 tv: 0 nM: 1
628.877140000000050 671.903009999999990
f: 82 tv: 1 nM: 1
944.438539999999990 681.229490000000060
f: 83 tv: 0 nM: 1
624.907100000000010 672.057500000000000
f: 83 tv: 1 nM: 1
940.414490000000000 681.958309999999980
f: 84 tv: 0 nM: 1
619.982669999999980 673.700500000000030
f: 84 tv: 1 nM: 1
936.813899999999990 683.156010000000040
f: 85 tv: 0 nM: 1
616.000000000000000 673.833309999999980
f: 85 tv: 1 nM: 1
933.141110000000030 684.500000000000000
f: 86 tv: 0 nM: 1
611.732909999999950 674.878169999999950
f: 86 tv: 1 nM: 1
929.678279999999970 685.843510000000040
f: 87 tv: 0 nM: 1
608.314759999999980 675.278990000000020
f: 87 tv: 1 nM: 1
926.698790000000030 686.588560000000030
f: 88 tv: 0 nM: 1
603.332520000000050 676.106139999999980
f: 88 tv: 1 nM: 1
923.159670000000010 687.857120000000010
f: 89 tv: 0 nM: 1
599.800479999999990 677.780269999999970
f: 89 tv: 1 nM: 1
920.719730000000030 688.791690000000020
f: 90 tv: 0 nM: 1
595.833309999999980 678.000000000000000
f: 90 tv: 1 nM: 1
917.338870000000040 689.867799999999990
f: 91 tv: 0 nM: 1
591.497859999999950 678.720090000000030
f: 91 tv: 1 nM: 1
914.821959999999990 690.958620000000000
f: 92 tv: 0 nM: 1
587.417419999999990 679.880739999999950
f: 92 tv: 1 nM: 1
912.694700000000010 691.907780000000000
f: 93 tv: 0 nM: 1
584.035709999999990 680.045229999999950
f: 93 tv: 1 nM: 1
909.341490000000020 693.230159999999960
f: 94 tv: 0 nM: 1
580.655089999999970 681.812500000000000
f: 94 tv: 1 nM: 1
907.450010000000020 694.735170000000040
f: 95 tv: 0 nM: 1
577.251099999999950 682.261899999999970
f: 95 tv: 1 nM: 1
905.930600000000030 696.476869999999960
f: 96 tv: 0 nM: 1
573.761480000000010 683.779779999999960
f: 96 tv: 1 nM: 1
904.787600000000000 697.422910000000000
f: 97 tv: 0 nM: 1
570.119260000000050 684.894469999999960
f: 97 tv: 1 nM: 1
903.101070000000050 698.898929999999950
f: 98 tv: 0 nM: 1
567.127259999999980 686.015629999999990
f: 98 tv: 1 nM: 1
902.251710000000000 700.751710000000000
f: 99 tv: 0 nM: 1
564.243290000000000 687.846009999999980
f: 99 tv: 1 nM: 1
901.625000000000000 702.467470000000050
f: 100 tv: 0 nM: 1
561.187500000000000 689.375000000000000
f: 100 tv: 1 nM: 1
901.198909999999960 704.465329999999990
f: 101 tv: 0 nM: 1
558.911129999999960 690.390499999999970
f: 101 tv: 1 nM: 1
901.072689999999970 705.908320000000000
f: 102 tv: 0 nM: 1
556.043210000000040 691.961369999999990
f: 102 tv: 1 nM: 1
901.785949999999960 707.857909999999950
f: 103 tv: 0 nM: 1
553.256290000000040 693.794130000000000
f: 103 tv: 1 nM: 1
902.035949999999960 709.658260000000040
f: 104 tv: 0 nM: 1
551.022519999999990 695.752070000000000
f: 104 tv: 1 nM: 1
902.883000000000040 711.734069999999970
f: 105 tv: 0 nM: 1
549.000000000000000 696.793459999999980
f: 105 tv: 1 nM: 1
904.221679999999990 713.440119999999980
f: 106 tv: 0 nM: 1
547.162900000000040 698.575740000000000
f: 106 tv: 1 nM: 1
905.976990000000000 715.503299999999970
f: 107 tv: 0 nM: 1
545.170709999999990 700.000000000000000
f: 107 tv: 1 nM: 1
907.921749999999970 717.866580000000000
f: 108 tv: 0 nM: 1
544.113280000000030 701.855469999999970
f: 108 tv: 1 nM: 1
910.686029999999960 719.824219999999970
f: 109 tv: 0 nM: 1
542.968750000000000 703.648440000000050
f: 109 tv: 1 nM: 1
912.985170000000040 721.570740000000000
f: 110 tv: 0 nM: 1
541.772100000000020 704.928589999999990
f: 110 tv: 1 nM: 1
916.408509999999980 723.424870000000060
f: 111 tv: 0 nM: 1
541.000000000000000 706.793459999999980
f: 111 tv: 1 nM: 1
919.720339999999960 725.743159999999990
f: 112 tv: 0 nM: 1
540.123230000000040 708.416079999999970
f: 112 tv: 1 nM: 1
923.433530000000020 727.322270000000000
f: 113 tv: 0 nM: 1
539.083980000000000 709.932009999999990
f: 113 tv: 1 nM: 1
927.734860000000030 729.346990000000010
f: 114 tv: 0 nM: 1
538.946959999999990 711.477300000000010
f: 114 tv: 1 nM: 1
931.764530000000040 731.058040000000010
f: 115 tv: 0 nM: 1
539.000000000000000 713.000000000000000
f: 115 tv: 1 nM: 1
936.055539999999950 732.686280000000010
f: 116 tv: 0 nM: 1
539.012569999999980 714.670840000000000
f: 116 tv: 1 nM: 1
941.437130000000020 734.299679999999970
f: 117 tv: 0 nM: 1
539.179570000000010 715.221800000000030
f: 117 tv: 1 nM: 1
946.190489999999950 735.893680000000020
f: 118 tv: 0 nM: 1
539.555539999999950 716.846440000000030
f: 118 tv: 1 nM: 1
952.061280000000010 736.916140000000040
f: 119 tv: 0 nM: 1
540.000000000000000 718.596800000000030
f: 119 tv: 1 nM: 1
957.540100000000050 738.111080000000020
f: 120 tv: 0 nM: 1
541.000000000000000 719.000000000000000
f: 120 tv: 1 nM: 1
963.514279999999990 739.528559999999970
f: 121 tv: 0 nM: 1
541.921879999999990 720.271849999999970
f: 121 tv: 1 nM: 1
968.835450000000040 740.172419999999990
f: 122 tv: 0 nM: 1
543.000000000000000 720.858089999999950
f: 122 tv: 1 nM: 1
974.531619999999980 741.655089999999970
f: 123 tv: 0 nM: 1
544.657410000000030 721.503109999999990
f: 123 tv: 1 nM: 1
980.801510000000010 741.740909999999990
f: 124 tv: 0 nM: 1
546.259400000000030 722.340640000000010
f: 124 tv: 1 nM: 1
987.370059999999970 742.113460000000030
f: 125 tv: 0 nM: 1
548.136660000000010 722.947210000000040
f: 125 tv: 1 nM: 1
993.467279999999960 742.661799999999970
f: 126 tv: 0 nM: 1
550.250000000000000 723.219119999999980
f: 126 tv: 1 nM: 1
1000.073600000000100 742.854429999999980
f: 127 tv: 0 nM: 1
552.977110000000040 723.830810000000040
f: 127 tv: 1 nM: 1
1006.909700000000000 743.441959999999990
f: 128 tv: 0 nM: 1
555.963870000000040 724.156619999999980
f: 128 tv: 1 nM: 1
1013.398100000000000 743.503109999999990
f: 129 tv: 0 nM: 1
558.818359999999980 724.655939999999990
f: 129 tv: 1 nM: 1
1019.228800000000000 743.153559999999970
f: 130 tv: 0 nM: 1
562.111080000000020 724.592589999999970
f: 130 tv: 1 nM: 1
1025.325000000000000 742.976440000000030
f: 131 tv: 0 nM: 1
566.110599999999980 724.825320000000030
f: 131 tv: 1 nM: 1
1031.253400000000100 742.903080000000050
f: 132 tv: 0 nM: 1
569.750790000000050 724.743100000000030
f: 132 tv: 1 nM: 1
1037.698900000000100 742.066280000000010
f: 133 tv: 0 nM: 1
573.690550000000030 724.745419999999970
f: 133 tv: 1 nM: 1
1044.095300000000000 742.233399999999960
f: 134 tv: 0 nM: 1
577.751530000000000 724.936709999999950
f: 134 tv: 1 nM: 1
1050.000000000000000 741.764040000000020
f: 135 tv: 0 nM: 1
582.342160000000040 725.035949999999960
f: 135 tv: 1 nM: 1
1056.170000000000100 742.047119999999950
f: 136 tv: 0 nM: 1
587.188290000000050 725.478389999999990
f: 136 tv: 1 nM: 1
1061.505400000000000 741.162230000000020
f: 137 tv: 0 nM: 1
591.422850000000040 725.684880000000020
f: 137 tv: 1 nM: 1
1067.782600000000000 740.784059999999950
f: 138 tv: 0 nM: 1
596.355900000000020 725.414729999999960
f: 138 tv: 1 nM: 1
1072.888200000000100 739.934750000000010
f: 139 tv: 0 nM: 1
601.877989999999950 725.223209999999990
f: 139 tv: 1 nM: 1
1077.566499999999900 739.930479999999990
f: 140 tv: 0 nM: 1
607.632449999999950 725.158940000000030
f: 140 tv: 1 nM: 1
1082.926400000000100 739.025080000000000
f: 141 tv: 0 nM: 1
612.291020000000000 724.979860000000030
f: 141 tv: 1 nM: 1
1087.466799999999900 738.486999999999970
f: 142 tv: 0 nM: 1
618.473690000000030 724.354490000000060
f: 142 tv: 1 nM: 1
1091.868700000000000 737.642640000000030
f: 143 tv: 0 nM: 1
623.298769999999990 724.289310000000000
f: 143 tv: 1 nM: 1
1095.615500000000100 736.463439999999990
f: 144 tv: 0 nM: 1
629.041380000000000 723.980900000000020
f: 144 tv: 1 nM: 1
1099.333400000000000 736.071839999999950
f: 145 tv: 0 nM: 1
635.077580000000010 723.191410000000020
f: 145 tv: 1 nM: 1
1102.103900000000100 734.914179999999990
f: 146 tv: 0 nM: 1
640.212949999999980 722.719119999999980
f: 146 tv: 1 nM: 1
1104.712600000000100 733.842530000000010
f: 147 tv: 0 nM: 1
645.104680000000030 721.657839999999960
f: 147 tv: 1 nM: 1
1107.334200000000000 732.350829999999970
f: 148 tv: 0 nM: 1
650.358089999999950 720.916140000000040
f: 148 tv: 1 nM: 1
1108.575399999999900 731.690860000000040
f: 149 tv: 0 nM: 1
655.511169999999990 720.329590000000050
f: 149 tv: 1 nM: 1
1110.183100000000000 730.072689999999970
f: 150 tv: 0 nM: 1
659.862300000000000 718.991819999999960
f: 150 tv: 1 nM: 1
1110.425700000000000 728.935119999999980
f: 151 tv: 0 nM: 1
664.240909999999990 718.826720000000020
f: 151 tv: 1 nM: 1
1110.523600000000000 727.779419999999960
f: 152 tv: 0 nM: 1
668.030819999999950 717.037349999999950
f: 152 tv: 1 nM: 1
1110.392000000000100 726.362430000000020
f: 153 tv: 0 nM: 1
671.551939999999950 716.087650000000050
f: 153 tv: 1 nM: 1
1109.657800000000000 724.964050000000040
f: 154 tv: 0 nM: 1
675.145809999999980 714.868039999999950
f: 154 tv: 1 nM: 1
1107.923800000000000 723.246949999999970
f: 155 tv: 0 nM: 1
678.222229999999970 713.845699999999970
f: 155 tv: 1 nM: 1
1106.573500000000000 722.153379999999970
f: 156 tv: 0 nM: 1
681.000000000000000 712.858089999999950
f: 156 tv: 1 nM: 1
1103.920400000000000 720.885380000000050
f: 157 tv: 0 nM: 1
683.054139999999960 711.700619999999960
f: 157 tv: 1 nM: 1
1101.612699999999900 719.563110000000050
f: 158 tv: 0 nM: 1
685.464780000000020 710.609069999999970
f: 158 tv: 1 nM: 1
1098.852200000000000 718.618590000000040
f: 159 tv: 0 nM: 1
687.059880000000020 709.073980000000010
f: 159 tv: 1 nM: 1
1096.056300000000000 716.983460000000040
f: 160 tv: 0 nM: 1
689.047000000000030 708.335569999999960
f: 160 tv: 1 nM: 1
1092.663700000000100 716.163639999999990
f: 161 tv: 0 nM: 1
690.000000000000000 707.084960000000020
f: 161 tv: 1 nM: 1
1088.854100000000000 714.868039999999950
f: 162 tv: 0 nM: 1
691.029779999999960 706.082760000000010
f: 162 tv: 1 nM: 1
1084.861600000000000 713.526920000000020
f: 163 tv: 0 nM: 1
691.917239999999990 704.956969999999960
f: 163 tv: 1 nM: 1
1080.846299999999900 712.816649999999980
f: 164 tv: 0 nM: 1
692.663639999999990 704.272699999999990
f: 164 tv: 1 nM: 1
1076.696500000000000 711.889099999999980
f: 165 tv: 0 nM: 1
692.518860000000020 703.217470000000050
f: 165 tv: 1 nM: 1
1071.881699999999900 710.346009999999980
f: 166 tv: 0 nM: 1
692.742370000000050 702.288149999999970
f: 166 tv: 1 nM: 1
1066.826000000000000 709.533999999999990
f: 167 tv: 0 nM: 1
692.491449999999990 701.039369999999960
f: 167 tv: 1 nM: 1
1062.227900000000100 708.681460000000020
f: 168 tv: 0 nM: 1
691.652590000000030 699.744509999999990
f: 168 tv: 1 nM: 1
1057.184600000000000 707.176939999999950
f: 169 tv: 0 nM: 1
690.923890000000030 698.909419999999950
f: 169 tv: 1 nM: 1
1051.342000000000100 706.330019999999990
f: 170 tv: 0 nM: 1
690.214290000000010 697.968259999999990
f: 170 tv: 1 nM: 1
1045.983300000000100 705.711909999999990
f: 171 tv: 0 nM: 1
688.917969999999970 696.515629999999990
f: 171 tv: 1 nM: 1
1040.164399999999900 704.047969999999960
f: 172 tv: 0 nM: 1
687.503969999999980 695.333309999999980
f: 172 tv: 1 nM: 1
1034.153100000000000 703.638730000000010
f: 173 tv: 0 nM: 1
686.005919999999950 694.139770000000000
f: 173 tv: 1 nM: 1
1027.811400000000000 701.956789999999960
f: 174 tv: 0 nM: 1
685.003780000000010 693.223510000000030
f: 174 tv: 1 nM: 1
1022.891600000000000 701.418149999999970
f: 175 tv: 0 nM: 1
683.000000000000000 692.000000000000000
f: 175 tv: 1 nM: 1
1017.000000000000000 700.000000000000000
f: 176 tv: 0 nM: 1
681.137079999999970 690.967710000000010
f: 176 tv: 1 nM: 1
1011.422100000000000 699.798400000000020
f: 177 tv: 0 nM: 1
679.055539999999950 689.662720000000040
f: 177 tv: 1 nM: 1
1005.000000000000000 698.109190000000010
f: 178 tv: 0 nM: 1
677.245850000000020 689.109500000000030
f: 178 tv: 1 nM: 1
998.601319999999990 696.907349999999950
f: 179 tv: 0 nM: 1
675.089720000000060 687.944460000000050
f: 179 tv: 1 nM: 1
992.622309999999970 695.973389999999990
f: 180 tv: 0 nM: 1
673.564640000000050 686.353460000000040
f: 180 tv: 1 nM: 1
987.144469999999960 695.466680000000000
f: 181 tv: 0 nM: 1
671.303890000000020 685.790960000000040
f: 181 tv: 1 nM: 1
981.892330000000020 693.928220000000010
f: 182 tv: 0 nM: 1
669.918270000000010 684.081729999999990
f: 182 tv: 1 nM: 1
976.000000000000000 692.545899999999960
f: 183 tv: 0 nM: 1
667.982669999999980 683.700500000000030
f: 183 tv: 1 nM: 1
970.697450000000000 691.971800000000030
f: 184 tv: 0 nM: 1
666.577580000000010 682.448300000000020
f: 184 tv: 1 nM: 1
966.042050000000020 690.901849999999970
f: 185 tv: 0 nM: 1
665.133789999999980 681.809200000000030
f: 185 tv: 1 nM: 1
961.314759999999980 690.002259999999980
f: 186 tv: 0 nM: 1
663.948909999999960 681.341369999999980
f: 186 tv: 1 nM: 1
956.365230000000000 689.115230000000000
f: 187 tv: 0 nM: 1
662.800420000000030 679.975890000000050
f: 187 tv: 1 nM: 1
951.878109999999990 688.169130000000000
f: 188 tv: 0 nM: 1
661.840879999999970 679.608579999999960
f: 188 tv: 1 nM: 1
947.984799999999950 687.858700000000000
f: 189 tv: 0 nM: 1
660.661619999999970 678.636349999999990
f: 189 tv: 1 nM: 1
944.589110000000010 686.876099999999950
f: 190 tv: 0 nM: 1
659.932310000000030 678.088560000000030
f: 190 tv: 1 nM: 1
940.721009999999980 686.118290000000000
f: 191 tv: 0 nM: 1
659.247740000000020 677.603579999999970
f: 191 tv: 1 nM: 1
938.009149999999980 685.646790000000010
f: 192 tv: 0 nM: 1
659.000000000000000 677.000000000000000
f: 192 tv: 1 nM: 1
934.513180000000030 685.153500000000010
f: 193 tv: 0 nM: 1
658.782900000000040 675.997799999999980
f: 193 tv: 1 nM: 1
932.085019999999990 684.085019999999990
f: 194 tv: 0 nM: 1
658.282720000000040 675.709410000000050
f: 194 tv: 1 nM: 1
930.000000000000000 683.745180000000000
f: 195 tv: 0 nM: 1
658.567019999999960 675.376279999999950
f: 195 tv: 1 nM: 1
928.020809999999980 683.150449999999980
f: 196 tv: 0 nM: 1
658.991449999999990 674.919980000000010
f: 196 tv: 1 nM: 1
926.430299999999990 682.290889999999990
f: 197 tv: 0 nM: 1
660.234990000000040 674.085019999999990
f: 197 tv: 1 nM: 1
924.965879999999970 682.043210000000040
f: 198 tv: 0 nM: 1
661.151610000000010 674.008000000000040
f: 198 tv: 1 nM: 1
924.000000000000000 681.745180000000000
f: 199 tv: 0 nM: 1
662.065000000000050 673.745000000000000
f: 199 tv: 1 nM: 1
923.109379999999990 681.448669999999990
f: 200 tv: 0 nM: 1
662.970280000000000 673.014829999999960
f: 200 tv: 1 nM: 1
922.430299999999990 680.290889999999990
f: 201 tv: 0 nM: 1
664.283320000000000 672.650020000000040
f: 201 tv: 1 nM: 1
922.284729999999970 679.877320000000050
f: 202 tv: 0 nM: 1
666.211980000000040 672.114140000000020
f: 202 tv: 1 nM: 1
922.126219999999990 679.873780000000010
f: 203 tv: 0 nM: 1
667.765009999999960 671.914980000000010
f: 203 tv: 1 nM: 1
922.250000000000000 679.617370000000050
f: 204 tv: 0 nM: 1
669.744749999999950 671.702639999999970
f: 204 tv: 1 nM: 1
923.102300000000010 678.434880000000020
f: 205 tv: 0 nM: 1
671.876949999999970 671.448729999999950
f: 205 tv: 1 nM: 1
924.000000000000000 678.073489999999990
f: 206 tv: 0 nM: 1
674.055240000000030 670.956419999999980
f: 206 tv: 1 nM: 1
925.098150000000030 677.869140000000020
f: 207 tv: 0 nM: 1
676.189330000000040 670.985230000000000
f: 207 tv: 1 nM: 1
926.716189999999980 677.738770000000050
f: 208 tv: 0 nM: 1
680.414920000000050 670.787230000000020
f: 208 tv: 1 nM: 1
927.847470000000040 677.277529999999960
f: 209 tv: 0 nM: 1
681.855040000000030 670.852049999999960
f: 209 tv: 1 nM: 1
929.989439999999950 677.272460000000020
f: 210 tv: 0 nM: 1
684.813110000000050 670.419189999999960
f: 210 tv: 1 nM: 1
931.274289999999950 677.026669999999970
f: 211 tv: 0 nM: 1
688.026060000000030 670.265629999999990
f: 211 tv: 1 nM: 1
933.827329999999960 676.048949999999990
f: 212 tv: 0 nM: 1
690.169369999999960 670.212340000000040
f: 212 tv: 1 nM: 1
936.310970000000000 675.825870000000010
f: 213 tv: 0 nM: 1
694.190860000000040 669.970460000000000
f: 213 tv: 1 nM: 1
939.018370000000000 675.940370000000030
f: 214 tv: 0 nM: 1
697.221679999999990 669.824769999999940
f: 214 tv: 1 nM: 1
941.932310000000030 675.755189999999970
f: 215 tv: 0 nM: 1
700.962520000000040 670.397519999999990
f: 215 tv: 1 nM: 1
944.705199999999990 675.771240000000030
f: 216 tv: 0 nM: 1
704.786560000000010 670.006099999999950
f: 216 tv: 1 nM: 1
947.914980000000010 675.765009999999960
f: 217 tv: 0 nM: 1
708.085019999999990 670.085019999999990
f: 217 tv: 1 nM: 1
951.647830000000000 675.647830000000000
f: 218 tv: 0 nM: 1
712.085019999999990 670.085019999999990
f: 218 tv: 1 nM: 1
955.601070000000050 675.601070000000050
f: 219 tv: 0 nM: 1
716.000000000000000 670.000000000000000
f: 219 tv: 1 nM: 1
959.000000000000000 675.000000000000000
f: 220 tv: 0 nM: 1
720.344420000000010 669.911129999999960
f: 220 tv: 1 nM: 1
962.675349999999980 674.837650000000050
f: 221 tv: 0 nM: 1
724.536500000000050 669.890440000000010
f: 221 tv: 1 nM: 1
967.037780000000000 674.508730000000010
f: 222 tv: 0 nM: 1
728.752989999999950 670.000000000000000
f: 222 tv: 1 nM: 1
970.534909999999970 674.215090000000030
f: 223 tv: 0 nM: 1
733.000000000000000 669.790100000000050
f: 223 tv: 1 nM: 1
975.221369999999980 674.023440000000050
f: 224 tv: 0 nM: 1
737.050899999999960 669.910160000000020
f: 224 tv: 1 nM: 1
979.682559999999970 673.727539999999980
f: 225 tv: 0 nM: 1
741.075560000000000 669.802310000000030
f: 225 tv: 1 nM: 1
983.905579999999990 673.700010000000020
f: 226 tv: 0 nM: 1
746.387020000000010 669.694949999999950
f: 226 tv: 1 nM: 1
988.793329999999970 673.073359999999980
f: 227 tv: 0 nM: 1
750.497010000000050 669.340329999999990
f: 227 tv: 1 nM: 1
993.107120000000010 673.000000000000000
f: 228 tv: 0 nM: 1
755.151920000000020 669.582269999999990
f: 228 tv: 1 nM: 1
998.482120000000010 672.488100000000030
f: 229 tv: 0 nM: 1
760.025880000000030 669.094849999999950
f: 229 tv: 1 nM: 1
1002.468100000000000 672.042540000000030
f: 230 tv: 0 nM: 1
765.000000000000000 668.892879999999990
f: 230 tv: 1 nM: 1
1008.261999999999900 671.442750000000050
f: 231 tv: 0 nM: 1
769.687500000000000 668.096620000000030
f: 231 tv: 1 nM: 1
1013.148600000000000 670.851440000000030
f: 232 tv: 0 nM: 1
774.203610000000030 667.796389999999970
f: 232 tv: 1 nM: 1
1018.196700000000000 670.434449999999970
f: 233 tv: 0 nM: 1
778.428160000000050 667.502870000000030
f: 233 tv: 1 nM: 1
1023.641800000000000 669.902950000000030
f: 234 tv: 0 nM: 1
783.621890000000010 667.103150000000030
f: 234 tv: 1 nM: 1
1029.078400000000100 669.897579999999950
f: 235 tv: 0 nM: 1
788.201599999999980 666.577940000000010
f: 235 tv: 1 nM: 1
1034.274699999999900 669.126530000000000
f: 236 tv: 0 nM: 1
792.619569999999950 666.135859999999980
f: 236 tv: 1 nM: 1
1039.745600000000000 667.887269999999940
f: 237 tv: 0 nM: 1
796.778080000000050 665.441339999999970
f: 237 tv: 1 nM: 1
1044.611500000000000 667.084470000000010
f: 238 tv: 0 nM: 1
801.771669999999970 665.300600000000030
f: 238 tv: 1 nM: 1
1049.083900000000100 666.940550000000030
f: 239 tv: 0 nM: 1
805.672490000000040 664.437500000000000
f: 239 tv: 1 nM: 1
1054.887700000000000 666.757259999999970
f: 240 tv: 0 nM: 1
809.351499999999990 664.039610000000040
f: 240 tv: 1 nM: 1
1059.991000000000000 665.242430000000010
f: 241 tv: 0 nM: 1
813.040769999999950 663.546200000000000
f: 241 tv: 1 nM: 1
1064.441499999999900 665.000000000000000
f: 242 tv: 0 nM: 1
816.700500000000030 663.654599999999960
f: 242 tv: 1 nM: 1
1069.205899999999900 664.904419999999960
f: 243 tv: 0 nM: 1
820.581300000000060 662.800479999999990
f: 243 tv: 1 nM: 1
1074.000000000000000 664.000000000000000
f: 244 tv: 0 nM: 1
824.019769999999990 662.717830000000050
f: 244 tv: 1 nM: 1
1078.769700000000100 663.948489999999990
f: 245 tv: 0 nM: 1
827.100890000000050 662.362370000000060
f: 245 tv: 1 nM: 1
1083.103100000000000 663.621890000000010
f: 246 tv: 0 nM: 1
829.886349999999990 662.285340000000020
f: 246 tv: 1 nM: 1
1087.621799999999900 663.009400000000030
f: 247 tv: 0 nM: 1
832.963319999999950 662.224789999999980
f: 247 tv: 1 nM: 1
1091.734700000000000 662.954290000000010
f: 248 tv: 0 nM: 1
835.041259999999970 662.096310000000020
f: 248 tv: 1 nM: 1
1095.734700000000000 662.820129999999950
f: 249 tv: 0 nM: 1
837.217099999999960 662.041690000000020
f: 249 tv: 1 nM: 1
1098.947100000000100 662.947210000000040
f: 250 tv: 0 nM: 1
838.981990000000000 662.117129999999970
f: 250 tv: 1 nM: 1
1102.157700000000000 662.877989999999950
f: 251 tv: 0 nM: 1
840.803469999999950 662.163760000000020
f: 251 tv: 1 nM: 1
1105.923500000000100 662.887759999999960
f: 252 tv: 0 nM: 1
842.261349999999990 662.843200000000020
f: 252 tv: 1 nM: 1
1108.294400000000000 663.394469999999960
f: 253 tv: 0 nM: 1
843.233340000000000 663.349979999999960
f: 253 tv: 1 nM: 1
1111.185099999999900 663.593750000000000
f: 254 tv: 0 nM: 1
844.000000000000000 664.000000000000000
f: 254 tv: 1 nM: 1
1113.904199999999900 663.911929999999980
f: 255 tv: 0 nM: 1
845.032900000000040 664.155700000000020
f: 255 tv: 1 nM: 1
1116.146700000000000 664.277159999999980
f: 256 tv: 0 nM: 1
845.131350000000000 664.800839999999990
f: 256 tv: 1 nM: 1
1118.031400000000100 664.908570000000050
f: 257 tv: 0 nM: 1
845.058170000000020 665.903009999999990
f: 257 tv: 1 nM: 1
1120.000000000000000 665.385859999999980
f: 258 tv: 0 nM: 1
844.965940000000050 666.338319999999950
f: 258 tv: 1 nM: 1
1121.915000000000000 666.085019999999990
f: 259 tv: 0 nM: 1
844.481379999999940 667.262389999999980
f: 259 tv: 1 nM: 1
1122.844000000000100 667.674319999999970
f: 260 tv: 0 nM: 1
843.371089999999980 668.284419999999950
f: 260 tv: 1 nM: 1
1124.067700000000100 668.088560000000030
f: 261 tv: 0 nM: 1
842.113950000000050 669.753479999999970
f: 261 tv: 1 nM: 1
1124.587399999999900 669.485410000000000
f: 262 tv: 0 nM: 1
840.947509999999970 670.594540000000050
f: 262 tv: 1 nM: 1
1124.680400000000000 670.355649999999970
f: 263 tv: 0 nM: 1
838.927370000000000 671.927370000000000
f: 263 tv: 1 nM: 1
1125.027000000000000 671.806400000000050
f: 264 tv: 0 nM: 1
837.150020000000040 673.011899999999970
f: 264 tv: 1 nM: 1
1124.945099999999900 673.536560000000010
f: 265 tv: 0 nM: 1
835.052429999999960 674.459659999999990
f: 265 tv: 1 nM: 1
1124.323500000000000 674.083309999999980
f: 266 tv: 0 nM: 1
832.737790000000020 675.408509999999980
f: 266 tv: 1 nM: 1
1124.046100000000000 675.788819999999990
f: 267 tv: 0 nM: 1
829.402889999999960 677.378109999999990
f: 267 tv: 1 nM: 1
1123.167500000000000 676.894350000000030
f: 268 tv: 0 nM: 1
826.648010000000000 678.053829999999950
f: 268 tv: 1 nM: 1
1122.000000000000000 678.166690000000020
f: 269 tv: 0 nM: 1
823.262209999999980 679.595519999999960
f: 269 tv: 1 nM: 1
1120.094499999999900 679.888060000000000
f: 270 tv: 0 nM: 1
820.052860000000010 680.873960000000010
f: 270 tv: 1 nM: 1
1118.000000000000000 681.500000000000000
f: 271 tv: 0 nM: 1
816.126219999999990 682.126219999999990
f: 271 tv: 1 nM: 1
1116.330800000000000 682.219730000000030
f: 272 tv: 0 nM: 1
811.554570000000010 683.609069999999970
f: 272 tv: 1 nM: 1
1114.000000000000000 684.000000000000000
f: 273 tv: 0 nM: 1
808.000000000000000 684.254820000000000
f: 273 tv: 1 nM: 1
1111.470800000000100 685.689330000000040
f: 274 tv: 0 nM: 1
803.955199999999990 685.629699999999960
f: 274 tv: 1 nM: 1
1109.094800000000100 686.224550000000020
f: 275 tv: 0 nM: 1
799.615540000000010 686.729000000000040
f: 275 tv: 1 nM: 1
1106.131200000000000 687.868830000000000
f: 276 tv: 0 nM: 1
795.131960000000050 687.830990000000040
f: 276 tv: 1 nM: 1
1103.410400000000000 689.202819999999970
f: 277 tv: 0 nM: 1
790.458309999999980 688.693599999999950
f: 277 tv: 1 nM: 1
1099.918200000000100 689.918270000000010
f: 278 tv: 0 nM: 1
785.973150000000030 689.843870000000040
f: 278 tv: 1 nM: 1
1096.854900000000000 691.783509999999980
f: 279 tv: 0 nM: 1
780.483280000000040 690.265560000000050
f: 279 tv: 1 nM: 1
1092.910300000000000 692.168149999999970
f: 280 tv: 0 nM: 1
775.844600000000010 691.722959999999940
f: 280 tv: 1 nM: 1
1089.795800000000100 693.868529999999960
f: 281 tv: 0 nM: 1
771.868830000000000 691.868830000000000
f: 281 tv: 1 nM: 1
1086.131200000000000 694.131170000000000
f: 282 tv: 0 nM: 1
766.412720000000040 692.860840000000050
f: 282 tv: 1 nM: 1
1082.085000000000000 695.765009999999960
f: 283 tv: 0 nM: 1
761.952030000000040 693.532839999999960
f: 283 tv: 1 nM: 1
1078.285400000000000 696.113650000000010
f: 284 tv: 0 nM: 1
756.081729999999990 693.918270000000010
f: 284 tv: 1 nM: 1
1074.149500000000000 697.294369999999960
f: 285 tv: 0 nM: 1
751.788819999999990 694.046140000000040
f: 285 tv: 1 nM: 1
1070.345900000000000 698.118290000000000
f: 286 tv: 0 nM: 1
746.360350000000040 695.094600000000010
f: 286 tv: 1 nM: 1
1066.672600000000100 698.389400000000020
f: 287 tv: 0 nM: 1
741.797239999999990 695.550719999999960
f: 287 tv: 1 nM: 1
1062.479100000000000 699.979190000000020
f: 288 tv: 0 nM: 1
736.126219999999990 695.873780000000010
f: 288 tv: 1 nM: 1
1058.046100000000000 700.046140000000040
f: 289 tv: 0 nM: 1
730.955990000000040 695.877320000000050
f: 289 tv: 1 nM: 1
1054.756800000000100 701.479550000000020
f: 290 tv: 0 nM: 1
725.944210000000000 696.309330000000050
f: 290 tv: 1 nM: 1
1050.518300000000000 701.885310000000000
f: 291 tv: 0 nM: 1
720.936460000000010 697.173710000000030
f: 291 tv: 1 nM: 1
1046.888899999999900 702.171140000000040
f: 292 tv: 0 nM: 1
715.549560000000040 697.773680000000010
f: 292 tv: 1 nM: 1
1043.390300000000000 702.957819999999970
f: 293 tv: 0 nM: 1
711.520809999999980 697.886600000000040
f: 293 tv: 1 nM: 1
1039.447899999999900 703.804319999999960
f: 294 tv: 0 nM: 1
706.378839999999970 698.048949999999990
f: 294 tv: 1 nM: 1
1036.393200000000000 704.143190000000000
f: 295 tv: 0 nM: 1
701.948549999999950 699.085820000000010
f: 295 tv: 1 nM: 1
1032.951299999999900 705.688539999999990
f: 296 tv: 0 nM: 1
697.132020000000010 699.554139999999960
f: 296 tv: 1 nM: 1
1030.031500000000100 705.770999999999960
f: 297 tv: 0 nM: 1
692.804260000000000 699.832520000000050
f: 297 tv: 1 nM: 1
1027.193199999999900 706.950740000000000
f: 298 tv: 0 nM: 1
688.197270000000000 700.100890000000050
f: 298 tv: 1 nM: 1
1024.770600000000100 707.981379999999940
f: 299 tv: 0 nM: 1
683.595580000000040 701.433350000000020
f: 299 tv: 1 nM: 1
1022.689400000000000 708.632569999999990
f: 300 tv: 0 nM: 1
678.287839999999960 701.716369999999980
f: 300 tv: 1 nM: 1
1020.425800000000000 709.997859999999950
f: 301 tv: 0 nM: 1
673.550839999999990 703.139829999999960
f: 301 tv: 1 nM: 1
1018.316700000000000 711.145809999999980
f: 302 tv: 0 nM: 1
669.595640000000000 703.726070000000050
f: 302 tv: 1 nM: 1
1016.624000000000000 712.713439999999990
f: 303 tv: 0 nM: 1
665.927310000000030 705.290769999999950
f: 303 tv: 1 nM: 1
1015.046399999999900 713.824579999999970
f: 304 tv: 0 nM: 1
661.399170000000030 706.241940000000000
f: 304 tv: 1 nM: 1
1013.227600000000100 715.029850000000010
f: 305 tv: 0 nM: 1
657.353820000000040 707.832639999999970
f: 305 tv: 1 nM: 1
1012.961100000000000 717.127809999999950
f: 306 tv: 0 nM: 1
653.427429999999960 709.205630000000040
f: 306 tv: 1 nM: 1
1012.675900000000000 718.675899999999960
f: 307 tv: 0 nM: 1
650.285089999999970 710.241210000000020
f: 307 tv: 1 nM: 1
1012.103300000000000 720.646730000000050
f: 308 tv: 0 nM: 1
645.653990000000020 711.881710000000000
f: 308 tv: 1 nM: 1
1012.389500000000000 722.594969999999990
f: 309 tv: 0 nM: 1
642.983209999999990 713.857120000000010
f: 309 tv: 1 nM: 1
1012.574300000000000 724.557620000000040
f: 310 tv: 0 nM: 1
639.219910000000030 715.065799999999970
f: 310 tv: 1 nM: 1
1013.074800000000000 726.436159999999970
f: 311 tv: 0 nM: 1
635.393919999999980 716.632569999999990
f: 311 tv: 1 nM: 1
1013.913800000000000 728.337949999999980
f: 312 tv: 0 nM: 1
632.809510000000050 718.289670000000000
f: 312 tv: 1 nM: 1
1015.000000000000000 730.317139999999990
f: 313 tv: 0 nM: 1
629.215699999999970 720.038329999999970
f: 313 tv: 1 nM: 1
1016.574499999999900 732.028140000000010
f: 314 tv: 0 nM: 1
626.866819999999960 721.891420000000040
f: 314 tv: 1 nM: 1
1018.366000000000000 734.206180000000020
f: 315 tv: 0 nM: 1
623.885189999999970 723.211120000000050
f: 315 tv: 1 nM: 1
1020.380000000000000 735.926640000000020
f: 316 tv: 0 nM: 1
621.430730000000040 724.856450000000000
f: 316 tv: 1 nM: 1
1022.833300000000000 737.718930000000000
f: 317 tv: 0 nM: 1
618.926019999999990 726.711239999999980
f: 317 tv: 1 nM: 1
1025.579199999999900 739.523320000000010
f: 318 tv: 0 nM: 1
616.907780000000000 728.265930000000030
f: 318 tv: 1 nM: 1
1028.860200000000100 741.557559999999970
f: 319 tv: 0 nM: 1
614.329529999999980 729.232120000000010
f: 319 tv: 1 nM: 1
1031.859899999999900 742.958620000000000
f: 320 tv: 0 nM: 1
613.101070000000050 730.898929999999950
f: 320 tv: 1 nM: 1
1035.316000000000000 744.846130000000020
f: 321 tv: 0 nM: 1
611.145080000000010 732.680050000000050
f: 321 tv: 1 nM: 1
1039.323200000000000 746.339910000000030
f: 322 tv: 0 nM: 1
609.975890000000050 733.608460000000040
f: 322 tv: 1 nM: 1
1043.950599999999900 747.927310000000030
f: 323 tv: 0 nM: 1
608.519350000000030 734.903199999999970
f: 323 tv: 1 nM: 1
1048.260700000000000 748.995360000000010
f: 324 tv: 0 nM: 1
608.148620000000050 736.679570000000010
f: 324 tv: 1 nM: 1
1053.480600000000100 750.845149999999990
f: 325 tv: 0 nM: 1
607.795229999999950 737.642640000000030
f: 325 tv: 1 nM: 1
1058.707400000000000 751.838989999999970
f: 326 tv: 0 nM: 1
607.818599999999950 738.964969999999990
f: 326 tv: 1 nM: 1
1063.973900000000000 753.191709999999940
f: 327 tv: 0 nM: 1
607.795229999999950 739.642640000000030
f: 327 tv: 1 nM: 1
1069.294799999999900 753.870909999999980
f: 328 tv: 0 nM: 1
608.114439999999950 740.602420000000050
f: 328 tv: 1 nM: 1
1075.426899999999900 755.097530000000010
f: 329 tv: 0 nM: 1
609.624270000000020 741.578549999999950
f: 329 tv: 1 nM: 1
1082.012700000000000 755.768980000000060
f: 330 tv: 0 nM: 1
610.319460000000050 742.138919999999980
f: 330 tv: 1 nM: 1
1088.103100000000000 756.087520000000040
f: 331 tv: 0 nM: 1
612.074830000000020 742.949100000000040
f: 331 tv: 1 nM: 1
1094.301600000000000 756.211670000000030
f: 332 tv: 0 nM: 1
614.244509999999990 743.722660000000020
f: 332 tv: 1 nM: 1
1101.221800000000000 757.031680000000050
f: 333 tv: 0 nM: 1
616.588070000000020 743.903379999999970
f: 333 tv: 1 nM: 1
1107.496900000000100 757.192570000000050
f: 334 tv: 0 nM: 1
619.763919999999980 744.762449999999940
f: 334 tv: 1 nM: 1
1114.787800000000100 757.661740000000010
f: 335 tv: 0 nM: 1
622.615360000000010 745.733520000000000
f: 335 tv: 1 nM: 1
1121.371699999999900 757.894469999999960
f: 336 tv: 0 nM: 1
626.295229999999950 745.888310000000050
f: 336 tv: 1 nM: 1
1128.324300000000000 758.101440000000030
f: 337 tv: 0 nM: 1
630.045709999999990 746.067199999999960
f: 337 tv: 1 nM: 1
1134.951399999999900 757.731930000000030
f: 338 tv: 0 nM: 1
634.382749999999990 746.818300000000020
f: 338 tv: 1 nM: 1
1142.301099999999900 757.759030000000050
f: 339 tv: 0 nM: 1
639.469299999999980 747.565799999999970
f: 339 tv: 1 nM: 1
1149.171499999999900 757.552860000000010
f: 340 tv: 0 nM: 1
644.211300000000050 747.705810000000040
f: 340 tv: 1 nM: 1
1155.812500000000000 757.687500000000000
f: 341 tv: 0 nM: 1
649.665280000000050 748.131350000000000
f: 341 tv: 1 nM: 1
1163.040400000000100 757.577639999999970
f: 342 tv: 0 nM: 1
655.001340000000030 748.067080000000030
f: 342 tv: 1 nM: 1
1169.480700000000100 756.553409999999990
f: 343 tv: 0 nM: 1
660.579160000000000 748.343079999999990
f: 343 tv: 1 nM: 1
1175.492299999999900 756.320560000000000
f: 344 tv: 0 nM: 1
666.575560000000000 748.473880000000010
f: 344 tv: 1 nM: 1
1181.631300000000000 756.159610000000040
f: 345 tv: 0 nM: 1
673.144710000000030 748.796749999999970
f: 345 tv: 1 nM: 1
1187.949499999999900 755.991089999999990
f: 346 tv: 0 nM: 1
679.062500000000000 748.889890000000040
f: 346 tv: 1 nM: 1
1193.205899999999900 755.483640000000040
f: 347 tv: 0 nM: 1
686.256350000000000 748.955690000000000
f: 347 tv: 1 nM: 1
1198.571200000000100 754.383360000000040
f: 348 tv: 0 nM: 1
692.558170000000020 748.377070000000000
f: 348 tv: 1 nM: 1
1203.625700000000100 753.862430000000020
f: 349 tv: 0 nM: 1
699.356450000000000 748.127749999999990
f: 349 tv: 1 nM: 1
1208.926400000000100 752.984919999999990
f: 350 tv: 0 nM: 1
705.928949999999990 747.963070000000020
f: 350 tv: 1 nM: 1
1213.466100000000100 751.918879999999940
f: 351 tv: 0 nM: 1
712.528810000000020 747.925780000000030
f: 351 tv: 1 nM: 1
1217.557100000000000 751.065979999999970
f: 352 tv: 0 nM: 1
719.227420000000050 747.074340000000010
f: 352 tv: 1 nM: 1
1221.015100000000100 749.813049999999980
f: 353 tv: 0 nM: 1
725.188899999999990 746.194579999999970
f: 353 tv: 1 nM: 1
1224.827299999999900 748.372740000000020
f: 354 tv: 0 nM: 1
732.067869999999970 745.416690000000020
f: 354 tv: 1 nM: 1
1227.885299999999900 747.284179999999990
f: 355 tv: 0 nM: 1
738.277770000000030 744.583309999999980
f: 355 tv: 1 nM: 1
1230.305200000000000 745.892460000000030
f: 356 tv: 0 nM: 1
744.850590000000010 743.785520000000020
f: 356 tv: 1 nM: 1
1232.350600000000000 744.109190000000010
f: 357 tv: 0 nM: 1
751.155520000000020 742.027469999999990
f: 357 tv: 1 nM: 1
1234.576200000000000 742.556029999999960
f: 358 tv: 0 nM: 1
757.177000000000020 740.685849999999960
f: 358 tv: 1 nM: 1
1236.068400000000100 741.100280000000000
f: 359 tv: 0 nM: 1
762.875729999999980 739.968570000000000
f: 359 tv: 1 nM: 1
1237.591100000000100 739.790470000000030
f: 360 tv: 0 nM: 1
768.085749999999960 738.585749999999960
f: 360 tv: 1 nM: 1
1238.113400000000000 738.316829999999980
f: 361 tv: 0 nM: 1
772.807009999999990 737.604919999999990
f: 361 tv: 1 nM: 1
1238.309199999999900 736.522219999999950
f: 362 tv: 0 nM: 1
777.722899999999980 735.897579999999950
f: 362 tv: 1 nM: 1
1238.260700000000000 734.995360000000010
f: 363 tv: 0 nM: 1
783.482539999999970 734.119199999999980
f: 363 tv: 1 nM: 1
1238.303799999999900 733.432620000000040
f: 364 tv: 0 nM: 1
786.847719999999980 733.148249999999960
f: 364 tv: 1 nM: 1
1237.780299999999900 731.883360000000040
f: 365 tv: 0 nM: 1
791.722530000000010 731.659359999999990
f: 365 tv: 1 nM: 1
1236.470200000000000 730.798040000000010
f: 366 tv: 0 nM: 1
795.400020000000040 730.128540000000040
f: 366 tv: 1 nM: 1
1235.000000000000000 729.000000000000000
f: 367 tv: 0 nM: 1
798.118290000000000 728.830810000000040
f: 367 tv: 1 nM: 1
1233.243199999999900 727.098269999999960
f: 368 tv: 0 nM: 1
801.164250000000040 727.271790000000010
f: 368 tv: 1 nM: 1
1231.292799999999900 725.823610000000030
f: 369 tv: 0 nM: 1
803.844849999999950 726.229860000000030
f: 369 tv: 1 nM: 1
1229.074000000000100 724.778199999999970
f: 370 tv: 0 nM: 1
805.818599999999950 724.964969999999990
f: 370 tv: 1 nM: 1
1226.289100000000000 723.221070000000050
f: 371 tv: 0 nM: 1
807.893680000000020 723.788699999999950
f: 371 tv: 1 nM: 1
1223.288800000000000 722.343020000000020
f: 372 tv: 0 nM: 1
809.414729999999960 722.302919999999970
f: 372 tv: 1 nM: 1
1220.356700000000000 720.881099999999950
f: 373 tv: 0 nM: 1
809.971009999999980 721.035030000000010
f: 373 tv: 1 nM: 1
1216.852500000000000 719.810730000000040
f: 374 tv: 0 nM: 1
811.028320000000010 720.393069999999970
f: 374 tv: 1 nM: 1
1212.950800000000100 718.806820000000020
f: 375 tv: 0 nM: 1
811.131960000000050 719.145809999999980
f: 375 tv: 1 nM: 1
1208.831899999999900 718.087160000000040
f: 376 tv: 0 nM: 1
811.526550000000040 718.764040000000020
f: 376 tv: 1 nM: 1
1204.967300000000000 717.393860000000020
f: 377 tv: 0 nM: 1
811.418270000000010 717.029419999999960
f: 377 tv: 1 nM: 1
1199.804200000000000 716.549989999999980
f: 378 tv: 0 nM: 1
810.202210000000040 716.628969999999980
f: 378 tv: 1 nM: 1
1195.104599999999900 715.738460000000030
f: 379 tv: 0 nM: 1
809.657839999999960 714.964050000000040
f: 379 tv: 1 nM: 1
1190.167400000000000 714.646179999999960
f: 380 tv: 0 nM: 1
808.120850000000020 714.392389999999980
f: 380 tv: 1 nM: 1
1185.605600000000100 713.739439999999950
f: 381 tv: 0 nM: 1
807.214290000000010 713.299989999999980
f: 381 tv: 1 nM: 1
1180.070200000000100 712.756229999999960
f: 382 tv: 0 nM: 1
804.876710000000000 712.714540000000060
f: 382 tv: 1 nM: 1
1174.391400000000000 711.840879999999970
f: 383 tv: 0 nM: 1
803.371030000000020 711.341000000000010
f: 383 tv: 1 nM: 1
1169.331799999999900 711.560730000000040
f: 384 tv: 0 nM: 1
801.708499999999960 710.554260000000000
f: 384 tv: 1 nM: 1
1163.452600000000100 710.478460000000040
f: 385 tv: 0 nM: 1
799.481139999999980 709.217470000000050
f: 385 tv: 1 nM: 1
1158.598600000000000 709.914490000000000
f: 386 tv: 0 nM: 1
797.149289999999950 708.562930000000050
f: 386 tv: 1 nM: 1
1152.320700000000000 708.865480000000050
f: 387 tv: 0 nM: 1
794.815489999999950 706.946530000000050
f: 387 tv: 1 nM: 1
1146.079800000000000 708.054020000000040
f: 388 tv: 0 nM: 1
792.782169999999950 705.921140000000040
f: 388 tv: 1 nM: 1
1140.141800000000100 707.288390000000050
f: 389 tv: 0 nM: 1
790.148929999999950 704.957459999999970
f: 389 tv: 1 nM: 1
1134.684099999999900 706.189570000000000
f: 390 tv: 0 nM: 1
787.277770000000030 703.543639999999980
f: 390 tv: 1 nM: 1
1128.267700000000100 705.176759999999940
f: 391 tv: 0 nM: 1
784.689510000000040 702.185489999999960
f: 391 tv: 1 nM: 1
1122.552100000000100 703.882629999999950
f: 392 tv: 0 nM: 1
781.551330000000010 700.994320000000020
f: 392 tv: 1 nM: 1
1115.795499999999900 703.245850000000020
f: 393 tv: 0 nM: 1
779.209719999999950 699.832639999999970
f: 393 tv: 1 nM: 1
1109.285800000000100 701.821410000000010
f: 394 tv: 0 nM: 1
777.000000000000000 698.000000000000000
f: 394 tv: 1 nM: 1
1103.963299999999900 700.899540000000000
f: 395 tv: 0 nM: 1
774.819759999999970 697.207340000000040
f: 395 tv: 1 nM: 1
1097.886400000000100 699.714659999999980
f: 396 tv: 0 nM: 1
772.489010000000010 695.883789999999980
f: 396 tv: 1 nM: 1
1092.142200000000000 698.446649999999980
f: 397 tv: 0 nM: 1
770.321410000000010 694.552490000000030
f: 397 tv: 1 nM: 1
1086.479100000000000 697.697940000000020
f: 398 tv: 0 nM: 1
768.009279999999990 693.587949999999980
f: 398 tv: 1 nM: 1
1081.594599999999900 696.337400000000000
f: 399 tv: 0 nM: 1
766.823549999999950 691.983209999999990
f: 399 tv: 1 nM: 1
1076.156099999999900 695.343870000000040
f: 400 tv: 0 nM: 1
764.732909999999950 691.074769999999940
f: 400 tv: 1 nM: 1
1071.145100000000000 694.064759999999980
f: 401 tv: 0 nM: 1
763.122859999999950 689.903009999999990
f: 401 tv: 1 nM: 1
1066.494899999999900 693.376279999999950
f: 402 tv: 0 nM: 1
762.066339999999970 689.017699999999990
f: 402 tv: 1 nM: 1
1062.000000000000000 692.000000000000000
f: 403 tv: 0 nM: 1
761.086789999999950 687.929750000000010
f: 403 tv: 1 nM: 1
1058.018300000000000 691.192689999999970
f: 404 tv: 0 nM: 1
760.448669999999990 685.997740000000020
f: 404 tv: 1 nM: 1
1053.788800000000000 689.953859999999960
f: 405 tv: 0 nM: 1
759.817139999999990 685.826419999999980
f: 405 tv: 1 nM: 1
1050.018100000000000 689.189210000000000
f: 406 tv: 0 nM: 1
759.289369999999960 684.025449999999980
f: 406 tv: 1 nM: 1
1046.488400000000000 687.923580000000020
f: 407 tv: 0 nM: 1
759.217099999999960 683.861819999999970
f: 407 tv: 1 nM: 1
1043.707900000000100 687.039610000000040
f: 408 tv: 0 nM: 1
758.866639999999960 682.538090000000010
f: 408 tv: 1 nM: 1
1040.738499999999900 685.981630000000000
f: 409 tv: 0 nM: 1
759.217099999999960 681.861819999999970
f: 409 tv: 1 nM: 1
1037.830800000000000 685.644289999999960
f: 410 tv: 0 nM: 1
759.876340000000030 681.413149999999970
f: 410 tv: 1 nM: 1
1035.595200000000000 684.000000000000000
f: 411 tv: 0 nM: 1
759.765629999999990 680.442689999999970
f: 411 tv: 1 nM: 1
1034.037100000000000 683.720280000000000
f: 412 tv: 0 nM: 1
761.898379999999970 679.876340000000030
f: 412 tv: 1 nM: 1
1031.890000000000100 682.434999999999950
f: 413 tv: 0 nM: 1
762.429570000000010 678.261349999999990
f: 413 tv: 1 nM: 1
1031.307900000000000 681.756960000000050
f: 414 tv: 0 nM: 1
763.914980000000010 678.085019999999990
f: 414 tv: 1 nM: 1
1029.976300000000000 680.586850000000030
f: 415 tv: 0 nM: 1
765.560910000000040 677.664980000000010
f: 415 tv: 1 nM: 1
1029.788800000000000 679.953859999999960
f: 416 tv: 0 nM: 1
768.000000000000000 677.025700000000030
f: 416 tv: 1 nM: 1
1029.296900000000100 679.564759999999980
f: 417 tv: 0 nM: 1
769.367799999999990 676.396610000000010
f: 417 tv: 1 nM: 1
1029.250000000000000 679.577270000000000
f: 418 tv: 0 nM: 1
771.868830000000000 675.868830000000000
f: 418 tv: 1 nM: 1
1029.796900000000100 678.088560000000030
f: 419 tv: 0 nM: 1
774.877380000000020 675.122619999999980
f: 419 tv: 1 nM: 1
1030.113599999999900 677.714659999999980
f: 420 tv: 0 nM: 1
777.317570000000050 674.700439999999960
f: 420 tv: 1 nM: 1
1031.687100000000100 676.967899999999990
f: 421 tv: 0 nM: 1
780.684690000000050 674.076599999999980
f: 421 tv: 1 nM: 1
1033.142100000000000 676.799989999999980
f: 422 tv: 0 nM: 1
783.400939999999990 673.957520000000050
f: 422 tv: 1 nM: 1
1034.705200000000100 675.856139999999980
f: 423 tv: 0 nM: 1
785.934690000000050 673.248720000000050
f: 423 tv: 1 nM: 1
1036.942900000000000 675.376219999999990
f: 424 tv: 0 nM: 1
790.648130000000040 673.006170000000000
f: 424 tv: 1 nM: 1
1039.631500000000000 674.925719999999960
f: 425 tv: 0 nM: 1
795.000000000000000 673.000000000000000
f: 425 tv: 1 nM: 1
1041.932299999999900 674.088560000000030
f: 426 tv: 0 nM: 1
798.688719999999990 672.738399999999960
f: 426 tv: 1 nM: 1
1044.578000000000000 673.798400000000020
f: 427 tv: 0 nM: 1
802.906979999999980 671.866269999999990
f: 427 tv: 1 nM: 1
1048.145600000000100 673.420349999999980
f: 428 tv: 0 nM: 1
806.592409999999970 671.798890000000030
f: 428 tv: 1 nM: 1
1051.912800000000100 672.558170000000020
f: 429 tv: 0 nM: 1
811.203800000000000 671.377749999999990
f: 429 tv: 1 nM: 1
1055.788100000000000 671.907590000000030
f: 430 tv: 0 nM: 1
817.054319999999960 670.945680000000040
f: 430 tv: 1 nM: 1
1059.663100000000000 671.500000000000000
f: 431 tv: 0 nM: 1
821.766110000000030 670.233889999999970
f: 431 tv: 1 nM: 1
1063.449300000000000 670.911380000000010
f: 432 tv: 0 nM: 1
826.400020000000040 669.966680000000000
f: 432 tv: 1 nM: 1
1067.766100000000100 670.233889999999970
f: 433 tv: 0 nM: 1
831.179870000000050 669.643310000000040
f: 433 tv: 1 nM: 1
1072.090500000000000 669.531920000000010
f: 434 tv: 0 nM: 1
836.926150000000010 669.142029999999980
f: 434 tv: 1 nM: 1
1076.538900000000000 668.909120000000030
f: 435 tv: 0 nM: 1
842.049989999999980 667.655579999999990
f: 435 tv: 1 nM: 1
1081.787600000000100 667.948909999999960
f: 436 tv: 0 nM: 1
847.155269999999970 667.835389999999960
f: 436 tv: 1 nM: 1
1087.018200000000000 667.657590000000030
f: 437 tv: 0 nM: 1
852.211789999999950 667.076479999999950
f: 437 tv: 1 nM: 1
1091.115100000000000 666.838129999999980
f: 438 tv: 0 nM: 1
858.631409999999960 666.951900000000020
f: 438 tv: 1 nM: 1
1096.398799999999900 666.154779999999960
f: 439 tv: 0 nM: 1
864.118410000000040 666.276309999999970
f: 439 tv: 1 nM: 1
1102.395400000000100 665.662780000000000
f: 440 tv: 0 nM: 1
870.051090000000040 665.970460000000000
f: 440 tv: 1 nM: 1
1108.166600000000000 665.128169999999950
f: 441 tv: 0 nM: 1
876.795709999999990 665.942080000000030
f: 441 tv: 1 nM: 1
1113.205899999999900 664.904419999999960
f: 442 tv: 0 nM: 1
881.204290000000010 665.759149999999980
f: 442 tv: 1 nM: 1
1119.057000000000000 664.417730000000010
f: 443 tv: 0 nM: 1
888.563539999999990 664.914369999999960
f: 443 tv: 1 nM: 1
1125.184600000000000 663.961549999999990
f: 444 tv: 0 nM: 1
893.267519999999990 665.544560000000050
f: 444 tv: 1 nM: 1
1131.231600000000100 663.000000000000000
f: 445 tv: 0 nM: 1
899.641420000000040 665.115109999999960
f: 445 tv: 1 nM: 1
1136.945700000000000 663.054319999999960
f: 446 tv: 0 nM: 1
905.611449999999990 664.905700000000020
f: 446 tv: 1 nM: 1
1143.279700000000000 663.148010000000000
f: 447 tv: 0 nM: 1
911.226990000000000 664.398010000000000
f: 447 tv: 1 nM: 1
1149.834400000000000 662.871890000000010
f: 448 tv: 0 nM: 1
916.570680000000040 664.141300000000000
f: 448 tv: 1 nM: 1
1155.111500000000000 662.152040000000060
f: 449 tv: 0 nM: 1
922.973690000000030 664.000000000000000
f: 449 tv: 1 nM: 1
1160.975700000000000 662.065979999999970
f: 450 tv: 0 nM: 1
928.371219999999990 663.931820000000020
f: 450 tv: 1 nM: 1
1167.023100000000100 661.740109999999960
f: 451 tv: 0 nM: 1
934.131840000000010 663.671630000000050
f: 451 tv: 1 nM: 1
1172.886700000000000 661.686649999999990
f: 452 tv: 0 nM: 1
938.812500000000000 663.763609999999970
f: 452 tv: 1 nM: 1
1178.901499999999900 660.901489999999970
f: 453 tv: 0 nM: 1
944.247499999999950 663.077509999999960
f: 453 tv: 1 nM: 1
1184.826299999999900 660.521179999999960
f: 454 tv: 0 nM: 1
949.688110000000050 662.920780000000040
f: 454 tv: 1 nM: 1
1190.329199999999900 660.103640000000040
f: 455 tv: 0 nM: 1
953.662479999999960 662.212520000000040
f: 455 tv: 1 nM: 1
1195.054300000000000 659.054319999999960
f: 456 tv: 0 nM: 1
958.403080000000050 661.923459999999980
f: 456 tv: 1 nM: 1
1200.378200000000100 658.990599999999970
f: 457 tv: 0 nM: 1
962.603150000000030 661.574100000000040
f: 457 tv: 1 nM: 1
1206.000000000000000 658.857120000000010
f: 458 tv: 0 nM: 1
966.209169999999970 661.576540000000020
f: 458 tv: 1 nM: 1
1210.746599999999900 658.636960000000040
f: 459 tv: 0 nM: 1
970.955870000000000 660.913879999999950
f: 459 tv: 1 nM: 1
1216.239000000000000 657.871340000000030
f: 460 tv: 0 nM: 1
974.786010000000030 660.713989999999970
f: 460 tv: 1 nM: 1
1220.266500000000000 657.733520000000000
f: 461 tv: 0 nM: 1
978.035709999999990 660.126219999999990
f: 461 tv: 1 nM: 1
1225.000000000000000 657.000000000000000
f: 462 tv: 0 nM: 1
981.570429999999990 660.197750000000040
f: 462 tv: 1 nM: 1
1229.107199999999900 657.000000000000000
f: 463 tv: 0 nM: 1
984.166690000000020 659.971440000000030
f: 463 tv: 1 nM: 1
1233.387899999999900 656.057559999999970
f: 464 tv: 0 nM: 1
987.000000000000000 660.000000000000000
f: 464 tv: 1 nM: 1
1237.122100000000000 656.044620000000010
f: 465 tv: 0 nM: 1
989.234619999999950 659.712710000000020
f: 465 tv: 1 nM: 1
1240.827399999999900 656.000000000000000
f: 466 tv: 0 nM: 1
991.866210000000020 659.751160000000030
f: 466 tv: 1 nM: 1
1244.431300000000000 655.920349999999980
f: 467 tv: 0 nM: 1
993.719540000000050 659.619569999999950
f: 467 tv: 1 nM: 1
1247.905900000000000 656.153199999999970
f: 468 tv: 0 nM: 1
995.238709999999970 659.767519999999990
f: 468 tv: 1 nM: 1
1250.722500000000100 656.041200000000000
f: 469 tv: 0 nM: 1
997.142879999999990 659.694460000000050
f: 469 tv: 1 nM: 1
1253.777800000000100 656.283320000000000
f: 470 tv: 0 nM: 1
997.519229999999990 660.523069999999960
f: 470 tv: 1 nM: 1
1255.961900000000000 656.440249999999990
f: 471 tv: 0 nM: 1
998.695309999999950 660.917969999999970
f: 471 tv: 1 nM: 1
1258.110200000000100 656.669369999999960
f: 472 tv: 0 nM: 1
998.879760000000030 661.246160000000030
f: 472 tv: 1 nM: 1
1259.629500000000000 657.689150000000040
f: 473 tv: 0 nM: 1
998.860230000000000 661.494080000000050
f: 473 tv: 1 nM: 1
1261.199499999999900 657.829349999999980
f: 474 tv: 0 nM: 1
997.525510000000050 662.472530000000010
f: 474 tv: 1 nM: 1
1262.146700000000000 658.277159999999980
f: 475 tv: 0 nM: 1
997.064390000000000 662.863650000000010
f: 475 tv: 1 nM: 1
1262.527200000000000 658.936339999999970
f: 476 tv: 0 nM: 1
995.178589999999990 663.710330000000000
f: 476 tv: 1 nM: 1
1263.444500000000100 659.388919999999980
f: 477 tv: 0 nM: 1
993.967650000000050 664.543149999999970
f: 477 tv: 1 nM: 1
1264.117099999999900 660.180849999999960
f: 478 tv: 0 nM: 1
991.927000000000020 665.262759999999960
f: 478 tv: 1 nM: 1
1263.944800000000000 660.956419999999980
f: 479 tv: 0 nM: 1
989.000000000000000 666.337279999999960
f: 479 tv: 1 nM: 1
1263.200000000000000 661.642879999999990
f: 480 tv: 0 nM: 1
986.931820000000020 667.238650000000010
f: 480 tv: 1 nM: 1
1262.000000000000000 663.297850000000040
f: 481 tv: 0 nM: 1
983.088560000000030 668.348449999999960
f: 481 tv: 1 nM: 1
1260.941399999999900 663.720699999999970
f: 482 tv: 0 nM: 1
980.665399999999980 669.030759999999990
f: 482 tv: 1 nM: 1
1260.000000000000000 665.500000000000000
f: 483 tv: 0 nM: 1
976.225770000000010 670.625000000000000
f: 483 tv: 1 nM: 1
1258.118400000000100 665.881589999999960
f: 484 tv: 0 nM: 1
972.774599999999960 671.655759999999990
f: 484 tv: 1 nM: 1
1256.211800000000000 666.923520000000050
f: 485 tv: 0 nM: 1
968.809750000000010 673.034419999999950
f: 485 tv: 1 nM: 1
1254.330800000000000 668.123720000000050
f: 486 tv: 0 nM: 1
964.776489999999970 674.575740000000000
f: 486 tv: 1 nM: 1
1252.281099999999900 669.731319999999980
f: 487 tv: 0 nM: 1
960.166690000000020 675.269229999999990
f: 487 tv: 1 nM: 1
1250.000000000000000 671.377690000000030
f: 488 tv: 0 nM: 1
955.266049999999950 677.033940000000030
f: 488 tv: 1 nM: 1
1247.706700000000000 672.114810000000030
f: 489 tv: 0 nM: 1
950.411439999999970 678.692689999999970
f: 489 tv: 1 nM: 1
1244.767200000000000 673.870120000000040
f: 490 tv: 0 nM: 1
946.407720000000040 680.010740000000060
f: 490 tv: 1 nM: 1
1242.095300000000000 675.435550000000030
f: 491 tv: 0 nM: 1
941.246089999999980 681.124019999999970
f: 491 tv: 1 nM: 1
1239.237900000000100 676.592220000000000
f: 492 tv: 0 nM: 1
935.976679999999990 682.790280000000050
f: 492 tv: 1 nM: 1
1236.067700000000100 678.088560000000030
f: 493 tv: 0 nM: 1
931.256960000000050 684.169009999999960
f: 493 tv: 1 nM: 1
1232.859300000000100 679.718439999999990
f: 494 tv: 0 nM: 1
925.623960000000010 685.371949999999970
f: 494 tv: 1 nM: 1
1230.054000000000100 680.957400000000010
f: 495 tv: 0 nM: 1
921.467530000000010 686.590879999999970
f: 495 tv: 1 nM: 1
1226.742999999999900 682.271060000000030
f: 496 tv: 0 nM: 1
916.098750000000000 687.985289999999960
f: 496 tv: 1 nM: 1
1223.471900000000000 683.911190000000030
f: 497 tv: 0 nM: 1
910.901730000000040 689.737979999999990
f: 497 tv: 1 nM: 1
1220.569000000000000 685.147770000000040
f: 498 tv: 0 nM: 1
905.684200000000030 690.736819999999970
f: 498 tv: 1 nM: 1
1217.744999999999900 685.934999999999950
f: 499 tv: 0 nM: 1
901.260679999999980 691.713679999999950
f: 499 tv: 1 nM: 1
1214.250000000000000 687.617370000000050
f: 500 tv: 0 nM: 1
895.619140000000020 693.001949999999970
f: 500 tv: 1 nM: 1
1210.694199999999900 689.417479999999950
f: 501 tv: 0 nM: 1
890.243230000000040 694.000000000000000
f: 501 tv: 1 nM: 1
1208.035800000000100 689.873780000000010
f: 502 tv: 0 nM: 1
885.380549999999970 695.645999999999960
f: 502 tv: 1 nM: 1
1204.516200000000000 691.738399999999960
f: 503 tv: 0 nM: 1
880.745970000000060 696.580630000000040
f: 503 tv: 1 nM: 1
1201.840799999999900 693.037289999999980
f: 504 tv: 0 nM: 1
875.089720000000060 697.705140000000030
f: 504 tv: 1 nM: 1
1198.703099999999900 694.064759999999980
f: 505 tv: 0 nM: 1
871.035160000000020 698.906250000000000
f: 505 tv: 1 nM: 1
1195.868800000000000 695.868830000000000
f: 506 tv: 0 nM: 1
865.566829999999980 700.002140000000050
f: 506 tv: 1 nM: 1
1192.879300000000100 697.068970000000040
f: 507 tv: 0 nM: 1
861.124509999999990 701.398800000000050
f: 507 tv: 1 nM: 1
1190.497800000000100 697.966490000000020
f: 508 tv: 0 nM: 1
856.724669999999950 702.062739999999960
f: 508 tv: 1 nM: 1
1187.513300000000100 699.725649999999970
f: 509 tv: 0 nM: 1
851.583309999999980 703.357120000000010
f: 509 tv: 1 nM: 1
1185.017300000000000 700.130430000000050
f: 510 tv: 0 nM: 1
847.362790000000020 704.494379999999980
f: 510 tv: 1 nM: 1
1182.910300000000000 702.055539999999950
f: 511 tv: 0 nM: 1
842.718510000000040 705.824830000000020
f: 511 tv: 1 nM: 1
1180.746000000000100 703.106019999999940
f: 512 tv: 0 nM: 1
838.772399999999950 706.873110000000000
f: 512 tv: 1 nM: 1
1178.887800000000000 704.620059999999970
f: 513 tv: 0 nM: 1
834.577090000000000 707.709470000000010
f: 513 tv: 1 nM: 1
1177.118800000000000 705.764590000000000
f: 514 tv: 0 nM: 1
830.686100000000010 708.686100000000010
f: 514 tv: 1 nM: 1
1175.927400000000000 706.730770000000010
f: 515 tv: 0 nM: 1
826.994080000000050 709.715389999999960
f: 515 tv: 1 nM: 1
1174.730700000000100 707.927370000000000
f: 516 tv: 0 nM: 1
823.426759999999940 710.869630000000030
f: 516 tv: 1 nM: 1
1173.250000000000000 709.153869999999980
f: 517 tv: 0 nM: 1
819.215699999999970 711.961670000000030
f: 517 tv: 1 nM: 1
1172.964800000000000 710.429690000000050
f: 518 tv: 0 nM: 1
816.451779999999990 712.891049999999950
f: 518 tv: 1 nM: 1
1172.569600000000000 711.821720000000030
f: 519 tv: 0 nM: 1
813.199579999999970 713.824579999999970
f: 519 tv: 1 nM: 1
1171.738000000000100 712.535709999999990
f: 520 tv: 0 nM: 1
810.152339999999980 714.751650000000040
f: 520 tv: 1 nM: 1
1172.356199999999900 713.864810000000030
f: 521 tv: 0 nM: 1
807.333309999999980 715.837459999999960
f: 521 tv: 1 nM: 1
1172.838500000000100 714.634639999999990
f: 522 tv: 0 nM: 1
805.046450000000050 716.571410000000010
f: 522 tv: 1 nM: 1
1173.128899999999900 715.453129999999990
f: 523 tv: 0 nM: 1
803.045780000000040 717.080990000000040
f: 523 tv: 1 nM: 1
1174.425900000000000 716.002140000000050
f: 524 tv: 0 nM: 1
800.454410000000050 718.393550000000000
f: 524 tv: 1 nM: 1
1175.320300000000100 717.246089999999980
f: 525 tv: 0 nM: 1
798.641359999999960 718.658630000000020
f: 525 tv: 1 nM: 1
1177.000000000000000 717.873960000000010
f: 526 tv: 0 nM: 1
796.897950000000040 719.765319999999970
f: 526 tv: 1 nM: 1
1179.183399999999900 718.846310000000020
f: 527 tv: 0 nM: 1
795.867920000000030 720.713870000000040
f: 527 tv: 1 nM: 1
1181.596100000000000 719.519900000000010
f: 528 tv: 0 nM: 1
794.025150000000050 721.191829999999980
f: 528 tv: 1 nM: 1
1184.579600000000000 720.675899999999960
f: 529 tv: 0 nM: 1
793.754879999999960 722.588259999999990
f: 529 tv: 1 nM: 1
1186.961100000000000 721.338870000000040
f: 530 tv: 0 nM: 1
792.765080000000010 723.016790000000010
f: 530 tv: 1 nM: 1
1190.535400000000000 722.557860000000010
f: 531 tv: 0 nM: 1
792.412960000000000 724.564880000000020
f: 531 tv: 1 nM: 1
1194.305499999999900 723.023800000000050
f: 532 tv: 0 nM: 1
792.473449999999960 724.895319999999970
f: 532 tv: 1 nM: 1
1197.973000000000000 724.243230000000040
f: 533 tv: 0 nM: 1
793.240720000000010 726.398130000000040
f: 533 tv: 1 nM: 1
1202.793500000000000 725.000000000000000
f: 534 tv: 0 nM: 1
793.448849999999990 726.653500000000010
f: 534 tv: 1 nM: 1
1207.084000000000100 725.932009999999990
f: 535 tv: 0 nM: 1
794.665100000000050 728.595890000000050
f: 535 tv: 1 nM: 1
1211.929799999999900 726.913210000000050
f: 536 tv: 0 nM: 1
796.131650000000040 729.460079999999950
f: 536 tv: 1 nM: 1
1217.077100000000000 727.147029999999970
f: 537 tv: 0 nM: 1
797.893490000000040 730.924380000000040
f: 537 tv: 1 nM: 1
1222.839099999999900 728.823669999999990
f: 538 tv: 0 nM: 1
800.175290000000020 731.890809999999990
f: 538 tv: 1 nM: 1
1227.749000000000000 729.164059999999950
f: 539 tv: 0 nM: 1
802.151489999999970 733.000000000000000
f: 539 tv: 1 nM: 1
1234.741700000000000 730.987489999999980
f: 540 tv: 0 nM: 1
805.317320000000000 734.108520000000000
f: 540 tv: 1 nM: 1
1241.380500000000000 731.083309999999980
f: 541 tv: 0 nM: 1
808.060060000000020 735.599180000000050
f: 541 tv: 1 nM: 1
1246.746000000000100 731.376039999999990
f: 542 tv: 0 nM: 1
811.942990000000010 736.600890000000050
f: 542 tv: 1 nM: 1
1253.785800000000100 732.710510000000000
f: 543 tv: 0 nM: 1
815.884279999999990 737.676330000000010
f: 543 tv: 1 nM: 1
1260.326900000000000 733.215389999999960
f: 544 tv: 0 nM: 1
819.783390000000050 738.710690000000000
f: 544 tv: 1 nM: 1
1266.832200000000100 733.708009999999940
f: 545 tv: 0 nM: 1
823.884639999999990 739.978029999999990
f: 545 tv: 1 nM: 1
1273.968300000000000 734.875000000000000
f: 546 tv: 0 nM: 1
828.141849999999980 740.341609999999950
f: 546 tv: 1 nM: 1
1280.536700000000100 734.889710000000040
f: 547 tv: 0 nM: 1
832.952450000000000 741.911680000000050
f: 547 tv: 1 nM: 1
1287.758399999999900 735.094540000000050
f: 548 tv: 0 nM: 1
838.725890000000050 742.138550000000010
f: 548 tv: 1 nM: 1
1294.897800000000000 735.025999999999950
f: 549 tv: 0 nM: 1
843.460270000000040 742.950010000000020
f: 549 tv: 1 nM: 1
1301.394500000000100 734.972660000000020
f: 550 tv: 0 nM: 1
849.544980000000010 743.740720000000010
f: 550 tv: 1 nM: 1
1308.482500000000100 735.137569999999980
f: 551 tv: 0 nM: 1
855.436100000000010 743.938899999999990
f: 551 tv: 1 nM: 1
1315.625000000000000 735.048710000000030
f: 552 tv: 0 nM: 1
861.722660000000020 743.919369999999960
f: 552 tv: 1 nM: 1
1322.000000000000000 735.170709999999990
f: 553 tv: 0 nM: 1
868.050420000000030 744.498659999999970
f: 553 tv: 1 nM: 1
1327.526100000000000 735.179080000000000
f: 554 tv: 0 nM: 1
874.144409999999990 744.270080000000010
f: 554 tv: 1 nM: 1
1334.852900000000100 734.922789999999960
f: 555 tv: 0 nM: 1
880.543950000000000 744.109860000000030
f: 555 tv: 1 nM: 1
1340.308399999999900 734.871520000000030
f: 556 tv: 0 nM: 1
886.542789999999970 744.190249999999990
f: 556 tv: 1 nM: 1
1345.933399999999900 733.400020000000040
f: 557 tv: 0 nM: 1
893.727899999999980 744.056270000000040
f: 557 tv: 1 nM: 1
1351.674100000000000 733.183530000000020
f: 558 tv: 0 nM: 1
899.791690000000020 743.963870000000040
f: 558 tv: 1 nM: 1
1356.953900000000000 732.590389999999960
f: 559 tv: 0 nM: 1
906.246030000000020 743.527950000000030
f: 559 tv: 1 nM: 1
1362.305499999999900 731.023800000000050
f: 560 tv: 0 nM: 1
912.956180000000020 742.817019999999960
f: 560 tv: 1 nM: 1
1366.622200000000000 730.810179999999950
f: 561 tv: 0 nM: 1
919.574399999999970 741.459780000000020
f: 561 tv: 1 nM: 1
1370.807499999999900 729.300349999999980
f: 562 tv: 0 nM: 1
925.187810000000010 741.262449999999940
f: 562 tv: 1 nM: 1
1375.000000000000000 728.793459999999980
f: 563 tv: 0 nM: 1
931.389040000000020 740.172730000000000
f: 563 tv: 1 nM: 1
1378.662700000000100 727.080510000000000
f: 564 tv: 0 nM: 1
937.049989999999980 739.187869999999980
f: 564 tv: 1 nM: 1
1381.754899999999900 726.732060000000050
f: 565 tv: 0 nM: 1
943.098330000000030 738.387629999999940
f: 565 tv: 1 nM: 1
1385.000000000000000 725.000000000000000
f: 566 tv: 0 nM: 1
948.900570000000020 737.185060000000020
f: 566 tv: 1 nM: 1
1387.913800000000000 723.503420000000010
f: 567 tv: 0 nM: 1
954.937130000000020 735.937130000000020
f: 567 tv: 1 nM: 1
1390.641400000000000 722.876830000000040
f: 568 tv: 0 nM: 1
960.307680000000000 735.415399999999980
f: 568 tv: 1 nM: 1
1393.032600000000000 721.213750000000000
f: 569 tv: 0 nM: 1
965.842409999999970 734.038019999999960
f: 569 tv: 1 nM: 1
1394.925000000000000 720.721440000000030
f: 570 tv: 0 nM: 1
971.268739999999980 733.786250000000000
f: 570 tv: 1 nM: 1
1396.630400000000000 719.201779999999990
f: 571 tv: 0 nM: 1
976.200259999999960 732.100770000000010
f: 571 tv: 1 nM: 1
1397.818199999999900 718.430050000000050
f: 572 tv: 0 nM: 1
980.827700000000050 731.633420000000000
f: 572 tv: 1 nM: 1
1398.821899999999900 717.178040000000010
f: 573 tv: 0 nM: 1
985.819889999999990 730.241940000000000
f: 573 tv: 1 nM: 1
1399.198100000000100 716.535160000000020
f: 574 tv: 0 nM: 1
990.216059999999970 729.271359999999960
f: 574 tv: 1 nM: 1
1400.011800000000000 715.339540000000060
f: 575 tv: 0 nM: 1
994.174319999999970 728.228389999999990
f: 575 tv: 1 nM: 1
1399.959200000000000 714.500000000000000
f: 576 tv: 0 nM: 1
998.000000000000000 727.683530000000020
f: 576 tv: 1 nM: 1
1399.656300000000100 713.363280000000030
f: 577 tv: 0 nM: 1
1001.702300000000000 726.664549999999960
f: 577 tv: 1 nM: 1
1399.466400000000000 712.873110000000000
f: 578 tv: 0 nM: 1
1004.936500000000000 725.906070000000000
f: 578 tv: 1 nM: 1
1398.953600000000100 711.824579999999970
f: 579 tv: 0 nM: 1
1008.146600000000000 724.869140000000020
f: 579 tv: 1 nM: 1
1397.956200000000100 711.043819999999980
f: 580 tv: 0 nM: 1
1010.415800000000000 724.000000000000000
f: 580 tv: 1 nM: 1
1396.844400000000000 710.195010000000020
f: 581 tv: 0 nM: 1
1012.939600000000000 723.306519999999980
f: 581 tv: 1 nM: 1
1395.086800000000000 709.805790000000000
f: 582 tv: 0 nM: 1
1015.246200000000000 722.000000000000000
f: 582 tv: 1 nM: 1
1393.193199999999900 708.734860000000030
f: 583 tv: 0 nM: 1
1016.605000000000000 721.700810000000050
f: 583 tv: 1 nM: 1
1391.260399999999900 707.946289999999980
f: 584 tv: 0 nM: 1
1017.991800000000000 720.510989999999990
f: 584 tv: 1 nM: 1
1389.000000000000000 707.747930000000000
f: 585 tv: 0 nM: 1
1018.404900000000000 720.135859999999980
f: 585 tv: 1 nM: 1
1386.055499999999900 707.089720000000060
f: 586 tv: 0 nM: 1
1018.553000000000000 719.580140000000030
f: 586 tv: 1 nM: 1
1383.395600000000100 706.470460000000000
f: 587 tv: 0 nM: 1
1018.725200000000000 718.742550000000050
f: 587 tv: 1 nM: 1
1380.044400000000000 705.955630000000040
f: 588 tv: 0 nM: 1
1018.058600000000000 718.301450000000050
f: 588 tv: 1 nM: 1
1376.941800000000100 705.773680000000010
f: 589 tv: 0 nM: 1
1017.087300000000000 717.785709999999990
f: 589 tv: 1 nM: 1
1373.247800000000100 705.603579999999970
f: 590 tv: 0 nM: 1
1015.944100000000000 717.070619999999960
f: 590 tv: 1 nM: 1
1369.498000000000000 705.044560000000050
f: 591 tv: 0 nM: 1
1014.042400000000000 716.565799999999970
f: 591 tv: 1 nM: 1
1365.278900000000000 704.481379999999940
f: 592 tv: 0 nM: 1
1011.791900000000100 716.652159999999980
f: 592 tv: 1 nM: 1
1361.000000000000000 704.000000000000000
f: 593 tv: 0 nM: 1
1009.732800000000000 715.830019999999990
f: 593 tv: 1 nM: 1
1356.299600000000100 704.017330000000020
f: 594 tv: 0 nM: 1
1007.000000000000000 715.000000000000000
f: 594 tv: 1 nM: 1
1352.018600000000100 703.941829999999980
f: 595 tv: 0 nM: 1
1003.842800000000000 714.833309999999980
f: 595 tv: 1 nM: 1
1346.622300000000000 703.898929999999950
f: 596 tv: 0 nM: 1
1001.119800000000100 714.170650000000020
f: 596 tv: 1 nM: 1
1342.423800000000000 703.633360000000040
f: 597 tv: 0 nM: 1
997.137330000000020 713.369689999999990
f: 597 tv: 1 nM: 1
1336.329000000000000 703.528500000000010
f: 598 tv: 0 nM: 1
993.764530000000040 712.987120000000000
f: 598 tv: 1 nM: 1
1331.838600000000000 702.756840000000010
f: 599 tv: 0 nM: 1
989.753240000000010 712.301640000000020
f: 599 tv: 1 nM: 1
1326.233899999999900 702.088679999999950
f: 600 tv: 0 nM: 1
985.989929999999960 711.402709999999960
f: 600 tv: 1 nM: 1
1320.195600000000000 701.804440000000000
f: 601 tv: 0 nM: 1
981.228820000000040 710.650880000000030
f: 601 tv: 1 nM: 1
1315.284100000000100 701.556820000000020
f: 602 tv: 0 nM: 1
977.647460000000020 709.756409999999960
f: 602 tv: 1 nM: 1
1308.907200000000100 700.360840000000050
f: 603 tv: 0 nM: 1
973.164310000000000 708.742859999999950
f: 603 tv: 1 nM: 1
1303.719599999999900 699.976620000000030
f: 604 tv: 0 nM: 1
969.265629999999990 707.803829999999950
f: 604 tv: 1 nM: 1
1297.873800000000100 699.830079999999950
f: 605 tv: 0 nM: 1
964.386840000000010 706.728029999999990
f: 605 tv: 1 nM: 1
1292.951000000000000 699.114140000000020
f: 606 tv: 0 nM: 1
960.446530000000050 705.954709999999980
f: 606 tv: 1 nM: 1
1287.099999999999900 698.533320000000000
f: 607 tv: 0 nM: 1
956.245180000000000 705.017640000000030
f: 607 tv: 1 nM: 1
1281.702600000000100 697.860540000000010
f: 608 tv: 0 nM: 1
952.435669999999960 704.211429999999950
f: 608 tv: 1 nM: 1
1275.855000000000000 696.994080000000050
f: 609 tv: 0 nM: 1
948.307310000000030 702.880189999999970
f: 609 tv: 1 nM: 1
1270.173500000000100 695.846919999999950
f: 610 tv: 0 nM: 1
944.220820000000000 701.575990000000050
f: 610 tv: 1 nM: 1
1264.303600000000000 695.778080000000050
f: 611 tv: 0 nM: 1
940.875000000000000 700.830870000000000
f: 611 tv: 1 nM: 1
1258.898100000000100 694.320370000000030
f: 612 tv: 0 nM: 1
937.176450000000050 699.983209999999990
f: 612 tv: 1 nM: 1
1254.000000000000000 694.202580000000010
f: 613 tv: 0 nM: 1
934.082639999999970 698.784300000000030
f: 613 tv: 1 nM: 1
1249.819700000000000 693.439880000000020
f: 614 tv: 0 nM: 1
931.086789999999950 697.929750000000010
f: 614 tv: 1 nM: 1
1244.255200000000100 692.297360000000030
f: 615 tv: 0 nM: 1
928.771910000000050 696.771910000000050
f: 615 tv: 1 nM: 1
1240.088500000000100 691.932310000000030
f: 616 tv: 0 nM: 1
925.772889999999960 695.879760000000030
f: 616 tv: 1 nM: 1
1235.760399999999900 691.062189999999990
f: 617 tv: 0 nM: 1
923.972840000000020 695.204709999999980
f: 617 tv: 1 nM: 1
1231.915000000000000 690.085019999999990
f: 618 tv: 0 nM: 1
922.456909999999990 694.398869999999990
f: 618 tv: 1 nM: 1
1228.020400000000100 689.826540000000020
f: 619 tv: 0 nM: 1
920.700810000000050 693.655759999999990
f: 619 tv: 1 nM: 1
1224.200000000000000 688.997560000000020
f: 620 tv: 0 nM: 1
918.953859999999960 692.488460000000030
f: 620 tv: 1 nM: 1
1220.865600000000100 688.002380000000020
f: 621 tv: 0 nM: 1
918.015319999999970 691.737550000000060
f: 621 tv: 1 nM: 1
1218.307499999999900 687.637510000000020
f: 622 tv: 0 nM: 1
917.079529999999980 690.575740000000000
f: 622 tv: 1 nM: 1
1214.901900000000100 686.042050000000020
f: 623 tv: 0 nM: 1
916.649599999999960 689.752140000000050
f: 623 tv: 1 nM: 1
1212.000000000000000 685.833309999999980
f: 624 tv: 0 nM: 1
916.867799999999990 688.321839999999950
f: 624 tv: 1 nM: 1
1209.895299999999900 684.728579999999970
f: 625 tv: 0 nM: 1
916.865850000000020 687.569089999999960
f: 625 tv: 1 nM: 1
1207.470300000000000 683.861390000000030
f: 626 tv: 0 nM: 1
916.845519999999960 686.138180000000030
f: 626 tv: 1 nM: 1
1205.509800000000000 682.475710000000050
f: 627 tv: 0 nM: 1
917.006229999999960 685.585079999999950
f: 627 tv: 1 nM: 1
1203.881599999999900 682.118410000000040
f: 628 tv: 0 nM: 1
918.700740000000000 684.321959999999990
f: 628 tv: 1 nM: 1
1202.123700000000100 680.586850000000030
f: 629 tv: 0 nM: 1
919.046020000000000 683.302000000000020
f: 629 tv: 1 nM: 1
1200.705600000000000 679.850460000000000
f: 630 tv: 0 nM: 1
920.738830000000010 681.948669999999990
f: 630 tv: 1 nM: 1
1199.887700000000000 678.346919999999950
f: 631 tv: 0 nM: 1
922.346009999999980 680.243290000000000
f: 631 tv: 1 nM: 1
1199.000000000000000 677.648500000000010
f: 632 tv: 0 nM: 1
924.321779999999990 679.821779999999990
f: 632 tv: 1 nM: 1
1198.157200000000100 676.157230000000030
f: 633 tv: 0 nM: 1
926.843259999999990 678.615660000000050
f: 633 tv: 1 nM: 1
1198.412399999999900 675.438170000000010
f: 634 tv: 0 nM: 1
929.215699999999970 677.840699999999970
f: 634 tv: 1 nM: 1
1198.157600000000000 674.145319999999970
f: 635 tv: 0 nM: 1
931.532349999999950 676.114199999999980
f: 635 tv: 1 nM: 1
1198.898100000000100 673.592220000000000
f: 636 tv: 0 nM: 1
934.823549999999950 675.873960000000010
f: 636 tv: 1 nM: 1
1199.647800000000000 672.051090000000040
f: 637 tv: 0 nM: 1
938.094910000000030 674.312500000000000
f: 637 tv: 1 nM: 1
1200.145900000000000 671.479190000000020
f: 638 tv: 0 nM: 1
942.431209999999960 673.752320000000050
f: 638 tv: 1 nM: 1
1201.000000000000000 670.094060000000010
f: 639 tv: 0 nM: 1
945.512700000000000 673.139829999999960
f: 639 tv: 1 nM: 1
1202.358600000000000 669.666690000000020
f: 640 tv: 0 nM: 1
949.793879999999940 671.815799999999970
f: 640 tv: 1 nM: 1
1204.028399999999900 668.482970000000020
f: 641 tv: 0 nM: 1
953.862060000000040 671.701959999999990
f: 641 tv: 1 nM: 1
1205.915000000000000 667.914980000000010
f: 642 tv: 0 nM: 1
958.108830000000010 670.453369999999950
f: 642 tv: 1 nM: 1
1207.980299999999900 667.120790000000060
f: 643 tv: 0 nM: 1
962.085019999999990 669.914980000000010
f: 643 tv: 1 nM: 1
1209.882900000000100 666.180849999999960
f: 644 tv: 0 nM: 1
967.257020000000010 669.523379999999970
f: 644 tv: 1 nM: 1
1212.212399999999900 665.830630000000040
f: 645 tv: 0 nM: 1
971.192689999999970 669.518370000000000
f: 645 tv: 1 nM: 1
1215.137800000000000 665.407040000000050
f: 646 tv: 0 nM: 1
977.142519999999990 668.722470000000040
f: 646 tv: 1 nM: 1
1217.842300000000000 664.877989999999950
f: 647 tv: 0 nM: 1
981.972229999999970 668.133850000000050
f: 647 tv: 1 nM: 1
1220.795800000000100 663.942080000000030
f: 648 tv: 0 nM: 1
987.846369999999980 667.721369999999980
f: 648 tv: 1 nM: 1
1223.911499999999900 663.911439999999970
f: 649 tv: 0 nM: 1
992.423459999999980 667.887759999999960
f: 649 tv: 1 nM: 1
1226.979000000000000 663.059449999999970
f: 650 tv: 0 nM: 1
998.167479999999950 667.928589999999990
f: 650 tv: 1 nM: 1
1230.673500000000100 663.023800000000050
f: 651 tv: 0 nM: 1
1003.522900000000000 667.646790000000010
f: 651 tv: 1 nM: 1
1234.107500000000100 663.082269999999990
f: 652 tv: 0 nM: 1
1009.049400000000000 667.450560000000000
f: 652 tv: 1 nM: 1
1238.202500000000100 662.683530000000020
f: 653 tv: 0 nM: 1
1015.470400000000000 667.420110000000020
f: 653 tv: 1 nM: 1
1242.195099999999900 662.176820000000020
f: 654 tv: 0 nM: 1
1020.961100000000000 666.662349999999950
f: 654 tv: 1 nM: 1
1246.654700000000000 661.895689999999950
f: 655 tv: 0 nM: 1
1026.141400000000000 666.429319999999960
f: 655 tv: 1 nM: 1
1250.220800000000100 661.142879999999990
f: 656 tv: 0 nM: 1
1032.166600000000000 666.000000000000000
f: 656 tv: 1 nM: 1
1255.226100000000100 661.013670000000050
f: 657 tv: 0 nM: 1
1038.035800000000100 665.873780000000010
f: 657 tv: 1 nM: 1
1259.805200000000000 660.831180000000020
f: 658 tv: 0 nM: 1
1044.163500000000100 665.764400000000020
f: 658 tv: 1 nM: 1
1264.259900000000000 660.687500000000000
f: 659 tv: 0 nM: 1
1050.183399999999900 665.488889999999970
f: 659 tv: 1 nM: 1
1268.589700000000000 660.250000000000000
f: 660 tv: 0 nM: 1
1056.219200000000000 665.505369999999970
f: 660 tv: 1 nM: 1
1272.912399999999900 659.237240000000040
f: 661 tv: 0 nM: 1
1061.895000000000000 664.986210000000030
f: 661 tv: 1 nM: 1
1277.767100000000000 659.000000000000000
f: 662 tv: 0 nM: 1
1068.276400000000000 664.210510000000000
f: 662 tv: 1 nM: 1
1282.381699999999900 658.766910000000050
f: 663 tv: 0 nM: 1
1074.000000000000000 664.000000000000000
f: 663 tv: 1 nM: 1
1286.942299999999900 658.742309999999970
f: 664 tv: 0 nM: 1
1079.120600000000000 663.832340000000040
f: 664 tv: 1 nM: 1
1291.073699999999900 658.278869999999980
f: 665 tv: 0 nM: 1
1084.757900000000100 663.036870000000020
f: 665 tv: 1 nM: 1
1296.387300000000100 657.225339999999960
f: 666 tv: 0 nM: 1
1090.303600000000000 663.176019999999990
f: 666 tv: 1 nM: 1
1301.000000000000000 657.107120000000010
f: 667 tv: 0 nM: 1
1095.680200000000000 662.855350000000040
f: 667 tv: 1 nM: 1
1306.259900000000000 656.805910000000040
f: 668 tv: 0 nM: 1
1101.479100000000000 662.145809999999980
f: 668 tv: 1 nM: 1
1310.901499999999900 656.901489999999970
f: 669 tv: 0 nM: 1
1106.495500000000000 661.806330000000000
f: 669 tv: 1 nM: 1
1315.000000000000000 656.232849999999980
f: 670 tv: 0 nM: 1
1111.184400000000100 661.705870000000000
f: 670 tv: 1 nM: 1
1319.142800000000100 655.779239999999960
f: 671 tv: 0 nM: 1
1116.329700000000000 661.222719999999980
f: 671 tv: 1 nM: 1
1324.000000000000000 655.000000000000000
f: 672 tv: 0 nM: 1
1120.807399999999900 661.894469999999960
f: 672 tv: 1 nM: 1
1327.503200000000100 655.041690000000020
f: 673 tv: 0 nM: 1
1125.720700000000100 661.058530000000020
f: 673 tv: 1 nM: 1
1332.220800000000100 654.974000000000050
f: 674 tv: 0 nM: 1
1129.903100000000000 660.877140000000050
f: 674 tv: 1 nM: 1
1336.220800000000100 654.857120000000010
f: 675 tv: 0 nM: 1
1133.662700000000100 660.793639999999980
f: 675 tv: 1 nM: 1
1340.000000000000000 655.000000000000000
f: 676 tv: 0 nM: 1
1137.844000000000100 660.583309999999980
f: 676 tv: 1 nM: 1
1343.760000000000000 654.666690000000020
f: 677 tv: 0 nM: 1
1141.230299999999900 660.454709999999980
f: 677 tv: 1 nM: 1
1347.226300000000000 654.748169999999960
f: 678 tv: 0 nM: 1
1145.117999999999900 660.786010000000030
f: 678 tv: 1 nM: 1
1351.185199999999900 654.840760000000050
f: 679 tv: 0 nM: 1
1148.135000000000000 660.331729999999990
f: 679 tv: 1 nM: 1
1354.741100000000000 654.730469999999970
f: 680 tv: 0 nM: 1
1151.080700000000000 660.872070000000010
f: 680 tv: 1 nM: 1
1358.260299999999900 654.650700000000030
f: 681 tv: 0 nM: 1
1154.021500000000100 661.199579999999970
f: 681 tv: 1 nM: 1
1360.746599999999900 654.705510000000000
f: 682 tv: 0 nM: 1
1156.149500000000000 661.329889999999980
f: 682 tv: 1 nM: 1
1364.165600000000000 654.871890000000010
f: 683 tv: 0 nM: 1
1158.712800000000000 661.378109999999990
f: 683 tv: 1 nM: 1
1366.947100000000100 654.947210000000040
f: 684 tv: 0 nM: 1
1160.352200000000000 662.350220000000040
f: 684 tv: 1 nM: 1
1369.790199999999900 655.000000000000000
f: 685 tv: 0 nM: 1
1161.309199999999900 662.690740000000010
f: 685 tv: 1 nM: 1
1371.898300000000100 655.876340000000030
f: 686 tv: 0 nM: 1
1162.710300000000000 663.079349999999980
f: 686 tv: 1 nM: 1
1374.106900000000000 656.468570000000000
f: 687 tv: 0 nM: 1
1163.100700000000000 663.391790000000010
f: 687 tv: 1 nM: 1
1375.942000000000000 656.795709999999990
f: 688 tv: 0 nM: 1
1163.257300000000000 664.503659999999970
f: 688 tv: 1 nM: 1
1377.834400000000000 656.871890000000010
f: 689 tv: 0 nM: 1
1163.228100000000000 665.118590000000040
f: 689 tv: 1 nM: 1
1379.898300000000100 657.689570000000000
f: 690 tv: 0 nM: 1
1163.023799999999900 665.861080000000020
f: 690 tv: 1 nM: 1
1380.253200000000100 658.599370000000020
f: 691 tv: 0 nM: 1
1162.990600000000100 667.035709999999990
f: 691 tv: 1 nM: 1
1381.892499999999900 658.917730000000010
f: 692 tv: 0 nM: 1
1161.361100000000100 667.464839999999980
f: 692 tv: 1 nM: 1
1382.787000000000000 659.978389999999990
f: 693 tv: 0 nM: 1
1160.765400000000000 669.030759999999990
f: 693 tv: 1 nM: 1
1383.842300000000000 660.877989999999950
f: 694 tv: 0 nM: 1
1158.953900000000000 670.357669999999980
f: 694 tv: 1 nM: 1
1384.122200000000000 662.033320000000000
f: 695 tv: 0 nM: 1
1157.047900000000000 671.286740000000010
f: 695 tv: 1 nM: 1
1384.265300000000000 663.045709999999990
f: 696 tv: 0 nM: 1
1154.731000000000000 672.891240000000040
f: 696 tv: 1 nM: 1
1384.117099999999900 664.180849999999960
f: 697 tv: 0 nM: 1
1152.381000000000100 674.706300000000060
f: 697 tv: 1 nM: 1
1384.165600000000000 665.128109999999990
f: 698 tv: 0 nM: 1
1149.215300000000100 675.673099999999980
f: 698 tv: 1 nM: 1
1384.069700000000000 666.769710000000030
f: 699 tv: 0 nM: 1
1146.881300000000000 677.118590000000040
f: 699 tv: 1 nM: 1
1383.854399999999900 667.920349999999980
f: 700 tv: 0 nM: 1
1143.212600000000100 679.014950000000000
f: 700 tv: 1 nM: 1
1382.380500000000000 669.565249999999990
f: 701 tv: 0 nM: 1
1140.277800000000100 680.433350000000020
f: 701 tv: 1 nM: 1
1381.942000000000000 670.795709999999990
f: 702 tv: 0 nM: 1
1136.765000000000100 682.449219999999970
f: 702 tv: 1 nM: 1
1380.219700000000100 671.800479999999990
f: 703 tv: 0 nM: 1
1132.915400000000100 683.422910000000000
f: 703 tv: 1 nM: 1
1379.988300000000000 673.026309999999970
f: 704 tv: 0 nM: 1
1129.300400000000100 685.041380000000000
f: 704 tv: 1 nM: 1
1378.099999999999900 674.835270000000040
f: 705 tv: 0 nM: 1
1124.611000000000100 686.924319999999970
f: 705 tv: 1 nM: 1
1377.744400000000000 676.333309999999980
f: 706 tv: 0 nM: 1
1120.447500000000000 688.475519999999960
f: 706 tv: 1 nM: 1
1376.026000000000100 677.734379999999990
f: 707 tv: 0 nM: 1
1117.163500000000100 689.397339999999990
f: 707 tv: 1 nM: 1
1374.099999999999900 678.835270000000040
f: 708 tv: 0 nM: 1
1112.418300000000000 691.055539999999950
f: 708 tv: 1 nM: 1
1372.139500000000000 680.297360000000030
f: 709 tv: 0 nM: 1
1108.441800000000100 692.975590000000010
f: 709 tv: 1 nM: 1
1371.168600000000000 681.622070000000010
f: 710 tv: 0 nM: 1
1103.477100000000100 694.039610000000040
f: 710 tv: 1 nM: 1
1369.598300000000100 682.558959999999960
f: 711 tv: 0 nM: 1
1099.951000000000000 695.570680000000040
f: 711 tv: 1 nM: 1
1367.915000000000000 683.914980000000010
f: 712 tv: 0 nM: 1
1095.185999999999900 697.156010000000040
f: 712 tv: 1 nM: 1
1366.095300000000000 685.512880000000000
f: 713 tv: 0 nM: 1
1090.957200000000100 698.646420000000030
f: 713 tv: 1 nM: 1
1364.143700000000100 686.441469999999980
f: 714 tv: 0 nM: 1
1086.844400000000000 700.008299999999960
f: 714 tv: 1 nM: 1
1363.066200000000000 687.997560000000020
f: 715 tv: 0 nM: 1
1082.771700000000000 701.047119999999950
f: 715 tv: 1 nM: 1
1361.888700000000000 689.700500000000030
f: 716 tv: 0 nM: 1
1078.873200000000000 702.772399999999950
f: 716 tv: 1 nM: 1
1360.254799999999900 690.000000000000000
f: 717 tv: 0 nM: 1
1074.958599999999900 704.451419999999980
f: 717 tv: 1 nM: 1
1359.543799999999900 691.951050000000010
f: 718 tv: 0 nM: 1
1070.958900000000100 705.901979999999980
f: 718 tv: 1 nM: 1
1358.046900000000100 693.479190000000020
f: 719 tv: 0 nM: 1
1067.800000000000000 707.103460000000040
f: 719 tv: 1 nM: 1
1356.995400000000000 694.411190000000030
f: 720 tv: 0 nM: 1
1064.296800000000100 708.732240000000050
f: 720 tv: 1 nM: 1
1356.166600000000000 696.000000000000000
f: 721 tv: 0 nM: 1
1061.061799999999900 710.387269999999940
f: 721 tv: 1 nM: 1
1355.839999999999900 697.669980000000010
f: 722 tv: 0 nM: 1
1058.132900000000100 711.493650000000000
f: 722 tv: 1 nM: 1
1355.530299999999900 698.333309999999980
f: 723 tv: 0 nM: 1
1055.644500000000100 712.878240000000010
f: 723 tv: 1 nM: 1
1355.788800000000000 699.953859999999960
f: 724 tv: 0 nM: 1
1053.101100000000100 714.898929999999950
f: 724 tv: 1 nM: 1
1355.750000000000000 701.617370000000050
f: 725 tv: 0 nM: 1
1051.132000000000100 716.670169999999980
f: 725 tv: 1 nM: 1
1355.935099999999900 702.255000000000000
f: 726 tv: 0 nM: 1
1049.040800000000000 717.309510000000050
f: 726 tv: 1 nM: 1
1356.877199999999900 703.903009999999990
f: 727 tv: 0 nM: 1
1047.343800000000100 719.024660000000040
f: 727 tv: 1 nM: 1
1357.873900000000000 705.378360000000040
f: 728 tv: 0 nM: 1
1046.092400000000000 720.898069999999960
f: 728 tv: 1 nM: 1
1359.015000000000100 706.677370000000000
f: 729 tv: 0 nM: 1
1044.867999999999900 722.854190000000020
f: 729 tv: 1 nM: 1
1360.721200000000000 707.960199999999990
f: 730 tv: 0 nM: 1
1044.122599999999900 724.570979999999960
f: 730 tv: 1 nM: 1
1362.686999999999900 709.834780000000020
f: 731 tv: 0 nM: 1
1043.937500000000000 726.495180000000000
f: 731 tv: 1 nM: 1
1364.665999999999900 710.802000000000020
f: 732 tv: 0 nM: 1
1043.726300000000000 727.513310000000050
f: 732 tv: 1 nM: 1
1367.252199999999900 712.000000000000000
f: 733 tv: 0 nM: 1
1043.814100000000100 729.023440000000050
f: 733 tv: 1 nM: 1
1370.131200000000000 713.868830000000000
f: 734 tv: 0 nM: 1
1044.088999999999900 730.935610000000000
f: 734 tv: 1 nM: 1
1373.232800000000000 715.129329999999980
f: 735 tv: 0 nM: 1
1044.669699999999900 732.600890000000050
f: 735 tv: 1 nM: 1
1376.785000000000100 716.018680000000020
f: 736 tv: 0 nM: 1
1046.046900000000100 734.580079999999950
f: 736 tv: 1 nM: 1
1380.067100000000000 717.520809999999980
f: 737 tv: 0 nM: 1
1047.669100000000100 735.923400000000020
f: 737 tv: 1 nM: 1
1384.357199999999900 719.000000000000000
f: 738 tv: 0 nM: 1
1049.511000000000000 737.964290000000010
f: 738 tv: 1 nM: 1
1388.423500000000100 720.112240000000040
f: 739 tv: 0 nM: 1
1051.842300000000000 739.413699999999950
f: 739 tv: 1 nM: 1
1393.675400000000100 721.746089999999980
f: 740 tv: 0 nM: 1
1053.987900000000100 741.012150000000020
f: 740 tv: 1 nM: 1
1398.546800000000100 722.308409999999980
f: 741 tv: 0 nM: 1
1056.434199999999900 742.781370000000040
f: 741 tv: 1 nM: 1
1402.913900000000000 723.401610000000010
f: 742 tv: 0 nM: 1
1060.075300000000000 744.129029999999940
f: 742 tv: 1 nM: 1
1408.297399999999900 724.371030000000020
f: 743 tv: 0 nM: 1
1063.722700000000000 745.755490000000010
f: 743 tv: 1 nM: 1
1413.804400000000000 725.804440000000000
f: 744 tv: 0 nM: 1
1067.702800000000000 747.497309999999970
f: 744 tv: 1 nM: 1
1419.573699999999900 726.341000000000010
f: 745 tv: 0 nM: 1
1071.599999999999900 748.591189999999980
f: 745 tv: 1 nM: 1
1425.027800000000100 727.314820000000050
f: 746 tv: 0 nM: 1
1076.093300000000000 749.906740000000010
f: 746 tv: 1 nM: 1
1430.658400000000000 727.910889999999990
f: 747 tv: 0 nM: 1
1080.209000000000100 751.372930000000000
f: 747 tv: 1 nM: 1
1436.589700000000000 728.614379999999980
f: 748 tv: 0 nM: 1
1085.752700000000000 751.955259999999950
f: 748 tv: 1 nM: 1
1442.155800000000000 729.401309999999970
f: 749 tv: 0 nM: 1
1090.009800000000000 753.193419999999950
f: 749 tv: 1 nM: 1
1448.254799999999900 730.000000000000000
f: 750 tv: 0 nM: 1
1095.704800000000000 753.888310000000050
f: 750 tv: 1 nM: 1
1454.378899999999900 730.162349999999950
f: 751 tv: 0 nM: 1
1101.212900000000000 754.212890000000020
f: 751 tv: 1 nM: 1
1460.758700000000100 730.543090000000010
f: 752 tv: 0 nM: 1
1106.795499999999900 755.118770000000040
f: 752 tv: 1 nM: 1
1466.482400000000100 730.342099999999960
f: 753 tv: 0 nM: 1
1112.404100000000000 755.972589999999970
f: 753 tv: 1 nM: 1
1471.944500000000100 730.910279999999940
f: 754 tv: 0 nM: 1
1118.069500000000100 756.072210000000040
f: 754 tv: 1 nM: 1
1477.948500000000000 730.457400000000010
f: 755 tv: 0 nM: 1
1123.881500000000000 756.010310000000000
f: 755 tv: 1 nM: 1
1482.927400000000000 730.072630000000000
f: 756 tv: 0 nM: 1
1129.752700000000000 755.955259999999950
f: 756 tv: 1 nM: 1
1487.700399999999900 730.017330000000020
f: 757 tv: 0 nM: 1
1135.771600000000000 755.906740000000010
f: 757 tv: 1 nM: 1
1492.145900000000000 729.229190000000020
f: 758 tv: 0 nM: 1
1141.280299999999900 755.393919999999980
f: 758 tv: 1 nM: 1
1496.792600000000000 728.970950000000020
f: 759 tv: 0 nM: 1
1147.709499999999900 754.164920000000050
f: 759 tv: 1 nM: 1
1501.189200000000000 728.099119999999970
f: 760 tv: 0 nM: 1
1153.151900000000100 753.821959999999990
f: 760 tv: 1 nM: 1
1505.165999999999900 727.182009999999990
f: 761 tv: 0 nM: 1
1159.163000000000000 753.350460000000000
f: 761 tv: 1 nM: 1
1508.917999999999900 726.578129999999990
f: 762 tv: 0 nM: 1
1165.034900000000100 752.704290000000010
f: 762 tv: 1 nM: 1
1512.080200000000100 725.830199999999990
f: 763 tv: 0 nM: 1
1170.506599999999900 751.568599999999950
f: 763 tv: 1 nM: 1
1515.125000000000000 724.899170000000030
f: 764 tv: 0 nM: 1
1176.043100000000100 750.525390000000020
f: 764 tv: 1 nM: 1
1518.148300000000100 724.254209999999940
f: 765 tv: 0 nM: 1
1181.056499999999900 749.804080000000000
f: 765 tv: 1 nM: 1
1520.287200000000000 722.633789999999980
f: 766 tv: 0 nM: 1
1185.763300000000100 748.525449999999980
f: 766 tv: 1 nM: 1
1523.055499999999900 721.662720000000040
f: 767 tv: 0 nM: 1
1190.750000000000000 747.182369999999990
f: 767 tv: 1 nM: 1
1524.189800000000100 720.786929999999980
f: 768 tv: 0 nM: 1
1195.249399999999900 746.080439999999950
f: 768 tv: 1 nM: 1
1525.819000000000000 719.671939999999950
f: 769 tv: 0 nM: 1
1199.445999999999900 744.963259999999990
f: 769 tv: 1 nM: 1
1527.078000000000000 718.530030000000010
f: 770 tv: 0 nM: 1
1204.009000000000000 743.889459999999990
f: 770 tv: 1 nM: 1
1528.025500000000000 717.520809999999980
f: 771 tv: 0 nM: 1
1208.832900000000100 741.683899999999990
f: 771 tv: 1 nM: 1
1528.685300000000100 716.082580000000010
f: 772 tv: 0 nM: 1
1212.138400000000000 740.594849999999950
f: 772 tv: 1 nM: 1
1528.778900000000000 715.221070000000050
f: 773 tv: 0 nM: 1
1216.288100000000000 739.028559999999970
f: 773 tv: 1 nM: 1
1528.910300000000000 714.055539999999950
f: 774 tv: 0 nM: 1
1219.357700000000000 737.780939999999990
f: 774 tv: 1 nM: 1
1528.733600000000000 713.000000000000000
f: 775 tv: 0 nM: 1
1222.857199999999900 736.197019999999950
f: 775 tv: 1 nM: 1
1528.046100000000000 711.788819999999990
f: 776 tv: 0 nM: 1
1225.762099999999900 734.435119999999980
f: 776 tv: 1 nM: 1
1527.279100000000000 710.216490000000020
f: 777 tv: 0 nM: 1
1227.932700000000100 733.634400000000030
f: 777 tv: 1 nM: 1
1526.620500000000000 709.756840000000010
f: 778 tv: 0 nM: 1
1230.468400000000000 731.912900000000040
f: 778 tv: 1 nM: 1
1525.127199999999900 707.984379999999990
f: 779 tv: 0 nM: 1
1232.188000000000100 730.220640000000000
f: 779 tv: 1 nM: 1
1523.888700000000000 707.626219999999990
f: 780 tv: 0 nM: 1
1234.104700000000100 729.151849999999970
f: 780 tv: 1 nM: 1
1522.017300000000000 706.299499999999970
f: 781 tv: 0 nM: 1
1235.667999999999900 728.000000000000000
f: 781 tv: 1 nM: 1
1520.131200000000000 705.868830000000000
f: 782 tv: 0 nM: 1
1236.129200000000100 726.510989999999990
f: 782 tv: 1 nM: 1
1518.000000000000000 704.346919999999950
f: 783 tv: 0 nM: 1
1236.740800000000000 725.579410000000050
f: 783 tv: 1 nM: 1
1515.700399999999900 703.888609999999970
f: 784 tv: 0 nM: 1
1237.117900000000000 724.097409999999970
f: 784 tv: 1 nM: 1
1512.271600000000000 703.055299999999990
f: 785 tv: 0 nM: 1
1237.107900000000000 723.178949999999990
f: 785 tv: 1 nM: 1
1509.808199999999900 701.788819999999990
f: 786 tv: 0 nM: 1
1236.244500000000000 722.088809999999970
f: 786 tv: 1 nM: 1
1506.288500000000100 701.546690000000010
f: 787 tv: 0 nM: 1
1235.806499999999900 721.340389999999960
f: 787 tv: 1 nM: 1
1503.119300000000100 700.869320000000020
f: 788 tv: 0 nM: 1
1233.953400000000100 720.066410000000020
f: 788 tv: 1 nM: 1
1500.000000000000000 700.000000000000000
f: 789 tv: 0 nM: 1
1232.033300000000100 719.563899999999990
f: 789 tv: 1 nM: 1
1496.039399999999900 699.702639999999970
f: 790 tv: 0 nM: 1
1230.226899999999900 718.463870000000040
f: 790 tv: 1 nM: 1
1491.945099999999900 698.982669999999980
f: 791 tv: 0 nM: 1
1228.120699999999900 717.879329999999980
f: 791 tv: 1 nM: 1
1488.085000000000000 698.085019999999990
f: 792 tv: 0 nM: 1
1225.893600000000100 716.912050000000020
f: 792 tv: 1 nM: 1
1483.819099999999900 698.000000000000000
f: 793 tv: 0 nM: 1
1222.000000000000000 716.000000000000000
f: 793 tv: 1 nM: 1
1479.045800000000100 697.734739999999990
f: 794 tv: 0 nM: 1
1218.971299999999900 715.407649999999990
f: 794 tv: 1 nM: 1
1474.787499999999900 697.275020000000040
f: 795 tv: 0 nM: 1
1215.761099999999900 714.802550000000000
f: 795 tv: 1 nM: 1
1469.809099999999900 696.395139999999970
f: 796 tv: 0 nM: 1
1211.536100000000000 713.750000000000000
f: 796 tv: 1 nM: 1
1464.921599999999900 695.897579999999950
f: 797 tv: 0 nM: 1
1207.722000000000000 712.774660000000040
f: 797 tv: 1 nM: 1
1459.647800000000000 695.766110000000030
f: 798 tv: 0 nM: 1
1202.758700000000100 712.413819999999990
f: 798 tv: 1 nM: 1
1455.500000000000000 694.919740000000050
f: 799 tv: 0 nM: 1
1198.367600000000000 711.099370000000020
f: 799 tv: 1 nM: 1
1449.582300000000000 694.848079999999980
f: 800 tv: 0 nM: 1
1193.663299999999900 710.627929999999990
f: 800 tv: 1 nM: 1
1443.936799999999900 693.755490000000010
f: 801 tv: 0 nM: 1
1188.925000000000000 709.278559999999970
f: 801 tv: 1 nM: 1
1437.900599999999900 693.189759999999980
f: 802 tv: 0 nM: 1
1182.876800000000000 708.518130000000040
f: 802 tv: 1 nM: 1
1432.418699999999900 692.731930000000030
f: 803 tv: 0 nM: 1
1177.390599999999900 707.094360000000050
f: 803 tv: 1 nM: 1
1426.566700000000100 692.054570000000010
f: 804 tv: 0 nM: 1
1171.355800000000000 706.353939999999970
f: 804 tv: 1 nM: 1
1421.071899999999900 691.051389999999970
f: 805 tv: 0 nM: 1
1166.080099999999900 705.119140000000020
f: 805 tv: 1 nM: 1
1414.666600000000000 690.866639999999960
f: 806 tv: 0 nM: 1
1159.565200000000000 704.418090000000010
f: 806 tv: 1 nM: 1
1408.922000000000000 689.959529999999970
f: 807 tv: 0 nM: 1
1153.717900000000100 702.927370000000000
f: 807 tv: 1 nM: 1
1403.118500000000000 688.833309999999980
f: 808 tv: 0 nM: 1
1147.292600000000000 700.839169999999970
f: 808 tv: 1 nM: 1
1396.190900000000100 688.029540000000000
f: 809 tv: 0 nM: 1
1141.040999999999900 700.004090000000020
f: 809 tv: 1 nM: 1
1390.544900000000100 687.089720000000060
f: 810 tv: 0 nM: 1
1135.450700000000100 698.757320000000050
f: 810 tv: 1 nM: 1
1384.416099999999900 685.930050000000050
f: 811 tv: 0 nM: 1
1129.231399999999900 696.738889999999970
f: 811 tv: 1 nM: 1
1378.847000000000000 684.958980000000000
f: 812 tv: 0 nM: 1
1123.513300000000100 695.725649999999970
f: 812 tv: 1 nM: 1
1373.337199999999900 683.901179999999950
f: 813 tv: 0 nM: 1
1118.325700000000100 693.922000000000030
f: 813 tv: 1 nM: 1
1367.054300000000000 682.945680000000040
f: 814 tv: 0 nM: 1
1112.782800000000000 691.958309999999980
f: 814 tv: 1 nM: 1
1360.973999999999900 681.779239999999960
f: 815 tv: 0 nM: 1
1107.347199999999900 690.666690000000020
f: 815 tv: 1 nM: 1
1354.936899999999900 680.489500000000020
f: 816 tv: 0 nM: 1
1102.173200000000000 689.217099999999960
f: 816 tv: 1 nM: 1
1349.784799999999900 679.084839999999990
f: 817 tv: 0 nM: 1
1098.221800000000000 687.658999999999990
f: 817 tv: 1 nM: 1
1345.284200000000100 677.975400000000040
f: 818 tv: 0 nM: 1
1092.489600000000100 685.746089999999980
f: 818 tv: 1 nM: 1
1339.892100000000000 676.737430000000020
f: 819 tv: 0 nM: 1
1088.730600000000100 683.644409999999990
f: 819 tv: 1 nM: 1
1334.892800000000100 675.000000000000000
f: 820 tv: 0 nM: 1
1085.000000000000000 681.861819999999970
f: 820 tv: 1 nM: 1
1329.755500000000000 673.836980000000040
f: 821 tv: 0 nM: 1
1081.086800000000000 679.929750000000010
f: 821 tv: 1 nM: 1
1325.861100000000100 672.459899999999950
f: 822 tv: 0 nM: 1
1078.000000000000000 678.000000000000000
f: 822 tv: 1 nM: 1
1320.566700000000100 671.099979999999960
f: 823 tv: 0 nM: 1
1075.000000000000000 676.000000000000000
f: 823 tv: 1 nM: 1
1316.947100000000100 668.947210000000040
f: 824 tv: 0 nM: 1
1072.663800000000000 673.983209999999990
f: 824 tv: 1 nM: 1
1313.048100000000000 667.503169999999950
f: 825 tv: 0 nM: 1
1070.598600000000000 671.844299999999980
f: 825 tv: 1 nM: 1
1309.528399999999900 665.869320000000020
f: 826 tv: 0 nM: 1
1068.684299999999900 669.794490000000000
f: 826 tv: 1 nM: 1
1306.202399999999900 663.625000000000000
f: 827 tv: 0 nM: 1
1067.091300000000000 667.730410000000010
f: 827 tv: 1 nM: 1
1303.755500000000000 662.000000000000000
f: 828 tv: 0 nM: 1
1066.275300000000000 665.733950000000050
f: 828 tv: 1 nM: 1
1301.000000000000000 660.000000000000000
f: 829 tv: 0 nM: 1
1065.186999999999900 662.785459999999940
f: 829 tv: 1 nM: 1
1298.244500000000000 658.123659999999970
f: 830 tv: 0 nM: 1
1064.878800000000000 660.391790000000010
f: 830 tv: 1 nM: 1
1296.180900000000100 656.116999999999960
f: 831 tv: 0 nM: 1
1065.145100000000000 658.118290000000000
f: 831 tv: 1 nM: 1
1294.021199999999900 654.021300000000000
f: 832 tv: 0 nM: 1
1065.365200000000000 655.965209999999960
f: 832 tv: 1 nM: 1
1292.816499999999900 651.943790000000040
f: 833 tv: 0 nM: 1
1066.000000000000000 653.745180000000000
f: 833 tv: 1 nM: 1
1291.881599999999900 649.881589999999960
f: 834 tv: 0 nM: 1
1067.332600000000000 651.618290000000000
f: 834 tv: 1 nM: 1
1290.639500000000000 647.703489999999990
f: 835 tv: 0 nM: 1
1068.818000000000000 648.833980000000000
f: 835 tv: 1 nM: 1
1290.190900000000100 645.604860000000030
f: 836 tv: 0 nM: 1
1070.720900000000000 646.216490000000020
f: 836 tv: 1 nM: 1
1290.000000000000000 643.327390000000040
f: 837 tv: 0 nM: 1
1072.817399999999900 644.000000000000000
f: 837 tv: 1 nM: 1
1290.000000000000000 641.551150000000010
f: 838 tv: 0 nM: 1
1075.000000000000000 642.000000000000000
f: 838 tv: 1 nM: 1
1290.044699999999900 639.122010000000050
f: 839 tv: 0 nM: 1
1077.466600000000000 639.765629999999990
f: 839 tv: 1 nM: 1
1291.324699999999900 637.032469999999990
f: 840 tv: 0 nM: 1
1080.942900000000000 637.376219999999990
f: 840 tv: 1 nM: 1
1291.963900000000000 635.194089999999960
f: 841 tv: 0 nM: 1
1083.759900000000000 634.299499999999970
f: 841 tv: 1 nM: 1
1293.095600000000100 632.904419999999960
f: 842 tv: 0 nM: 1
1087.176500000000000 632.126039999999990
f: 842 tv: 1 nM: 1
1294.417700000000000 630.848079999999980
f: 843 tv: 0 nM: 1
1091.092900000000100 629.942500000000000
f: 843 tv: 1 nM: 1
1296.000000000000000 628.839479999999980
f: 844 tv: 0 nM: 1
1095.558500000000100 627.760620000000020
f: 844 tv: 1 nM: 1
1298.000000000000000 626.839479999999980
f: 845 tv: 0 nM: 1
1099.840899999999900 625.532839999999960
f: 845 tv: 1 nM: 1
1300.259900000000000 624.805910000000040
f: 846 tv: 0 nM: 1
1103.672900000000000 623.343079999999990
f: 846 tv: 1 nM: 1
1303.000000000000000 622.892879999999990
f: 847 tv: 0 nM: 1
1108.088500000000100 620.265629999999990
f: 847 tv: 1 nM: 1
1305.148600000000000 620.851440000000030
f: 848 tv: 0 nM: 1
1112.432700000000100 618.233889999999970
f: 848 tv: 1 nM: 1
1308.036100000000000 618.805910000000040
f: 849 tv: 0 nM: 1
1117.846900000000000 616.000000000000000
f: 849 tv: 1 nM: 1
1311.337299999999900 617.043639999999980
f: 850 tv: 0 nM: 1
1122.000000000000000 614.153080000000050
f: 850 tv: 1 nM: 1
1314.339999999999900 614.993349999999960
f: 851 tv: 0 nM: 1
1127.379500000000000 611.702270000000000
f: 851 tv: 1 nM: 1
1317.507200000000000 612.797119999999950
f: 852 tv: 0 nM: 1
1132.094499999999900 609.950010000000020
f: 852 tv: 1 nM: 1
1321.148600000000000 610.851440000000030
f: 853 tv: 0 nM: 1
1137.815200000000000 607.614140000000020
f: 853 tv: 1 nM: 1
1325.000000000000000 609.000000000000000
f: 854 tv: 0 nM: 1
1142.405500000000100 605.661129999999960
f: 854 tv: 1 nM: 1
1328.847000000000000 607.041020000000000
f: 855 tv: 0 nM: 1
1148.211200000000000 603.279109999999950
f: 855 tv: 1 nM: 1
1332.945700000000000 604.945680000000040
f: 856 tv: 0 nM: 1
1152.450000000000000 600.605530000000040
f: 856 tv: 1 nM: 1
1336.929100000000100 603.388490000000050
f: 857 tv: 0 nM: 1
1158.117099999999900 598.340450000000030
f: 857 tv: 1 nM: 1
1340.912200000000000 602.465640000000010
f: 858 tv: 0 nM: 1
1162.638099999999900 596.366639999999960
f: 858 tv: 1 nM: 1
1344.823699999999900 600.512269999999940
f: 859 tv: 0 nM: 1
1167.638300000000100 594.053220000000010
f: 859 tv: 1 nM: 1
1348.942299999999900 598.742309999999970
f: 860 tv: 0 nM: 1
1172.166600000000000 592.000000000000000
f: 860 tv: 1 nM: 1
1352.945700000000000 596.945680000000040
f: 861 tv: 0 nM: 1
1176.520900000000000 589.854190000000020
f: 861 tv: 1 nM: 1
1356.945700000000000 594.945680000000040
f: 862 tv: 0 nM: 1
1181.127199999999900 587.917419999999990
f: 862 tv: 1 nM: 1
1360.833400000000000 593.310610000000000
f: 863 tv: 0 nM: 1
1185.085800000000100 585.919189999999960
f: 863 tv: 1 nM: 1
1365.000000000000000 592.000000000000000
f: 864 tv: 0 nM: 1
1188.929599999999900 584.125000000000000
f: 864 tv: 1 nM: 1
1369.000000000000000 590.689390000000000
f: 865 tv: 0 nM: 1
1192.784400000000000 582.364439999999950
f: 865 tv: 1 nM: 1
1372.945700000000000 588.945680000000040
f: 866 tv: 0 nM: 1
1196.154900000000000 581.092899999999990
f: 866 tv: 1 nM: 1
1376.220800000000100 587.142879999999990
f: 867 tv: 0 nM: 1
1199.885399999999900 579.288999999999990
f: 867 tv: 1 nM: 1
1379.311999999999900 586.729310000000050
f: 868 tv: 0 nM: 1
1202.685300000000100 578.082580000000010
f: 868 tv: 1 nM: 1
1383.301400000000100 584.917789999999970
f: 869 tv: 0 nM: 1
1205.615600000000100 576.770999999999960
f: 869 tv: 1 nM: 1
1387.095900000000000 584.232849999999980
f: 870 tv: 0 nM: 1
1208.095700000000100 575.182620000000040
f: 870 tv: 1 nM: 1
1390.000000000000000 583.000000000000000
f: 871 tv: 0 nM: 1
1210.076499999999900 574.459470000000010
f: 871 tv: 1 nM: 1
1392.904399999999900 582.794130000000000
f: 872 tv: 0 nM: 1
1211.583400000000000 573.285709999999990
f: 872 tv: 1 nM: 1
1395.859999999999900 581.233340000000000
f: 873 tv: 0 nM: 1
1213.292600000000000 572.839169999999970
f: 873 tv: 1 nM: 1
1398.107500000000100 580.917730000000010
f: 874 tv: 0 nM: 1
1214.857199999999900 572.305539999999950
f: 874 tv: 1 nM: 1
1400.496799999999900 580.862179999999970
f: 875 tv: 0 nM: 1
1215.176500000000000 571.873960000000010
f: 875 tv: 1 nM: 1
1402.568500000000100 580.705510000000000
f: 876 tv: 0 nM: 1
1215.583400000000000 571.214290000000010
f: 876 tv: 1 nM: 1
1405.112699999999900 580.760560000000050
f: 877 tv: 0 nM: 1
1216.359300000000100 571.151849999999970
f: 877 tv: 1 nM: 1
1406.053600000000000 580.505980000000020
f: 878 tv: 0 nM: 1
1216.623000000000000 571.166690000000020
f: 878 tv: 1 nM: 1
1407.930200000000000 580.593020000000020
f: 879 tv: 0 nM: 1
1215.403800000000000 571.292299999999950
f: 879 tv: 1 nM: 1
1409.797499999999900 580.683530000000020
f: 880 tv: 0 nM: 1
1214.886000000000000 571.593989999999960
f: 880 tv: 1 nM: 1
1410.496799999999900 580.951900000000020
f: 881 tv: 0 nM: 1
1213.310500000000000 572.632569999999990
f: 881 tv: 1 nM: 1
1411.897600000000000 580.921690000000010
f: 882 tv: 0 nM: 1
1212.169100000000100 573.334529999999970
f: 882 tv: 1 nM: 1
1412.585300000000000 581.579410000000050
f: 883 tv: 0 nM: 1
1210.749000000000000 573.978089999999950
f: 883 tv: 1 nM: 1
1413.681800000000100 582.642879999999990
f: 884 tv: 0 nM: 1
1208.750000000000000 574.907900000000040
f: 884 tv: 1 nM: 1
1413.652300000000000 583.313229999999980
f: 885 tv: 0 nM: 1
1205.675300000000100 576.171569999999970
f: 885 tv: 1 nM: 1
1413.933399999999900 584.188899999999990
f: 886 tv: 0 nM: 1
1203.213500000000100 577.049260000000000
f: 886 tv: 1 nM: 1
1413.842300000000000 584.877989999999950
f: 887 tv: 0 nM: 1
1200.209499999999900 578.684880000000020
f: 887 tv: 1 nM: 1
1413.840500000000000 586.021300000000000
f: 888 tv: 0 nM: 1
1196.819800000000000 580.226750000000040
f: 888 tv: 1 nM: 1
1413.680699999999900 587.000000000000000
f: 889 tv: 0 nM: 1
1193.082000000000100 581.369379999999980
f: 889 tv: 1 nM: 1
1412.496799999999900 588.862179999999970
f: 890 tv: 0 nM: 1
1189.147700000000000 583.295470000000020
f: 890 tv: 1 nM: 1
1412.067700000000100 590.088560000000030
f: 891 tv: 0 nM: 1
1185.089400000000100 585.257320000000050
f: 891 tv: 1 nM: 1
1411.601100000000100 591.601070000000050
f: 892 tv: 0 nM: 1
1180.723300000000100 587.012510000000020
f: 892 tv: 1 nM: 1
1410.319300000000100 593.000000000000000
f: 893 tv: 0 nM: 1
1176.381100000000100 589.003479999999970
f: 893 tv: 1 nM: 1
1409.233300000000100 594.799989999999980
f: 894 tv: 0 nM: 1
1171.789299999999900 591.070249999999990
f: 894 tv: 1 nM: 1
1408.088500000000100 595.932310000000030
f: 895 tv: 0 nM: 1
1166.291999999999900 593.073549999999950
f: 895 tv: 1 nM: 1
1406.297399999999900 597.744749999999950
f: 896 tv: 0 nM: 1
1161.462299999999900 594.686770000000020
f: 896 tv: 1 nM: 1
1405.500000000000000 599.663019999999960
f: 897 tv: 0 nM: 1
1156.170699999999900 596.817440000000030
f: 897 tv: 1 nM: 1
1403.891500000000000 601.025700000000030
f: 898 tv: 0 nM: 1
1150.588299999999900 598.797789999999960
f: 898 tv: 1 nM: 1
1402.083400000000000 602.520139999999970
f: 899 tv: 0 nM: 1
1144.138200000000100 601.000000000000000
f: 899 tv: 1 nM: 1
1400.146700000000000 604.277159999999980
f: 900 tv: 0 nM: 1
1138.801999999999900 602.690000000000050
f: 900 tv: 1 nM: 1
1398.000000000000000 606.000000000000000
f: 901 tv: 0 nM: 1
1133.494099999999900 604.860230000000000
f: 901 tv: 1 nM: 1
1396.255200000000100 607.702639999999970
f: 902 tv: 0 nM: 1
1127.509499999999900 607.009519999999950
f: 902 tv: 1 nM: 1
1394.398899999999900 609.601070000000050
f: 903 tv: 0 nM: 1
1121.318700000000000 608.811100000000010
f: 903 tv: 1 nM: 1
1392.510500000000100 611.515809999999990
f: 904 tv: 0 nM: 1
1115.163299999999900 610.750000000000000
f: 904 tv: 1 nM: 1
1390.398899999999900 612.398929999999950
f: 905 tv: 0 nM: 1
1109.479000000000000 612.910279999999940
f: 905 tv: 1 nM: 1
1388.467200000000000 614.047969999999960
f: 906 tv: 0 nM: 1
1103.479000000000000 614.765260000000010
f: 906 tv: 1 nM: 1
1387.161900000000100 615.785709999999990
f: 907 tv: 0 nM: 1
1097.299000000000000 616.300719999999960
f: 907 tv: 1 nM: 1
1385.113400000000000 617.756960000000050
f: 908 tv: 0 nM: 1
1092.246699999999900 618.055910000000040
f: 908 tv: 1 nM: 1
1383.711100000000000 619.000000000000000
f: 909 tv: 0 nM: 1
1086.885299999999900 619.679809999999970
f: 909 tv: 1 nM: 1
1382.000000000000000 620.000000000000000
f: 910 tv: 0 nM: 1
1081.391800000000100 620.764950000000000
f: 910 tv: 1 nM: 1
1380.620500000000000 621.838619999999990
f: 911 tv: 0 nM: 1
1075.973600000000000 622.810550000000030
f: 911 tv: 1 nM: 1
1379.092200000000000 622.872799999999980
f: 912 tv: 0 nM: 1
1071.496200000000000 623.842710000000010
f: 912 tv: 1 nM: 1
1378.169799999999900 623.919800000000010
f: 913 tv: 0 nM: 1
1066.111300000000000 625.669369999999960
f: 913 tv: 1 nM: 1
1377.570400000000100 625.738650000000010
f: 914 tv: 0 nM: 1
1062.304699999999900 626.665589999999950
f: 914 tv: 1 nM: 1
1377.198000000000100 626.666020000000000
f: 915 tv: 0 nM: 1
1058.000000000000000 628.088259999999990
f: 915 tv: 1 nM: 1
1376.817399999999900 627.904360000000000
f: 916 tv: 0 nM: 1
1053.929000000000100 629.809629999999970
f: 916 tv: 1 nM: 1
1376.870699999999900 629.146539999999960
f: 917 tv: 0 nM: 1
1050.000000000000000 631.000000000000000
f: 917 tv: 1 nM: 1
1376.916600000000000 630.607729999999950
f: 918 tv: 0 nM: 1
1047.000000000000000 632.858089999999950
f: 918 tv: 1 nM: 1
1377.182600000000100 631.904360000000000
f: 919 tv: 0 nM: 1
1043.991299999999900 634.061029999999960
f: 919 tv: 1 nM: 1
1378.348400000000100 633.114749999999960
f: 920 tv: 0 nM: 1
1041.134800000000000 635.901370000000040
f: 920 tv: 1 nM: 1
1379.277599999999900 634.635800000000020
f: 921 tv: 0 nM: 1
1038.333400000000000 637.579770000000050
f: 921 tv: 1 nM: 1
1381.000000000000000 636.000000000000000
f: 922 tv: 0 nM: 1
1036.241100000000000 639.022219999999950
f: 922 tv: 1 nM: 1
1382.374499999999900 637.290100000000050
f: 923 tv: 0 nM: 1
1034.914700000000000 640.729429999999980
f: 923 tv: 1 nM: 1
1384.810999999999900 639.005739999999950
f: 924 tv: 0 nM: 1
1033.672600000000100 642.095280000000000
f: 924 tv: 1 nM: 1
1387.000000000000000 640.000000000000000
f: 925 tv: 0 nM: 1
1032.137700000000000 644.159120000000030
f: 925 tv: 1 nM: 1
1389.350500000000000 641.752140000000050
f: 926 tv: 0 nM: 1
1031.687500000000000 645.864140000000020
f: 926 tv: 1 nM: 1
1392.726600000000000 643.277339999999980
f: 927 tv: 0 nM: 1
1031.063500000000000 647.840090000000030
f: 927 tv: 1 nM: 1
1395.406300000000100 644.667969999999970
f: 928 tv: 0 nM: 1
1030.748800000000100 649.647699999999990
f: 928 tv: 1 nM: 1
1398.913200000000000 646.070249999999990
f: 929 tv: 0 nM: 1
1030.698100000000100 650.799189999999950
f: 929 tv: 1 nM: 1
1402.714199999999900 647.408750000000050
f: 930 tv: 0 nM: 1
1031.043100000000100 652.415039999999980
f: 930 tv: 1 nM: 1
1406.126100000000000 649.000000000000000
f: 931 tv: 0 nM: 1
1031.634900000000000 653.914610000000040
f: 931 tv: 1 nM: 1
1410.155800000000000 650.366210000000020
f: 932 tv: 0 nM: 1
1032.983600000000000 655.175230000000060
f: 932 tv: 1 nM: 1
1414.041600000000000 651.217099999999960
f: 933 tv: 0 nM: 1
1033.883399999999900 656.624329999999990
f: 933 tv: 1 nM: 1
1419.084700000000100 652.685489999999960
f: 934 tv: 0 nM: 1
1035.340799999999900 657.828369999999950
f: 934 tv: 1 nM: 1
1423.225600000000000 653.327210000000040
f: 935 tv: 0 nM: 1
1037.109899999999900 659.338809999999970
f: 935 tv: 1 nM: 1
1428.321400000000000 654.615050000000000
f: 936 tv: 0 nM: 1
1039.386500000000100 659.968629999999960
f: 936 tv: 1 nM: 1
1432.919300000000000 655.230289999999970
f: 937 tv: 0 nM: 1
1041.726000000000100 660.915889999999990
f: 937 tv: 1 nM: 1
1437.387700000000000 655.866520000000040
f: 938 tv: 0 nM: 1
1044.588900000000000 661.667050000000020
f: 938 tv: 1 nM: 1
1442.038500000000100 656.551270000000050
f: 939 tv: 0 nM: 1
1047.433000000000000 662.143550000000000
f: 939 tv: 1 nM: 1
1447.349999999999900 656.778009999999990
f: 940 tv: 0 nM: 1
1050.800900000000000 663.152770000000030
f: 940 tv: 1 nM: 1
1451.838299999999900 657.439089999999960
f: 941 tv: 0 nM: 1
1054.437699999999900 663.268130000000040
f: 941 tv: 1 nM: 1
1456.721200000000000 657.782720000000040
f: 942 tv: 0 nM: 1
1058.159699999999900 663.662109999999980
f: 942 tv: 1 nM: 1
1461.618999999999900 657.738100000000030
f: 943 tv: 0 nM: 1
1062.120500000000000 663.824830000000020
f: 943 tv: 1 nM: 1
1466.385299999999900 657.868830000000000
f: 944 tv: 0 nM: 1
1066.562699999999900 663.988399999999960
f: 944 tv: 1 nM: 1
1471.086900000000000 658.274720000000000
f: 945 tv: 0 nM: 1
1070.929300000000000 663.968259999999990
f: 945 tv: 1 nM: 1
1475.753999999999900 658.893980000000060
f: 946 tv: 0 nM: 1
1075.812500000000000 663.947509999999970
f: 946 tv: 1 nM: 1
1479.985500000000000 658.218750000000000
f: 947 tv: 0 nM: 1
1080.088500000000100 663.911560000000010
f: 947 tv: 1 nM: 1
1483.902599999999900 658.201289999999970
f: 948 tv: 0 nM: 1
1085.231199999999900 663.212459999999960
f: 948 tv: 1 nM: 1
1488.016100000000100 657.375490000000010
f: 949 tv: 0 nM: 1
1090.134000000000000 663.034909999999970
f: 949 tv: 1 nM: 1
1491.894900000000000 657.128969999999980
f: 950 tv: 0 nM: 1
1094.913700000000100 662.673769999999990
f: 950 tv: 1 nM: 1
1495.257300000000000 656.910579999999980
f: 951 tv: 0 nM: 1
1100.269500000000100 662.159419999999950
f: 951 tv: 1 nM: 1
1498.814300000000000 655.926510000000010
f: 952 tv: 0 nM: 1
1104.952600000000100 660.983889999999970
f: 952 tv: 1 nM: 1
1501.618899999999900 655.286870000000020
f: 953 tv: 0 nM: 1
1109.712000000000000 660.698669999999990
f: 953 tv: 1 nM: 1
1504.665400000000100 655.130800000000020
f: 954 tv: 0 nM: 1
1115.015000000000100 659.332580000000010
f: 954 tv: 1 nM: 1
1507.031500000000100 654.031489999999960
f: 955 tv: 0 nM: 1
1120.412800000000100 658.908390000000050
f: 955 tv: 1 nM: 1
1509.047900000000000 653.286740000000010
f: 956 tv: 0 nM: 1
1125.650300000000000 657.450680000000030
f: 956 tv: 1 nM: 1
1510.843300000000000 652.615660000000050
f: 957 tv: 0 nM: 1
1130.295699999999900 656.713499999999950
f: 957 tv: 1 nM: 1
1512.503800000000000 651.156740000000010
f: 958 tv: 0 nM: 1
1134.866299999999900 655.206909999999990
f: 958 tv: 1 nM: 1
1513.198100000000100 650.831480000000060
f: 959 tv: 0 nM: 1
1139.450900000000000 654.441590000000020
f: 959 tv: 1 nM: 1
1514.046800000000100 649.226620000000030
f: 960 tv: 0 nM: 1
1143.689800000000100 652.833309999999980
f: 960 tv: 1 nM: 1
1514.588299999999900 648.797789999999960
f: 961 tv: 0 nM: 1
1147.867199999999900 651.647339999999990
f: 961 tv: 1 nM: 1
1514.567299999999900 647.920169999999980
f: 962 tv: 0 nM: 1
1151.578700000000000 650.786500000000050
f: 962 tv: 1 nM: 1
1514.354599999999900 646.822689999999970
f: 963 tv: 0 nM: 1
1155.163900000000000 649.878540000000040
f: 963 tv: 1 nM: 1
1513.176500000000000 645.873960000000010
f: 964 tv: 0 nM: 1
1158.800400000000100 648.827999999999970
f: 964 tv: 1 nM: 1
1512.398400000000000 644.863280000000030
f: 965 tv: 0 nM: 1
1161.806599999999900 647.408869999999980
f: 965 tv: 1 nM: 1
1511.141100000000100 644.290340000000010
f: 966 tv: 0 nM: 1
1164.903600000000100 646.072630000000000
f: 966 tv: 1 nM: 1
1509.949300000000000 643.259519999999950
f: 967 tv: 0 nM: 1
1167.087900000000000 645.195920000000000
f: 967 tv: 1 nM: 1
1507.675800000000000 642.075320000000030
f: 968 tv: 0 nM: 1
1169.051300000000100 643.939030000000000
f: 968 tv: 1 nM: 1
1505.580800000000000 641.212769999999980
f: 969 tv: 0 nM: 1
1170.963500000000100 642.496459999999960
f: 969 tv: 1 nM: 1
1503.674900000000000 640.120670000000020
f: 970 tv: 0 nM: 1
1172.076000000000000 641.596679999999990
f: 970 tv: 1 nM: 1
1500.127400000000100 638.954349999999980
f: 971 tv: 0 nM: 1
1172.728599999999900 640.160830000000030
f: 971 tv: 1 nM: 1
1497.232999999999900 638.081419999999980
f: 972 tv: 0 nM: 1
1173.113800000000100 638.423769999999990
f: 972 tv: 1 nM: 1
1494.206799999999900 637.052249999999960
f: 973 tv: 0 nM: 1
1172.993999999999900 637.097840000000020
f: 973 tv: 1 nM: 1
1490.766100000000100 635.793580000000020
f: 974 tv: 0 nM: 1
1172.659200000000100 635.750610000000050
f: 974 tv: 1 nM: 1
1487.502400000000100 634.213930000000000
f: 975 tv: 0 nM: 1
1171.853100000000000 633.985469999999960
f: 975 tv: 1 nM: 1
1483.344800000000100 633.516169999999990
f: 976 tv: 0 nM: 1
1170.617299999999900 632.295110000000020
f: 976 tv: 1 nM: 1
1480.280400000000100 631.976620000000030
f: 977 tv: 0 nM: 1
1169.178300000000000 630.699219999999970
f: 977 tv: 1 nM: 1
1476.171399999999900 630.928589999999990
f: 978 tv: 0 nM: 1
1167.032999999999900 629.606630000000000
f: 978 tv: 1 nM: 1
1472.017300000000000 629.700500000000030
f: 979 tv: 0 nM: 1
1165.000000000000000 627.933350000000020
f: 979 tv: 1 nM: 1
1468.192600000000100 628.000000000000000
f: 980 tv: 0 nM: 1
1162.303200000000100 626.693790000000040
f: 980 tv: 1 nM: 1
1464.076900000000000 627.535889999999990
f: 981 tv: 0 nM: 1
1159.545900000000100 625.599979999999960
f: 981 tv: 1 nM: 1
1460.085000000000000 625.914980000000010
f: 982 tv: 0 nM: 1
1156.188200000000100 624.423520000000050
f: 982 tv: 1 nM: 1
1456.080600000000000 625.727480000000010
f: 983 tv: 0 nM: 1
1153.297900000000000 623.683040000000010
f: 983 tv: 1 nM: 1
1452.113599999999900 624.285340000000020
f: 984 tv: 0 nM: 1
1149.698000000000100 622.354060000000000
f: 984 tv: 1 nM: 1
1447.682299999999900 623.920529999999990
f: 985 tv: 0 nM: 1
1145.725100000000100 621.849370000000020
f: 985 tv: 1 nM: 1
1443.854100000000000 623.479190000000020
f: 986 tv: 0 nM: 1
1141.164100000000000 621.194759999999970
f: 986 tv: 1 nM: 1
1439.911499999999900 622.265629999999990
f: 987 tv: 0 nM: 1
1136.962000000000000 620.456120000000060
f: 987 tv: 1 nM: 1
1434.766500000000000 622.030210000000010
f: 988 tv: 0 nM: 1
1131.913600000000100 620.265440000000010
f: 988 tv: 1 nM: 1
1430.166600000000000 622.000000000000000
f: 989 tv: 0 nM: 1
1127.597000000000000 620.179380000000040
f: 989 tv: 1 nM: 1
1426.028299999999900 621.641719999999960
f: 990 tv: 0 nM: 1
1121.913700000000100 620.110109999999960
f: 990 tv: 1 nM: 1
1422.000000000000000 621.588560000000030
f: 991 tv: 0 nM: 1
1116.209800000000100 619.950619999999960
f: 991 tv: 1 nM: 1
1417.601100000000100 621.601070000000050
f: 992 tv: 0 nM: 1
1110.852300000000000 619.943179999999980
f: 992 tv: 1 nM: 1
1412.302100000000100 621.520809999999980
f: 993 tv: 0 nM: 1
1104.816200000000000 619.864500000000020
f: 993 tv: 1 nM: 1
1408.087299999999900 621.063660000000030
f: 994 tv: 0 nM: 1
1098.660900000000100 620.087400000000000
f: 994 tv: 1 nM: 1
1403.000000000000000 621.680730000000040
f: 995 tv: 0 nM: 1
1092.534100000000100 620.244869999999990
f: 995 tv: 1 nM: 1
1398.754300000000100 621.637150000000020
f: 996 tv: 0 nM: 1
1086.134200000000000 620.668580000000020
f: 996 tv: 1 nM: 1
1393.489900000000000 621.818179999999980
f: 997 tv: 0 nM: 1
1079.961700000000100 620.784300000000030
f: 997 tv: 1 nM: 1
1387.822400000000000 621.920529999999990
f: 998 tv: 0 nM: 1
1073.410599999999900 621.279180000000000
f: 998 tv: 1 nM: 1
1382.827500000000100 621.882510000000020
f: 999 tv: 0 nM: 1
1066.816700000000100 621.153689999999980
f: 999 tv: 1 nM: 1
1377.663600000000100 622.238339999999990
f: 1000 tv: 0 nM: 1
1059.367400000000100 621.477300000000010
f: 1000 tv: 1 nM: 1
1372.424199999999900 622.356750000000030
f: 1001 tv: 0 nM: 1
1052.250000000000000 621.849180000000050
f: 1001 tv: 1 nM: 1
1366.236500000000000 622.839659999999980
f: 1002 tv: 0 nM: 1
1045.000000000000000 623.068179999999980
f: 1002 tv: 1 nM: 1
1360.869600000000000 623.805849999999960
f: 1003 tv: 0 nM: 1
1037.494400000000000 623.287050000000020
f: 1003 tv: 1 nM: 1
1354.642100000000000 623.801150000000010
f: 1004 tv: 0 nM: 1
1030.208100000000100 623.287780000000000
f: 1004 tv: 1 nM: 1
1348.190900000000100 623.970460000000000
f: 1005 tv: 0 nM: 1
1022.346500000000000 623.809139999999960
f: 1005 tv: 1 nM: 1
1342.084100000000000 624.856450000000000
f: 1006 tv: 0 nM: 1
1015.340400000000000 624.290399999999980
f: 1006 tv: 1 nM: 1
1335.530999999999900 625.893130000000040
f: 1007 tv: 0 nM: 1
1007.784800000000000 624.677249999999960
f: 1007 tv: 1 nM: 1
1329.122100000000000 625.842279999999960
f: 1008 tv: 0 nM: 1
999.894530000000030 624.714839999999980
f: 1008 tv: 1 nM: 1
1322.839500000000000 625.814820000000050
f: 1009 tv: 0 nM: 1
992.871579999999990 625.745120000000040
f: 1009 tv: 1 nM: 1
1316.000000000000000 626.404779999999960
f: 1010 tv: 0 nM: 1
985.364199999999980 626.340580000000050
f: 1010 tv: 1 nM: 1
1309.165800000000000 626.935359999999950
f: 1011 tv: 0 nM: 1
978.193599999999950 626.770200000000050
f: 1011 tv: 1 nM: 1
1301.601200000000100 627.916200000000000
f: 1012 tv: 0 nM: 1
971.170470000000020 627.007690000000030
f: 1012 tv: 1 nM: 1
1294.123700000000100 628.244509999999990
f: 1013 tv: 0 nM: 1
964.105469999999970 627.002140000000050
f: 1013 tv: 1 nM: 1
1287.045800000000100 628.057919999999970
f: 1014 tv: 0 nM: 1
956.763240000000000 627.604190000000020
f: 1014 tv: 1 nM: 1
1280.029500000000100 628.051090000000040
f: 1015 tv: 0 nM: 1
949.920290000000020 627.484919999999990
f: 1015 tv: 1 nM: 1
1273.402000000000000 628.118230000000040
f: 1016 tv: 0 nM: 1
943.390139999999970 627.943970000000040
f: 1016 tv: 1 nM: 1
1266.831200000000100 628.025999999999950
f: 1017 tv: 0 nM: 1
937.630369999999970 627.202999999999970
f: 1017 tv: 1 nM: 1
1258.603900000000100 628.289310000000000
f: 1018 tv: 0 nM: 1
931.442630000000010 626.905759999999990
f: 1018 tv: 1 nM: 1
1252.055200000000000 627.904909999999970
f: 1019 tv: 0 nM: 1
925.850400000000040 626.623110000000000
f: 1019 tv: 1 nM: 1
1244.662800000000100 627.901179999999950
f: 1020 tv: 0 nM: 1
920.784300000000030 626.038329999999970
f: 1020 tv: 1 nM: 1
1238.304100000000100 627.036070000000000
f: 1021 tv: 0 nM: 1
915.899540000000000 624.975460000000000
f: 1021 tv: 1 nM: 1
1231.912499999999900 626.412479999999960
f: 1022 tv: 0 nM: 1
911.156740000000010 624.705199999999990
f: 1022 tv: 1 nM: 1
1226.204700000000000 625.895260000000010
f: 1023 tv: 0 nM: 1
907.448610000000030 623.925230000000060
f: 1023 tv: 1 nM: 1
1219.663500000000100 624.865850000000020
f: 1024 tv: 0 nM: 1
903.171259999999960 622.513789999999970
f: 1024 tv: 1 nM: 1
1213.326399999999900 624.113399999999960
f: 1025 tv: 0 nM: 1
899.906740000000010 621.232120000000010
f: 1025 tv: 1 nM: 1
1207.989600000000100 623.640629999999990
f: 1026 tv: 0 nM: 1
897.303890000000020 620.032349999999950
f: 1026 tv: 1 nM: 1
1203.120600000000000 621.844119999999980
f: 1027 tv: 0 nM: 1
895.567810000000010 618.928279999999970
f: 1027 tv: 1 nM: 1
1198.654399999999900 620.129879999999960
f: 1028 tv: 0 nM: 1
894.445309999999950 617.128910000000020
f: 1028 tv: 1 nM: 1
1193.984400000000100 618.872740000000020
f: 1029 tv: 0 nM: 1
893.149170000000030 615.637079999999970
f: 1029 tv: 1 nM: 1
1190.085000000000000 617.914980000000010
f: 1030 tv: 0 nM: 1
892.840329999999990 614.142879999999990
f: 1030 tv: 1 nM: 1
1187.102300000000000 616.222229999999970
f: 1031 tv: 0 nM: 1
892.761480000000010 612.921749999999970
f: 1031 tv: 1 nM: 1
1184.188100000000100 615.000000000000000
f: 1032 tv: 0 nM: 1
893.776489999999970 611.714290000000010
f: 1032 tv: 1 nM: 1
1182.085000000000000 613.914980000000010
f: 1033 tv: 0 nM: 1
895.217099999999960 609.958309999999980
f: 1033 tv: 1 nM: 1
1180.166600000000000 612.000000000000000
f: 1034 tv: 0 nM: 1
896.794740000000050 608.778440000000050
f: 1034 tv: 1 nM: 1
1178.851400000000000 610.589110000000010
f: 1035 tv: 0 nM: 1
898.908689999999980 607.730410000000010
f: 1035 tv: 1 nM: 1
1178.000000000000000 609.833309999999980
f: 1036 tv: 0 nM: 1
902.350220000000040 606.000000000000000
f: 1036 tv: 1 nM: 1
1177.454099999999900 608.000000000000000
f: 1037 tv: 0 nM: 1
905.105590000000010 605.545290000000020
f: 1037 tv: 1 nM: 1
1177.890699999999900 607.000000000000000
f: 1038 tv: 0 nM: 1
908.872740000000020 603.801330000000010
f: 1038 tv: 1 nM: 1
1177.932299999999900 606.088560000000030
f: 1039 tv: 0 nM: 1
912.291990000000060 603.031489999999960
f: 1039 tv: 1 nM: 1
1178.880699999999900 604.869320000000020
f: 1040 tv: 0 nM: 1
916.694150000000040 601.825259999999960
f: 1040 tv: 1 nM: 1
1180.000000000000000 604.000000000000000
f: 1041 tv: 0 nM: 1
921.639770000000000 600.516110000000030
f: 1041 tv: 1 nM: 1
1181.820999999999900 602.860289999999960
f: 1042 tv: 0 nM: 1
926.476319999999990 600.192080000000030
f: 1042 tv: 1 nM: 1
1184.000000000000000 602.000000000000000
f: 1043 tv: 0 nM: 1
931.997439999999980 599.512880000000000
f: 1043 tv: 1 nM: 1
1186.190900000000100 601.604860000000030
f: 1044 tv: 0 nM: 1
937.755549999999970 598.211120000000050
f: 1044 tv: 1 nM: 1
1188.958400000000000 600.496830000000050
f: 1045 tv: 0 nM: 1
943.144530000000030 597.829470000000010
f: 1045 tv: 1 nM: 1
1191.951000000000000 600.092409999999970
f: 1046 tv: 0 nM: 1
948.545470000000020 597.602300000000010
f: 1046 tv: 1 nM: 1
1195.680699999999900 599.000000000000000
f: 1047 tv: 0 nM: 1
955.122010000000050 596.044620000000010
f: 1047 tv: 1 nM: 1
1199.000000000000000 598.916690000000020
f: 1048 tv: 0 nM: 1
961.247010000000050 596.000000000000000
f: 1048 tv: 1 nM: 1
1202.474099999999900 597.847719999999980
f: 1049 tv: 0 nM: 1
968.997070000000010 595.779419999999960
f: 1049 tv: 1 nM: 1
1207.088600000000000 597.449340000000010
f: 1050 tv: 0 nM: 1
974.820920000000000 595.192570000000050
f: 1050 tv: 1 nM: 1
1211.000000000000000 597.000000000000000
f: 1051 tv: 0 nM: 1
980.860469999999960 593.970950000000020
f: 1051 tv: 1 nM: 1
1215.991600000000100 596.244379999999980
f: 1052 tv: 0 nM: 1
988.347719999999980 593.928160000000050
f: 1052 tv: 1 nM: 1
1221.000000000000000 596.000000000000000
f: 1053 tv: 0 nM: 1
995.522029999999970 592.154419999999960
f: 1053 tv: 1 nM: 1
1225.928600000000000 595.220220000000040
f: 1054 tv: 0 nM: 1
1001.403400000000000 591.806820000000020
f: 1054 tv: 1 nM: 1
1230.945700000000000 594.945680000000040
f: 1055 tv: 0 nM: 1
1008.518300000000000 591.804870000000050
f: 1055 tv: 1 nM: 1
1236.143300000000000 594.700619999999960
f: 1056 tv: 0 nM: 1
1014.426399999999900 590.963200000000030
f: 1056 tv: 1 nM: 1
1241.614300000000000 593.910520000000020
f: 1057 tv: 0 nM: 1
1020.985500000000000 590.046259999999960
f: 1057 tv: 1 nM: 1
1247.000000000000000 593.203129999999990
f: 1058 tv: 0 nM: 1
1027.788100000000000 589.565249999999990
f: 1058 tv: 1 nM: 1
1252.814800000000100 592.825929999999970
f: 1059 tv: 0 nM: 1
1033.167500000000000 589.037479999999960
f: 1059 tv: 1 nM: 1
1257.153000000000000 592.847049999999970
f: 1060 tv: 0 nM: 1
1039.354399999999900 588.121340000000030
f: 1060 tv: 1 nM: 1
1263.150000000000100 591.716680000000000
f: 1061 tv: 0 nM: 1
1045.229499999999900 587.606810000000000
f: 1061 tv: 1 nM: 1
1268.796900000000100 591.000000000000000
f: 1062 tv: 0 nM: 1
1051.510299999999900 587.288639999999990
f: 1062 tv: 1 nM: 1
1274.209800000000100 591.000000000000000
f: 1063 tv: 0 nM: 1
1056.300000000000000 586.599979999999960
f: 1063 tv: 1 nM: 1
1279.000000000000000 591.000000000000000
f: 1064 tv: 0 nM: 1
1061.911499999999900 586.067689999999970
f: 1064 tv: 1 nM: 1
1284.963500000000100 590.529180000000000
f: 1065 tv: 0 nM: 1
1066.219700000000100 585.800479999999990
f: 1065 tv: 1 nM: 1
1289.448200000000000 589.989619999999950
f: 1066 tv: 0 nM: 1
1070.838099999999900 585.785709999999990
f: 1066 tv: 1 nM: 1
1294.500000000000000 589.568179999999980
f: 1067 tv: 0 nM: 1
1075.523600000000000 585.033019999999960
f: 1067 tv: 1 nM: 1
1299.153000000000000 589.041020000000000
f: 1068 tv: 0 nM: 1
1078.941000000000000 584.196530000000050
f: 1068 tv: 1 nM: 1
1304.408799999999900 588.996639999999960
f: 1069 tv: 0 nM: 1
1082.317100000000000 583.678220000000010
f: 1069 tv: 1 nM: 1
1308.847000000000000 589.041020000000000
f: 1070 tv: 0 nM: 1
1085.350500000000000 583.752140000000050
f: 1070 tv: 1 nM: 1
1313.040999999999900 588.847049999999970
f: 1071 tv: 0 nM: 1
1088.786000000000100 583.229979999999950
f: 1071 tv: 1 nM: 1
1316.513700000000000 588.623290000000000
f: 1072 tv: 0 nM: 1
1091.035200000000000 583.082030000000030
f: 1072 tv: 1 nM: 1
1320.996599999999900 588.538210000000050
f: 1073 tv: 0 nM: 1
1093.200000000000000 582.942320000000000
f: 1073 tv: 1 nM: 1
1324.912399999999900 588.762759999999960
f: 1074 tv: 0 nM: 1
1094.984600000000000 582.811519999999970
f: 1074 tv: 1 nM: 1
1328.253200000000100 588.599370000000020
f: 1075 tv: 0 nM: 1
1095.775100000000100 582.837220000000000
f: 1075 tv: 1 nM: 1
1330.904399999999900 588.794130000000000
f: 1076 tv: 0 nM: 1
1096.984600000000000 582.811519999999970
f: 1076 tv: 1 nM: 1
1334.142100000000000 588.482970000000020
f: 1077 tv: 0 nM: 1
1097.197799999999900 583.156740000000010
f: 1077 tv: 1 nM: 1
1336.417700000000000 588.848079999999980
f: 1078 tv: 0 nM: 1
1097.124000000000000 583.338870000000040
f: 1078 tv: 1 nM: 1
1339.449300000000000 589.000000000000000
f: 1079 tv: 0 nM: 1
1096.656999999999900 584.416690000000020
f: 1079 tv: 1 nM: 1
1341.211700000000100 589.809809999999970
f: 1080 tv: 0 nM: 1
1095.257300000000000 585.077210000000040
f: 1080 tv: 1 nM: 1
1342.437500000000000 590.386349999999990
f: 1081 tv: 0 nM: 1
1093.893100000000000 585.382259999999970
f: 1081 tv: 1 nM: 1
1344.054000000000100 590.957400000000010
f: 1082 tv: 0 nM: 1
1091.294799999999900 587.156740000000010
f: 1082 tv: 1 nM: 1
1345.734400000000100 592.088560000000030
f: 1083 tv: 0 nM: 1
1089.079600000000000 588.575740000000000
f: 1083 tv: 1 nM: 1
1346.101200000000100 592.745670000000020
f: 1084 tv: 0 nM: 1
1085.477500000000000 589.438229999999980
f: 1084 tv: 1 nM: 1
1346.000000000000000 594.752989999999950
f: 1085 tv: 0 nM: 1
1081.466400000000000 590.873110000000000
f: 1085 tv: 1 nM: 1
1345.911499999999900 595.932310000000030
f: 1086 tv: 0 nM: 1
1077.206500000000000 593.000000000000000
f: 1086 tv: 1 nM: 1
1345.760600000000100 597.420229999999950
f: 1087 tv: 0 nM: 1
1073.053100000000100 594.903559999999970
f: 1087 tv: 1 nM: 1
1344.233300000000100 598.566649999999980
f: 1088 tv: 0 nM: 1
1067.155999999999900 596.813899999999990
f: 1088 tv: 1 nM: 1
1343.936500000000000 600.541439999999970
f: 1089 tv: 0 nM: 1
1062.070200000000100 598.913210000000050
f: 1089 tv: 1 nM: 1
1342.067700000000100 602.088560000000030
f: 1090 tv: 0 nM: 1
1055.958400000000000 601.032900000000040
f: 1090 tv: 1 nM: 1
1339.979599999999900 604.173459999999980
f: 1091 tv: 0 nM: 1
1049.581100000000100 603.178220000000010
f: 1091 tv: 1 nM: 1
1337.931800000000100 606.219730000000030
f: 1092 tv: 0 nM: 1
1042.130600000000000 606.090090000000030
f: 1092 tv: 1 nM: 1
1334.070999999999900 608.318419999999950
f: 1093 tv: 0 nM: 1
1035.752199999999900 608.822390000000040
f: 1093 tv: 1 nM: 1
1331.584100000000000 610.302000000000020
f: 1094 tv: 0 nM: 1
1027.563400000000000 611.355900000000020
f: 1094 tv: 1 nM: 1
1328.145600000000100 613.359860000000030
f: 1095 tv: 0 nM: 1
1019.953900000000000 613.953859999999960
f: 1095 tv: 1 nM: 1
1324.792099999999900 615.628720000000040
f: 1096 tv: 0 nM: 1
1011.160400000000000 616.938660000000030
f: 1096 tv: 1 nM: 1
1320.343800000000100 617.697940000000020
f: 1097 tv: 0 nM: 1
1002.371000000000000 619.224180000000050
f: 1097 tv: 1 nM: 1
1316.831799999999900 619.939269999999960
f: 1098 tv: 0 nM: 1
993.330749999999970 621.513000000000030
f: 1098 tv: 1 nM: 1
1312.346900000000000 622.000000000000000
f: 1099 tv: 0 nM: 1
984.976199999999950 624.455019999999990
f: 1099 tv: 1 nM: 1
1308.169100000000100 624.487730000000060
f: 1100 tv: 0 nM: 1
975.090640000000010 626.843380000000020
f: 1100 tv: 1 nM: 1
1303.896400000000100 626.634710000000040
f: 1101 tv: 0 nM: 1
966.914920000000050 629.048949999999990
f: 1101 tv: 1 nM: 1
1298.984600000000000 628.322390000000040
f: 1102 tv: 0 nM: 1
957.022830000000000 630.781740000000010
f: 1102 tv: 1 nM: 1
1294.199499999999900 630.219730000000030
f: 1103 tv: 0 nM: 1
948.238339999999990 633.079470000000010
f: 1103 tv: 1 nM: 1
1290.046100000000000 632.211180000000010
f: 1104 tv: 0 nM: 1
939.743159999999990 634.834110000000010
f: 1104 tv: 1 nM: 1
1285.738200000000000 634.422180000000030
f: 1105 tv: 0 nM: 1
931.419740000000050 636.502320000000050
f: 1105 tv: 1 nM: 1
1280.558100000000000 636.165100000000050
f: 1106 tv: 0 nM: 1
922.212890000000020 637.445560000000000
f: 1106 tv: 1 nM: 1
1276.081799999999900 637.918270000000010
f: 1107 tv: 0 nM: 1
913.515869999999950 639.195740000000000
f: 1107 tv: 1 nM: 1
1272.065200000000000 639.779419999999960
f: 1108 tv: 0 nM: 1
904.733830000000010 640.784729999999970
f: 1108 tv: 1 nM: 1
1268.182499999999900 641.051090000000040
f: 1109 tv: 0 nM: 1
896.814510000000040 642.697570000000040
f: 1109 tv: 1 nM: 1
1264.649500000000000 642.247859999999950
f: 1110 tv: 0 nM: 1
889.817689999999970 643.129699999999960
f: 1110 tv: 1 nM: 1
1260.561899999999900 643.964600000000020
f: 1111 tv: 0 nM: 1
881.744630000000030 645.417239999999990
f: 1111 tv: 1 nM: 1
1256.870100000000100 645.133730000000010
f: 1112 tv: 0 nM: 1
875.604919999999990 646.832580000000010
f: 1112 tv: 1 nM: 1
1253.870400000000000 646.766660000000000
f: 1113 tv: 0 nM: 1
868.129270000000020 647.602049999999960
f: 1113 tv: 1 nM: 1
1251.086800000000000 648.070249999999990
f: 1114 tv: 0 nM: 1
862.938970000000040 649.254149999999980
f: 1114 tv: 1 nM: 1
1248.873200000000000 649.339540000000060
f: 1115 tv: 0 nM: 1
857.357669999999980 650.920169999999980
f: 1115 tv: 1 nM: 1
1246.985700000000000 650.864259999999940
f: 1116 tv: 0 nM: 1
850.804260000000000 651.675960000000030
f: 1116 tv: 1 nM: 1
1245.193199999999900 652.416690000000020
f: 1117 tv: 0 nM: 1
847.331300000000060 653.066590000000020
f: 1117 tv: 1 nM: 1
1244.224200000000100 653.259149999999980
f: 1118 tv: 0 nM: 1
843.626650000000040 654.730530000000040
f: 1118 tv: 1 nM: 1
1243.178100000000100 654.958620000000000
f: 1119 tv: 0 nM: 1
839.960389999999960 655.856689999999960
f: 1119 tv: 1 nM: 1
1243.075000000000000 656.721440000000030
f: 1120 tv: 0 nM: 1
836.163879999999950 657.674989999999980
f: 1120 tv: 1 nM: 1
1243.251700000000000 657.966549999999980
f: 1121 tv: 0 nM: 1
833.625790000000050 659.000000000000000
f: 1121 tv: 1 nM: 1
1244.210900000000000 659.425169999999980
f: 1122 tv: 0 nM: 1
831.179499999999960 660.961429999999950
f: 1122 tv: 1 nM: 1
1245.000000000000000 661.000000000000000
f: 1123 tv: 0 nM: 1
829.225950000000010 661.825069999999980
f: 1123 tv: 1 nM: 1
1246.884800000000000 662.750000000000000
f: 1124 tv: 0 nM: 1
827.818599999999950 663.126530000000000
f: 1124 tv: 1 nM: 1
1248.717400000000000 664.579709999999980
f: 1125 tv: 0 nM: 1
826.409909999999970 664.838499999999950
f: 1125 tv: 1 nM: 1
1250.699599999999900 665.192440000000030
f: 1126 tv: 0 nM: 1
826.115969999999950 666.787659999999960
f: 1126 tv: 1 nM: 1
1253.687500000000000 667.216369999999980
f: 1127 tv: 0 nM: 1
825.932429999999950 668.054080000000000
f: 1127 tv: 1 nM: 1
1255.768900000000000 668.517209999999980
f: 1128 tv: 0 nM: 1
826.259829999999970 669.549129999999990
f: 1128 tv: 1 nM: 1
1259.762300000000100 669.363950000000050
f: 1129 tv: 0 nM: 1
826.000000000000000 671.174870000000060
f: 1129 tv: 1 nM: 1
1262.977500000000000 671.003479999999970
f: 1130 tv: 0 nM: 1
826.596559999999950 672.237730000000060
f: 1130 tv: 1 nM: 1
1266.698599999999900 672.352719999999980
f: 1131 tv: 0 nM: 1
828.000000000000000 673.584230000000050
f: 1131 tv: 1 nM: 1
1270.778200000000000 672.926019999999990
f: 1132 tv: 0 nM: 1
829.502560000000020 674.261539999999970
f: 1132 tv: 1 nM: 1
1274.978599999999900 674.126650000000040
f: 1133 tv: 0 nM: 1
831.424070000000030 675.738219999999960
f: 1133 tv: 1 nM: 1
1279.215700000000000 674.941770000000020
f: 1134 tv: 0 nM: 1
832.910830000000030 676.007749999999990
f: 1134 tv: 1 nM: 1
1283.834499999999900 675.227780000000050
f: 1135 tv: 0 nM: 1
834.709410000000050 676.531430000000000
f: 1135 tv: 1 nM: 1
1288.227900000000100 675.911380000000010
f: 1136 tv: 0 nM: 1
837.484619999999950 677.764099999999980
f: 1136 tv: 1 nM: 1
1293.027000000000000 676.836300000000050
f: 1137 tv: 0 nM: 1
840.136229999999950 677.842589999999970
f: 1137 tv: 1 nM: 1
1297.817500000000100 676.890499999999970
f: 1138 tv: 0 nM: 1
842.816770000000020 677.785219999999980
f: 1138 tv: 1 nM: 1
1303.000000000000000 677.000000000000000
f: 1139 tv: 0 nM: 1
845.394530000000030 678.069030000000000
f: 1139 tv: 1 nM: 1
1307.304200000000000 677.027950000000030
f: 1140 tv: 0 nM: 1
848.226139999999990 677.973880000000010
f: 1140 tv: 1 nM: 1
1311.917200000000100 677.043030000000040
f: 1141 tv: 0 nM: 1
852.598269999999960 678.511169999999990
f: 1141 tv: 1 nM: 1
1316.925999999999900 676.940119999999980
f: 1142 tv: 0 nM: 1
856.079830000000020 677.909670000000010
f: 1142 tv: 1 nM: 1
1321.084200000000000 676.829830000000020
f: 1143 tv: 0 nM: 1
860.236080000000020 677.862370000000060
f: 1143 tv: 1 nM: 1
1326.253099999999900 676.253109999999990
f: 1144 tv: 0 nM: 1
863.817260000000030 677.578669999999990
f: 1144 tv: 1 nM: 1
1330.910400000000000 675.957639999999970
f: 1145 tv: 0 nM: 1
867.515139999999970 677.392939999999950
f: 1145 tv: 1 nM: 1
1334.750000000000000 675.221620000000030
f: 1146 tv: 0 nM: 1
871.530520000000020 676.901430000000000
f: 1146 tv: 1 nM: 1
1338.867999999999900 674.854190000000020
f: 1147 tv: 0 nM: 1
875.916439999999970 675.925479999999990
f: 1147 tv: 1 nM: 1
1342.744899999999900 674.579290000000010
f: 1148 tv: 0 nM: 1
879.842830000000050 675.835690000000000
f: 1148 tv: 1 nM: 1
1346.040900000000000 673.322750000000040
f: 1149 tv: 0 nM: 1
884.075929999999970 674.559570000000010
f: 1149 tv: 1 nM: 1
1349.194000000000000 672.844479999999980
f: 1150 tv: 0 nM: 1
887.873659999999970 673.934200000000030
f: 1150 tv: 1 nM: 1
1352.474200000000100 671.871219999999990
f: 1151 tv: 0 nM: 1
892.149540000000000 672.938970000000040
f: 1151 tv: 1 nM: 1
1355.141800000000100 671.000000000000000
f: 1152 tv: 0 nM: 1
896.216680000000000 672.196170000000050
f: 1152 tv: 1 nM: 1
1358.092699999999900 669.925899999999960
f: 1153 tv: 0 nM: 1
900.425479999999990 670.930539999999950
f: 1153 tv: 1 nM: 1
1360.760299999999900 668.889459999999990
f: 1154 tv: 0 nM: 1
905.093930000000000 669.880739999999950
f: 1154 tv: 1 nM: 1
1362.567299999999900 667.717959999999950
f: 1155 tv: 0 nM: 1
909.275570000000020 668.856990000000000
f: 1155 tv: 1 nM: 1
1364.113499999999900 666.919430000000030
f: 1156 tv: 0 nM: 1
912.852480000000010 667.690309999999950
f: 1156 tv: 1 nM: 1
1365.269299999999900 665.772579999999950
f: 1157 tv: 0 nM: 1
917.162289999999980 666.188480000000030
f: 1157 tv: 1 nM: 1
1366.826900000000000 664.826900000000020
f: 1158 tv: 0 nM: 1
921.081670000000030 664.830379999999990
f: 1158 tv: 1 nM: 1
1367.411700000000100 663.202210000000040
f: 1159 tv: 0 nM: 1
924.668459999999980 663.823549999999950
f: 1159 tv: 1 nM: 1
1368.080200000000100 662.000000000000000
f: 1160 tv: 0 nM: 1
928.133420000000000 662.154180000000000
f: 1160 tv: 1 nM: 1
1367.973099999999900 660.885930000000030
f: 1161 tv: 0 nM: 1
931.969849999999950 661.125610000000050
f: 1161 tv: 1 nM: 1
1367.898899999999900 659.258550000000010
f: 1162 tv: 0 nM: 1
934.892330000000020 659.989749999999960
f: 1162 tv: 1 nM: 1
1367.112800000000100 657.969910000000030
f: 1163 tv: 0 nM: 1
937.914980000000010 658.381960000000050
f: 1163 tv: 1 nM: 1
1366.279100000000000 656.988039999999960
f: 1164 tv: 0 nM: 1
940.384149999999980 657.323179999999980
f: 1164 tv: 1 nM: 1
1365.096299999999900 655.807249999999950
f: 1165 tv: 0 nM: 1
942.734010000000010 655.980289999999970
f: 1165 tv: 1 nM: 1
1363.625000000000000 654.991449999999990
f: 1166 tv: 0 nM: 1
944.883360000000040 654.911929999999980
f: 1166 tv: 1 nM: 1
1361.679000000000100 653.509710000000040
f: 1167 tv: 0 nM: 1
946.365599999999970 653.932800000000040
f: 1167 tv: 1 nM: 1
1359.163700000000100 653.026979999999980
f: 1168 tv: 0 nM: 1
947.917730000000010 652.949340000000010
f: 1168 tv: 1 nM: 1
1356.875000000000000 651.583309999999980
f: 1169 tv: 0 nM: 1
948.263429999999970 651.932800000000040
f: 1169 tv: 1 nM: 1
1353.842200000000000 651.075200000000000
f: 1170 tv: 0 nM: 1
949.179989999999980 651.200010000000020
f: 1170 tv: 1 nM: 1
1350.730499999999900 650.546879999999990
f: 1171 tv: 0 nM: 1
949.713499999999950 650.210690000000000
f: 1171 tv: 1 nM: 1
1347.338900000000000 649.867799999999990
f: 1172 tv: 0 nM: 1
949.615360000000010 649.826900000000020
f: 1172 tv: 1 nM: 1
1343.642300000000000 648.953859999999960
f: 1173 tv: 0 nM: 1
948.605099999999990 649.125000000000000
f: 1173 tv: 1 nM: 1
1340.155800000000000 648.598690000000030
f: 1174 tv: 0 nM: 1
947.846070000000050 648.357359999999970
f: 1174 tv: 1 nM: 1
1336.164399999999900 647.965760000000050
f: 1175 tv: 0 nM: 1
946.230099999999990 648.190370000000030
f: 1175 tv: 1 nM: 1
1332.121699999999900 647.547850000000040
f: 1176 tv: 0 nM: 1
944.400819999999950 647.939939999999980
f: 1176 tv: 1 nM: 1
1327.919799999999900 647.830199999999990
f: 1177 tv: 0 nM: 1
942.367309999999970 647.833800000000000
f: 1177 tv: 1 nM: 1
1323.346700000000100 647.254209999999940
f: 1178 tv: 0 nM: 1
940.349429999999980 647.799740000000040
f: 1178 tv: 1 nM: 1
1318.532099999999900 647.000000000000000
f: 1179 tv: 0 nM: 1
937.963070000000020 647.690370000000030
f: 1179 tv: 1 nM: 1
1313.855800000000000 647.094600000000010
f: 1180 tv: 0 nM: 1
935.437320000000000 647.873169999999960
f: 1180 tv: 1 nM: 1
1309.422600000000100 647.112849999999980
f: 1181 tv: 0 nM: 1
932.034490000000010 647.649409999999990
f: 1181 tv: 1 nM: 1
1303.966600000000000 647.109379999999990
f: 1182 tv: 0 nM: 1
929.090209999999960 647.732610000000020
f: 1182 tv: 1 nM: 1
1298.481700000000000 647.293580000000020
f: 1183 tv: 0 nM: 1
925.115170000000030 648.012150000000020
f: 1183 tv: 1 nM: 1
1293.100500000000000 647.870120000000040
f: 1184 tv: 0 nM: 1
921.158390000000050 647.708070000000020
f: 1184 tv: 1 nM: 1
1287.419799999999900 647.551879999999980
f: 1185 tv: 0 nM: 1
917.207949999999980 647.758730000000010
f: 1185 tv: 1 nM: 1
1282.046100000000000 647.788819999999990
f: 1186 tv: 0 nM: 1
913.310179999999950 647.763919999999980
f: 1186 tv: 1 nM: 1
1276.433399999999900 647.438110000000050
f: 1187 tv: 0 nM: 1
909.795709999999990 647.704290000000010
f: 1187 tv: 1 nM: 1
1270.329999999999900 647.710019999999990
f: 1188 tv: 0 nM: 1
905.453610000000030 647.139099999999980
f: 1188 tv: 1 nM: 1
1264.670400000000000 647.369450000000030
f: 1189 tv: 0 nM: 1
901.299989999999980 646.878540000000040
f: 1189 tv: 1 nM: 1
1259.132700000000100 647.000000000000000
f: 1190 tv: 0 nM: 1
897.408450000000020 646.739439999999950
f: 1190 tv: 1 nM: 1
1253.359300000000100 647.067930000000050
f: 1191 tv: 0 nM: 1
893.574830000000020 646.040830000000030
f: 1191 tv: 1 nM: 1
1247.468800000000100 646.218750000000000
f: 1192 tv: 0 nM: 1
889.700990000000050 645.116580000000000
f: 1192 tv: 1 nM: 1
1241.479100000000000 645.947940000000020
f: 1193 tv: 0 nM: 1
886.005000000000000 644.848330000000030
f: 1193 tv: 1 nM: 1
1235.241199999999900 645.250000000000000
f: 1194 tv: 0 nM: 1
882.000000000000000 644.125919999999950
f: 1194 tv: 1 nM: 1
1229.856100000000000 644.705199999999990
f: 1195 tv: 0 nM: 1
878.320190000000030 642.991449999999990
f: 1195 tv: 1 nM: 1
1223.826499999999900 644.020390000000020
f: 1196 tv: 0 nM: 1
875.000000000000000 642.496340000000030
f: 1196 tv: 1 nM: 1
1218.184800000000000 643.494569999999950
f: 1197 tv: 0 nM: 1
871.000000000000000 641.000000000000000
f: 1197 tv: 1 nM: 1
1212.104700000000100 642.728579999999970
f: 1198 tv: 0 nM: 1
867.422059999999990 640.648320000000010
f: 1198 tv: 1 nM: 1
1206.573100000000100 641.936580000000050
f: 1199 tv: 0 nM: 1
863.403869999999980 639.292299999999950
f: 1199 tv: 1 nM: 1
1201.079300000000100 640.398680000000010
f: 1200 tv: 0 nM: 1
860.784610000000040 638.326900000000020
f: 1200 tv: 1 nM: 1
1195.610100000000100 639.844060000000010
f: 1201 tv: 0 nM: 1
857.135740000000060 637.014279999999990
f: 1201 tv: 1 nM: 1
1190.720700000000100 639.199460000000040
f: 1202 tv: 0 nM: 1
854.875000000000000 636.416690000000020
f: 1202 tv: 1 nM: 1
1185.303799999999900 637.967650000000050
f: 1203 tv: 0 nM: 1
851.156489999999960 635.618349999999960
f: 1203 tv: 1 nM: 1
1180.553300000000000 636.956300000000060
f: 1204 tv: 0 nM: 1
848.962279999999960 634.105159999999960
f: 1204 tv: 1 nM: 1
1176.598600000000000 635.993410000000040
f: 1205 tv: 0 nM: 1
846.829709999999980 632.923890000000030
f: 1205 tv: 1 nM: 1
1171.518600000000100 634.790709999999990
f: 1206 tv: 0 nM: 1
844.602110000000040 631.868770000000040
f: 1206 tv: 1 nM: 1
1166.467200000000000 633.952030000000040
f: 1207 tv: 0 nM: 1
842.261899999999970 630.535709999999990
f: 1207 tv: 1 nM: 1
1163.359700000000000 632.068850000000000
f: 1208 tv: 0 nM: 1
840.583309999999980 629.612489999999980
f: 1208 tv: 1 nM: 1
1159.000000000000000 631.823790000000030
f: 1209 tv: 0 nM: 1
839.086789999999950 627.929750000000010
f: 1209 tv: 1 nM: 1
1155.162100000000000 630.058530000000020
f: 1210 tv: 0 nM: 1
837.161560000000010 626.634639999999990
f: 1210 tv: 1 nM: 1
1151.811899999999900 629.000000000000000
f: 1211 tv: 0 nM: 1
836.520509999999940 625.516420000000040
f: 1211 tv: 1 nM: 1
1148.533400000000000 627.765629999999990
f: 1212 tv: 0 nM: 1
835.305299999999990 623.907780000000000
f: 1212 tv: 1 nM: 1
1145.344800000000100 626.034729999999970
f: 1213 tv: 0 nM: 1
835.150449999999980 623.535399999999980
f: 1213 tv: 1 nM: 1
1142.302100000000100 625.656250000000000
f: 1214 tv: 0 nM: 1
834.823549999999950 621.873960000000010
f: 1214 tv: 1 nM: 1
1140.085000000000000 623.914980000000010
f: 1215 tv: 0 nM: 1
834.730159999999960 620.289670000000000
f: 1215 tv: 1 nM: 1
1137.982700000000000 622.299499999999970
f: 1216 tv: 0 nM: 1
834.895080000000010 619.469119999999980
f: 1216 tv: 1 nM: 1
1135.904299999999900 621.182620000000040
f: 1217 tv: 0 nM: 1
835.570429999999990 617.674989999999980
f: 1217 tv: 1 nM: 1
1134.800400000000100 619.975890000000050
f: 1218 tv: 0 nM: 1
836.747859999999950 616.089720000000060
f: 1218 tv: 1 nM: 1
1133.200900000000000 618.723750000000000
f: 1219 tv: 0 nM: 1
837.165280000000050 615.727300000000010
f: 1219 tv: 1 nM: 1
1132.634800000000000 617.965209999999960
f: 1220 tv: 0 nM: 1
839.006229999999960 614.070560000000000
f: 1220 tv: 1 nM: 1
1131.887700000000000 616.346919999999950
f: 1221 tv: 0 nM: 1
840.275210000000020 613.733950000000050
f: 1221 tv: 1 nM: 1
1131.894000000000000 615.832520000000050
f: 1222 tv: 0 nM: 1
841.945979999999960 611.920169999999980
f: 1222 tv: 1 nM: 1
1131.714199999999900 614.173459999999980
f: 1223 tv: 0 nM: 1
844.000000000000000 611.745180000000000
f: 1223 tv: 1 nM: 1
1131.953000000000000 613.617370000000050
f: 1224 tv: 0 nM: 1
846.081729999999990 610.081729999999990
f: 1224 tv: 1 nM: 1
1132.682299999999900 612.320010000000020
f: 1225 tv: 0 nM: 1
848.800420000000030 609.677609999999960
f: 1225 tv: 1 nM: 1
1133.868800000000000 611.868830000000000
f: 1226 tv: 0 nM: 1
851.074650000000020 609.303160000000050
f: 1226 tv: 1 nM: 1
1134.917999999999900 610.860720000000010
f: 1227 tv: 0 nM: 1
854.126219999999990 607.873780000000010
f: 1227 tv: 1 nM: 1
1136.081799999999900 609.918270000000010
f: 1228 tv: 0 nM: 1
857.084110000000010 607.325010000000020
f: 1228 tv: 1 nM: 1
1137.952000000000000 609.608579999999960
f: 1229 tv: 0 nM: 1
860.046140000000040 606.211180000000010
f: 1229 tv: 1 nM: 1
1139.684000000000000 608.292730000000010
f: 1230 tv: 0 nM: 1
863.217099999999960 605.861819999999970
f: 1230 tv: 1 nM: 1
1141.953900000000000 607.788819999999990
f: 1231 tv: 0 nM: 1
866.793210000000040 605.515930000000030
f: 1231 tv: 1 nM: 1
1144.111300000000000 607.626219999999990
f: 1232 tv: 0 nM: 1
870.270200000000050 604.391420000000040
f: 1232 tv: 1 nM: 1
1146.604700000000100 606.285709999999990
f: 1233 tv: 0 nM: 1
873.833309999999980 604.000000000000000
f: 1233 tv: 1 nM: 1
1149.714600000000000 606.113650000000010
f: 1234 tv: 0 nM: 1
876.817379999999960 603.904360000000000
f: 1234 tv: 1 nM: 1
1152.000000000000000 606.000000000000000
f: 1235 tv: 0 nM: 1
880.711000000000010 603.940370000000030
f: 1235 tv: 1 nM: 1
1155.688500000000000 605.876890000000000
f: 1236 tv: 0 nM: 1
884.431209999999960 603.798160000000050
f: 1236 tv: 1 nM: 1
1158.793200000000100 605.702270000000000
f: 1237 tv: 0 nM: 1
888.000000000000000 603.745180000000000
f: 1237 tv: 1 nM: 1
1162.064900000000100 605.745000000000000
f: 1238 tv: 0 nM: 1
891.591980000000040 603.709899999999950
f: 1238 tv: 1 nM: 1
1165.812500000000000 605.656250000000000
f: 1239 tv: 0 nM: 1
895.000000000000000 603.800899999999960
f: 1239 tv: 1 nM: 1
1169.697899999999900 605.656250000000000
f: 1240 tv: 0 nM: 1
898.284729999999970 603.821779999999990
f: 1240 tv: 1 nM: 1
1172.352200000000000 605.830630000000040
f: 1241 tv: 0 nM: 1
901.387700000000000 604.040280000000050
f: 1241 tv: 1 nM: 1
1176.099999999999900 606.835270000000040
f: 1242 tv: 0 nM: 1
904.888180000000030 604.558959999999960
f: 1242 tv: 1 nM: 1
1179.942000000000000 606.795709999999990
f: 1243 tv: 0 nM: 1
907.376039999999990 604.884149999999980
f: 1243 tv: 1 nM: 1
1183.842300000000000 606.877989999999950
f: 1244 tv: 0 nM: 1
910.648320000000010 605.533869999999980
f: 1244 tv: 1 nM: 1
1187.237699999999900 607.153009999999990
f: 1245 tv: 0 nM: 1
913.000000000000000 606.000000000000000
f: 1245 tv: 1 nM: 1
1191.502700000000000 607.854370000000020
f: 1246 tv: 0 nM: 1
915.627140000000050 606.800839999999990
f: 1246 tv: 1 nM: 1
1194.586100000000000 608.547239999999990
f: 1247 tv: 0 nM: 1
918.431820000000020 607.354550000000020
f: 1247 tv: 1 nM: 1
1198.532600000000000 608.380430000000050
f: 1248 tv: 0 nM: 1
920.848389999999990 607.647519999999990
f: 1248 tv: 1 nM: 1
1202.233899999999900 609.647830000000000
f: 1249 tv: 0 nM: 1
923.000000000000000 608.337279999999960
f: 1249 tv: 1 nM: 1
1206.067700000000100 610.088560000000030
f: 1250 tv: 0 nM: 1
924.801879999999980 608.987060000000040
f: 1250 tv: 1 nM: 1
1209.900000000000100 610.835270000000040
f: 1251 tv: 0 nM: 1
926.880980000000020 609.861080000000020
f: 1251 tv: 1 nM: 1
1213.634800000000000 611.727970000000030
f: 1252 tv: 0 nM: 1
928.561460000000010 610.942630000000010
f: 1252 tv: 1 nM: 1
1216.875000000000000 612.922609999999960
f: 1253 tv: 0 nM: 1
929.079529999999980 611.424260000000000
f: 1253 tv: 1 nM: 1
1220.063699999999900 613.656860000000050
f: 1254 tv: 0 nM: 1
930.772399999999950 613.029850000000010
f: 1254 tv: 1 nM: 1
1223.864100000000000 614.855469999999970
f: 1255 tv: 0 nM: 1
931.142879999999990 614.170650000000020
f: 1255 tv: 1 nM: 1
1226.479100000000000 615.812500000000000
f: 1256 tv: 0 nM: 1
931.895689999999950 615.183470000000060
f: 1256 tv: 1 nM: 1
1230.000000000000000 616.913819999999990
f: 1257 tv: 0 nM: 1
932.167239999999990 616.628540000000040
f: 1257 tv: 1 nM: 1
1232.371200000000000 617.931820000000020
f: 1258 tv: 0 nM: 1
932.169070000000030 617.334529999999970
f: 1258 tv: 1 nM: 1
1235.281600000000000 618.844730000000030
f: 1259 tv: 0 nM: 1
932.209529999999970 618.635560000000050
f: 1259 tv: 1 nM: 1
1237.570400000000100 619.802249999999960
f: 1260 tv: 0 nM: 1
931.751769999999960 619.255310000000010
f: 1260 tv: 1 nM: 1
1240.145900000000000 620.630189999999970
f: 1261 tv: 0 nM: 1
930.690740000000010 620.831480000000060
f: 1261 tv: 1 nM: 1
1241.873800000000100 621.873780000000010
f: 1262 tv: 0 nM: 1
929.860720000000010 621.545290000000020
f: 1262 tv: 1 nM: 1
1243.544900000000100 622.839720000000060
f: 1263 tv: 0 nM: 1
928.279109999999950 623.155819999999950
f: 1263 tv: 1 nM: 1
1244.877199999999900 623.903009999999990
f: 1264 tv: 0 nM: 1
926.933589999999980 624.248230000000040
f: 1264 tv: 1 nM: 1
1246.114600000000100 625.481630000000000
f: 1265 tv: 0 nM: 1
925.005490000000010 625.257320000000050
f: 1265 tv: 1 nM: 1
1246.937500000000000 626.200010000000020
f: 1266 tv: 0 nM: 1
922.958620000000000 626.821959999999990
f: 1266 tv: 1 nM: 1
1247.596200000000000 627.450870000000010
f: 1267 tv: 0 nM: 1
920.134279999999990 627.724920000000000
f: 1267 tv: 1 nM: 1
1247.737200000000000 629.108950000000050
f: 1268 tv: 0 nM: 1
917.163699999999950 629.026979999999980
f: 1268 tv: 1 nM: 1
1247.401400000000000 629.844299999999980
f: 1269 tv: 0 nM: 1
914.477719999999980 630.666079999999970
f: 1269 tv: 1 nM: 1
1247.247800000000100 631.603579999999970
f: 1270 tv: 0 nM: 1
910.948300000000020 631.716490000000020
f: 1270 tv: 1 nM: 1
1246.838500000000100 632.634639999999990
f: 1271 tv: 0 nM: 1
907.000000000000000 633.000000000000000
f: 1271 tv: 1 nM: 1
1245.447899999999900 633.804319999999960
f: 1272 tv: 0 nM: 1
903.300349999999980 634.699650000000020
f: 1272 tv: 1 nM: 1
1244.654900000000000 635.592899999999990
f: 1273 tv: 0 nM: 1
899.129699999999960 635.407900000000040
f: 1273 tv: 1 nM: 1
1242.995899999999900 636.023010000000000
f: 1274 tv: 0 nM: 1
894.958620000000000 637.178040000000010
f: 1274 tv: 1 nM: 1
1241.176500000000000 637.873960000000010
f: 1275 tv: 0 nM: 1
890.727970000000030 638.768370000000000
f: 1275 tv: 1 nM: 1
1239.272300000000100 639.576599999999980
f: 1276 tv: 0 nM: 1
885.381409999999960 640.335940000000050
f: 1276 tv: 1 nM: 1
1237.082300000000000 640.126589999999960
f: 1277 tv: 0 nM: 1
880.675899999999960 641.109249999999970
f: 1277 tv: 1 nM: 1
1234.881200000000000 641.906250000000000
f: 1278 tv: 0 nM: 1
876.088989999999970 642.732970000000020
f: 1278 tv: 1 nM: 1
1232.226100000000100 643.182620000000040
f: 1279 tv: 0 nM: 1
870.795589999999950 643.733579999999960
f: 1279 tv: 1 nM: 1
1229.364100000000000 644.635800000000020
f: 1280 tv: 0 nM: 1
864.592040000000000 645.036439999999970
f: 1280 tv: 1 nM: 1
1226.777100000000000 645.835389999999960
f: 1281 tv: 0 nM: 1
859.309259999999990 646.690740000000010
f: 1281 tv: 1 nM: 1
1223.209700000000100 647.832639999999970
f: 1282 tv: 0 nM: 1
853.890750000000030 647.994450000000030
f: 1282 tv: 1 nM: 1
1220.472199999999900 648.793639999999980
f: 1283 tv: 0 nM: 1
848.894469999999960 648.894469999999960
f: 1283 tv: 1 nM: 1
1217.000000000000000 650.000000000000000
f: 1284 tv: 0 nM: 1
843.693480000000020 650.535949999999960
f: 1284 tv: 1 nM: 1
1213.396099999999900 650.976930000000040
f: 1285 tv: 0 nM: 1
836.827509999999960 651.261600000000040
f: 1285 tv: 1 nM: 1
1210.753899999999900 652.634639999999990
f: 1286 tv: 0 nM: 1
831.355350000000040 652.908940000000030
f: 1286 tv: 1 nM: 1
1206.817399999999900 654.000000000000000
f: 1287 tv: 0 nM: 1
825.523990000000030 653.400390000000020
f: 1287 tv: 1 nM: 1
1202.976899999999900 655.307680000000000
f: 1288 tv: 0 nM: 1
819.800349999999980 654.741329999999950
f: 1288 tv: 1 nM: 1
1199.288200000000000 656.566770000000020
f: 1289 tv: 0 nM: 1
814.000000000000000 656.829290000000010
f: 1289 tv: 1 nM: 1
1195.651599999999900 657.639339999999950
f: 1290 tv: 0 nM: 1
808.776250000000000 657.319089999999960
f: 1290 tv: 1 nM: 1
1192.429699999999900 659.035160000000020
f: 1291 tv: 0 nM: 1
803.238519999999990 658.860720000000010
f: 1291 tv: 1 nM: 1
1188.215600000000000 660.353269999999950
f: 1292 tv: 0 nM: 1
797.179200000000040 659.061460000000010
f: 1292 tv: 1 nM: 1
1184.277800000000100 661.484439999999950
f: 1293 tv: 0 nM: 1
791.163699999999950 660.602539999999980
f: 1293 tv: 1 nM: 1
1180.768600000000100 662.738889999999970
f: 1294 tv: 0 nM: 1
785.567810000000010 661.436029999999960
f: 1294 tv: 1 nM: 1
1176.777100000000000 663.943729999999960
f: 1295 tv: 0 nM: 1
779.515869999999950 662.737669999999980
f: 1295 tv: 1 nM: 1
1172.705600000000000 664.998169999999960
f: 1296 tv: 0 nM: 1
773.027339999999980 663.041990000000060
f: 1296 tv: 1 nM: 1
1169.156700000000000 666.503720000000040
f: 1297 tv: 0 nM: 1
768.437739999999960 664.334659999999990
f: 1297 tv: 1 nM: 1
1165.238499999999900 667.139279999999990
f: 1298 tv: 0 nM: 1
762.375850000000010 664.751710000000000
f: 1298 tv: 1 nM: 1
1161.686999999999900 668.511480000000010
f: 1299 tv: 0 nM: 1
756.747989999999960 666.933470000000060
f: 1299 tv: 1 nM: 1
1158.595600000000100 669.648379999999970
f: 1300 tv: 0 nM: 1
751.505800000000020 666.672490000000040
f: 1300 tv: 1 nM: 1
1154.742700000000000 670.910579999999980
f: 1301 tv: 0 nM: 1
746.190860000000040 668.461850000000030
f: 1301 tv: 1 nM: 1
1151.191900000000000 672.176330000000010
f: 1302 tv: 0 nM: 1
740.482970000000020 669.370729999999980
f: 1302 tv: 1 nM: 1
1147.778200000000000 672.930479999999990
f: 1303 tv: 0 nM: 1
733.816280000000010 669.926150000000010
f: 1303 tv: 1 nM: 1
1144.414900000000000 674.702149999999960
f: 1304 tv: 0 nM: 1
728.881409999999960 671.074830000000020
f: 1304 tv: 1 nM: 1
1140.874499999999900 675.796810000000050
f: 1305 tv: 0 nM: 1
722.603460000000040 672.379329999999980
f: 1305 tv: 1 nM: 1
1137.481199999999900 676.905819999999950
f: 1306 tv: 0 nM: 1
717.786190000000030 672.713809999999970
f: 1306 tv: 1 nM: 1
1134.859999999999900 678.705439999999950
f: 1307 tv: 0 nM: 1
711.748290000000000 674.598939999999970
f: 1307 tv: 1 nM: 1
1131.077100000000000 679.147029999999970
f: 1308 tv: 0 nM: 1
706.850890000000050 675.063660000000030
f: 1308 tv: 1 nM: 1
1128.826900000000000 680.826900000000020
f: 1309 tv: 0 nM: 1
701.045470000000020 676.262209999999980
f: 1309 tv: 1 nM: 1
1126.098600000000000 681.750000000000000
f: 1310 tv: 0 nM: 1
695.840329999999990 676.816280000000010
f: 1310 tv: 1 nM: 1
1123.145900000000000 683.131960000000050
f: 1311 tv: 0 nM: 1
690.957459999999970 677.936159999999970
f: 1311 tv: 1 nM: 1
1120.959200000000000 684.629270000000020
f: 1312 tv: 0 nM: 1
685.889099999999980 678.213560000000030
f: 1312 tv: 1 nM: 1
1118.531500000000100 685.037720000000040
f: 1313 tv: 0 nM: 1
680.700619999999960 678.875790000000050
f: 1313 tv: 1 nM: 1
1116.225700000000000 686.192440000000030
f: 1314 tv: 0 nM: 1
676.514590000000000 679.491880000000040
f: 1314 tv: 1 nM: 1
1114.854100000000000 686.868039999999950
f: 1315 tv: 0 nM: 1
671.479860000000030 680.677860000000010
f: 1315 tv: 1 nM: 1
1113.629500000000000 687.792180000000030
f: 1316 tv: 0 nM: 1
667.026250000000000 680.959780000000020
f: 1316 tv: 1 nM: 1
1111.922399999999900 688.875790000000050
f: 1317 tv: 0 nM: 1
663.076109999999970 681.061580000000050
f: 1317 tv: 1 nM: 1
1111.423800000000000 689.203189999999950
f: 1318 tv: 0 nM: 1
659.354860000000030 681.703250000000030
f: 1318 tv: 1 nM: 1
1110.444000000000000 690.150020000000040
f: 1319 tv: 0 nM: 1
655.799380000000040 682.668760000000020
f: 1319 tv: 1 nM: 1
1110.254500000000000 690.902100000000020
f: 1320 tv: 0 nM: 1
652.961429999999950 682.820500000000040
f: 1320 tv: 1 nM: 1
1110.272300000000100 691.546079999999960
f: 1321 tv: 0 nM: 1
649.896060000000030 682.914179999999990
f: 1321 tv: 1 nM: 1
1110.889200000000100 691.894589999999990
f: 1322 tv: 0 nM: 1
646.771240000000030 683.049009999999950
f: 1322 tv: 1 nM: 1
1112.062100000000100 692.073179999999980
f: 1323 tv: 0 nM: 1
644.538210000000050 683.585270000000040
f: 1323 tv: 1 nM: 1
1113.058000000000000 692.856509999999960
f: 1324 tv: 0 nM: 1
642.586180000000010 683.784490000000010
f: 1324 tv: 1 nM: 1
1114.299400000000100 693.521970000000010
f: 1325 tv: 0 nM: 1
641.786129999999960 684.138919999999980
f: 1325 tv: 1 nM: 1
1116.312500000000000 693.782590000000030
f: 1326 tv: 0 nM: 1
640.238709999999970 684.379940000000030
f: 1326 tv: 1 nM: 1
1118.534400000000000 693.974119999999970
f: 1327 tv: 0 nM: 1
640.073120000000020 684.938599999999950
f: 1327 tv: 1 nM: 1
1121.750000000000000 694.355530000000040
f: 1328 tv: 0 nM: 1
640.000000000000000 685.436100000000010
f: 1328 tv: 1 nM: 1
1124.203500000000100 694.735469999999960
f: 1329 tv: 0 nM: 1
640.212769999999980 685.571779999999990
f: 1329 tv: 1 nM: 1
1127.753700000000000 695.212400000000000
f: 1330 tv: 0 nM: 1
640.989749999999960 685.738460000000030
f: 1330 tv: 1 nM: 1
1131.112100000000100 695.526669999999970
f: 1331 tv: 0 nM: 1
642.206789999999960 685.793210000000040
f: 1331 tv: 1 nM: 1
1135.489000000000000 695.579219999999960
f: 1332 tv: 0 nM: 1
643.908750000000050 685.908750000000050
f: 1332 tv: 1 nM: 1
1139.867299999999900 695.599180000000050
f: 1333 tv: 0 nM: 1
646.000000000000000 686.050539999999960
f: 1333 tv: 1 nM: 1
1143.750000000000000 695.639220000000020
f: 1334 tv: 0 nM: 1
648.295229999999950 685.888310000000050
f: 1334 tv: 1 nM: 1
1148.176999999999900 695.438229999999980
f: 1335 tv: 0 nM: 1
650.844910000000030 685.882320000000050
f: 1335 tv: 1 nM: 1
1153.154100000000000 694.380490000000010
f: 1336 tv: 0 nM: 1
654.013429999999970 685.736570000000030
f: 1336 tv: 1 nM: 1
1158.211299999999900 694.106319999999980
f: 1337 tv: 0 nM: 1
657.451779999999990 685.472110000000040
f: 1337 tv: 1 nM: 1
1163.150900000000100 693.843020000000020
f: 1338 tv: 0 nM: 1
660.695619999999960 685.335510000000000
f: 1338 tv: 1 nM: 1
1168.071700000000000 693.457580000000010
f: 1339 tv: 0 nM: 1
664.978640000000040 684.224609999999980
f: 1339 tv: 1 nM: 1
1173.357199999999900 692.428589999999990
f: 1340 tv: 0 nM: 1
669.276920000000020 684.041020000000000
f: 1340 tv: 1 nM: 1
1178.190300000000000 691.940370000000030
f: 1341 tv: 0 nM: 1
673.864140000000020 683.823359999999980
f: 1341 tv: 1 nM: 1
1183.609700000000000 691.469479999999980
f: 1342 tv: 0 nM: 1
678.640689999999950 683.321050000000010
f: 1342 tv: 1 nM: 1
1188.498499999999900 690.193480000000020
f: 1343 tv: 0 nM: 1
683.712650000000050 682.287349999999950
f: 1343 tv: 1 nM: 1
1193.538200000000000 689.520570000000020
f: 1344 tv: 0 nM: 1
689.523320000000010 682.108830000000010
f: 1344 tv: 1 nM: 1
1198.235500000000000 688.517460000000030
f: 1345 tv: 0 nM: 1
695.180970000000000 681.450929999999970
f: 1345 tv: 1 nM: 1
1202.908700000000000 687.889400000000020
f: 1346 tv: 0 nM: 1
700.782410000000030 680.094119999999980
f: 1346 tv: 1 nM: 1
1207.278299999999900 686.490289999999960
f: 1347 tv: 0 nM: 1
706.227660000000010 680.121520000000030
f: 1347 tv: 1 nM: 1
1212.000000000000000 685.770139999999970
f: 1348 tv: 0 nM: 1
713.000000000000000 678.846130000000020
f: 1348 tv: 1 nM: 1
1216.215700000000000 684.455690000000000
f: 1349 tv: 0 nM: 1
719.095460000000000 678.000000000000000
f: 1349 tv: 1 nM: 1
1220.204800000000000 683.665280000000050
f: 1350 tv: 0 nM: 1
726.012449999999940 677.698980000000010
f: 1350 tv: 1 nM: 1
1224.204800000000000 682.074830000000020
f: 1351 tv: 0 nM: 1
731.061400000000050 675.938599999999950
f: 1351 tv: 1 nM: 1
1227.818600000000100 681.126530000000000
f: 1352 tv: 0 nM: 1
737.873410000000040 675.351559999999950
f: 1352 tv: 1 nM: 1
1230.823599999999900 679.449399999999970
f: 1353 tv: 0 nM: 1
743.506290000000040 673.920650000000020
f: 1353 tv: 1 nM: 1
1233.803200000000100 678.158260000000040
f: 1354 tv: 0 nM: 1
750.443539999999980 672.475829999999970
f: 1354 tv: 1 nM: 1
1236.088299999999900 677.076479999999950
f: 1355 tv: 0 nM: 1
754.873900000000050 671.986509999999950
f: 1355 tv: 1 nM: 1
1237.997100000000000 675.694759999999970
f: 1356 tv: 0 nM: 1
760.762629999999940 670.535089999999970
f: 1356 tv: 1 nM: 1
1239.881500000000000 674.312869999999980
f: 1357 tv: 0 nM: 1
766.554080000000000 669.691529999999940
f: 1357 tv: 1 nM: 1
1241.422399999999900 672.934750000000010
f: 1358 tv: 0 nM: 1
772.126470000000040 668.385440000000020
f: 1358 tv: 1 nM: 1
1241.829500000000100 671.817630000000010
f: 1359 tv: 0 nM: 1
776.462220000000000 667.973820000000050
f: 1359 tv: 1 nM: 1
1242.201499999999900 670.383360000000040
f: 1360 tv: 0 nM: 1
780.561770000000020 666.023559999999970
f: 1360 tv: 1 nM: 1
1242.155299999999900 669.093139999999950
f: 1361 tv: 0 nM: 1
785.131960000000050 664.899049999999990
f: 1361 tv: 1 nM: 1
1242.214999999999900 668.083309999999980
f: 1362 tv: 0 nM: 1
788.822750000000040 663.683350000000020
f: 1362 tv: 1 nM: 1
1241.042099999999900 666.929319999999960
f: 1363 tv: 0 nM: 1
792.204529999999980 662.468750000000000
f: 1363 tv: 1 nM: 1
1240.291400000000100 665.341059999999970
f: 1364 tv: 0 nM: 1
795.279180000000000 661.687500000000000
f: 1364 tv: 1 nM: 1
1238.986100000000100 664.722229999999970
f: 1365 tv: 0 nM: 1
797.870670000000020 660.511480000000010
f: 1365 tv: 1 nM: 1
1237.107199999999900 663.150020000000040
f: 1366 tv: 0 nM: 1
799.891240000000040 659.783869999999980
f: 1366 tv: 1 nM: 1
1235.146999999999900 662.329410000000050
f: 1367 tv: 0 nM: 1
801.515440000000010 659.245790000000060
f: 1367 tv: 1 nM: 1
1232.525599999999900 661.416079999999970
f: 1368 tv: 0 nM: 1
802.266970000000010 658.216130000000020
f: 1368 tv: 1 nM: 1
1229.532999999999900 660.831599999999980
f: 1369 tv: 0 nM: 1
803.425420000000030 657.679809999999970
f: 1369 tv: 1 nM: 1
1226.800000000000000 660.201959999999990
f: 1370 tv: 0 nM: 1
803.389400000000020 656.937869999999980
f: 1370 tv: 1 nM: 1
1223.205600000000000 659.338870000000040
f: 1371 tv: 0 nM: 1
802.548160000000050 656.709659999999990
f: 1371 tv: 1 nM: 1
1219.257300000000000 659.005490000000010
f: 1372 tv: 0 nM: 1
802.000000000000000 656.000000000000000
f: 1372 tv: 1 nM: 1
1215.231399999999900 658.738889999999970
f: 1373 tv: 0 nM: 1
800.506039999999980 655.951779999999990
f: 1373 tv: 1 nM: 1
1211.062500000000000 658.867679999999950
f: 1374 tv: 0 nM: 1
798.945860000000040 655.847110000000040
f: 1374 tv: 1 nM: 1
1206.690800000000100 658.831480000000060
f: 1375 tv: 0 nM: 1
796.400999999999950 655.407469999999990
f: 1375 tv: 1 nM: 1
1201.291999999999900 658.570619999999960
f: 1376 tv: 0 nM: 1
793.962949999999980 655.870360000000010
f: 1376 tv: 1 nM: 1
1196.888899999999900 658.456360000000020
f: 1377 tv: 0 nM: 1
791.120180000000000 655.969540000000050
f: 1377 tv: 1 nM: 1
1191.286599999999900 658.550839999999990
f: 1378 tv: 0 nM: 1
787.759279999999990 656.129639999999990
f: 1378 tv: 1 nM: 1
1185.621000000000100 658.947570000000040
f: 1379 tv: 0 nM: 1
784.110720000000010 656.659610000000040
f: 1379 tv: 1 nM: 1
1179.836800000000000 658.935970000000000
f: 1380 tv: 0 nM: 1
780.456360000000020 656.734919999999990
f: 1380 tv: 1 nM: 1
1174.019800000000000 659.585510000000000
f: 1381 tv: 0 nM: 1
776.670840000000000 656.742799999999990
f: 1381 tv: 1 nM: 1
1167.438100000000100 659.884950000000000
f: 1382 tv: 0 nM: 1
772.172419999999990 656.951720000000020
f: 1382 tv: 1 nM: 1
1161.132000000000100 659.914369999999960
f: 1383 tv: 0 nM: 1
767.257320000000050 656.910579999999980
f: 1383 tv: 1 nM: 1
1154.558600000000100 660.789059999999950
f: 1384 tv: 0 nM: 1
763.047789999999960 657.286740000000010
f: 1384 tv: 1 nM: 1
1148.024200000000100 660.949579999999970
f: 1385 tv: 0 nM: 1
758.490660000000050 657.110050000000000
f: 1385 tv: 1 nM: 1
1141.728300000000000 661.289120000000030
f: 1386 tv: 0 nM: 1
753.231509999999960 657.261110000000030
f: 1386 tv: 1 nM: 1
1133.122800000000100 661.773680000000010
f: 1387 tv: 0 nM: 1
748.711609999999950 657.458800000000000
f: 1387 tv: 1 nM: 1
1128.301800000000000 661.450439999999960
f: 1388 tv: 0 nM: 1
743.418459999999980 657.990969999999950
f: 1388 tv: 1 nM: 1
1119.457400000000000 661.851070000000050
f: 1389 tv: 0 nM: 1
739.033080000000040 657.595580000000040
f: 1389 tv: 1 nM: 1
1112.081799999999900 662.081729999999990
f: 1390 tv: 0 nM: 1
734.000000000000000 657.713010000000050
f: 1390 tv: 1 nM: 1
1104.548600000000100 662.067139999999990
f: 1391 tv: 0 nM: 1
729.244689999999990 657.804570000000010
f: 1391 tv: 1 nM: 1
1098.265599999999900 662.140629999999990
f: 1392 tv: 0 nM: 1
724.083920000000030 657.290219999999980
f: 1392 tv: 1 nM: 1
1090.813600000000000 662.740909999999990
f: 1393 tv: 0 nM: 1
719.723750000000000 657.321649999999980
f: 1393 tv: 1 nM: 1
1083.844000000000100 662.389890000000040
f: 1394 tv: 0 nM: 1
715.000000000000000 657.000000000000000
f: 1394 tv: 1 nM: 1
1076.589999999999900 662.100519999999960
f: 1395 tv: 0 nM: 1
710.986570000000030 656.379329999999980
f: 1395 tv: 1 nM: 1
1069.438100000000100 662.115050000000000
f: 1396 tv: 0 nM: 1
706.794009999999960 656.353939999999970
f: 1396 tv: 1 nM: 1
1063.039600000000100 661.906250000000000
f: 1397 tv: 0 nM: 1
702.797119999999950 655.838129999999980
f: 1397 tv: 1 nM: 1
1055.466600000000000 661.685240000000020
f: 1398 tv: 0 nM: 1
698.080569999999970 655.755919999999950
f: 1398 tv: 1 nM: 1
1049.204999999999900 661.349119999999970
f: 1399 tv: 0 nM: 1
693.541320000000040 654.470460000000000
f: 1399 tv: 1 nM: 1
1042.216600000000000 660.721009999999980
f: 1400 tv: 0 nM: 1
690.080199999999990 653.830199999999990
f: 1400 tv: 1 nM: 1
1035.438100000000100 660.115050000000000
f: 1401 tv: 0 nM: 1
686.894040000000020 653.233029999999990
f: 1401 tv: 1 nM: 1
1029.673000000000000 659.447390000000040
f: 1402 tv: 0 nM: 1
683.165219999999980 651.982610000000020
f: 1402 tv: 1 nM: 1
1024.411599999999900 658.337340000000040
f: 1403 tv: 0 nM: 1
680.649599999999960 651.752140000000050
f: 1403 tv: 1 nM: 1
1017.544500000000000 657.730350000000040
f: 1404 tv: 0 nM: 1
676.819089999999960 650.404480000000040
f: 1404 tv: 1 nM: 1
1011.690200000000000 656.539800000000010
f: 1405 tv: 0 nM: 1
674.080199999999990 649.830199999999990
f: 1405 tv: 1 nM: 1
1005.873800000000000 655.873780000000010
f: 1406 tv: 0 nM: 1
671.339110000000010 647.926090000000040
f: 1406 tv: 1 nM: 1
1000.218200000000000 654.781799999999980
f: 1407 tv: 0 nM: 1
668.859990000000040 647.213319999999950
f: 1407 tv: 1 nM: 1
994.215270000000030 653.622679999999950
f: 1408 tv: 0 nM: 1
666.703549999999950 645.809750000000010
f: 1408 tv: 1 nM: 1
989.213380000000030 652.357729999999950
f: 1409 tv: 0 nM: 1
664.915340000000010 644.395139999999970
f: 1409 tv: 1 nM: 1
984.810970000000000 651.424800000000000
f: 1410 tv: 0 nM: 1
662.756840000000010 643.547730000000000
f: 1410 tv: 1 nM: 1
979.944949999999950 649.923459999999980
f: 1411 tv: 0 nM: 1
661.122859999999950 641.903009999999990
f: 1411 tv: 1 nM: 1
975.112179999999970 648.620059999999970
f: 1412 tv: 0 nM: 1
659.478150000000030 640.432310000000030
f: 1412 tv: 1 nM: 1
970.758789999999980 647.184200000000030
f: 1413 tv: 0 nM: 1
658.598690000000030 639.844299999999980
f: 1413 tv: 1 nM: 1
967.269229999999990 645.978640000000040
f: 1414 tv: 0 nM: 1
657.387700000000000 637.866520000000040
f: 1414 tv: 1 nM: 1
963.408509999999980 644.518310000000040
f: 1415 tv: 0 nM: 1
656.793879999999940 637.460510000000000
f: 1415 tv: 1 nM: 1
959.931209999999960 643.481630000000000
f: 1416 tv: 0 nM: 1
656.389890000000040 635.844060000000010
f: 1416 tv: 1 nM: 1
956.782900000000040 641.958309999999980
f: 1417 tv: 0 nM: 1
655.873780000000010 634.035709999999990
f: 1417 tv: 1 nM: 1
953.365230000000000 640.113039999999960
f: 1418 tv: 0 nM: 1
655.802609999999960 633.413149999999970
f: 1418 tv: 1 nM: 1
950.832700000000050 639.037420000000000
f: 1419 tv: 0 nM: 1
655.873780000000010 631.873780000000010
f: 1419 tv: 1 nM: 1
948.782900000000040 637.861819999999970
f: 1420 tv: 0 nM: 1
655.533630000000020 631.062500000000000
f: 1420 tv: 1 nM: 1
946.308350000000020 636.454160000000000
f: 1421 tv: 0 nM: 1
656.063719999999990 629.656860000000050
f: 1421 tv: 1 nM: 1
944.429690000000050 635.035160000000020
f: 1422 tv: 0 nM: 1
656.126219999999990 628.126219999999990
f: 1422 tv: 1 nM: 1
942.790280000000050 633.832639999999970
f: 1423 tv: 0 nM: 1
657.266660000000000 627.338070000000020
f: 1423 tv: 1 nM: 1
941.000000000000000 632.519229999999990
f: 1424 tv: 0 nM: 1
658.081729999999990 625.918270000000010
f: 1424 tv: 1 nM: 1
939.873900000000050 631.378360000000040
f: 1425 tv: 0 nM: 1
658.743709999999960 624.711059999999970
f: 1425 tv: 1 nM: 1
938.834780000000020 629.982610000000020
f: 1426 tv: 0 nM: 1
660.083309999999980 623.676450000000050
f: 1426 tv: 1 nM: 1
937.873780000000010 628.126219999999990
f: 1427 tv: 0 nM: 1
661.833309999999980 622.000000000000000
f: 1427 tv: 1 nM: 1
937.287169999999950 627.378109999999990
f: 1428 tv: 0 nM: 1
663.098150000000030 621.364500000000020
f: 1428 tv: 1 nM: 1
937.182620000000040 626.000000000000000
f: 1429 tv: 0 nM: 1
664.721250000000050 619.960199999999990
f: 1429 tv: 1 nM: 1
936.891049999999950 624.839720000000060
f: 1430 tv: 0 nM: 1
666.145809999999980 619.479190000000020
f: 1430 tv: 1 nM: 1
937.434079999999990 623.802249999999960
f: 1431 tv: 0 nM: 1
668.085019999999990 618.085019999999990
f: 1431 tv: 1 nM: 1
937.587040000000000 622.118290000000000
f: 1432 tv: 0 nM: 1
670.159120000000030 617.608579999999960
f: 1432 tv: 1 nM: 1
938.586980000000040 621.673890000000030
f: 1433 tv: 0 nM: 1
672.138730000000010 616.592470000000050
f: 1433 tv: 1 nM: 1
939.278749999999950 619.960199999999990
f: 1434 tv: 0 nM: 1
674.410889999999990 615.717830000000050
f: 1434 tv: 1 nM: 1
940.703129999999990 619.631710000000000
f: 1435 tv: 0 nM: 1
677.172490000000040 614.392519999999990
f: 1435 tv: 1 nM: 1
941.833309999999980 618.000000000000000
f: 1436 tv: 0 nM: 1
679.973150000000030 613.839050000000040
f: 1436 tv: 1 nM: 1
943.401309999999970 617.844299999999980
f: 1437 tv: 0 nM: 1
682.287659999999960 613.604860000000030
f: 1437 tv: 1 nM: 1
945.276669999999970 616.485410000000000
f: 1438 tv: 0 nM: 1
685.842279999999960 612.877989999999950
f: 1438 tv: 1 nM: 1
947.145080000000010 615.935240000000020
f: 1439 tv: 0 nM: 1
688.085019999999990 612.085019999999990
f: 1439 tv: 1 nM: 1
950.000000000000000 615.745180000000000
f: 1440 tv: 0 nM: 1
691.633479999999960 611.615170000000030
f: 1440 tv: 1 nM: 1
952.125000000000000 615.018490000000040
f: 1441 tv: 0 nM: 1
694.216739999999960 611.005800000000020
f: 1441 tv: 1 nM: 1
955.459110000000010 614.122619999999980
f: 1442 tv: 0 nM: 1
697.945069999999990 611.069340000000010
f: 1442 tv: 1 nM: 1
958.046140000000040 613.788819999999990
f: 1443 tv: 0 nM: 1
701.064510000000040 610.747309999999970
f: 1443 tv: 1 nM: 1
961.718930000000000 613.776119999999990
f: 1444 tv: 0 nM: 1
704.299440000000000 610.497250000000010
f: 1444 tv: 1 nM: 1
964.838070000000020 613.680970000000000
f: 1445 tv: 0 nM: 1
708.153080000000050 610.173459999999980
f: 1445 tv: 1 nM: 1
968.159120000000030 613.532839999999960
f: 1446 tv: 0 nM: 1
711.766110000000030 610.131710000000000
f: 1446 tv: 1 nM: 1
971.875670000000010 613.314939999999980
f: 1447 tv: 0 nM: 1
714.794369999999960 609.957949999999980
f: 1447 tv: 1 nM: 1
975.825129999999940 613.270509999999940
f: 1448 tv: 0 nM: 1
718.115969999999950 610.126279999999950
f: 1448 tv: 1 nM: 1
979.844240000000010 613.251340000000030
f: 1449 tv: 0 nM: 1
721.979609999999980 610.173459999999980
f: 1449 tv: 1 nM: 1
984.000000000000000 612.913819999999990
f: 1450 tv: 0 nM: 1
725.914980000000010 610.085019999999990
f: 1450 tv: 1 nM: 1
988.000000000000000 612.913819999999990
f: 1451 tv: 0 nM: 1
728.425230000000060 610.157230000000030
f: 1451 tv: 1 nM: 1
992.099979999999960 612.835270000000040
f: 1452 tv: 0 nM: 1
732.337650000000050 610.203610000000030
f: 1452 tv: 1 nM: 1
996.115850000000020 613.079100000000040
f: 1453 tv: 0 nM: 1
735.979609999999980 610.173459999999980
f: 1453 tv: 1 nM: 1
1000.478800000000000 613.396849999999970
f: 1454 tv: 0 nM: 1
739.058530000000020 610.279300000000030
f: 1454 tv: 1 nM: 1
1005.626300000000000 613.378969999999980
f: 1455 tv: 0 nM: 1
742.244569999999950 610.461980000000040
f: 1455 tv: 1 nM: 1
1010.096900000000000 613.576540000000020
f: 1456 tv: 0 nM: 1
746.112240000000040 610.346919999999950
f: 1456 tv: 1 nM: 1
1014.337000000000000 613.500000000000000
f: 1457 tv: 0 nM: 1
749.031860000000050 611.012269999999940
f: 1457 tv: 1 nM: 1
1018.479200000000000 613.697940000000020
f: 1458 tv: 0 nM: 1
752.281560000000010 610.859249999999970
f: 1458 tv: 1 nM: 1
1023.592100000000000 613.813170000000010
f: 1459 tv: 0 nM: 1
755.978389999999990 611.137020000000010
f: 1459 tv: 1 nM: 1
1028.063699999999900 613.656860000000050
f: 1460 tv: 0 nM: 1
758.733029999999990 610.961850000000030
f: 1460 tv: 1 nM: 1
1032.209200000000000 613.576540000000020
f: 1461 tv: 0 nM: 1
761.335690000000000 611.586850000000030
f: 1461 tv: 1 nM: 1
1036.793300000000000 613.752560000000020
f: 1462 tv: 0 nM: 1
764.129699999999960 611.629699999999960
f: 1462 tv: 1 nM: 1
1041.161900000000100 613.785709999999990
f: 1463 tv: 0 nM: 1
766.941469999999980 611.720699999999970
f: 1463 tv: 1 nM: 1
1046.000000000000000 613.833309999999980
f: 1464 tv: 0 nM: 1
769.269409999999990 611.756470000000040
f: 1464 tv: 1 nM: 1
1050.000000000000000 614.000000000000000
f: 1465 tv: 0 nM: 1
771.303890000000020 611.885800000000020
f: 1465 tv: 1 nM: 1
1053.915000000000000 614.085019999999990
f: 1466 tv: 0 nM: 1
773.217099999999960 611.958309999999980
f: 1466 tv: 1 nM: 1
1057.915000000000000 614.085019999999990
f: 1467 tv: 0 nM: 1
775.089720000000060 612.055539999999950
f: 1467 tv: 1 nM: 1
1062.060800000000000 614.635499999999980
f: 1468 tv: 0 nM: 1
776.817379999999960 612.000000000000000
f: 1468 tv: 1 nM: 1
1065.580200000000100 614.882079999999970
f: 1469 tv: 0 nM: 1
778.000000000000000 612.545899999999960
f: 1469 tv: 1 nM: 1
1068.691000000000000 615.657040000000050
f: 1470 tv: 0 nM: 1
779.162900000000040 612.863650000000010
f: 1470 tv: 1 nM: 1
1072.063699999999900 615.656860000000050
f: 1471 tv: 0 nM: 1
779.645139999999970 613.133060000000000
f: 1471 tv: 1 nM: 1
1075.127199999999900 615.899540000000000
f: 1472 tv: 0 nM: 1
780.493410000000040 613.702639999999970
f: 1472 tv: 1 nM: 1
1078.081799999999900 615.918270000000010
f: 1473 tv: 0 nM: 1
780.325680000000030 613.922000000000030
f: 1473 tv: 1 nM: 1
1080.865600000000100 616.469360000000050
f: 1474 tv: 0 nM: 1
780.119630000000030 614.470090000000030
f: 1474 tv: 1 nM: 1
1083.000000000000000 617.637629999999940
f: 1475 tv: 0 nM: 1
779.662720000000040 615.055539999999950
f: 1475 tv: 1 nM: 1
1085.089700000000000 617.816220000000040
f: 1476 tv: 0 nM: 1
779.319210000000000 615.292299999999950
f: 1476 tv: 1 nM: 1
1087.072600000000000 618.072630000000000
f: 1477 tv: 0 nM: 1
778.452149999999960 616.000000000000000
f: 1477 tv: 1 nM: 1
1088.939100000000100 618.913879999999950
f: 1478 tv: 0 nM: 1
776.955439999999950 616.808170000000020
f: 1478 tv: 1 nM: 1
1090.451299999999900 619.840699999999970
f: 1479 tv: 0 nM: 1
775.378780000000010 617.208309999999980
f: 1479 tv: 1 nM: 1
1091.086800000000000 619.929750000000010
f: 1480 tv: 0 nM: 1
773.186770000000020 617.931699999999980
f: 1480 tv: 1 nM: 1
1091.862100000000100 621.383609999999980
f: 1481 tv: 0 nM: 1
771.424260000000000 618.920470000000020
f: 1481 tv: 1 nM: 1
1092.696200000000100 621.885800000000020
f: 1482 tv: 0 nM: 1
768.953859999999960 619.511539999999970
f: 1482 tv: 1 nM: 1
1092.726699999999900 622.874019999999970
f: 1483 tv: 0 nM: 1
766.734860000000030 620.806820000000020
f: 1483 tv: 1 nM: 1
1092.602100000000100 623.960389999999960
f: 1484 tv: 0 nM: 1
763.640380000000050 621.745599999999970
f: 1484 tv: 1 nM: 1
1092.070200000000100 624.913210000000050
f: 1485 tv: 0 nM: 1
760.719730000000030 622.791690000000020
f: 1485 tv: 1 nM: 1
1091.089700000000000 625.944460000000050
f: 1486 tv: 0 nM: 1
757.000000000000000 624.000000000000000
f: 1486 tv: 1 nM: 1
1090.725799999999900 627.423400000000020
f: 1487 tv: 0 nM: 1
753.645139999999970 625.205630000000040
f: 1487 tv: 1 nM: 1
1088.944500000000100 628.337279999999960
f: 1488 tv: 0 nM: 1
749.911320000000050 626.721800000000030
f: 1488 tv: 1 nM: 1
1087.172700000000100 630.254090000000020
f: 1489 tv: 0 nM: 1
746.000000000000000 627.912050000000020
f: 1489 tv: 1 nM: 1
1085.256300000000000 631.794130000000000
f: 1490 tv: 0 nM: 1
741.929750000000010 629.086789999999950
f: 1490 tv: 1 nM: 1
1083.238499999999900 632.761480000000010
f: 1491 tv: 0 nM: 1
737.554690000000050 630.800780000000030
f: 1491 tv: 1 nM: 1
1081.000000000000000 634.000000000000000
f: 1492 tv: 0 nM: 1
733.182620000000040 631.904360000000000
f: 1492 tv: 1 nM: 1
1078.502099999999900 635.838930000000000
f: 1493 tv: 0 nM: 1
728.302490000000030 632.901250000000000
f: 1493 tv: 1 nM: 1
1075.219700000000100 637.223510000000030
f: 1494 tv: 0 nM: 1
723.978640000000040 634.568359999999980
f: 1494 tv: 1 nM: 1
1072.391699999999900 638.679139999999960
f: 1495 tv: 0 nM: 1
719.089720000000060 635.816220000000040
f: 1495 tv: 1 nM: 1
1069.000000000000000 640.000000000000000
f: 1496 tv: 0 nM: 1
713.929750000000010 637.086789999999950
f: 1496 tv: 1 nM: 1
1065.304900000000100 641.672180000000030
f: 1497 tv: 0 nM: 1
708.703800000000000 638.359249999999970
f: 1497 tv: 1 nM: 1
1061.181800000000100 643.109860000000030
f: 1498 tv: 0 nM: 1
703.561400000000050 639.688599999999950
f: 1498 tv: 1 nM: 1
1057.347700000000000 644.445309999999950
f: 1499 tv: 0 nM: 1
698.713439999999990 640.697139999999990
f: 1499 tv: 1 nM: 1
1053.269299999999900 645.978640000000040
f: 1500 tv: 0 nM: 1
693.247679999999950 641.937500000000000
f: 1500 tv: 1 nM: 1
1048.843300000000000 647.197750000000040
f: 1501 tv: 0 nM: 1
687.846859999999990 643.054080000000000
f: 1501 tv: 1 nM: 1
1044.201700000000100 648.886290000000030
f: 1502 tv: 0 nM: 1
682.173220000000010 644.651309999999970
f: 1502 tv: 1 nM: 1
1039.625000000000000 650.191649999999980
f: 1503 tv: 0 nM: 1
676.355159999999960 645.313110000000050
f: 1503 tv: 1 nM: 1
1035.134600000000100 651.565370000000030
f: 1504 tv: 0 nM: 1
671.515009999999960 647.100829999999970
f: 1504 tv: 1 nM: 1
1030.611100000000100 652.835270000000040
f: 1505 tv: 0 nM: 1
665.801450000000050 647.832520000000050
f: 1505 tv: 1 nM: 1
1025.467900000000100 654.271359999999960
f: 1506 tv: 0 nM: 1
660.445860000000040 648.562500000000000
f: 1506 tv: 1 nM: 1
1020.105700000000000 655.816900000000030
f: 1507 tv: 0 nM: 1
654.369630000000030 649.288450000000010
f: 1507 tv: 1 nM: 1
1015.118600000000000 656.771910000000050
f: 1508 tv: 0 nM: 1
648.936460000000010 650.639829999999960
f: 1508 tv: 1 nM: 1
1009.468200000000000 658.040280000000050
f: 1509 tv: 0 nM: 1
643.317869999999970 651.159850000000010
f: 1509 tv: 1 nM: 1
1005.198000000000000 658.989990000000030
f: 1510 tv: 0 nM: 1
637.495729999999980 652.274660000000040
f: 1510 tv: 1 nM: 1
1000.081500000000000 660.264339999999950
f: 1511 tv: 0 nM: 1
631.970820000000000 652.956180000000020
f: 1511 tv: 1 nM: 1
995.139770000000000 660.980289999999970
f: 1512 tv: 0 nM: 1
627.133479999999960 654.175290000000020
f: 1512 tv: 1 nM: 1
989.878839999999970 662.367309999999970
f: 1513 tv: 0 nM: 1
622.159359999999990 654.511960000000040
f: 1513 tv: 1 nM: 1
985.108759999999960 663.398869999999990
f: 1514 tv: 0 nM: 1
616.878659999999970 655.403749999999950
f: 1514 tv: 1 nM: 1
980.473079999999980 664.580749999999970
f: 1515 tv: 0 nM: 1
611.927550000000000 655.770509999999940
f: 1515 tv: 1 nM: 1
975.781560000000010 665.930179999999950
f: 1516 tv: 0 nM: 1
605.905089999999970 656.270809999999980
f: 1516 tv: 1 nM: 1
970.753910000000020 666.734379999999990
f: 1517 tv: 0 nM: 1
601.923220000000010 657.401309999999970
f: 1517 tv: 1 nM: 1
966.300780000000030 667.202999999999970
f: 1518 tv: 0 nM: 1
596.081729999999990 657.918270000000010
f: 1518 tv: 1 nM: 1
961.367859999999950 668.703549999999950
f: 1519 tv: 0 nM: 1
591.482480000000010 658.867489999999980
f: 1519 tv: 1 nM: 1
957.264829999999960 669.283320000000000
f: 1520 tv: 0 nM: 1
586.346859999999990 659.860350000000040
f: 1520 tv: 1 nM: 1
953.173099999999980 670.826900000000020
f: 1521 tv: 0 nM: 1
581.000000000000000 660.000000000000000
f: 1521 tv: 1 nM: 1
948.876830000000040 671.358700000000000
f: 1522 tv: 0 nM: 1
575.745180000000000 660.000000000000000
f: 1522 tv: 1 nM: 1
945.000000000000000 672.651430000000000
f: 1523 tv: 0 nM: 1
571.136539999999970 661.346620000000030
f: 1523 tv: 1 nM: 1
941.226070000000050 673.613889999999970
f: 1524 tv: 0 nM: 1
566.210140000000020 661.980649999999970
f: 1524 tv: 1 nM: 1
937.748349999999960 674.794430000000030
f: 1525 tv: 0 nM: 1
561.188539999999990 662.840149999999990
f: 1525 tv: 1 nM: 1
934.025330000000050 675.405089999999970
f: 1526 tv: 0 nM: 1
556.666020000000000 663.166020000000000
f: 1526 tv: 1 nM: 1
931.000000000000000 676.858089999999950
f: 1527 tv: 0 nM: 1
551.389590000000000 663.931270000000040
f: 1527 tv: 1 nM: 1
927.849979999999960 677.489379999999980
f: 1528 tv: 0 nM: 1
547.180659999999990 664.819340000000010
f: 1528 tv: 1 nM: 1
925.501589999999960 678.671450000000050
f: 1529 tv: 0 nM: 1
543.254699999999960 664.966059999999970
f: 1529 tv: 1 nM: 1
922.396179999999960 679.568729999999960
f: 1530 tv: 0 nM: 1
538.356080000000020 665.965879999999970
f: 1530 tv: 1 nM: 1
920.075740000000000 680.763609999999970
f: 1531 tv: 0 nM: 1
534.568970000000040 666.741390000000020
f: 1531 tv: 1 nM: 1
918.035709999999990 681.510989999999990
f: 1532 tv: 0 nM: 1
530.913149999999970 666.985170000000040
f: 1532 tv: 1 nM: 1
915.929690000000050 682.851679999999990
f: 1533 tv: 0 nM: 1
525.807130000000030 667.855350000000040
f: 1533 tv: 1 nM: 1
914.549989999999980 683.625729999999980
f: 1534 tv: 0 nM: 1
522.014890000000040 668.561709999999950
f: 1534 tv: 1 nM: 1
913.599429999999980 684.623470000000000
f: 1535 tv: 0 nM: 1
518.092959999999950 669.018620000000060
f: 1535 tv: 1 nM: 1
912.027159999999980 685.578549999999950
f: 1536 tv: 0 nM: 1
514.847840000000020 669.192019999999960
f: 1536 tv: 1 nM: 1
911.714050000000040 686.477539999999980
f: 1537 tv: 0 nM: 1
511.000000000000000 670.000000000000000
f: 1537 tv: 1 nM: 1
911.372799999999980 687.057009999999990
f: 1538 tv: 0 nM: 1
507.464420000000020 670.631099999999950
f: 1538 tv: 1 nM: 1
911.235109999999960 687.900020000000040
f: 1539 tv: 0 nM: 1
504.767850000000010 670.767879999999990
f: 1539 tv: 1 nM: 1
911.421879999999990 688.751399999999990
f: 1540 tv: 0 nM: 1
501.235810000000010 670.952149999999960
f: 1540 tv: 1 nM: 1
911.834290000000010 689.466310000000020
f: 1541 tv: 0 nM: 1
498.854159999999980 670.986080000000020
f: 1541 tv: 1 nM: 1
912.137700000000000 689.974609999999980
f: 1542 tv: 0 nM: 1
496.225010000000000 671.238339999999990
f: 1542 tv: 1 nM: 1
913.840879999999970 690.137700000000000
f: 1543 tv: 0 nM: 1
494.153140000000010 671.715640000000010
f: 1543 tv: 1 nM: 1
915.109919999999990 690.308899999999990
f: 1544 tv: 0 nM: 1
491.889889999999980 671.711300000000050
f: 1544 tv: 1 nM: 1
916.437869999999980 690.463870000000040
f: 1545 tv: 0 nM: 1
490.552550000000000 671.683099999999970
f: 1545 tv: 1 nM: 1
919.081540000000020 691.241999999999960
f: 1546 tv: 0 nM: 1
489.180630000000010 671.319340000000010
f: 1546 tv: 1 nM: 1
921.855590000000010 691.058840000000030
f: 1547 tv: 0 nM: 1
488.125789999999990 671.383789999999980
f: 1547 tv: 1 nM: 1
924.408260000000040 690.900759999999990
f: 1548 tv: 0 nM: 1
487.274839999999980 671.019900000000010
f: 1548 tv: 1 nM: 1
928.067199999999960 690.365599999999970
f: 1549 tv: 0 nM: 1
487.098270000000010 670.756899999999970
f: 1549 tv: 1 nM: 1
931.323849999999990 690.230590000000010
f: 1550 tv: 0 nM: 1
487.220430000000020 670.102049999999960
f: 1550 tv: 1 nM: 1
934.945619999999960 689.935240000000020
f: 1551 tv: 0 nM: 1
487.634860000000000 669.462099999999960
f: 1551 tv: 1 nM: 1
938.869379999999980 689.028630000000020
f: 1552 tv: 0 nM: 1
488.106479999999980 668.924380000000040
f: 1552 tv: 1 nM: 1
943.075129999999940 688.209839999999990
f: 1553 tv: 0 nM: 1
489.105099999999990 667.896420000000030
f: 1553 tv: 1 nM: 1
947.536439999999970 687.622380000000020
f: 1554 tv: 0 nM: 1
490.374210000000010 667.000000000000000
f: 1554 tv: 1 nM: 1
951.897460000000020 686.692320000000000
f: 1555 tv: 0 nM: 1
492.387150000000020 666.135740000000060
f: 1555 tv: 1 nM: 1
956.418149999999970 685.462890000000020
f: 1556 tv: 0 nM: 1
494.675509999999970 665.644530000000030
f: 1556 tv: 1 nM: 1
960.763730000000010 683.996279999999960
f: 1557 tv: 0 nM: 1
497.313719999999990 664.620909999999980
f: 1557 tv: 1 nM: 1
965.398320000000010 682.836120000000050
f: 1558 tv: 0 nM: 1
500.252990000000010 663.675600000000030
f: 1558 tv: 1 nM: 1
970.200259999999960 681.799740000000040
f: 1559 tv: 0 nM: 1
503.677430000000020 662.900020000000040
f: 1559 tv: 1 nM: 1
974.648379999999970 680.162109999999980
f: 1560 tv: 0 nM: 1
507.217409999999970 661.922360000000030
f: 1560 tv: 1 nM: 1
980.023800000000050 679.410030000000010
f: 1561 tv: 0 nM: 1
511.872369999999990 661.189210000000000
f: 1561 tv: 1 nM: 1
984.437500000000000 678.103269999999950
f: 1562 tv: 0 nM: 1
516.022159999999990 660.180359999999950
f: 1562 tv: 1 nM: 1
989.210749999999960 676.969730000000030
f: 1563 tv: 0 nM: 1
520.843380000000020 659.837040000000000
f: 1563 tv: 1 nM: 1
993.932069999999950 676.046200000000000
f: 1564 tv: 0 nM: 1
525.973020000000020 658.879270000000020
f: 1564 tv: 1 nM: 1
998.219119999999980 674.813170000000010
f: 1565 tv: 0 nM: 1
530.777770000000030 657.519040000000020
f: 1565 tv: 1 nM: 1
1002.511000000000000 673.991760000000000
f: 1566 tv: 0 nM: 1
536.056270000000040 657.151119999999990
f: 1566 tv: 1 nM: 1
1007.661100000000000 672.389829999999960
f: 1567 tv: 0 nM: 1
541.530399999999990 656.564210000000000
f: 1567 tv: 1 nM: 1
1011.813000000000000 671.741580000000000
f: 1568 tv: 0 nM: 1
547.772159999999990 655.331180000000020
f: 1568 tv: 1 nM: 1
1015.730300000000100 670.061770000000020
f: 1569 tv: 0 nM: 1
553.168950000000000 655.597959999999940
f: 1569 tv: 1 nM: 1
1019.750000000000000 669.690550000000030
f: 1570 tv: 0 nM: 1
559.264590000000000 655.125000000000000
f: 1570 tv: 1 nM: 1
1023.528000000000000 668.121030000000020
f: 1571 tv: 0 nM: 1
565.143310000000040 654.200010000000020
f: 1571 tv: 1 nM: 1
1026.268600000000100 667.641539999999960
f: 1572 tv: 0 nM: 1
570.972409999999970 653.745120000000040
f: 1572 tv: 1 nM: 1
1029.658200000000100 666.186280000000010
f: 1573 tv: 0 nM: 1
577.000000000000000 652.878540000000040
f: 1573 tv: 1 nM: 1
1032.012099999999900 665.115170000000030
f: 1574 tv: 0 nM: 1
583.280150000000050 651.957819999999970
f: 1574 tv: 1 nM: 1
1034.320300000000100 663.917540000000030
f: 1575 tv: 0 nM: 1
588.684999999999950 650.934999999999950
f: 1575 tv: 1 nM: 1
1036.465300000000100 662.823610000000030
f: 1576 tv: 0 nM: 1
594.216189999999980 650.743230000000040
f: 1576 tv: 1 nM: 1
1038.069500000000100 661.813899999999990
f: 1577 tv: 0 nM: 1
599.182130000000030 649.917239999999990
f: 1577 tv: 1 nM: 1
1039.686799999999900 660.534490000000010
f: 1578 tv: 0 nM: 1
604.248349999999960 649.029779999999960
f: 1578 tv: 1 nM: 1
1040.097400000000100 659.772579999999950
f: 1579 tv: 0 nM: 1
609.018980000000060 648.415529999999990
f: 1579 tv: 1 nM: 1
1040.368300000000100 658.338750000000000
f: 1580 tv: 0 nM: 1
614.360779999999980 647.043950000000000
f: 1580 tv: 1 nM: 1
1040.407600000000000 657.041380000000000
f: 1581 tv: 0 nM: 1
618.761349999999990 646.719730000000030
f: 1581 tv: 1 nM: 1
1040.156300000000100 656.048279999999980
f: 1582 tv: 0 nM: 1
623.000000000000000 645.206540000000020
f: 1582 tv: 1 nM: 1
1039.490500000000100 654.977840000000010
f: 1583 tv: 0 nM: 1
627.073980000000010 644.940119999999980
f: 1583 tv: 1 nM: 1
1038.235500000000000 654.095950000000020
f: 1584 tv: 0 nM: 1
630.740360000000010 644.152649999999990
f: 1584 tv: 1 nM: 1
1036.485200000000100 653.241760000000000
f: 1585 tv: 0 nM: 1
633.941649999999980 643.151669999999970
f: 1585 tv: 1 nM: 1
1035.005400000000000 652.533689999999980
f: 1586 tv: 0 nM: 1
637.012939999999960 642.801879999999980
f: 1586 tv: 1 nM: 1
1032.568600000000100 651.166690000000020
f: 1587 tv: 0 nM: 1
639.241269999999990 641.737790000000020
f: 1587 tv: 1 nM: 1
1030.303100000000100 650.121890000000010
f: 1588 tv: 0 nM: 1
641.073980000000010 640.940119999999980
f: 1588 tv: 1 nM: 1
1027.328000000000000 649.250000000000000
f: 1589 tv: 0 nM: 1
643.202210000000040 640.588259999999990
f: 1589 tv: 1 nM: 1
1024.181200000000000 648.748290000000000
f: 1590 tv: 0 nM: 1
644.912960000000000 639.494450000000030
f: 1590 tv: 1 nM: 1
1020.766100000000100 647.733889999999970
f: 1591 tv: 0 nM: 1
645.537900000000040 639.000000000000000
f: 1591 tv: 1 nM: 1
1017.028200000000000 646.843989999999960
f: 1592 tv: 0 nM: 1
646.548520000000050 638.716429999999950
f: 1592 tv: 1 nM: 1
1013.296600000000000 645.695920000000000
f: 1593 tv: 0 nM: 1
646.781129999999960 638.060240000000020
f: 1593 tv: 1 nM: 1
1009.032600000000000 645.090580000000050
f: 1594 tv: 0 nM: 1
646.503659999999970 637.255490000000010
f: 1594 tv: 1 nM: 1
1004.952199999999900 644.713259999999990
f: 1595 tv: 0 nM: 1
645.257320000000050 637.077210000000040
f: 1595 tv: 1 nM: 1
1000.569100000000000 644.463439999999990
f: 1596 tv: 0 nM: 1
644.821959999999990 636.850710000000050
f: 1596 tv: 1 nM: 1
995.448729999999950 644.115360000000010
f: 1597 tv: 0 nM: 1
643.280269999999970 636.791690000000020
f: 1597 tv: 1 nM: 1
991.267759999999950 643.667360000000030
f: 1598 tv: 0 nM: 1
641.482790000000020 636.568970000000040
f: 1598 tv: 1 nM: 1
985.990540000000010 643.874389999999950
f: 1599 tv: 0 nM: 1
639.505919999999950 636.372070000000010
f: 1599 tv: 1 nM: 1
980.948980000000010 643.661250000000000
f: 1600 tv: 0 nM: 1
637.520809999999980 636.287479999999960
f: 1600 tv: 1 nM: 1
975.919800000000010 643.830199999999990
f: 1601 tv: 0 nM: 1
635.024599999999960 636.143429999999970
f: 1601 tv: 1 nM: 1
970.081729999999990 643.918270000000010
f: 1602 tv: 0 nM: 1
632.808170000000020 636.676330000000010
f: 1602 tv: 1 nM: 1
964.905399999999990 643.639649999999960
f: 1603 tv: 0 nM: 1
629.406250000000000 636.753910000000020
f: 1603 tv: 1 nM: 1
959.326419999999980 643.701419999999980
f: 1604 tv: 0 nM: 1
626.591490000000020 636.591490000000020
f: 1604 tv: 1 nM: 1
953.378360000000040 643.864870000000000
f: 1605 tv: 0 nM: 1
623.122859999999950 636.096990000000010
f: 1605 tv: 1 nM: 1
947.089720000000060 643.944460000000050
f: 1606 tv: 0 nM: 1
620.000000000000000 636.545899999999960
f: 1606 tv: 1 nM: 1
940.910279999999940 643.944460000000050
f: 1607 tv: 0 nM: 1
616.046140000000040 636.211180000000010
f: 1607 tv: 1 nM: 1
934.946649999999980 644.099979999999960
f: 1608 tv: 0 nM: 1
612.171510000000010 636.512079999999970
f: 1608 tv: 1 nM: 1
928.703859999999960 643.567930000000050
f: 1609 tv: 0 nM: 1
608.460630000000040 636.178220000000010
f: 1609 tv: 1 nM: 1
922.497380000000020 644.113159999999990
f: 1610 tv: 0 nM: 1
604.565920000000010 636.197750000000040
f: 1610 tv: 1 nM: 1
915.987120000000000 644.603029999999990
f: 1611 tv: 0 nM: 1
600.685240000000020 636.082580000000010
f: 1611 tv: 1 nM: 1
909.191469999999980 644.236509999999950
f: 1612 tv: 0 nM: 1
596.166690000000020 635.852970000000030
f: 1612 tv: 1 nM: 1
902.930659999999990 644.054930000000010
f: 1613 tv: 0 nM: 1
592.035709999999990 635.873780000000010
f: 1613 tv: 1 nM: 1
895.611080000000020 643.851869999999960
f: 1614 tv: 0 nM: 1
587.914980000000010 635.914980000000010
f: 1614 tv: 1 nM: 1
888.684510000000050 643.997309999999970
f: 1615 tv: 0 nM: 1
584.000000000000000 635.833309999999980
f: 1615 tv: 1 nM: 1
882.173459999999980 643.979609999999980
f: 1616 tv: 0 nM: 1
580.279540000000000 635.188660000000030
f: 1616 tv: 1 nM: 1
875.334169999999970 644.114010000000010
f: 1617 tv: 0 nM: 1
575.914980000000010 634.085019999999990
f: 1617 tv: 1 nM: 1
868.742489999999980 643.167479999999950
f: 1618 tv: 0 nM: 1
572.085019999999990 634.085019999999990
f: 1618 tv: 1 nM: 1
861.817139999999990 642.928220000000010
f: 1619 tv: 0 nM: 1
568.111390000000030 633.700500000000030
f: 1619 tv: 1 nM: 1
854.824830000000020 642.081909999999990
f: 1620 tv: 0 nM: 1
564.262389999999980 633.415830000000030
f: 1620 tv: 1 nM: 1
847.717959999999950 641.987179999999970
f: 1621 tv: 0 nM: 1
560.520809999999980 632.145809999999980
f: 1621 tv: 1 nM: 1
841.076479999999950 641.788210000000050
f: 1622 tv: 0 nM: 1
557.376769999999960 631.739320000000020
f: 1622 tv: 1 nM: 1
834.386229999999950 640.402829999999990
f: 1623 tv: 0 nM: 1
553.697940000000020 631.520809999999980
f: 1623 tv: 1 nM: 1
828.155939999999990 639.706419999999980
f: 1624 tv: 0 nM: 1
550.817379999999960 629.904360000000000
f: 1624 tv: 1 nM: 1
821.294250000000030 638.869450000000030
f: 1625 tv: 0 nM: 1
547.266970000000010 629.650510000000050
f: 1625 tv: 1 nM: 1
815.092899999999990 638.039800000000010
f: 1626 tv: 0 nM: 1
544.391420000000040 628.159120000000030
f: 1626 tv: 1 nM: 1
809.092099999999960 637.039490000000000
f: 1627 tv: 0 nM: 1
541.886349999999990 627.714659999999980
f: 1627 tv: 1 nM: 1
803.471440000000030 636.147640000000020
f: 1628 tv: 0 nM: 1
539.361880000000040 626.233340000000000
f: 1628 tv: 1 nM: 1
798.049560000000040 634.713380000000030
f: 1629 tv: 0 nM: 1
536.818670000000000 625.549440000000000
f: 1629 tv: 1 nM: 1
792.623290000000000 633.652469999999990
f: 1630 tv: 0 nM: 1
535.511110000000030 623.761110000000030
f: 1630 tv: 1 nM: 1
788.000000000000000 632.000000000000000
f: 1631 tv: 0 nM: 1
533.858399999999960 622.757200000000010
f: 1631 tv: 1 nM: 1
783.364199999999980 630.722409999999970
f: 1632 tv: 0 nM: 1
531.904660000000040 621.435550000000030
f: 1632 tv: 1 nM: 1
779.903009999999990 629.122859999999950
f: 1633 tv: 0 nM: 1
530.582580000000010 619.963319999999950
f: 1633 tv: 1 nM: 1
775.552429999999960 627.759829999999970
f: 1634 tv: 0 nM: 1
530.000000000000000 618.913819999999990
f: 1634 tv: 1 nM: 1
772.081729999999990 626.081729999999990
f: 1635 tv: 0 nM: 1
529.432980000000040 617.613399999999960
f: 1635 tv: 1 nM: 1
769.198790000000030 624.620059999999970
f: 1636 tv: 0 nM: 1
528.935119999999980 615.911070000000000
f: 1636 tv: 1 nM: 1
766.839169999999970 622.808170000000020
f: 1637 tv: 0 nM: 1
529.202270000000000 614.758420000000000
f: 1637 tv: 1 nM: 1
764.681820000000020 621.238650000000010
f: 1638 tv: 0 nM: 1
529.809139999999960 613.604860000000030
f: 1638 tv: 1 nM: 1
763.000000000000000 619.861819999999970
f: 1639 tv: 0 nM: 1
530.319269999999960 611.000000000000000
f: 1639 tv: 1 nM: 1
761.653990000000020 617.881710000000000
f: 1640 tv: 0 nM: 1
532.043210000000040 610.440550000000030
f: 1640 tv: 1 nM: 1
761.252140000000050 616.089720000000060
f: 1641 tv: 0 nM: 1
533.649720000000000 609.005980000000020
f: 1641 tv: 1 nM: 1
761.141110000000030 614.395139999999970
f: 1642 tv: 0 nM: 1
535.000000000000000 607.680730000000040
f: 1642 tv: 1 nM: 1
761.093989999999960 613.002010000000040
f: 1643 tv: 0 nM: 1
536.859249999999970 606.000000000000000
f: 1643 tv: 1 nM: 1
761.458309999999980 611.129149999999980
f: 1644 tv: 0 nM: 1
539.544130000000000 604.455870000000000
f: 1644 tv: 1 nM: 1
763.000000000000000 609.800899999999960
f: 1645 tv: 0 nM: 1
541.897579999999950 602.921690000000010
f: 1645 tv: 1 nM: 1
764.393190000000000 607.856810000000000
f: 1646 tv: 0 nM: 1
544.528379999999970 601.659120000000030
f: 1646 tv: 1 nM: 1
766.081729999999990 605.918270000000010
f: 1647 tv: 0 nM: 1
548.048890000000030 599.929319999999960
f: 1647 tv: 1 nM: 1
768.000000000000000 604.000000000000000
f: 1648 tv: 0 nM: 1
551.869019999999980 598.625000000000000
f: 1648 tv: 1 nM: 1
770.872740000000020 601.984379999999990
f: 1649 tv: 0 nM: 1
555.614690000000000 596.714720000000060
f: 1649 tv: 1 nM: 1
773.481630000000000 599.977049999999960
f: 1650 tv: 0 nM: 1
559.435060000000020 595.038940000000030
f: 1650 tv: 1 nM: 1
776.479190000000020 598.113399999999960
f: 1651 tv: 0 nM: 1
563.666690000000020 592.791690000000020
f: 1651 tv: 1 nM: 1
779.570429999999990 595.956789999999960
f: 1652 tv: 0 nM: 1
568.052310000000030 591.534909999999970
f: 1652 tv: 1 nM: 1
783.914980000000010 593.914980000000010
f: 1653 tv: 0 nM: 1
572.831180000000020 589.805179999999950
f: 1653 tv: 1 nM: 1
787.393860000000020 591.936339999999970
f: 1654 tv: 0 nM: 1
577.023010000000000 587.740109999999960
f: 1654 tv: 1 nM: 1
791.842350000000010 589.859619999999950
f: 1655 tv: 0 nM: 1
581.847719999999980 585.525880000000030
f: 1655 tv: 1 nM: 1
795.868830000000000 587.868830000000000
f: 1656 tv: 0 nM: 1
586.926270000000050 583.721130000000020
f: 1656 tv: 1 nM: 1
800.194269999999960 584.962830000000050
f: 1657 tv: 0 nM: 1
591.173340000000050 581.673340000000050
f: 1657 tv: 1 nM: 1
804.240850000000020 582.728640000000040
f: 1658 tv: 0 nM: 1
596.942320000000000 578.942320000000000
f: 1658 tv: 1 nM: 1
809.599000000000050 579.871279999999960
f: 1659 tv: 0 nM: 1
601.525020000000040 576.883360000000040
f: 1659 tv: 1 nM: 1
814.500000000000000 577.565249999999990
f: 1660 tv: 0 nM: 1
606.557429999999950 574.766910000000050
f: 1660 tv: 1 nM: 1
819.854370000000020 575.420349999999980
f: 1661 tv: 0 nM: 1
612.459659999999990 573.112920000000030
f: 1661 tv: 1 nM: 1
825.000000000000000 572.744019999999980
f: 1662 tv: 0 nM: 1
616.763310000000050 569.963319999999950
f: 1662 tv: 1 nM: 1
830.072210000000040 570.094420000000010
f: 1663 tv: 0 nM: 1
622.352539999999980 567.724370000000020
f: 1663 tv: 1 nM: 1
834.563599999999950 567.687869999999980
f: 1664 tv: 0 nM: 1
626.705140000000030 565.467959999999950
f: 1664 tv: 1 nM: 1
840.102420000000050 564.921690000000010
f: 1665 tv: 0 nM: 1
632.584529999999970 562.950680000000030
f: 1665 tv: 1 nM: 1
845.351620000000030 562.709659999999990
f: 1666 tv: 0 nM: 1
637.021610000000010 561.046749999999970
f: 1666 tv: 1 nM: 1
850.479190000000020 559.697940000000020
f: 1667 tv: 0 nM: 1
642.036190000000030 558.805910000000040
f: 1667 tv: 1 nM: 1
855.680240000000030 557.453489999999990
f: 1668 tv: 0 nM: 1
646.536560000000010 556.213439999999990
f: 1668 tv: 1 nM: 1
860.473020000000020 554.991030000000020
f: 1669 tv: 0 nM: 1
651.111509999999950 553.847959999999940
f: 1669 tv: 1 nM: 1
865.493230000000040 552.346919999999950
f: 1670 tv: 0 nM: 1
655.311709999999950 552.025999999999950
f: 1670 tv: 1 nM: 1
870.881960000000050 550.400629999999980
f: 1671 tv: 0 nM: 1
659.391169999999990 549.897029999999970
f: 1671 tv: 1 nM: 1
875.309390000000010 548.353150000000030
f: 1672 tv: 0 nM: 1
663.179989999999980 547.659970000000040
f: 1672 tv: 1 nM: 1
880.255679999999980 546.272699999999990
f: 1673 tv: 0 nM: 1
667.272460000000020 545.855770000000010
f: 1673 tv: 1 nM: 1
885.039179999999990 543.936770000000020
f: 1674 tv: 0 nM: 1
670.709290000000010 543.773249999999960
f: 1674 tv: 1 nM: 1
889.755620000000020 542.199460000000040
f: 1675 tv: 0 nM: 1
674.344420000000010 541.950010000000020
f: 1675 tv: 1 nM: 1
893.800539999999960 540.367979999999990
f: 1676 tv: 0 nM: 1
677.800539999999960 539.845519999999960
f: 1676 tv: 1 nM: 1
898.211980000000040 538.114140000000020
f: 1677 tv: 0 nM: 1
680.422609999999960 538.178589999999990
f: 1677 tv: 1 nM: 1
902.138310000000050 536.361689999999950
f: 1678 tv: 0 nM: 1
683.524540000000000 536.889590000000000
f: 1678 tv: 1 nM: 1
906.000000000000000 534.752989999999950
f: 1679 tv: 0 nM: 1
685.779239999999960 535.142879999999990
f: 1679 tv: 1 nM: 1
909.680730000000040 533.000000000000000
f: 1680 tv: 0 nM: 1
688.118410000000040 533.881589999999960
f: 1680 tv: 1 nM: 1
912.615599999999970 531.809139999999960
f: 1681 tv: 0 nM: 1
690.047850000000040 532.510620000000020
f: 1681 tv: 1 nM: 1
916.287659999999960 530.395139999999970
f: 1682 tv: 0 nM: 1
691.800539999999960 531.632020000000010
f: 1682 tv: 1 nM: 1
919.744749999999950 529.702639999999970
f: 1683 tv: 0 nM: 1
693.766110000000030 530.233889999999970
f: 1683 tv: 1 nM: 1
922.165650000000030 528.734379999999990
f: 1684 tv: 0 nM: 1
694.879879999999960 529.801450000000050
f: 1684 tv: 1 nM: 1
925.760620000000020 527.558530000000020
f: 1685 tv: 0 nM: 1
696.104860000000030 528.395139999999970
f: 1685 tv: 1 nM: 1
928.099979999999960 526.835270000000040
f: 1686 tv: 0 nM: 1
696.337650000000050 528.203610000000030
f: 1686 tv: 1 nM: 1
930.153080000000050 526.000000000000000
f: 1687 tv: 0 nM: 1
697.345580000000040 527.723020000000020
f: 1687 tv: 1 nM: 1
932.250000000000000 525.750000000000000
f: 1688 tv: 0 nM: 1
697.905880000000020 526.475829999999970
f: 1688 tv: 1 nM: 1
934.302059999999980 525.520809999999980
f: 1689 tv: 0 nM: 1
697.905880000000020 526.475829999999970
f: 1689 tv: 1 nM: 1
936.170529999999990 524.855469999999970
f: 1690 tv: 0 nM: 1
697.444700000000010 526.271610000000010
f: 1690 tv: 1 nM: 1
938.153080000000050 524.173459999999980
f: 1691 tv: 0 nM: 1
696.337650000000050 526.203610000000030
f: 1691 tv: 1 nM: 1
939.978700000000000 524.159549999999970
f: 1692 tv: 0 nM: 1
696.000000000000000 526.000000000000000
f: 1692 tv: 1 nM: 1
940.685240000000020 523.917419999999990
f: 1693 tv: 0 nM: 1
694.900020000000040 525.957149999999960
f: 1693 tv: 1 nM: 1
941.806950000000030 524.168329999999970
f: 1694 tv: 0 nM: 1
693.914980000000010 526.085019999999990
f: 1694 tv: 1 nM: 1
942.330810000000040 524.219730000000030
f: 1695 tv: 0 nM: 1
691.979609999999980 526.173459999999980
f: 1695 tv: 1 nM: 1
943.228579999999970 524.395260000000010
f: 1696 tv: 0 nM: 1
689.979609999999980 526.173459999999980
f: 1696 tv: 1 nM: 1
943.911740000000010 525.192500000000000
f: 1697 tv: 0 nM: 1
687.925659999999990 526.599979999999960
f: 1697 tv: 1 nM: 1
943.904660000000040 525.435550000000030
f: 1698 tv: 0 nM: 1
685.453250000000030 527.691590000000020
f: 1698 tv: 1 nM: 1
943.502320000000050 525.719910000000030
f: 1699 tv: 0 nM: 1
682.403080000000050 527.923459999999980
f: 1699 tv: 1 nM: 1
943.540529999999990 525.923400000000020
f: 1700 tv: 0 nM: 1
680.067689999999970 528.088560000000030
f: 1700 tv: 1 nM: 1
943.278990000000020 526.216490000000020
f: 1701 tv: 0 nM: 1
676.692500000000000 528.312500000000000
f: 1701 tv: 1 nM: 1
943.068179999999980 527.204529999999980
f: 1702 tv: 0 nM: 1
673.826540000000020 529.846919999999950
f: 1702 tv: 1 nM: 1
942.598690000000030 527.844299999999980
f: 1703 tv: 0 nM: 1
670.173459999999980 529.846919999999950
f: 1703 tv: 1 nM: 1
941.873780000000010 527.964290000000010
f: 1704 tv: 0 nM: 1
667.106080000000020 530.404049999999980
f: 1704 tv: 1 nM: 1
941.091680000000000 529.000000000000000
f: 1705 tv: 0 nM: 1
663.656370000000040 531.033199999999970
f: 1705 tv: 1 nM: 1
939.953859999999960 529.788819999999990
f: 1706 tv: 0 nM: 1
659.934999999999950 531.745000000000000
f: 1706 tv: 1 nM: 1
938.823549999999950 529.983209999999990
f: 1707 tv: 0 nM: 1
655.833309999999980 532.000000000000000
f: 1707 tv: 1 nM: 1
937.286010000000030 530.666020000000000
f: 1708 tv: 0 nM: 1
651.890629999999990 532.244810000000030
f: 1708 tv: 1 nM: 1
936.539800000000010 531.592899999999990
f: 1709 tv: 0 nM: 1
647.813110000000050 533.135499999999980
f: 1709 tv: 1 nM: 1
934.881229999999960 531.764590000000000
f: 1710 tv: 0 nM: 1
643.415889999999990 533.956789999999960
f: 1710 tv: 1 nM: 1
933.366210000000020 532.287289999999980
f: 1711 tv: 0 nM: 1
639.833309999999980 534.000000000000000
f: 1711 tv: 1 nM: 1
932.114199999999980 532.791320000000040
f: 1712 tv: 0 nM: 1
635.292239999999990 534.381290000000040
f: 1712 tv: 1 nM: 1
930.838259999999990 533.296200000000000
f: 1713 tv: 0 nM: 1
631.141660000000000 534.858340000000000
f: 1713 tv: 1 nM: 1
929.000000000000000 533.873960000000010
f: 1714 tv: 0 nM: 1
626.234990000000040 535.914980000000010
f: 1714 tv: 1 nM: 1
927.193179999999980 534.416690000000020
f: 1715 tv: 0 nM: 1
622.166690000000020 536.000000000000000
f: 1715 tv: 1 nM: 1
926.000000000000000 534.829290000000010
f: 1716 tv: 0 nM: 1
617.973150000000030 536.175600000000030
f: 1716 tv: 1 nM: 1
924.610660000000050 535.344240000000010
f: 1717 tv: 0 nM: 1
613.953859999999960 537.788819999999990
f: 1717 tv: 1 nM: 1
922.823549999999950 535.873960000000010
f: 1718 tv: 0 nM: 1
609.653080000000050 537.887759999999960
f: 1718 tv: 1 nM: 1
921.000000000000000 536.914179999999990
f: 1719 tv: 0 nM: 1
605.550780000000030 538.116760000000000
f: 1719 tv: 1 nM: 1
919.242679999999950 537.074830000000020
f: 1720 tv: 0 nM: 1
600.187500000000000 539.062500000000000
f: 1720 tv: 1 nM: 1
917.390689999999950 537.947390000000040
f: 1721 tv: 0 nM: 1
595.833309999999980 540.000000000000000
f: 1721 tv: 1 nM: 1
916.307680000000000 538.653869999999980
f: 1722 tv: 0 nM: 1
591.684079999999990 540.602300000000010
f: 1722 tv: 1 nM: 1
915.047119999999950 539.228269999999950
f: 1723 tv: 0 nM: 1
587.208309999999980 541.083309999999980
f: 1723 tv: 1 nM: 1
913.319820000000050 540.496340000000030
f: 1724 tv: 0 nM: 1
582.843200000000020 541.856810000000000
f: 1724 tv: 1 nM: 1
912.926019999999990 540.940119999999980
f: 1725 tv: 0 nM: 1
578.577760000000010 543.497930000000000
f: 1725 tv: 1 nM: 1
911.918270000000010 542.647029999999970
f: 1726 tv: 0 nM: 1
574.598690000000030 544.006589999999960
f: 1726 tv: 1 nM: 1
911.337340000000040 543.148990000000030
f: 1727 tv: 0 nM: 1
570.817990000000010 544.833980000000000
f: 1727 tv: 1 nM: 1
910.940119999999980 544.926019999999990
f: 1728 tv: 0 nM: 1
566.782900000000040 545.958309999999980
f: 1728 tv: 1 nM: 1
910.903199999999970 545.480649999999970
f: 1729 tv: 0 nM: 1
562.650759999999990 546.948489999999990
f: 1729 tv: 1 nM: 1
911.071900000000030 546.928099999999970
f: 1730 tv: 0 nM: 1
559.150020000000040 548.349979999999960
f: 1730 tv: 1 nM: 1
911.494140000000020 548.047059999999990
f: 1731 tv: 0 nM: 1
555.908320000000000 549.112489999999980
f: 1731 tv: 1 nM: 1
912.178649999999950 549.225220000000040
f: 1732 tv: 0 nM: 1
552.202940000000010 550.610900000000020
f: 1732 tv: 1 nM: 1
913.599669999999950 550.897159999999990
f: 1733 tv: 0 nM: 1
549.049260000000000 551.393919999999980
f: 1733 tv: 1 nM: 1
914.657960000000000 552.044490000000000
f: 1734 tv: 0 nM: 1
546.546140000000040 552.650020000000040
f: 1734 tv: 1 nM: 1
916.719119999999980 553.595699999999970
f: 1735 tv: 0 nM: 1
543.424260000000000 553.079529999999980
f: 1735 tv: 1 nM: 1
919.382140000000050 554.977719999999980
f: 1736 tv: 0 nM: 1
541.202210000000040 554.588259999999990
f: 1736 tv: 1 nM: 1
921.166690000000020 555.842769999999970
f: 1737 tv: 0 nM: 1
539.005490000000010 555.257320000000050
f: 1737 tv: 1 nM: 1
924.133609999999980 557.072080000000030
f: 1738 tv: 0 nM: 1
537.343319999999950 556.385560000000050
f: 1738 tv: 1 nM: 1
927.629209999999940 558.025269999999980
f: 1739 tv: 0 nM: 1
535.828309999999990 556.934999999999950
f: 1739 tv: 1 nM: 1
930.955990000000040 559.311339999999970
f: 1740 tv: 0 nM: 1
534.869140000000020 557.530210000000010
f: 1740 tv: 1 nM: 1
934.523010000000000 560.014339999999950
f: 1741 tv: 0 nM: 1
533.375430000000050 557.959529999999970
f: 1741 tv: 1 nM: 1
938.291929999999980 561.040340000000010
f: 1742 tv: 0 nM: 1
533.000000000000000 559.000000000000000
f: 1742 tv: 1 nM: 1
942.829770000000050 561.968079999999990
f: 1743 tv: 0 nM: 1
532.836670000000030 558.993290000000000
f: 1743 tv: 1 nM: 1
947.653929999999950 562.272579999999950
f: 1744 tv: 0 nM: 1
532.488830000000010 559.555730000000040
f: 1744 tv: 1 nM: 1
952.071839999999950 563.333309999999980
f: 1745 tv: 0 nM: 1
532.526730000000040 559.617920000000030
f: 1745 tv: 1 nM: 1
957.088319999999950 563.767939999999950
f: 1746 tv: 0 nM: 1
533.041929999999980 560.080630000000040
f: 1746 tv: 1 nM: 1
962.186100000000010 563.930539999999950
f: 1747 tv: 0 nM: 1
533.776790000000010 559.985109999999960
f: 1747 tv: 1 nM: 1
967.105099999999990 564.094600000000010
f: 1748 tv: 0 nM: 1
534.945860000000040 560.299380000000040
f: 1748 tv: 1 nM: 1
973.091980000000040 564.100590000000010
f: 1749 tv: 0 nM: 1
536.095950000000020 559.938970000000040
f: 1749 tv: 1 nM: 1
978.906070000000000 564.570799999999960
f: 1750 tv: 0 nM: 1
537.976990000000000 560.120670000000020
f: 1750 tv: 1 nM: 1
983.836729999999990 564.619929999999950
f: 1751 tv: 0 nM: 1
539.857790000000020 559.851810000000000
f: 1751 tv: 1 nM: 1
989.542109999999980 564.650819999999950
f: 1752 tv: 0 nM: 1
541.765440000000010 559.932130000000030
f: 1752 tv: 1 nM: 1
995.197750000000040 564.446350000000050
f: 1753 tv: 0 nM: 1
544.000000000000000 559.856319999999980
f: 1753 tv: 1 nM: 1
1000.129000000000000 564.658260000000040
f: 1754 tv: 0 nM: 1
546.790960000000040 559.658199999999970
f: 1754 tv: 1 nM: 1
1005.871500000000000 564.131350000000000
f: 1755 tv: 0 nM: 1
549.788329999999970 559.000000000000000
f: 1755 tv: 1 nM: 1
1010.662900000000000 563.991580000000000
f: 1756 tv: 0 nM: 1
552.925960000000030 558.656250000000000
f: 1756 tv: 1 nM: 1
1016.004100000000000 563.941280000000010
f: 1757 tv: 0 nM: 1
556.113650000000010 558.352300000000010
f: 1757 tv: 1 nM: 1
1021.147300000000000 563.822940000000020
f: 1758 tv: 0 nM: 1
559.533999999999990 558.181950000000030
f: 1758 tv: 1 nM: 1
1025.868700000000000 563.642640000000030
f: 1759 tv: 0 nM: 1
563.457520000000050 557.677670000000030
f: 1759 tv: 1 nM: 1
1030.566200000000000 563.034359999999990
f: 1760 tv: 0 nM: 1
567.225460000000000 557.542479999999950
f: 1760 tv: 1 nM: 1
1035.958100000000100 562.727719999999980
f: 1761 tv: 0 nM: 1
572.099730000000020 556.377200000000020
f: 1761 tv: 1 nM: 1
1040.206799999999900 562.206789999999960
f: 1762 tv: 0 nM: 1
575.358280000000040 556.253910000000020
f: 1762 tv: 1 nM: 1
1044.437500000000000 561.967409999999970
f: 1763 tv: 0 nM: 1
580.218020000000020 556.113399999999960
f: 1763 tv: 1 nM: 1
1049.016100000000100 561.800290000000020
f: 1764 tv: 0 nM: 1
584.551150000000010 555.814330000000040
f: 1764 tv: 1 nM: 1
1053.393399999999900 561.564449999999970
f: 1765 tv: 0 nM: 1
589.354680000000030 555.670290000000020
f: 1765 tv: 1 nM: 1
1057.076299999999900 561.034179999999990
f: 1766 tv: 0 nM: 1
594.220029999999950 555.498470000000000
f: 1766 tv: 1 nM: 1
1060.598900000000000 560.422490000000040
f: 1767 tv: 0 nM: 1
599.357669999999980 555.079830000000020
f: 1767 tv: 1 nM: 1
1064.156600000000000 560.564449999999970
f: 1768 tv: 0 nM: 1
604.778199999999970 554.926019999999990
f: 1768 tv: 1 nM: 1
1067.819900000000000 560.241940000000000
f: 1769 tv: 0 nM: 1
609.484439999999950 554.935970000000000
f: 1769 tv: 1 nM: 1
1070.645000000000000 560.137330000000020
f: 1770 tv: 0 nM: 1
615.232420000000050 554.688970000000040
f: 1770 tv: 1 nM: 1
1073.700800000000100 560.129760000000030
f: 1771 tv: 0 nM: 1
619.641660000000000 554.547789999999960
f: 1771 tv: 1 nM: 1
1076.373700000000100 560.162109999999980
f: 1772 tv: 0 nM: 1
625.269350000000030 554.395139999999970
f: 1772 tv: 1 nM: 1
1079.542600000000000 560.000000000000000
f: 1773 tv: 0 nM: 1
629.700680000000030 554.394649999999960
f: 1773 tv: 1 nM: 1
1081.687500000000000 560.135859999999980
f: 1774 tv: 0 nM: 1
635.150020000000040 554.864259999999940
f: 1774 tv: 1 nM: 1
1083.672600000000100 559.904720000000000
f: 1775 tv: 0 nM: 1
640.707210000000030 554.546200000000000
f: 1775 tv: 1 nM: 1
1085.832400000000000 559.951720000000020
f: 1776 tv: 0 nM: 1
645.510009999999970 554.505000000000000
f: 1776 tv: 1 nM: 1
1087.783899999999900 559.891240000000040
f: 1777 tv: 0 nM: 1
650.525880000000030 554.805179999999950
f: 1777 tv: 1 nM: 1
1089.176800000000000 559.924499999999970
f: 1778 tv: 0 nM: 1
654.636049999999950 554.623410000000040
f: 1778 tv: 1 nM: 1
1090.346100000000000 560.009890000000040
f: 1779 tv: 0 nM: 1
658.936100000000010 554.196469999999980
f: 1779 tv: 1 nM: 1
1091.859500000000000 559.859559999999990
f: 1780 tv: 0 nM: 1
662.625729999999980 554.104550000000020
f: 1780 tv: 1 nM: 1
1092.199699999999900 559.694150000000040
f: 1781 tv: 0 nM: 1
666.745120000000040 554.081729999999990
f: 1781 tv: 1 nM: 1
1092.677700000000000 559.563229999999980
f: 1782 tv: 0 nM: 1
670.600649999999970 554.068670000000000
f: 1782 tv: 1 nM: 1
1093.720200000000000 559.333309999999980
f: 1783 tv: 0 nM: 1
673.405089999999970 554.006350000000000
f: 1783 tv: 1 nM: 1
1093.641599999999900 559.298220000000010
f: 1784 tv: 0 nM: 1
676.513609999999970 553.995480000000040
f: 1784 tv: 1 nM: 1
1093.657800000000000 559.035949999999960
f: 1785 tv: 0 nM: 1
678.958070000000020 553.919369999999960
f: 1785 tv: 1 nM: 1
1093.093900000000100 559.068239999999950
f: 1786 tv: 0 nM: 1
681.143800000000060 553.781070000000000
f: 1786 tv: 1 nM: 1
1092.519399999999900 558.903199999999970
f: 1787 tv: 0 nM: 1
683.041380000000000 553.859860000000030
f: 1787 tv: 1 nM: 1
1092.081700000000000 558.647029999999970
f: 1788 tv: 0 nM: 1
684.542180000000030 553.849429999999980
f: 1788 tv: 1 nM: 1
1091.058199999999900 558.784239999999950
f: 1789 tv: 0 nM: 1
685.925600000000030 553.961300000000050
f: 1789 tv: 1 nM: 1
1089.842799999999900 558.833309999999980
f: 1790 tv: 0 nM: 1
686.852300000000010 553.832760000000010
f: 1790 tv: 1 nM: 1
1088.410800000000100 558.868529999999960
f: 1791 tv: 0 nM: 1
687.084960000000020 554.000000000000000
f: 1791 tv: 1 nM: 1
1086.928100000000100 558.928099999999970
f: 1792 tv: 0 nM: 1
687.678099999999970 554.471859999999990
f: 1792 tv: 1 nM: 1
1085.008700000000100 558.847779999999940
f: 1793 tv: 0 nM: 1
687.670470000000020 554.839290000000010
f: 1793 tv: 1 nM: 1
1083.000000000000000 559.000000000000000
f: 1794 tv: 0 nM: 1
687.545589999999950 554.761840000000010
f: 1794 tv: 1 nM: 1
1080.854100000000000 558.986080000000020
f: 1795 tv: 0 nM: 1
687.000000000000000 555.000000000000000
f: 1795 tv: 1 nM: 1
1078.612800000000100 559.237849999999980
f: 1796 tv: 0 nM: 1
686.196779999999990 555.025819999999950
f: 1796 tv: 1 nM: 1
1075.886500000000100 559.218750000000000
f: 1797 tv: 0 nM: 1
685.184139999999960 555.403689999999980
f: 1797 tv: 1 nM: 1
1073.013799999999900 559.710330000000000
f: 1798 tv: 0 nM: 1
683.886290000000030 556.516719999999960
f: 1798 tv: 1 nM: 1
1069.930400000000000 560.000000000000000
f: 1799 tv: 0 nM: 1
682.838619999999990 556.661380000000010
f: 1799 tv: 1 nM: 1
1066.991800000000000 560.113460000000030
f: 1800 tv: 0 nM: 1
681.173099999999980 556.826900000000020
f: 1800 tv: 1 nM: 1
1063.411599999999900 560.768680000000020
f: 1801 tv: 0 nM: 1
679.583859999999960 556.807559999999970
f: 1801 tv: 1 nM: 1
1059.972800000000000 560.744869999999990
f: 1802 tv: 0 nM: 1
677.570500000000040 557.030210000000010
f: 1802 tv: 1 nM: 1
1056.742700000000000 561.005490000000010
f: 1803 tv: 0 nM: 1
675.511960000000040 557.599000000000050
f: 1803 tv: 1 nM: 1
1052.925999999999900 561.059880000000020
f: 1804 tv: 0 nM: 1
674.154599999999960 557.805910000000040
f: 1804 tv: 1 nM: 1
1049.106100000000000 561.329160000000000
f: 1805 tv: 0 nM: 1
671.827880000000050 558.646730000000050
f: 1805 tv: 1 nM: 1
1045.146199999999900 561.772100000000020
f: 1806 tv: 0 nM: 1
670.087400000000000 558.884639999999990
f: 1806 tv: 1 nM: 1
1041.154500000000100 562.119810000000030
f: 1807 tv: 0 nM: 1
667.730230000000010 559.010800000000020
f: 1807 tv: 1 nM: 1
1037.118700000000000 562.589420000000020
f: 1808 tv: 0 nM: 1
665.822689999999970 559.099299999999970
f: 1808 tv: 1 nM: 1
1033.047100000000000 562.771730000000050
f: 1809 tv: 0 nM: 1
663.354490000000060 559.186580000000050
f: 1809 tv: 1 nM: 1
1028.661100000000000 563.038879999999950
f: 1810 tv: 0 nM: 1
661.640260000000010 559.449650000000020
f: 1810 tv: 1 nM: 1
1023.977100000000000 562.832760000000010
f: 1811 tv: 0 nM: 1
659.755800000000020 559.720950000000020
f: 1811 tv: 1 nM: 1
1019.583300000000000 563.034120000000030
f: 1812 tv: 0 nM: 1
658.292910000000010 559.333980000000000
f: 1812 tv: 1 nM: 1
1015.250000000000000 562.847719999999980
f: 1813 tv: 0 nM: 1
656.713989999999970 559.827149999999960
f: 1813 tv: 1 nM: 1
1011.168500000000000 562.690740000000010
f: 1814 tv: 0 nM: 1
654.913210000000050 559.929750000000010
f: 1814 tv: 1 nM: 1
1006.716400000000000 562.548520000000050
f: 1815 tv: 0 nM: 1
653.000000000000000 559.861819999999970
f: 1815 tv: 1 nM: 1
1002.377000000000000 562.492070000000010
f: 1816 tv: 0 nM: 1
651.277159999999980 559.323669999999990
f: 1816 tv: 1 nM: 1
997.529540000000000 561.814330000000040
f: 1817 tv: 0 nM: 1
650.070249999999990 558.913210000000050
f: 1817 tv: 1 nM: 1
993.228089999999950 561.228089999999950
f: 1818 tv: 0 nM: 1
648.922789999999960 558.852970000000030
f: 1818 tv: 1 nM: 1
989.206540000000020 561.000000000000000
f: 1819 tv: 0 nM: 1
647.448489999999990 558.551510000000010
f: 1819 tv: 1 nM: 1
985.000000000000000 560.690309999999950
f: 1820 tv: 0 nM: 1
647.086789999999950 557.929750000000010
f: 1820 tv: 1 nM: 1
980.910279999999940 560.318729999999960
f: 1821 tv: 0 nM: 1
646.611080000000020 557.164729999999960
f: 1821 tv: 1 nM: 1
976.670290000000020 559.000000000000000
f: 1822 tv: 0 nM: 1
645.234990000000040 556.765009999999960
f: 1822 tv: 1 nM: 1
972.922789999999960 558.742679999999950
f: 1823 tv: 0 nM: 1
645.000000000000000 556.000000000000000
f: 1823 tv: 1 nM: 1
969.068179999999980 557.861570000000030
f: 1824 tv: 0 nM: 1
645.202760000000010 555.446839999999950
f: 1824 tv: 1 nM: 1
965.184079999999990 556.959290000000010
f: 1825 tv: 0 nM: 1
644.802000000000020 554.666020000000000
f: 1825 tv: 1 nM: 1
961.537839999999960 556.037839999999960
f: 1826 tv: 0 nM: 1
645.089720000000060 553.944460000000050
f: 1826 tv: 1 nM: 1
958.241940000000000 555.060489999999960
f: 1827 tv: 0 nM: 1
645.289059999999950 552.902339999999980
f: 1827 tv: 1 nM: 1
955.086789999999950 553.929750000000010
f: 1828 tv: 0 nM: 1
646.000000000000000 551.745180000000000
f: 1828 tv: 1 nM: 1
952.638919999999980 552.579349999999980
f: 1829 tv: 0 nM: 1
646.901610000000010 550.750000000000000
f: 1829 tv: 1 nM: 1
949.379029999999940 551.375000000000000
f: 1830 tv: 0 nM: 1
647.919800000000010 549.830199999999990
f: 1830 tv: 1 nM: 1
947.000000000000000 550.000000000000000
f: 1831 tv: 0 nM: 1
649.254270000000020 548.356810000000000
f: 1831 tv: 1 nM: 1
944.969969999999990 548.682009999999990
f: 1832 tv: 0 nM: 1
650.302059999999980 547.520809999999980
f: 1832 tv: 1 nM: 1
943.410889999999990 547.567379999999960
f: 1833 tv: 0 nM: 1
651.953859999999960 545.788819999999990
f: 1833 tv: 1 nM: 1
942.270260000000010 545.977480000000010
f: 1834 tv: 0 nM: 1
654.000000000000000 544.279909999999970
f: 1834 tv: 1 nM: 1
940.906370000000040 544.078740000000040
f: 1835 tv: 0 nM: 1
656.000000000000000 543.745180000000000
f: 1835 tv: 1 nM: 1
939.976199999999950 543.186159999999970
f: 1836 tv: 0 nM: 1
658.648620000000050 542.040529999999990
f: 1836 tv: 1 nM: 1
939.256290000000040 541.794130000000000
f: 1837 tv: 0 nM: 1
661.058099999999970 540.962099999999960
f: 1837 tv: 1 nM: 1
939.278749999999950 539.960199999999990
f: 1838 tv: 0 nM: 1
664.034179999999990 539.681580000000050
f: 1838 tv: 1 nM: 1
939.543639999999980 538.944460000000050
f: 1839 tv: 0 nM: 1
666.455259999999950 537.923710000000030
f: 1839 tv: 1 nM: 1
939.964290000000010 537.873780000000010
f: 1840 tv: 0 nM: 1
669.790830000000030 537.576540000000020
f: 1840 tv: 1 nM: 1
940.721009999999980 536.216490000000020
f: 1841 tv: 0 nM: 1
672.807500000000000 536.027529999999960
f: 1841 tv: 1 nM: 1
942.063719999999990 535.656860000000050
f: 1842 tv: 0 nM: 1
676.099979999999960 534.835270000000040
f: 1842 tv: 1 nM: 1
943.217099999999960 533.861819999999970
f: 1843 tv: 0 nM: 1
680.028320000000010 533.796389999999970
f: 1843 tv: 1 nM: 1
944.913879999999950 532.754209999999940
f: 1844 tv: 0 nM: 1
683.842279999999960 532.877989999999950
f: 1844 tv: 1 nM: 1
947.127259999999980 531.801330000000010
f: 1845 tv: 0 nM: 1
686.794430000000030 531.661129999999960
f: 1845 tv: 1 nM: 1
949.765629999999990 530.442689999999970
f: 1846 tv: 0 nM: 1
690.432130000000030 531.166690000000020
f: 1846 tv: 1 nM: 1
952.211180000000010 529.953859999999960
f: 1847 tv: 0 nM: 1
694.949100000000040 529.898190000000000
f: 1847 tv: 1 nM: 1
955.388310000000050 528.294430000000030
f: 1848 tv: 0 nM: 1
698.432130000000030 528.944460000000050
f: 1848 tv: 1 nM: 1
958.297360000000030 528.039490000000000
f: 1849 tv: 0 nM: 1
703.108280000000040 528.221679999999990
f: 1849 tv: 1 nM: 1
961.907900000000040 527.592099999999960
f: 1850 tv: 0 nM: 1
707.168580000000020 527.726750000000040
f: 1850 tv: 1 nM: 1
965.646790000000010 526.100890000000050
f: 1851 tv: 0 nM: 1
711.873529999999960 526.585270000000040
f: 1851 tv: 1 nM: 1
969.669009999999960 525.849550000000020
f: 1852 tv: 0 nM: 1
716.203610000000030 525.796389999999970
f: 1852 tv: 1 nM: 1
973.974000000000050 525.080929999999970
f: 1853 tv: 0 nM: 1
721.378299999999970 524.917789999999970
f: 1853 tv: 1 nM: 1
977.934999999999950 524.255000000000000
f: 1854 tv: 0 nM: 1
725.932310000000030 524.088560000000030
f: 1854 tv: 1 nM: 1
983.000000000000000 524.000000000000000
f: 1855 tv: 0 nM: 1
730.694150000000040 523.679629999999970
f: 1855 tv: 1 nM: 1
987.997380000000020 523.444759999999970
f: 1856 tv: 0 nM: 1
735.310610000000000 522.833309999999980
f: 1856 tv: 1 nM: 1
992.806640000000020 523.080019999999990
f: 1857 tv: 0 nM: 1
740.917730000000010 522.107610000000020
f: 1857 tv: 1 nM: 1
998.203129999999990 522.265629999999990
f: 1858 tv: 0 nM: 1
745.454830000000020 521.599429999999980
f: 1858 tv: 1 nM: 1
1003.938500000000000 522.069820000000050
f: 1859 tv: 0 nM: 1
751.055539999999950 521.567869999999970
f: 1859 tv: 1 nM: 1
1009.240200000000000 521.681820000000020
f: 1860 tv: 0 nM: 1
756.683530000000020 520.202509999999960
f: 1860 tv: 1 nM: 1
1015.513600000000000 521.258180000000040
f: 1861 tv: 0 nM: 1
761.078309999999990 520.102420000000050
f: 1861 tv: 1 nM: 1
1021.052800000000000 520.947210000000040
f: 1862 tv: 0 nM: 1
766.297360000000030 519.744749999999950
f: 1862 tv: 1 nM: 1
1027.057000000000000 520.322750000000040
f: 1863 tv: 0 nM: 1
771.766110000000030 518.352170000000000
f: 1863 tv: 1 nM: 1
1033.000000000000000 520.000000000000000
f: 1864 tv: 0 nM: 1
776.877989999999950 518.157720000000040
f: 1864 tv: 1 nM: 1
1038.973999999999900 519.681820000000020
f: 1865 tv: 0 nM: 1
781.069340000000010 517.945069999999990
f: 1865 tv: 1 nM: 1
1044.745600000000000 520.072270000000000
f: 1866 tv: 0 nM: 1
786.276430000000000 516.800479999999990
f: 1866 tv: 1 nM: 1
1050.566700000000100 518.833309999999980
f: 1867 tv: 0 nM: 1
791.215270000000030 516.243039999999950
f: 1867 tv: 1 nM: 1
1056.811600000000000 518.538940000000030
f: 1868 tv: 0 nM: 1
796.118410000000040 515.881589999999960
f: 1868 tv: 1 nM: 1
1063.103100000000000 518.378109999999990
f: 1869 tv: 0 nM: 1
800.349489999999950 514.936889999999950
f: 1869 tv: 1 nM: 1
1068.212399999999900 517.991940000000000
f: 1870 tv: 0 nM: 1
804.426019999999990 514.349489999999950
f: 1870 tv: 1 nM: 1
1073.892800000000100 517.689570000000000
f: 1871 tv: 0 nM: 1
808.799499999999970 513.879209999999940
f: 1871 tv: 1 nM: 1
1078.954199999999900 517.734739999999990
f: 1872 tv: 0 nM: 1
812.140689999999950 513.716059999999970
f: 1872 tv: 1 nM: 1
1084.681200000000000 516.247439999999980
f: 1873 tv: 0 nM: 1
816.046140000000040 512.211180000000010
f: 1873 tv: 1 nM: 1
1089.160500000000000 516.000000000000000
f: 1874 tv: 0 nM: 1
819.182620000000040 512.000000000000000
f: 1874 tv: 1 nM: 1
1094.029500000000100 515.809139999999960
f: 1875 tv: 0 nM: 1
821.936580000000050 511.631710000000000
f: 1875 tv: 1 nM: 1
1098.543500000000000 515.652159999999980
f: 1876 tv: 0 nM: 1
825.019229999999990 510.391020000000030
f: 1876 tv: 1 nM: 1
1102.845300000000000 515.355649999999970
f: 1877 tv: 0 nM: 1
827.217099999999960 510.041659999999980
f: 1877 tv: 1 nM: 1
1107.370100000000100 514.301450000000050
f: 1878 tv: 0 nM: 1
829.438049999999980 509.884950000000000
f: 1878 tv: 1 nM: 1
1111.915000000000000 514.085019999999990
f: 1879 tv: 0 nM: 1
831.327210000000040 509.286589999999990
f: 1879 tv: 1 nM: 1
1114.804200000000000 514.030639999999950
f: 1880 tv: 0 nM: 1
833.132809999999950 509.132810000000010
f: 1880 tv: 1 nM: 1
1118.000000000000000 514.000000000000000
f: 1881 tv: 0 nM: 1
834.000000000000000 509.000000000000000
f: 1881 tv: 1 nM: 1
1121.261500000000100 513.899109999999950
f: 1882 tv: 0 nM: 1
835.000000000000000 509.000000000000000
f: 1882 tv: 1 nM: 1
1124.079099999999900 513.993039999999950
f: 1883 tv: 0 nM: 1
835.659120000000030 508.861569999999970
f: 1883 tv: 1 nM: 1
1126.299600000000100 514.111390000000030
f: 1884 tv: 0 nM: 1
836.095640000000000 509.182619999999990
f: 1884 tv: 1 nM: 1
1129.150500000000000 514.381960000000050
f: 1885 tv: 0 nM: 1
835.618830000000000 509.401639999999990
f: 1885 tv: 1 nM: 1
1130.897099999999900 514.594540000000050
f: 1886 tv: 0 nM: 1
835.159670000000010 510.000000000000000
f: 1886 tv: 1 nM: 1
1133.058600000000100 515.720699999999970
f: 1887 tv: 0 nM: 1
834.870180000000000 510.808139999999980
f: 1887 tv: 1 nM: 1
1134.081799999999900 516.081729999999990
f: 1888 tv: 0 nM: 1
833.646849999999970 511.166659999999980
f: 1888 tv: 1 nM: 1
1135.506500000000000 517.110840000000050
f: 1889 tv: 0 nM: 1
832.535279999999940 512.159729999999970
f: 1889 tv: 1 nM: 1
1136.429599999999900 517.802249999999960
f: 1890 tv: 0 nM: 1
830.818179999999980 513.208309999999980
f: 1890 tv: 1 nM: 1
1137.103100000000000 518.503969999999980
f: 1891 tv: 0 nM: 1
828.778440000000050 514.404480000000040
f: 1891 tv: 1 nM: 1
1137.182600000000100 520.000000000000000
f: 1892 tv: 0 nM: 1
826.603820000000040 515.407720000000040
f: 1892 tv: 1 nM: 1
1137.705300000000100 520.861629999999990
f: 1893 tv: 0 nM: 1
823.453129999999990 516.871089999999980
f: 1893 tv: 1 nM: 1
1137.873800000000100 521.964290000000010
f: 1894 tv: 0 nM: 1
821.000000000000000 518.000000000000000
f: 1894 tv: 1 nM: 1
1137.269399999999900 523.756470000000040
f: 1895 tv: 0 nM: 1
817.416690000000020 519.404779999999960
f: 1895 tv: 1 nM: 1
1137.012500000000000 525.041690000000020
f: 1896 tv: 0 nM: 1
814.000000000000000 521.000000000000000
f: 1896 tv: 1 nM: 1
1136.126199999999900 525.964290000000010
f: 1897 tv: 0 nM: 1
810.546879999999990 522.800780000000030
f: 1897 tv: 1 nM: 1
1134.927400000000000 527.927370000000000
f: 1898 tv: 0 nM: 1
806.018490000000040 524.087949999999980
f: 1898 tv: 1 nM: 1
1133.807399999999900 529.106570000000030
f: 1899 tv: 0 nM: 1
801.961549999999990 525.529909999999970
f: 1899 tv: 1 nM: 1
1132.782099999999900 530.186709999999950
f: 1900 tv: 0 nM: 1
797.424260000000000 527.079529999999980
f: 1900 tv: 1 nM: 1
1131.000000000000000 532.000000000000000
f: 1901 tv: 0 nM: 1
792.948430000000030 529.019840000000040
f: 1901 tv: 1 nM: 1
1129.165299999999900 533.727300000000010
f: 1902 tv: 0 nM: 1
788.346859999999990 530.229739999999990
f: 1902 tv: 1 nM: 1
1127.570300000000100 534.964839999999980
f: 1903 tv: 0 nM: 1
783.092899999999990 531.845149999999990
f: 1903 tv: 1 nM: 1
1125.315700000000100 536.112300000000000
f: 1904 tv: 0 nM: 1
778.580630000000040 533.165340000000010
f: 1904 tv: 1 nM: 1
1123.484899999999900 537.920290000000020
f: 1905 tv: 0 nM: 1
772.812260000000040 535.007449999999950
f: 1905 tv: 1 nM: 1
1121.523400000000000 539.082030000000030
f: 1906 tv: 0 nM: 1
768.082580000000010 536.533509999999980
f: 1906 tv: 1 nM: 1
1120.424600000000100 540.611080000000020
f: 1907 tv: 0 nM: 1
762.269710000000030 537.217099999999960
f: 1907 tv: 1 nM: 1
1118.407300000000100 541.959039999999960
f: 1908 tv: 0 nM: 1
757.219910000000030 538.907900000000040
f: 1908 tv: 1 nM: 1
1116.689500000000000 542.920470000000020
f: 1909 tv: 0 nM: 1
752.000000000000000 540.647029999999970
f: 1909 tv: 1 nM: 1
1114.614300000000000 544.687260000000040
f: 1910 tv: 0 nM: 1
747.005490000000010 541.257320000000050
f: 1910 tv: 1 nM: 1
1112.913200000000000 545.929750000000010
f: 1911 tv: 0 nM: 1
741.673520000000050 543.065309999999950
f: 1911 tv: 1 nM: 1
1110.973000000000000 547.041380000000000
f: 1912 tv: 0 nM: 1
736.923890000000030 544.909419999999950
f: 1912 tv: 1 nM: 1
1109.796300000000000 548.741449999999990
f: 1913 tv: 0 nM: 1
731.843079999999990 546.108640000000040
f: 1913 tv: 1 nM: 1
1109.000000000000000 550.376890000000000
f: 1914 tv: 0 nM: 1
727.349979999999960 547.230770000000010
f: 1914 tv: 1 nM: 1
1108.265599999999900 551.189210000000000
f: 1915 tv: 0 nM: 1
723.367550000000050 548.900629999999980
f: 1915 tv: 1 nM: 1
1107.250000000000000 552.966310000000020
f: 1916 tv: 0 nM: 1
718.781799999999980 550.663639999999990
f: 1916 tv: 1 nM: 1
1107.192500000000100 554.699650000000020
f: 1917 tv: 0 nM: 1
714.505130000000010 551.361329999999950
f: 1917 tv: 1 nM: 1
1107.493199999999900 556.524109999999950
f: 1918 tv: 0 nM: 1
710.792239999999990 553.059880000000020
f: 1918 tv: 1 nM: 1
1108.133300000000000 557.382569999999990
f: 1919 tv: 0 nM: 1
707.000000000000000 554.868039999999950
f: 1919 tv: 1 nM: 1
1108.416099999999900 559.192440000000030
f: 1920 tv: 0 nM: 1
703.392879999999990 555.961180000000010
f: 1920 tv: 1 nM: 1
1109.071899999999900 560.928099999999970
f: 1921 tv: 0 nM: 1
699.754879999999960 557.143800000000060
f: 1921 tv: 1 nM: 1
1110.266200000000000 562.461059999999970
f: 1922 tv: 0 nM: 1
696.854190000000020 558.868039999999950
f: 1922 tv: 1 nM: 1
1111.933199999999900 563.492250000000010
f: 1923 tv: 0 nM: 1
694.009459999999990 560.111999999999970
f: 1923 tv: 1 nM: 1
1113.625700000000100 565.000000000000000
f: 1924 tv: 0 nM: 1
690.859439999999950 561.445680000000040
f: 1924 tv: 1 nM: 1
1115.666099999999900 566.779540000000000
f: 1925 tv: 0 nM: 1
688.418699999999940 562.234680000000030
f: 1925 tv: 1 nM: 1
1118.000000000000000 568.000000000000000
f: 1926 tv: 0 nM: 1
686.143310000000040 563.807919999999970
f: 1926 tv: 1 nM: 1
1120.458599999999900 569.028689999999980
f: 1927 tv: 0 nM: 1
683.928769999999990 564.283509999999980
f: 1927 tv: 1 nM: 1
1123.538700000000100 569.973209999999990
f: 1928 tv: 0 nM: 1
682.279779999999960 565.255980000000020
f: 1928 tv: 1 nM: 1
1126.433100000000000 571.066900000000030
f: 1929 tv: 0 nM: 1
680.708800000000000 565.797059999999990
f: 1929 tv: 1 nM: 1
1130.000000000000000 572.000000000000000
f: 1930 tv: 0 nM: 1
679.928949999999990 566.332400000000010
f: 1930 tv: 1 nM: 1
1133.818600000000100 572.964969999999990
f: 1931 tv: 0 nM: 1
679.150570000000020 566.951779999999990
f: 1931 tv: 1 nM: 1
1137.702399999999900 573.247010000000050
f: 1932 tv: 0 nM: 1
678.213499999999950 567.536500000000050
f: 1932 tv: 1 nM: 1
1141.929000000000100 573.809629999999970
f: 1933 tv: 0 nM: 1
678.164800000000010 567.590879999999970
f: 1933 tv: 1 nM: 1
1146.000000000000000 574.235959999999980
f: 1934 tv: 0 nM: 1
678.210019999999990 567.590029999999960
f: 1934 tv: 1 nM: 1
1150.393700000000100 574.417659999999960
f: 1935 tv: 0 nM: 1
679.066590000000020 567.634519999999950
f: 1935 tv: 1 nM: 1
1155.004600000000000 574.260800000000020
f: 1936 tv: 0 nM: 1
679.939939999999980 567.599180000000050
f: 1936 tv: 1 nM: 1
1159.856299999999900 574.304629999999970
f: 1937 tv: 0 nM: 1
681.055539999999950 566.739870000000000
f: 1937 tv: 1 nM: 1
1164.290000000000000 574.255739999999950
f: 1938 tv: 0 nM: 1
682.290769999999950 566.114140000000020
f: 1938 tv: 1 nM: 1
1169.735600000000000 573.959780000000020
f: 1939 tv: 0 nM: 1
684.088439999999990 565.911560000000010
f: 1939 tv: 1 nM: 1
1174.892200000000000 573.945309999999950
f: 1940 tv: 0 nM: 1
686.192199999999960 564.816900000000030
f: 1940 tv: 1 nM: 1
1179.854599999999900 573.369199999999980
f: 1941 tv: 0 nM: 1
688.906070000000000 564.063480000000030
f: 1941 tv: 1 nM: 1
1185.381699999999900 572.103269999999950
f: 1942 tv: 0 nM: 1
691.743590000000040 563.148739999999980
f: 1942 tv: 1 nM: 1
1190.110200000000100 571.841609999999950
f: 1943 tv: 0 nM: 1
694.779180000000000 562.225890000000050
f: 1943 tv: 1 nM: 1
1195.583400000000000 570.942810000000010
f: 1944 tv: 0 nM: 1
698.434330000000050 561.755070000000050
f: 1944 tv: 1 nM: 1
1201.023400000000000 569.982790000000020
f: 1945 tv: 0 nM: 1
702.264400000000020 560.259149999999980
f: 1945 tv: 1 nM: 1
1206.709499999999900 569.153630000000020
f: 1946 tv: 0 nM: 1
706.136840000000010 559.052249999999960
f: 1946 tv: 1 nM: 1
1211.723000000000000 568.188899999999990
f: 1947 tv: 0 nM: 1
710.585510000000000 558.056580000000050
f: 1947 tv: 1 nM: 1
1217.467000000000100 566.853759999999970
f: 1948 tv: 0 nM: 1
715.858399999999960 556.695129999999950
f: 1948 tv: 1 nM: 1
1223.064500000000000 566.180970000000000
f: 1949 tv: 0 nM: 1
720.132870000000030 555.477660000000010
f: 1949 tv: 1 nM: 1
1228.687500000000000 564.456239999999980
f: 1950 tv: 0 nM: 1
725.778810000000020 553.990850000000020
f: 1950 tv: 1 nM: 1
1234.206700000000000 564.073729999999950
f: 1951 tv: 0 nM: 1
731.202509999999960 552.825010000000020
f: 1951 tv: 1 nM: 1
1239.256699999999900 562.663639999999990
f: 1952 tv: 0 nM: 1
736.759639999999990 552.074579999999970
f: 1952 tv: 1 nM: 1
1244.890599999999900 561.933229999999980
f: 1953 tv: 0 nM: 1
742.497439999999980 550.598449999999960
f: 1953 tv: 1 nM: 1
1250.824800000000100 560.394900000000010
f: 1954 tv: 0 nM: 1
749.344540000000050 549.667910000000010
f: 1954 tv: 1 nM: 1
1256.211299999999900 559.893680000000020
f: 1955 tv: 0 nM: 1
755.379580000000030 547.743470000000000
f: 1955 tv: 1 nM: 1
1261.012300000000100 558.379639999999990
f: 1956 tv: 0 nM: 1
761.722779999999940 546.779720000000000
f: 1956 tv: 1 nM: 1
1266.437500000000000 557.895809999999980
f: 1957 tv: 0 nM: 1
768.263310000000050 545.704770000000050
f: 1957 tv: 1 nM: 1
1271.504500000000000 556.256840000000010
f: 1958 tv: 0 nM: 1
774.927670000000030 544.525819999999950
f: 1958 tv: 1 nM: 1
1276.333400000000000 556.000000000000000
f: 1959 tv: 0 nM: 1
782.201419999999980 543.609739999999990
f: 1959 tv: 1 nM: 1
1281.192500000000100 555.350950000000010
f: 1960 tv: 0 nM: 1
789.356810000000000 542.223629999999960
f: 1960 tv: 1 nM: 1
1285.090899999999900 554.151489999999970
f: 1961 tv: 0 nM: 1
795.998659999999970 541.715450000000030
f: 1961 tv: 1 nM: 1
1289.178200000000100 553.577270000000000
f: 1962 tv: 0 nM: 1
802.930849999999960 540.050420000000030
f: 1962 tv: 1 nM: 1
1293.507400000000000 552.127259999999980
f: 1963 tv: 0 nM: 1
809.020809999999980 539.407720000000040
f: 1963 tv: 1 nM: 1
1296.368999999999900 551.666690000000020
f: 1964 tv: 0 nM: 1
815.852170000000000 538.180119999999990
f: 1964 tv: 1 nM: 1
1299.981000000000000 550.454650000000020
f: 1965 tv: 0 nM: 1
822.646060000000030 537.351499999999990
f: 1965 tv: 1 nM: 1
1302.462199999999900 549.973820000000050
f: 1966 tv: 0 nM: 1
829.070069999999990 536.061829999999990
f: 1966 tv: 1 nM: 1
1304.431300000000000 549.156250000000000
f: 1967 tv: 0 nM: 1
835.000000000000000 535.166690000000020
f: 1967 tv: 1 nM: 1
1306.505900000000100 548.152950000000030
f: 1968 tv: 0 nM: 1
840.540529999999990 534.104739999999990
f: 1968 tv: 1 nM: 1
1308.374299999999900 547.000000000000000
f: 1969 tv: 0 nM: 1
846.321410000000010 533.620850000000020
f: 1969 tv: 1 nM: 1
1309.826000000000000 546.589169999999970
f: 1970 tv: 0 nM: 1
851.233520000000000 532.149720000000000
f: 1970 tv: 1 nM: 1
1310.672900000000000 545.907410000000030
f: 1971 tv: 0 nM: 1
856.319460000000050 531.955569999999970
f: 1971 tv: 1 nM: 1
1311.319300000000100 544.819340000000010
f: 1972 tv: 0 nM: 1
861.043819999999980 530.277950000000030
f: 1972 tv: 1 nM: 1
1311.504600000000000 543.970519999999960
f: 1973 tv: 0 nM: 1
865.716490000000020 529.833800000000000
f: 1973 tv: 1 nM: 1
1311.000000000000000 543.000000000000000
f: 1974 tv: 0 nM: 1
869.095699999999970 529.032839999999960
f: 1974 tv: 1 nM: 1
1310.831100000000100 542.804870000000050
f: 1975 tv: 0 nM: 1
872.631530000000000 528.018800000000060
f: 1975 tv: 1 nM: 1
1309.779700000000000 541.582210000000030
f: 1976 tv: 0 nM: 1
876.000000000000000 527.565429999999990
f: 1976 tv: 1 nM: 1
1309.000000000000000 541.000000000000000
f: 1977 tv: 0 nM: 1
878.164859999999980 526.786500000000050
f: 1977 tv: 1 nM: 1
1307.169400000000000 540.333859999999960
f: 1978 tv: 0 nM: 1
881.563899999999990 526.105530000000040
f: 1978 tv: 1 nM: 1
1305.184299999999900 539.257320000000050
f: 1979 tv: 0 nM: 1
883.075129999999940 525.966310000000020
f: 1979 tv: 1 nM: 1
1303.000000000000000 539.000000000000000
f: 1980 tv: 0 nM: 1
884.162600000000000 525.722660000000020
f: 1980 tv: 1 nM: 1
1300.925000000000000 538.721440000000030
f: 1981 tv: 0 nM: 1
885.942379999999960 525.000000000000000
f: 1981 tv: 1 nM: 1
1298.481800000000000 537.850339999999960
f: 1982 tv: 0 nM: 1
886.323430000000030 524.238709999999970
f: 1982 tv: 1 nM: 1
1295.141400000000000 537.228269999999950
f: 1983 tv: 0 nM: 1
887.371520000000030 524.282100000000010
f: 1983 tv: 1 nM: 1
1291.550400000000100 536.780579999999990
f: 1984 tv: 0 nM: 1
887.563899999999990 524.033320000000000
f: 1984 tv: 1 nM: 1
1288.675900000000000 536.675899999999960
f: 1985 tv: 0 nM: 1
887.488770000000050 524.008420000000000
f: 1985 tv: 1 nM: 1
1284.611100000000100 536.337279999999960
f: 1986 tv: 0 nM: 1
886.884149999999980 523.940669999999950
f: 1986 tv: 1 nM: 1
1280.742199999999900 535.462580000000000
f: 1987 tv: 0 nM: 1
886.323430000000030 523.902529999999960
f: 1987 tv: 1 nM: 1
1276.092400000000000 535.352970000000030
f: 1988 tv: 0 nM: 1
885.657529999999950 523.790470000000030
f: 1988 tv: 1 nM: 1
1272.092400000000000 535.352970000000030
f: 1989 tv: 0 nM: 1
884.218020000000020 523.962220000000000
f: 1989 tv: 1 nM: 1
1267.583400000000000 535.214290000000010
f: 1990 tv: 0 nM: 1
883.070069999999990 524.159239999999950
f: 1990 tv: 1 nM: 1
1263.282800000000000 535.258180000000040
f: 1991 tv: 0 nM: 1
881.852970000000030 524.147029999999970
f: 1991 tv: 1 nM: 1
1258.916600000000000 535.115050000000000
f: 1992 tv: 0 nM: 1
879.807919999999970 524.665589999999950
f: 1992 tv: 1 nM: 1
1253.523400000000000 535.082030000000030
f: 1993 tv: 0 nM: 1
877.864500000000020 524.719360000000050
f: 1993 tv: 1 nM: 1
1248.266800000000100 535.080690000000000
f: 1994 tv: 0 nM: 1
876.188290000000050 524.950929999999970
f: 1994 tv: 1 nM: 1
1243.496000000000100 535.031740000000010
f: 1995 tv: 0 nM: 1
873.832760000000010 525.245120000000040
f: 1995 tv: 1 nM: 1
1238.189800000000100 535.018980000000060
f: 1996 tv: 0 nM: 1
871.424189999999950 525.501589999999960
f: 1996 tv: 1 nM: 1
1232.843300000000000 535.055050000000050
f: 1997 tv: 0 nM: 1
869.085079999999950 525.588560000000030
f: 1997 tv: 1 nM: 1
1227.817100000000000 534.928220000000010
f: 1998 tv: 0 nM: 1
866.858150000000020 526.354609999999980
f: 1998 tv: 1 nM: 1
1222.314699999999900 534.780150000000050
f: 1999 tv: 0 nM: 1
863.531920000000010 526.131229999999960
f: 1999 tv: 1 nM: 1
1217.137099999999900 534.967710000000010
f: 2000 tv: 0 nM: 1
861.184999999999950 525.968319999999950
f: 2000 tv: 1 nM: 1
1211.530600000000000 534.889159999999950
f: 2001 tv: 0 nM: 1
858.881409999999960 526.395999999999960
f: 2001 tv: 1 nM: 1
1206.081799999999900 534.081729999999990
f: 2002 tv: 0 nM: 1
855.881099999999950 526.339169999999970
f: 2002 tv: 1 nM: 1
1201.094599999999900 533.941469999999980
f: 2003 tv: 0 nM: 1
853.248230000000040 526.088619999999990
f: 2003 tv: 1 nM: 1
1195.719599999999900 533.864500000000020
f: 2004 tv: 0 nM: 1
851.163699999999950 525.329160000000000
f: 2004 tv: 1 nM: 1
1191.415900000000000 533.820429999999990
f: 2005 tv: 0 nM: 1
849.041380000000000 524.973020000000020
f: 2005 tv: 1 nM: 1
1186.096900000000000 532.877140000000050
f: 2006 tv: 0 nM: 1
846.922789999999960 524.742679999999950
f: 2006 tv: 1 nM: 1
1181.830200000000100 531.919800000000010
f: 2007 tv: 0 nM: 1
844.953610000000030 523.961670000000030
f: 2007 tv: 1 nM: 1
1177.141000000000100 531.627749999999990
f: 2008 tv: 0 nM: 1
843.041380000000000 523.178040000000010
f: 2008 tv: 1 nM: 1
1172.952399999999900 530.384950000000000
f: 2009 tv: 0 nM: 1
841.393919999999980 522.632569999999990
f: 2009 tv: 1 nM: 1
1169.694600000000000 529.869450000000030
f: 2010 tv: 0 nM: 1
841.038879999999950 521.338870000000040
f: 2010 tv: 1 nM: 1
1165.629799999999900 528.186339999999970
f: 2011 tv: 0 nM: 1
839.280089999999970 520.422910000000000
f: 2011 tv: 1 nM: 1
1162.105499999999900 527.192689999999970
f: 2012 tv: 0 nM: 1
839.153689999999980 518.972229999999970
f: 2012 tv: 1 nM: 1
1158.810800000000000 525.981990000000000
f: 2013 tv: 0 nM: 1
838.913210000000050 517.929750000000010
f: 2013 tv: 1 nM: 1
1156.250000000000000 524.665960000000040
f: 2014 tv: 0 nM: 1
838.618590000000040 516.757320000000050
f: 2014 tv: 1 nM: 1
1154.046100000000000 523.788819999999990
f: 2015 tv: 0 nM: 1
838.938480000000030 515.349979999999960
f: 2015 tv: 1 nM: 1
1151.434099999999900 521.938660000000030
f: 2016 tv: 0 nM: 1
839.156740000000010 514.503720000000040
f: 2016 tv: 1 nM: 1
1149.098099999999900 520.308409999999980
f: 2017 tv: 0 nM: 1
839.946289999999980 512.739690000000000
f: 2017 tv: 1 nM: 1
1147.839999999999900 519.669980000000010
f: 2018 tv: 0 nM: 1
840.887820000000030 511.442900000000010
f: 2018 tv: 1 nM: 1
1146.211200000000000 518.046140000000040
f: 2019 tv: 0 nM: 1
842.612300000000000 509.959749999999990
f: 2019 tv: 1 nM: 1
1145.182600000000100 516.095640000000000
f: 2020 tv: 0 nM: 1
843.176450000000050 508.126039999999990
f: 2020 tv: 1 nM: 1
1144.301800000000000 515.392209999999980
f: 2021 tv: 0 nM: 1
845.167969999999970 506.875000000000000
f: 2021 tv: 1 nM: 1
1143.570400000000100 513.738650000000010
f: 2022 tv: 0 nM: 1
847.089720000000060 505.782039999999990
f: 2022 tv: 1 nM: 1
1143.182600000000100 512.000000000000000
f: 2023 tv: 0 nM: 1
849.086789999999950 503.929750000000010
f: 2023 tv: 1 nM: 1
1143.307900000000000 510.243040000000010
f: 2024 tv: 0 nM: 1
851.592710000000010 502.483889999999970
f: 2024 tv: 1 nM: 1
1143.850700000000000 509.644290000000010
f: 2025 tv: 0 nM: 1
853.917419999999990 500.872770000000000
f: 2025 tv: 1 nM: 1
1144.000000000000000 507.833340000000020
f: 2026 tv: 0 nM: 1
856.900390000000020 498.884160000000010
f: 2026 tv: 1 nM: 1
1144.621599999999900 506.000000000000000
f: 2027 tv: 0 nM: 1
859.830199999999990 497.919800000000010
f: 2027 tv: 1 nM: 1
1146.000000000000000 504.166659999999980
f: 2028 tv: 0 nM: 1
862.817379999999960 495.869570000000010
f: 2028 tv: 1 nM: 1
1147.098099999999900 503.588779999999990
f: 2029 tv: 0 nM: 1
866.076779999999990 494.598689999999980
f: 2029 tv: 1 nM: 1
1148.131200000000000 501.868810000000000
f: 2030 tv: 0 nM: 1
869.589110000000010 492.906520000000000
f: 2030 tv: 1 nM: 1
1150.026900000000100 500.165860000000010
f: 2031 tv: 0 nM: 1
873.780269999999970 491.800509999999970
f: 2031 tv: 1 nM: 1
1152.052100000000100 499.479159999999980
f: 2032 tv: 0 nM: 1
877.702639999999970 490.076320000000010
f: 2032 tv: 1 nM: 1
1154.705600000000000 497.850460000000000
f: 2033 tv: 0 nM: 1
882.085019999999990 488.084990000000000
f: 2033 tv: 1 nM: 1
1157.842300000000000 496.877990000000010
f: 2034 tv: 0 nM: 1
885.131840000000010 487.313629999999990
f: 2034 tv: 1 nM: 1
1160.046900000000100 495.479159999999980
f: 2035 tv: 0 nM: 1
889.523379999999970 485.920560000000020
f: 2035 tv: 1 nM: 1
1162.250000000000000 494.020420000000000
f: 2036 tv: 0 nM: 1
894.085019999999990 484.084990000000000
f: 2036 tv: 1 nM: 1
1166.109999999999900 493.565000000000000
f: 2037 tv: 0 nM: 1
898.383060000000000 483.250000000000000
f: 2037 tv: 1 nM: 1
1169.393900000000000 492.186309999999990
f: 2038 tv: 0 nM: 1
902.467160000000040 481.952029999999980
f: 2038 tv: 1 nM: 1
1172.302100000000100 491.520840000000020
f: 2039 tv: 0 nM: 1
907.276309999999970 480.881590000000020
f: 2039 tv: 1 nM: 1
1175.916600000000000 490.405910000000010
f: 2040 tv: 0 nM: 1
912.344420000000010 479.857790000000020
f: 2040 tv: 1 nM: 1
1180.145600000000100 489.502749999999990
f: 2041 tv: 0 nM: 1
916.218139999999950 478.615200000000020
f: 2041 tv: 1 nM: 1
1184.102400000000000 488.921690000000010
f: 2042 tv: 0 nM: 1
921.202210000000040 477.720000000000030
f: 2042 tv: 1 nM: 1
1188.118400000000100 487.881590000000020
f: 2043 tv: 0 nM: 1
926.211180000000010 476.099519999999980
f: 2043 tv: 1 nM: 1
1192.244400000000000 487.441010000000010
f: 2044 tv: 0 nM: 1
930.131840000000010 475.661679999999990
f: 2044 tv: 1 nM: 1
1196.834400000000000 486.436739999999990
f: 2045 tv: 0 nM: 1
935.796389999999970 474.203610000000030
f: 2045 tv: 1 nM: 1
1200.921599999999900 486.102420000000000
f: 2046 tv: 0 nM: 1
940.150449999999980 473.081020000000020
f: 2046 tv: 1 nM: 1
1205.000000000000000 485.680729999999980
f: 2047 tv: 0 nM: 1
945.194340000000010 472.116120000000020
f: 2047 tv: 1 nM: 1
1210.019700000000100 484.727539999999980
f: 2048 tv: 0 nM: 1
949.276060000000030 471.493470000000000
f: 2048 tv: 1 nM: 1
1214.212399999999900 484.169339999999980
f: 2049 tv: 0 nM: 1
954.138609999999970 470.679530000000000
f: 2049 tv: 1 nM: 1
1219.122100000000000 483.842260000000010
f: 2050 tv: 0 nM: 1
959.415889999999990 469.956819999999990
f: 2050 tv: 1 nM: 1
1223.647800000000000 483.647859999999980
f: 2051 tv: 0 nM: 1
963.529660000000040 468.745760000000020
f: 2051 tv: 1 nM: 1
1228.157700000000000 482.877990000000010
f: 2052 tv: 0 nM: 1
968.547609999999960 468.161900000000000
f: 2052 tv: 1 nM: 1
1232.496799999999900 483.041659999999980
f: 2053 tv: 0 nM: 1
973.176450000000050 467.873960000000010
f: 2053 tv: 1 nM: 1
1237.000000000000000 482.209870000000020
f: 2054 tv: 0 nM: 1
978.000000000000000 467.000000000000000
f: 2054 tv: 1 nM: 1
1241.204199999999900 481.942079999999980
f: 2055 tv: 0 nM: 1
981.711850000000030 466.432189999999990
f: 2055 tv: 1 nM: 1
1246.118400000000100 481.881590000000020
f: 2056 tv: 0 nM: 1
986.224299999999970 465.738310000000010
f: 2056 tv: 1 nM: 1
1250.954199999999900 481.734739999999990
f: 2057 tv: 0 nM: 1
991.008670000000050 465.829009999999980
f: 2057 tv: 1 nM: 1
1255.189100000000100 481.721160000000000
f: 2058 tv: 0 nM: 1
995.132809999999950 465.132810000000010
f: 2058 tv: 1 nM: 1
1259.343000000000100 481.563969999999980
f: 2059 tv: 0 nM: 1
998.916690000000020 464.781740000000010
f: 2059 tv: 1 nM: 1
1263.800500000000100 481.632020000000010
f: 2060 tv: 0 nM: 1
1002.916700000000000 464.781740000000010
f: 2060 tv: 1 nM: 1
1267.558500000000100 481.760650000000000
f: 2061 tv: 0 nM: 1
1005.967599999999900 464.087949999999980
f: 2061 tv: 1 nM: 1
1271.519200000000000 481.702180000000000
f: 2062 tv: 0 nM: 1
1009.086800000000000 464.070249999999990
f: 2062 tv: 1 nM: 1
1275.102300000000000 481.795320000000000
f: 2063 tv: 0 nM: 1
1012.515100000000000 464.079740000000020
f: 2063 tv: 1 nM: 1
1278.173500000000100 481.846920000000010
f: 2064 tv: 0 nM: 1
1014.908100000000000 464.138759999999990
f: 2064 tv: 1 nM: 1
1281.979599999999900 482.173459999999980
f: 2065 tv: 0 nM: 1
1017.273400000000000 464.621089999999980
f: 2065 tv: 1 nM: 1
1284.850600000000000 482.236420000000010
f: 2066 tv: 0 nM: 1
1019.354500000000000 464.716430000000000
f: 2066 tv: 1 nM: 1
1288.055200000000000 482.956390000000000
f: 2067 tv: 0 nM: 1
1021.197800000000000 465.000000000000000
f: 2067 tv: 1 nM: 1
1290.398899999999900 483.601069999999990
f: 2068 tv: 0 nM: 1
1023.047800000000100 465.286769999999990
f: 2068 tv: 1 nM: 1
1293.979499999999900 484.079500000000000
f: 2069 tv: 0 nM: 1
1024.838500000000100 465.496150000000000
f: 2069 tv: 1 nM: 1
1295.936200000000100 484.340419999999990
f: 2070 tv: 0 nM: 1
1025.424199999999900 466.920439999999990
f: 2070 tv: 1 nM: 1
1297.886400000000100 485.714659999999980
f: 2071 tv: 0 nM: 1
1026.601200000000100 467.269070000000000
f: 2071 tv: 1 nM: 1
1299.915000000000000 486.084990000000000
f: 2072 tv: 0 nM: 1
1026.958599999999900 468.821930000000010
f: 2072 tv: 1 nM: 1
1301.952000000000000 487.608580000000020
f: 2073 tv: 0 nM: 1
1027.047900000000000 469.286769999999990
f: 2073 tv: 1 nM: 1
1303.656300000000100 488.187500000000000
f: 2074 tv: 0 nM: 1
1026.909400000000000 471.076079999999990
f: 2074 tv: 1 nM: 1
1304.111300000000000 489.700499999999980
f: 2075 tv: 0 nM: 1
1026.662399999999900 472.618620000000020
f: 2075 tv: 1 nM: 1
1306.059800000000000 490.625000000000000
f: 2076 tv: 0 nM: 1
1025.393600000000100 473.517119999999980
f: 2076 tv: 1 nM: 1
1306.842900000000100 492.100010000000000
f: 2077 tv: 0 nM: 1
1024.970100000000000 475.339540000000000
f: 2077 tv: 1 nM: 1
1307.935099999999900 493.745000000000000
f: 2078 tv: 0 nM: 1
1023.827600000000000 476.986210000000030
f: 2078 tv: 1 nM: 1
1308.145900000000000 495.479159999999980
f: 2079 tv: 0 nM: 1
1022.822000000000000 478.958620000000000
f: 2079 tv: 1 nM: 1
1308.752600000000000 496.505069999999990
f: 2080 tv: 0 nM: 1
1021.163699999999900 480.973020000000020
f: 2080 tv: 1 nM: 1
1309.314699999999900 498.082580000000010
f: 2081 tv: 0 nM: 1
1019.104000000000000 482.979919999999990
f: 2081 tv: 1 nM: 1
1309.314699999999900 500.082580000000010
f: 2082 tv: 0 nM: 1
1017.149300000000000 485.178069999999990
f: 2082 tv: 1 nM: 1
1310.000000000000000 502.000000000000000
f: 2083 tv: 0 nM: 1
1015.101100000000000 487.101069999999990
f: 2083 tv: 1 nM: 1
1310.000000000000000 504.000000000000000
f: 2084 tv: 0 nM: 1
1013.000000000000000 489.206509999999980
f: 2084 tv: 1 nM: 1
1309.833400000000000 506.000000000000000
f: 2085 tv: 0 nM: 1
1010.926600000000000 491.765750000000030
f: 2085 tv: 1 nM: 1
1309.833400000000000 508.000000000000000
f: 2086 tv: 0 nM: 1
1008.107600000000000 494.037960000000000
f: 2086 tv: 1 nM: 1
1309.467300000000000 510.116820000000020
f: 2087 tv: 0 nM: 1
1005.299000000000000 496.116550000000020
f: 2087 tv: 1 nM: 1
1309.326399999999900 512.016169999999990
f: 2088 tv: 0 nM: 1
1002.686200000000000 498.713810000000020
f: 2088 tv: 1 nM: 1
1308.782800000000000 513.958309999999980
f: 2089 tv: 0 nM: 1
999.285949999999960 501.026979999999980
f: 2089 tv: 1 nM: 1
1308.685300000000100 515.917419999999990
f: 2090 tv: 0 nM: 1
996.518860000000020 503.265409999999970
f: 2090 tv: 1 nM: 1
1308.081799999999900 517.918270000000010
f: 2091 tv: 0 nM: 1
993.086850000000030 505.398930000000010
f: 2091 tv: 1 nM: 1
1307.415900000000000 519.956789999999960
f: 2092 tv: 0 nM: 1
989.921879999999990 507.646880000000010
f: 2092 tv: 1 nM: 1
1306.910300000000000 521.944460000000050
f: 2093 tv: 0 nM: 1
986.726810000000000 509.876770000000020
f: 2093 tv: 1 nM: 1
1306.393200000000000 523.811339999999970
f: 2094 tv: 0 nM: 1
983.000000000000000 512.000000000000000
f: 2094 tv: 1 nM: 1
1305.873800000000100 525.873780000000010
f: 2095 tv: 0 nM: 1
979.714540000000060 514.687500000000000
f: 2095 tv: 1 nM: 1
1305.127199999999900 527.801330000000010
f: 2096 tv: 0 nM: 1
976.194269999999960 516.755070000000050
f: 2096 tv: 1 nM: 1
1305.000000000000000 529.800899999999960
f: 2097 tv: 0 nM: 1
972.941770000000020 518.784239999999950
f: 2097 tv: 1 nM: 1
1304.014400000000000 531.720090000000030
f: 2098 tv: 0 nM: 1
969.378420000000010 520.782529999999950
f: 2098 tv: 1 nM: 1
1303.383300000000000 533.262510000000020
f: 2099 tv: 0 nM: 1
965.754879999999960 522.732060000000050
f: 2099 tv: 1 nM: 1
1303.165999999999900 534.666020000000000
f: 2100 tv: 0 nM: 1
962.396120000000000 524.584410000000050
f: 2100 tv: 1 nM: 1
1302.897700000000000 536.545470000000020
f: 2101 tv: 0 nM: 1
959.025819999999950 526.322570000000040
f: 2101 tv: 1 nM: 1
1303.046100000000000 538.488460000000030
f: 2102 tv: 0 nM: 1
956.080259999999950 528.000000000000000
f: 2102 tv: 1 nM: 1
1302.910300000000000 539.944460000000050
f: 2103 tv: 0 nM: 1
952.921450000000050 529.889400000000020
f: 2103 tv: 1 nM: 1
1302.823500000000000 541.873960000000010
f: 2104 tv: 0 nM: 1
949.501530000000000 531.756039999999980
f: 2104 tv: 1 nM: 1
1303.206500000000000 543.000000000000000
f: 2105 tv: 0 nM: 1
946.756409999999960 533.269229999999990
f: 2105 tv: 1 nM: 1
1303.570300000000100 544.636719999999970
f: 2106 tv: 0 nM: 1
944.000000000000000 535.000000000000000
f: 2106 tv: 1 nM: 1
1304.979900000000000 546.241940000000000
f: 2107 tv: 0 nM: 1
941.631350000000000 536.159610000000040
f: 2107 tv: 1 nM: 1
1305.225799999999900 547.560489999999960
f: 2108 tv: 0 nM: 1
939.314390000000000 537.596620000000030
f: 2108 tv: 1 nM: 1
1307.041400000000100 548.821959999999990
f: 2109 tv: 0 nM: 1
937.070010000000020 538.929989999999980
f: 2109 tv: 1 nM: 1
1308.506300000000000 549.921630000000050
f: 2110 tv: 0 nM: 1
935.000000000000000 540.310550000000030
f: 2110 tv: 1 nM: 1
1309.320300000000100 551.082030000000030
f: 2111 tv: 0 nM: 1
933.773929999999950 541.270940000000000
f: 2111 tv: 1 nM: 1
1311.480700000000100 552.592279999999960
f: 2112 tv: 0 nM: 1
932.036500000000050 542.382020000000010
f: 2112 tv: 1 nM: 1
1314.750000000000000 553.494260000000050
f: 2113 tv: 0 nM: 1
930.759770000000000 543.502809999999950
f: 2113 tv: 1 nM: 1
1316.757300000000000 554.728089999999950
f: 2114 tv: 0 nM: 1
930.125670000000010 544.073179999999980
f: 2114 tv: 1 nM: 1
1319.123200000000000 555.358700000000000
f: 2115 tv: 0 nM: 1
929.826779999999990 545.346499999999990
f: 2115 tv: 1 nM: 1
1321.532999999999900 556.447689999999970
f: 2116 tv: 0 nM: 1
929.031430000000000 545.842959999999950
f: 2116 tv: 1 nM: 1
1324.821899999999900 556.958620000000000
f: 2117 tv: 0 nM: 1
928.822750000000040 546.108460000000040
f: 2117 tv: 1 nM: 1
1328.291999999999900 557.581909999999990
f: 2118 tv: 0 nM: 1
929.106570000000030 546.380250000000050
f: 2118 tv: 1 nM: 1
1331.268100000000000 558.594180000000050
f: 2119 tv: 0 nM: 1
929.837890000000020 547.626340000000030
f: 2119 tv: 1 nM: 1
1335.150000000000100 559.000000000000000
f: 2120 tv: 0 nM: 1
930.111689999999950 547.805849999999960
f: 2120 tv: 1 nM: 1
1339.041400000000100 559.178040000000010
f: 2121 tv: 0 nM: 1
931.752619999999980 547.955259999999950
f: 2121 tv: 1 nM: 1
1342.958599999999900 560.027590000000030
f: 2122 tv: 0 nM: 1
932.947750000000040 548.062189999999990
f: 2122 tv: 1 nM: 1
1346.843300000000000 560.802249999999960
f: 2123 tv: 0 nM: 1
934.645390000000020 548.454100000000040
f: 2123 tv: 1 nM: 1
1351.101100000000100 560.898929999999950
f: 2124 tv: 0 nM: 1
936.711059999999970 548.374389999999950
f: 2124 tv: 1 nM: 1
1355.104000000000000 561.020080000000010
f: 2125 tv: 0 nM: 1
939.484860000000030 548.483640000000040
f: 2125 tv: 1 nM: 1
1359.295400000000000 561.064390000000000
f: 2126 tv: 0 nM: 1
942.343989999999960 548.680299999999990
f: 2126 tv: 1 nM: 1
1363.673100000000000 561.215389999999960
f: 2127 tv: 0 nM: 1
945.720950000000020 549.160340000000020
f: 2127 tv: 1 nM: 1
1369.000000000000000 561.496279999999960
f: 2128 tv: 0 nM: 1
949.658080000000040 548.716919999999960
f: 2128 tv: 1 nM: 1
1373.696799999999900 561.579410000000050
f: 2129 tv: 0 nM: 1
953.853579999999970 548.287600000000000
f: 2129 tv: 1 nM: 1
1378.615100000000000 561.917239999999990
f: 2130 tv: 0 nM: 1
958.103269999999950 548.103269999999950
f: 2130 tv: 1 nM: 1
1383.764300000000000 561.674800000000000
f: 2131 tv: 0 nM: 1
962.582400000000010 548.166200000000000
f: 2131 tv: 1 nM: 1
1389.095100000000000 562.206480000000060
f: 2132 tv: 0 nM: 1
967.881710000000000 547.852170000000000
f: 2132 tv: 1 nM: 1
1394.686200000000100 562.138670000000050
f: 2133 tv: 0 nM: 1
973.774049999999990 547.907780000000000
f: 2133 tv: 1 nM: 1
1399.887099999999900 562.100829999999970
f: 2134 tv: 0 nM: 1
979.319150000000040 547.300539999999960
f: 2134 tv: 1 nM: 1
1404.609999999999900 561.843989999999960
f: 2135 tv: 0 nM: 1
985.129459999999990 546.866390000000020
f: 2135 tv: 1 nM: 1
1409.986500000000000 561.570920000000000
f: 2136 tv: 0 nM: 1
991.375000000000000 546.281920000000010
f: 2136 tv: 1 nM: 1
1415.301600000000000 561.329349999999980
f: 2137 tv: 0 nM: 1
998.000000000000000 545.926640000000020
f: 2137 tv: 1 nM: 1
1420.750000000000000 561.250000000000000
f: 2138 tv: 0 nM: 1
1003.946200000000000 545.136229999999950
f: 2138 tv: 1 nM: 1
1426.000000000000000 561.170709999999990
f: 2139 tv: 0 nM: 1
1010.693800000000000 544.161799999999970
f: 2139 tv: 1 nM: 1
1430.641400000000000 560.971009999999980
f: 2140 tv: 0 nM: 1
1017.684800000000000 543.171569999999970
f: 2140 tv: 1 nM: 1
1435.051099999999900 560.182500000000000
f: 2141 tv: 0 nM: 1
1024.051500000000000 542.242679999999950
f: 2141 tv: 1 nM: 1
1440.742700000000000 559.077210000000040
f: 2142 tv: 0 nM: 1
1030.797200000000000 541.536619999999970
f: 2142 tv: 1 nM: 1
1444.367199999999900 559.097660000000020
f: 2143 tv: 0 nM: 1
1037.636999999999900 540.910889999999990
f: 2143 tv: 1 nM: 1
1448.676899999999900 558.519229999999990
f: 2144 tv: 0 nM: 1
1044.190800000000100 539.811829999999990
f: 2144 tv: 1 nM: 1
1452.677400000000000 557.195309999999950
f: 2145 tv: 0 nM: 1
1050.236000000000100 538.544620000000010
f: 2145 tv: 1 nM: 1
1455.904500000000100 556.919859999999970
f: 2146 tv: 0 nM: 1
1056.938600000000000 537.926879999999980
f: 2146 tv: 1 nM: 1
1459.000000000000000 556.117250000000010
f: 2147 tv: 0 nM: 1
1063.264500000000000 537.069759999999970
f: 2147 tv: 1 nM: 1
1462.349200000000100 555.279419999999960
f: 2148 tv: 0 nM: 1
1069.527200000000000 536.112669999999980
f: 2148 tv: 1 nM: 1
1464.896000000000000 555.049260000000000
f: 2149 tv: 0 nM: 1
1075.522800000000000 535.912839999999960
f: 2149 tv: 1 nM: 1
1466.821899999999900 554.958620000000000
f: 2150 tv: 0 nM: 1
1080.177400000000000 534.783260000000040
f: 2150 tv: 1 nM: 1
1468.964800000000000 554.429690000000050
f: 2151 tv: 0 nM: 1
1085.835700000000100 534.042850000000040
f: 2151 tv: 1 nM: 1
1470.220100000000000 553.413760000000020
f: 2152 tv: 0 nM: 1
1091.303699999999900 533.811519999999970
f: 2152 tv: 1 nM: 1
1471.141400000000000 553.228269999999950
f: 2153 tv: 0 nM: 1
1096.041700000000000 533.078740000000040
f: 2153 tv: 1 nM: 1
1472.089999999999900 552.967650000000050
f: 2154 tv: 0 nM: 1
1100.019299999999900 532.879209999999940
f: 2154 tv: 1 nM: 1
1472.771900000000000 552.771910000000050
f: 2155 tv: 0 nM: 1
1104.069000000000000 532.714290000000010
f: 2155 tv: 1 nM: 1
1472.806800000000100 552.416690000000020
f: 2156 tv: 0 nM: 1
1107.975300000000100 532.143800000000060
f: 2156 tv: 1 nM: 1
1472.843300000000000 552.503720000000040
f: 2157 tv: 0 nM: 1
1111.799700000000000 532.100770000000010
f: 2157 tv: 1 nM: 1
1472.676899999999900 551.396179999999960
f: 2158 tv: 0 nM: 1
1114.746300000000000 532.134890000000040
f: 2158 tv: 1 nM: 1
1471.142800000000100 551.694460000000050
f: 2159 tv: 0 nM: 1
1117.738499999999900 532.279360000000000
f: 2159 tv: 1 nM: 1
1470.888899999999900 551.543639999999980
f: 2160 tv: 0 nM: 1
1120.248800000000100 532.148739999999980
f: 2160 tv: 1 nM: 1
1469.136700000000000 551.601559999999950
f: 2161 tv: 0 nM: 1
1122.044699999999900 532.247380000000020
f: 2161 tv: 1 nM: 1
1467.480299999999900 551.811029999999960
f: 2162 tv: 0 nM: 1
1123.876800000000000 533.000000000000000
f: 2162 tv: 1 nM: 1
1465.887099999999900 552.009220000000030
f: 2163 tv: 0 nM: 1
1125.134299999999900 533.337949999999980
f: 2163 tv: 1 nM: 1
1464.039600000000100 552.069759999999970
f: 2164 tv: 0 nM: 1
1125.911499999999900 533.911560000000010
f: 2164 tv: 1 nM: 1
1461.335300000000000 552.591490000000020
f: 2165 tv: 0 nM: 1
1126.841100000000100 534.128169999999950
f: 2165 tv: 1 nM: 1
1459.379899999999900 552.887820000000030
f: 2166 tv: 0 nM: 1
1127.051999999999900 535.247499999999950
f: 2166 tv: 1 nM: 1
1457.138899999999900 553.083309999999980
f: 2167 tv: 0 nM: 1
1127.200599999999900 535.880739999999950
f: 2167 tv: 1 nM: 1
1454.000000000000000 553.833309999999980
f: 2168 tv: 0 nM: 1
1126.613300000000000 536.287780000000000
f: 2168 tv: 1 nM: 1
1451.418799999999900 553.971499999999990
f: 2169 tv: 0 nM: 1
1126.056399999999900 537.747309999999970
f: 2169 tv: 1 nM: 1
1448.706400000000000 554.278749999999950
f: 2170 tv: 0 nM: 1
1124.881000000000100 538.336000000000010
f: 2170 tv: 1 nM: 1
1445.850500000000000 555.294369999999960
f: 2171 tv: 0 nM: 1
1123.817700000000100 539.627380000000020
f: 2171 tv: 1 nM: 1
1441.918200000000100 555.918270000000010
f: 2172 tv: 0 nM: 1
1121.908300000000100 540.069460000000050
f: 2172 tv: 1 nM: 1
1438.046100000000000 556.211180000000010
f: 2173 tv: 0 nM: 1
1119.834200000000000 541.533689999999980
f: 2173 tv: 1 nM: 1
1434.905199999999900 556.672419999999990
f: 2174 tv: 0 nM: 1
1117.894900000000000 542.071050000000010
f: 2174 tv: 1 nM: 1
1430.775000000000100 557.856810000000000
f: 2175 tv: 0 nM: 1
1115.204199999999900 543.398620000000050
f: 2175 tv: 1 nM: 1
1426.329999999999900 558.159970000000040
f: 2176 tv: 0 nM: 1
1112.236000000000100 544.000000000000000
f: 2176 tv: 1 nM: 1
1422.160000000000100 558.330019999999990
f: 2177 tv: 0 nM: 1
1109.625700000000100 545.000000000000000
f: 2177 tv: 1 nM: 1
1418.038299999999900 559.710510000000000
f: 2178 tv: 0 nM: 1
1106.275500000000000 545.928949999999990
f: 2178 tv: 1 nM: 1
1414.000000000000000 560.166690000000020
f: 2179 tv: 0 nM: 1
1102.553200000000100 546.855649999999970
f: 2179 tv: 1 nM: 1
1409.825200000000000 560.733029999999990
f: 2180 tv: 0 nM: 1
1099.852900000000100 547.911740000000010
f: 2180 tv: 1 nM: 1
1404.853400000000000 561.034490000000010
f: 2181 tv: 0 nM: 1
1096.054200000000000 548.764339999999950
f: 2181 tv: 1 nM: 1
1400.026900000000100 561.834169999999970
f: 2182 tv: 0 nM: 1
1092.078099999999900 549.334349999999970
f: 2182 tv: 1 nM: 1
1395.037499999999900 562.047490000000040
f: 2183 tv: 0 nM: 1
1088.377900000000000 549.812500000000000
f: 2183 tv: 1 nM: 1
1390.139500000000000 562.297360000000030
f: 2184 tv: 0 nM: 1
1084.961399999999900 550.820500000000040
f: 2184 tv: 1 nM: 1
1385.642800000000100 562.695249999999990
f: 2185 tv: 0 nM: 1
1081.071899999999900 551.071900000000030
f: 2185 tv: 1 nM: 1
1380.893700000000100 563.480649999999970
f: 2186 tv: 0 nM: 1
1077.597400000000100 551.792239999999990
f: 2186 tv: 1 nM: 1
1376.000000000000000 563.653080000000050
f: 2187 tv: 0 nM: 1
1074.000000000000000 552.596800000000030
f: 2187 tv: 1 nM: 1
1371.147899999999900 563.831360000000020
f: 2188 tv: 0 nM: 1
1070.663200000000000 552.809510000000050
f: 2188 tv: 1 nM: 1
1366.203600000000100 563.971679999999990
f: 2189 tv: 0 nM: 1
1067.000000000000000 553.000000000000000
f: 2189 tv: 1 nM: 1
1362.000000000000000 564.000000000000000
f: 2190 tv: 0 nM: 1
1064.357999999999900 553.122560000000020
f: 2190 tv: 1 nM: 1
1357.796399999999900 564.203610000000030
f: 2191 tv: 0 nM: 1
1061.634200000000000 554.296389999999970
f: 2191 tv: 1 nM: 1
1352.973000000000000 564.218139999999950
f: 2192 tv: 0 nM: 1
1058.929799999999900 554.670840000000000
f: 2192 tv: 1 nM: 1
1348.967300000000000 564.157720000000040
f: 2193 tv: 0 nM: 1
1055.918300000000000 554.562069999999950
f: 2193 tv: 1 nM: 1
1345.039600000000100 564.361390000000030
f: 2194 tv: 0 nM: 1
1053.918300000000000 554.647029999999970
f: 2194 tv: 1 nM: 1
1340.343800000000100 564.302059999999980
f: 2195 tv: 0 nM: 1
1051.625000000000000 554.666079999999970
f: 2195 tv: 1 nM: 1
1336.535800000000100 564.288450000000010
f: 2196 tv: 0 nM: 1
1049.692700000000100 554.734379999999990
f: 2196 tv: 1 nM: 1
1333.502400000000100 563.997499999999950
f: 2197 tv: 0 nM: 1
1048.579700000000000 554.717409999999970
f: 2197 tv: 1 nM: 1
1330.000000000000000 564.000000000000000
f: 2198 tv: 0 nM: 1
1047.163700000000100 554.548580000000020
f: 2198 tv: 1 nM: 1
1326.265599999999900 563.911439999999970
f: 2199 tv: 0 nM: 1
1046.801099999999900 554.520080000000010
f: 2199 tv: 1 nM: 1
1323.868800000000000 563.868830000000000
f: 2200 tv: 0 nM: 1
1045.942100000000000 554.326289999999970
f: 2200 tv: 1 nM: 1
1321.148600000000000 563.608889999999970
f: 2201 tv: 0 nM: 1
1045.179699999999900 553.574219999999970
f: 2201 tv: 1 nM: 1
1318.239399999999900 562.579770000000050
f: 2202 tv: 0 nM: 1
1045.908200000000100 553.595699999999970
f: 2202 tv: 1 nM: 1
1316.096900000000000 562.423459999999980
f: 2203 tv: 0 nM: 1
1046.607800000000000 553.003720000000040
f: 2203 tv: 1 nM: 1
1314.211200000000000 562.046140000000040
f: 2204 tv: 0 nM: 1
1047.122200000000000 552.607120000000010
f: 2204 tv: 1 nM: 1
1312.898100000000100 561.864069999999970
f: 2205 tv: 0 nM: 1
1048.806800000000100 552.416690000000020
f: 2205 tv: 1 nM: 1
1311.868800000000000 561.720280000000000
f: 2206 tv: 0 nM: 1
1050.080200000000100 551.830199999999990
f: 2206 tv: 1 nM: 1
1310.097900000000000 560.783509999999980
f: 2207 tv: 0 nM: 1
1051.480700000000100 551.000000000000000
f: 2207 tv: 1 nM: 1
1309.846900000000000 560.173459999999980
f: 2208 tv: 0 nM: 1
1053.896099999999900 550.691900000000030
f: 2208 tv: 1 nM: 1
1309.915000000000000 559.914980000000010
f: 2209 tv: 0 nM: 1
1056.694700000000000 549.907780000000000
f: 2209 tv: 1 nM: 1
1309.587500000000100 559.652529999999960
f: 2210 tv: 0 nM: 1
1059.000000000000000 549.000000000000000
f: 2210 tv: 1 nM: 1
1309.565200000000000 558.500000000000000
f: 2211 tv: 0 nM: 1
1062.097299999999900 547.986390000000030
f: 2211 tv: 1 nM: 1
1309.915000000000000 557.914980000000010
f: 2212 tv: 0 nM: 1
1065.269399999999900 547.644409999999990
f: 2212 tv: 1 nM: 1
1310.157700000000000 556.967279999999960
f: 2213 tv: 0 nM: 1
1068.817399999999900 546.095640000000000
f: 2213 tv: 1 nM: 1
1311.621100000000100 556.048949999999990
f: 2214 tv: 0 nM: 1
1072.138899999999900 545.177370000000000
f: 2214 tv: 1 nM: 1
1312.336900000000000 555.500000000000000
f: 2215 tv: 0 nM: 1
1076.043600000000000 543.956419999999980
f: 2215 tv: 1 nM: 1
1313.949000000000100 554.212340000000040
f: 2216 tv: 0 nM: 1
1080.527300000000000 542.712160000000040
f: 2216 tv: 1 nM: 1
1315.847700000000000 553.048829999999950
f: 2217 tv: 0 nM: 1
1084.703099999999900 541.631710000000000
f: 2217 tv: 1 nM: 1
1317.882900000000100 552.180849999999960
f: 2218 tv: 0 nM: 1
1089.401400000000000 539.844299999999980
f: 2218 tv: 1 nM: 1
1319.942000000000000 550.954290000000010
f: 2219 tv: 0 nM: 1
1093.521700000000000 537.960879999999970
f: 2219 tv: 1 nM: 1
1322.145600000000100 549.920349999999980
f: 2220 tv: 0 nM: 1
1098.667400000000000 536.753910000000020
f: 2220 tv: 1 nM: 1
1324.496799999999900 548.862179999999970
f: 2221 tv: 0 nM: 1
1103.185800000000000 535.588499999999950
f: 2221 tv: 1 nM: 1
1327.193400000000100 547.039980000000010
f: 2222 tv: 0 nM: 1
1108.115000000000000 533.882629999999950
f: 2222 tv: 1 nM: 1
1329.699499999999900 546.367979999999990
f: 2223 tv: 0 nM: 1
1112.967200000000000 532.041690000000020
f: 2223 tv: 1 nM: 1
1333.052899999999900 544.947210000000040
f: 2224 tv: 0 nM: 1
1117.741500000000100 530.634639999999990
f: 2224 tv: 1 nM: 1
1335.924800000000000 544.535949999999960
f: 2225 tv: 0 nM: 1
1122.565900000000100 529.802249999999960
f: 2225 tv: 1 nM: 1
1339.000000000000000 542.892879999999990
f: 2226 tv: 0 nM: 1
1127.919799999999900 527.830199999999990
f: 2226 tv: 1 nM: 1
1342.094499999999900 541.700010000000020
f: 2227 tv: 0 nM: 1
1132.147099999999900 526.166690000000020
f: 2227 tv: 1 nM: 1
1345.431499999999900 540.773990000000030
f: 2228 tv: 0 nM: 1
1137.392300000000000 525.062990000000010
f: 2228 tv: 1 nM: 1
1348.496799999999900 539.048099999999980
f: 2229 tv: 0 nM: 1
1142.160000000000100 523.669980000000010
f: 2229 tv: 1 nM: 1
1352.000000000000000 538.752989999999950
f: 2230 tv: 0 nM: 1
1147.094599999999900 522.144170000000030
f: 2230 tv: 1 nM: 1
1355.741800000000000 537.222229999999970
f: 2231 tv: 0 nM: 1
1151.924800000000000 521.075200000000000
f: 2231 tv: 1 nM: 1
1359.000000000000000 536.892879999999990
f: 2232 tv: 0 nM: 1
1156.107700000000000 519.923459999999980
f: 2232 tv: 1 nM: 1
1362.585300000000000 535.814700000000020
f: 2233 tv: 0 nM: 1
1160.720600000000100 518.964290000000010
f: 2233 tv: 1 nM: 1
1366.113300000000000 535.059999999999950
f: 2234 tv: 0 nM: 1
1164.648700000000000 518.040529999999990
f: 2234 tv: 1 nM: 1
1369.942000000000000 534.795709999999990
f: 2235 tv: 0 nM: 1
1169.198699999999900 517.463679999999950
f: 2235 tv: 1 nM: 1
1373.258900000000000 534.765930000000030
f: 2236 tv: 0 nM: 1
1173.266500000000000 516.770629999999980
f: 2236 tv: 1 nM: 1
1376.244500000000000 534.000000000000000
f: 2237 tv: 0 nM: 1
1176.790299999999900 516.167360000000030
f: 2237 tv: 1 nM: 1
1379.453400000000100 533.613339999999990
f: 2238 tv: 0 nM: 1
1180.729499999999900 515.602480000000010
f: 2238 tv: 1 nM: 1
1383.205899999999900 533.095580000000040
f: 2239 tv: 0 nM: 1
1183.645100000000000 515.205630000000040
f: 2239 tv: 1 nM: 1
1386.209800000000100 533.000000000000000
f: 2240 tv: 0 nM: 1
1186.953900000000000 515.015380000000050
f: 2240 tv: 1 nM: 1
1389.790199999999900 533.000000000000000
f: 2241 tv: 0 nM: 1
1189.982700000000000 515.017389999999980
f: 2241 tv: 1 nM: 1
1392.432100000000000 533.055539999999950
f: 2242 tv: 0 nM: 1
1192.750000000000000 514.907900000000040
f: 2242 tv: 1 nM: 1
1395.790199999999900 533.000000000000000
f: 2243 tv: 0 nM: 1
1195.068500000000100 514.972229999999970
f: 2243 tv: 1 nM: 1
1398.322799999999900 532.943049999999970
f: 2244 tv: 0 nM: 1
1197.103400000000000 515.050780000000030
f: 2244 tv: 1 nM: 1
1401.391200000000000 533.497070000000010
f: 2245 tv: 0 nM: 1
1199.058199999999900 515.208620000000000
f: 2245 tv: 1 nM: 1
1403.898300000000100 533.689570000000000
f: 2246 tv: 0 nM: 1
1200.843300000000000 515.384339999999950
f: 2246 tv: 1 nM: 1
1406.190900000000100 533.970460000000000
f: 2247 tv: 0 nM: 1
1201.349600000000000 516.052860000000010
f: 2247 tv: 1 nM: 1
1408.102400000000000 534.921690000000010
f: 2248 tv: 0 nM: 1
1202.877800000000000 516.607120000000010
f: 2248 tv: 1 nM: 1
1410.000000000000000 535.160520000000020
f: 2249 tv: 0 nM: 1
1203.149300000000000 517.178040000000010
f: 2249 tv: 1 nM: 1
1412.067700000000100 536.088560000000030
f: 2250 tv: 0 nM: 1
1203.378500000000000 517.966549999999980
f: 2250 tv: 1 nM: 1
1413.942000000000000 536.795709999999990
f: 2251 tv: 0 nM: 1
1204.000000000000000 519.000000000000000
f: 2251 tv: 1 nM: 1
1415.609500000000000 537.609559999999990
f: 2252 tv: 0 nM: 1
1204.048800000000000 519.883299999999960
f: 2252 tv: 1 nM: 1
1417.050000000000000 538.643739999999980
f: 2253 tv: 0 nM: 1
1203.264799999999900 521.309259999999990
f: 2253 tv: 1 nM: 1
1418.000000000000000 539.588560000000030
f: 2254 tv: 0 nM: 1
1202.958599999999900 522.973020000000020
f: 2254 tv: 1 nM: 1
1419.567900000000000 540.944460000000050
f: 2255 tv: 0 nM: 1
1201.861300000000000 524.741449999999990
f: 2255 tv: 1 nM: 1
1419.932299999999900 541.911439999999970
f: 2256 tv: 0 nM: 1
1200.851100000000100 526.000000000000000
f: 2256 tv: 1 nM: 1
1420.195700000000000 543.456540000000020
f: 2257 tv: 0 nM: 1
1199.237400000000000 528.284179999999990
f: 2257 tv: 1 nM: 1
1421.680699999999900 545.000000000000000
f: 2258 tv: 0 nM: 1
1197.007700000000100 529.557680000000000
f: 2258 tv: 1 nM: 1
1421.942000000000000 546.795709999999990
f: 2259 tv: 0 nM: 1
1195.310999999999900 531.639279999999990
f: 2259 tv: 1 nM: 1
1422.000000000000000 548.000000000000000
f: 2260 tv: 0 nM: 1
1193.098900000000000 533.591059999999970
f: 2260 tv: 1 nM: 1
1421.932299999999900 549.755189999999970
f: 2261 tv: 0 nM: 1
1190.915999999999900 536.067990000000010
f: 2261 tv: 1 nM: 1
1421.796399999999900 551.796389999999970
f: 2262 tv: 0 nM: 1
1188.843300000000000 538.503720000000040
f: 2262 tv: 1 nM: 1
1421.903100000000000 553.576540000000020
f: 2263 tv: 0 nM: 1
1185.481199999999900 540.803099999999970
f: 2263 tv: 1 nM: 1
1421.755600000000000 555.356750000000030
f: 2264 tv: 0 nM: 1
1183.101100000000100 542.898929999999950
f: 2264 tv: 1 nM: 1
1421.318199999999900 557.222229999999970
f: 2265 tv: 0 nM: 1
1179.206500000000000 545.000000000000000
f: 2265 tv: 1 nM: 1
1421.111100000000100 559.076720000000020
f: 2266 tv: 0 nM: 1
1176.884800000000000 547.250000000000000
f: 2266 tv: 1 nM: 1
1420.335100000000000 560.441469999999980
f: 2267 tv: 0 nM: 1
1172.955200000000100 550.473880000000010
f: 2267 tv: 1 nM: 1
1420.000000000000000 563.000000000000000
f: 2268 tv: 0 nM: 1
1170.045300000000000 552.757809999999950
f: 2268 tv: 1 nM: 1
1419.734700000000000 564.954290000000010
f: 2269 tv: 0 nM: 1
1166.791999999999900 554.929499999999960
f: 2269 tv: 1 nM: 1
1419.106100000000000 567.313110000000050
f: 2270 tv: 0 nM: 1
1163.074800000000100 557.242679999999950
f: 2270 tv: 1 nM: 1
1418.182100000000000 569.104060000000000
f: 2271 tv: 0 nM: 1
1159.626700000000000 559.855649999999970
f: 2271 tv: 1 nM: 1
1418.000000000000000 571.653080000000050
f: 2272 tv: 0 nM: 1
1156.251600000000100 562.893069999999970
f: 2272 tv: 1 nM: 1
1417.856299999999900 573.558530000000020
f: 2273 tv: 0 nM: 1
1152.935099999999900 564.915769999999950
f: 2273 tv: 1 nM: 1
1417.002400000000100 575.179080000000000
f: 2274 tv: 0 nM: 1
1149.545699999999900 567.143550000000000
f: 2274 tv: 1 nM: 1
1416.211800000000000 576.923520000000050
f: 2275 tv: 0 nM: 1
1145.950300000000000 569.078549999999950
f: 2275 tv: 1 nM: 1
1416.048000000000000 578.391420000000040
f: 2276 tv: 0 nM: 1
1142.744799999999900 571.244810000000030
f: 2276 tv: 1 nM: 1
1416.131200000000000 580.279720000000000
f: 2277 tv: 0 nM: 1
1139.211800000000000 573.211789999999950
f: 2277 tv: 1 nM: 1
1416.085000000000000 582.085019999999990
f: 2278 tv: 0 nM: 1
1136.266599999999900 575.195560000000000
f: 2278 tv: 1 nM: 1
1416.584100000000000 583.893190000000000
f: 2279 tv: 0 nM: 1
1133.227400000000000 577.081909999999990
f: 2279 tv: 1 nM: 1
1416.242600000000000 585.584169999999970
f: 2280 tv: 0 nM: 1
1130.185899999999900 578.789059999999950
f: 2280 tv: 1 nM: 1
1417.031900000000000 587.150020000000040
f: 2281 tv: 0 nM: 1
1127.865600000000100 580.342470000000050
f: 2281 tv: 1 nM: 1
1417.886400000000100 588.285340000000020
f: 2282 tv: 0 nM: 1
1125.413700000000100 581.925600000000030
f: 2282 tv: 1 nM: 1
1418.441399999999900 589.819820000000050
f: 2283 tv: 0 nM: 1
1122.458599999999900 582.971310000000020
f: 2283 tv: 1 nM: 1
1419.953900000000000 590.211180000000010
f: 2284 tv: 0 nM: 1
1120.282700000000000 584.372010000000050
f: 2284 tv: 1 nM: 1
1420.782800000000000 591.958309999999980
f: 2285 tv: 0 nM: 1
1118.181399999999900 585.126530000000000
f: 2285 tv: 1 nM: 1
1422.155800000000000 592.598690000000030
f: 2286 tv: 0 nM: 1
1116.362699999999900 585.931330000000000
f: 2286 tv: 1 nM: 1
1424.096900000000000 593.122859999999950
f: 2287 tv: 0 nM: 1
1115.006800000000100 586.454650000000020
f: 2287 tv: 1 nM: 1
1426.000000000000000 594.000000000000000
f: 2288 tv: 0 nM: 1
1113.964199999999900 587.510989999999990
f: 2288 tv: 1 nM: 1
1428.081300000000100 594.107669999999980
f: 2289 tv: 0 nM: 1
1112.247300000000000 587.815920000000010
f: 2289 tv: 1 nM: 1
1430.898400000000000 595.000000000000000
f: 2290 tv: 0 nM: 1
1111.989399999999900 587.816469999999980
f: 2290 tv: 1 nM: 1
1433.246100000000100 595.037420000000000
f: 2291 tv: 0 nM: 1
1111.617800000000000 587.931519999999980
f: 2291 tv: 1 nM: 1
1436.500000000000000 595.141110000000030
f: 2292 tv: 0 nM: 1
1111.225300000000100 588.023320000000010
f: 2292 tv: 1 nM: 1
1439.209700000000100 595.832639999999970
f: 2293 tv: 0 nM: 1
1111.484099999999900 587.854490000000060
f: 2293 tv: 1 nM: 1
1442.459100000000000 595.834110000000010
f: 2294 tv: 0 nM: 1
1111.623000000000000 587.638490000000050
f: 2294 tv: 1 nM: 1
1445.944500000000100 595.089720000000060
f: 2295 tv: 0 nM: 1
1112.160800000000100 586.728640000000040
f: 2295 tv: 1 nM: 1
1449.924800000000000 595.110599999999980
f: 2296 tv: 0 nM: 1
1113.320899999999900 586.042299999999950
f: 2296 tv: 1 nM: 1
1453.856800000000000 594.775020000000040
f: 2297 tv: 0 nM: 1
1114.856199999999900 585.671259999999960
f: 2297 tv: 1 nM: 1
1457.645900000000000 594.354190000000020
f: 2298 tv: 0 nM: 1
1116.154299999999900 584.151790000000010
f: 2298 tv: 1 nM: 1
1462.101000000000100 593.646790000000010
f: 2299 tv: 0 nM: 1
1118.147700000000000 583.501279999999950
f: 2299 tv: 1 nM: 1
1466.000000000000000 593.000000000000000
f: 2300 tv: 0 nM: 1
1120.556300000000000 581.926270000000050
f: 2300 tv: 1 nM: 1
1470.211200000000000 592.046140000000040
f: 2301 tv: 0 nM: 1
1123.305300000000000 580.745360000000010
f: 2301 tv: 1 nM: 1
1474.812500000000000 591.097660000000020
f: 2302 tv: 0 nM: 1
1126.249399999999900 579.086729999999990
f: 2302 tv: 1 nM: 1
1479.359300000000100 590.058470000000060
f: 2303 tv: 0 nM: 1
1129.562899999999900 577.949769999999940
f: 2303 tv: 1 nM: 1
1484.241900000000000 589.060489999999960
f: 2304 tv: 0 nM: 1
1133.019000000000000 575.711909999999990
f: 2304 tv: 1 nM: 1
1488.559400000000100 587.940550000000030
f: 2305 tv: 0 nM: 1
1136.776200000000000 573.888119999999960
f: 2305 tv: 1 nM: 1
1492.482999999999900 586.506409999999960
f: 2306 tv: 0 nM: 1
1140.657800000000000 571.314510000000040
f: 2306 tv: 1 nM: 1
1497.806300000000000 584.630620000000020
f: 2307 tv: 0 nM: 1
1144.914299999999900 569.184259999999990
f: 2307 tv: 1 nM: 1
1502.072600000000000 583.072630000000000
f: 2308 tv: 0 nM: 1
1149.240700000000100 566.912050000000020
f: 2308 tv: 1 nM: 1
1506.061400000000000 581.156799999999980
f: 2309 tv: 0 nM: 1
1153.150900000000100 564.266110000000030
f: 2309 tv: 1 nM: 1
1510.750000000000000 579.314030000000000
f: 2310 tv: 0 nM: 1
1157.683600000000100 561.458560000000030
f: 2310 tv: 1 nM: 1
1514.795200000000000 577.392879999999990
f: 2311 tv: 0 nM: 1
1162.060999999999900 559.051209999999970
f: 2311 tv: 1 nM: 1
1518.514400000000000 575.398739999999980
f: 2312 tv: 0 nM: 1
1166.570300000000100 555.878360000000040
f: 2312 tv: 1 nM: 1
1522.000000000000000 573.228520000000000
f: 2313 tv: 0 nM: 1
1170.889200000000100 553.189150000000040
f: 2313 tv: 1 nM: 1
1524.639500000000000 570.954960000000030
f: 2314 tv: 0 nM: 1
1175.245600000000000 550.272029999999970
f: 2314 tv: 1 nM: 1
1527.976899999999900 569.008360000000040
f: 2315 tv: 0 nM: 1
1179.219000000000100 546.900020000000040
f: 2315 tv: 1 nM: 1
1530.894399999999900 566.894469999999960
f: 2316 tv: 0 nM: 1
1183.260900000000000 543.908199999999970
f: 2316 tv: 1 nM: 1
1533.160900000000100 564.823669999999990
f: 2317 tv: 0 nM: 1
1187.190100000000000 540.915889999999990
f: 2317 tv: 1 nM: 1
1535.145400000000100 562.645319999999970
f: 2318 tv: 0 nM: 1
1191.334800000000100 538.319210000000000
f: 2318 tv: 1 nM: 1
1537.029900000000000 560.660459999999940
f: 2319 tv: 0 nM: 1
1194.745500000000000 535.122129999999970
f: 2319 tv: 1 nM: 1
1538.551300000000100 558.038450000000010
f: 2320 tv: 0 nM: 1
1198.519399999999900 532.615289999999960
f: 2320 tv: 1 nM: 1
1539.269299999999900 555.927370000000000
f: 2321 tv: 0 nM: 1
1201.388700000000000 530.149289999999950
f: 2321 tv: 1 nM: 1
1540.043600000000000 554.043580000000020
f: 2322 tv: 0 nM: 1
1204.614300000000000 527.358579999999960
f: 2322 tv: 1 nM: 1
1540.545800000000100 552.034359999999990
f: 2323 tv: 0 nM: 1
1207.265000000000100 525.247859999999950
f: 2323 tv: 1 nM: 1
1540.591400000000000 550.591490000000020
f: 2324 tv: 0 nM: 1
1210.670699999999900 523.329290000000010
f: 2324 tv: 1 nM: 1
1540.578099999999900 548.917969999999970
f: 2325 tv: 0 nM: 1
1212.906999999999900 521.232060000000050
f: 2325 tv: 1 nM: 1
1539.379899999999900 547.112179999999970
f: 2326 tv: 0 nM: 1
1215.004799999999900 519.982300000000010
f: 2326 tv: 1 nM: 1
1538.551300000000100 545.961549999999990
f: 2327 tv: 0 nM: 1
1217.144900000000000 518.627200000000020
f: 2327 tv: 1 nM: 1
1537.035200000000000 544.843750000000000
f: 2328 tv: 0 nM: 1
1219.029299999999900 517.195920000000000
f: 2328 tv: 1 nM: 1
1535.182600000000100 543.904360000000000
f: 2329 tv: 0 nM: 1
1220.630400000000000 515.940740000000010
f: 2329 tv: 1 nM: 1
1533.502199999999900 542.369630000000030
f: 2330 tv: 0 nM: 1
1222.140699999999900 515.311580000000050
f: 2330 tv: 1 nM: 1
1531.415500000000100 541.919920000000050
f: 2331 tv: 0 nM: 1
1223.254600000000000 514.698359999999980
f: 2331 tv: 1 nM: 1
1529.088999999999900 540.944949999999950
f: 2332 tv: 0 nM: 1
1224.000000000000000 514.000000000000000
f: 2332 tv: 1 nM: 1
1526.557700000000100 540.574769999999940
f: 2333 tv: 0 nM: 1
1224.981299999999900 513.483640000000040
f: 2333 tv: 1 nM: 1
1523.918200000000100 540.081729999999990
f: 2334 tv: 0 nM: 1
1225.340899999999900 513.288270000000010
f: 2334 tv: 1 nM: 1
1520.854900000000000 539.881710000000000
f: 2335 tv: 0 nM: 1
1225.937100000000100 513.282720000000040
f: 2335 tv: 1 nM: 1
1517.997800000000100 539.314759999999980
f: 2336 tv: 0 nM: 1
1225.967200000000000 513.498659999999970
f: 2336 tv: 1 nM: 1
1514.179799999999900 539.591130000000020
f: 2337 tv: 0 nM: 1
1225.720300000000000 513.501279999999950
f: 2337 tv: 1 nM: 1
1511.237200000000000 539.002140000000050
f: 2338 tv: 0 nM: 1
1224.851300000000000 514.000000000000000
f: 2338 tv: 1 nM: 1
1507.732700000000000 539.589110000000010
f: 2339 tv: 0 nM: 1
1224.105600000000100 514.436100000000010
f: 2339 tv: 1 nM: 1
1503.819800000000000 539.512700000000000
f: 2340 tv: 0 nM: 1
1222.974500000000000 515.514770000000000
f: 2340 tv: 1 nM: 1
1500.203600000000100 539.796389999999970
f: 2341 tv: 0 nM: 1
1221.849500000000000 516.180119999999990
f: 2341 tv: 1 nM: 1
1496.203600000000100 539.796389999999970
f: 2342 tv: 0 nM: 1
1220.038200000000000 517.000000000000000
f: 2342 tv: 1 nM: 1
1492.203600000000100 540.028320000000010
f: 2343 tv: 0 nM: 1
1218.000000000000000 517.902280000000020
f: 2343 tv: 1 nM: 1
1488.278100000000000 541.028080000000050
f: 2344 tv: 0 nM: 1
1216.074800000000100 518.949100000000040
f: 2344 tv: 1 nM: 1
1484.276599999999900 541.746219999999990
f: 2345 tv: 0 nM: 1
1213.690300000000000 519.963070000000020
f: 2345 tv: 1 nM: 1
1480.898100000000100 541.864069999999970
f: 2346 tv: 0 nM: 1
1211.300000000000000 521.299989999999980
f: 2346 tv: 1 nM: 1
1476.109300000000100 543.000000000000000
f: 2347 tv: 0 nM: 1
1208.113400000000000 522.316829999999980
f: 2347 tv: 1 nM: 1
1472.111300000000000 543.700500000000030
f: 2348 tv: 0 nM: 1
1205.028700000000100 523.541380000000000
f: 2348 tv: 1 nM: 1
1468.067700000000100 544.088560000000030
f: 2349 tv: 0 nM: 1
1201.830800000000000 524.977110000000040
f: 2349 tv: 1 nM: 1
1463.727799999999900 544.980230000000010
f: 2350 tv: 0 nM: 1
1198.163700000000100 526.038699999999950
f: 2350 tv: 1 nM: 1
1459.502700000000000 545.931330000000000
f: 2351 tv: 0 nM: 1
1194.823500000000000 527.240480000000050
f: 2351 tv: 1 nM: 1
1454.646000000000000 546.324340000000010
f: 2352 tv: 0 nM: 1
1190.513799999999900 528.868960000000020
f: 2352 tv: 1 nM: 1
1450.145600000000100 547.733520000000000
f: 2353 tv: 0 nM: 1
1186.196899999999900 530.146849999999970
f: 2353 tv: 1 nM: 1
1446.085000000000000 548.085019999999990
f: 2354 tv: 0 nM: 1
1182.258399999999900 531.123290000000000
f: 2354 tv: 1 nM: 1
1441.843100000000000 548.905330000000050
f: 2355 tv: 0 nM: 1
1177.449200000000000 532.681150000000000
f: 2355 tv: 1 nM: 1
1436.297399999999900 549.744749999999950
f: 2356 tv: 0 nM: 1
1172.376199999999900 533.797789999999960
f: 2356 tv: 1 nM: 1
1432.265599999999900 549.973939999999970
f: 2357 tv: 0 nM: 1
1167.314699999999900 534.998230000000040
f: 2357 tv: 1 nM: 1
1426.647600000000000 551.430730000000040
f: 2358 tv: 0 nM: 1
1163.016200000000000 536.577639999999970
f: 2358 tv: 1 nM: 1
1422.877900000000000 551.955379999999990
f: 2359 tv: 0 nM: 1
1157.401000000000100 537.078129999999990
f: 2359 tv: 1 nM: 1
1418.050000000000000 552.344420000000010
f: 2360 tv: 0 nM: 1
1152.813400000000000 538.219180000000050
f: 2360 tv: 1 nM: 1
1412.276400000000000 553.881589999999960
f: 2361 tv: 0 nM: 1
1147.000000000000000 539.000000000000000
f: 2361 tv: 1 nM: 1
1408.118400000000100 553.881589999999960
f: 2362 tv: 0 nM: 1
1141.481199999999900 540.060179999999950
f: 2362 tv: 1 nM: 1
1402.917700000000000 554.107610000000020
f: 2363 tv: 0 nM: 1
1136.299700000000000 540.744509999999990
f: 2363 tv: 1 nM: 1
1397.968100000000000 554.480900000000020
f: 2364 tv: 0 nM: 1
1130.927700000000000 541.309259999999990
f: 2364 tv: 1 nM: 1
1392.896900000000000 555.621890000000010
f: 2365 tv: 0 nM: 1
1124.501700000000000 542.277410000000030
f: 2365 tv: 1 nM: 1
1387.939500000000000 555.586850000000030
f: 2366 tv: 0 nM: 1
1119.003500000000000 542.829770000000050
f: 2366 tv: 1 nM: 1
1382.094499999999900 555.700010000000020
f: 2367 tv: 0 nM: 1
1113.261099999999900 542.864810000000030
f: 2367 tv: 1 nM: 1
1377.408300000000100 555.992129999999970
f: 2368 tv: 0 nM: 1
1108.092699999999900 543.090509999999990
f: 2368 tv: 1 nM: 1
1371.689599999999900 555.898379999999970
f: 2369 tv: 0 nM: 1
1101.788299999999900 543.051090000000040
f: 2369 tv: 1 nM: 1
1366.212399999999900 555.948909999999960
f: 2370 tv: 0 nM: 1
1096.164800000000000 542.954709999999980
f: 2370 tv: 1 nM: 1
1360.921599999999900 555.897579999999950
f: 2371 tv: 0 nM: 1
1090.947500000000000 543.262629999999940
f: 2371 tv: 1 nM: 1
1355.078400000000100 555.897579999999950
f: 2372 tv: 0 nM: 1
1084.920400000000000 543.234860000000030
f: 2372 tv: 1 nM: 1
1349.280000000000000 555.559999999999950
f: 2373 tv: 0 nM: 1
1079.928000000000100 543.241520000000040
f: 2373 tv: 1 nM: 1
1344.933399999999900 554.666690000000020
f: 2374 tv: 0 nM: 1
1073.927400000000000 543.072630000000000
f: 2374 tv: 1 nM: 1
1339.122100000000000 554.044620000000010
f: 2375 tv: 0 nM: 1
1068.634000000000000 542.682009999999990
f: 2375 tv: 1 nM: 1
1334.296499999999900 554.348820000000050
f: 2376 tv: 0 nM: 1
1063.180200000000000 542.432189999999990
f: 2376 tv: 1 nM: 1
1329.403399999999900 553.806820000000020
f: 2377 tv: 0 nM: 1
1058.202000000000000 541.293760000000020
f: 2377 tv: 1 nM: 1
1323.666600000000000 552.255549999999970
f: 2378 tv: 0 nM: 1
1053.365399999999900 541.000000000000000
f: 2378 tv: 1 nM: 1
1318.221900000000000 551.929750000000010
f: 2379 tv: 0 nM: 1
1048.910300000000000 539.944460000000050
f: 2379 tv: 1 nM: 1
1313.858600000000000 551.429319999999960
f: 2380 tv: 0 nM: 1
1044.694600000000000 539.479060000000000
f: 2380 tv: 1 nM: 1
1308.203600000000100 550.203610000000030
f: 2381 tv: 0 nM: 1
1040.203700000000000 538.951839999999950
f: 2381 tv: 1 nM: 1
1304.000000000000000 549.588560000000030
f: 2382 tv: 0 nM: 1
1036.051300000000100 538.211059999999970
f: 2382 tv: 1 nM: 1
1299.009399999999900 548.459110000000010
f: 2383 tv: 0 nM: 1
1032.613599999999900 537.142579999999950
f: 2383 tv: 1 nM: 1
1295.000000000000000 548.000000000000000
f: 2384 tv: 0 nM: 1
1029.029199999999900 536.299989999999980
f: 2384 tv: 1 nM: 1
1290.947100000000100 546.947210000000040
f: 2385 tv: 0 nM: 1
1026.044400000000000 535.955630000000040
f: 2385 tv: 1 nM: 1
1287.032700000000000 545.842279999999960
f: 2386 tv: 0 nM: 1
1023.066000000000000 534.254029999999940
f: 2386 tv: 1 nM: 1
1282.944500000000100 544.432130000000030
f: 2387 tv: 0 nM: 1
1020.823500000000000 533.873960000000010
f: 2387 tv: 1 nM: 1
1279.911499999999900 544.067689999999970
f: 2388 tv: 0 nM: 1
1018.411300000000000 532.689510000000040
f: 2388 tv: 1 nM: 1
1276.789100000000000 542.880980000000020
f: 2389 tv: 0 nM: 1
1016.823500000000000 531.873960000000010
f: 2389 tv: 1 nM: 1
1273.722800000000000 541.951109999999970
f: 2390 tv: 0 nM: 1
1015.112200000000000 530.620059999999970
f: 2390 tv: 1 nM: 1
1270.885900000000000 541.048890000000030
f: 2391 tv: 0 nM: 1
1013.630400000000000 529.917419999999990
f: 2391 tv: 1 nM: 1
1267.932299999999900 540.088560000000030
f: 2392 tv: 0 nM: 1
1012.854700000000000 528.645319999999970
f: 2392 tv: 1 nM: 1
1266.000000000000000 539.000000000000000
f: 2393 tv: 0 nM: 1
1012.561500000000000 527.295110000000020
f: 2393 tv: 1 nM: 1
1264.000000000000000 538.000000000000000
f: 2394 tv: 0 nM: 1
1011.904000000000000 526.198669999999990
f: 2394 tv: 1 nM: 1
1262.250000000000000 536.250000000000000
f: 2395 tv: 0 nM: 1
1012.337300000000000 525.000000000000000
f: 2395 tv: 1 nM: 1
1260.721700000000100 535.500000000000000
f: 2396 tv: 0 nM: 1
1012.451400000000000 523.840699999999970
f: 2396 tv: 1 nM: 1
1260.020400000000100 534.173459999999980
f: 2397 tv: 0 nM: 1
1012.910300000000000 522.055539999999950
f: 2397 tv: 1 nM: 1
1258.357199999999900 532.736269999999990
f: 2398 tv: 0 nM: 1
1013.844300000000000 520.598690000000030
f: 2398 tv: 1 nM: 1
1258.203600000000100 531.796389999999970
f: 2399 tv: 0 nM: 1
1015.023800000000100 519.361080000000020
f: 2399 tv: 1 nM: 1
1258.244799999999900 529.932310000000030
f: 2400 tv: 0 nM: 1
1016.552200000000000 517.804319999999960
f: 2400 tv: 1 nM: 1
1257.830700000000000 528.212340000000040
f: 2401 tv: 0 nM: 1
1018.429600000000100 515.802249999999960
f: 2401 tv: 1 nM: 1
1258.322500000000000 527.082819999999970
f: 2402 tv: 0 nM: 1
1020.497700000000000 513.881710000000000
f: 2402 tv: 1 nM: 1
1258.543500000000000 525.804319999999960
f: 2403 tv: 0 nM: 1
1022.910300000000000 511.944459999999990
f: 2403 tv: 1 nM: 1
1259.881599999999900 524.118410000000040
f: 2404 tv: 0 nM: 1
1025.089700000000000 510.055540000000010
f: 2404 tv: 1 nM: 1
1260.432100000000000 522.833309999999980
f: 2405 tv: 0 nM: 1
1027.466600000000000 508.154020000000000
f: 2405 tv: 1 nM: 1
1262.099999999999900 520.835270000000040
f: 2406 tv: 0 nM: 1
1030.509499999999900 506.042849999999990
f: 2406 tv: 1 nM: 1
1263.567900000000000 518.944460000000050
f: 2407 tv: 0 nM: 1
1033.795300000000000 504.057129999999970
f: 2407 tv: 1 nM: 1
1265.045800000000100 517.734739999999990
f: 2408 tv: 0 nM: 1
1036.877199999999900 502.096990000000010
f: 2408 tv: 1 nM: 1
1267.052700000000000 515.652770000000030
f: 2409 tv: 0 nM: 1
1039.918200000000100 500.081729999999990
f: 2409 tv: 1 nM: 1
1268.839500000000000 514.000000000000000
f: 2410 tv: 0 nM: 1
1043.122800000000100 497.903009999999990
f: 2410 tv: 1 nM: 1
1271.000000000000000 511.790129999999980
f: 2411 tv: 0 nM: 1
1047.000000000000000 495.800869999999970
f: 2411 tv: 1 nM: 1
1272.900000000000100 510.339999999999970
f: 2412 tv: 0 nM: 1
1050.000000000000000 493.745180000000000
f: 2412 tv: 1 nM: 1
1275.822300000000000 508.094449999999990
f: 2413 tv: 0 nM: 1
1053.914299999999900 490.868040000000010
f: 2413 tv: 1 nM: 1
1278.123700000000100 506.063170000000010
f: 2414 tv: 0 nM: 1
1057.327100000000000 488.163610000000010
f: 2414 tv: 1 nM: 1
1280.939900000000100 504.113339999999990
f: 2415 tv: 0 nM: 1
1060.905400000000100 485.756739999999980
f: 2415 tv: 1 nM: 1
1283.860500000000000 501.939480000000000
f: 2416 tv: 0 nM: 1
1064.186500000000000 483.671629999999990
f: 2416 tv: 1 nM: 1
1286.446400000000000 500.000000000000000
f: 2417 tv: 0 nM: 1
1068.727100000000100 480.580260000000010
f: 2417 tv: 1 nM: 1
1289.922200000000000 498.377779999999970
f: 2418 tv: 0 nM: 1
1071.954099999999900 478.236719999999990
f: 2418 tv: 1 nM: 1
1293.033799999999900 496.669159999999980
f: 2419 tv: 0 nM: 1
1075.953900000000000 475.788850000000020
f: 2419 tv: 1 nM: 1
1296.098900000000000 494.383730000000010
f: 2420 tv: 0 nM: 1
1079.561899999999900 473.709529999999970
f: 2420 tv: 1 nM: 1
1299.859400000000100 492.709380000000010
f: 2421 tv: 0 nM: 1
1083.154199999999900 470.570100000000020
f: 2421 tv: 1 nM: 1
1303.570700000000000 490.141300000000000
f: 2422 tv: 0 nM: 1
1086.807399999999900 468.188080000000010
f: 2422 tv: 1 nM: 1
1306.523700000000000 488.962830000000000
f: 2423 tv: 0 nM: 1
1090.236699999999900 466.041080000000020
f: 2423 tv: 1 nM: 1
1310.000000000000000 487.000000000000000
f: 2424 tv: 0 nM: 1
1093.833400000000000 464.000000000000000
f: 2424 tv: 1 nM: 1
1313.892499999999900 484.917730000000010
f: 2425 tv: 0 nM: 1
1097.130500000000000 461.852170000000000
f: 2425 tv: 1 nM: 1
1316.968100000000000 483.113459999999980
f: 2426 tv: 0 nM: 1
1100.651400000000000 459.655980000000000
f: 2426 tv: 1 nM: 1
1320.338299999999900 481.591189999999980
f: 2427 tv: 0 nM: 1
1103.943000000000000 457.184199999999980
f: 2427 tv: 1 nM: 1
1324.140699999999900 480.520109999999990
f: 2428 tv: 0 nM: 1
1106.732800000000000 455.310330000000020
f: 2428 tv: 1 nM: 1
1327.892499999999900 478.917730000000010
f: 2429 tv: 0 nM: 1
1109.151699999999900 453.519229999999990
f: 2429 tv: 1 nM: 1
1331.000000000000000 477.000000000000000
f: 2430 tv: 0 nM: 1
1112.080200000000100 451.830199999999990
f: 2430 tv: 1 nM: 1
1334.558100000000000 475.912780000000000
f: 2431 tv: 0 nM: 1
1114.730700000000100 449.833340000000020
f: 2431 tv: 1 nM: 1
1337.721200000000000 474.810909999999980
f: 2432 tv: 0 nM: 1
1116.646700000000000 448.357419999999990
f: 2432 tv: 1 nM: 1
1340.474099999999900 473.847719999999980
f: 2433 tv: 0 nM: 1
1118.580700000000000 447.084690000000020
f: 2433 tv: 1 nM: 1
1343.942000000000000 472.795750000000000
f: 2434 tv: 0 nM: 1
1119.434000000000000 445.381989999999970
f: 2434 tv: 1 nM: 1
1346.176999999999900 471.778079999999990
f: 2435 tv: 0 nM: 1
1121.049100000000000 444.431370000000020
f: 2435 tv: 1 nM: 1
1349.041099999999900 470.698640000000010
f: 2436 tv: 0 nM: 1
1121.365399999999900 443.000000000000000
f: 2436 tv: 1 nM: 1
1351.854399999999900 470.041200000000000
f: 2437 tv: 0 nM: 1
1122.703400000000100 441.893649999999980
f: 2437 tv: 1 nM: 1
1353.897600000000000 469.078309999999990
f: 2438 tv: 0 nM: 1
1122.634600000000100 441.161530000000030
f: 2438 tv: 1 nM: 1
1355.966699999999900 468.544429999999980
f: 2439 tv: 0 nM: 1
1122.645400000000100 440.570920000000000
f: 2439 tv: 1 nM: 1
1358.019299999999900 467.876370000000010
f: 2440 tv: 0 nM: 1
1121.372200000000000 439.333980000000000
f: 2440 tv: 1 nM: 1
1359.647800000000000 467.647859999999980
f: 2441 tv: 0 nM: 1
1121.149300000000000 439.178069999999990
f: 2441 tv: 1 nM: 1
1361.000000000000000 467.680729999999980
f: 2442 tv: 0 nM: 1
1119.877800000000000 438.937040000000020
f: 2442 tv: 1 nM: 1
1362.157700000000000 466.877990000000010
f: 2443 tv: 0 nM: 1
1118.831500000000000 438.801850000000000
f: 2443 tv: 1 nM: 1
1363.903399999999900 466.676150000000010
f: 2444 tv: 0 nM: 1
1116.898899999999900 438.898930000000010
f: 2444 tv: 1 nM: 1
1364.233300000000100 466.566680000000020
f: 2445 tv: 0 nM: 1
1114.958599999999900 438.821930000000010
f: 2445 tv: 1 nM: 1
1365.233300000000100 466.922210000000010
f: 2446 tv: 0 nM: 1
1112.660400000000000 438.873139999999980
f: 2446 tv: 1 nM: 1
1365.788200000000000 466.923520000000000
f: 2447 tv: 0 nM: 1
1109.827600000000100 438.868960000000020
f: 2447 tv: 1 nM: 1
1366.000000000000000 467.077789999999990
f: 2448 tv: 0 nM: 1
1106.898899999999900 438.898930000000010
f: 2448 tv: 1 nM: 1
1365.944800000000000 467.043610000000000
f: 2449 tv: 0 nM: 1
1103.451000000000000 439.186579999999990
f: 2449 tv: 1 nM: 1
1365.796399999999900 467.796389999999970
f: 2450 tv: 0 nM: 1
1100.540600000000000 439.472320000000020
f: 2450 tv: 1 nM: 1
1365.796399999999900 467.796389999999970
f: 2451 tv: 0 nM: 1
1096.674800000000000 440.300689999999970
f: 2451 tv: 1 nM: 1
1364.166600000000000 468.000000000000000
f: 2452 tv: 0 nM: 1
1092.234300000000100 440.849640000000020
f: 2452 tv: 1 nM: 1
1363.979599999999900 468.173459999999980
f: 2453 tv: 0 nM: 1
1087.730200000000000 441.097109999999990
f: 2453 tv: 1 nM: 1
1362.454600000000000 469.106049999999980
f: 2454 tv: 0 nM: 1
1083.063799999999900 442.120569999999990
f: 2454 tv: 1 nM: 1
1361.809099999999900 469.604829999999990
f: 2455 tv: 0 nM: 1
1078.776499999999900 443.219699999999990
f: 2455 tv: 1 nM: 1
1360.085000000000000 469.915010000000000
f: 2456 tv: 0 nM: 1
1073.562699999999900 443.340300000000010
f: 2456 tv: 1 nM: 1
1358.153100000000000 470.173459999999980
f: 2457 tv: 0 nM: 1
1068.926500000000000 444.234249999999970
f: 2457 tv: 1 nM: 1
1356.752600000000000 470.575740000000000
f: 2458 tv: 0 nM: 1
1063.819700000000000 445.074830000000020
f: 2458 tv: 1 nM: 1
1354.906999999999900 471.444180000000020
f: 2459 tv: 0 nM: 1
1058.007800000000100 446.390629999999990
f: 2459 tv: 1 nM: 1
1352.476699999999900 471.920560000000020
f: 2460 tv: 0 nM: 1
1053.000000000000000 446.802250000000020
f: 2460 tv: 1 nM: 1
1350.000000000000000 472.166659999999980
f: 2461 tv: 0 nM: 1
1047.246100000000100 447.625000000000000
f: 2461 tv: 1 nM: 1
1347.924100000000000 472.551480000000030
f: 2462 tv: 0 nM: 1
1041.755400000000000 448.812500000000000
f: 2462 tv: 1 nM: 1
1345.036700000000100 473.674320000000020
f: 2463 tv: 0 nM: 1
1035.631300000000000 449.821170000000000
f: 2463 tv: 1 nM: 1
1342.166600000000000 474.000000000000000
f: 2464 tv: 0 nM: 1
1029.934800000000000 450.906130000000020
f: 2464 tv: 1 nM: 1
1339.393900000000000 474.186309999999990
f: 2465 tv: 0 nM: 1
1024.060400000000100 451.620970000000000
f: 2465 tv: 1 nM: 1
1336.509299999999900 475.566829999999980
f: 2466 tv: 0 nM: 1
1017.832600000000000 452.790250000000010
f: 2466 tv: 1 nM: 1
1333.060300000000100 475.899569999999980
f: 2467 tv: 0 nM: 1
1011.679700000000000 453.869840000000010
f: 2467 tv: 1 nM: 1
1329.466600000000000 476.234379999999990
f: 2468 tv: 0 nM: 1
1004.882899999999900 455.023010000000000
f: 2468 tv: 1 nM: 1
1326.543100000000100 477.060330000000020
f: 2469 tv: 0 nM: 1
998.205870000000000 456.743710000000020
f: 2469 tv: 1 nM: 1
1323.364499999999900 478.060760000000020
f: 2470 tv: 0 nM: 1
992.282040000000050 457.089749999999980
f: 2470 tv: 1 nM: 1
1320.046100000000000 478.211149999999980
f: 2471 tv: 0 nM: 1
986.000000000000000 458.457699999999990
f: 2471 tv: 1 nM: 1
1316.921499999999900 479.721990000000010
f: 2472 tv: 0 nM: 1
980.520999999999960 459.158390000000000
f: 2472 tv: 1 nM: 1
1314.000000000000000 480.000000000000000
f: 2473 tv: 0 nM: 1
974.170650000000020 460.857149999999990
f: 2473 tv: 1 nM: 1
1311.083400000000000 480.781740000000010
f: 2474 tv: 0 nM: 1
968.748230000000040 461.734159999999970
f: 2474 tv: 1 nM: 1
1308.191800000000100 481.788850000000020
f: 2475 tv: 0 nM: 1
962.953800000000000 462.690060000000020
f: 2475 tv: 1 nM: 1
1305.379500000000000 482.161380000000010
f: 2476 tv: 0 nM: 1
956.705259999999950 463.556150000000000
f: 2476 tv: 1 nM: 1
1303.234600000000000 482.707699999999990
f: 2477 tv: 0 nM: 1
950.217899999999990 464.724670000000000
f: 2477 tv: 1 nM: 1
1301.121000000000100 483.201599999999980
f: 2478 tv: 0 nM: 1
945.104000000000040 465.213500000000010
f: 2478 tv: 1 nM: 1
1299.176500000000000 483.873960000000010
f: 2479 tv: 0 nM: 1
939.917969999999970 465.391230000000010
f: 2479 tv: 1 nM: 1
1297.149200000000100 483.879030000000000
f: 2480 tv: 0 nM: 1
934.844360000000050 465.943690000000000
f: 2480 tv: 1 nM: 1
1296.080200000000100 484.398739999999980
f: 2481 tv: 0 nM: 1
929.306879999999980 466.020690000000000
f: 2481 tv: 1 nM: 1
1294.952100000000000 484.713230000000010
f: 2482 tv: 0 nM: 1
925.023249999999960 466.755800000000020
f: 2482 tv: 1 nM: 1
1294.575800000000100 484.920439999999990
f: 2483 tv: 0 nM: 1
920.168210000000040 466.882079999999970
f: 2483 tv: 1 nM: 1
1293.424199999999900 484.920439999999990
f: 2484 tv: 0 nM: 1
916.000000000000000 467.000000000000000
f: 2484 tv: 1 nM: 1
1293.496200000000000 485.156709999999980
f: 2485 tv: 0 nM: 1
912.014890000000040 467.437500000000000
f: 2485 tv: 1 nM: 1
1294.630600000000000 485.000000000000000
f: 2486 tv: 0 nM: 1
908.870300000000040 467.814059999999980
f: 2486 tv: 1 nM: 1
1294.958599999999900 485.178069999999990
f: 2487 tv: 0 nM: 1
905.778929999999950 467.877169999999980
f: 2487 tv: 1 nM: 1
1296.618700000000000 485.242709999999990
f: 2488 tv: 0 nM: 1
902.510130000000000 467.750000000000000
f: 2488 tv: 1 nM: 1
1297.740100000000000 485.792759999999990
f: 2489 tv: 0 nM: 1
900.377200000000020 467.900300000000020
f: 2489 tv: 1 nM: 1
1300.167200000000100 486.705989999999990
f: 2490 tv: 0 nM: 1
898.864259999999940 468.036290000000010
f: 2490 tv: 1 nM: 1
1302.952100000000000 486.713230000000010
f: 2491 tv: 0 nM: 1
897.895940000000000 468.020260000000010
f: 2491 tv: 1 nM: 1
1305.381300000000000 486.852199999999980
f: 2492 tv: 0 nM: 1
896.522460000000020 467.794949999999970
f: 2492 tv: 1 nM: 1
1309.115200000000000 486.750000000000000
f: 2493 tv: 0 nM: 1
896.048160000000050 467.000000000000000
f: 2493 tv: 1 nM: 1
1312.955200000000100 486.799289999999980
f: 2494 tv: 0 nM: 1
896.228389999999990 466.341889999999980
f: 2494 tv: 1 nM: 1
1316.925000000000000 486.721439999999970
f: 2495 tv: 0 nM: 1
896.979490000000060 466.041020000000000
f: 2495 tv: 1 nM: 1
1321.118700000000000 486.589420000000020
f: 2496 tv: 0 nM: 1
897.812680000000000 465.563289999999990
f: 2496 tv: 1 nM: 1
1326.297200000000000 486.568910000000020
f: 2497 tv: 0 nM: 1
898.993960000000020 464.547090000000030
f: 2497 tv: 1 nM: 1
1330.625000000000000 485.603270000000010
f: 2498 tv: 0 nM: 1
900.518190000000000 463.862849999999980
f: 2498 tv: 1 nM: 1
1335.668300000000000 485.494840000000010
f: 2499 tv: 0 nM: 1
902.606450000000000 462.950499999999980
f: 2499 tv: 1 nM: 1
1340.950700000000100 485.103999999999980
f: 2500 tv: 0 nM: 1
904.892330000000020 462.112820000000000
f: 2500 tv: 1 nM: 1
1346.338700000000000 484.914859999999980
f: 2501 tv: 0 nM: 1
907.539179999999990 461.007360000000010
f: 2501 tv: 1 nM: 1
1352.122100000000000 484.230619999999990
f: 2502 tv: 0 nM: 1
910.542050000000020 459.514770000000000
f: 2502 tv: 1 nM: 1
1358.038299999999900 483.215730000000010
f: 2503 tv: 0 nM: 1
913.733089999999950 458.295560000000020
f: 2503 tv: 1 nM: 1
1363.809099999999900 482.899600000000020
f: 2504 tv: 0 nM: 1
917.079410000000050 456.764220000000020
f: 2504 tv: 1 nM: 1
1369.245899999999900 482.237700000000020
f: 2505 tv: 0 nM: 1
921.056090000000040 455.242979999999990
f: 2505 tv: 1 nM: 1
1374.900000000000100 481.381469999999980
f: 2506 tv: 0 nM: 1
924.669620000000010 453.777649999999990
f: 2506 tv: 1 nM: 1
1380.441900000000000 480.385560000000000
f: 2507 tv: 0 nM: 1
928.908750000000050 452.536740000000010
f: 2507 tv: 1 nM: 1
1384.968800000000100 479.922700000000020
f: 2508 tv: 0 nM: 1
932.919740000000050 450.996519999999980
f: 2508 tv: 1 nM: 1
1389.708599999999900 478.825200000000000
f: 2509 tv: 0 nM: 1
937.351379999999950 449.314509999999980
f: 2509 tv: 1 nM: 1
1394.470499999999900 477.630220000000010
f: 2510 tv: 0 nM: 1
941.780639999999950 447.604159999999980
f: 2510 tv: 1 nM: 1
1398.619099999999900 476.967499999999970
f: 2511 tv: 0 nM: 1
946.128169999999950 446.456419999999980
f: 2511 tv: 1 nM: 1
1402.496699999999900 476.083890000000000
f: 2512 tv: 0 nM: 1
950.688970000000040 445.207730000000030
f: 2512 tv: 1 nM: 1
1405.278600000000100 475.075010000000020
f: 2513 tv: 0 nM: 1
954.941959999999990 443.733400000000020
f: 2513 tv: 1 nM: 1
1409.114399999999900 474.607849999999980
f: 2514 tv: 0 nM: 1
959.602539999999980 442.787870000000000
f: 2514 tv: 1 nM: 1
1412.150599999999900 474.000000000000000
f: 2515 tv: 0 nM: 1
963.912780000000000 441.263950000000020
f: 2515 tv: 1 nM: 1
1414.925999999999900 473.059849999999980
f: 2516 tv: 0 nM: 1
968.261169999999990 440.813449999999990
f: 2516 tv: 1 nM: 1
1417.160800000000100 472.329560000000010
f: 2517 tv: 0 nM: 1
972.545780000000040 439.973999999999990
f: 2517 tv: 1 nM: 1
1419.183800000000000 471.864500000000020
f: 2518 tv: 0 nM: 1
977.000000000000000 439.205350000000010
f: 2518 tv: 1 nM: 1
1420.815900000000100 471.403720000000020
f: 2519 tv: 0 nM: 1
981.026250000000000 438.708890000000000
f: 2519 tv: 1 nM: 1
1422.000000000000000 471.166659999999980
f: 2520 tv: 0 nM: 1
985.212220000000000 437.958530000000000
f: 2520 tv: 1 nM: 1
1423.000000000000000 471.000000000000000
f: 2521 tv: 0 nM: 1
989.238339999999990 437.637600000000020
f: 2521 tv: 1 nM: 1
1423.734300000000100 470.397800000000020
f: 2522 tv: 0 nM: 1
993.026250000000000 437.446350000000000
f: 2522 tv: 1 nM: 1
1424.016000000000100 470.483979999999970
f: 2523 tv: 0 nM: 1
996.341919999999960 437.283079999999980
f: 2523 tv: 1 nM: 1
1423.921900000000100 470.353119999999990
f: 2524 tv: 0 nM: 1
1000.082199999999900 437.225010000000000
f: 2524 tv: 1 nM: 1
1423.891500000000000 470.385220000000000
f: 2525 tv: 0 nM: 1
1003.093300000000000 437.130190000000030
f: 2525 tv: 1 nM: 1
1423.049700000000000 470.056730000000020
f: 2526 tv: 0 nM: 1
1006.029000000000000 437.260859999999980
f: 2526 tv: 1 nM: 1
1422.107500000000100 470.278470000000030
f: 2527 tv: 0 nM: 1
1008.868200000000000 437.263640000000010
f: 2527 tv: 1 nM: 1
1421.030600000000000 470.370760000000020
f: 2528 tv: 0 nM: 1
1011.731600000000000 437.819340000000010
f: 2528 tv: 1 nM: 1
1419.265400000000000 470.518829999999980
f: 2529 tv: 0 nM: 1
1013.966200000000000 438.431240000000000
f: 2529 tv: 1 nM: 1
1417.737800000000100 470.807680000000000
f: 2530 tv: 0 nM: 1
1015.429700000000000 438.791470000000000
f: 2530 tv: 1 nM: 1
1415.329700000000000 471.000000000000000
f: 2531 tv: 0 nM: 1
1017.161600000000000 439.156979999999980
f: 2531 tv: 1 nM: 1
1413.496200000000000 471.000000000000000
f: 2532 tv: 0 nM: 1
1018.610800000000000 440.000000000000000
f: 2532 tv: 1 nM: 1
1411.089400000000100 471.257290000000010
f: 2533 tv: 0 nM: 1
1019.347700000000000 440.129459999999990
f: 2533 tv: 1 nM: 1
1408.562500000000000 471.388240000000000
f: 2534 tv: 0 nM: 1
1020.062200000000000 440.947749999999980
f: 2534 tv: 1 nM: 1
1405.357199999999900 471.496030000000020
f: 2535 tv: 0 nM: 1
1020.424000000000000 441.846650000000010
f: 2535 tv: 1 nM: 1
1402.612300000000000 471.959749999999990
f: 2536 tv: 0 nM: 1
1020.088400000000000 442.088469999999970
f: 2536 tv: 1 nM: 1
1399.035200000000000 472.546879999999990
f: 2537 tv: 0 nM: 1
1019.830600000000000 442.500000000000000
f: 2537 tv: 1 nM: 1
1395.303799999999900 472.723079999999980
f: 2538 tv: 0 nM: 1
1019.030800000000000 443.717960000000010
f: 2538 tv: 1 nM: 1
1392.091699999999900 472.937500000000000
f: 2539 tv: 0 nM: 1
1017.784800000000000 444.215239999999990
f: 2539 tv: 1 nM: 1
1388.000000000000000 473.182619999999990
f: 2540 tv: 0 nM: 1
1016.044400000000000 445.413880000000010
f: 2540 tv: 1 nM: 1
1384.651599999999900 473.379910000000000
f: 2541 tv: 0 nM: 1
1014.176600000000000 446.125000000000000
f: 2541 tv: 1 nM: 1
1379.773300000000100 474.082209999999980
f: 2542 tv: 0 nM: 1
1012.045499999999900 447.411929999999980
f: 2542 tv: 1 nM: 1
1375.885700000000000 474.696109999999980
f: 2543 tv: 0 nM: 1
1009.929000000000000 448.275570000000020
f: 2543 tv: 1 nM: 1
1371.253999999999900 474.928560000000000
f: 2544 tv: 0 nM: 1
1007.592100000000000 449.638890000000000
f: 2544 tv: 1 nM: 1
1366.685300000000100 475.863830000000010
f: 2545 tv: 0 nM: 1
1004.096600000000000 451.411929999999980
f: 2545 tv: 1 nM: 1
1362.039800000000000 476.721250000000000
f: 2546 tv: 0 nM: 1
1001.023900000000000 452.464870000000020
f: 2546 tv: 1 nM: 1
1357.305499999999900 477.433780000000010
f: 2547 tv: 0 nM: 1
997.025700000000030 454.202420000000020
f: 2547 tv: 1 nM: 1
1352.187500000000000 478.516210000000000
f: 2548 tv: 0 nM: 1
993.417659999999960 456.055389999999990
f: 2548 tv: 1 nM: 1
1347.868800000000000 479.868810000000000
f: 2549 tv: 0 nM: 1
989.001530000000000 457.574709999999980
f: 2549 tv: 1 nM: 1
1342.122699999999900 480.516210000000000
f: 2550 tv: 0 nM: 1
984.944460000000050 459.529420000000020
f: 2550 tv: 1 nM: 1
1337.228499999999900 481.975799999999990
f: 2551 tv: 0 nM: 1
980.258000000000040 461.040070000000010
f: 2551 tv: 1 nM: 1
1331.723000000000000 482.654420000000020
f: 2552 tv: 0 nM: 1
975.173099999999980 463.173070000000000
f: 2552 tv: 1 nM: 1
1326.113599999999900 483.714659999999980
f: 2553 tv: 0 nM: 1
970.123230000000040 465.123229999999980
f: 2553 tv: 1 nM: 1
1320.079600000000000 485.138640000000010
f: 2554 tv: 0 nM: 1
965.679809999999970 466.796229999999980
f: 2554 tv: 1 nM: 1
1314.354499999999900 486.071440000000000
f: 2555 tv: 0 nM: 1
959.641910000000050 469.193539999999980
f: 2555 tv: 1 nM: 1
1308.604200000000000 487.959900000000000
f: 2556 tv: 0 nM: 1
954.661129999999960 471.346279999999980
f: 2556 tv: 1 nM: 1
1302.101000000000100 489.261480000000010
f: 2557 tv: 0 nM: 1
949.027770000000030 473.068510000000000
f: 2557 tv: 1 nM: 1
1295.950000000000000 490.460510000000000
f: 2558 tv: 0 nM: 1
943.000000000000000 475.000000000000000
f: 2558 tv: 1 nM: 1
1289.538100000000000 491.907590000000030
f: 2559 tv: 0 nM: 1
937.942199999999960 477.071440000000000
f: 2559 tv: 1 nM: 1
1283.226300000000000 492.975129999999980
f: 2560 tv: 0 nM: 1
932.386780000000040 478.758480000000020
f: 2560 tv: 1 nM: 1
1277.305800000000100 494.330109999999990
f: 2561 tv: 0 nM: 1
926.612120000000000 480.218750000000000
f: 2561 tv: 1 nM: 1
1270.461900000000000 496.059779999999990
f: 2562 tv: 0 nM: 1
920.290650000000030 481.672759999999980
f: 2562 tv: 1 nM: 1
1263.944700000000000 496.379390000000000
f: 2563 tv: 0 nM: 1
914.508670000000050 483.100010000000000
f: 2563 tv: 1 nM: 1
1257.644900000000000 497.434570000000010
f: 2564 tv: 0 nM: 1
909.932559999999970 485.075409999999980
f: 2564 tv: 1 nM: 1
1251.205099999999900 498.087069999999980
f: 2565 tv: 0 nM: 1
904.368290000000000 486.470980000000000
f: 2565 tv: 1 nM: 1
1244.882900000000100 499.223389999999990
f: 2566 tv: 0 nM: 1
898.986629999999990 487.204189999999980
f: 2566 tv: 1 nM: 1
1237.617099999999900 499.635130000000000
f: 2567 tv: 0 nM: 1
894.029180000000000 488.839420000000020
f: 2567 tv: 1 nM: 1
1232.058700000000000 500.660709999999990
f: 2568 tv: 0 nM: 1
888.950740000000000 489.280300000000010
f: 2568 tv: 1 nM: 1
1225.614700000000100 501.369899999999970
f: 2569 tv: 0 nM: 1
884.248169999999960 490.692600000000030
f: 2569 tv: 1 nM: 1
1219.030299999999900 501.387360000000000
f: 2570 tv: 0 nM: 1
879.929440000000000 491.018680000000020
f: 2570 tv: 1 nM: 1
1212.834200000000000 501.873600000000010
f: 2571 tv: 0 nM: 1
875.947810000000000 491.245790000000000
f: 2571 tv: 1 nM: 1
1207.873800000000100 501.873809999999990
f: 2572 tv: 0 nM: 1
872.784610000000040 492.326930000000000
f: 2572 tv: 1 nM: 1
1202.085000000000000 501.915010000000000
f: 2573 tv: 0 nM: 1
868.873110000000000 492.660460000000000
f: 2573 tv: 1 nM: 1
1196.173500000000100 501.979580000000000
f: 2574 tv: 0 nM: 1
865.187500000000000 492.713230000000010
f: 2574 tv: 1 nM: 1
1190.956400000000000 501.944759999999970
f: 2575 tv: 0 nM: 1
862.952210000000040 492.713230000000010
f: 2575 tv: 1 nM: 1
1185.826499999999900 501.846920000000010
f: 2576 tv: 0 nM: 1
860.266660000000000 492.950989999999990
f: 2576 tv: 1 nM: 1
1180.825700000000100 501.830260000000010
f: 2577 tv: 0 nM: 1
857.496279999999960 492.843290000000020
f: 2577 tv: 1 nM: 1
1176.568600000000100 501.325229999999980
f: 2578 tv: 0 nM: 1
856.770509999999940 492.348360000000010
f: 2578 tv: 1 nM: 1
1172.462500000000100 500.529180000000000
f: 2579 tv: 0 nM: 1
855.035160000000020 492.429689999999990
f: 2579 tv: 1 nM: 1
1168.211200000000000 499.953890000000000
f: 2580 tv: 0 nM: 1
854.025330000000050 491.903230000000010
f: 2580 tv: 1 nM: 1
1165.000000000000000 499.800869999999970
f: 2581 tv: 0 nM: 1
853.349979999999960 491.453860000000020
f: 2581 tv: 1 nM: 1
1161.845100000000000 499.092930000000020
f: 2582 tv: 0 nM: 1
853.662720000000040 490.734129999999990
f: 2582 tv: 1 nM: 1
1159.189000000000100 498.575200000000000
f: 2583 tv: 0 nM: 1
853.640560000000050 490.437740000000020
f: 2583 tv: 1 nM: 1
1157.089700000000000 498.055540000000010
f: 2584 tv: 0 nM: 1
854.866819999999960 489.891390000000000
f: 2584 tv: 1 nM: 1
1155.116700000000000 497.174989999999980
f: 2585 tv: 0 nM: 1
856.119450000000030 489.278750000000000
f: 2585 tv: 1 nM: 1
1153.918200000000100 496.081729999999990
f: 2586 tv: 0 nM: 1
857.919800000000010 488.169800000000010
f: 2586 tv: 1 nM: 1
1152.817399999999900 496.000000000000000
f: 2587 tv: 0 nM: 1
860.386169999999990 487.904020000000000
f: 2587 tv: 1 nM: 1
1152.000000000000000 495.000000000000000
f: 2588 tv: 0 nM: 1
862.714290000000010 486.503969999999980
f: 2588 tv: 1 nM: 1
1152.000000000000000 494.166659999999980
f: 2589 tv: 0 nM: 1
865.653140000000010 486.274780000000020
f: 2589 tv: 1 nM: 1
1152.126199999999900 493.873809999999990
f: 2590 tv: 0 nM: 1
868.860170000000040 485.088990000000020
f: 2590 tv: 1 nM: 1
1152.775900000000100 492.853459999999980
f: 2591 tv: 0 nM: 1
872.081729999999990 483.918270000000010
f: 2591 tv: 1 nM: 1
1153.915000000000000 491.915010000000000
f: 2592 tv: 0 nM: 1
876.146610000000010 483.449520000000010
f: 2592 tv: 1 nM: 1
1155.033200000000100 491.179199999999980
f: 2593 tv: 0 nM: 1
879.914980000000010 481.915010000000000
f: 2593 tv: 1 nM: 1
1156.648700000000000 490.040529999999990
f: 2594 tv: 0 nM: 1
884.142879999999990 481.038090000000010
f: 2594 tv: 1 nM: 1
1158.705600000000000 489.485990000000020
f: 2595 tv: 0 nM: 1
888.799989999999980 479.804750000000010
f: 2595 tv: 1 nM: 1
1160.343800000000100 488.088529999999990
f: 2596 tv: 0 nM: 1
893.702639999999970 478.139459999999990
f: 2596 tv: 1 nM: 1
1163.470800000000100 487.737849999999980
f: 2597 tv: 0 nM: 1
897.997740000000020 477.709470000000010
f: 2597 tv: 1 nM: 1
1165.860500000000000 486.297360000000030
f: 2598 tv: 0 nM: 1
903.000000000000000 476.085719999999980
f: 2598 tv: 1 nM: 1
1168.638099999999900 485.766660000000000
f: 2599 tv: 0 nM: 1
908.125000000000000 475.015899999999990
f: 2599 tv: 1 nM: 1
1171.802100000000100 484.221920000000010
f: 2600 tv: 0 nM: 1
913.175230000000060 473.685580000000020
f: 2600 tv: 1 nM: 1
1175.356700000000000 483.755609999999990
f: 2601 tv: 0 nM: 1
918.203610000000030 472.203610000000030
f: 2601 tv: 1 nM: 1
1177.973999999999900 482.265629999999990
f: 2602 tv: 0 nM: 1
923.790830000000030 471.576540000000020
f: 2602 tv: 1 nM: 1
1181.915000000000000 481.915010000000000
f: 2603 tv: 0 nM: 1
928.256290000000040 469.811550000000010
f: 2603 tv: 1 nM: 1
1185.713000000000000 480.816559999999980
f: 2604 tv: 0 nM: 1
932.515869999999950 468.285709999999990
f: 2604 tv: 1 nM: 1
1189.489399999999900 479.952119999999980
f: 2605 tv: 0 nM: 1
938.533140000000000 467.288270000000010
f: 2605 tv: 1 nM: 1
1193.244099999999900 479.023250000000020
f: 2606 tv: 0 nM: 1
943.129519999999960 466.102260000000000
f: 2606 tv: 1 nM: 1
1196.820999999999900 478.115779999999970
f: 2607 tv: 0 nM: 1
948.042730000000010 464.396970000000010
f: 2607 tv: 1 nM: 1
1200.265300000000000 477.045750000000000
f: 2608 tv: 0 nM: 1
952.963930000000000 463.954320000000000
f: 2608 tv: 1 nM: 1
1204.265300000000000 476.820130000000010
f: 2609 tv: 0 nM: 1
957.080379999999990 462.625000000000000
f: 2609 tv: 1 nM: 1
1208.169300000000000 475.787629999999980
f: 2610 tv: 0 nM: 1
961.886349999999990 461.714659999999980
f: 2610 tv: 1 nM: 1
1212.079700000000000 475.315920000000010
f: 2611 tv: 0 nM: 1
965.802490000000030 460.372500000000000
f: 2611 tv: 1 nM: 1
1216.044699999999900 474.877990000000010
f: 2612 tv: 0 nM: 1
969.369379999999980 459.887389999999980
f: 2612 tv: 1 nM: 1
1220.067700000000100 473.911470000000010
f: 2613 tv: 0 nM: 1
973.766660000000000 459.361910000000020
f: 2613 tv: 1 nM: 1
1223.905900000000000 473.604829999999990
f: 2614 tv: 0 nM: 1
976.949579999999970 458.173250000000000
f: 2614 tv: 1 nM: 1
1227.609500000000000 473.609559999999990
f: 2615 tv: 0 nM: 1
980.081729999999990 458.081729999999990
f: 2615 tv: 1 nM: 1
1230.785300000000000 472.862430000000020
f: 2616 tv: 0 nM: 1
982.822509999999970 457.976200000000010
f: 2616 tv: 1 nM: 1
1234.157700000000000 472.877990000000010
f: 2617 tv: 0 nM: 1
985.421879999999990 456.917970000000030
f: 2617 tv: 1 nM: 1
1237.788200000000000 472.923520000000000
f: 2618 tv: 0 nM: 1
988.000000000000000 457.000000000000000
f: 2618 tv: 1 nM: 1
1240.571799999999900 472.899409999999990
f: 2619 tv: 0 nM: 1
990.000000000000000 457.000000000000000
f: 2619 tv: 1 nM: 1
1243.788200000000000 472.923520000000000
f: 2620 tv: 0 nM: 1
991.214540000000060 456.785430000000020
f: 2620 tv: 1 nM: 1
1246.157700000000000 472.877990000000010
f: 2621 tv: 0 nM: 1
992.790340000000010 456.915309999999980
f: 2621 tv: 1 nM: 1
1248.885900000000000 472.951079999999990
f: 2622 tv: 0 nM: 1
993.127929999999990 456.919280000000010
f: 2622 tv: 1 nM: 1
1251.000000000000000 473.351470000000010
f: 2623 tv: 0 nM: 1
993.375000000000000 456.949220000000030
f: 2623 tv: 1 nM: 1
1253.718100000000000 473.601069999999990
f: 2624 tv: 0 nM: 1
993.491940000000000 457.084690000000020
f: 2624 tv: 1 nM: 1
1255.247599999999900 474.075989999999990
f: 2625 tv: 0 nM: 1
993.199219999999970 457.453129999999990
f: 2625 tv: 1 nM: 1
1256.376299999999900 474.407899999999980
f: 2626 tv: 0 nM: 1
992.823549999999950 457.983180000000000
f: 2626 tv: 1 nM: 1
1258.172499999999900 475.067500000000000
f: 2627 tv: 0 nM: 1
991.234619999999950 458.707699999999990
f: 2627 tv: 1 nM: 1
1259.027800000000100 475.388890000000000
f: 2628 tv: 0 nM: 1
990.395139999999970 459.028230000000010
f: 2628 tv: 1 nM: 1
1260.085000000000000 475.915010000000000
f: 2629 tv: 0 nM: 1
988.156129999999960 459.377630000000010
f: 2629 tv: 1 nM: 1
1260.822500000000000 476.497500000000000
f: 2630 tv: 0 nM: 1
986.075200000000000 460.535399999999980
f: 2630 tv: 1 nM: 1
1261.000000000000000 477.000000000000000
f: 2631 tv: 0 nM: 1
983.454529999999980 461.034089999999990
f: 2631 tv: 1 nM: 1
1261.417500000000000 477.732509999999990
f: 2632 tv: 0 nM: 1
980.840329999999990 461.857149999999990
f: 2632 tv: 1 nM: 1
1261.523300000000100 478.079439999999980
f: 2633 tv: 0 nM: 1
977.453980000000000 462.754000000000020
f: 2633 tv: 1 nM: 1
1260.931800000000100 479.322720000000000
f: 2634 tv: 0 nM: 1
974.765380000000050 463.292300000000010
f: 2634 tv: 1 nM: 1
1260.113599999999900 479.714659999999980
f: 2635 tv: 0 nM: 1
970.723079999999980 464.473079999999980
f: 2635 tv: 1 nM: 1
1259.915000000000000 480.084990000000000
f: 2636 tv: 0 nM: 1
966.719910000000030 465.505650000000000
f: 2636 tv: 1 nM: 1
1258.901900000000100 481.588779999999990
f: 2637 tv: 0 nM: 1
962.777770000000030 466.456360000000020
f: 2637 tv: 1 nM: 1
1257.915000000000000 482.084990000000000
f: 2638 tv: 0 nM: 1
957.957340000000040 467.635650000000000
f: 2638 tv: 1 nM: 1
1256.637300000000100 482.547300000000010
f: 2639 tv: 0 nM: 1
953.176330000000010 468.897280000000020
f: 2639 tv: 1 nM: 1
1255.122800000000100 483.903009999999990
f: 2640 tv: 0 nM: 1
948.919130000000000 470.031920000000010
f: 2640 tv: 1 nM: 1
1253.332600000000000 484.919280000000010
f: 2641 tv: 0 nM: 1
943.885800000000020 471.303890000000020
f: 2641 tv: 1 nM: 1
1251.024500000000000 485.899569999999980
f: 2642 tv: 0 nM: 1
938.633969999999980 472.898010000000000
f: 2642 tv: 1 nM: 1
1249.118400000000100 486.609649999999990
f: 2643 tv: 0 nM: 1
933.761049999999950 474.292019999999980
f: 2643 tv: 1 nM: 1
1246.620500000000000 488.161380000000010
f: 2644 tv: 0 nM: 1
927.983089999999950 475.069610000000010
f: 2644 tv: 1 nM: 1
1244.187500000000000 489.062500000000000
f: 2645 tv: 0 nM: 1
922.021359999999960 476.730770000000010
f: 2645 tv: 1 nM: 1
1241.763300000000100 489.949279999999990
f: 2646 tv: 0 nM: 1
916.118290000000000 478.345980000000000
f: 2646 tv: 1 nM: 1
1238.786000000000100 491.197999999999980
f: 2647 tv: 0 nM: 1
910.188660000000030 479.761349999999990
f: 2647 tv: 1 nM: 1
1235.935800000000000 492.545869999999980
f: 2648 tv: 0 nM: 1
904.441280000000010 481.063049999999980
f: 2648 tv: 1 nM: 1
1232.907099999999900 493.827420000000020
f: 2649 tv: 0 nM: 1
898.310060000000020 482.762020000000010
f: 2649 tv: 1 nM: 1
1229.246000000000100 494.634000000000010
f: 2650 tv: 0 nM: 1
892.463679999999950 484.549129999999990
f: 2650 tv: 1 nM: 1
1226.126199999999900 495.873809999999990
f: 2651 tv: 0 nM: 1
886.085820000000010 485.469969999999990
f: 2651 tv: 1 nM: 1
1222.746000000000100 496.851620000000030
f: 2652 tv: 0 nM: 1
879.958129999999980 487.114530000000000
f: 2652 tv: 1 nM: 1
1219.110600000000000 498.075229999999980
f: 2653 tv: 0 nM: 1
874.076599999999980 488.819819999999990
f: 2653 tv: 1 nM: 1
1215.767800000000100 499.522310000000000
f: 2654 tv: 0 nM: 1
868.039120000000030 490.478270000000010
f: 2654 tv: 1 nM: 1
1212.538600000000100 500.266079999999990
f: 2655 tv: 0 nM: 1
861.831909999999990 491.272339999999990
f: 2655 tv: 1 nM: 1
1208.743700000000000 501.794130000000000
f: 2656 tv: 0 nM: 1
854.758670000000050 493.158689999999980
f: 2656 tv: 1 nM: 1
1204.665999999999900 502.802000000000020
f: 2657 tv: 0 nM: 1
848.542659999999960 495.014220000000020
f: 2657 tv: 1 nM: 1
1201.000000000000000 504.113040000000010
f: 2658 tv: 0 nM: 1
841.820860000000040 496.844479999999980
f: 2658 tv: 1 nM: 1
1197.198000000000100 505.422000000000030
f: 2659 tv: 0 nM: 1
836.233889999999970 497.729829999999990
f: 2659 tv: 1 nM: 1
1193.500000000000000 506.689509999999980
f: 2660 tv: 0 nM: 1
830.070249999999990 499.086790000000010
f: 2660 tv: 1 nM: 1
1189.873800000000100 507.873809999999990
f: 2661 tv: 0 nM: 1
824.000000000000000 500.829250000000000
f: 2661 tv: 1 nM: 1
1186.395100000000000 508.971769999999990
f: 2662 tv: 0 nM: 1
817.887700000000000 502.684329999999990
f: 2662 tv: 1 nM: 1
1182.684299999999900 509.980930000000000
f: 2663 tv: 0 nM: 1
811.282289999999990 503.278230000000010
f: 2663 tv: 1 nM: 1
1178.742700000000000 511.089420000000020
f: 2664 tv: 0 nM: 1
805.156740000000010 505.014920000000020
f: 2664 tv: 1 nM: 1
1175.161499999999900 512.634639999999990
f: 2665 tv: 0 nM: 1
799.395689999999950 506.395660000000020
f: 2665 tv: 1 nM: 1
1171.929799999999900 513.086789999999950
f: 2666 tv: 0 nM: 1
793.183350000000020 506.846279999999980
f: 2666 tv: 1 nM: 1
1168.707600000000000 514.549989999999980
f: 2667 tv: 0 nM: 1
787.292299999999950 508.596160000000000
f: 2667 tv: 1 nM: 1
1165.059800000000000 514.926019999999990
f: 2668 tv: 0 nM: 1
782.059449999999970 508.926580000000000
f: 2668 tv: 1 nM: 1
1162.232099999999900 515.796749999999970
f: 2669 tv: 0 nM: 1
776.724299999999970 509.709870000000020
f: 2669 tv: 1 nM: 1
1159.101100000000100 516.898929999999950
f: 2670 tv: 0 nM: 1
772.223570000000000 510.797550000000000
f: 2670 tv: 1 nM: 1
1157.027000000000000 517.163699999999950
f: 2671 tv: 0 nM: 1
767.178040000000010 511.149290000000010
f: 2671 tv: 1 nM: 1
1154.706500000000000 517.880189999999970
f: 2672 tv: 0 nM: 1
761.911989999999950 511.850190000000000
f: 2672 tv: 1 nM: 1
1152.761000000000000 518.496340000000030
f: 2673 tv: 0 nM: 1
758.077329999999960 512.855649999999970
f: 2673 tv: 1 nM: 1
1151.000000000000000 519.000000000000000
f: 2674 tv: 0 nM: 1
753.597589999999970 512.803099999999970
f: 2674 tv: 1 nM: 1
1149.059800000000000 519.073980000000010
f: 2675 tv: 0 nM: 1
749.778689999999980 512.822630000000000
f: 2675 tv: 1 nM: 1
1148.217400000000000 519.369569999999950
f: 2676 tv: 0 nM: 1
746.087769999999980 513.375850000000010
f: 2676 tv: 1 nM: 1
1147.632599999999900 519.632569999999990
f: 2677 tv: 0 nM: 1
743.037349999999950 513.806820000000020
f: 2677 tv: 1 nM: 1
1147.179300000000000 519.748349999999960
f: 2678 tv: 0 nM: 1
740.001589999999960 513.652529999999960
f: 2678 tv: 1 nM: 1
1147.278000000000000 519.748349999999960
f: 2679 tv: 0 nM: 1
736.875000000000000 513.481260000000020
f: 2679 tv: 1 nM: 1
1147.845700000000100 519.913570000000050
f: 2680 tv: 0 nM: 1
734.397830000000000 513.495300000000040
f: 2680 tv: 1 nM: 1
1148.365600000000100 519.765629999999990
f: 2681 tv: 0 nM: 1
732.140139999999970 513.136960000000040
f: 2681 tv: 1 nM: 1
1149.780999999999900 519.241819999999960
f: 2682 tv: 0 nM: 1
730.267090000000050 512.934750000000010
f: 2682 tv: 1 nM: 1
1151.000000000000000 519.141910000000050
f: 2683 tv: 0 nM: 1
728.300600000000030 512.336300000000050
f: 2683 tv: 1 nM: 1
1152.928100000000100 519.071900000000030
f: 2684 tv: 0 nM: 1
726.666690000000020 511.968380000000020
f: 2684 tv: 1 nM: 1
1154.928100000000100 518.928099999999970
f: 2685 tv: 0 nM: 1
725.615480000000050 511.492680000000010
f: 2685 tv: 1 nM: 1
1157.710700000000100 518.783019999999960
f: 2686 tv: 0 nM: 1
724.374209999999950 510.930819999999980
f: 2686 tv: 1 nM: 1
1160.258800000000100 518.111760000000000
f: 2687 tv: 0 nM: 1
724.233399999999960 510.233430000000000
f: 2687 tv: 1 nM: 1
1163.539199999999900 517.768069999999970
f: 2688 tv: 0 nM: 1
723.852840000000010 509.841430000000000
f: 2688 tv: 1 nM: 1
1166.801899999999900 517.456670000000030
f: 2689 tv: 0 nM: 1
724.000000000000000 509.614930000000020
f: 2689 tv: 1 nM: 1
1170.622900000000100 517.080929999999970
f: 2690 tv: 0 nM: 1
724.147159999999990 508.375699999999990
f: 2690 tv: 1 nM: 1
1174.867999999999900 516.854190000000020
f: 2691 tv: 0 nM: 1
724.489010000000010 507.964290000000010
f: 2691 tv: 1 nM: 1
1178.857800000000000 516.198430000000030
f: 2692 tv: 0 nM: 1
725.902529999999960 507.524020000000010
f: 2692 tv: 1 nM: 1
1183.191800000000100 515.912600000000000
f: 2693 tv: 0 nM: 1
726.797609999999960 506.321440000000000
f: 2693 tv: 1 nM: 1
1187.674700000000000 515.229190000000020
f: 2694 tv: 0 nM: 1
728.206789999999960 505.793240000000030
f: 2694 tv: 1 nM: 1
1192.117700000000000 514.846440000000030
f: 2695 tv: 0 nM: 1
730.104739999999990 505.151819999999990
f: 2695 tv: 1 nM: 1
1196.541099999999900 514.667730000000010
f: 2696 tv: 0 nM: 1
732.101070000000050 504.132970000000000
f: 2696 tv: 1 nM: 1
1201.222900000000000 513.933099999999970
f: 2697 tv: 0 nM: 1
734.511229999999950 503.879210000000000
f: 2697 tv: 1 nM: 1
1206.118400000000100 513.685669999999960
f: 2698 tv: 0 nM: 1
736.950870000000010 502.661530000000030
f: 2698 tv: 1 nM: 1
1210.651000000000100 512.996639999999960
f: 2699 tv: 0 nM: 1
739.533689999999980 502.233150000000020
f: 2699 tv: 1 nM: 1
1214.885600000000100 512.607849999999980
f: 2700 tv: 0 nM: 1
743.297239999999990 501.905550000000010
f: 2700 tv: 1 nM: 1
1218.995400000000000 512.260800000000020
f: 2701 tv: 0 nM: 1
746.142090000000050 501.502689999999970
f: 2701 tv: 1 nM: 1
1223.844800000000100 512.143680000000020
f: 2702 tv: 0 nM: 1
749.813840000000030 501.295230000000000
f: 2702 tv: 1 nM: 1
1227.735600000000000 511.890809999999990
f: 2703 tv: 0 nM: 1
753.341980000000040 501.502590000000000
f: 2703 tv: 1 nM: 1
1231.690300000000000 511.963070000000020
f: 2704 tv: 0 nM: 1
757.696050000000010 500.596040000000020
f: 2704 tv: 1 nM: 1
1235.576800000000000 512.166200000000000
f: 2705 tv: 0 nM: 1
761.659179999999990 500.269749999999990
f: 2705 tv: 1 nM: 1
1239.122100000000000 512.148800000000050
f: 2706 tv: 0 nM: 1
766.117430000000010 500.128449999999990
f: 2706 tv: 1 nM: 1
1242.181399999999900 512.255739999999950
f: 2707 tv: 0 nM: 1
770.187500000000000 500.283230000000000
f: 2707 tv: 1 nM: 1
1245.434199999999900 512.150570000000020
f: 2708 tv: 0 nM: 1
774.551389999999970 500.352140000000020
f: 2708 tv: 1 nM: 1
1247.893700000000100 512.454039999999960
f: 2709 tv: 0 nM: 1
779.046569999999970 500.373659999999970
f: 2709 tv: 1 nM: 1
1250.176999999999900 512.477539999999980
f: 2710 tv: 0 nM: 1
783.409120000000030 500.471589999999990
f: 2710 tv: 1 nM: 1
1252.145400000000100 513.287780000000000
f: 2711 tv: 0 nM: 1
787.562500000000000 501.014619999999980
f: 2711 tv: 1 nM: 1
1253.971100000000000 513.158080000000040
f: 2712 tv: 0 nM: 1
792.033689999999980 500.924870000000000
f: 2712 tv: 1 nM: 1
1255.039900000000000 513.769959999999970
f: 2713 tv: 0 nM: 1
795.973449999999960 501.727660000000010
f: 2713 tv: 1 nM: 1
1256.070999999999900 513.906250000000000
f: 2714 tv: 0 nM: 1
800.187500000000000 501.885859999999980
f: 2714 tv: 1 nM: 1
1256.915000000000000 514.157230000000030
f: 2715 tv: 0 nM: 1
804.151610000000010 502.140719999999990
f: 2715 tv: 1 nM: 1
1256.725600000000000 514.439030000000000
f: 2716 tv: 0 nM: 1
808.464659999999980 502.176539999999990
f: 2716 tv: 1 nM: 1
1256.956100000000100 514.739439999999950
f: 2717 tv: 0 nM: 1
812.132140000000050 502.955960000000000
f: 2717 tv: 1 nM: 1
1256.791999999999900 515.090580000000050
f: 2718 tv: 0 nM: 1
815.939939999999980 503.599150000000010
f: 2718 tv: 1 nM: 1
1256.120699999999900 515.879329999999980
f: 2719 tv: 0 nM: 1
819.799740000000040 503.926789999999980
f: 2719 tv: 1 nM: 1
1255.420699999999900 516.178160000000050
f: 2720 tv: 0 nM: 1
823.291200000000000 504.202940000000010
f: 2720 tv: 1 nM: 1
1254.060300000000100 516.649229999999990
f: 2721 tv: 0 nM: 1
826.272339999999990 504.389680000000000
f: 2721 tv: 1 nM: 1
1252.867999999999900 516.854190000000020
f: 2722 tv: 0 nM: 1
829.244569999999950 505.122279999999990
f: 2722 tv: 1 nM: 1
1251.000000000000000 517.000000000000000
f: 2723 tv: 0 nM: 1
832.096620000000030 505.411929999999980
f: 2723 tv: 1 nM: 1
1249.000000000000000 517.000000000000000
f: 2724 tv: 0 nM: 1
834.197999999999980 505.403169999999990
f: 2724 tv: 1 nM: 1
1247.074000000000100 516.940119999999980
f: 2725 tv: 0 nM: 1
836.384519999999950 505.492680000000010
f: 2725 tv: 1 nM: 1
1245.000000000000000 517.000000000000000
f: 2726 tv: 0 nM: 1
838.380189999999970 505.513309999999990
f: 2726 tv: 1 nM: 1
1242.821899999999900 516.958620000000000
f: 2727 tv: 0 nM: 1
840.374270000000020 505.489660000000010
f: 2727 tv: 1 nM: 1
1240.320700000000000 516.831540000000020
f: 2728 tv: 0 nM: 1
841.973820000000050 505.537780000000000
f: 2728 tv: 1 nM: 1
1237.411700000000100 516.797789999999960
f: 2729 tv: 0 nM: 1
843.424129999999990 505.345219999999980
f: 2729 tv: 1 nM: 1
1235.047900000000000 516.713259999999990
f: 2730 tv: 0 nM: 1
843.965509999999990 505.735630000000010
f: 2730 tv: 1 nM: 1
1232.582000000000100 516.582030000000030
f: 2731 tv: 0 nM: 1
844.518980000000060 505.826020000000030
f: 2731 tv: 1 nM: 1
1229.277000000000000 516.473079999999980
f: 2732 tv: 0 nM: 1
845.310240000000020 505.792170000000000
f: 2732 tv: 1 nM: 1
1226.795800000000100 516.666020000000000
f: 2733 tv: 0 nM: 1
845.586300000000050 505.925599999999970
f: 2733 tv: 1 nM: 1
1224.143399999999900 516.631170000000000
f: 2734 tv: 0 nM: 1
845.470220000000040 506.122009999999990
f: 2734 tv: 1 nM: 1
1220.970100000000000 516.660459999999940
f: 2735 tv: 0 nM: 1
845.012569999999980 506.157230000000030
f: 2735 tv: 1 nM: 1
1217.946300000000100 516.739690000000000
f: 2736 tv: 0 nM: 1
844.132079999999970 506.713840000000000
f: 2736 tv: 1 nM: 1
1215.000000000000000 516.630620000000020
f: 2737 tv: 0 nM: 1
843.141910000000050 507.000000000000000
f: 2737 tv: 1 nM: 1
1212.049000000000000 516.736139999999980
f: 2738 tv: 0 nM: 1
842.110599999999980 506.995180000000000
f: 2738 tv: 1 nM: 1
1208.753899999999900 516.593750000000000
f: 2739 tv: 0 nM: 1
841.013919999999980 507.145840000000020
f: 2739 tv: 1 nM: 1
1205.411400000000000 516.769710000000030
f: 2740 tv: 0 nM: 1
839.162659999999960 507.481170000000020
f: 2740 tv: 1 nM: 1
1201.465300000000100 516.753839999999970
f: 2741 tv: 0 nM: 1
837.224979999999960 507.995000000000000
f: 2741 tv: 1 nM: 1
1198.456300000000100 516.888919999999980
f: 2742 tv: 0 nM: 1
835.042969999999970 508.584200000000010
f: 2742 tv: 1 nM: 1
1194.750000000000000 517.000000000000000
f: 2743 tv: 0 nM: 1
832.821959999999990 509.041380000000000
f: 2743 tv: 1 nM: 1
1190.945300000000100 517.246089999999980
f: 2744 tv: 0 nM: 1
829.980900000000020 509.092010000000020
f: 2744 tv: 1 nM: 1
1187.092000000000100 517.621340000000030
f: 2745 tv: 0 nM: 1
827.003659999999970 509.441160000000020
f: 2745 tv: 1 nM: 1
1182.917700000000000 517.907410000000030
f: 2746 tv: 0 nM: 1
823.974849999999950 510.005040000000010
f: 2746 tv: 1 nM: 1
1178.975500000000000 517.807369999999990
f: 2747 tv: 0 nM: 1
820.685430000000000 510.165560000000030
f: 2747 tv: 1 nM: 1
1174.736200000000100 518.048949999999990
f: 2748 tv: 0 nM: 1
816.742679999999950 510.910579999999980
f: 2748 tv: 1 nM: 1
1170.634800000000000 518.113039999999960
f: 2749 tv: 0 nM: 1
812.881409999999960 511.034670000000010
f: 2749 tv: 1 nM: 1
1165.215099999999900 518.277159999999980
f: 2750 tv: 0 nM: 1
809.000000000000000 511.206509999999980
f: 2750 tv: 1 nM: 1
1161.089700000000000 517.944460000000050
f: 2751 tv: 0 nM: 1
805.000000000000000 511.365389999999990
f: 2751 tv: 1 nM: 1
1156.409500000000000 518.009030000000050
f: 2752 tv: 0 nM: 1
800.711180000000010 512.203189999999950
f: 2752 tv: 1 nM: 1
1151.315599999999900 518.682500000000000
f: 2753 tv: 0 nM: 1
796.240720000000010 512.827149999999960
f: 2753 tv: 1 nM: 1
1146.350500000000000 518.721009999999980
f: 2754 tv: 0 nM: 1
792.023010000000000 513.004209999999940
f: 2754 tv: 1 nM: 1
1141.286000000000100 519.286010000000030
f: 2755 tv: 0 nM: 1
787.280269999999970 513.208309999999980
f: 2755 tv: 1 nM: 1
1136.095700000000100 519.182620000000040
f: 2756 tv: 0 nM: 1
782.823549999999950 513.983209999999990
f: 2756 tv: 1 nM: 1
1130.766200000000000 519.790039999999980
f: 2757 tv: 0 nM: 1
778.114199999999980 514.696109999999980
f: 2757 tv: 1 nM: 1
1125.467500000000000 519.847470000000040
f: 2758 tv: 0 nM: 1
773.734379999999990 514.972660000000020
f: 2758 tv: 1 nM: 1
1119.744999999999900 519.804989999999980
f: 2759 tv: 0 nM: 1
768.531250000000000 515.312500000000000
f: 2759 tv: 1 nM: 1
1113.918200000000100 519.918270000000010
f: 2760 tv: 0 nM: 1
763.887079999999970 516.009220000000030
f: 2760 tv: 1 nM: 1
1108.026900000000100 520.165830000000030
f: 2761 tv: 0 nM: 1
759.103150000000030 516.170650000000020
f: 2761 tv: 1 nM: 1
1101.403100000000000 520.256470000000040
f: 2762 tv: 0 nM: 1
754.075200000000000 516.535399999999980
f: 2762 tv: 1 nM: 1
1095.674800000000000 520.407780000000000
f: 2763 tv: 0 nM: 1
749.424260000000000 517.079529999999980
f: 2763 tv: 1 nM: 1
1089.713099999999900 520.553279999999970
f: 2764 tv: 0 nM: 1
745.000000000000000 517.000000000000000
f: 2764 tv: 1 nM: 1
1083.844000000000100 520.527529999999960
f: 2765 tv: 0 nM: 1
740.000000000000000 517.170709999999990
f: 2765 tv: 1 nM: 1
1077.883900000000000 520.322270000000000
f: 2766 tv: 0 nM: 1
736.053949999999990 517.155579999999990
f: 2766 tv: 1 nM: 1
1071.973099999999900 520.165830000000030
f: 2767 tv: 0 nM: 1
731.741940000000000 517.108889999999970
f: 2767 tv: 1 nM: 1
1065.833400000000000 520.000000000000000
f: 2768 tv: 0 nM: 1
727.406250000000000 517.332030000000030
f: 2768 tv: 1 nM: 1
1059.915000000000000 519.914980000000010
f: 2769 tv: 0 nM: 1
724.043210000000040 517.415889999999990
f: 2769 tv: 1 nM: 1
1054.244799999999900 519.890629999999990
f: 2770 tv: 0 nM: 1
719.820860000000040 516.899599999999960
f: 2770 tv: 1 nM: 1
1048.778900000000000 519.369810000000030
f: 2771 tv: 0 nM: 1
716.321289999999980 516.953189999999950
f: 2771 tv: 1 nM: 1
1043.462800000000000 518.809330000000050
f: 2772 tv: 0 nM: 1
713.238519999999990 516.761480000000010
f: 2772 tv: 1 nM: 1
1037.833400000000000 518.000000000000000
f: 2773 tv: 0 nM: 1
710.785709999999990 516.591249999999950
f: 2773 tv: 1 nM: 1
1032.539299999999900 517.289369999999960
f: 2774 tv: 0 nM: 1
708.018620000000060 516.044189999999960
f: 2774 tv: 1 nM: 1
1028.635900000000000 516.722409999999970
f: 2775 tv: 0 nM: 1
705.954349999999980 515.671749999999970
f: 2775 tv: 1 nM: 1
1023.537500000000000 516.529180000000000
f: 2776 tv: 0 nM: 1
703.893190000000000 515.415889999999990
f: 2776 tv: 1 nM: 1
1019.367700000000000 515.770999999999960
f: 2777 tv: 0 nM: 1
702.682009999999990 514.969969999999990
f: 2777 tv: 1 nM: 1
1016.395100000000000 515.141110000000030
f: 2778 tv: 0 nM: 1
701.587040000000000 514.118290000000000
f: 2778 tv: 1 nM: 1
1012.884200000000000 514.640260000000010
f: 2779 tv: 0 nM: 1
701.122859999999950 513.903009999999990
f: 2779 tv: 1 nM: 1
1010.044400000000000 513.955630000000040
f: 2780 tv: 0 nM: 1
701.091310000000020 513.730410000000010
f: 2780 tv: 1 nM: 1
1007.875000000000000 513.740720000000010
f: 2781 tv: 0 nM: 1
701.225400000000040 513.086059999999970
f: 2781 tv: 1 nM: 1
1005.448400000000000 512.849180000000050
f: 2782 tv: 0 nM: 1
702.000000000000000 512.254820000000000
f: 2782 tv: 1 nM: 1
1004.044400000000000 512.044369999999960
f: 2783 tv: 0 nM: 1
703.000000000000000 512.000000000000000
f: 2783 tv: 1 nM: 1
1003.000000000000000 512.000000000000000
f: 2784 tv: 0 nM: 1
705.072630000000000 511.927340000000020
f: 2784 tv: 1 nM: 1
1002.737800000000000 511.595520000000020
f: 2785 tv: 0 nM: 1
706.533509999999980 511.685270000000000
f: 2785 tv: 1 nM: 1
1002.569700000000000 511.172120000000010
f: 2786 tv: 0 nM: 1
708.835749999999960 511.258449999999980
f: 2786 tv: 1 nM: 1
1002.597100000000000 510.621890000000010
f: 2787 tv: 0 nM: 1
711.652410000000030 511.000000000000000
f: 2787 tv: 1 nM: 1
1003.000000000000000 510.000000000000000
f: 2788 tv: 0 nM: 1
714.085019999999990 509.915010000000000
f: 2788 tv: 1 nM: 1
1004.497700000000000 509.881680000000020
f: 2789 tv: 0 nM: 1
717.979609999999980 509.826540000000020
f: 2789 tv: 1 nM: 1
1005.953900000000000 509.788850000000020
f: 2790 tv: 0 nM: 1
721.216680000000000 509.488099999999970
f: 2790 tv: 1 nM: 1
1007.659900000000000 509.173430000000000
f: 2791 tv: 0 nM: 1
724.963319999999950 508.325679999999980
f: 2791 tv: 1 nM: 1
1009.421600000000000 508.313350000000010
f: 2792 tv: 0 nM: 1
729.098150000000030 508.042050000000020
f: 2792 tv: 1 nM: 1
1012.411500000000000 508.035399999999980
f: 2793 tv: 0 nM: 1
733.257259999999970 507.737849999999980
f: 2793 tv: 1 nM: 1
1014.905400000000000 507.855860000000010
f: 2794 tv: 0 nM: 1
737.133910000000010 507.035709999999990
f: 2794 tv: 1 nM: 1
1017.588900000000000 507.473570000000000
f: 2795 tv: 0 nM: 1
741.918270000000010 505.918270000000010
f: 2795 tv: 1 nM: 1
1021.094900000000100 507.270840000000020
f: 2796 tv: 0 nM: 1
746.159970000000040 505.670009999999990
f: 2796 tv: 1 nM: 1
1024.000000000000000 505.833340000000020
f: 2797 tv: 0 nM: 1
751.576540000000020 504.209169999999970
f: 2797 tv: 1 nM: 1
1027.101899999999900 505.504849999999980
f: 2798 tv: 0 nM: 1
755.846919999999950 503.826540000000020
f: 2798 tv: 1 nM: 1
1030.838099999999900 504.299989999999980
f: 2799 tv: 0 nM: 1
760.794920000000050 501.845520000000020
f: 2799 tv: 1 nM: 1
1034.965300000000100 503.854159999999980
f: 2800 tv: 0 nM: 1
765.266970000000010 501.650480000000020
f: 2800 tv: 1 nM: 1
1038.311899999999900 502.136599999999990
f: 2801 tv: 0 nM: 1
769.914980000000010 500.084990000000000
f: 2801 tv: 1 nM: 1
1042.085000000000000 502.084990000000000
f: 2802 tv: 0 nM: 1
774.255250000000050 499.702639999999970
f: 2802 tv: 1 nM: 1
1045.914299999999900 501.000000000000000
f: 2803 tv: 0 nM: 1
779.572880000000050 498.037690000000000
f: 2803 tv: 1 nM: 1
1050.000000000000000 500.000000000000000
f: 2804 tv: 0 nM: 1
783.704410000000050 497.509860000000000
f: 2804 tv: 1 nM: 1
1054.267200000000000 499.550259999999980
f: 2805 tv: 0 nM: 1
788.330019999999990 495.839999999999970
f: 2805 tv: 1 nM: 1
1058.000000000000000 498.000000000000000
f: 2806 tv: 0 nM: 1
793.654660000000040 494.783509999999980
f: 2806 tv: 1 nM: 1
1062.548600000000100 497.378629999999990
f: 2807 tv: 0 nM: 1
797.868830000000000 493.868810000000000
f: 2807 tv: 1 nM: 1
1066.304799999999900 496.548130000000010
f: 2808 tv: 0 nM: 1
801.975280000000000 492.684079999999990
f: 2808 tv: 1 nM: 1
1070.203600000000100 495.796389999999970
f: 2809 tv: 0 nM: 1
805.914980000000010 491.915010000000000
f: 2809 tv: 1 nM: 1
1074.294400000000000 495.394439999999970
f: 2810 tv: 0 nM: 1
810.112240000000040 490.346920000000010
f: 2810 tv: 1 nM: 1
1078.791400000000100 494.097140000000020
f: 2811 tv: 0 nM: 1
813.826540000000020 489.846920000000010
f: 2811 tv: 1 nM: 1
1082.874299999999900 493.658480000000000
f: 2812 tv: 0 nM: 1
817.434690000000050 488.655399999999990
f: 2812 tv: 1 nM: 1
1086.969000000000100 492.979310000000000
f: 2813 tv: 0 nM: 1
820.448549999999950 487.919130000000000
f: 2813 tv: 1 nM: 1
1090.423500000000100 491.903079999999990
f: 2814 tv: 0 nM: 1
823.997619999999980 486.935090000000000
f: 2814 tv: 1 nM: 1
1094.481700000000000 491.615169999999980
f: 2815 tv: 0 nM: 1
826.782900000000040 485.958340000000020
f: 2815 tv: 1 nM: 1
1098.109300000000100 491.000000000000000
f: 2816 tv: 0 nM: 1
829.278990000000020 485.783480000000000
f: 2816 tv: 1 nM: 1
1102.085000000000000 490.084990000000000
f: 2817 tv: 0 nM: 1
831.953859999999960 484.211149999999980
f: 2817 tv: 1 nM: 1
1105.868800000000000 489.868810000000000
f: 2818 tv: 0 nM: 1
834.211180000000010 483.953890000000000
f: 2818 tv: 1 nM: 1
1109.500000000000000 489.565220000000010
f: 2819 tv: 0 nM: 1
836.138180000000030 483.217100000000020
f: 2819 tv: 1 nM: 1
1112.148899999999900 488.542539999999970
f: 2820 tv: 0 nM: 1
837.953859999999960 482.211149999999980
f: 2820 tv: 1 nM: 1
1116.085000000000000 488.084990000000000
f: 2821 tv: 0 nM: 1
839.072630000000000 482.072659999999980
f: 2821 tv: 1 nM: 1
1118.166600000000000 488.000000000000000
f: 2822 tv: 0 nM: 1
840.648620000000050 481.959470000000010
f: 2822 tv: 1 nM: 1
1121.348600000000000 487.655980000000000
f: 2823 tv: 0 nM: 1
840.862920000000030 481.137090000000000
f: 2823 tv: 1 nM: 1
1123.953900000000000 487.788850000000020
f: 2824 tv: 0 nM: 1
841.304690000000050 481.082029999999970
f: 2824 tv: 1 nM: 1
1126.160000000000100 487.670009999999990
f: 2825 tv: 0 nM: 1
841.234619999999950 480.707699999999990
f: 2825 tv: 1 nM: 1
1128.439900000000100 487.483180000000000
f: 2826 tv: 0 nM: 1
841.112179999999970 480.620090000000000
f: 2826 tv: 1 nM: 1
1130.252600000000000 487.000000000000000
f: 2827 tv: 0 nM: 1
840.796140000000040 480.218869999999980
f: 2827 tv: 1 nM: 1
1132.044799999999900 486.659209999999970
f: 2828 tv: 0 nM: 1
839.576419999999980 480.497930000000000
f: 2828 tv: 1 nM: 1
1133.617299999999900 486.719020000000000
f: 2829 tv: 0 nM: 1
838.745970000000060 480.411290000000010
f: 2829 tv: 1 nM: 1
1134.741100000000000 487.053560000000000
f: 2830 tv: 0 nM: 1
836.950740000000000 480.606049999999980
f: 2830 tv: 1 nM: 1
1135.595300000000000 487.360470000000020
f: 2831 tv: 0 nM: 1
835.230469999999970 480.609379999999990
f: 2831 tv: 1 nM: 1
1136.223999999999900 487.431609999999980
f: 2832 tv: 0 nM: 1
833.292659999999960 481.060090000000000
f: 2832 tv: 1 nM: 1
1136.667400000000000 487.765629999999990
f: 2833 tv: 0 nM: 1
830.985050000000000 481.212679999999980
f: 2833 tv: 1 nM: 1
1136.817399999999900 488.000000000000000
f: 2834 tv: 0 nM: 1
828.422730000000000 481.751070000000030
f: 2834 tv: 1 nM: 1
1136.730700000000100 488.166659999999980
f: 2835 tv: 0 nM: 1
825.099979999999960 482.619230000000020
f: 2835 tv: 1 nM: 1
1136.187500000000000 488.868040000000010
f: 2836 tv: 0 nM: 1
822.126039999999990 483.176480000000030
f: 2836 tv: 1 nM: 1
1135.413100000000000 489.673920000000010
f: 2837 tv: 0 nM: 1
818.844420000000010 484.053949999999990
f: 2837 tv: 1 nM: 1
1134.804200000000000 490.341680000000000
f: 2838 tv: 0 nM: 1
815.469969999999990 485.077999999999970
f: 2838 tv: 1 nM: 1
1133.246100000000100 490.872040000000030
f: 2839 tv: 0 nM: 1
812.021910000000050 485.890350000000010
f: 2839 tv: 1 nM: 1
1131.955600000000000 491.955600000000000
f: 2840 tv: 0 nM: 1
808.578129999999990 487.082029999999970
f: 2840 tv: 1 nM: 1
1130.464800000000000 492.861569999999970
f: 2841 tv: 0 nM: 1
804.082580000000010 488.369570000000010
f: 2841 tv: 1 nM: 1
1128.634800000000000 493.965210000000010
f: 2842 tv: 0 nM: 1
799.740909999999990 489.305659999999990
f: 2842 tv: 1 nM: 1
1126.564599999999900 494.794339999999980
f: 2843 tv: 0 nM: 1
795.253780000000010 490.621219999999990
f: 2843 tv: 1 nM: 1
1124.000000000000000 496.000000000000000
f: 2844 tv: 0 nM: 1
790.646669999999970 491.924440000000000
f: 2844 tv: 1 nM: 1
1121.449200000000000 497.054869999999990
f: 2845 tv: 0 nM: 1
786.000000000000000 493.182619999999990
f: 2845 tv: 1 nM: 1
1118.823500000000000 497.983180000000000
f: 2846 tv: 0 nM: 1
780.984130000000050 494.654760000000010
f: 2846 tv: 1 nM: 1
1115.491900000000000 499.254030000000000
f: 2847 tv: 0 nM: 1
776.126219999999990 495.873809999999990
f: 2847 tv: 1 nM: 1
1112.823500000000000 500.016820000000000
f: 2848 tv: 0 nM: 1
770.894840000000040 496.978180000000010
f: 2848 tv: 1 nM: 1
1109.118899999999900 501.483610000000000
f: 2849 tv: 0 nM: 1
766.079470000000010 498.476620000000030
f: 2849 tv: 1 nM: 1
1105.484400000000100 502.636720000000030
f: 2850 tv: 0 nM: 1
760.461369999999990 499.623200000000000
f: 2850 tv: 1 nM: 1
1102.086100000000000 503.753480000000020
f: 2851 tv: 0 nM: 1
755.611819999999970 501.199549999999990
f: 2851 tv: 1 nM: 1
1098.209100000000000 504.696109999999980
f: 2852 tv: 0 nM: 1
750.002140000000050 502.515080000000010
f: 2852 tv: 1 nM: 1
1094.497800000000100 505.881680000000020
f: 2853 tv: 0 nM: 1
744.151669999999970 504.021329999999980
f: 2853 tv: 1 nM: 1
1090.391699999999900 506.679170000000000
f: 2854 tv: 0 nM: 1
738.398190000000000 504.866519999999980
f: 2854 tv: 1 nM: 1
1086.207600000000000 507.935270000000000
f: 2855 tv: 0 nM: 1
733.024599999999960 505.856569999999980
f: 2855 tv: 1 nM: 1
1082.092699999999900 509.085170000000010
f: 2856 tv: 0 nM: 1
727.873960000000010 507.176480000000030
f: 2856 tv: 1 nM: 1
1077.000000000000000 510.000000000000000
f: 2857 tv: 0 nM: 1
722.603389999999990 507.976810000000000
f: 2857 tv: 1 nM: 1
1072.823100000000100 511.011540000000020
f: 2858 tv: 0 nM: 1
715.332700000000050 509.377810000000010
f: 2858 tv: 1 nM: 1
1067.830200000000100 512.080199999999990
f: 2859 tv: 0 nM: 1
710.334110000000010 510.747740000000020
f: 2859 tv: 1 nM: 1
1063.146099999999900 512.853820000000040
f: 2860 tv: 0 nM: 1
704.166690000000020 511.269229999999990
f: 2860 tv: 1 nM: 1
1057.619899999999900 513.335389999999960
f: 2861 tv: 0 nM: 1
698.727480000000010 512.382510000000020
f: 2861 tv: 1 nM: 1
1053.112200000000000 514.722409999999970
f: 2862 tv: 0 nM: 1
692.618410000000040 513.865779999999970
f: 2862 tv: 1 nM: 1
1048.047399999999900 515.082269999999990
f: 2863 tv: 0 nM: 1
687.217470000000050 514.985779999999980
f: 2863 tv: 1 nM: 1
1042.934600000000000 516.143429999999970
f: 2864 tv: 0 nM: 1
681.884090000000010 515.246759999999990
f: 2864 tv: 1 nM: 1
1037.592200000000000 516.877809999999950
f: 2865 tv: 0 nM: 1
675.712710000000020 516.633789999999980
f: 2865 tv: 1 nM: 1
1032.722700000000000 517.445309999999950
f: 2866 tv: 0 nM: 1
669.716739999999960 517.143800000000060
f: 2866 tv: 1 nM: 1
1027.800000000000000 518.634710000000040
f: 2867 tv: 0 nM: 1
663.246089999999980 518.507809999999950
f: 2867 tv: 1 nM: 1
1022.138200000000000 519.000000000000000
f: 2868 tv: 0 nM: 1
657.465389999999960 519.161560000000010
f: 2868 tv: 1 nM: 1
1016.626100000000000 519.826109999999970
f: 2869 tv: 0 nM: 1
651.520809999999980 519.712520000000040
f: 2869 tv: 1 nM: 1
1011.657300000000000 520.544369999999960
f: 2870 tv: 0 nM: 1
645.469969999999990 521.077999999999970
f: 2870 tv: 1 nM: 1
1005.583300000000000 520.806820000000020
f: 2871 tv: 0 nM: 1
639.834039999999960 521.220580000000040
f: 2871 tv: 1 nM: 1
1000.946800000000100 521.080690000000000
f: 2872 tv: 0 nM: 1
635.028199999999970 522.290340000000010
f: 2872 tv: 1 nM: 1
995.528749999999950 521.300780000000030
f: 2873 tv: 0 nM: 1
629.221800000000030 522.491940000000000
f: 2873 tv: 1 nM: 1
990.874080000000050 522.348939999999970
f: 2874 tv: 0 nM: 1
623.655759999999990 522.491819999999960
f: 2874 tv: 1 nM: 1
985.907780000000000 522.694700000000010
f: 2875 tv: 0 nM: 1
618.334039999999960 522.720580000000040
f: 2875 tv: 1 nM: 1
981.118590000000040 522.771910000000050
f: 2876 tv: 0 nM: 1
613.809629999999970 523.029300000000030
f: 2876 tv: 1 nM: 1
976.630620000000020 522.858209999999990
f: 2877 tv: 0 nM: 1
608.524170000000030 523.129029999999940
f: 2877 tv: 1 nM: 1
972.277159999999980 522.831419999999980
f: 2878 tv: 0 nM: 1
603.290650000000030 523.046749999999970
f: 2878 tv: 1 nM: 1
968.368770000000040 522.783689999999980
f: 2879 tv: 0 nM: 1
598.711850000000030 523.322019999999950
f: 2879 tv: 1 nM: 1
964.251710000000000 522.973150000000030
f: 2880 tv: 0 nM: 1
593.817260000000030 523.188779999999950
f: 2880 tv: 1 nM: 1
960.496340000000030 522.680179999999950
f: 2881 tv: 0 nM: 1
588.922000000000030 522.833980000000000
f: 2881 tv: 1 nM: 1
956.741449999999990 522.203800000000000
f: 2882 tv: 0 nM: 1
584.968750000000000 522.867190000000050
f: 2882 tv: 1 nM: 1
953.167789999999970 521.776250000000000
f: 2883 tv: 0 nM: 1
580.576599999999980 522.669369999999960
f: 2883 tv: 1 nM: 1
950.485599999999980 521.133000000000040
f: 2884 tv: 0 nM: 1
575.794369999999960 522.342710000000010
f: 2884 tv: 1 nM: 1
947.529419999999960 521.101319999999990
f: 2885 tv: 0 nM: 1
571.975890000000050 521.695190000000030
f: 2885 tv: 1 nM: 1
945.000000000000000 520.708309999999980
f: 2886 tv: 0 nM: 1
568.575740000000000 520.996219999999990
f: 2886 tv: 1 nM: 1
943.075619999999960 519.739199999999980
f: 2887 tv: 0 nM: 1
564.630620000000020 520.917910000000010
f: 2887 tv: 1 nM: 1
941.625790000000050 519.069150000000040
f: 2888 tv: 0 nM: 1
561.159419999999950 520.454709999999980
f: 2888 tv: 1 nM: 1
939.952149999999960 518.912050000000020
f: 2889 tv: 0 nM: 1
557.199650000000020 519.964540000000060
f: 2889 tv: 1 nM: 1
939.301820000000020 518.152469999999990
f: 2890 tv: 0 nM: 1
555.000000000000000 519.206540000000020
f: 2890 tv: 1 nM: 1
938.472840000000020 517.721440000000030
f: 2891 tv: 0 nM: 1
551.652950000000030 518.955199999999990
f: 2891 tv: 1 nM: 1
938.619019999999980 517.619019999999980
f: 2892 tv: 0 nM: 1
549.073980000000010 518.940119999999980
f: 2892 tv: 1 nM: 1
938.900330000000050 517.434020000000030
f: 2893 tv: 0 nM: 1
547.149289999999950 518.821959999999990
f: 2893 tv: 1 nM: 1
940.145020000000050 516.980350000000040
f: 2894 tv: 0 nM: 1
545.149289999999950 518.821959999999990
f: 2894 tv: 1 nM: 1
941.784909999999970 516.700560000000000
f: 2895 tv: 0 nM: 1
543.801640000000020 518.721679999999990
f: 2895 tv: 1 nM: 1
943.648869999999990 516.398869999999990
f: 2896 tv: 0 nM: 1
542.680179999999950 518.496340000000030
f: 2896 tv: 1 nM: 1
945.861080000000020 516.402770000000030
f: 2897 tv: 0 nM: 1
541.700680000000030 518.574830000000020
f: 2897 tv: 1 nM: 1
948.673099999999980 516.545840000000000
f: 2898 tv: 0 nM: 1
540.954219999999960 518.630310000000010
f: 2898 tv: 1 nM: 1
952.244199999999980 516.475460000000000
f: 2899 tv: 0 nM: 1
540.486390000000030 518.207580000000010
f: 2899 tv: 1 nM: 1
955.998659999999970 516.952450000000000
f: 2900 tv: 0 nM: 1
540.293149999999970 518.594479999999980
f: 2900 tv: 1 nM: 1
959.900269999999980 517.368470000000000
f: 2901 tv: 0 nM: 1
540.736390000000030 518.392879999999990
f: 2901 tv: 1 nM: 1
964.964050000000040 517.657839999999960
f: 2902 tv: 0 nM: 1
541.312500000000000 518.467899999999990
f: 2902 tv: 1 nM: 1
969.553589999999990 517.616089999999990
f: 2903 tv: 0 nM: 1
542.283140000000000 518.391539999999960
f: 2903 tv: 1 nM: 1
975.345400000000040 517.726869999999960
f: 2904 tv: 0 nM: 1
543.771060000000030 518.391539999999960
f: 2904 tv: 1 nM: 1
980.634639999999990 518.113889999999970
f: 2905 tv: 0 nM: 1
545.339290000000010 518.758119999999960
f: 2905 tv: 1 nM: 1
986.494199999999980 518.377929999999990
f: 2906 tv: 0 nM: 1
546.765139999999970 518.340879999999970
f: 2906 tv: 1 nM: 1
992.476199999999950 518.327390000000040
f: 2907 tv: 0 nM: 1
549.036929999999980 518.106139999999980
f: 2907 tv: 1 nM: 1
998.808899999999990 518.389339999999950
f: 2908 tv: 0 nM: 1
551.578430000000030 517.797360000000030
f: 2908 tv: 1 nM: 1
1005.370200000000000 518.240540000000010
f: 2909 tv: 0 nM: 1
553.738159999999990 517.501470000000040
f: 2909 tv: 1 nM: 1
1011.127000000000000 518.354249999999980
f: 2910 tv: 0 nM: 1
556.106509999999960 517.016970000000010
f: 2910 tv: 1 nM: 1
1017.085799999999900 518.103939999999970
f: 2911 tv: 0 nM: 1
559.568729999999960 516.396179999999960
f: 2911 tv: 1 nM: 1
1023.813900000000000 518.152770000000030
f: 2912 tv: 0 nM: 1
562.123529999999960 516.035279999999940
f: 2912 tv: 1 nM: 1
1029.347800000000000 518.102480000000010
f: 2913 tv: 0 nM: 1
565.781979999999980 515.805240000000030
f: 2913 tv: 1 nM: 1
1035.085100000000000 517.860660000000050
f: 2914 tv: 0 nM: 1
568.628540000000040 515.431460000000020
f: 2914 tv: 1 nM: 1
1041.458599999999900 517.732849999999980
f: 2915 tv: 0 nM: 1
572.364870000000000 514.846859999999990
f: 2915 tv: 1 nM: 1
1046.797000000000000 517.217830000000050
f: 2916 tv: 0 nM: 1
576.001470000000040 514.596800000000030
f: 2916 tv: 1 nM: 1
1052.101200000000100 517.068359999999980
f: 2917 tv: 0 nM: 1
580.088259999999990 514.147029999999970
f: 2917 tv: 1 nM: 1
1057.300000000000000 517.236080000000020
f: 2918 tv: 0 nM: 1
583.844969999999990 514.227660000000010
f: 2918 tv: 1 nM: 1
1062.002600000000000 516.955929999999970
f: 2919 tv: 0 nM: 1
587.956239999999980 514.131350000000000
f: 2919 tv: 1 nM: 1
1066.515900000000100 517.306879999999980
f: 2920 tv: 0 nM: 1
592.120670000000020 514.034490000000010
f: 2920 tv: 1 nM: 1
1070.494500000000000 517.502749999999990
f: 2921 tv: 0 nM: 1
596.270570000000020 514.088259999999990
f: 2921 tv: 1 nM: 1
1074.152800000000100 517.235779999999980
f: 2922 tv: 0 nM: 1
600.087520000000040 514.045840000000000
f: 2922 tv: 1 nM: 1
1077.979700000000100 517.895940000000000
f: 2923 tv: 0 nM: 1
603.987120000000000 514.163329999999970
f: 2923 tv: 1 nM: 1
1080.967900000000100 518.053469999999950
f: 2924 tv: 0 nM: 1
608.399350000000030 514.561889999999950
f: 2924 tv: 1 nM: 1
1083.592300000000000 518.192320000000000
f: 2925 tv: 0 nM: 1
612.614559999999980 515.467470000000050
f: 2925 tv: 1 nM: 1
1085.931300000000000 518.510989999999990
f: 2926 tv: 0 nM: 1
616.998470000000000 515.596620000000030
f: 2926 tv: 1 nM: 1
1087.722199999999900 519.441770000000020
f: 2927 tv: 0 nM: 1
620.122439999999980 515.881899999999970
f: 2927 tv: 1 nM: 1
1089.000000000000000 520.066649999999980
f: 2928 tv: 0 nM: 1
624.301209999999970 516.367489999999980
f: 2928 tv: 1 nM: 1
1089.939900000000100 520.400819999999950
f: 2929 tv: 0 nM: 1
627.930179999999950 517.198300000000020
f: 2929 tv: 1 nM: 1
1089.894399999999900 521.563899999999990
f: 2930 tv: 0 nM: 1
631.027100000000020 517.944269999999960
f: 2930 tv: 1 nM: 1
1090.021999999999900 521.884639999999990
f: 2931 tv: 0 nM: 1
634.627929999999990 518.279049999999980
f: 2931 tv: 1 nM: 1
1089.716400000000000 522.166200000000000
f: 2932 tv: 0 nM: 1
637.863339999999990 518.947210000000040
f: 2932 tv: 1 nM: 1
1088.355800000000000 522.585270000000040
f: 2933 tv: 0 nM: 1
640.622799999999980 519.897950000000040
f: 2933 tv: 1 nM: 1
1087.649400000000000 523.816100000000010
f: 2934 tv: 0 nM: 1
643.075619999999960 520.260800000000020
f: 2934 tv: 1 nM: 1
1085.694800000000000 524.183170000000020
f: 2935 tv: 0 nM: 1
645.529419999999960 520.898680000000010
f: 2935 tv: 1 nM: 1
1083.607199999999900 524.771730000000050
f: 2936 tv: 0 nM: 1
647.107610000000020 521.107610000000020
f: 2936 tv: 1 nM: 1
1080.930100000000000 524.929989999999980
f: 2937 tv: 0 nM: 1
648.506039999999980 521.897579999999950
f: 2937 tv: 1 nM: 1
1077.864700000000100 525.764710000000040
f: 2938 tv: 0 nM: 1
649.797910000000000 522.429629999999970
f: 2938 tv: 1 nM: 1
1074.539700000000000 525.972530000000010
f: 2939 tv: 0 nM: 1
651.071900000000030 523.071900000000030
f: 2939 tv: 1 nM: 1
1070.987400000000000 526.216980000000040
f: 2940 tv: 0 nM: 1
651.703250000000030 523.267759999999950
f: 2940 tv: 1 nM: 1
1066.925999999999900 526.940119999999980
f: 2941 tv: 0 nM: 1
651.923769999999990 524.192080000000030
f: 2941 tv: 1 nM: 1
1062.826900000000000 526.973750000000000
f: 2942 tv: 0 nM: 1
651.801640000000020 524.721679999999990
f: 2942 tv: 1 nM: 1
1058.493400000000100 527.225159999999960
f: 2943 tv: 0 nM: 1
651.071900000000030 524.928099999999970
f: 2943 tv: 1 nM: 1
1053.651200000000000 527.714969999999990
f: 2944 tv: 0 nM: 1
650.755130000000010 525.087340000000040
f: 2944 tv: 1 nM: 1
1048.901400000000000 527.914980000000010
f: 2945 tv: 0 nM: 1
649.542540000000030 525.474489999999950
f: 2945 tv: 1 nM: 1
1044.114700000000100 528.389099999999980
f: 2946 tv: 0 nM: 1
648.381409999999960 526.028869999999980
f: 2946 tv: 1 nM: 1
1038.734400000000100 528.425349999999980
f: 2947 tv: 0 nM: 1
646.826900000000020 526.826900000000020
f: 2947 tv: 1 nM: 1
1033.192500000000100 528.699650000000020
f: 2948 tv: 0 nM: 1
645.000000000000000 527.000000000000000
f: 2948 tv: 1 nM: 1
1027.834599999999900 528.823060000000050
f: 2949 tv: 0 nM: 1
642.874509999999990 527.415709999999990
f: 2949 tv: 1 nM: 1
1022.462000000000000 529.280819999999950
f: 2950 tv: 0 nM: 1
640.849669999999950 528.234249999999970
f: 2950 tv: 1 nM: 1
1017.009500000000000 529.509519999999950
f: 2951 tv: 0 nM: 1
638.329960000000030 529.071410000000010
f: 2951 tv: 1 nM: 1
1011.726100000000000 530.552190000000000
f: 2952 tv: 0 nM: 1
635.279599999999960 529.464839999999980
f: 2952 tv: 1 nM: 1
1005.411400000000000 531.005919999999950
f: 2953 tv: 0 nM: 1
632.793459999999980 531.000000000000000
f: 2953 tv: 1 nM: 1
1000.297200000000000 531.486210000000030
f: 2954 tv: 0 nM: 1
629.505919999999950 531.541320000000040
f: 2954 tv: 1 nM: 1
994.030759999999990 532.711059999999970
f: 2955 tv: 0 nM: 1
626.846310000000020 532.816649999999980
f: 2955 tv: 1 nM: 1
988.173220000000010 533.151309999999970
f: 2956 tv: 0 nM: 1
623.157900000000040 533.917299999999950
f: 2956 tv: 1 nM: 1
981.763490000000050 534.695010000000020
f: 2957 tv: 0 nM: 1
619.480770000000010 535.000000000000000
f: 2957 tv: 1 nM: 1
975.637079999999970 535.310489999999960
f: 2958 tv: 0 nM: 1
615.424260000000000 536.693179999999980
f: 2958 tv: 1 nM: 1
969.617190000000050 536.980469999999970
f: 2959 tv: 0 nM: 1
611.955630000000040 537.955630000000040
f: 2959 tv: 1 nM: 1
963.640009999999960 538.113339999999990
f: 2960 tv: 0 nM: 1
608.225829999999970 539.229860000000030
f: 2960 tv: 1 nM: 1
956.919009999999960 539.010130000000000
f: 2961 tv: 0 nM: 1
604.241940000000000 541.020139999999970
f: 2961 tv: 1 nM: 1
950.314150000000040 540.814150000000040
f: 2962 tv: 0 nM: 1
599.958309999999980 542.414490000000000
f: 2962 tv: 1 nM: 1
943.541320000000040 542.276060000000030
f: 2963 tv: 0 nM: 1
595.233520000000000 543.955199999999990
f: 2963 tv: 1 nM: 1
937.599550000000020 543.446779999999990
f: 2964 tv: 0 nM: 1
591.170650000000020 545.119019999999980
f: 2964 tv: 1 nM: 1
930.167360000000030 544.968200000000020
f: 2965 tv: 0 nM: 1
586.856570000000030 546.709039999999960
f: 2965 tv: 1 nM: 1
922.856319999999980 546.753910000000020
f: 2966 tv: 0 nM: 1
582.378839999999970 547.951050000000010
f: 2966 tv: 1 nM: 1
916.081729999999990 547.918270000000010
f: 2967 tv: 0 nM: 1
578.113039999999960 549.688419999999950
f: 2967 tv: 1 nM: 1
908.252259999999980 548.890629999999990
f: 2968 tv: 0 nM: 1
573.982610000000020 550.834780000000020
f: 2968 tv: 1 nM: 1
902.088619999999990 550.702509999999960
f: 2969 tv: 0 nM: 1
569.540529999999990 552.076599999999980
f: 2969 tv: 1 nM: 1
894.620850000000020 551.375000000000000
f: 2970 tv: 0 nM: 1
565.389159999999950 553.549989999999980
f: 2970 tv: 1 nM: 1
887.370300000000040 553.450500000000030
f: 2971 tv: 0 nM: 1
561.129519999999960 554.102300000000010
f: 2971 tv: 1 nM: 1
880.384030000000050 554.294679999999970
f: 2972 tv: 0 nM: 1
557.038090000000010 555.680970000000000
f: 2972 tv: 1 nM: 1
872.868039999999950 555.016169999999990
f: 2973 tv: 0 nM: 1
553.711909999999990 556.107120000000010
f: 2973 tv: 1 nM: 1
865.630679999999980 556.301510000000010
f: 2974 tv: 0 nM: 1
549.905089999999970 557.530089999999970
f: 2974 tv: 1 nM: 1
858.032349999999950 557.303890000000020
f: 2975 tv: 0 nM: 1
545.868960000000020 558.344669999999950
f: 2975 tv: 1 nM: 1
851.235779999999980 557.383420000000000
f: 2976 tv: 0 nM: 1
542.771420000000030 558.500000000000000
f: 2976 tv: 1 nM: 1
843.583309999999980 558.738650000000010
f: 2977 tv: 0 nM: 1
539.188660000000030 559.602300000000010
f: 2977 tv: 1 nM: 1
837.844299999999980 559.032900000000040
f: 2978 tv: 0 nM: 1
536.389890000000040 560.064210000000000
f: 2978 tv: 1 nM: 1
831.000000000000000 559.214290000000010
f: 2979 tv: 0 nM: 1
533.807310000000030 560.000000000000000
f: 2979 tv: 1 nM: 1
824.177730000000000 560.047360000000030
f: 2980 tv: 0 nM: 1
530.818970000000040 560.982790000000020
f: 2980 tv: 1 nM: 1
818.040280000000050 560.612300000000000
f: 2981 tv: 0 nM: 1
528.095339999999960 561.435550000000030
f: 2981 tv: 1 nM: 1
812.209039999999960 560.696109999999980
f: 2982 tv: 0 nM: 1
526.159970000000040 561.669980000000010
f: 2982 tv: 1 nM: 1
806.893010000000000 560.666690000000020
f: 2983 tv: 0 nM: 1
524.408630000000020 561.619260000000050
f: 2983 tv: 1 nM: 1
801.911250000000000 560.796510000000010
f: 2984 tv: 0 nM: 1
523.101930000000040 561.504879999999960
f: 2984 tv: 1 nM: 1
796.456360000000020 560.888919999999980
f: 2985 tv: 0 nM: 1
521.842350000000010 561.869450000000030
f: 2985 tv: 1 nM: 1
792.023320000000010 560.790280000000050
f: 2986 tv: 0 nM: 1
520.898069999999960 561.504879999999960
f: 2986 tv: 1 nM: 1
787.511539999999970 560.953859999999960
f: 2987 tv: 0 nM: 1
520.000000000000000 561.653080000000050
f: 2987 tv: 1 nM: 1
783.128910000000020 560.546879999999990
f: 2988 tv: 0 nM: 1
519.060730000000040 561.728939999999970
f: 2988 tv: 1 nM: 1
780.177310000000030 560.851070000000050
f: 2989 tv: 0 nM: 1
518.838070000000020 561.680970000000000
f: 2989 tv: 1 nM: 1
776.920470000000020 560.575740000000000
f: 2990 tv: 0 nM: 1
518.792050000000020 561.628720000000040
f: 2990 tv: 1 nM: 1
774.479000000000040 560.551510000000010
f: 2991 tv: 0 nM: 1
519.780269999999970 561.800479999999990
f: 2991 tv: 1 nM: 1
771.777770000000030 560.407410000000030
f: 2992 tv: 0 nM: 1
520.000000000000000 561.833309999999980
f: 2992 tv: 1 nM: 1
770.000000000000000 560.226620000000030
f: 2993 tv: 0 nM: 1
520.851499999999990 561.500000000000000
f: 2993 tv: 1 nM: 1
768.863280000000030 560.265629999999990
f: 2994 tv: 0 nM: 1
522.187500000000000 561.656250000000000
f: 2994 tv: 1 nM: 1
767.257629999999950 560.288149999999970
f: 2995 tv: 0 nM: 1
523.960510000000000 561.881589999999960
f: 2995 tv: 1 nM: 1
767.086789999999950 559.929750000000010
f: 2996 tv: 0 nM: 1
525.861689999999950 562.000000000000000
f: 2996 tv: 1 nM: 1
767.115360000000010 560.488460000000030
f: 2997 tv: 0 nM: 1
527.932310000000030 562.088560000000030
f: 2997 tv: 1 nM: 1
767.446350000000050 560.624509999999990
f: 2998 tv: 0 nM: 1
530.253169999999950 562.599370000000020
f: 2998 tv: 1 nM: 1
768.886719999999970 560.562500000000000
f: 2999 tv: 0 nM: 1
534.081850000000030 562.809939999999980
f: 2999 tv: 1 nM: 1
770.169369999999960 560.858889999999970
f: 3000 tv: 0 nM: 1
537.350649999999970 563.006470000000040
f: 3000 tv: 1 nM: 1
771.278009999999990 561.317990000000010
f: 3001 tv: 0 nM: 1
540.265260000000010 562.954290000000010
f: 3001 tv: 1 nM: 1
773.218259999999990 561.333309999999980
f: 3002 tv: 0 nM: 1
544.000000000000000 562.839479999999980
f: 3002 tv: 1 nM: 1
775.840270000000030 561.520809999999980
f: 3003 tv: 0 nM: 1
547.659970000000040 563.006650000000040
f: 3003 tv: 1 nM: 1
778.684330000000050 561.794490000000000
f: 3004 tv: 0 nM: 1
551.679260000000000 562.971679999999990
f: 3004 tv: 1 nM: 1
781.182620000000040 561.904360000000000
f: 3005 tv: 0 nM: 1
555.717279999999960 563.808899999999990
f: 3005 tv: 1 nM: 1
784.817379999999960 561.904360000000000
f: 3006 tv: 0 nM: 1
560.820129999999950 563.734739999999990
f: 3006 tv: 1 nM: 1
787.918270000000010 562.081729999999990
f: 3007 tv: 0 nM: 1
564.558229999999980 563.820129999999950
f: 3007 tv: 1 nM: 1
791.369379999999980 562.193670000000000
f: 3008 tv: 0 nM: 1
569.304870000000050 564.030520000000020
f: 3008 tv: 1 nM: 1
795.062500000000000 562.375000000000000
f: 3009 tv: 0 nM: 1
573.116760000000000 564.762759999999960
f: 3009 tv: 1 nM: 1
799.680970000000000 562.838070000000020
f: 3010 tv: 0 nM: 1
578.165650000000030 564.734379999999990
f: 3010 tv: 1 nM: 1
803.888609999999970 563.700500000000030
f: 3011 tv: 0 nM: 1
583.000000000000000 564.892879999999990
f: 3011 tv: 1 nM: 1
807.914980000000010 563.914980000000010
f: 3012 tv: 0 nM: 1
586.592959999999950 565.137820000000030
f: 3012 tv: 1 nM: 1
812.153080000000050 564.000000000000000
f: 3013 tv: 0 nM: 1
592.394589999999990 565.966860000000000
f: 3013 tv: 1 nM: 1
817.420229999999950 564.239379999999980
f: 3014 tv: 0 nM: 1
597.248410000000040 566.106930000000030
f: 3014 tv: 1 nM: 1
821.847719999999980 565.048829999999950
f: 3015 tv: 0 nM: 1
601.583859999999960 566.761719999999970
f: 3015 tv: 1 nM: 1
826.467160000000040 565.840879999999970
f: 3016 tv: 0 nM: 1
606.220760000000040 566.857120000000010
f: 3016 tv: 1 nM: 1
831.656250000000000 565.911439999999970
f: 3017 tv: 0 nM: 1
610.685910000000040 567.358950000000050
f: 3017 tv: 1 nM: 1
836.131170000000000 566.131170000000000
f: 3018 tv: 0 nM: 1
615.546690000000010 567.711549999999990
f: 3018 tv: 1 nM: 1
841.240540000000010 566.787720000000040
f: 3019 tv: 0 nM: 1
619.767460000000030 568.145319999999970
f: 3019 tv: 1 nM: 1
845.852229999999960 567.741390000000020
f: 3020 tv: 0 nM: 1
623.942080000000030 568.795709999999990
f: 3020 tv: 1 nM: 1
850.853389999999990 567.949520000000010
f: 3021 tv: 0 nM: 1
628.000000000000000 569.000000000000000
f: 3021 tv: 1 nM: 1
855.529540000000000 568.233889999999970
f: 3022 tv: 0 nM: 1
631.854370000000020 569.854370000000020
f: 3022 tv: 1 nM: 1
860.079650000000020 569.233520000000000
f: 3023 tv: 0 nM: 1
635.689570000000000 569.997250000000010
f: 3023 tv: 1 nM: 1
864.584169999999970 569.420780000000040
f: 3024 tv: 0 nM: 1
639.052789999999960 570.947210000000040
f: 3024 tv: 1 nM: 1
869.305240000000030 570.510499999999980
f: 3025 tv: 0 nM: 1
642.605530000000040 571.705569999999970
f: 3025 tv: 1 nM: 1
873.952149999999960 571.489379999999980
f: 3026 tv: 0 nM: 1
646.067689999999970 572.088560000000030
f: 3026 tv: 1 nM: 1
878.210270000000040 571.900020000000040
f: 3027 tv: 0 nM: 1
648.979000000000040 572.954529999999980
f: 3027 tv: 1 nM: 1
882.157720000000040 572.877989999999950
f: 3028 tv: 0 nM: 1
652.094420000000010 573.466680000000000
f: 3028 tv: 1 nM: 1
886.197509999999970 573.547490000000040
f: 3029 tv: 0 nM: 1
655.667599999999990 574.085140000000020
f: 3029 tv: 1 nM: 1
890.589110000000010 574.000000000000000
f: 3030 tv: 0 nM: 1
658.016660000000000 574.744450000000030
f: 3030 tv: 1 nM: 1
894.109190000000010 575.000000000000000
f: 3031 tv: 0 nM: 1
660.000000000000000 575.653080000000050
f: 3031 tv: 1 nM: 1
897.886349999999990 575.714659999999980
f: 3032 tv: 0 nM: 1
662.116999999999960 576.180849999999960
f: 3032 tv: 1 nM: 1
901.795169999999980 576.777100000000020
f: 3033 tv: 0 nM: 1
664.053220000000010 576.521300000000000
f: 3033 tv: 1 nM: 1
904.076900000000020 577.546140000000040
f: 3034 tv: 0 nM: 1
665.796389999999970 577.796389999999970
f: 3034 tv: 1 nM: 1
907.911439999999970 577.932310000000030
f: 3035 tv: 0 nM: 1
666.285709999999990 578.173459999999980
f: 3035 tv: 1 nM: 1
910.148929999999950 578.542540000000030
f: 3036 tv: 0 nM: 1
667.775700000000030 578.551330000000010
f: 3036 tv: 1 nM: 1
912.844060000000010 579.674319999999970
f: 3037 tv: 0 nM: 1
667.886349999999990 579.714659999999980
f: 3037 tv: 1 nM: 1
914.927190000000000 580.266970000000010
f: 3038 tv: 0 nM: 1
668.000000000000000 580.000000000000000
f: 3038 tv: 1 nM: 1
916.740909999999990 581.150020000000040
f: 3039 tv: 0 nM: 1
667.979609999999980 580.173459999999980
f: 3039 tv: 1 nM: 1
918.046140000000040 581.788819999999990
f: 3040 tv: 0 nM: 1
667.951050000000010 581.621160000000030
f: 3040 tv: 1 nM: 1
920.046690000000010 582.519229999999990
f: 3041 tv: 0 nM: 1
666.883180000000040 581.887880000000000
f: 3041 tv: 1 nM: 1
920.236020000000050 583.578669999999990
f: 3042 tv: 0 nM: 1
666.112240000000040 582.423459999999980
f: 3042 tv: 1 nM: 1
921.415889999999990 583.956789999999960
f: 3043 tv: 0 nM: 1
664.250000000000000 583.750000000000000
f: 3043 tv: 1 nM: 1
921.953129999999990 585.401060000000030
f: 3044 tv: 0 nM: 1
663.192689999999970 584.105530000000040
f: 3044 tv: 1 nM: 1
922.000000000000000 585.745180000000000
f: 3045 tv: 0 nM: 1
660.986390000000030 585.040889999999990
f: 3045 tv: 1 nM: 1
922.211120000000050 586.744450000000030
f: 3046 tv: 0 nM: 1
658.936339999999970 586.002380000000020
f: 3046 tv: 1 nM: 1
922.000000000000000 587.745180000000000
f: 3047 tv: 0 nM: 1
656.288999999999990 587.000000000000000
f: 3047 tv: 1 nM: 1
921.475649999999970 588.869450000000030
f: 3048 tv: 0 nM: 1
654.000000000000000 588.000000000000000
f: 3048 tv: 1 nM: 1
920.949579999999970 589.826779999999990
f: 3049 tv: 0 nM: 1
650.833309999999980 589.535340000000020
f: 3049 tv: 1 nM: 1
919.698300000000020 591.331909999999990
f: 3050 tv: 0 nM: 1
647.826540000000020 590.153080000000050
f: 3050 tv: 1 nM: 1
919.072630000000000 592.072630000000000
f: 3051 tv: 0 nM: 1
644.065000000000050 591.669980000000010
f: 3051 tv: 1 nM: 1
917.176450000000050 593.983209999999990
f: 3052 tv: 0 nM: 1
640.141600000000040 592.843930000000000
f: 3052 tv: 1 nM: 1
915.936280000000010 595.656860000000050
f: 3053 tv: 0 nM: 1
636.153080000000050 593.826540000000020
f: 3053 tv: 1 nM: 1
914.155700000000020 596.598690000000030
f: 3054 tv: 0 nM: 1
631.951050000000010 595.621160000000030
f: 3054 tv: 1 nM: 1
912.126219999999990 597.964290000000010
f: 3055 tv: 0 nM: 1
627.177249999999960 596.577270000000000
f: 3055 tv: 1 nM: 1
910.080199999999990 599.830199999999990
f: 3056 tv: 0 nM: 1
622.330019999999990 598.159970000000040
f: 3056 tv: 1 nM: 1
907.316220000000040 601.717959999999950
f: 3057 tv: 0 nM: 1
618.000000000000000 599.693850000000000
f: 3057 tv: 1 nM: 1
905.192440000000030 603.105159999999960
f: 3058 tv: 0 nM: 1
612.505070000000050 601.318179999999980
f: 3058 tv: 1 nM: 1
902.817440000000030 604.670650000000020
f: 3059 tv: 0 nM: 1
607.618830000000000 602.089110000000010
f: 3059 tv: 1 nM: 1
899.484919999999990 605.920290000000020
f: 3060 tv: 0 nM: 1
602.028320000000010 603.641719999999960
f: 3060 tv: 1 nM: 1
896.913210000000050 607.929750000000010
f: 3061 tv: 0 nM: 1
596.981379999999940 604.369569999999950
f: 3061 tv: 1 nM: 1
894.039980000000010 609.400020000000040
f: 3062 tv: 0 nM: 1
590.577940000000010 605.948909999999960
f: 3062 tv: 1 nM: 1
891.072210000000040 610.801879999999980
f: 3063 tv: 0 nM: 1
585.902649999999990 607.444759999999970
f: 3063 tv: 1 nM: 1
888.647029999999970 612.000000000000000
f: 3064 tv: 0 nM: 1
580.088560000000030 608.067689999999970
f: 3064 tv: 1 nM: 1
885.209719999999950 613.832639999999970
f: 3065 tv: 0 nM: 1
574.311829999999990 609.750000000000000
f: 3065 tv: 1 nM: 1
882.660459999999940 615.029850000000010
f: 3066 tv: 0 nM: 1
569.465940000000050 610.185849999999960
f: 3066 tv: 1 nM: 1
879.777950000000030 616.434690000000050
f: 3067 tv: 0 nM: 1
563.296879999999990 611.631710000000000
f: 3067 tv: 1 nM: 1
877.083980000000000 617.932009999999990
f: 3068 tv: 0 nM: 1
558.308409999999980 612.546749999999970
f: 3068 tv: 1 nM: 1
874.826900000000020 619.026250000000000
f: 3069 tv: 0 nM: 1
553.860959999999980 614.000000000000000
f: 3069 tv: 1 nM: 1
872.801879999999980 620.535160000000020
f: 3070 tv: 0 nM: 1
548.186339999999970 614.606139999999980
f: 3070 tv: 1 nM: 1
869.709110000000010 621.965450000000030
f: 3071 tv: 0 nM: 1
544.081729999999990 615.918270000000010
f: 3071 tv: 1 nM: 1
868.444460000000050 623.016359999999960
f: 3072 tv: 0 nM: 1
539.259829999999970 616.903929999999950
f: 3072 tv: 1 nM: 1
866.924989999999980 624.721440000000030
f: 3073 tv: 0 nM: 1
534.685240000000020 617.917419999999990
f: 3073 tv: 1 nM: 1
865.706599999999980 626.532960000000000
f: 3074 tv: 0 nM: 1
530.745909999999980 618.835389999999960
f: 3074 tv: 1 nM: 1
864.374209999999950 627.000000000000000
f: 3075 tv: 0 nM: 1
526.967099999999960 620.155700000000020
f: 3075 tv: 1 nM: 1
863.920409999999950 628.789800000000010
f: 3076 tv: 0 nM: 1
523.534490000000010 621.120670000000020
f: 3076 tv: 1 nM: 1
863.864500000000020 630.719360000000050
f: 3077 tv: 0 nM: 1
520.126219999999990 622.126219999999990
f: 3077 tv: 1 nM: 1
863.777770000000030 631.845699999999970
f: 3078 tv: 0 nM: 1
517.221070000000050 623.659120000000030
f: 3078 tv: 1 nM: 1
864.181400000000050 633.035030000000010
f: 3079 tv: 0 nM: 1
514.716429999999950 624.645509999999940
f: 3079 tv: 1 nM: 1
865.000000000000000 634.858089999999950
f: 3080 tv: 0 nM: 1
512.649599999999960 625.752140000000050
f: 3080 tv: 1 nM: 1
866.161320000000050 636.693539999999980
f: 3081 tv: 0 nM: 1
510.473079999999980 626.723079999999980
f: 3081 tv: 1 nM: 1
868.276790000000010 637.913699999999950
f: 3082 tv: 0 nM: 1
508.739690000000000 628.053710000000020
f: 3082 tv: 1 nM: 1
870.260800000000020 639.075619999999960
f: 3083 tv: 0 nM: 1
506.965910000000010 629.454529999999980
f: 3083 tv: 1 nM: 1
873.382140000000050 640.977719999999980
f: 3084 tv: 0 nM: 1
505.880220000000010 630.782960000000000
f: 3084 tv: 1 nM: 1
876.136660000000010 642.947210000000040
f: 3085 tv: 0 nM: 1
505.156709999999980 632.503720000000040
f: 3085 tv: 1 nM: 1
879.942500000000000 644.000000000000000
f: 3086 tv: 0 nM: 1
504.713230000000010 633.047789999999960
f: 3086 tv: 1 nM: 1
883.900020000000040 645.582340000000040
f: 3087 tv: 0 nM: 1
504.299320000000020 634.574830000000020
f: 3087 tv: 1 nM: 1
888.000000000000000 647.000000000000000
f: 3088 tv: 0 nM: 1
504.185000000000000 635.211670000000030
f: 3088 tv: 1 nM: 1
892.399049999999990 648.402159999999980
f: 3089 tv: 0 nM: 1
504.329560000000010 636.839290000000010
f: 3089 tv: 1 nM: 1
897.138730000000010 650.028990000000020
f: 3090 tv: 0 nM: 1
505.146270000000020 637.942199999999960
f: 3090 tv: 1 nM: 1
902.285459999999940 650.869929999999950
f: 3091 tv: 0 nM: 1
505.337339999999980 638.919490000000000
f: 3091 tv: 1 nM: 1
907.502989999999950 652.032720000000040
f: 3092 tv: 0 nM: 1
506.691160000000020 639.968930000000000
f: 3092 tv: 1 nM: 1
913.699160000000010 653.704770000000050
f: 3093 tv: 0 nM: 1
507.920380000000020 641.124209999999950
f: 3093 tv: 1 nM: 1
919.642029999999980 654.759400000000030
f: 3094 tv: 0 nM: 1
509.652679999999980 642.135930000000030
f: 3094 tv: 1 nM: 1
924.637020000000010 655.778260000000050
f: 3095 tv: 0 nM: 1
511.000000000000000 643.000000000000000
f: 3095 tv: 1 nM: 1
931.834410000000050 657.013240000000000
f: 3096 tv: 0 nM: 1
512.922490000000040 643.890809999999990
f: 3096 tv: 1 nM: 1
937.538699999999950 657.877439999999980
f: 3097 tv: 0 nM: 1
514.868039999999950 644.854190000000020
f: 3097 tv: 1 nM: 1
944.247070000000010 658.282349999999950
f: 3098 tv: 0 nM: 1
517.090450000000030 645.508240000000000
f: 3098 tv: 1 nM: 1
950.702700000000050 659.764890000000040
f: 3099 tv: 0 nM: 1
520.038699999999950 646.074399999999970
f: 3099 tv: 1 nM: 1
956.843380000000020 660.400880000000030
f: 3100 tv: 0 nM: 1
522.937500000000000 646.350950000000010
f: 3100 tv: 1 nM: 1
963.593259999999990 661.125670000000010
f: 3101 tv: 0 nM: 1
525.792180000000030 647.388550000000010
f: 3101 tv: 1 nM: 1
970.354860000000030 661.687680000000000
f: 3102 tv: 0 nM: 1
529.153559999999970 647.555539999999950
f: 3102 tv: 1 nM: 1
976.593380000000020 661.969789999999990
f: 3103 tv: 0 nM: 1
532.688660000000030 648.000000000000000
f: 3103 tv: 1 nM: 1
982.904779999999960 662.044620000000010
f: 3104 tv: 0 nM: 1
536.135800000000020 648.308660000000030
f: 3104 tv: 1 nM: 1
989.294310000000000 662.115599999999970
f: 3105 tv: 0 nM: 1
540.179809999999970 648.454650000000020
f: 3105 tv: 1 nM: 1
995.750000000000000 662.261169999999990
f: 3106 tv: 0 nM: 1
544.334349999999970 649.147579999999950
f: 3106 tv: 1 nM: 1
1001.932600000000000 662.252989999999950
f: 3107 tv: 0 nM: 1
548.946109999999980 649.187930000000050
f: 3107 tv: 1 nM: 1
1007.973499999999900 662.272339999999990
f: 3108 tv: 0 nM: 1
553.622190000000050 649.246030000000020
f: 3108 tv: 1 nM: 1
1014.115400000000000 662.115360000000010
f: 3109 tv: 0 nM: 1
558.764339999999950 649.786619999999970
f: 3109 tv: 1 nM: 1
1019.926800000000000 662.200259999999960
f: 3110 tv: 0 nM: 1
563.232120000000010 649.670470000000020
f: 3110 tv: 1 nM: 1
1025.738800000000100 662.037720000000040
f: 3111 tv: 0 nM: 1
568.942689999999970 649.761169999999990
f: 3111 tv: 1 nM: 1
1031.361699999999900 662.159549999999970
f: 3112 tv: 0 nM: 1
574.194089999999960 649.851990000000000
f: 3112 tv: 1 nM: 1
1036.827299999999900 661.736999999999970
f: 3113 tv: 0 nM: 1
579.793580000000020 649.709960000000020
f: 3113 tv: 1 nM: 1
1041.613900000000100 661.835450000000040
f: 3114 tv: 0 nM: 1
585.772699999999990 649.888119999999960
f: 3114 tv: 1 nM: 1
1046.610200000000100 661.234439999999950
f: 3115 tv: 0 nM: 1
591.637759999999960 649.835019999999990
f: 3115 tv: 1 nM: 1
1051.319000000000000 660.429440000000000
f: 3116 tv: 0 nM: 1
597.375790000000050 649.665100000000050
f: 3116 tv: 1 nM: 1
1056.166300000000100 660.367309999999970
f: 3117 tv: 0 nM: 1
603.886660000000010 649.626650000000040
f: 3117 tv: 1 nM: 1
1060.112699999999900 660.161989999999950
f: 3118 tv: 0 nM: 1
609.424260000000000 649.574100000000040
f: 3118 tv: 1 nM: 1
1064.373499999999900 659.856319999999980
f: 3119 tv: 0 nM: 1
616.714540000000060 649.444269999999960
f: 3119 tv: 1 nM: 1
1067.973500000000100 659.464720000000060
f: 3120 tv: 0 nM: 1
622.079590000000050 649.031860000000050
f: 3120 tv: 1 nM: 1
1071.695400000000100 658.568179999999980
f: 3121 tv: 0 nM: 1
628.651430000000000 649.000000000000000
f: 3121 tv: 1 nM: 1
1075.155900000000000 658.260800000000020
f: 3122 tv: 0 nM: 1
634.675960000000030 649.083859999999960
f: 3122 tv: 1 nM: 1
1077.894200000000000 658.222409999999970
f: 3123 tv: 0 nM: 1
641.186100000000010 648.843989999999960
f: 3123 tv: 1 nM: 1
1080.639200000000100 657.732060000000050
f: 3124 tv: 0 nM: 1
647.218380000000020 648.956670000000030
f: 3124 tv: 1 nM: 1
1083.407600000000000 657.086000000000010
f: 3125 tv: 0 nM: 1
653.005250000000050 648.687069999999950
f: 3125 tv: 1 nM: 1
1085.533899999999900 656.472229999999970
f: 3126 tv: 0 nM: 1
658.802370000000000 647.799009999999950
f: 3126 tv: 1 nM: 1
1087.566300000000000 656.075320000000030
f: 3127 tv: 0 nM: 1
664.481199999999940 647.534120000000030
f: 3127 tv: 1 nM: 1
1088.487500000000000 655.256229999999960
f: 3128 tv: 0 nM: 1
669.169740000000050 647.215879999999970
f: 3128 tv: 1 nM: 1
1090.000000000000000 654.833309999999980
f: 3129 tv: 0 nM: 1
673.938290000000050 646.655819999999950
f: 3129 tv: 1 nM: 1
1090.538000000000000 654.272159999999990
f: 3130 tv: 0 nM: 1
678.884639999999990 645.912600000000000
f: 3130 tv: 1 nM: 1
1091.071899999999900 653.071900000000030
f: 3131 tv: 0 nM: 1
683.003479999999970 645.660830000000030
f: 3131 tv: 1 nM: 1
1091.382200000000000 652.888550000000010
f: 3132 tv: 0 nM: 1
687.000000000000000 645.000000000000000
f: 3132 tv: 1 nM: 1
1091.655999999999900 651.638310000000050
f: 3133 tv: 0 nM: 1
690.496520000000030 644.737790000000020
f: 3133 tv: 1 nM: 1
1091.000000000000000 651.000000000000000
f: 3134 tv: 0 nM: 1
693.376830000000040 643.420290000000020
f: 3134 tv: 1 nM: 1
1090.081700000000000 650.745120000000040
f: 3135 tv: 0 nM: 1
696.137269999999940 643.026119999999990
f: 3135 tv: 1 nM: 1
1089.141400000000000 649.228269999999950
f: 3136 tv: 0 nM: 1
698.416140000000040 642.807559999999970
f: 3136 tv: 1 nM: 1
1087.647700000000000 648.751710000000000
f: 3137 tv: 0 nM: 1
700.744689999999990 642.265930000000030
f: 3137 tv: 1 nM: 1
1085.944099999999900 648.430050000000050
f: 3138 tv: 0 nM: 1
701.664920000000050 641.411439999999970
f: 3138 tv: 1 nM: 1
1083.940200000000000 647.266300000000000
f: 3139 tv: 0 nM: 1
702.926019999999990 640.940119999999980
f: 3139 tv: 1 nM: 1
1081.213500000000100 646.895999999999960
f: 3140 tv: 0 nM: 1
703.788570000000050 640.610720000000010
f: 3140 tv: 1 nM: 1
1079.046399999999900 646.571410000000010
f: 3141 tv: 0 nM: 1
703.989619999999950 639.489619999999950
f: 3141 tv: 1 nM: 1
1076.007599999999900 645.443599999999950
f: 3142 tv: 0 nM: 1
703.958620000000000 639.172419999999990
f: 3142 tv: 1 nM: 1
1072.905299999999900 644.935610000000000
f: 3143 tv: 0 nM: 1
703.914980000000010 638.812930000000050
f: 3143 tv: 1 nM: 1
1069.000000000000000 644.630620000000020
f: 3144 tv: 0 nM: 1
703.000000000000000 638.630620000000020
f: 3144 tv: 1 nM: 1
1065.397899999999900 643.960389999999960
f: 3145 tv: 0 nM: 1
702.111509999999950 637.485599999999980
f: 3145 tv: 1 nM: 1
1061.427400000000000 643.407289999999990
f: 3146 tv: 0 nM: 1
701.080870000000000 637.308840000000030
f: 3146 tv: 1 nM: 1
1057.188500000000000 642.676939999999950
f: 3147 tv: 0 nM: 1
699.077210000000040 636.852970000000030
f: 3147 tv: 1 nM: 1
1052.696200000000100 642.032349999999950
f: 3148 tv: 0 nM: 1
697.363280000000030 636.515629999999990
f: 3148 tv: 1 nM: 1
1048.126199999999900 641.873780000000010
f: 3149 tv: 0 nM: 1
695.353880000000000 635.845699999999970
f: 3149 tv: 1 nM: 1
1043.257800000000100 640.718989999999960
f: 3150 tv: 0 nM: 1
693.817500000000000 634.948909999999960
f: 3150 tv: 1 nM: 1
1038.139600000000000 640.459470000000010
f: 3151 tv: 0 nM: 1
691.246830000000050 634.236269999999990
f: 3151 tv: 1 nM: 1
1033.378400000000100 639.873900000000050
f: 3152 tv: 0 nM: 1
689.260310000000000 634.053710000000020
f: 3152 tv: 1 nM: 1
1028.000000000000000 639.378360000000040
f: 3153 tv: 0 nM: 1
687.184629999999970 633.396179999999960
f: 3153 tv: 1 nM: 1
1022.745700000000100 638.336980000000040
f: 3154 tv: 0 nM: 1
684.905030000000010 632.594969999999990
f: 3154 tv: 1 nM: 1
1017.356400000000000 637.914920000000050
f: 3155 tv: 0 nM: 1
682.000000000000000 631.912050000000020
f: 3155 tv: 1 nM: 1
1012.088000000000000 638.000000000000000
f: 3156 tv: 0 nM: 1
679.919800000000010 631.830199999999990
f: 3156 tv: 1 nM: 1
1006.691600000000000 636.957949999999980
f: 3157 tv: 0 nM: 1
677.481080000000020 631.107120000000010
f: 3157 tv: 1 nM: 1
1002.043200000000000 636.115909999999990
f: 3158 tv: 0 nM: 1
675.072630000000000 630.072630000000000
f: 3158 tv: 1 nM: 1
996.487120000000000 635.997439999999980
f: 3159 tv: 0 nM: 1
672.853330000000030 629.518620000000060
f: 3159 tv: 1 nM: 1
991.010380000000050 634.940429999999990
f: 3160 tv: 0 nM: 1
670.754209999999940 628.527280000000020
f: 3160 tv: 1 nM: 1
986.405150000000050 634.151309999999970
f: 3161 tv: 0 nM: 1
668.370300000000040 628.044800000000010
f: 3161 tv: 1 nM: 1
981.397699999999990 633.615909999999990
f: 3162 tv: 0 nM: 1
666.497679999999950 627.719910000000030
f: 3162 tv: 1 nM: 1
976.654970000000050 632.630189999999970
f: 3163 tv: 0 nM: 1
664.203489999999990 626.552730000000000
f: 3163 tv: 1 nM: 1
972.478269999999950 631.960879999999970
f: 3164 tv: 0 nM: 1
662.254820000000000 626.000000000000000
f: 3164 tv: 1 nM: 1
967.775210000000020 631.211000000000010
f: 3165 tv: 0 nM: 1
660.752259999999980 625.603579999999970
f: 3165 tv: 1 nM: 1
963.531489999999960 630.388670000000050
f: 3166 tv: 0 nM: 1
659.076599999999980 624.095760000000040
f: 3166 tv: 1 nM: 1
959.665160000000010 629.821109999999980
f: 3167 tv: 0 nM: 1
657.909729999999970 623.648800000000050
f: 3167 tv: 1 nM: 1
956.000000000000000 628.166690000000020
f: 3168 tv: 0 nM: 1
656.767150000000020 622.379879999999960
f: 3168 tv: 1 nM: 1
952.126219999999990 628.035709999999990
f: 3169 tv: 0 nM: 1
655.217099999999960 621.861819999999970
f: 3169 tv: 1 nM: 1
948.862920000000030 626.862920000000030
f: 3170 tv: 0 nM: 1
654.571779999999990 621.618039999999950
f: 3170 tv: 1 nM: 1
946.000000000000000 625.912050000000020
f: 3171 tv: 0 nM: 1
653.873780000000010 619.873780000000010
f: 3171 tv: 1 nM: 1
943.125000000000000 625.229190000000020
f: 3172 tv: 0 nM: 1
653.401309999999970 619.844299999999980
f: 3172 tv: 1 nM: 1
940.923400000000020 624.095760000000040
f: 3173 tv: 0 nM: 1
653.237060000000040 618.488280000000030
f: 3173 tv: 1 nM: 1
938.790280000000050 623.832639999999970
f: 3174 tv: 0 nM: 1
653.165219999999980 617.982610000000020
f: 3174 tv: 1 nM: 1
936.802860000000010 622.575200000000000
f: 3175 tv: 0 nM: 1
653.904660000000040 617.435550000000030
f: 3175 tv: 1 nM: 1
935.278749999999950 621.827450000000000
f: 3176 tv: 0 nM: 1
653.914980000000010 616.085019999999990
f: 3176 tv: 1 nM: 1
933.773929999999950 621.000000000000000
f: 3177 tv: 0 nM: 1
654.173160000000050 615.834169999999970
f: 3177 tv: 1 nM: 1
933.000000000000000 620.000000000000000
f: 3178 tv: 0 nM: 1
655.356450000000000 615.460389999999960
f: 3178 tv: 1 nM: 1
932.506229999999960 619.266539999999960
f: 3179 tv: 0 nM: 1
656.085019999999990 614.085019999999990
f: 3179 tv: 1 nM: 1
931.942500000000000 618.907100000000010
f: 3180 tv: 0 nM: 1
657.483830000000010 613.877320000000050
f: 3180 tv: 1 nM: 1
932.167419999999990 617.876769999999960
f: 3181 tv: 0 nM: 1
658.705630000000040 613.485959999999980
f: 3181 tv: 1 nM: 1
932.263060000000000 617.367370000000050
f: 3182 tv: 0 nM: 1
660.101070000000050 613.377690000000030
f: 3182 tv: 1 nM: 1
932.814150000000040 616.314150000000040
f: 3183 tv: 0 nM: 1
662.244569999999950 612.461980000000040
f: 3183 tv: 1 nM: 1
933.918270000000010 616.081729999999990
f: 3184 tv: 0 nM: 1
664.509519999999950 612.057130000000030
f: 3184 tv: 1 nM: 1
935.060240000000020 615.899540000000000
f: 3185 tv: 0 nM: 1
666.620480000000040 611.838619999999990
f: 3185 tv: 1 nM: 1
936.598690000000030 615.765380000000050
f: 3186 tv: 0 nM: 1
669.079470000000010 611.887880000000000
f: 3186 tv: 1 nM: 1
937.954960000000030 615.360350000000040
f: 3187 tv: 0 nM: 1
671.621219999999990 611.626279999999950
f: 3187 tv: 1 nM: 1
939.960199999999990 615.092899999999990
f: 3188 tv: 0 nM: 1
674.246219999999990 611.588809999999970
f: 3188 tv: 1 nM: 1
942.686950000000020 614.661740000000010
f: 3189 tv: 0 nM: 1
677.169130000000000 611.355410000000010
f: 3189 tv: 1 nM: 1
944.869569999999950 614.147830000000000
f: 3190 tv: 0 nM: 1
680.157720000000040 611.032720000000040
f: 3190 tv: 1 nM: 1
947.540529999999990 614.076599999999980
f: 3191 tv: 0 nM: 1
683.371030000000020 611.086850000000030
f: 3191 tv: 1 nM: 1
950.166690000000020 614.000000000000000
f: 3192 tv: 0 nM: 1
687.223389999999990 610.925539999999960
f: 3192 tv: 1 nM: 1
953.560730000000040 614.023379999999970
f: 3193 tv: 0 nM: 1
690.211789999999950 610.923520000000050
f: 3193 tv: 1 nM: 1
956.782900000000040 613.826779999999990
f: 3194 tv: 0 nM: 1
694.211789999999950 610.923520000000050
f: 3194 tv: 1 nM: 1
960.321779999999990 613.682860000000010
f: 3195 tv: 0 nM: 1
698.335079999999950 610.579770000000050
f: 3195 tv: 1 nM: 1
963.868830000000000 613.868830000000000
f: 3196 tv: 0 nM: 1
702.192080000000030 610.476319999999990
f: 3196 tv: 1 nM: 1
967.903080000000050 613.576540000000020
f: 3197 tv: 0 nM: 1
706.079650000000020 610.288450000000010
f: 3197 tv: 1 nM: 1
971.601070000000050 613.484069999999970
f: 3198 tv: 0 nM: 1
710.065000000000050 610.085019999999990
f: 3198 tv: 1 nM: 1
974.973020000000020 613.670650000000020
f: 3199 tv: 0 nM: 1
714.346919999999950 609.887759999999960
f: 3199 tv: 1 nM: 1
979.000000000000000 613.060970000000000
f: 3200 tv: 0 nM: 1
718.378839999999970 609.837650000000050
f: 3200 tv: 1 nM: 1
983.311159999999970 612.662230000000020
f: 3201 tv: 0 nM: 1
723.576540000000020 609.790830000000030
f: 3201 tv: 1 nM: 1
987.662349999999950 612.203610000000030
f: 3202 tv: 0 nM: 1
727.659359999999990 609.719789999999990
f: 3202 tv: 1 nM: 1
991.846919999999950 611.826540000000020
f: 3203 tv: 0 nM: 1
731.761349999999990 609.471620000000030
f: 3203 tv: 1 nM: 1
996.051090000000040 611.970460000000000
f: 3204 tv: 0 nM: 1
736.955630000000040 608.609500000000030
f: 3204 tv: 1 nM: 1
1001.601100000000000 611.601070000000050
f: 3205 tv: 0 nM: 1
741.095220000000040 608.989810000000030
f: 3205 tv: 1 nM: 1
1005.751400000000000 611.273500000000010
f: 3206 tv: 0 nM: 1
746.403379999999970 608.215879999999970
f: 3206 tv: 1 nM: 1
1009.957600000000000 610.658750000000050
f: 3207 tv: 0 nM: 1
751.364500000000020 607.873839999999970
f: 3207 tv: 1 nM: 1
1014.717400000000000 609.978269999999950
f: 3208 tv: 0 nM: 1
756.330019999999990 607.895020000000050
f: 3208 tv: 1 nM: 1
1019.787700000000000 609.787659999999960
f: 3209 tv: 0 nM: 1
761.647830000000000 607.529540000000000
f: 3209 tv: 1 nM: 1
1025.216600000000000 609.551569999999970
f: 3210 tv: 0 nM: 1
766.928589999999990 606.931460000000020
f: 3210 tv: 1 nM: 1
1030.014200000000100 609.310730000000040
f: 3211 tv: 0 nM: 1
772.000000000000000 606.180849999999960
f: 3211 tv: 1 nM: 1
1034.434199999999900 608.139459999999990
f: 3212 tv: 0 nM: 1
776.921690000000010 606.102420000000050
f: 3212 tv: 1 nM: 1
1039.757599999999900 608.085879999999970
f: 3213 tv: 0 nM: 1
781.744749999999950 605.702639999999970
f: 3213 tv: 1 nM: 1
1045.000000000000000 607.790100000000050
f: 3214 tv: 0 nM: 1
786.605530000000040 605.705569999999970
f: 3214 tv: 1 nM: 1
1050.669799999999900 607.509459999999990
f: 3215 tv: 0 nM: 1
792.288019999999960 604.451109999999970
f: 3215 tv: 1 nM: 1
1055.020600000000100 606.851750000000040
f: 3216 tv: 0 nM: 1
797.207520000000050 604.082520000000050
f: 3216 tv: 1 nM: 1
1060.921599999999900 606.102420000000050
f: 3217 tv: 0 nM: 1
802.705199999999990 603.771240000000030
f: 3217 tv: 1 nM: 1
1065.552400000000000 605.616269999999990
f: 3218 tv: 0 nM: 1
807.137820000000030 603.407040000000050
f: 3218 tv: 1 nM: 1
1070.851699999999900 604.937930000000050
f: 3219 tv: 0 nM: 1
812.367979999999990 602.469119999999980
f: 3219 tv: 1 nM: 1
1075.886700000000000 604.913329999999970
f: 3220 tv: 0 nM: 1
817.122859999999950 601.902829999999990
f: 3220 tv: 1 nM: 1
1080.202500000000100 604.683530000000020
f: 3221 tv: 0 nM: 1
822.139459999999990 601.702639999999970
f: 3221 tv: 1 nM: 1
1085.045800000000100 603.734739999999990
f: 3222 tv: 0 nM: 1
826.301450000000050 601.169130000000000
f: 3222 tv: 1 nM: 1
1090.201200000000000 603.399409999999990
f: 3223 tv: 0 nM: 1
831.856379999999940 600.441469999999980
f: 3223 tv: 1 nM: 1
1094.916099999999900 602.940550000000030
f: 3224 tv: 0 nM: 1
836.000000000000000 600.000000000000000
f: 3224 tv: 1 nM: 1
1099.404399999999900 602.726139999999990
f: 3225 tv: 0 nM: 1
839.881589999999960 599.881589999999960
f: 3225 tv: 1 nM: 1
1104.432399999999900 601.873529999999960
f: 3226 tv: 0 nM: 1
843.944700000000010 599.741210000000020
f: 3226 tv: 1 nM: 1
1108.266500000000000 601.854370000000020
f: 3227 tv: 0 nM: 1
847.915889999999990 599.294369999999960
f: 3227 tv: 1 nM: 1
1112.675000000000000 601.663879999999950
f: 3228 tv: 0 nM: 1
851.179809999999970 599.276309999999970
f: 3228 tv: 1 nM: 1
1116.386400000000100 601.159120000000030
f: 3229 tv: 0 nM: 1
854.280399999999990 599.294369999999960
f: 3229 tv: 1 nM: 1
1120.496799999999900 600.862179999999970
f: 3230 tv: 0 nM: 1
857.268860000000020 598.586670000000030
f: 3230 tv: 1 nM: 1
1124.102400000000000 600.921690000000010
f: 3231 tv: 0 nM: 1
860.080929999999970 598.700010000000020
f: 3231 tv: 1 nM: 1
1127.842300000000000 600.877989999999950
f: 3232 tv: 0 nM: 1
862.224550000000020 598.673580000000020
f: 3232 tv: 1 nM: 1
1131.108899999999900 600.948980000000010
f: 3233 tv: 0 nM: 1
864.216189999999980 598.810790000000000
f: 3233 tv: 1 nM: 1
1133.944800000000000 600.956419999999980
f: 3234 tv: 0 nM: 1
866.039800000000010 599.092899999999990
f: 3234 tv: 1 nM: 1
1136.271700000000000 601.315249999999990
f: 3235 tv: 0 nM: 1
867.327210000000040 599.286560000000010
f: 3235 tv: 1 nM: 1
1139.697899999999900 601.656250000000000
f: 3236 tv: 0 nM: 1
868.897889999999960 599.831909999999990
f: 3236 tv: 1 nM: 1
1142.017300000000000 601.700500000000030
f: 3237 tv: 0 nM: 1
869.122309999999970 600.218870000000040
f: 3237 tv: 1 nM: 1
1144.155500000000100 602.377809999999950
f: 3238 tv: 0 nM: 1
869.512269999999940 600.877070000000000
f: 3238 tv: 1 nM: 1
1145.912200000000000 602.809939999999980
f: 3239 tv: 0 nM: 1
869.413019999999960 601.673890000000030
f: 3239 tv: 1 nM: 1
1147.873800000000100 603.873780000000010
f: 3240 tv: 0 nM: 1
869.546749999999970 602.591490000000020
f: 3240 tv: 1 nM: 1
1149.788200000000000 604.923520000000050
f: 3241 tv: 0 nM: 1
869.250000000000000 603.118830000000000
f: 3241 tv: 1 nM: 1
1150.160000000000100 605.669980000000010
f: 3242 tv: 0 nM: 1
868.515080000000010 604.079709999999980
f: 3242 tv: 1 nM: 1
1151.214600000000000 606.011780000000040
f: 3243 tv: 0 nM: 1
867.215090000000030 605.133730000000010
f: 3243 tv: 1 nM: 1
1152.085200000000000 607.200560000000000
f: 3244 tv: 0 nM: 1
865.182009999999990 606.173220000000010
f: 3244 tv: 1 nM: 1
1152.234999999999900 608.085019999999990
f: 3245 tv: 0 nM: 1
863.500000000000000 607.437500000000000
f: 3245 tv: 1 nM: 1
1152.819099999999900 609.661929999999980
f: 3246 tv: 0 nM: 1
861.464290000000010 608.746030000000020
f: 3246 tv: 1 nM: 1
1152.949100000000000 610.425899999999960
f: 3247 tv: 0 nM: 1
859.093629999999960 609.921259999999960
f: 3247 tv: 1 nM: 1
1152.872800000000100 611.899540000000000
f: 3248 tv: 0 nM: 1
856.575200000000000 611.164610000000040
f: 3248 tv: 1 nM: 1
1152.111300000000000 613.700500000000030
f: 3249 tv: 0 nM: 1
853.186519999999970 612.948430000000030
f: 3249 tv: 1 nM: 1
1151.932100000000000 614.246219999999990
f: 3250 tv: 0 nM: 1
849.951170000000050 614.069759999999970
f: 3250 tv: 1 nM: 1
1150.782800000000000 615.958309999999980
f: 3251 tv: 0 nM: 1
846.100829999999970 615.661320000000050
f: 3251 tv: 1 nM: 1
1149.888700000000000 617.700500000000030
f: 3252 tv: 0 nM: 1
842.339050000000040 616.890560000000050
f: 3252 tv: 1 nM: 1
1148.225100000000100 618.583740000000030
f: 3253 tv: 0 nM: 1
838.567810000000010 618.622859999999950
f: 3253 tv: 1 nM: 1
1147.089700000000000 619.944460000000050
f: 3254 tv: 0 nM: 1
833.955630000000040 619.955630000000040
f: 3254 tv: 1 nM: 1
1145.919799999999900 621.830199999999990
f: 3255 tv: 0 nM: 1
829.313480000000030 621.198430000000030
f: 3255 tv: 1 nM: 1
1143.811899999999900 623.512880000000000
f: 3256 tv: 0 nM: 1
824.953980000000000 622.969969999999990
f: 3256 tv: 1 nM: 1
1142.485400000000000 624.754209999999940
f: 3257 tv: 0 nM: 1
820.582580000000010 624.119260000000050
f: 3257 tv: 1 nM: 1
1140.634800000000000 626.113039999999960
f: 3258 tv: 0 nM: 1
815.700500000000030 626.017330000000020
f: 3258 tv: 1 nM: 1
1138.284699999999900 627.877320000000050
f: 3259 tv: 0 nM: 1
810.682009999999990 626.969969999999990
f: 3259 tv: 1 nM: 1
1135.990600000000100 629.392519999999990
f: 3260 tv: 0 nM: 1
805.355710000000040 628.587400000000000
f: 3260 tv: 1 nM: 1
1134.429599999999900 630.197750000000040
f: 3261 tv: 0 nM: 1
800.131229999999960 629.397889999999960
f: 3261 tv: 1 nM: 1
1132.280400000000100 632.182249999999950
f: 3262 tv: 0 nM: 1
794.325010000000020 631.137510000000020
f: 3262 tv: 1 nM: 1
1130.000000000000000 633.745180000000000
f: 3263 tv: 0 nM: 1
790.068300000000020 631.881530000000000
f: 3263 tv: 1 nM: 1
1127.927400000000000 634.730770000000010
f: 3264 tv: 0 nM: 1
785.184750000000010 633.628240000000010
f: 3264 tv: 1 nM: 1
1126.035800000000100 635.873780000000010
f: 3265 tv: 0 nM: 1
780.023320000000010 634.790280000000050
f: 3265 tv: 1 nM: 1
1124.422399999999900 637.504329999999980
f: 3266 tv: 0 nM: 1
774.823549999999950 635.873960000000010
f: 3266 tv: 1 nM: 1
1122.564599999999900 638.407289999999990
f: 3267 tv: 0 nM: 1
770.591490000000020 636.664610000000040
f: 3267 tv: 1 nM: 1
1120.743700000000000 639.794130000000000
f: 3268 tv: 0 nM: 1
765.559939999999980 637.513119999999960
f: 3268 tv: 1 nM: 1
1118.802200000000100 640.843259999999990
f: 3269 tv: 0 nM: 1
760.434449999999970 638.495909999999980
f: 3269 tv: 1 nM: 1
1117.086800000000000 641.929750000000010
f: 3270 tv: 0 nM: 1
755.424260000000000 639.079529999999980
f: 3270 tv: 1 nM: 1
1115.339600000000000 642.873110000000000
f: 3271 tv: 0 nM: 1
751.128969999999980 640.029779999999960
f: 3271 tv: 1 nM: 1
1114.953600000000100 643.824579999999970
f: 3272 tv: 0 nM: 1
746.998050000000030 640.823669999999990
f: 3272 tv: 1 nM: 1
1113.430400000000000 644.523800000000050
f: 3273 tv: 0 nM: 1
742.948489999999990 640.994260000000050
f: 3273 tv: 1 nM: 1
1112.989000000000000 645.280210000000010
f: 3274 tv: 0 nM: 1
739.133360000000040 641.974979999999960
f: 3274 tv: 1 nM: 1
1112.467000000000100 646.657960000000000
f: 3275 tv: 0 nM: 1
735.178040000000010 642.850710000000050
f: 3275 tv: 1 nM: 1
1112.829800000000000 646.884220000000030
f: 3276 tv: 0 nM: 1
732.000000000000000 643.228209999999990
f: 3276 tv: 1 nM: 1
1112.757400000000000 647.391790000000010
f: 3277 tv: 0 nM: 1
729.269840000000040 644.186519999999970
f: 3277 tv: 1 nM: 1
1113.047900000000000 648.713259999999990
f: 3278 tv: 0 nM: 1
726.884770000000000 644.750000000000000
f: 3278 tv: 1 nM: 1
1113.858999999999900 649.114069999999970
f: 3279 tv: 0 nM: 1
724.311649999999990 645.038329999999970
f: 3279 tv: 1 nM: 1
1115.120500000000000 650.451419999999980
f: 3280 tv: 0 nM: 1
722.697509999999970 646.418149999999970
f: 3280 tv: 1 nM: 1
1116.871100000000100 650.932069999999950
f: 3281 tv: 0 nM: 1
720.854190000000020 646.868039999999950
f: 3281 tv: 1 nM: 1
1118.742800000000000 651.329160000000000
f: 3282 tv: 0 nM: 1
719.071900000000030 647.071900000000030
f: 3282 tv: 1 nM: 1
1120.986100000000100 652.854190000000020
f: 3283 tv: 0 nM: 1
718.796450000000050 648.510740000000060
f: 3283 tv: 1 nM: 1
1123.074000000000100 652.940119999999980
f: 3284 tv: 0 nM: 1
718.185910000000040 648.976559999999950
f: 3284 tv: 1 nM: 1
1125.968400000000000 654.189880000000020
f: 3285 tv: 0 nM: 1
717.845220000000040 649.308040000000010
f: 3285 tv: 1 nM: 1
1129.426500000000000 655.105710000000040
f: 3286 tv: 0 nM: 1
717.922360000000030 650.782590000000030
f: 3286 tv: 1 nM: 1
1133.173100000000000 655.173099999999980
f: 3287 tv: 0 nM: 1
719.000000000000000 651.000000000000000
f: 3287 tv: 1 nM: 1
1137.300400000000100 656.699650000000020
f: 3288 tv: 0 nM: 1
719.779239999999960 651.445920000000000
f: 3288 tv: 1 nM: 1
1141.734400000000100 657.161439999999970
f: 3289 tv: 0 nM: 1
721.644469999999960 652.936709999999950
f: 3289 tv: 1 nM: 1
1146.375000000000000 657.333920000000030
f: 3290 tv: 0 nM: 1
723.720220000000040 653.333309999999980
f: 3290 tv: 1 nM: 1
1151.202100000000000 658.588259999999990
f: 3291 tv: 0 nM: 1
725.891240000000040 653.783869999999980
f: 3291 tv: 1 nM: 1
1156.545400000000000 658.958309999999980
f: 3292 tv: 0 nM: 1
727.878659999999970 654.565799999999970
f: 3292 tv: 1 nM: 1
1161.894500000000100 659.147699999999990
f: 3293 tv: 0 nM: 1
731.065609999999990 655.021849999999970
f: 3293 tv: 1 nM: 1
1167.726000000000100 659.934139999999960
f: 3294 tv: 0 nM: 1
734.151730000000040 655.524540000000000
f: 3294 tv: 1 nM: 1
1173.441399999999900 660.093079999999990
f: 3295 tv: 0 nM: 1
738.049440000000000 655.927310000000030
f: 3295 tv: 1 nM: 1
1179.173100000000000 661.026250000000000
f: 3296 tv: 0 nM: 1
741.998600000000010 656.334719999999950
f: 3296 tv: 1 nM: 1
1185.600700000000000 660.868039999999950
f: 3297 tv: 0 nM: 1
746.079590000000050 656.875790000000050
f: 3297 tv: 1 nM: 1
1191.197300000000000 660.932500000000000
f: 3298 tv: 0 nM: 1
750.211670000000030 657.000000000000000
f: 3298 tv: 1 nM: 1
1197.305800000000100 660.971250000000050
f: 3299 tv: 0 nM: 1
755.544490000000000 657.270020000000050
f: 3299 tv: 1 nM: 1
1204.072799999999900 661.005739999999950
f: 3300 tv: 0 nM: 1
760.145319999999970 657.491269999999990
f: 3300 tv: 1 nM: 1
1209.932000000000000 661.083980000000000
f: 3301 tv: 0 nM: 1
765.852300000000010 657.434629999999970
f: 3301 tv: 1 nM: 1
1215.932000000000000 660.916020000000000
f: 3302 tv: 0 nM: 1
771.093870000000040 657.075069999999980
f: 3302 tv: 1 nM: 1
1222.670900000000100 660.742799999999990
f: 3303 tv: 0 nM: 1
776.917789999999970 657.075680000000030
f: 3303 tv: 1 nM: 1
1228.093800000000100 660.706239999999980
f: 3304 tv: 0 nM: 1
783.865850000000020 656.717220000000000
f: 3304 tv: 1 nM: 1
1233.755600000000000 659.862979999999990
f: 3305 tv: 0 nM: 1
789.485050000000000 656.576419999999980
f: 3305 tv: 1 nM: 1
1239.643600000000100 659.468870000000040
f: 3306 tv: 0 nM: 1
795.950560000000000 655.997070000000010
f: 3306 tv: 1 nM: 1
1245.370600000000000 659.221620000000030
f: 3307 tv: 0 nM: 1
802.219730000000030 655.994929999999950
f: 3307 tv: 1 nM: 1
1251.250000000000000 658.884770000000000
f: 3308 tv: 0 nM: 1
808.591800000000030 655.603089999999950
f: 3308 tv: 1 nM: 1
1257.306200000000000 658.003420000000010
f: 3309 tv: 0 nM: 1
815.036320000000050 655.371520000000030
f: 3309 tv: 1 nM: 1
1262.347700000000000 657.203800000000000
f: 3310 tv: 0 nM: 1
822.576900000000020 654.341000000000010
f: 3310 tv: 1 nM: 1
1267.932000000000000 656.916020000000000
f: 3311 tv: 0 nM: 1
828.713870000000040 654.042239999999990
f: 3311 tv: 1 nM: 1
1272.973500000000100 655.963560000000030
f: 3312 tv: 0 nM: 1
836.114749999999960 653.989439999999950
f: 3312 tv: 1 nM: 1
1277.221700000000100 655.250000000000000
f: 3313 tv: 0 nM: 1
844.000000000000000 651.000000000000000
f: 3313 tv: 1 nM: 1
1281.464800000000000 654.801879999999980
f: 3314 tv: 0 nM: 1
848.826659999999950 652.728520000000000
f: 3314 tv: 1 nM: 1
1286.567700000000100 654.064390000000000
f: 3315 tv: 0 nM: 1
856.816770000000020 652.170780000000040
f: 3315 tv: 1 nM: 1
1290.750000000000000 652.966310000000020
f: 3316 tv: 0 nM: 1
863.788760000000020 651.366269999999990
f: 3316 tv: 1 nM: 1
1294.579700000000000 652.717409999999970
f: 3317 tv: 0 nM: 1
870.693790000000040 650.307800000000040
f: 3317 tv: 1 nM: 1
1298.494500000000000 651.342470000000050
f: 3318 tv: 0 nM: 1
876.334780000000020 649.934200000000030
f: 3318 tv: 1 nM: 1
1301.250000000000000 651.115230000000000
f: 3319 tv: 0 nM: 1
883.229739999999990 649.927919999999970
f: 3319 tv: 1 nM: 1
1304.354599999999900 650.822689999999970
f: 3320 tv: 0 nM: 1
889.293270000000010 649.217279999999960
f: 3320 tv: 1 nM: 1
1306.690900000000100 649.895809999999980
f: 3321 tv: 0 nM: 1
894.751589999999960 648.977719999999980
f: 3321 tv: 1 nM: 1
1309.163700000000100 649.329160000000000
f: 3322 tv: 0 nM: 1
900.551939999999950 647.875000000000000
f: 3322 tv: 1 nM: 1
1311.101100000000100 648.898929999999950
f: 3323 tv: 0 nM: 1
[truncated: 582,107 more chars]
