# Supplementary material for: Action Sport Cameras as an Instrument to Perform a 3D Underwater Motion Analysis
Source: PLoS One. 2016 Aug 11;11(8):e0160490. doi: 10.1371/journal.pone.0160490 (PMC4981397; doi:10.1371/journal.pone.0160490)
Supplement: S1 Supporting Information — S1.1_Calibration Quality > S1.1.1_Underwater > S1.1.1.1_Highres > S1.1.1.1.1_Calibration > File A. This is the BUNDLE_CameraParameters. This is the camera calibration parameters. File B. This is the Triad. This is the 2D coordinates of the waterproof orthogonal triad structure carrying nine spherical black markers. File C. This is the WandCalibration. This is the 2D coordinates of the wand structure carrying one spherical black marker. S1.1.1.1.2_Accuracy > File D. This is the Trial_1. This is the 2D coordinates of the first rigid bar test acquisition, carrying two markers at known distance. File E. This is the Trial_2. This is the 2D coordinates of the second rigid bar test acquisition, carrying two markers at known distance. File F. This is the Trial_3. This is the 2D coordinates of the third rigid bar test acquisition, carrying two markers at known distance. File G. This is the Trial_4. This is the 2D coordinates of the fourth rigid bar test acquisition, carrying two markers at known distance. File H. This is the Trial_5. This is the 2D coordinates of the fifth rigid bar test acquisition, carrying two markers at known distance. File I. This is the MotionSequence3D_Trial_1. This is the 3D coordinates of the first rigid bar test acquisition. File J. This is the MotionSequence3D_Trial_2. This is the 3D coordinates of the second rigid bar test acquisition. File K. This is the MotionSequence3D_Trial_3. This is the 3D coordinates of the third rigid bar test acquisition. File L. This is the MotionSequence3D_Trial_4. This is the 3D coordinates of the fourth rigid bar test acquisition. File M. This is the MotionSequence3D_Trial_5. This is the 3D coordinates of the fifth rigid bar test acquisition. S1.1.1.2_Lowres > S1.1.1.2.1_Calibration > File N. This is the BUNDLE_CameraParameters. This is the camera calibration parameters. File O. This is the Triad. This is the 2D coordinates of the waterproof orthogonal triad structure carrying nine spherical black markers. File P. Th [file pone.0160490.s001.zip › S1_SupportingInformation/S1.1_Calibration_Quality/S1.1.2_Land/S1.1.2.1_Highres/S1.1.2.1.2_Accuracy/File AD.txt]

550 2
f: 1 tv: 0 nM: 2
567.000000000000000 532.250000000000000
504.250000000000000 494.500000000000000
f: 1 tv: 1 nM: 2
903.500000000000000 530.000000000000000
820.250000000000000 484.500000000000000
f: 2 tv: 0 nM: 2
566.638919999999980 532.666690000000020
503.852170000000000 494.739140000000020
f: 2 tv: 1 nM: 2
901.839720000000060 530.375000000000000
819.000000000000000 485.000000000000000
f: 3 tv: 0 nM: 2
566.519229999999990 533.000000000000000
504.369660000000010 494.844020000000000
f: 3 tv: 1 nM: 2
901.150020000000040 531.107120000000010
818.433099999999970 485.066890000000000
f: 4 tv: 0 nM: 2
566.620059999999970 533.112179999999970
504.768190000000000 494.931820000000020
f: 4 tv: 1 nM: 2
900.826900000000020 531.173099999999980
818.000000000000000 485.158050000000000
f: 5 tv: 0 nM: 2
566.533570000000050 532.873110000000000
505.132600000000020 495.032590000000030
f: 5 tv: 1 nM: 2
900.792239999999990 531.088010000000050
817.692810000000010 485.127439999999980
f: 6 tv: 0 nM: 2
566.750000000000000 532.750000000000000
505.618040000000010 494.645840000000020
f: 6 tv: 1 nM: 2
900.409120000000030 530.933589999999980
817.145809999999980 484.986110000000000
f: 7 tv: 0 nM: 2
566.862979999999990 532.092589999999970
505.859219999999990 494.184480000000010
f: 7 tv: 1 nM: 2
900.024720000000000 530.339479999999980
817.173099999999980 484.826930000000000
f: 8 tv: 0 nM: 2
566.791690000000020 531.280269999999970
506.574520000000010 493.574520000000010
f: 8 tv: 1 nM: 2
900.080140000000030 529.637820000000030
817.147699999999990 483.832789999999990
f: 9 tv: 0 nM: 2
567.369379999999980 531.000000000000000
507.427190000000000 492.888340000000030
f: 9 tv: 1 nM: 2
900.193179999999980 529.037349999999950
817.173099999999980 483.173070000000000
f: 10 tv: 0 nM: 2
567.976990000000000 530.995790000000060
507.802280000000000 492.865909999999990
f: 10 tv: 1 nM: 2
900.258420000000000 528.788879999999950
817.661680000000050 482.861659999999970
f: 11 tv: 0 nM: 2
568.843259999999990 530.802249999999960
508.975219999999980 492.475219999999980
f: 11 tv: 1 nM: 2
900.734990000000040 528.364990000000030
818.000000000000000 482.154330000000020
f: 12 tv: 0 nM: 2
569.250000000000000 530.750000000000000
509.796389999999970 491.837620000000020
f: 12 tv: 1 nM: 2
900.930479999999990 528.221859999999990
818.271610000000010 482.104949999999970
f: 13 tv: 0 nM: 2
570.838439999999990 530.634639999999990
511.145940000000000 491.894749999999990
f: 13 tv: 1 nM: 2
901.039369999999960 528.491449999999990
819.159850000000010 481.942169999999980
f: 14 tv: 0 nM: 2
571.238519999999990 530.761480000000010
512.461909999999990 491.595239999999990
f: 14 tv: 1 nM: 2
901.347779999999940 528.823549999999950
819.533019999999960 481.646239999999980
f: 15 tv: 0 nM: 2
572.867679999999950 530.937500000000000
513.520809999999980 491.682279999999990
f: 15 tv: 1 nM: 2
901.669980000000010 528.797059999999990
820.284610000000040 481.482700000000020
f: 16 tv: 0 nM: 2
573.929750000000010 530.913210000000050
514.512020000000010 491.617799999999990
f: 16 tv: 1 nM: 2
901.714540000000060 528.788879999999950
821.000000000000000 481.149990000000000
f: 17 tv: 0 nM: 2
575.051569999999970 530.813480000000030
515.761780000000040 491.049530000000000
f: 17 tv: 1 nM: 2
901.880189999999970 528.782960000000000
821.026250000000000 481.173070000000000
f: 18 tv: 0 nM: 2
576.520809999999980 530.212520000000040
516.601379999999950 490.655399999999990
f: 18 tv: 1 nM: 2
901.528869999999980 528.169859999999970
821.145809999999980 480.986110000000000
f: 19 tv: 0 nM: 2
577.082030000000030 529.421879999999990
517.714290000000010 490.500000000000000
f: 19 tv: 1 nM: 2
901.324100000000040 527.420349999999980
821.138310000000050 480.185000000000000
f: 20 tv: 0 nM: 2
578.338010000000050 528.478029999999990
517.961369999999990 489.750000000000000
f: 20 tv: 1 nM: 2
901.250000000000000 526.884770000000000
821.000000000000000 479.131959999999990
f: 21 tv: 0 nM: 2
579.378910000000020 527.273440000000050
519.497619999999980 488.651430000000000
f: 21 tv: 1 nM: 2
901.178040000000010 525.149289999999950
820.884770000000000 478.750000000000000
f: 22 tv: 0 nM: 2
580.823549999999950 525.873960000000010
519.911439999999970 487.796879999999990
f: 22 tv: 1 nM: 2
901.126890000000000 523.339540000000060
820.821959999999990 477.041380000000000
f: 23 tv: 0 nM: 2
581.961549999999990 524.551270000000050
521.652529999999960 486.207490000000010
f: 23 tv: 1 nM: 2
900.982539999999970 521.681820000000020
820.812930000000050 475.914980000000010
f: 24 tv: 0 nM: 2
583.234619999999950 522.707700000000050
522.067139999999990 485.011570000000010
f: 24 tv: 1 nM: 2
900.954529999999980 520.206300000000060
820.950990000000050 474.569239999999980
f: 25 tv: 0 nM: 2
584.972660000000020 520.398440000000050
523.694150000000040 484.077670000000010
f: 25 tv: 1 nM: 2
901.125919999999950 518.118709999999960
821.000000000000000 473.000000000000000
f: 26 tv: 0 nM: 2
586.696109999999980 518.209039999999960
524.333309999999980 482.269960000000030
f: 26 tv: 1 nM: 2
901.257320000000050 515.228089999999950
821.000000000000000 471.206509999999980
f: 27 tv: 0 nM: 2
588.000000000000000 516.000000000000000
525.761660000000010 480.607480000000010
f: 27 tv: 1 nM: 2
901.496279999999960 513.156740000000010
821.173099999999980 469.173070000000000
f: 28 tv: 0 nM: 2
590.063049999999980 513.378360000000040
526.848209999999990 478.803560000000000
f: 28 tv: 1 nM: 2
902.182009999999990 510.697999999999980
821.242679999999950 467.381379999999980
f: 29 tv: 0 nM: 2
591.963319999999950 510.527530000000010
528.311400000000050 476.802640000000000
f: 29 tv: 1 nM: 2
903.077210000000040 507.257360000000010
822.144840000000040 465.165529999999990
f: 30 tv: 0 nM: 2
594.081729999999990 507.918270000000010
529.882200000000010 474.858180000000000
f: 30 tv: 1 nM: 2
904.330630000000040 504.641110000000030
822.895999999999960 463.103999999999980
f: 31 tv: 0 nM: 2
596.040529999999990 504.648649999999980
531.679629999999970 472.388340000000030
f: 31 tv: 1 nM: 2
905.176330000000010 500.839139999999990
823.635009999999970 460.802919999999970
f: 32 tv: 0 nM: 2
598.000000000000000 501.833340000000020
532.948549999999950 470.077150000000020
f: 32 tv: 1 nM: 2
906.503969999999980 497.285709999999990
825.029850000000010 458.660460000000000
f: 33 tv: 0 nM: 2
599.830199999999990 498.080199999999990
534.047969999999960 467.800509999999970
f: 33 tv: 1 nM: 2
907.947509999999970 493.922360000000030
826.575740000000000 455.079560000000010
f: 34 tv: 0 nM: 2
602.000000000000000 494.254820000000000
536.176209999999970 464.895230000000030
f: 34 tv: 1 nM: 2
909.408390000000050 489.874050000000010
827.332030000000030 452.679689999999990
f: 35 tv: 0 nM: 2
604.085019999999990 490.084990000000000
537.734379999999990 461.796879999999990
f: 35 tv: 1 nM: 2
911.312009999999990 485.642580000000010
829.156740000000010 449.111940000000000
f: 36 tv: 0 nM: 2
606.254820000000000 486.000000000000000
539.396060000000030 458.120790000000000
f: 36 tv: 1 nM: 2
913.332700000000050 481.080719999999990
831.156740000000010 445.197749999999980
f: 37 tv: 0 nM: 2
608.694150000000040 481.485439999999980
541.471919999999950 454.941309999999990
f: 37 tv: 1 nM: 2
916.149540000000000 476.140629999999990
833.035160000000020 441.570310000000010
f: 38 tv: 0 nM: 2
610.872619999999980 476.170680000000000
543.212099999999960 450.784850000000010
f: 38 tv: 1 nM: 2
918.468510000000040 471.531520000000000
835.353029999999990 437.398869999999990
f: 39 tv: 0 nM: 2
613.788210000000050 470.923520000000000
545.571410000000010 447.269229999999990
f: 39 tv: 1 nM: 2
921.873230000000040 465.799039999999990
838.660459999999940 433.126860000000020
f: 40 tv: 0 nM: 2
615.982539999999970 465.052340000000020
547.557069999999950 442.654909999999970
f: 40 tv: 1 nM: 2
924.541320000000040 460.419280000000010
841.019530000000030 428.753910000000020
f: 41 tv: 0 nM: 2
618.297360000000030 459.923679999999990
549.418580000000020 438.110470000000020
f: 41 tv: 1 nM: 2
928.159120000000030 453.876250000000030
843.871639999999960 423.975219999999980
f: 42 tv: 0 nM: 2
621.359680000000030 453.318879999999980
551.885859999999980 433.788050000000000
f: 42 tv: 1 nM: 2
931.941770000000020 447.531740000000010
846.713129999999980 419.176240000000010
f: 43 tv: 0 nM: 2
624.125000000000000 446.808690000000010
553.985720000000010 429.440000000000000
f: 43 tv: 1 nM: 2
935.455569999999970 441.038880000000010
850.393490000000040 413.684779999999990
f: 44 tv: 0 nM: 2
626.051090000000040 440.658599999999980
556.313970000000040 423.773250000000020
f: 44 tv: 1 nM: 2
938.745790000000060 434.743010000000030
853.347170000000010 408.419220000000000
f: 45 tv: 0 nM: 2
629.123780000000010 434.233340000000000
558.919740000000050 419.592589999999970
f: 45 tv: 1 nM: 2
942.330749999999970 428.111969999999990
857.010130000000000 403.115839999999990
f: 46 tv: 0 nM: 2
632.276309999999970 428.060520000000000
561.107120000000010 414.497250000000010
f: 46 tv: 1 nM: 2
945.829590000000050 421.396639999999990
860.804629999999970 398.418060000000030
f: 47 tv: 0 nM: 2
634.715640000000010 421.850709999999990
563.771970000000010 409.431310000000000
f: 47 tv: 1 nM: 2
950.099979999999960 415.161099999999980
864.291990000000060 392.989500000000020
f: 48 tv: 0 nM: 2
637.767209999999980 416.278750000000000
566.283940000000030 404.331660000000000
f: 48 tv: 1 nM: 2
954.126769999999960 408.244019999999980
867.819340000000010 388.037140000000020
f: 49 tv: 0 nM: 2
640.581480000000060 410.806179999999980
568.702149999999960 400.000000000000000
f: 49 tv: 1 nM: 2
958.374450000000020 402.545439999999990
871.956789999999960 383.034089999999990
f: 50 tv: 0 nM: 2
643.530210000000010 404.397670000000010
571.074280000000040 395.861389999999970
f: 50 tv: 1 nM: 2
962.063660000000030 396.804260000000000
875.634950000000000 378.497799999999980
f: 51 tv: 0 nM: 2
646.000000000000000 399.252200000000020
574.171690000000010 390.843439999999990
f: 51 tv: 1 nM: 2
966.113650000000010 391.886349999999990
879.323909999999960 373.636959999999990
f: 52 tv: 0 nM: 2
649.074520000000010 394.189910000000000
576.448430000000030 386.783509999999980
f: 52 tv: 1 nM: 2
970.506099999999950 386.463259999999990
883.164610000000040 369.254059999999980
f: 53 tv: 0 nM: 2
652.085019999999990 389.935000000000000
578.757629999999950 382.880100000000030
f: 53 tv: 1 nM: 2
974.393429999999970 381.258210000000020
887.050839999999990 365.083340000000020
f: 54 tv: 0 nM: 2
655.006229999999960 385.208680000000020
581.715509999999990 379.324709999999980
f: 54 tv: 1 nM: 2
977.736819999999970 377.324549999999990
891.794130000000000 360.983180000000000
f: 55 tv: 0 nM: 2
657.944949999999950 381.008480000000020
584.219730000000030 375.800509999999970
f: 55 tv: 1 nM: 2
981.836300000000050 373.084079999999970
895.561460000000010 357.229490000000000
f: 56 tv: 0 nM: 2
661.221559999999950 377.294710000000010
587.189570000000000 372.612640000000000
f: 56 tv: 1 nM: 2
986.070249999999990 369.086790000000010
899.885800000000020 354.614230000000020
f: 57 tv: 0 nM: 2
664.939759999999980 373.997770000000000
590.923520000000050 369.788239999999970
f: 57 tv: 1 nM: 2
990.474000000000050 366.545990000000020
903.551640000000020 351.179750000000010
f: 58 tv: 0 nM: 2
668.548400000000020 370.963709999999990
594.104190000000020 366.710629999999980
f: 58 tv: 1 nM: 2
994.549989999999980 363.437990000000010
908.062500000000000 348.696109999999980
f: 59 tv: 0 nM: 2
672.069759999999970 368.044190000000010
596.809750000000010 363.972840000000020
f: 59 tv: 1 nM: 2
999.080749999999970 361.049989999999980
912.802000000000020 346.666020000000000
f: 60 tv: 0 nM: 2
675.805240000000030 365.489960000000000
600.467160000000040 361.952029999999980
f: 60 tv: 1 nM: 2
1003.698700000000000 358.634610000000010
917.128910000000020 344.902339999999980
f: 61 tv: 0 nM: 2
680.491639999999960 363.229159999999980
604.299499999999970 359.982669999999980
f: 61 tv: 1 nM: 2
1008.115100000000000 356.644349999999970
922.122439999999980 342.712249999999980
f: 62 tv: 0 nM: 2
683.866390000000020 361.232820000000000
607.911439999999970 357.796879999999990
f: 62 tv: 1 nM: 2
1012.833999999999900 355.178009999999970
927.609919999999990 340.993530000000020
f: 63 tv: 0 nM: 2
688.080199999999990 359.919800000000010
611.923459999999980 356.504790000000010
f: 63 tv: 1 nM: 2
1017.856800000000000 353.606810000000000
931.889099999999980 339.426789999999980
f: 64 tv: 0 nM: 2
692.299499999999970 358.111389999999970
616.137629999999940 355.192659999999990
f: 64 tv: 1 nM: 2
1022.093800000000000 352.706239999999980
937.209039999999960 338.811460000000010
f: 65 tv: 0 nM: 2
696.950010000000020 356.919220000000000
620.082580000000010 354.448669999999990
f: 65 tv: 1 nM: 2
1026.215300000000100 352.126800000000000
942.149229999999990 337.843020000000020
f: 66 tv: 0 nM: 2
700.658019999999960 356.081999999999990
623.433959999999960 352.816039999999990
f: 66 tv: 1 nM: 2
1031.509000000000000 351.391910000000000
946.690740000000010 337.264799999999980
f: 67 tv: 0 nM: 2
705.559690000000050 354.997950000000000
628.040529999999990 352.648649999999980
f: 67 tv: 1 nM: 2
1035.756500000000000 351.140080000000010
952.073610000000030 337.265409999999970
f: 68 tv: 0 nM: 2
709.863219999999960 354.618830000000000
631.908320000000000 351.062500000000000
f: 68 tv: 1 nM: 2
1040.173200000000000 350.817990000000010
956.249019999999970 337.000000000000000
f: 69 tv: 0 nM: 2
714.598690000000030 353.927640000000000
636.062739999999960 350.792210000000010
f: 69 tv: 1 nM: 2
1045.660900000000100 351.070800000000020
961.502010000000040 336.721990000000010
f: 70 tv: 0 nM: 2
718.581419999999980 353.339020000000000
640.391420000000040 350.047970000000020
f: 70 tv: 1 nM: 2
1050.000000000000000 351.000000000000000
967.024170000000030 336.802430000000020
f: 71 tv: 0 nM: 2
723.636539999999970 352.947780000000020
644.391169999999990 349.368040000000010
f: 71 tv: 1 nM: 2
1055.569199999999900 351.043270000000010
971.879149999999980 336.662510000000000
f: 72 tv: 0 nM: 2
727.521730000000050 352.039120000000030
648.724119999999970 348.866390000000020
f: 72 tv: 1 nM: 2
1059.929799999999900 350.913209999999990
977.650449999999980 336.849550000000020
f: 73 tv: 0 nM: 2
732.570069999999990 351.322420000000020
652.882629999999950 348.734739999999990
f: 73 tv: 1 nM: 2
1065.650400000000000 351.150449999999980
982.833980000000000 337.286009999999980
f: 74 tv: 0 nM: 2
737.832639999999970 351.209749999999990
657.751099999999950 348.430139999999990
f: 74 tv: 1 nM: 2
1070.125000000000000 351.480259999999990
988.503720000000040 337.238800000000030
f: 75 tv: 0 nM: 2
741.810970000000000 350.949189999999990
662.143190000000000 348.393190000000000
f: 75 tv: 1 nM: 2
1075.423100000000000 351.969240000000010
993.696959999999990 337.634189999999990
f: 76 tv: 0 nM: 2
746.126039999999990 351.000000000000000
666.076599999999980 348.459470000000010
f: 76 tv: 1 nM: 2
1080.818400000000100 352.628940000000000
998.517389999999980 338.940159999999990
f: 77 tv: 0 nM: 2
750.621890000000010 351.460750000000020
670.072630000000000 348.730770000000010
f: 77 tv: 1 nM: 2
1085.391200000000000 353.206020000000020
1003.947100000000000 339.390260000000010
f: 78 tv: 0 nM: 2
755.163390000000050 352.537420000000000
674.495480000000040 349.018190000000000
f: 78 tv: 1 nM: 2
1090.295699999999900 355.078250000000030
1008.750000000000000 341.026790000000010
f: 79 tv: 0 nM: 2
759.133060000000000 353.271849999999970
678.119630000000030 350.470090000000030
f: 79 tv: 1 nM: 2
1095.327100000000000 356.761689999999990
1013.727500000000000 342.317600000000030
f: 80 tv: 0 nM: 2
762.807680000000000 354.596160000000000
682.000000000000000 351.000000000000000
f: 80 tv: 1 nM: 2
1099.684199999999900 357.834929999999990
1017.917400000000000 343.551330000000010
f: 81 tv: 0 nM: 2
766.771910000000050 356.633210000000020
685.844299999999980 352.598689999999980
f: 81 tv: 1 nM: 2
1103.378099999999900 360.712800000000020
1022.737400000000000 345.607149999999990
f: 82 tv: 0 nM: 2
770.632569999999990 358.689390000000000
688.299499999999970 353.982669999999980
f: 82 tv: 1 nM: 2
1107.545300000000000 362.894409999999990
1026.096900000000000 347.269409999999990
f: 83 tv: 0 nM: 2
773.180659999999990 360.819340000000010
692.114199999999980 355.385769999999980
f: 83 tv: 1 nM: 2
1111.019299999999900 365.510679999999980
1029.927600000000000 349.401310000000020
f: 84 tv: 0 nM: 2
776.924440000000000 363.354649999999990
694.903689999999980 357.793580000000020
f: 84 tv: 1 nM: 2
1114.038700000000100 368.250000000000000
1033.791899999999900 352.732669999999980
f: 85 tv: 0 nM: 2
779.330019999999990 366.363650000000010
698.044369999999960 359.955600000000000
f: 85 tv: 1 nM: 2
1116.796499999999900 372.002439999999980
1036.973000000000000 355.163670000000020
f: 86 tv: 0 nM: 2
782.698430000000030 369.225680000000010
700.247859999999950 362.649569999999980
f: 86 tv: 1 nM: 2
1119.378099999999900 374.712800000000020
1039.576499999999900 357.259580000000030
f: 87 tv: 0 nM: 2
784.949219999999970 372.562500000000000
702.713989999999970 364.745479999999990
f: 87 tv: 1 nM: 2
1121.732700000000000 378.536960000000020
1042.209100000000000 360.760769999999980
f: 88 tv: 0 nM: 2
787.387700000000000 376.040250000000010
705.364199999999980 367.364170000000000
f: 88 tv: 1 nM: 2
1123.784699999999900 381.964110000000010
1044.887800000000000 363.498049999999980
f: 89 tv: 0 nM: 2
790.187500000000000 379.433319999999980
707.345220000000040 370.289670000000000
f: 89 tv: 1 nM: 2
1125.700399999999900 385.982669999999980
1046.905000000000000 366.858520000000000
f: 90 tv: 0 nM: 2
791.647159999999990 383.792329999999990
709.393919999999980 373.049260000000000
f: 90 tv: 1 nM: 2
1127.294400000000000 390.070100000000020
1048.913200000000000 370.194210000000000
f: 91 tv: 0 nM: 2
793.523190000000000 388.023190000000000
711.055539999999950 376.337310000000000
f: 91 tv: 1 nM: 2
1128.487100000000100 394.090210000000010
1050.795400000000000 373.171479999999970
f: 92 tv: 0 nM: 2
795.709039999999960 391.729490000000000
713.540529999999990 379.923430000000000
f: 92 tv: 1 nM: 2
1130.009499999999900 398.135069999999980
1052.072600000000000 377.072659999999980
f: 93 tv: 0 nM: 2
797.556460000000020 396.866940000000000
715.361080000000020 383.119050000000020
f: 93 tv: 1 nM: 2
1130.982099999999900 402.925999999999990
1053.887700000000000 380.684329999999990
f: 94 tv: 0 nM: 2
799.191829999999980 400.939910000000000
716.819089999999960 386.684970000000020
f: 94 tv: 1 nM: 2
1131.903100000000000 407.122830000000020
1055.214199999999900 384.678560000000000
f: 95 tv: 0 nM: 2
800.877140000000050 405.903009999999990
718.126219999999990 390.035709999999990
f: 95 tv: 1 nM: 2
1132.346900000000000 412.112239999999990
1056.864700000000100 387.942630000000010
f: 96 tv: 0 nM: 2
802.427980000000050 410.483060000000020
720.036870000000020 393.897550000000020
f: 96 tv: 1 nM: 2
1133.439200000000000 416.578829999999980
1057.466899999999900 392.174010000000010
f: 97 tv: 0 nM: 2
803.181820000000020 415.569279999999990
721.059259999999990 397.567200000000010
f: 97 tv: 1 nM: 2
1134.011800000000000 421.879730000000000
1058.152000000000000 396.731260000000020
f: 98 tv: 0 nM: 2
804.717409999999970 420.326079999999990
722.266049999999950 402.275240000000000
f: 98 tv: 1 nM: 2
1133.851400000000000 426.766509999999980
1059.216400000000000 400.426390000000030
f: 99 tv: 0 nM: 2
805.082030000000030 425.718750000000000
723.366940000000000 406.379030000000000
f: 99 tv: 1 nM: 2
1134.166600000000000 432.147060000000010
1059.500000000000000 404.971769999999990
f: 100 tv: 0 nM: 2
805.269840000000040 432.384920000000020
724.181270000000040 410.793760000000020
f: 100 tv: 1 nM: 2
1133.923700000000100 437.702639999999970
1060.123399999999900 409.415590000000010
f: 101 tv: 0 nM: 2
805.423099999999980 438.000000000000000
724.236390000000030 415.025120000000020
f: 101 tv: 1 nM: 2
1132.888400000000000 443.566959999999990
1059.521600000000000 414.329320000000000
f: 102 tv: 0 nM: 2
805.680790000000000 444.006680000000020
724.252259999999980 419.986479999999970
f: 102 tv: 1 nM: 2
1132.172100000000000 448.667449999999970
1059.700800000000100 418.975399999999980
f: 103 tv: 0 nM: 2
805.303890000000020 450.062500000000000
724.298220000000010 425.390139999999970
f: 103 tv: 1 nM: 2
1131.240600000000100 455.161220000000010
1058.959599999999900 424.316129999999990
f: 104 tv: 0 nM: 2
804.072450000000000 456.219820000000030
724.188660000000030 430.238650000000010
f: 104 tv: 1 nM: 2
1129.842300000000000 461.122009999999990
1057.932900000000000 429.113429999999990
f: 105 tv: 0 nM: 2
803.110900000000020 463.639099999999980
723.511049999999950 435.311950000000020
f: 105 tv: 1 nM: 2
1127.898300000000100 468.101650000000010
1056.656500000000100 434.961389999999990
f: 106 tv: 0 nM: 2
801.815550000000030 470.354370000000020
722.140009999999960 440.988589999999990
f: 106 tv: 1 nM: 2
1125.902599999999900 474.555270000000010
1055.682900000000000 440.321750000000010
f: 107 tv: 0 nM: 2
800.193419999999950 476.820740000000000
721.990599999999970 446.434259999999990
f: 107 tv: 1 nM: 2
1124.124299999999900 481.127230000000000
1053.925999999999900 445.339139999999990
f: 108 tv: 0 nM: 2
798.761660000000010 484.919680000000030
720.771539999999960 452.129300000000000
f: 108 tv: 1 nM: 2
1121.500000000000000 488.149479999999980
1052.038100000000000 451.304750000000010
f: 109 tv: 0 nM: 2
795.990230000000000 490.890260000000010
719.015930000000030 457.838619999999990
f: 109 tv: 1 nM: 2
1118.390500000000000 494.676969999999980
1050.131200000000000 456.279690000000020
f: 110 tv: 0 nM: 2
793.994320000000020 498.676150000000010
717.246089999999980 463.037420000000000
f: 110 tv: 1 nM: 2
1116.090500000000000 501.670230000000000
1047.868800000000000 462.131190000000000
f: 111 tv: 0 nM: 2
792.065000000000050 505.670009999999990
715.361689999999950 469.559570000000010
f: 111 tv: 1 nM: 2
1112.950700000000100 508.584499999999990
1045.744999999999900 468.065000000000000
f: 112 tv: 0 nM: 2
789.361999999999970 512.518249999999970
713.235540000000010 474.983459999999980
f: 112 tv: 1 nM: 2
1109.905900000000000 515.604860000000030
1043.586900000000000 473.438969999999980
f: 113 tv: 0 nM: 2
786.656619999999980 519.090640000000010
711.493410000000040 479.927640000000000
f: 113 tv: 1 nM: 2
1106.387300000000100 521.854370000000020
1039.960399999999900 478.678220000000010
f: 114 tv: 0 nM: 2
783.247309999999970 525.896300000000000
709.091310000000020 485.730439999999990
f: 114 tv: 1 nM: 2
1103.247599999999900 528.397519999999990
1037.808199999999900 484.283999999999990
f: 115 tv: 0 nM: 2
780.211369999999990 533.188660000000030
706.873720000000050 490.636349999999990
f: 115 tv: 1 nM: 2
1099.904199999999900 535.050899999999960
1034.805300000000000 489.853360000000010
f: 116 tv: 0 nM: 2
777.223389999999990 539.021300000000000
705.000000000000000 496.000000000000000
f: 116 tv: 1 nM: 2
1096.107500000000100 541.082269999999990
1031.418200000000100 495.063080000000010
f: 117 tv: 0 nM: 2
774.183350000000020 545.192869999999970
702.043699999999940 500.898070000000020
f: 117 tv: 1 nM: 2
1092.608800000000000 546.532349999999950
1028.603300000000000 499.910799999999990
f: 118 tv: 0 nM: 2
770.884639999999990 550.413450000000010
699.521610000000010 505.882200000000010
f: 118 tv: 1 nM: 2
1089.834200000000000 552.345280000000000
1025.962900000000000 504.279690000000020
f: 119 tv: 0 nM: 2
767.744749999999950 556.255250000000050
697.135499999999980 510.271030000000000
f: 119 tv: 1 nM: 2
1085.862500000000000 557.812500000000000
1022.358200000000000 509.876739999999980
f: 120 tv: 0 nM: 2
764.570500000000040 561.361080000000020
694.620480000000040 514.161380000000010
f: 120 tv: 1 nM: 2
1081.932299999999900 563.911439999999970
1019.303900000000000 514.209039999999960
f: 121 tv: 0 nM: 2
761.008609999999980 566.637939999999960
692.113039999999960 519.000000000000000
f: 121 tv: 1 nM: 2
1078.090500000000000 568.329770000000050
1015.379500000000000 518.379519999999960
f: 122 tv: 0 nM: 2
757.457639999999970 571.610170000000040
689.190489999999950 522.595220000000040
f: 122 tv: 1 nM: 2
1074.067700000000100 573.911439999999970
1012.443000000000000 522.750000000000000
f: 123 tv: 0 nM: 2
753.918639999999980 576.107669999999980
686.315000000000050 526.471369999999980
f: 123 tv: 1 nM: 2
1070.000000000000000 578.000000000000000
1008.928000000000000 526.673710000000030
f: 124 tv: 0 nM: 2
750.082580000000010 580.685240000000020
683.369379999999980 529.932429999999950
f: 124 tv: 1 nM: 2
1065.917500000000000 581.796140000000040
1005.454100000000000 530.137629999999940
f: 125 tv: 0 nM: 2
747.121340000000030 584.024289999999950
680.527770000000030 533.250000000000000
f: 125 tv: 1 nM: 2
1062.050500000000100 585.800479999999990
1002.100900000000000 533.206300000000060
f: 126 tv: 0 nM: 2
743.519170000000030 587.966490000000020
677.378360000000040 536.000000000000000
f: 126 tv: 1 nM: 2
1058.085000000000000 590.085019999999990
998.459110000000010 535.954349999999980
f: 127 tv: 0 nM: 2
739.408509999999980 591.335389999999960
674.577999999999970 538.969969999999990
f: 127 tv: 1 nM: 2
1054.142800000000100 593.433350000000020
994.243529999999960 539.269409999999990
f: 128 tv: 0 nM: 2
736.023379999999970 594.280399999999990
671.254329999999980 541.506530000000000
f: 128 tv: 1 nM: 2
1050.174800000000000 596.859249999999970
990.917969999999970 541.421879999999990
f: 129 tv: 0 nM: 2
732.638919999999980 597.000000000000000
668.366390000000020 544.159490000000010
f: 129 tv: 1 nM: 2
1046.084599999999900 599.888060000000000
987.067080000000030 544.697139999999990
f: 130 tv: 0 nM: 2
728.287109999999980 599.681820000000020
664.910279999999940 546.055539999999950
f: 130 tv: 1 nM: 2
1042.299600000000100 602.111390000000030
983.186519999999970 546.948430000000030
f: 131 tv: 0 nM: 2
725.233520000000000 602.058959999999960
661.788819999999990 547.953859999999960
f: 131 tv: 1 nM: 2
1038.311899999999900 604.752500000000050
979.467710000000010 548.794369999999960
f: 132 tv: 0 nM: 2
721.674319999999970 604.077999999999970
658.587520000000040 549.537479999999960
f: 132 tv: 1 nM: 2
1034.732999999999900 607.233029999999990
975.683350000000020 550.679139999999960
f: 133 tv: 0 nM: 2
717.918270000000010 606.081729999999990
655.406250000000000 551.246089999999980
f: 133 tv: 1 nM: 2
1031.176300000000100 609.225400000000040
972.318359999999980 551.869140000000020
f: 134 tv: 0 nM: 2
714.747799999999980 607.867250000000010
652.096990000000010 552.877140000000050
f: 134 tv: 1 nM: 2
1027.595800000000100 610.950010000000020
969.000000000000000 553.480770000000010
f: 135 tv: 0 nM: 2
710.895139999999970 608.895139999999970
649.738650000000010 554.429570000000010
f: 135 tv: 1 nM: 2
1024.243300000000100 612.734249999999970
965.365360000000010 555.000000000000000
f: 136 tv: 0 nM: 2
707.903990000000020 610.386169999999990
646.337279999999960 554.944460000000050
f: 136 tv: 1 nM: 2
1021.145000000000000 613.863460000000030
961.903990000000020 556.047969999999960
f: 137 tv: 0 nM: 2
704.258420000000000 611.270999999999960
643.838870000000040 555.997619999999980
f: 137 tv: 1 nM: 2
1018.058500000000000 614.905399999999990
958.967710000000010 557.137079999999970
f: 138 tv: 0 nM: 2
701.717769999999970 612.342220000000000
641.119019999999980 556.488100000000030
f: 138 tv: 1 nM: 2
1015.064600000000000 615.633609999999980
955.733889999999970 557.407289999999990
f: 139 tv: 0 nM: 2
698.808170000000020 612.676330000000010
638.514459999999990 557.010310000000000
f: 139 tv: 1 nM: 2
1011.783900000000000 616.906799999999980
952.827880000000050 557.651610000000010
f: 140 tv: 0 nM: 2
696.000000000000000 613.000000000000000
636.000000000000000 557.000000000000000
f: 140 tv: 1 nM: 2
1009.401600000000000 617.045110000000020
949.713989999999970 558.427980000000050
f: 141 tv: 0 nM: 2
694.000000000000000 613.000000000000000
633.927370000000000 556.927370000000000
f: 141 tv: 1 nM: 2
1007.005900000000000 617.214540000000060
947.496030000000020 558.666690000000020
f: 142 tv: 0 nM: 2
691.903009999999990 612.877140000000050
631.927370000000000 556.927370000000000
f: 142 tv: 1 nM: 2
1004.802000000000000 617.166020000000000
945.166020000000000 558.697999999999980
f: 143 tv: 0 nM: 2
690.032349999999950 612.696109999999980
629.927370000000000 556.782040000000050
f: 143 tv: 1 nM: 2
1003.127900000000000 617.080690000000000
943.152339999999980 557.539059999999950
f: 144 tv: 0 nM: 2
688.397830000000000 611.602170000000000
628.737610000000020 555.518620000000060
f: 144 tv: 1 nM: 2
1001.366200000000000 616.287289999999980
941.208309999999980 557.280269999999970
f: 145 tv: 0 nM: 2
686.916690000000020 610.781740000000010
627.031250000000000 555.031250000000000
f: 145 tv: 1 nM: 2
1000.216500000000000 615.278990000000020
939.270999999999960 556.324399999999970
f: 146 tv: 0 nM: 2
685.929750000000010 608.913210000000050
625.990540000000010 553.874389999999950
f: 146 tv: 1 nM: 2
999.036870000000020 613.549189999999950
937.841059999999970 555.290709999999990
f: 147 tv: 0 nM: 2
684.985720000000010 607.714290000000010
625.295470000000020 552.654970000000050
f: 147 tv: 1 nM: 2
998.155939999999990 612.527529999999960
937.079529999999980 553.424260000000000
f: 148 tv: 0 nM: 2
684.598690000000030 605.844299999999980
624.072630000000000 551.072630000000000
f: 148 tv: 1 nM: 2
997.523800000000050 610.391790000000010
936.051759999999940 552.841059999999970
f: 149 tv: 0 nM: 2
684.000000000000000 603.182620000000040
623.234619999999950 549.646910000000050
f: 149 tv: 1 nM: 2
997.655759999999990 607.581969999999960
935.379940000000030 550.887820000000030
f: 150 tv: 0 nM: 2
683.514220000000020 600.762209999999980
622.885620000000020 547.266970000000010
f: 150 tv: 1 nM: 2
997.421879999999990 605.316410000000020
935.042540000000030 548.652469999999990
f: 151 tv: 0 nM: 2
683.873780000000010 598.035709999999990
622.587890000000020 544.832639999999970
f: 151 tv: 1 nM: 2
997.684449999999970 602.635250000000040
934.872070000000010 545.498050000000030
f: 152 tv: 0 nM: 2
684.022950000000040 594.518370000000000
622.774900000000000 542.049800000000000
f: 152 tv: 1 nM: 2
998.802000000000020 599.333980000000000
935.000000000000000 543.309690000000050
f: 153 tv: 0 nM: 2
684.533509999999980 591.765629999999990
622.085019999999990 539.914980000000010
f: 153 tv: 1 nM: 2
999.207760000000010 595.967530000000010
934.800780000000030 540.546879999999990
f: 154 tv: 0 nM: 2
684.790280000000050 588.023320000000010
622.199100000000040 537.000000000000000
f: 154 tv: 1 nM: 2
1000.057200000000000 592.233830000000010
934.935610000000000 537.295470000000020
f: 155 tv: 0 nM: 2
685.745360000000010 583.902770000000030
622.710630000000040 533.775449999999980
f: 155 tv: 1 nM: 2
1001.032900000000000 588.155700000000020
935.085019999999990 533.815799999999970
f: 156 tv: 0 nM: 2
686.645750000000020 579.934999999999950
623.000000000000000 529.886960000000040
f: 156 tv: 1 nM: 2
1002.267400000000000 583.693480000000020
935.504209999999940 530.189880000000020
f: 157 tv: 0 nM: 2
687.733830000000010 575.258730000000010
623.650880000000030 526.530150000000050
f: 157 tv: 1 nM: 2
1003.463100000000100 579.073790000000030
936.905459999999950 526.476869999999960
f: 158 tv: 0 nM: 2
688.770629999999980 570.167360000000030
624.065000000000050 522.255000000000000
f: 158 tv: 1 nM: 2
1005.006800000000000 574.361999999999970
937.150020000000040 522.530030000000010
f: 159 tv: 0 nM: 2
690.518490000000040 565.356509999999960
624.801699999999980 518.646539999999960
f: 159 tv: 1 nM: 2
1006.723900000000000 569.310849999999960
938.753109999999990 518.182009999999990
f: 160 tv: 0 nM: 2
691.349979999999960 559.993470000000000
625.997740000000020 514.685240000000020
f: 160 tv: 1 nM: 2
1008.600000000000000 563.942869999999970
939.482669999999980 513.555790000000000
f: 161 tv: 0 nM: 2
693.048400000000020 555.032289999999990
626.828859999999960 510.036040000000010
f: 161 tv: 1 nM: 2
1010.041200000000000 558.722530000000010
940.721559999999950 509.392270000000000
f: 162 tv: 0 nM: 2
694.926640000000020 549.688049999999980
627.868830000000000 505.868810000000000
f: 162 tv: 1 nM: 2
1012.719500000000000 552.785340000000020
942.884149999999980 504.558929999999980
f: 163 tv: 0 nM: 2
696.455379999999990 544.334839999999990
628.965879999999970 501.756800000000000
f: 163 tv: 1 nM: 2
1014.901800000000000 547.419620000000010
943.798639999999980 500.018100000000000
f: 164 tv: 0 nM: 2
698.199520000000010 538.219730000000030
630.913639999999990 496.995450000000010
f: 164 tv: 1 nM: 2
1017.574600000000000 541.290039999999980
945.804080000000000 494.885130000000000
f: 165 tv: 0 nM: 2
700.012269999999940 532.487730000000060
631.877320000000050 492.516210000000000
f: 165 tv: 1 nM: 2
1019.867400000000000 535.989810000000030
947.689759999999980 490.154020000000000
f: 166 tv: 0 nM: 2
702.675659999999990 526.905399999999990
633.714659999999980 487.755069999999990
f: 166 tv: 1 nM: 2
1022.240200000000000 530.147029999999970
949.851620000000030 485.739719999999980
f: 167 tv: 0 nM: 2
704.898069999999960 520.592220000000000
635.642879999999990 483.095239999999990
f: 167 tv: 1 nM: 2
1026.028299999999900 523.796389999999970
952.099550000000020 480.035550000000000
f: 168 tv: 0 nM: 2
707.154180000000000 514.570069999999990
637.245480000000040 478.018190000000000
f: 168 tv: 1 nM: 2
1028.382700000000100 517.750000000000000
954.316649999999980 475.129180000000020
f: 169 tv: 0 nM: 2
709.918950000000000 508.672970000000020
638.859439999999950 473.423949999999990
f: 169 tv: 1 nM: 2
1031.857900000000000 511.346589999999990
957.252200000000020 470.000000000000000
f: 170 tv: 0 nM: 2
712.806029999999960 502.185330000000020
641.042050000000020 467.799069999999970
f: 170 tv: 1 nM: 2
1034.347800000000000 505.315220000000010
959.305849999999960 464.650480000000020
f: 171 tv: 0 nM: 2
715.049189999999950 496.176240000000010
643.415830000000030 463.737610000000020
f: 171 tv: 1 nM: 2
1037.944800000000000 498.956390000000000
962.237730000000060 459.306370000000020
f: 172 tv: 0 nM: 2
718.150210000000020 489.082150000000010
645.700500000000030 457.982669999999980
f: 172 tv: 1 nM: 2
1040.582900000000100 492.078059999999990
965.279779999999960 454.307340000000010
f: 173 tv: 0 nM: 2
720.852480000000010 483.700809999999990
647.802249999999960 452.897740000000000
f: 173 tv: 1 nM: 2
1044.525400000000000 485.979710000000010
968.121890000000010 449.666659999999980
f: 174 tv: 0 nM: 2
724.223079999999980 476.805119999999990
649.905089999999970 448.497680000000000
f: 174 tv: 1 nM: 2
1048.142100000000000 479.898889999999990
971.034729999999970 444.145840000000020
f: 175 tv: 0 nM: 2
727.139710000000040 470.218140000000010
653.186339999999970 443.222719999999980
f: 175 tv: 1 nM: 2
1052.087600000000100 473.402069999999980
974.114199999999980 439.303890000000020
f: 176 tv: 0 nM: 2
730.088560000000030 464.343750000000000
655.753600000000010 437.992770000000010
f: 176 tv: 1 nM: 2
1055.911000000000100 467.861269999999990
977.332580000000010 434.381680000000020
f: 177 tv: 0 nM: 2
733.799989999999980 458.939030000000000
658.131170000000000 433.868810000000000
f: 177 tv: 1 nM: 2
1059.788800000000000 462.046110000000000
981.131960000000050 430.099550000000020
f: 178 tv: 0 nM: 2
737.165889999999990 452.256800000000000
661.344849999999950 428.866390000000020
f: 178 tv: 1 nM: 2
1063.979700000000100 455.931460000000020
985.261840000000010 424.946840000000010
f: 179 tv: 0 nM: 2
740.567930000000050 446.859219999999990
663.979609999999980 424.173459999999980
f: 179 tv: 1 nM: 2
1068.048000000000000 450.391419999999980
989.153689999999980 420.540860000000010
f: 180 tv: 0 nM: 2
744.109439999999950 440.485079999999980
667.480770000000010 419.914829999999990
f: 180 tv: 1 nM: 2
1072.214199999999900 444.838100000000000
993.000000000000000 416.113040000000010
f: 181 tv: 0 nM: 2
748.415529999999990 434.551120000000030
670.476620000000030 414.939239999999980
f: 181 tv: 1 nM: 2
1076.614900000000000 439.015780000000010
997.230770000000010 411.687500000000000
f: 182 tv: 0 nM: 2
752.019469999999960 428.805209999999990
674.104739999999990 410.857149999999990
f: 182 tv: 1 nM: 2
1081.672100000000000 433.252349999999980
1001.791000000000100 407.303890000000020
f: 183 tv: 0 nM: 2
755.938660000000030 423.243200000000000
676.838070000000020 406.752380000000020
f: 183 tv: 1 nM: 2
1086.026400000000000 427.947360000000000
1006.000000000000000 403.000000000000000
f: 184 tv: 0 nM: 2
759.582520000000050 417.650480000000020
680.243470000000000 402.799989999999980
f: 184 tv: 1 nM: 2
1090.242999999999900 422.798889999999970
1010.393200000000000 398.683780000000010
f: 185 tv: 0 nM: 2
763.744749999999950 412.255249999999990
683.970699999999970 398.556310000000000
f: 185 tv: 1 nM: 2
1096.067700000000100 417.911470000000010
1015.139800000000000 395.182189999999990
f: 186 tv: 0 nM: 2
767.850460000000000 407.325989999999990
688.407780000000000 394.106810000000000
f: 186 tv: 1 nM: 2
1100.387500000000000 413.107509999999990
1019.715799999999900 391.262819999999980
f: 187 tv: 0 nM: 2
772.834899999999950 401.330199999999990
692.250000000000000 390.020420000000000
f: 187 tv: 1 nM: 2
1105.670000000000100 408.160000000000030
1024.806900000000000 387.294710000000010
f: 188 tv: 0 nM: 2
777.626769999999960 396.286380000000010
696.423459999999980 386.000000000000000
f: 188 tv: 1 nM: 2
1110.189900000000100 403.564910000000000
1029.504400000000000 384.008879999999980
f: 189 tv: 0 nM: 2
781.952270000000000 391.924620000000000
700.426640000000020 382.963320000000010
f: 189 tv: 1 nM: 2
1115.194099999999900 399.406920000000010
1034.287200000000000 380.633760000000000
f: 190 tv: 0 nM: 2
785.804989999999980 387.047730000000000
705.080379999999990 379.218750000000000
f: 190 tv: 1 nM: 2
1120.400900000000100 395.086209999999990
1039.914399999999900 377.401310000000020
f: 191 tv: 0 nM: 2
790.910279999999940 382.055540000000010
709.271420000000030 375.895230000000030
f: 191 tv: 1 nM: 2
1124.922200000000000 391.233340000000000
1044.516200000000000 374.252320000000000
f: 192 tv: 0 nM: 2
796.000000000000000 378.000000000000000
713.952940000000010 372.225250000000020
f: 192 tv: 1 nM: 2
1129.707900000000100 387.365169999999980
1049.660599999999900 371.048189999999980
f: 193 tv: 0 nM: 2
800.242920000000030 373.488220000000010
718.338380000000030 368.877169999999980
f: 193 tv: 1 nM: 2
1134.814900000000100 383.565000000000000
1054.334100000000000 368.647740000000000
f: 194 tv: 0 nM: 2
805.635560000000050 369.326660000000000
722.790589999999950 365.747860000000000
f: 194 tv: 1 nM: 2
1139.429000000000100 380.193629999999980
1059.936899999999900 365.378390000000020
f: 195 tv: 0 nM: 2
810.692139999999990 365.411160000000000
727.423890000000030 362.689120000000000
f: 195 tv: 1 nM: 2
1144.497800000000100 376.701320000000010
1064.892300000000000 363.053830000000000
f: 196 tv: 0 nM: 2
814.745909999999980 361.819090000000020
731.548340000000050 359.598750000000000
f: 196 tv: 1 nM: 2
1149.021199999999900 373.324459999999990
1069.742900000000000 360.469330000000010
f: 197 tv: 0 nM: 2
819.362849999999980 358.256649999999980
736.341549999999980 356.440580000000010
f: 197 tv: 1 nM: 2
1153.814100000000100 370.476440000000030
1074.630500000000000 358.115749999999990
f: 198 tv: 0 nM: 2
824.575740000000000 354.803040000000010
740.250000000000000 354.020420000000000
f: 198 tv: 1 nM: 2
1158.877900000000000 368.044649999999990
1079.262500000000000 355.733459999999980
f: 199 tv: 0 nM: 2
829.106019999999940 351.077999999999970
745.869569999999950 351.017400000000010
f: 199 tv: 1 nM: 2
1163.572799999999900 364.898070000000020
1084.612900000000100 353.677430000000020
f: 200 tv: 0 nM: 2
833.845090000000030 348.185450000000000
750.084110000000010 348.402280000000020
f: 200 tv: 1 nM: 2
1168.299000000000000 362.413050000000000
1089.724899999999900 351.334049999999990
f: 201 tv: 0 nM: 2
838.939939999999980 344.808139999999980
754.239749999999960 345.850399999999980
f: 201 tv: 1 nM: 2
1172.888500000000000 359.994289999999980
1094.000000000000000 349.402649999999990
f: 202 tv: 0 nM: 2
843.935299999999980 341.697540000000000
759.134950000000000 343.416659999999980
f: 202 tv: 1 nM: 2
1177.617999999999900 357.252320000000000
1099.795699999999900 347.630429999999990
f: 203 tv: 0 nM: 2
848.761349999999990 338.935610000000000
763.545290000000020 341.230320000000010
f: 203 tv: 1 nM: 2
1182.217900000000100 355.038450000000010
1104.283600000000000 346.549739999999990
f: 204 tv: 0 nM: 2
854.032349999999950 335.303890000000020
768.524049999999990 338.914859999999980
f: 204 tv: 1 nM: 2
1186.962199999999900 352.729800000000010
1109.509000000000000 344.707209999999980
f: 205 tv: 0 nM: 2
858.653379999999970 332.982939999999990
773.677429999999960 336.802430000000020
f: 205 tv: 1 nM: 2
1191.467300000000000 351.004669999999980
1114.616199999999900 343.191930000000010
f: 206 tv: 0 nM: 2
864.527280000000020 330.544130000000000
778.478330000000030 334.887450000000000
f: 206 tv: 1 nM: 2
1195.856800000000000 349.361359999999990
1119.769500000000100 341.282590000000030
f: 207 tv: 0 nM: 2
869.620360000000010 328.713680000000010
783.783080000000040 333.270660000000020
f: 207 tv: 1 nM: 2
1200.544200000000000 347.845309999999980
1123.826800000000000 341.348689999999980
f: 208 tv: 0 nM: 2
873.756769999999960 327.052120000000000
788.283199999999970 332.300869999999970
f: 208 tv: 1 nM: 2
1204.199100000000000 347.057529999999990
1128.814599999999900 340.599460000000020
f: 209 tv: 0 nM: 2
879.136719999999970 326.265629999999990
793.615540000000010 331.287809999999980
f: 209 tv: 1 nM: 2
1209.356100000000000 346.606139999999980
1133.562100000000100 340.345759999999980
f: 210 tv: 0 nM: 2
884.585569999999960 324.878390000000020
798.308170000000020 331.140080000000010
f: 210 tv: 1 nM: 2
1213.631100000000100 346.771849999999970
1137.911499999999900 340.067720000000010
f: 211 tv: 0 nM: 2
889.929750000000010 325.086790000000010
803.726199999999950 330.928560000000000
f: 211 tv: 1 nM: 2
1217.481000000000000 346.571440000000000
1142.072600000000000 340.927340000000020
f: 212 tv: 0 nM: 2
895.764590000000000 325.118740000000000
808.093750000000000 331.293760000000020
f: 212 tv: 1 nM: 2
1221.261999999999900 347.425479999999990
1146.355800000000000 341.563049999999980
f: 213 tv: 0 nM: 2
900.257929999999990 326.809509999999990
812.298400000000020 332.245970000000000
f: 213 tv: 1 nM: 2
1225.308399999999900 349.042050000000020
1150.765900000000100 343.214290000000010
f: 214 tv: 0 nM: 2
905.094910000000030 328.029200000000000
817.891660000000000 333.187500000000000
f: 214 tv: 1 nM: 2
1228.880900000000100 350.154080000000020
1155.052600000000000 344.644749999999990
f: 215 tv: 0 nM: 2
909.303530000000020 329.640080000000010
822.650020000000040 334.899990000000000
f: 215 tv: 1 nM: 2
1232.432000000000000 353.043700000000000
1159.294599999999900 346.812770000000000
f: 216 tv: 0 nM: 2
913.810119999999980 332.774260000000030
826.865050000000000 336.789670000000000
f: 216 tv: 1 nM: 2
1235.691000000000000 355.610840000000000
1162.492800000000000 348.611910000000020
f: 217 tv: 0 nM: 2
917.870599999999970 335.292149999999990
830.897280000000020 338.823640000000010
f: 217 tv: 1 nM: 2
1238.956400000000000 358.055240000000030
1165.976600000000000 351.076599999999980
f: 218 tv: 0 nM: 2
922.096990000000010 339.122830000000020
834.439510000000040 341.185490000000020
f: 218 tv: 1 nM: 2
1241.502400000000100 362.137020000000010
1169.608600000000000 354.047970000000020
f: 219 tv: 0 nM: 2
925.543639999999980 342.785709999999990
838.000000000000000 344.557860000000010
f: 219 tv: 1 nM: 2
1244.327399999999900 366.223360000000010
1172.378999999999900 357.479829999999990
f: 220 tv: 0 nM: 2
929.280269999999970 347.208340000000020
841.280269999999970 347.208340000000020
f: 220 tv: 1 nM: 2
1246.568700000000000 370.148129999999980
1175.450399999999900 360.905399999999990
f: 221 tv: 0 nM: 2
932.845029999999950 351.468990000000020
845.064390000000000 351.121219999999990
f: 221 tv: 1 nM: 2
1249.516699999999900 374.294429999999980
1177.581100000000100 364.572080000000030
f: 222 tv: 0 nM: 2
935.498050000000030 356.871550000000010
847.424260000000000 355.162870000000000
f: 222 tv: 1 nM: 2
1250.923600000000100 379.899990000000000
1179.868800000000000 368.131190000000000
f: 223 tv: 0 nM: 2
938.780150000000050 362.280179999999970
850.126219999999990 359.873809999999990
f: 223 tv: 1 nM: 2
1253.055499999999900 384.432099999999990
1181.801400000000100 372.872770000000000
f: 224 tv: 0 nM: 2
941.182009999999990 368.173250000000000
853.112489999999980 364.075010000000020
f: 224 tv: 1 nM: 2
1254.299000000000000 390.429350000000000
1183.765400000000000 377.401310000000020
f: 225 tv: 0 nM: 2
943.209719999999950 374.023320000000010
855.217099999999960 368.138150000000000
f: 225 tv: 1 nM: 2
1255.530299999999900 396.332429999999990
1185.788800000000000 382.046110000000000
f: 226 tv: 0 nM: 2
945.110599999999980 380.172579999999980
857.176450000000050 373.873960000000010
f: 226 tv: 1 nM: 2
1256.118400000000100 402.255249999999990
1186.836499999999900 387.076930000000000
f: 227 tv: 0 nM: 2
947.026920000000020 387.204040000000020
858.912720000000040 378.674590000000020
f: 227 tv: 1 nM: 2
1257.154299999999900 408.452119999999980
1187.621100000000100 391.951020000000030
f: 228 tv: 0 nM: 2
947.580990000000040 393.956020000000020
860.516600000000040 383.804989999999980
f: 228 tv: 1 nM: 2
1257.802500000000000 414.622500000000000
1188.655199999999900 396.553249999999990
f: 229 tv: 0 nM: 2
949.155939999999990 400.224760000000000
860.919310000000000 389.277559999999990
f: 229 tv: 1 nM: 2
1258.007800000000100 420.225129999999980
1188.931599999999900 402.157899999999980
f: 230 tv: 0 nM: 2
949.120970000000060 407.306460000000020
862.081670000000030 394.393550000000000
f: 230 tv: 1 nM: 2
1257.702600000000100 426.039490000000000
1189.004600000000000 407.226870000000020
f: 231 tv: 0 nM: 2
949.327880000000050 413.717220000000000
862.565920000000010 400.197720000000000
f: 231 tv: 1 nM: 2
1257.000000000000000 433.000000000000000
1189.290299999999900 412.650539999999980
f: 232 tv: 0 nM: 2
950.050479999999990 421.560090000000000
862.889950000000000 406.162320000000020
f: 232 tv: 1 nM: 2
1256.689500000000000 439.000000000000000
1188.002700000000000 418.453309999999990
f: 233 tv: 0 nM: 2
949.019229999999990 429.002140000000000
862.713129999999980 411.684419999999990
f: 233 tv: 1 nM: 2
1255.000000000000000 446.000000000000000
1187.796399999999900 424.203610000000030
f: 234 tv: 0 nM: 2
948.067689999999970 436.088529999999990
862.271539999999960 418.237059999999990
f: 234 tv: 1 nM: 2
1254.102300000000000 452.485380000000020
1186.534900000000100 429.905910000000010
f: 235 tv: 0 nM: 2
947.199579999999970 443.677640000000000
861.029049999999980 424.097500000000030
f: 235 tv: 1 nM: 2
1252.313400000000000 459.060000000000000
1185.035400000000000 434.777769999999980
f: 236 tv: 0 nM: 2
946.113650000000010 451.714659999999980
860.837769999999980 429.702209999999980
f: 236 tv: 1 nM: 2
1250.220800000000100 465.259729999999990
1183.830700000000000 440.373659999999970
f: 237 tv: 0 nM: 2
944.594849999999950 458.836209999999990
858.995790000000060 436.023010000000000
f: 237 tv: 1 nM: 2
1248.094499999999900 472.299989999999980
1181.997300000000000 445.936829999999990
f: 238 tv: 0 nM: 2
942.740109999999960 465.975770000000010
858.046140000000040 442.046110000000000
f: 238 tv: 1 nM: 2
1245.834400000000000 479.128109999999990
1180.455300000000100 452.076320000000010
f: 239 tv: 0 nM: 2
940.703800000000000 473.439090000000020
856.363219999999960 448.002259999999980
f: 239 tv: 1 nM: 2
1243.434900000000000 485.570310000000010
1178.287800000000100 457.206050000000000
f: 240 tv: 0 nM: 2
938.826839999999950 480.673160000000000
855.001769999999960 454.176789999999980
f: 240 tv: 1 nM: 2
1240.920300000000000 491.720860000000020
1176.378200000000100 463.103119999999990
f: 241 tv: 0 nM: 2
936.834899999999950 487.822970000000000
852.950740000000000 460.606049999999980
f: 241 tv: 1 nM: 2
1238.901499999999900 499.098480000000000
1174.297399999999900 468.076320000000010
f: 242 tv: 0 nM: 2
934.392209999999980 494.502290000000020
851.296810000000050 465.618710000000020
f: 242 tv: 1 nM: 2
1236.029199999999900 504.568179999999980
1171.973999999999900 473.734379999999990
f: 243 tv: 0 nM: 2
932.027770000000030 501.952029999999980
850.015629999999990 471.127230000000000
f: 243 tv: 1 nM: 2
1233.128800000000000 511.730529999999990
1170.255000000000100 478.065000000000000
f: 244 tv: 0 nM: 2
929.512079999999970 508.094209999999980
848.000000000000000 476.024900000000000
f: 244 tv: 1 nM: 2
1230.496799999999900 517.137820000000030
1168.000000000000000 484.000000000000000
f: 245 tv: 0 nM: 2
927.071779999999990 515.270809999999980
846.411320000000050 481.141110000000030
f: 245 tv: 1 nM: 2
1228.030500000000100 523.304870000000050
1165.212199999999900 488.813019999999990
f: 246 tv: 0 nM: 2
924.490109999999960 521.470280000000000
843.892330000000020 486.071779999999990
f: 246 tv: 1 nM: 2
1225.433399999999900 528.900020000000040
1162.529299999999900 493.344600000000010
f: 247 tv: 0 nM: 2
920.949100000000040 527.037050000000020
841.280639999999950 491.426879999999980
f: 247 tv: 1 nM: 2
1222.417500000000000 533.562500000000000
1160.244799999999900 497.890629999999990
f: 248 tv: 0 nM: 2
918.956599999999980 532.949769999999940
839.142879999999990 496.170619999999990
f: 248 tv: 1 nM: 2
1220.007900000000100 539.077149999999960
1157.952000000000000 502.199490000000030
f: 249 tv: 0 nM: 2
915.217099999999960 537.958309999999980
837.057369999999990 500.348360000000010
f: 249 tv: 1 nM: 2
1217.273400000000000 544.248600000000010
1155.915000000000000 506.084990000000000
f: 250 tv: 0 nM: 2
912.392699999999990 542.815429999999990
833.581729999999990 504.857419999999990
f: 250 tv: 1 nM: 2
1214.202399999999900 548.708309999999980
1153.155999999999900 510.325679999999980
f: 251 tv: 0 nM: 2
909.046389999999970 547.961670000000030
831.178040000000010 508.958620000000000
f: 251 tv: 1 nM: 2
1211.671100000000000 553.941159999999970
1150.303000000000100 514.241390000000020
f: 252 tv: 0 nM: 2
905.541690000000020 552.962520000000040
828.757749999999990 512.478700000000000
f: 252 tv: 1 nM: 2
1208.288500000000100 558.079650000000020
1148.172600000000100 518.007629999999950
f: 253 tv: 0 nM: 2
902.144099999999980 557.430119999999990
825.906920000000010 516.545470000000020
f: 253 tv: 1 nM: 2
1206.094499999999900 562.299989999999980
1145.423700000000100 521.500000000000000
f: 254 tv: 0 nM: 2
898.863280000000030 561.601559999999950
823.109739999999990 519.687009999999990
f: 254 tv: 1 nM: 2
1202.647300000000100 566.810550000000030
1142.785800000000100 524.678589999999990
f: 255 tv: 0 nM: 2
895.247740000000020 566.296879999999990
819.944460000000050 523.089720000000060
f: 255 tv: 1 nM: 2
1200.000000000000000 570.153080000000050
1140.000000000000000 528.000000000000000
f: 256 tv: 0 nM: 2
891.885310000000000 570.518370000000000
816.713439999999990 526.623960000000010
f: 256 tv: 1 nM: 2
1197.140699999999900 574.203610000000030
1137.039399999999900 531.004400000000030
f: 257 tv: 0 nM: 2
888.064030000000000 573.884220000000030
813.469969999999990 529.077999999999970
f: 257 tv: 1 nM: 2
1194.063100000000100 577.504879999999960
1134.219599999999900 533.523379999999970
f: 258 tv: 0 nM: 2
884.503720000000040 577.238830000000010
810.660889999999990 531.926090000000040
f: 258 tv: 1 nM: 2
1190.852100000000100 580.913270000000010
1131.160599999999900 536.398190000000000
f: 259 tv: 0 nM: 2
881.400880000000030 580.956909999999990
807.205259999999950 534.733759999999960
f: 259 tv: 1 nM: 2
1187.842799999999900 584.291259999999970
1128.618400000000100 538.654599999999960
f: 260 tv: 0 nM: 2
877.006229999999960 583.692139999999990
804.205259999999950 537.152469999999990
f: 260 tv: 1 nM: 2
1184.233300000000100 586.548710000000030
1125.345200000000000 541.222229999999970
f: 261 tv: 0 nM: 2
873.676209999999970 586.860660000000050
800.865050000000000 539.376949999999970
f: 261 tv: 1 nM: 2
1181.756000000000100 589.485660000000050
1122.209100000000000 543.450439999999960
f: 262 tv: 0 nM: 2
869.522339999999990 589.123960000000010
797.420650000000020 541.289670000000000
f: 262 tv: 1 nM: 2
1178.423500000000100 592.112240000000040
1119.476400000000000 545.373900000000050
f: 263 tv: 0 nM: 2
866.032349999999950 591.303890000000020
793.958309999999980 543.217099999999960
f: 263 tv: 1 nM: 2
1175.692900000000000 594.365480000000050
1116.279299999999900 547.058530000000020
f: 264 tv: 0 nM: 2
862.478700000000000 593.172490000000040
790.823669999999990 544.839169999999970
f: 264 tv: 1 nM: 2
1172.203600000000100 596.337650000000050
1113.548299999999900 548.955870000000000
f: 265 tv: 0 nM: 2
858.592959999999950 595.278929999999950
787.000000000000000 546.634639999999990
f: 265 tv: 1 nM: 2
1169.155999999999900 598.325680000000030
1110.166600000000000 550.147029999999970
f: 266 tv: 0 nM: 2
854.785160000000020 597.226559999999950
784.250000000000000 547.195860000000040
f: 266 tv: 1 nM: 2
1166.118400000000100 600.255250000000050
1107.594499999999900 551.447509999999970
f: 267 tv: 0 nM: 2
851.042599999999990 598.942570000000050
780.924620000000000 548.928589999999990
f: 267 tv: 1 nM: 2
1163.947500000000000 601.534239999999950
1104.682000000000000 553.030030000000010
f: 268 tv: 0 nM: 2
847.926510000000010 600.079590000000050
777.285709999999990 549.408750000000050
f: 268 tv: 1 nM: 2
1160.877099999999900 602.927980000000050
1102.167400000000000 553.353820000000040
f: 269 tv: 0 nM: 2
844.143429999999970 600.950810000000050
774.031920000000010 550.753169999999950
f: 269 tv: 1 nM: 2
1158.406999999999900 603.702329999999960
1099.140400000000000 554.168090000000010
f: 270 tv: 0 nM: 2
840.871089999999980 601.585940000000050
771.012939999999960 551.027770000000030
f: 270 tv: 1 nM: 2
1156.186300000000100 604.997619999999980
1096.602400000000000 554.856570000000030
f: 271 tv: 0 nM: 2
837.126890000000000 602.660459999999940
768.209659999999990 551.811029999999960
f: 271 tv: 1 nM: 2
1154.224200000000100 605.476620000000030
1094.638400000000000 554.997930000000000
f: 272 tv: 0 nM: 2
834.377809999999950 602.765009999999960
765.214839999999980 551.257809999999950
f: 272 tv: 1 nM: 2
1152.113599999999900 606.113650000000010
1092.155800000000000 555.401309999999970
f: 273 tv: 0 nM: 2
831.186100000000010 602.941709999999940
762.777159999999980 551.191829999999980
f: 273 tv: 1 nM: 2
1150.195600000000000 606.195560000000000
1090.167400000000000 555.353820000000040
f: 274 tv: 0 nM: 2
828.637569999999980 602.869869999999990
760.519229999999990 551.000000000000000
f: 274 tv: 1 nM: 2
1149.155999999999900 606.119260000000050
1088.173200000000000 555.182009999999990
f: 275 tv: 0 nM: 2
826.171330000000010 602.962160000000040
757.437500000000000 550.816410000000020
f: 275 tv: 1 nM: 2
1147.869500000000000 606.103460000000040
1086.738200000000000 554.946839999999950
f: 276 tv: 0 nM: 2
823.161560000000010 602.326900000000020
754.952390000000040 550.384950000000000
f: 276 tv: 1 nM: 2
1146.713400000000100 605.302860000000010
1085.032800000000000 554.155700000000020
f: 277 tv: 0 nM: 2
820.836300000000050 600.973020000000020
753.055970000000000 548.888060000000000
f: 277 tv: 1 nM: 2
1145.461399999999900 605.091490000000020
1083.539100000000000 553.300780000000030
f: 278 tv: 0 nM: 2
818.962279999999960 600.401849999999970
750.930359999999950 547.873410000000040
f: 278 tv: 1 nM: 2
1145.036900000000100 603.549189999999950
1082.810800000000000 552.018010000000000
f: 279 tv: 0 nM: 2
817.152159999999980 598.670290000000020
749.286560000000010 546.550839999999990
f: 279 tv: 1 nM: 2
1144.174299999999900 602.770629999999980
1081.438500000000000 550.704889999999980
f: 280 tv: 0 nM: 2
816.412109999999980 596.915769999999950
748.442930000000050 544.801209999999970
f: 280 tv: 1 nM: 2
1144.017300000000000 600.982610000000020
1081.234999999999900 549.234990000000040
f: 281 tv: 0 nM: 2
814.958620000000000 594.821959999999990
746.886719999999970 542.996089999999980
f: 281 tv: 1 nM: 2
1144.092900000000100 599.039800000000010
1080.746000000000100 547.346800000000030
f: 282 tv: 0 nM: 2
814.088619999999990 592.446779999999990
746.072570000000040 541.108889999999970
f: 282 tv: 1 nM: 2
1144.173200000000000 597.182009999999990
1080.794300000000000 545.467710000000010
f: 283 tv: 0 nM: 2
813.493650000000000 589.921630000000050
745.136349999999990 538.935610000000000
f: 283 tv: 1 nM: 2
1144.395299999999900 594.599979999999960
1080.528399999999900 543.210199999999990
f: 284 tv: 0 nM: 2
813.480770000000010 587.000000000000000
744.922180000000030 536.453309999999990
f: 284 tv: 1 nM: 2
1145.303799999999900 592.062500000000000
1080.867199999999900 540.968750000000000
f: 285 tv: 0 nM: 2
813.821839999999950 584.180179999999950
744.990660000000050 533.945920000000000
f: 285 tv: 1 nM: 2
1146.374000000000000 589.187990000000010
1080.982700000000000 538.130430000000050
f: 286 tv: 0 nM: 2
814.719730000000030 580.791690000000020
745.176209999999970 531.118830000000000
f: 286 tv: 1 nM: 2
1147.417500000000000 586.119260000000050
1081.333400000000000 535.902590000000030
f: 287 tv: 0 nM: 2
815.186100000000010 577.156010000000040
745.783509999999980 528.551330000000010
f: 287 tv: 1 nM: 2
1149.141699999999900 582.858340000000000
1083.000000000000000 533.101559999999950
f: 288 tv: 0 nM: 2
816.694700000000010 573.907780000000000
746.922000000000030 525.366030000000020
f: 288 tv: 1 nM: 2
1150.795400000000000 579.609500000000030
1084.334800000000100 530.050479999999990
f: 289 tv: 0 nM: 2
817.741390000000020 569.870670000000020
747.286560000000010 522.550839999999990
f: 289 tv: 1 nM: 2
1152.677400000000000 575.869630000000030
1085.270299999999900 526.884149999999980
f: 290 tv: 0 nM: 2
819.960749999999960 565.960749999999960
749.000000000000000 519.000000000000000
f: 290 tv: 1 nM: 2
1154.616700000000000 572.112300000000000
1087.150000000000100 523.650020000000040
f: 291 tv: 0 nM: 2
821.381229999999960 562.022889999999960
750.782900000000040 515.861819999999970
f: 291 tv: 1 nM: 2
1157.155999999999900 568.325680000000030
1089.304699999999900 520.917969999999970
f: 292 tv: 0 nM: 2
824.877809999999950 557.392879999999990
752.689510000000040 512.322570000000040
f: 292 tv: 1 nM: 2
1159.886999999999900 564.213930000000000
1091.424800000000000 517.237790000000020
f: 293 tv: 0 nM: 2
827.166020000000000 553.197999999999980
755.083309999999980 508.656490000000020
f: 293 tv: 1 nM: 2
1162.790500000000100 560.147640000000020
1094.138300000000100 513.937810000000010
f: 294 tv: 0 nM: 2
830.872070000000010 548.722409999999970
757.379149999999980 504.870819999999980
f: 294 tv: 1 nM: 2
1166.068199999999900 556.219730000000030
1097.030999999999900 510.390499999999970
f: 295 tv: 0 nM: 2
834.095519999999960 543.916690000000020
760.063660000000030 501.021239999999980
f: 295 tv: 1 nM: 2
1169.737100000000100 551.938170000000010
1100.042200000000100 506.888890000000000
f: 296 tv: 0 nM: 2
837.429380000000040 538.631350000000000
763.137079999999970 497.032260000000010
f: 296 tv: 1 nM: 2
1173.125000000000000 547.169620000000010
1103.246100000000100 502.872040000000030
f: 297 tv: 0 nM: 2
841.017389999999980 533.904360000000000
766.542360000000030 492.466099999999980
f: 297 tv: 1 nM: 2
1177.117099999999900 541.864870000000000
1106.243300000000100 498.905399999999990
f: 298 tv: 0 nM: 2
845.001949999999970 528.138670000000050
769.278009999999990 488.226470000000010
f: 298 tv: 1 nM: 2
1180.274200000000100 537.312189999999990
1110.082600000000000 494.685270000000000
f: 299 tv: 0 nM: 2
848.873349999999960 522.106689999999960
772.552490000000030 484.325620000000010
f: 299 tv: 1 nM: 2
1184.693600000000100 531.928890000000020
1114.329500000000100 490.294919999999990
f: 300 tv: 0 nM: 2
853.336000000000010 516.632020000000010
776.517460000000030 479.532739999999990
f: 300 tv: 1 nM: 2
1188.867600000000000 526.247499999999950
1117.834100000000000 486.173160000000000
f: 301 tv: 0 nM: 2
857.978700000000000 510.648930000000010
780.131170000000000 473.868810000000000
f: 301 tv: 1 nM: 2
1192.656099999999900 521.124329999999990
1121.426899999999900 482.078059999999990
f: 302 tv: 0 nM: 2
862.229000000000040 504.766820000000000
783.361269999999990 470.019139999999990
f: 302 tv: 1 nM: 2
1197.997300000000000 515.464290000000010
1124.898200000000100 477.000000000000000
f: 303 tv: 0 nM: 2
867.083740000000030 497.540680000000010
787.409419999999950 464.326779999999990
f: 303 tv: 1 nM: 2
1201.973600000000000 509.552640000000000
1129.039800000000000 472.403410000000010
f: 304 tv: 0 nM: 2
872.243159999999990 490.620450000000010
791.321720000000030 459.656520000000000
f: 304 tv: 1 nM: 2
1206.517000000000100 503.418090000000010
1133.643600000000100 467.541659999999980
f: 305 tv: 0 nM: 2
876.643550000000000 484.089110000000010
795.971800000000030 454.230770000000010
f: 305 tv: 1 nM: 2
1211.798700000000100 497.374210000000010
1137.945800000000000 463.238220000000010
f: 306 tv: 0 nM: 2
881.484860000000030 477.767670000000010
800.480959999999980 448.904659999999980
f: 306 tv: 1 nM: 2
1216.118400000000100 491.881590000000020
1142.391400000000000 458.047970000000020
f: 307 tv: 0 nM: 2
886.485170000000040 470.198030000000020
805.086670000000030 443.511109999999970
f: 307 tv: 1 nM: 2
1220.382200000000000 485.571840000000010
1147.103400000000000 453.487059999999990
f: 308 tv: 0 nM: 2
891.872619999999980 464.478360000000010
809.252140000000050 437.910250000000020
f: 308 tv: 1 nM: 2
1225.886400000000100 479.278410000000010
1152.081799999999900 448.081729999999990
f: 309 tv: 0 nM: 2
896.973690000000030 456.563170000000010
813.855959999999980 432.601679999999990
f: 309 tv: 1 nM: 2
1230.747200000000000 473.314610000000020
1156.212399999999900 443.948910000000010
f: 310 tv: 0 nM: 2
902.591130000000020 449.903930000000000
817.956300000000060 427.267000000000000
f: 310 tv: 1 nM: 2
1235.648300000000100 467.258240000000000
1161.500000000000000 438.728639999999980
f: 311 tv: 0 nM: 2
906.994749999999950 442.584200000000010
823.018130000000040 422.246609999999980
f: 311 tv: 1 nM: 2
1241.176600000000000 460.862270000000020
1165.830700000000000 434.352140000000020
f: 312 tv: 0 nM: 2
913.031740000000010 435.839020000000000
827.260189999999970 417.588230000000010
f: 312 tv: 1 nM: 2
1245.772899999999900 455.456639999999990
1171.343599999999900 429.916200000000000
f: 313 tv: 0 nM: 2
917.874450000000020 428.511410000000010
832.275150000000050 411.612430000000020
f: 313 tv: 1 nM: 2
1250.414100000000000 449.434910000000000
1175.973999999999900 424.343750000000000
f: 314 tv: 0 nM: 2
923.191040000000040 422.139160000000000
837.033320000000000 406.766660000000000
f: 314 tv: 1 nM: 2
1256.297900000000000 443.797880000000020
1181.591300000000000 420.147220000000000
f: 315 tv: 0 nM: 2
928.644710000000030 415.960510000000000
841.894469999999960 401.761289999999970
f: 315 tv: 1 nM: 2
1261.632100000000000 438.199430000000010
1186.020400000000100 416.173459999999980
f: 316 tv: 0 nM: 2
934.146060000000030 409.700499999999980
846.908140000000000 396.438049999999980
f: 316 tv: 1 nM: 2
1266.474700000000000 432.722230000000020
1191.523700000000000 412.002630000000010
f: 317 tv: 0 nM: 2
939.736819999999970 403.521939999999970
851.600829999999970 392.483889999999970
f: 317 tv: 1 nM: 2
1272.000000000000000 428.138309999999990
1196.494999999999900 408.434360000000030
f: 318 tv: 0 nM: 2
946.055790000000000 397.439550000000000
856.739379999999980 387.393829999999980
f: 318 tv: 1 nM: 2
1277.762199999999900 422.840700000000030
1201.973500000000100 404.742799999999990
f: 319 tv: 0 nM: 2
949.625000000000000 393.045840000000000
862.086369999999990 383.265080000000010
f: 319 tv: 1 nM: 2
1282.650000000000100 419.100010000000000
1207.430699999999900 401.168299999999990
f: 320 tv: 0 nM: 2
955.592650000000050 388.079740000000020
867.000000000000000 379.464290000000010
f: 320 tv: 1 nM: 2
1287.547399999999900 414.631590000000020
1212.250000000000000 398.020420000000000
f: 321 tv: 0 nM: 2
961.385310000000000 383.016910000000000
872.190799999999970 375.317990000000010
f: 321 tv: 1 nM: 2
1291.878700000000000 411.077670000000010
1217.728499999999900 394.600010000000000
f: 322 tv: 0 nM: 2
967.288760000000020 378.866269999999990
877.134459999999990 371.653410000000010
f: 322 tv: 1 nM: 2
1297.729700000000100 407.462130000000000
1222.531900000000000 391.997560000000020
f: 323 tv: 0 nM: 2
972.479919999999990 374.020080000000010
883.138000000000030 368.390019999999990
f: 323 tv: 1 nM: 2
1302.476300000000000 403.997369999999990
1227.786000000000100 389.406250000000000
f: 324 tv: 0 nM: 2
977.925230000000060 370.258550000000010
888.137820000000030 365.027559999999990
f: 324 tv: 1 nM: 2
1307.407300000000100 401.429779999999990
1233.443600000000100 387.261540000000020
f: 325 tv: 0 nM: 2
984.296879999999990 366.569180000000020
893.550960000000030 362.737730000000000
f: 325 tv: 1 nM: 2
1312.771500000000100 398.803769999999990
1238.346700000000100 384.992920000000030
f: 326 tv: 0 nM: 2
990.480900000000020 363.538180000000010
899.819820000000050 359.437259999999980
f: 326 tv: 1 nM: 2
1317.606800000000000 396.286409999999990
1243.413100000000000 383.478270000000010
f: 327 tv: 0 nM: 2
996.348330000000030 361.061800000000010
905.511539999999970 357.046139999999980
f: 327 tv: 1 nM: 2
1322.753099999999900 394.180729999999980
1248.929699999999900 381.218599999999980
f: 328 tv: 0 nM: 2
1002.436600000000000 357.795779999999980
911.255620000000020 355.759400000000030
f: 328 tv: 1 nM: 2
1327.179599999999900 392.359129999999990
1254.000000000000000 380.153079999999990
f: 329 tv: 0 nM: 2
1008.515900000000000 355.810270000000000
916.591609999999950 353.721130000000020
f: 329 tv: 1 nM: 2
1331.481000000000000 391.428560000000000
1258.776400000000000 379.149990000000000
f: 330 tv: 0 nM: 2
1014.146700000000000 354.072330000000020
922.233889999999970 352.133060000000000
f: 330 tv: 1 nM: 2
1336.566700000000100 390.233340000000000
1263.801899999999900 378.744230000000020
f: 331 tv: 0 nM: 2
1020.000000000000000 352.659359999999990
928.093750000000000 350.881260000000000
f: 331 tv: 1 nM: 2
1340.816700000000100 389.572229999999990
1267.967799999999900 377.453919999999980
f: 332 tv: 0 nM: 2
1025.608300000000100 351.096470000000010
933.976559999999950 349.625000000000000
f: 332 tv: 1 nM: 2
1344.867299999999900 389.000000000000000
1273.379500000000000 377.343169999999990
f: 333 tv: 0 nM: 2
1031.809099999999900 350.301179999999990
939.714290000000010 349.000000000000000
f: 333 tv: 1 nM: 2
1348.853300000000000 388.657590000000030
1277.450399999999900 377.094600000000010
f: 334 tv: 0 nM: 2
1037.042200000000100 350.011810000000030
944.929499999999960 348.211389999999990
f: 334 tv: 1 nM: 2
1352.853300000000000 388.657590000000030
1281.800900000000000 377.168150000000030
f: 335 tv: 0 nM: 2
1042.894800000000000 349.578950000000020
950.167969999999970 347.515629999999990
f: 335 tv: 1 nM: 2
1356.661499999999900 388.930760000000020
1285.869500000000000 377.017400000000010
f: 336 tv: 0 nM: 2
1048.021600000000000 349.015690000000010
956.000000000000000 347.170750000000000
f: 336 tv: 1 nM: 2
1360.210900000000000 389.153660000000000
1289.650400000000000 377.035399999999980
f: 337 tv: 0 nM: 2
1053.178100000000100 349.041380000000000
960.676939999999950 347.049989999999980
f: 337 tv: 1 nM: 2
1363.527800000000100 389.426760000000000
1293.563100000000100 377.445949999999980
f: 338 tv: 0 nM: 2
1058.849200000000100 349.430139999999990
965.970220000000040 347.128969999999980
f: 338 tv: 1 nM: 2
1366.542600000000000 390.148930000000010
1297.684099999999900 378.484100000000010
f: 339 tv: 0 nM: 2
1063.876700000000000 349.904940000000010
971.112240000000040 347.744899999999970
f: 339 tv: 1 nM: 2
1370.223000000000000 391.276950000000000
1301.362400000000000 379.055049999999990
f: 340 tv: 0 nM: 2
1069.073500000000000 350.513980000000000
975.916690000000020 348.133730000000010
f: 340 tv: 1 nM: 2
1372.835000000000000 391.765019999999990
1304.255000000000100 380.065000000000000
f: 341 tv: 0 nM: 2
1073.970800000000100 351.918819999999980
980.610720000000010 348.882540000000010
f: 341 tv: 1 nM: 2
1375.376199999999900 392.857149999999990
1307.685800000000000 380.814149999999980
f: 342 tv: 0 nM: 2
1078.821899999999900 352.958620000000000
985.653320000000010 349.874570000000010
f: 342 tv: 1 nM: 2
1378.377800000000000 394.233340000000000
1310.407800000000000 382.376309999999990
f: 343 tv: 0 nM: 2
1083.390100000000100 354.320069999999990
990.386349999999990 351.079560000000010
f: 343 tv: 1 nM: 2
1380.461900000000000 396.059779999999990
1313.646000000000000 383.513280000000010
f: 344 tv: 0 nM: 2
1087.670900000000100 356.183530000000020
994.898929999999950 352.898930000000010
f: 344 tv: 1 nM: 2
1382.564200000000000 397.828890000000000
1316.280999999999900 385.325229999999980
f: 345 tv: 0 nM: 2
1092.574200000000000 358.606870000000010
999.033689999999980 354.898930000000010
f: 345 tv: 1 nM: 2
1384.824800000000100 400.002839999999990
1318.626800000000000 387.400510000000000
f: 346 tv: 0 nM: 2
1096.198400000000000 361.024990000000000
1002.868000000000100 356.854159999999980
f: 346 tv: 1 nM: 2
1386.277200000000000 402.244570000000010
1320.546499999999900 389.674010000000010
f: 347 tv: 0 nM: 2
1099.317500000000100 364.496339999999980
1006.592900000000000 359.184109999999980
f: 347 tv: 1 nM: 2
1388.216600000000000 405.180420000000030
1322.442700000000100 392.234379999999990
f: 348 tv: 0 nM: 2
1102.943500000000100 367.802340000000020
1009.988100000000000 362.226200000000010
f: 348 tv: 1 nM: 2
1388.913800000000000 408.000000000000000
1324.304799999999900 395.028560000000030
f: 349 tv: 0 nM: 2
1106.573400000000000 371.973329999999980
1013.199300000000000 365.242770000000010
f: 349 tv: 1 nM: 2
1390.114100000000000 412.027159999999980
1325.700399999999900 397.888610000000030
f: 350 tv: 0 nM: 2
1108.961499999999900 376.676910000000020
1016.110600000000000 368.908660000000000
f: 350 tv: 1 nM: 2
1390.841400000000000 415.040309999999980
1326.772899999999900 401.165830000000030
f: 351 tv: 0 nM: 2
1111.029900000000000 380.970149999999990
1018.958600000000000 372.973020000000020
f: 351 tv: 1 nM: 2
1390.867400000000100 419.680729999999980
1327.700399999999900 404.111389999999970
f: 352 tv: 0 nM: 2
1113.000000000000000 386.630589999999980
1020.542500000000000 377.068629999999980
f: 352 tv: 1 nM: 2
1390.867400000000100 423.680729999999980
1327.744999999999900 407.935000000000000
f: 353 tv: 0 nM: 2
1114.992999999999900 391.597899999999980
1022.790000000000000 381.252779999999970
f: 353 tv: 1 nM: 2
1391.032700000000000 428.157739999999990
1328.593000000000100 412.104649999999990
f: 354 tv: 0 nM: 2
1116.752099999999900 397.800810000000010
1024.393600000000100 385.745000000000000
f: 354 tv: 1 nM: 2
1390.947100000000100 432.947170000000030
1328.367600000000000 416.305420000000030
f: 355 tv: 0 nM: 2
1117.011000000000000 403.210629999999980
1025.329099999999900 391.080930000000020
f: 355 tv: 1 nM: 2
1390.261500000000100 438.290219999999980
1328.375700000000100 420.185090000000000
f: 356 tv: 0 nM: 2
1117.260399999999900 410.235410000000000
1026.555499999999900 395.932099999999990
f: 356 tv: 1 nM: 2
1390.015400000000000 443.953710000000000
1328.180900000000100 424.234039999999990
f: 357 tv: 0 nM: 2
1117.570200000000100 417.451750000000000
1027.066200000000000 401.294130000000000
f: 357 tv: 1 nM: 2
1388.892800000000100 449.000000000000000
1327.545900000000100 429.418920000000010
f: 358 tv: 0 nM: 2
1117.752400000000100 424.204770000000000
1027.257800000000100 407.293299999999990
f: 358 tv: 1 nM: 2
1387.097000000000000 454.832370000000030
1326.297399999999900 434.371060000000000
f: 359 tv: 0 nM: 2
1117.070099999999900 431.233639999999980
1026.887500000000000 412.498229999999980
f: 359 tv: 1 nM: 2
1385.968400000000000 460.307459999999990
1325.409100000000100 438.386349999999990
f: 360 tv: 0 nM: 2
1116.800400000000100 438.024110000000010
1026.739100000000000 418.295650000000020
f: 360 tv: 1 nM: 2
1384.201800000000000 466.412660000000020
1324.063200000000100 443.997250000000010
f: 361 tv: 0 nM: 2
1115.241900000000000 446.681460000000020
1026.000000000000000 424.000000000000000
f: 361 tv: 1 nM: 2
1382.107800000000000 472.830080000000010
1322.202399999999900 448.660709999999990
f: 362 tv: 0 nM: 2
1114.056399999999900 453.149510000000020
1025.086800000000000 430.070249999999990
f: 362 tv: 1 nM: 2
1379.979599999999900 478.250000000000000
1320.753099999999900 454.000000000000000
f: 363 tv: 0 nM: 2
1112.273899999999900 461.071810000000030
1024.222900000000000 435.679660000000010
f: 363 tv: 1 nM: 2
1377.013300000000100 484.586670000000030
1318.621699999999900 459.148010000000000
f: 364 tv: 0 nM: 2
1109.809299999999900 467.704650000000020
1022.913200000000000 442.070249999999990
f: 364 tv: 1 nM: 2
1374.904100000000000 490.719179999999990
1315.958699999999900 464.145600000000000
f: 365 tv: 0 nM: 2
1107.269299999999900 475.833340000000020
1021.106600000000000 448.192630000000010
f: 365 tv: 1 nM: 2
1371.870200000000100 496.610750000000000
1313.951299999999900 468.770260000000010
f: 366 tv: 0 nM: 2
1105.045900000000100 482.244539999999970
1019.209700000000000 453.832640000000030
f: 366 tv: 1 nM: 2
1368.942299999999900 502.942320000000000
1311.256100000000100 473.859739999999990
f: 367 tv: 0 nM: 2
1102.905400000000100 489.923430000000000
1017.118800000000000 459.764590000000000
f: 367 tv: 1 nM: 2
1366.140000000000100 508.766660000000000
1308.244400000000000 478.643250000000020
f: 368 tv: 0 nM: 2
1099.965500000000000 495.963140000000010
1014.915400000000000 465.046139999999980
f: 368 tv: 1 nM: 2
1362.778399999999900 514.107610000000020
1305.626500000000100 482.816100000000010
f: 369 tv: 0 nM: 2
1096.784699999999900 502.696750000000010
1012.848300000000000 470.497860000000000
f: 369 tv: 1 nM: 2
1359.487699999999900 519.176209999999970
1302.420200000000000 487.936159999999970
f: 370 tv: 0 nM: 2
1093.868800000000000 509.868810000000000
1009.953900000000000 475.953890000000000
f: 370 tv: 1 nM: 2
1356.447300000000000 524.549679999999970
1299.439699999999900 492.324709999999980
f: 371 tv: 0 nM: 2
1091.032800000000000 515.958309999999980
1007.487900000000000 480.576599999999980
f: 371 tv: 1 nM: 2
1352.628099999999900 530.159970000000040
1296.142499999999900 496.942500000000000
f: 372 tv: 0 nM: 2
1086.941399999999900 522.076599999999980
1005.176500000000000 485.873960000000010
f: 372 tv: 1 nM: 2
1349.310500000000000 535.166690000000020
1293.097400000000100 501.461029999999990
f: 373 tv: 0 nM: 2
1083.919100000000100 528.071410000000010
1002.479400000000100 490.490880000000000
f: 373 tv: 1 nM: 2
1345.315900000000100 540.690979999999970
1290.176899999999900 505.439030000000000
f: 374 tv: 0 nM: 2
1080.684199999999900 533.557009999999990
999.933779999999960 495.386750000000010
f: 374 tv: 1 nM: 2
1341.533700000000000 544.852359999999980
1287.016800000000100 508.712830000000000
f: 375 tv: 0 nM: 2
1076.745500000000000 538.529300000000030
996.804989999999980 499.347500000000030
f: 375 tv: 1 nM: 2
1338.016699999999900 549.763310000000050
1283.248399999999900 512.635189999999970
f: 376 tv: 0 nM: 2
1073.172399999999900 543.702580000000010
993.510620000000020 503.848940000000030
f: 376 tv: 1 nM: 2
1334.208000000000100 553.569340000000010
1279.950000000000000 516.488889999999970
f: 377 tv: 0 nM: 2
1069.372599999999900 548.701170000000050
990.893190000000000 507.799129999999990
f: 377 tv: 1 nM: 2
1330.291600000000000 557.840270000000030
1276.921599999999900 519.897579999999950
f: 378 tv: 0 nM: 2
1066.127099999999900 553.313539999999990
988.000000000000000 511.912050000000020
f: 378 tv: 1 nM: 2
1326.213900000000000 561.918699999999940
1272.397700000000000 522.647699999999990
f: 379 tv: 0 nM: 2
1062.074800000000100 557.861080000000020
984.848510000000030 514.920470000000020
f: 379 tv: 1 nM: 2
1322.624100000000000 565.478700000000000
1269.290600000000000 526.140629999999990
f: 380 tv: 0 nM: 2
1058.488400000000000 562.155030000000010
981.234249999999970 518.671259999999960
f: 380 tv: 1 nM: 2
1318.928600000000000 568.513000000000030
1265.396000000000000 528.826599999999980
f: 381 tv: 0 nM: 2
1054.778399999999900 565.689030000000000
978.525210000000020 521.536799999999970
f: 381 tv: 1 nM: 2
1314.765500000000000 572.424129999999990
1262.089099999999900 531.787109999999980
f: 382 tv: 0 nM: 2
1050.920400000000000 569.136349999999990
975.115360000000010 524.603820000000040
f: 382 tv: 1 nM: 2
1311.000000000000000 576.000000000000000
1258.352200000000000 534.169369999999960
f: 383 tv: 0 nM: 2
1046.896000000000000 572.895999999999960
971.700810000000050 527.096369999999980
f: 383 tv: 1 nM: 2
1306.974700000000000 578.525330000000050
1254.352200000000000 536.352170000000000
f: 384 tv: 0 nM: 2
1043.089700000000000 576.183779999999960
968.802000000000020 530.546020000000000
f: 384 tv: 1 nM: 2
1302.454000000000000 581.752870000000030
1250.513999999999900 538.469119999999980
f: 385 tv: 0 nM: 2
1039.106600000000100 579.222840000000020
965.292299999999950 532.680790000000000
f: 385 tv: 1 nM: 2
1298.876500000000100 584.205870000000000
1247.057499999999900 541.137939999999960
f: 386 tv: 0 nM: 2
1035.245899999999900 582.703800000000000
962.000000000000000 535.000000000000000
f: 386 tv: 1 nM: 2
1295.184299999999900 586.246890000000010
1243.670300000000000 543.109860000000030
f: 387 tv: 0 nM: 2
1031.102699999999900 584.823669999999990
958.437009999999990 536.941040000000040
f: 387 tv: 1 nM: 2
1291.248300000000000 588.622499999999950
1240.000000000000000 545.000000000000000
f: 388 tv: 0 nM: 2
1027.279100000000000 587.921879999999990
955.258850000000050 539.072570000000040
f: 388 tv: 1 nM: 2
1287.255900000000100 591.244140000000020
1236.052400000000000 546.465090000000030
f: 389 tv: 0 nM: 2
1023.816900000000000 590.054020000000040
951.424800000000000 541.164610000000040
f: 389 tv: 1 nM: 2
1283.223999999999900 593.379879999999960
1232.352200000000000 548.352170000000000
f: 390 tv: 0 nM: 2
1019.246000000000000 592.633969999999980
948.497989999999960 542.913999999999990
f: 390 tv: 1 nM: 2
1279.823000000000100 595.800539999999960
1228.570700000000000 550.141300000000000
f: 391 tv: 0 nM: 2
1015.485800000000000 594.591490000000020
945.015380000000050 544.650020000000040
f: 391 tv: 1 nM: 2
1275.240200000000000 597.974000000000050
1225.284400000000000 552.043090000000010
f: 392 tv: 0 nM: 2
1011.606800000000000 596.056820000000020
941.347840000000020 546.052190000000000
f: 392 tv: 1 nM: 2
1271.896199999999900 598.848389999999990
1221.502900000000000 552.594849999999950
f: 393 tv: 0 nM: 2
1007.645800000000000 597.645809999999980
938.040280000000050 547.387700000000000
f: 393 tv: 1 nM: 2
1268.266500000000000 600.266480000000000
1217.970499999999900 554.190860000000040
f: 394 tv: 0 nM: 2
1004.114200000000000 599.303890000000020
934.634639999999990 548.838439999999990
f: 394 tv: 1 nM: 2
1264.266500000000000 602.266480000000000
1214.212900000000000 555.103939999999970
f: 395 tv: 0 nM: 2
1000.055500000000100 600.910279999999940
931.815309999999950 549.653140000000010
f: 395 tv: 1 nM: 2
1261.198200000000000 603.359190000000010
1210.789100000000000 556.153630000000020
f: 396 tv: 0 nM: 2
996.722409999999970 602.635800000000020
928.200810000000050 551.032780000000000
f: 396 tv: 1 nM: 2
1257.905500000000100 604.444460000000050
1207.760700000000000 556.717710000000010
f: 397 tv: 0 nM: 2
992.811100000000010 603.318729999999960
924.621089999999980 551.343750000000000
f: 397 tv: 1 nM: 2
1254.212399999999900 605.846800000000030
1204.138300000000100 558.000000000000000
f: 398 tv: 0 nM: 2
989.504209999999940 604.805910000000040
921.319700000000010 552.315550000000030
f: 398 tv: 1 nM: 2
1251.290600000000000 606.303099999999970
1200.434199999999900 558.255250000000050
f: 399 tv: 0 nM: 2
986.000000000000000 605.000000000000000
918.654970000000050 552.704529999999980
f: 399 tv: 1 nM: 2
1247.992600000000000 607.207520000000050
1197.979599999999900 558.173459999999980
f: 400 tv: 0 nM: 2
982.254209999999940 606.338989999999970
915.469969999999990 552.849979999999960
f: 400 tv: 1 nM: 2
1244.403399999999900 608.147699999999990
1195.153000000000000 558.774289999999950
f: 401 tv: 0 nM: 2
979.048400000000020 606.693539999999980
912.725829999999970 553.000000000000000
f: 401 tv: 1 nM: 2
1242.079700000000000 608.431330000000000
1192.238000000000100 558.605829999999970
f: 402 tv: 0 nM: 2
976.265629999999990 606.972660000000020
910.113039999999960 553.000000000000000
f: 402 tv: 1 nM: 2
1239.397500000000000 608.582520000000050
1190.000000000000000 558.398929999999950
f: 403 tv: 0 nM: 2
973.306460000000020 606.879029999999940
907.958309999999980 552.782900000000040
f: 403 tv: 1 nM: 2
1236.513999999999900 608.469119999999980
1187.558500000000100 558.335079999999950
f: 404 tv: 0 nM: 2
971.000000000000000 606.634639999999990
905.920470000000020 552.620480000000040
f: 404 tv: 1 nM: 2
1234.625000000000000 608.500000000000000
1185.098500000000100 558.213930000000000
f: 405 tv: 0 nM: 2
969.004209999999940 606.023010000000000
903.502259999999980 551.756710000000000
f: 405 tv: 1 nM: 2
1232.997599999999900 608.174009999999950
1183.418200000000100 557.455630000000040
f: 406 tv: 0 nM: 2
967.280269999999970 605.208309999999980
902.704529999999980 550.935610000000000
f: 406 tv: 1 nM: 2
1231.787600000000100 607.830630000000040
1182.118400000000100 556.255250000000050
f: 407 tv: 0 nM: 2
966.521120000000000 604.358640000000040
901.271610000000010 549.681090000000040
f: 407 tv: 1 nM: 2
1230.352200000000000 606.352170000000000
1180.454999999999900 555.545039999999970
f: 408 tv: 0 nM: 2
965.656489999999960 602.920709999999990
900.721250000000050 547.960199999999990
f: 408 tv: 1 nM: 2
1229.800500000000100 605.823060000000050
1179.931800000000100 554.219730000000030
f: 409 tv: 0 nM: 2
965.246089999999980 600.753910000000020
900.418030000000040 546.680299999999990
f: 409 tv: 1 nM: 2
1229.566900000000000 603.922490000000040
1179.170699999999900 552.463930000000000
f: 410 tv: 0 nM: 2
965.487920000000030 598.649170000000030
900.100400000000040 544.700810000000050
f: 410 tv: 1 nM: 2
1229.441000000000000 601.946649999999980
1178.580200000000100 550.427789999999960
f: 411 tv: 0 nM: 2
966.430299999999990 595.565550000000030
900.721310000000020 541.913940000000030
f: 411 tv: 1 nM: 2
1230.067000000000000 598.829889999999980
1179.195899999999900 548.853579999999970
f: 412 tv: 0 nM: 2
968.055050000000050 592.081360000000020
901.537600000000000 539.564150000000040
f: 412 tv: 1 nM: 2
1230.352200000000000 596.352170000000000
1179.932299999999900 546.244810000000030
f: 413 tv: 0 nM: 2
969.302000000000020 588.802000000000020
902.591490000000020 536.591490000000020
f: 413 tv: 1 nM: 2
1232.041300000000100 592.722530000000010
1180.329800000000000 543.909549999999970
f: 414 tv: 0 nM: 2
971.678890000000020 584.866940000000000
904.274660000000040 532.989259999999940
f: 414 tv: 1 nM: 2
1233.721299999999900 589.870670000000020
1182.141400000000000 540.570680000000040
f: 415 tv: 0 nM: 2
973.873780000000010 580.126219999999990
905.928589999999990 529.186159999999970
f: 415 tv: 1 nM: 2
1235.876299999999900 586.019229999999990
1184.000000000000000 538.000000000000000
f: 416 tv: 0 nM: 2
976.869379999999980 575.702700000000050
908.354860000000030 525.391110000000030
f: 416 tv: 1 nM: 2
1237.887099999999900 581.655880000000020
1185.165000000000000 534.126219999999990
f: 417 tv: 0 nM: 2
980.065000000000050 569.914980000000010
910.758609999999980 521.344849999999950
f: 417 tv: 1 nM: 2
1240.483500000000000 577.141420000000040
1187.782999999999900 530.217040000000000
f: 418 tv: 0 nM: 2
983.669980000000010 564.289980000000010
913.388919999999980 516.898130000000040
f: 418 tv: 1 nM: 2
1243.714700000000000 572.332340000000040
1189.909500000000000 526.329770000000050
f: 419 tv: 0 nM: 2
987.958309999999980 558.974979999999960
916.638119999999960 512.019040000000020
f: 419 tv: 1 nM: 2
1246.490000000000000 567.429989999999980
1191.905500000000100 522.444460000000050
f: 420 tv: 0 nM: 2
991.455569999999970 552.894469999999960
919.868830000000000 507.868810000000000
f: 420 tv: 1 nM: 2
1249.901900000000100 561.781619999999980
1195.104700000000100 518.113770000000050
f: 421 tv: 0 nM: 2
995.942080000000030 546.954290000000010
923.361880000000040 502.419890000000010
f: 421 tv: 1 nM: 2
1253.054300000000000 556.945680000000040
1198.025300000000000 513.587099999999960
f: 422 tv: 0 nM: 2
999.997250000000010 540.079650000000020
926.062500000000000 497.229159999999980
f: 422 tv: 1 nM: 2
1257.072600000000000 550.895139999999970
1201.000000000000000 508.319279999999990
f: 423 tv: 0 nM: 2
1004.165600000000000 533.128109999999990
929.713200000000030 492.065980000000020
f: 423 tv: 1 nM: 2
1261.325599999999900 544.872499999999950
1204.478300000000000 504.130429999999990
f: 424 tv: 0 nM: 2
1009.651300000000000 526.960510000000000
933.522339999999990 487.033509999999980
f: 424 tv: 1 nM: 2
1264.959000000000100 539.152950000000030
1207.979700000000100 499.427730000000000
f: 425 tv: 0 nM: 2
1014.067100000000000 519.487790000000020
937.809939999999980 480.753390000000020
f: 425 tv: 1 nM: 2
1268.857700000000000 533.182500000000000
1211.205899999999900 494.904420000000020
f: 426 tv: 0 nM: 2
1018.468900000000000 512.310849999999960
941.767699999999990 475.484860000000030
f: 426 tv: 1 nM: 2
1273.054300000000000 527.054319999999960
1215.095600000000100 489.205870000000000
f: 427 tv: 0 nM: 2
1023.453400000000000 505.732849999999980
946.165889999999990 469.502410000000000
f: 427 tv: 1 nM: 2
1277.067600000000100 520.951109999999970
1219.026000000000100 484.220759999999980
f: 428 tv: 0 nM: 2
1028.784900000000100 498.247310000000030
950.060550000000030 464.276310000000020
f: 428 tv: 1 nM: 2
1281.000000000000000 515.000000000000000
1222.913299999999900 478.713320000000010
f: 429 tv: 0 nM: 2
1033.315800000000100 491.640350000000010
954.088560000000030 458.343750000000000
f: 429 tv: 1 nM: 2
1285.162700000000100 509.162690000000000
1226.851400000000000 474.851440000000030
f: 430 tv: 0 nM: 2
1038.266500000000000 483.733520000000000
958.440550000000030 453.340550000000010
f: 430 tv: 1 nM: 2
1290.065200000000000 502.775359999999980
1230.474400000000100 469.480770000000010
f: 431 tv: 0 nM: 2
1043.532099999999900 476.788450000000010
963.514649999999960 447.463410000000010
f: 431 tv: 1 nM: 2
1293.982299999999900 496.865230000000000
1234.947100000000100 465.052829999999970
f: 432 tv: 0 nM: 2
1048.837900000000000 469.266480000000000
967.857120000000010 441.180940000000020
f: 432 tv: 1 nM: 2
1298.802899999999900 490.139430000000000
1239.226400000000000 459.973540000000010
f: 433 tv: 0 nM: 2
1054.500000000000000 461.650939999999990
972.540889999999990 434.931820000000020
f: 433 tv: 1 nM: 2
1302.942299999999900 484.742309999999970
1242.881200000000000 455.006260000000000
f: 434 tv: 0 nM: 2
1058.975600000000000 454.736420000000010
977.571839999999950 430.020109999999990
f: 434 tv: 1 nM: 2
1307.584599999999900 478.672790000000020
1247.006599999999900 450.258179999999980
f: 435 tv: 0 nM: 2
1064.665800000000000 447.459229999999990
981.835079999999950 423.680420000000030
f: 435 tv: 1 nM: 2
1311.302600000000000 472.697360000000000
1250.808199999999900 445.622650000000020
f: 436 tv: 0 nM: 2
1069.409100000000100 439.883850000000000
986.000000000000000 418.254820000000000
f: 436 tv: 1 nM: 2
1316.256699999999900 466.229739999999990
1255.290600000000000 440.140629999999990
f: 437 tv: 0 nM: 2
1075.665600000000000 433.006129999999980
990.995120000000040 412.228150000000030
f: 437 tv: 1 nM: 2
1320.938500000000000 460.577879999999990
1259.596200000000000 435.358979999999970
f: 438 tv: 0 nM: 2
1079.764300000000000 425.181519999999980
995.798340000000050 406.237579999999980
f: 438 tv: 1 nM: 2
1324.817700000000100 453.470340000000020
1263.852300000000000 430.278410000000010
f: 439 tv: 0 nM: 2
1085.483400000000100 417.566219999999990
1000.190900000000100 400.051089999999990
f: 439 tv: 1 nM: 2
1329.211700000000100 447.127749999999990
1267.743500000000000 425.762819999999980
f: 440 tv: 0 nM: 2
1089.828400000000100 409.882540000000010
1004.844400000000000 395.202819999999970
f: 440 tv: 1 nM: 2
1333.145299999999900 440.773649999999980
1271.901699999999900 421.216770000000000
f: 441 tv: 0 nM: 2
1095.254200000000100 402.868870000000020
1009.846900000000000 388.382659999999990
f: 441 tv: 1 nM: 2
1337.917799999999900 435.217870000000000
1276.675999999999900 416.035219999999980
f: 442 tv: 0 nM: 2
1099.761099999999900 394.899990000000000
1014.154500000000000 383.205050000000030
f: 442 tv: 1 nM: 2
1342.724999999999900 429.303560000000000
1280.659400000000000 410.949279999999990
f: 443 tv: 0 nM: 2
1104.058000000000000 387.045750000000000
1017.979600000000000 377.750000000000000
f: 443 tv: 1 nM: 2
1346.794599999999900 423.209290000000010
1284.275000000000100 406.512510000000020
f: 444 tv: 0 nM: 2
1108.396199999999900 380.640960000000010
1022.761999999999900 371.810090000000000
f: 444 tv: 1 nM: 2
1350.157800000000000 418.201750000000000
1288.971700000000100 401.138309999999990
f: 445 tv: 0 nM: 2
1113.216400000000000 373.850739999999970
1026.807399999999900 365.981659999999980
f: 445 tv: 1 nM: 2
1353.866900000000000 412.596340000000000
1292.117400000000100 396.984919999999990
f: 446 tv: 0 nM: 2
1117.384200000000000 366.847379999999990
1030.384399999999900 361.465059999999990
f: 446 tv: 1 nM: 2
1358.320899999999900 406.050689999999970
1296.337800000000000 393.149020000000010
f: 447 tv: 0 nM: 2
1122.035400000000000 360.358580000000020
1035.155999999999900 355.880740000000000
f: 447 tv: 1 nM: 2
1362.495100000000100 402.387270000000000
1299.941000000000000 389.037260000000000
f: 448 tv: 0 nM: 2
1126.349999999999900 354.769040000000020
1039.433700000000000 351.305540000000010
f: 448 tv: 1 nM: 2
1366.096600000000100 396.278410000000010
1303.898899999999900 385.661189999999980
f: 449 tv: 0 nM: 2
1130.295699999999900 348.098570000000000
1043.913000000000000 346.685270000000000
f: 449 tv: 1 nM: 2
1369.261600000000000 392.653840000000000
1307.767700000000100 382.073519999999970
f: 450 tv: 0 nM: 2
1135.017100000000000 343.726499999999990
1047.919799999999900 342.169800000000010
f: 450 tv: 1 nM: 2
1373.165400000000100 388.555139999999990
1312.071400000000000 378.165410000000010
f: 451 tv: 0 nM: 2
1139.310300000000100 338.823269999999980
1052.038500000000100 338.551269999999990
f: 451 tv: 1 nM: 2
1377.006599999999900 384.264709999999980
1315.003099999999900 375.590059999999990
f: 452 tv: 0 nM: 2
1143.666600000000000 334.204770000000000
1056.624000000000000 334.973570000000000
f: 452 tv: 1 nM: 2
1380.871799999999900 380.353119999999990
1319.073699999999900 372.471160000000000
f: 453 tv: 0 nM: 2
1147.863599999999900 330.234440000000010
1060.707600000000000 331.406769999999990
f: 453 tv: 1 nM: 2
1384.434099999999900 378.065980000000020
1322.921599999999900 370.102420000000000
f: 454 tv: 0 nM: 2
1152.454700000000000 326.840550000000010
1064.639400000000000 329.192630000000010
f: 454 tv: 1 nM: 2
1388.560500000000000 375.716549999999980
1326.518300000000000 368.152440000000010
f: 455 tv: 0 nM: 2
1157.104200000000000 323.910640000000000
1068.887800000000000 326.840550000000010
f: 455 tv: 1 nM: 2
1391.768800000000100 373.975010000000000
1330.546599999999900 366.533320000000000
f: 456 tv: 0 nM: 2
1161.424800000000000 321.197139999999990
1073.378800000000000 324.890139999999970
f: 456 tv: 1 nM: 2
1394.795800000000100 371.942079999999980
1334.135000000000000 366.036499999999990
f: 457 tv: 0 nM: 2
1165.927700000000000 319.927669999999980
1078.070200000000100 323.086790000000010
f: 457 tv: 1 nM: 2
1398.683600000000100 370.202540000000000
1337.787600000000100 364.051089999999990
f: 458 tv: 0 nM: 2
1170.488400000000000 319.115389999999990
1082.167400000000000 322.646180000000020
f: 458 tv: 1 nM: 2
1402.575900000000000 370.000000000000000
1341.466699999999900 363.905550000000010
f: 459 tv: 0 nM: 2
1174.723000000000000 318.226620000000030
1086.874100000000000 321.651090000000010
f: 459 tv: 1 nM: 2
1405.277499999999900 369.854400000000000
1344.877900000000000 363.842260000000010
f: 460 tv: 0 nM: 2
1179.055499999999900 318.337310000000000
1090.910599999999900 321.381379999999980
f: 460 tv: 1 nM: 2
1408.795800000000100 369.942079999999980
1348.753099999999900 364.000000000000000
f: 461 tv: 0 nM: 2
1183.692100000000000 318.845030000000010
1095.094800000000100 322.335750000000020
f: 461 tv: 1 nM: 2
1412.705400000000100 371.431519999999980
1351.778299999999900 364.891750000000000
f: 462 tv: 0 nM: 2
1187.948599999999900 319.962769999999980
1099.484400000000100 322.972660000000020
f: 462 tv: 1 nM: 2
1414.839500000000000 372.000000000000000
1355.047499999999900 366.027919999999990
f: 463 tv: 0 nM: 2
1191.929799999999900 321.086790000000010
1103.133900000000000 323.381129999999980
f: 463 tv: 1 nM: 2
1418.665600000000000 373.907989999999980
1358.474999999999900 367.230560000000030
f: 464 tv: 0 nM: 2
1196.053699999999900 323.260310000000000
1107.156700000000000 325.197749999999980
f: 464 tv: 1 nM: 2
1420.839500000000000 376.000000000000000
1361.412700000000100 368.362430000000020
f: 465 tv: 0 nM: 2
1199.845499999999900 325.680270000000010
1111.028200000000000 326.956759999999970
f: 465 tv: 1 nM: 2
1424.096600000000100 378.380679999999980
1364.755900000000100 370.633730000000010
f: 466 tv: 0 nM: 2
1203.681599999999900 328.873929999999970
1115.029900000000000 329.339540000000000
f: 466 tv: 1 nM: 2
1426.581300000000100 381.049989999999980
1366.991199999999900 372.461760000000030
f: 467 tv: 0 nM: 2
1207.881699999999900 331.587069999999980
1118.744400000000000 331.699250000000010
f: 467 tv: 1 nM: 2
1429.086700000000100 384.260010000000020
1370.112100000000100 375.928159999999990
f: 468 tv: 0 nM: 2
1210.761400000000100 335.340910000000010
1121.867800000000000 334.661160000000000
f: 468 tv: 1 nM: 2
1431.134900000000000 387.825650000000000
1372.474099999999900 378.313229999999980
f: 469 tv: 0 nM: 2
1213.931800000000100 339.162660000000020
1125.018700000000100 338.070530000000020
f: 469 tv: 1 nM: 2
1434.333400000000000 390.958340000000020
1374.903700000000100 381.354030000000020
f: 470 tv: 0 nM: 2
1216.793100000000100 343.733700000000000
1127.924800000000000 341.464600000000020
f: 470 tv: 1 nM: 2
1436.159100000000100 394.808440000000020
1376.954199999999900 384.265260000000010
f: 471 tv: 0 nM: 2
1219.659300000000000 348.409269999999990
1130.888099999999900 345.055970000000000
f: 471 tv: 1 nM: 2
1438.012800000000000 398.448730000000010
1379.384399999999900 387.809140000000010
f: 472 tv: 0 nM: 2
1222.620100000000100 353.112210000000000
1133.170300000000000 348.923920000000010
f: 472 tv: 1 nM: 2
1439.253700000000000 402.915439999999990
1380.914100000000000 391.561339999999970
f: 473 tv: 0 nM: 2
1224.864499999999900 358.616420000000010
1135.542400000000000 353.053830000000000
f: 473 tv: 1 nM: 2
1441.045800000000100 406.790070000000010
1382.896900000000000 394.378109999999990
f: 474 tv: 0 nM: 2
1226.797700000000100 363.862610000000020
1137.120500000000000 357.361330000000010
f: 474 tv: 1 nM: 2
1442.794100000000100 411.095579999999980
1384.745400000000000 398.312900000000010
f: 475 tv: 0 nM: 2
1228.860700000000000 369.238560000000010
1138.780999999999900 361.436039999999990
f: 475 tv: 1 nM: 2
1443.577399999999900 415.976200000000010
1386.047600000000100 402.613099999999970
f: 476 tv: 0 nM: 2
1229.320300000000100 374.632810000000010
1140.730700000000100 366.072659999999980
f: 476 tv: 1 nM: 2
1444.842799999999900 420.449680000000000
1386.896900000000000 406.378109999999990
f: 477 tv: 0 nM: 2
1230.838700000000000 380.778230000000010
1141.361100000000100 371.000000000000000
f: 477 tv: 1 nM: 2
1445.628200000000100 425.891020000000030
1388.144200000000000 410.708829999999980
f: 478 tv: 0 nM: 2
1231.291500000000000 385.880310000000010
1142.549600000000100 375.790959999999980
f: 478 tv: 1 nM: 2
1446.705400000000100 430.568480000000020
1389.000000000000000 414.538970000000010
f: 479 tv: 0 nM: 2
1232.024500000000000 392.090579999999990
1143.093499999999900 380.891230000000010
f: 479 tv: 1 nM: 2
1446.942299999999900 435.257690000000030
1390.113300000000000 419.179989999999980
f: 480 tv: 0 nM: 2
1232.561300000000100 398.954070000000000
1143.260399999999900 385.946289999999980
f: 480 tv: 1 nM: 2
1447.750000000000000 441.092100000000020
1390.137700000000000 423.901670000000020
f: 481 tv: 0 nM: 2
1232.631100000000100 406.135249999999980
1143.227699999999900 390.873139999999980
f: 481 tv: 1 nM: 2
1448.528800000000000 445.553949999999990
1390.398100000000100 427.319090000000020
f: 482 tv: 0 nM: 2
1232.639899999999900 411.769529999999970
1143.265699999999900 395.809050000000010
f: 482 tv: 1 nM: 2
1448.689500000000000 451.000000000000000
1390.882200000000000 432.152859999999980
f: 483 tv: 0 nM: 2
1231.234600000000000 418.287289999999980
1143.086800000000000 401.805790000000000
f: 483 tv: 1 nM: 2
1448.888500000000000 456.152040000000000
1390.926300000000100 436.278840000000000
f: 484 tv: 0 nM: 2
1230.988499999999900 425.175110000000020
1142.583400000000000 406.865079999999980
f: 484 tv: 1 nM: 2
1448.831100000000100 460.827580000000010
1391.107800000000000 440.934630000000030
f: 485 tv: 0 nM: 2
1230.456500000000000 431.578250000000030
1141.036300000000000 412.500000000000000
f: 485 tv: 1 nM: 2
1448.246300000000000 467.043490000000020
1390.954199999999900 445.734739999999990
f: 486 tv: 0 nM: 2
1228.672600000000100 438.141599999999980
1140.740000000000000 418.000000000000000
f: 486 tv: 1 nM: 2
1447.971399999999900 472.321440000000000
1390.939900000000100 450.113339999999990
f: 487 tv: 0 nM: 2
1227.270900000000000 445.158320000000000
1139.316300000000000 423.606839999999980
f: 487 tv: 1 nM: 2
1447.032200000000100 477.508060000000000
1390.202399999999900 454.815490000000010
f: 488 tv: 0 nM: 2
1225.433399999999900 451.612489999999980
1138.460900000000000 428.832029999999970
f: 488 tv: 1 nM: 2
1446.326900000000000 482.641020000000030
1388.943000000000000 459.677219999999980
f: 489 tv: 0 nM: 2
1223.979100000000000 458.258330000000000
1136.514400000000000 433.828520000000030
f: 489 tv: 1 nM: 2
1445.194099999999900 488.259860000000000
1388.408799999999900 464.197049999999990
f: 490 tv: 0 nM: 2
1222.348300000000100 465.450870000000010
1134.554900000000100 439.510159999999980
f: 490 tv: 1 nM: 2
1443.989000000000000 493.533079999999980
1386.977500000000000 468.471160000000000
f: 491 tv: 0 nM: 2
1219.466600000000000 471.837069999999980
1132.857999999999900 445.600829999999970
f: 491 tv: 1 nM: 2
1443.040999999999900 499.152989999999990
1386.250000000000000 472.546510000000010
f: 492 tv: 0 nM: 2
1217.179400000000000 478.017090000000000
1130.491900000000000 450.915309999999980
f: 492 tv: 1 nM: 2
1441.585399999999900 504.338619999999990
1385.000000000000000 477.107149999999990
f: 493 tv: 0 nM: 2
1214.866000000000000 484.970000000000030
1127.957400000000000 455.955319999999970
f: 493 tv: 1 nM: 2
1440.106199999999900 509.784240000000010
1384.098900000000000 482.116269999999990
f: 494 tv: 0 nM: 2
1212.223500000000100 491.766820000000000
1125.214600000000000 461.214569999999980
f: 494 tv: 1 nM: 2
1438.710900000000000 515.117190000000050
1382.371900000000100 486.463410000000010
f: 495 tv: 0 nM: 2
1209.195400000000100 497.756710000000000
1122.860700000000000 466.860689999999980
f: 495 tv: 1 nM: 2
1436.385299999999900 520.314700000000020
1380.540199999999900 490.503080000000010
f: 496 tv: 0 nM: 2
1205.220900000000000 504.176330000000010
1119.965200000000100 472.552190000000000
f: 496 tv: 1 nM: 2
1435.095600000000100 525.205870000000000
1378.917099999999900 494.358000000000000
f: 497 tv: 0 nM: 2
1202.279399999999900 511.032739999999990
1116.735200000000100 477.309259999999990
f: 497 tv: 1 nM: 2
1432.837299999999900 531.162720000000040
1376.579999999999900 499.702850000000010
f: 498 tv: 0 nM: 2
1198.429799999999900 517.153500000000010
1113.417600000000000 482.852480000000010
f: 498 tv: 1 nM: 2
1430.058000000000000 535.500000000000000
1375.000000000000000 503.790129999999980
f: 499 tv: 0 nM: 2
1194.623499999999900 523.239010000000010
1110.351600000000000 487.664060000000010
f: 499 tv: 1 nM: 2
1427.595700000000100 541.038999999999990
1372.939100000000100 507.830139999999970
f: 500 tv: 0 nM: 2
1190.782800000000000 529.910089999999970
1106.857199999999900 492.769839999999990
f: 500 tv: 1 nM: 2
1425.057700000000100 545.257690000000030
1370.092400000000000 512.190249999999990
f: 501 tv: 0 nM: 2
1185.935099999999900 536.085019999999990
1103.047499999999900 497.435940000000020
f: 501 tv: 1 nM: 2
1422.113300000000000 551.059999999999950
1367.214700000000000 516.253169999999950
f: 502 tv: 0 nM: 2
1181.006500000000000 542.107300000000010
1098.939900000000100 502.707370000000030
f: 502 tv: 1 nM: 2
1419.095600000000100 555.205870000000000
1364.255699999999900 520.255739999999950
f: 503 tv: 0 nM: 2
1176.664800000000000 548.356869999999960
1095.086800000000000 507.133969999999980
f: 503 tv: 1 nM: 2
1415.956899999999900 560.497129999999970
1361.893700000000100 524.255739999999950
f: 504 tv: 0 nM: 2
1171.887199999999900 553.860599999999980
1090.177500000000000 512.644900000000010
f: 504 tv: 1 nM: 2
1412.945700000000000 564.945680000000040
1358.448900000000100 528.000000000000000
f: 505 tv: 0 nM: 2
1166.753899999999900 559.407720000000040
1085.544300000000000 517.161320000000050
f: 505 tv: 1 nM: 2
1408.960200000000000 569.902649999999990
1355.511099999999900 531.950010000000020
f: 506 tv: 0 nM: 2
1162.212399999999900 564.974240000000010
1081.198000000000100 521.166020000000000
f: 506 tv: 1 nM: 2
1405.241500000000100 574.258479999999960
1352.083400000000000 535.521610000000010
f: 507 tv: 0 nM: 2
1155.617600000000000 570.831180000000020
1076.860600000000000 525.139339999999950
f: 507 tv: 1 nM: 2
1401.226899999999900 578.667789999999970
1348.472900000000000 538.756039999999980
f: 508 tv: 0 nM: 2
1150.111300000000000 575.968510000000040
1071.130500000000000 529.679200000000040
f: 508 tv: 1 nM: 2
1397.148600000000000 583.148559999999970
1345.052100000000100 542.404909999999970
f: 509 tv: 0 nM: 2
1144.781300000000100 580.209110000000010
1066.106000000000000 534.254209999999940
f: 509 tv: 1 nM: 2
1393.315800000000100 586.966189999999980
1341.654500000000100 545.823060000000050
f: 510 tv: 0 nM: 2
1139.086200000000000 585.229000000000040
1061.254300000000100 538.228640000000040
f: 510 tv: 1 nM: 2
1389.410400000000000 590.447750000000040
1337.159300000000000 549.118529999999960
f: 511 tv: 0 nM: 2
1133.014500000000000 590.060430000000000
1055.898600000000000 541.733520000000000
f: 511 tv: 1 nM: 2
1385.260100000000000 594.152040000000060
1332.398899999999900 552.398929999999950
f: 512 tv: 0 nM: 2
1126.142800000000100 594.695249999999990
1050.493899999999900 545.406860000000050
f: 512 tv: 1 nM: 2
1380.989000000000000 597.790470000000030
1328.598300000000100 555.901669999999970
f: 513 tv: 0 nM: 2
1120.445300000000100 598.977719999999980
1044.468499999999900 548.972719999999980
f: 513 tv: 1 nM: 2
1376.000000000000000 601.393310000000040
1324.352200000000000 558.352170000000000
f: 514 tv: 0 nM: 2
1113.860700000000000 602.452030000000040
1038.098600000000000 551.673220000000010
f: 514 tv: 1 nM: 2
1371.000000000000000 604.636349999999990
1319.994600000000000 560.876340000000030
f: 515 tv: 0 nM: 2
1108.121900000000100 606.679750000000010
1032.770000000000000 554.857970000000020
f: 515 tv: 1 nM: 2
1366.314900000000100 608.314939999999980
1315.806800000000100 563.767029999999980
f: 516 tv: 0 nM: 2
1100.291099999999900 609.315550000000030
1026.795800000000100 557.227110000000040
f: 516 tv: 1 nM: 2
1361.240200000000000 610.486999999999970
1310.558100000000000 565.970950000000020
f: 517 tv: 0 nM: 2
1094.314200000000000 613.000000000000000
1020.693500000000000 560.510859999999980
f: 517 tv: 1 nM: 2
1356.052400000000000 614.337220000000000
1306.000000000000000 568.244569999999950
f: 518 tv: 0 nM: 2
1088.130900000000100 615.491580000000000
1014.100500000000000 562.890629999999990
f: 518 tv: 1 nM: 2
1351.635500000000100 616.611449999999990
1301.290600000000000 570.168580000000020
f: 519 tv: 0 nM: 2
1081.204600000000000 619.064030000000000
1008.542400000000000 564.838989999999970
f: 519 tv: 1 nM: 2
1345.571999999999900 618.905269999999970
1296.266500000000000 572.266480000000000
f: 520 tv: 0 nM: 2
1074.297399999999900 621.137939999999960
1002.278299999999900 567.052190000000000
f: 520 tv: 1 nM: 2
1341.095600000000100 621.205870000000000
1290.982700000000000 574.043329999999970
f: 521 tv: 0 nM: 2
1067.542200000000100 623.898739999999980
995.932009999999990 568.916020000000000
f: 521 tv: 1 nM: 2
1335.253700000000000 623.210140000000020
1286.212399999999900 575.948909999999960
f: 522 tv: 0 nM: 2
1061.260000000000000 625.760009999999970
989.944460000000050 571.089720000000060
f: 522 tv: 1 nM: 2
1330.939900000000100 625.886660000000010
1280.970600000000100 577.431400000000050
f: 523 tv: 0 nM: 2
1053.885299999999900 627.160160000000020
983.461909999999990 572.352359999999980
f: 523 tv: 1 nM: 2
1325.381000000000100 626.697270000000000
1276.168500000000000 578.540100000000050
f: 524 tv: 0 nM: 2
1047.557600000000100 629.006899999999970
976.126589999999960 574.086490000000030
f: 524 tv: 1 nM: 2
1320.176999999999900 628.345519999999960
1270.890300000000000 579.956599999999980
f: 525 tv: 0 nM: 2
1041.083400000000000 630.781740000000010
970.070249999999990 575.086789999999950
f: 525 tv: 1 nM: 2
1315.600700000000000 629.717530000000010
1265.357199999999900 580.486999999999970
f: 526 tv: 0 nM: 2
1033.831899999999900 631.969849999999950
964.141600000000040 576.544250000000030
f: 526 tv: 1 nM: 2
1310.030500000000100 630.695129999999950
1260.160800000000100 581.318850000000000
f: 527 tv: 0 nM: 2
1027.284699999999900 633.150449999999980
957.829889999999980 576.948120000000020
f: 527 tv: 1 nM: 2
1304.469100000000000 632.176939999999950
1255.787600000000100 581.948909999999960
f: 528 tv: 0 nM: 2
1020.047700000000000 633.406799999999980
951.510130000000000 577.189030000000000
f: 528 tv: 1 nM: 2
1299.732500000000100 632.598820000000050
1250.266500000000000 582.431330000000000
f: 529 tv: 0 nM: 2
1014.017400000000000 634.834780000000020
945.032040000000050 578.438419999999950
f: 529 tv: 1 nM: 2
1294.288500000000100 634.079650000000020
1245.526900000000100 583.016110000000030
f: 530 tv: 0 nM: 2
1006.868500000000000 635.225100000000000
939.000000000000000 578.674989999999980
f: 530 tv: 1 nM: 2
1289.105700000000100 634.362179999999970
1239.604599999999900 584.127929999999990
