# Supplementary material for: Action Sport Cameras as an Instrument to Perform a 3D Underwater Motion Analysis
Source: PLoS One. 2016 Aug 11;11(8):e0160490. doi: 10.1371/journal.pone.0160490 (PMC4981397; doi:10.1371/journal.pone.0160490)
Supplement: S1 Supporting Information — S1.1_Calibration Quality > S1.1.1_Underwater > S1.1.1.1_Highres > S1.1.1.1.1_Calibration > File A. This is the BUNDLE_CameraParameters. This is the camera calibration parameters. File B. This is the Triad. This is the 2D coordinates of the waterproof orthogonal triad structure carrying nine spherical black markers. File C. This is the WandCalibration. This is the 2D coordinates of the wand structure carrying one spherical black marker. S1.1.1.1.2_Accuracy > File D. This is the Trial_1. This is the 2D coordinates of the first rigid bar test acquisition, carrying two markers at known distance. File E. This is the Trial_2. This is the 2D coordinates of the second rigid bar test acquisition, carrying two markers at known distance. File F. This is the Trial_3. This is the 2D coordinates of the third rigid bar test acquisition, carrying two markers at known distance. File G. This is the Trial_4. This is the 2D coordinates of the fourth rigid bar test acquisition, carrying two markers at known distance. File H. This is the Trial_5. This is the 2D coordinates of the fifth rigid bar test acquisition, carrying two markers at known distance. File I. This is the MotionSequence3D_Trial_1. This is the 3D coordinates of the first rigid bar test acquisition. File J. This is the MotionSequence3D_Trial_2. This is the 3D coordinates of the second rigid bar test acquisition. File K. This is the MotionSequence3D_Trial_3. This is the 3D coordinates of the third rigid bar test acquisition. File L. This is the MotionSequence3D_Trial_4. This is the 3D coordinates of the fourth rigid bar test acquisition. File M. This is the MotionSequence3D_Trial_5. This is the 3D coordinates of the fifth rigid bar test acquisition. S1.1.1.2_Lowres > S1.1.1.2.1_Calibration > File N. This is the BUNDLE_CameraParameters. This is the camera calibration parameters. File O. This is the Triad. This is the 2D coordinates of the waterproof orthogonal triad structure carrying nine spherical black markers. File P. Th [file pone.0160490.s001.zip › S1_SupportingInformation/S1.1_Calibration_Quality/S1.1.2_Land/S1.1.2.1_Highres/S1.1.2.1.2_Accuracy/File AE.txt]

   1.0000000e+00   2.3909998e+02  -6.1605678e+02   6.8127288e+02
   2.0000000e+00   2.5285734e+02  -3.9935786e+02   5.6527816e+02
   2.0000000e+00   2.3687505e+02  -6.1902853e+02   6.8006088e+02
   3.0000000e+00   2.5124015e+02  -4.0082402e+02   5.6359992e+02
   3.0000000e+00   2.3249965e+02  -6.2004438e+02   6.7941874e+02
   4.0000000e+00   2.4969755e+02  -4.0139749e+02   5.6314747e+02
   4.0000000e+00   2.2914627e+02  -6.2081830e+02   6.7886235e+02
   5.0000000e+00   2.4990186e+02  -4.0153656e+02   5.6364000e+02
   5.0000000e+00   2.2635019e+02  -6.2133677e+02   6.7849677e+02
   6.0000000e+00   2.4753337e+02  -4.0214493e+02   5.6372392e+02
   6.0000000e+00   2.2204850e+02  -6.2232582e+02   6.7887881e+02
   7.0000000e+00   2.4541394e+02  -4.0285005e+02   5.6521768e+02
   7.0000000e+00   2.2088763e+02  -6.2213794e+02   6.7968166e+02
   8.0000000e+00   2.4560572e+02  -4.0281136e+02   5.6738077e+02
   8.0000000e+00   2.1700406e+02  -6.2189228e+02   6.8156806e+02
   9.0000000e+00   2.4320217e+02  -4.0213913e+02   5.6829517e+02
   9.0000000e+00   2.1272043e+02  -6.2143477e+02   6.8309597e+02
   1.0000000e+01   2.4063804e+02  -4.0152782e+02   5.6831184e+02
   1.0000000e+01   2.1252498e+02  -6.2016617e+02   6.8352151e+02
   1.1000000e+01   2.3828158e+02  -3.9987310e+02   5.6887322e+02
   1.1000000e+01   2.0780610e+02  -6.1885431e+02   6.8462840e+02
   1.2000000e+01   2.3709741e+02  -3.9915103e+02   5.6899531e+02
   1.2000000e+01   2.0470782e+02  -6.1780526e+02   6.8538421e+02
   1.3000000e+01   2.3040194e+02  -3.9762023e+02   5.6796721e+02
   1.3000000e+01   2.0126824e+02  -6.1512932e+02   6.8520141e+02
   1.4000000e+01   2.2980870e+02  -3.9665130e+02   5.6726095e+02
   1.4000000e+01   1.9609545e+02  -6.1362707e+02   6.8558943e+02
   1.5000000e+01   2.2362620e+02  -3.9466585e+02   5.6626134e+02
   1.5000000e+01   1.9358278e+02  -6.1139956e+02   6.8544703e+02
   1.6000000e+01   2.1897835e+02  -3.9370215e+02   5.6572549e+02
   1.6000000e+01   1.9120425e+02  -6.0929199e+02   6.8577403e+02
   1.7000000e+01   2.1447227e+02  -3.9243752e+02   5.6531773e+02
   1.7000000e+01   1.8516839e+02  -6.0856199e+02   6.8607599e+02
   1.8000000e+01   2.0626434e+02  -3.9195986e+02   5.6601288e+02
   1.8000000e+01   1.8140687e+02  -6.0785374e+02   6.8659587e+02
   1.9000000e+01   2.0263036e+02  -3.9193498e+02   5.6775472e+02
   1.9000000e+01   1.7569351e+02  -6.0734925e+02   6.8740686e+02
   2.0000000e+01   1.9632992e+02  -3.9105132e+02   5.6911217e+02
   2.0000000e+01   1.7358712e+02  -6.0758568e+02   6.8978547e+02
   2.1000000e+01   1.9060164e+02  -3.9039528e+02   5.7256754e+02
   2.1000000e+01   1.6540320e+02  -6.0703227e+02   6.9127472e+02
   2.2000000e+01   1.8302720e+02  -3.8935785e+02   5.7620726e+02
   2.2000000e+01   1.6252713e+02  -6.0705768e+02   6.9464124e+02
   2.3000000e+01   1.7655894e+02  -3.8876006e+02   5.7967564e+02
   2.3000000e+01   1.5339051e+02  -6.0618940e+02   6.9782999e+02
   2.4000000e+01   1.6985407e+02  -3.8778474e+02   5.8366739e+02
   2.4000000e+01   1.5129609e+02  -6.0571062e+02   7.0131161e+02
   2.5000000e+01   1.6145690e+02  -3.8602372e+02   5.8902170e+02
   2.5000000e+01   1.4283099e+02  -6.0482943e+02   7.0417762e+02
   2.6000000e+01   1.5271221e+02  -3.8439838e+02   5.9528471e+02
   2.6000000e+01   1.3890004e+02  -6.0455740e+02   7.0907782e+02
   2.7000000e+01   1.4656216e+02  -3.8285458e+02   6.0077748e+02
   2.7000000e+01   1.3160931e+02  -6.0349696e+02   7.1382556e+02
   2.8000000e+01   1.3833530e+02  -3.7974214e+02   6.0722176e+02
   2.8000000e+01   1.2568264e+02  -6.0282687e+02   7.1858976e+02
   2.9000000e+01   1.3130284e+02  -3.7637229e+02   6.1552939e+02
   2.9000000e+01   1.2078642e+02  -6.0005990e+02   7.2432274e+02
   3.0000000e+01   1.2488512e+02  -3.7201942e+02   6.2242782e+02
   3.0000000e+01   1.1484100e+02  -5.9756670e+02   7.2969707e+02
   3.1000000e+01   1.1720457e+02  -3.6868966e+02   6.3186703e+02
   3.1000000e+01   1.0757104e+02  -5.9496672e+02   7.3613733e+02
   3.2000000e+01   1.1149280e+02  -3.6434792e+02   6.4050583e+02
   3.2000000e+01   1.0548026e+02  -5.9112752e+02   7.4249178e+02
   3.3000000e+01   1.0678705e+02  -3.5983085e+02   6.5043006e+02
   3.3000000e+01   1.0435972e+02  -5.8715929e+02   7.5083308e+02
   3.4000000e+01   1.0031268e+02  -3.5500610e+02   6.6127316e+02
   3.4000000e+01   9.5409113e+01  -5.8429742e+02   7.5803271e+02
   3.5000000e+01   9.5862130e+01  -3.4933082e+02   6.7311213e+02
   3.5000000e+01   9.2965490e+01  -5.7937918e+02   7.6756693e+02
   3.6000000e+01   9.1380815e+01  -3.4335249e+02   6.8530079e+02
   3.6000000e+01   9.0509303e+01  -5.7399873e+02   7.7847867e+02
   3.7000000e+01   8.8559611e+01  -3.3549177e+02   6.9882913e+02
   3.7000000e+01   8.5657601e+01  -5.6865173e+02   7.8810159e+02
   3.8000000e+01   8.5103675e+01  -3.2883915e+02   7.1307519e+02
   3.8000000e+01   8.3920075e+01  -5.6248807e+02   8.0016932e+02
   3.9000000e+01   8.2039433e+01  -3.1934788e+02   7.2882644e+02
   3.9000000e+01   8.2868071e+01  -5.5373812e+02   8.1140266e+02
   4.0000000e+01   7.9641694e+01  -3.1198860e+02   7.4509647e+02
   4.0000000e+01   7.9997574e+01  -5.4732459e+02   8.2440832e+02
   4.1000000e+01   8.0104758e+01  -3.0270059e+02   7.6204490e+02
   4.1000000e+01   7.9532026e+01  -5.3991121e+02   8.3796858e+02
   4.2000000e+01   7.7647821e+01  -2.9229331e+02   7.8076467e+02
   4.2000000e+01   7.6021897e+01  -5.3215450e+02   8.5109359e+02
   4.3000000e+01   7.5569465e+01  -2.8273008e+02   7.9957724e+02
   4.3000000e+01   7.7370288e+01  -5.2281314e+02   8.6538180e+02
   4.4000000e+01   7.6734793e+01  -2.7445480e+02   8.1772713e+02
   4.4000000e+01   7.4803020e+01  -5.1486327e+02   8.8126781e+02
   4.5000000e+01   7.3559245e+01  -2.6446084e+02   8.3655197e+02
   4.5000000e+01   7.3710361e+01  -5.0523245e+02   8.9495216e+02
   4.6000000e+01   6.9724512e+01  -2.5456603e+02   8.5511146e+02
   4.6000000e+01   7.5381586e+01  -4.9548827e+02   9.0925395e+02
   4.7000000e+01   7.2519705e+01  -2.4385504e+02   8.7327656e+02
   4.7000000e+01   7.3308376e+01  -4.8617668e+02   9.2444778e+02
   4.8000000e+01   7.1377903e+01  -2.3308187e+02   8.9130640e+02
   4.8000000e+01   7.2353291e+01  -4.7683341e+02   9.3905213e+02
   4.9000000e+01   7.2695124e+01  -2.2204817e+02   9.0752348e+02
   4.9000000e+01   7.4288846e+01  -4.6628253e+02   9.5255877e+02
   5.0000000e+01   7.1132050e+01  -2.1191385e+02   9.2513589e+02
   5.0000000e+01   7.4903203e+01  -4.5674444e+02   9.6510656e+02
   5.1000000e+01   7.3672055e+01  -2.0160945e+02   9.3974889e+02
   5.1000000e+01   7.1864155e+01  -4.4661798e+02   9.7943565e+02
   5.2000000e+01   7.4670630e+01  -1.9005091e+02   9.5491070e+02
   5.2000000e+01   7.3725437e+01  -4.3680250e+02   9.9163395e+02
   5.3000000e+01   7.4181651e+01  -1.7955318e+02   9.6855785e+02
   5.3000000e+01   7.5722968e+01  -4.2686698e+02   1.0032792e+03
   5.4000000e+01   7.2340481e+01  -1.7004783e+02   9.8110768e+02
   5.4000000e+01   7.7941836e+01  -4.1462006e+02   1.0142596e+03
   5.5000000e+01   7.3449509e+01  -1.5916044e+02   9.9330406e+02
   5.5000000e+01   7.8788455e+01  -4.0478825e+02   1.0247347e+03
   5.6000000e+01   7.3734193e+01  -1.4764798e+02   1.0044346e+03
   5.6000000e+01   7.9949112e+01  -3.9330428e+02   1.0330827e+03
   5.7000000e+01   7.3228080e+01  -1.3520856e+02   1.0128831e+03
   5.7000000e+01   7.4714523e+01  -3.8266427e+02   1.0421589e+03
   5.8000000e+01   7.1850188e+01  -1.2355816e+02   1.0217692e+03
   5.8000000e+01   7.5759120e+01  -3.7059936e+02   1.0501536e+03
   5.9000000e+01   7.2996218e+01  -1.1112764e+02   1.0294239e+03
   5.9000000e+01   8.0203549e+01  -3.5846456e+02   1.0569102e+03
   6.0000000e+01   7.3633700e+01  -9.8309863e+01   1.0365863e+03
   6.0000000e+01   7.8688303e+01  -3.4636509e+02   1.0623567e+03
   6.1000000e+01   6.9402482e+01  -8.4659493e+01   1.0428084e+03
   6.1000000e+01   7.8872114e+01  -3.3278594e+02   1.0682730e+03
   6.2000000e+01   7.2595464e+01  -7.2062604e+01   1.0477478e+03
   6.2000000e+01   8.2236049e+01  -3.1835220e+02   1.0737505e+03
   6.3000000e+01   7.3379169e+01  -5.7934809e+01   1.0518896e+03
   6.3000000e+01   7.9230696e+01  -3.0602388e+02   1.0778868e+03
   6.4000000e+01   7.1180111e+01  -4.5090969e+01   1.0558627e+03
   6.4000000e+01   7.9687920e+01  -2.9130090e+02   1.0805925e+03
   6.5000000e+01   6.6833207e+01  -3.1878876e+01   1.0585358e+03
   6.5000000e+01   7.9991125e+01  -2.7766959e+02   1.0829693e+03
   6.6000000e+01   7.1584314e+01  -1.7900154e+01   1.0606947e+03
   6.6000000e+01   8.1641529e+01  -2.6532163e+02   1.0860761e+03
   6.7000000e+01   6.6941505e+01  -4.0865960e+00   1.0627566e+03
   6.7000000e+01   8.1099023e+01  -2.5009020e+02   1.0862520e+03
   6.8000000e+01   6.5825175e+01   9.1910450e+00   1.0638124e+03
   6.8000000e+01   7.9171463e+01  -2.3789405e+02   1.0889703e+03
   6.9000000e+01   6.7427101e+01   2.4925058e+01   1.0644215e+03
   6.9000000e+01   8.0349802e+01  -2.2339242e+02   1.0896470e+03
   7.0000000e+01   6.7657577e+01   3.7669864e+01   1.0653872e+03
   7.0000000e+01   8.1942885e+01  -2.0812897e+02   1.0905001e+03
   7.1000000e+01   6.8417799e+01   5.3936301e+01   1.0658982e+03
   7.1000000e+01   8.2482337e+01  -1.9452244e+02   1.0916189e+03
   7.2000000e+01   6.9306607e+01   6.6588437e+01   1.0673993e+03
   7.2000000e+01   8.5312169e+01  -1.7880674e+02   1.0919250e+03
   7.3000000e+01   7.0988087e+01   8.3111046e+01   1.0680796e+03
   7.3000000e+01   8.6844861e+01  -1.6439957e+02   1.0913890e+03
   7.4000000e+01   6.6790040e+01   9.7919329e+01   1.0679173e+03
   7.4000000e+01   8.7026579e+01  -1.4831861e+02   1.0918421e+03
   7.5000000e+01   7.1757050e+01   1.1219110e+02   1.0674878e+03
   7.5000000e+01   8.7767614e+01  -1.3364012e+02   1.0912644e+03
   7.6000000e+01   7.5864299e+01   1.2707251e+02   1.0663944e+03
   7.6000000e+01   8.9469505e+01  -1.2010949e+02   1.0892109e+03
   7.7000000e+01   7.5900781e+01   1.4089564e+02   1.0649475e+03
   7.7000000e+01   9.3193715e+01  -1.0550701e+02   1.0880162e+03
   7.8000000e+01   7.7666288e+01   1.5534956e+02   1.0606927e+03
   7.8000000e+01   9.2942763e+01  -9.1418849e+01   1.0852458e+03
   7.9000000e+01   8.2417876e+01   1.6911559e+02   1.0571342e+03
   7.9000000e+01   9.7097063e+01  -7.8107615e+01   1.0811465e+03
   8.0000000e+01   8.5614886e+01   1.8131127e+02   1.0536726e+03
   8.0000000e+01   9.6936247e+01  -6.5828267e+01   1.0786105e+03
   8.1000000e+01   8.5435501e+01   1.9303141e+02   1.0466421e+03
   8.1000000e+01   9.9884775e+01  -5.2489793e+01   1.0732674e+03
   8.2000000e+01   8.7606006e+01   2.0524367e+02   1.0405650e+03
   8.2000000e+01   1.0307526e+02  -4.3486326e+01   1.0688044e+03
   8.3000000e+01   9.2557847e+01   2.1438633e+02   1.0336936e+03
   8.3000000e+01   1.0234627e+02  -3.1895217e+01   1.0637579e+03
   8.4000000e+01   9.0725434e+01   2.2472972e+02   1.0261992e+03
   8.4000000e+01   1.0675705e+02  -2.1540387e+01   1.0554276e+03
   8.5000000e+01   9.3767086e+01   2.3260742e+02   1.0164723e+03
   8.5000000e+01   1.0669064e+02  -1.1956017e+01   1.0488587e+03
   8.6000000e+01   9.1806068e+01   2.4171317e+02   1.0085500e+03
   8.6000000e+01   1.0843373e+02  -4.6369690e+00   1.0419745e+03
   8.7000000e+01   9.3939344e+01   2.4874402e+02   9.9827718e+02
   8.7000000e+01   1.0945368e+02   3.2141020e+00   1.0339544e+03
   8.8000000e+01   9.3966059e+01   2.5561585e+02   9.8840757e+02
   8.8000000e+01   1.0978101e+02   1.1302445e+01   1.0262995e+03
   8.9000000e+01   9.2075140e+01   2.6292368e+02   9.7779091e+02
   8.9000000e+01   1.1058710e+02   1.7419150e+01   1.0173087e+03
   9.0000000e+01   9.4593274e+01   2.6755582e+02   9.6570142e+02
   9.0000000e+01   1.1106102e+02   2.3618764e+01   1.0085991e+03
   9.1000000e+01   9.3653513e+01   2.7230930e+02   9.5388350e+02
   9.1000000e+01   1.1270771e+02   2.9031937e+01   9.9964323e+02
   9.2000000e+01   9.2774926e+01   2.7806268e+02   9.4276449e+02
   9.2000000e+01   1.0867333e+02   3.4624142e+01   9.8897293e+02
   9.3000000e+01   9.1409817e+01   2.8247355e+02   9.2851473e+02
   9.3000000e+01   1.0956261e+02   4.0197501e+01   9.7924540e+02
   9.4000000e+01   9.0379215e+01   2.8648606e+02   9.1662387e+02
   9.4000000e+01   1.1021308e+02   4.4478174e+01   9.6844340e+02
   9.5000000e+01   8.7463679e+01   2.8992771e+02   9.0225707e+02
   9.5000000e+01   1.1261929e+02   4.9040951e+01   9.5900948e+02
   9.6000000e+01   8.7720208e+01   2.9403974e+02   8.8926236e+02
   9.6000000e+01   1.0853599e+02   5.2772764e+01   9.4741777e+02
   9.7000000e+01   8.9360887e+01   2.9612796e+02   8.7435091e+02
   9.7000000e+01   1.0867225e+02   5.5437664e+01   9.3565120e+02
   9.8000000e+01   8.4435436e+01   2.9851008e+02   8.6029368e+02
   9.8000000e+01   1.0950770e+02   5.8878713e+01   9.2365511e+02
   9.9000000e+01   8.6690933e+01   2.9959059e+02   8.4483998e+02
   9.9000000e+01   1.0776327e+02   6.0984759e+01   9.1124875e+02
   1.0000000e+02   8.7565410e+01   2.9957452e+02   8.2728064e+02
   1.0000000e+02   1.0866841e+02   6.3223206e+01   8.9859222e+02
   1.0100000e+02   8.5039145e+01   2.9846104e+02   8.1056551e+02
   1.0100000e+02   1.0794875e+02   6.2444590e+01   8.8547200e+02
   1.0200000e+02   8.3357653e+01   2.9792109e+02   7.9444831e+02
   1.0200000e+02   1.1063487e+02   6.2833401e+01   8.7179574e+02
   1.0300000e+02   8.3766561e+01   2.9607462e+02   7.7628483e+02
   1.0300000e+02   1.0971568e+02   6.1795423e+01   8.5637523e+02
   1.0400000e+02   8.5613024e+01   2.9213190e+02   7.5884276e+02
   1.0400000e+02   1.0807826e+02   6.0064356e+01   8.4248378e+02
   1.0500000e+02   8.4513693e+01   2.8788692e+02   7.3790137e+02
   1.0500000e+02   1.0819379e+02   5.7177297e+01   8.2681457e+02
   1.0600000e+02   8.4334474e+01   2.8301020e+02   7.1877405e+02
   1.0600000e+02   1.1251109e+02   5.3768642e+01   8.1118213e+02
   1.0700000e+02   8.6480352e+01   2.7790454e+02   6.9999823e+02
   1.0700000e+02   1.0827913e+02   5.0773646e+01   7.9594485e+02
   1.0800000e+02   8.4653010e+01   2.7190535e+02   6.7788295e+02
   1.0800000e+02   1.0843228e+02   4.6109187e+01   7.7918941e+02
   1.0900000e+02   8.5818509e+01   2.6302464e+02   6.5975438e+02
   1.0900000e+02   1.1059381e+02   4.0619212e+01   7.6395498e+02
   1.1000000e+02   8.7784377e+01   2.5655638e+02   6.3843634e+02
   1.1000000e+02   1.1153735e+02   3.4580614e+01   7.4811660e+02
   1.1100000e+02   8.5703691e+01   2.4899667e+02   6.1792490e+02
   1.1100000e+02   1.1383879e+02   2.8583383e+01   7.3035593e+02
   1.1200000e+02   8.7351358e+01   2.4031061e+02   5.9783223e+02
   1.1200000e+02   1.1672878e+02   2.2204227e+01   7.1503240e+02
   1.1300000e+02   8.6752492e+01   2.3090824e+02   5.7900308e+02
   1.1300000e+02   1.1192555e+02   1.3888951e+01   6.9996357e+02
   1.1400000e+02   9.0964314e+01   2.2093377e+02   5.5996817e+02
   1.1400000e+02   1.1625008e+02   7.1482610e+00   6.8387667e+02
   1.1500000e+02   9.2926838e+01   2.1126179e+02   5.3979873e+02
   1.1500000e+02   1.1619647e+02  -7.6161200e-01   6.6875675e+02
   1.1600000e+02   9.2320918e+01   2.0097599e+02   5.2229917e+02
   1.1600000e+02   1.1312703e+02  -8.9034430e+00   6.5318409e+02
   1.1700000e+02   9.3197628e+01   1.9103355e+02   5.0535472e+02
   1.1700000e+02   1.1694936e+02  -1.7515515e+01   6.3945991e+02
   1.1800000e+02   9.8211251e+01   1.8179216e+02   4.8984098e+02
   1.1800000e+02   1.1951348e+02  -2.5269978e+01   6.2618784e+02
   1.1900000e+02   9.7562439e+01   1.7097051e+02   4.7310559e+02
   1.1900000e+02   1.1786373e+02  -3.4454771e+01   6.1156192e+02
   1.2000000e+02   9.7332276e+01   1.6015483e+02   4.5654257e+02
   1.2000000e+02   1.1860311e+02  -4.2905067e+01   5.9972734e+02
   1.2100000e+02   9.8755867e+01   1.4884309e+02   4.4245597e+02
   1.2100000e+02   1.1599445e+02  -5.2897287e+01   5.8633210e+02
   1.2200000e+02   9.9722213e+01   1.3728039e+02   4.2700894e+02
   1.2200000e+02   1.1905239e+02  -6.1663538e+01   5.7513010e+02
   1.2300000e+02   9.9983613e+01   1.2562909e+02   4.1433740e+02
   1.2300000e+02   1.1956353e+02  -7.1411634e+01   5.6384643e+02
   1.2400000e+02   1.0149870e+02   1.1350310e+02   4.0218175e+02
   1.2400000e+02   1.2039337e+02  -8.1189431e+01   5.5386404e+02
   1.2500000e+02   9.9958597e+01   1.0300106e+02   3.9100507e+02
   1.2500000e+02   1.2115364e+02  -9.0636996e+01   5.4464549e+02
   1.2600000e+02   1.0108507e+02   9.1396709e+01   3.7897332e+02
   1.2600000e+02   1.2198944e+02  -1.0098708e+02   5.3672566e+02
   1.2700000e+02   1.0419601e+02   7.9074052e+01   3.6952631e+02
   1.2700000e+02   1.1925494e+02  -1.1194166e+02   5.2718630e+02
   1.2800000e+02   1.0404512e+02   6.7754162e+01   3.6000428e+02
   1.2800000e+02   1.2202842e+02  -1.2195040e+02   5.2068478e+02
   1.2900000e+02   1.0328646e+02   5.6214751e+01   3.5127994e+02
   1.2900000e+02   1.2117567e+02  -1.3235987e+02   5.1191061e+02
   1.3000000e+02   1.0785154e+02   4.3805821e+01   3.4478995e+02
   1.3000000e+02   1.2237925e+02  -1.4352729e+02   5.0600125e+02
   1.3100000e+02   1.0601901e+02   3.2883326e+01   3.3693488e+02
   1.3100000e+02   1.2265444e+02  -1.5401808e+02   5.0053523e+02
   1.3200000e+02   1.0804111e+02   2.1939175e+01   3.3058492e+02
   1.3200000e+02   1.2304939e+02  -1.6471863e+02   4.9549923e+02
   1.3300000e+02   1.1093048e+02   1.0763339e+01   3.2514564e+02
   1.3300000e+02   1.2486554e+02  -1.7463271e+02   4.9146865e+02
   1.3400000e+02   1.1107602e+02   3.4349700e-01   3.1989620e+02
   1.3400000e+02   1.2761415e+02  -1.8457602e+02   4.8709474e+02
   1.3500000e+02   1.1509332e+02  -1.0600559e+01   3.1646123e+02
   1.3500000e+02   1.2481999e+02  -1.9406258e+02   4.8215577e+02
   1.3600000e+02   1.1628098e+02  -1.9947032e+01   3.1273895e+02
   1.3600000e+02   1.2716665e+02  -2.0437713e+02   4.8019857e+02
   1.3700000e+02   1.2031066e+02  -3.0134169e+01   3.1062193e+02
   1.3700000e+02   1.2760676e+02  -2.1269860e+02   4.7709993e+02
   1.3800000e+02   1.1982160e+02  -3.8704112e+01   3.0778985e+02
   1.3800000e+02   1.2758681e+02  -2.2185450e+02   4.7593354e+02
   1.3900000e+02   1.1986133e+02  -4.8259425e+01   3.0537423e+02
   1.3900000e+02   1.2835611e+02  -2.3025203e+02   4.7487728e+02
   1.4000000e+02   1.2276919e+02  -5.6102282e+01   3.0521715e+02
   1.4000000e+02   1.2801596e+02  -2.3892992e+02   4.7370707e+02
   1.4100000e+02   1.2201383e+02  -6.2930592e+01   3.0477366e+02
   1.4100000e+02   1.2898768e+02  -2.4541480e+02   4.7359892e+02
   1.4200000e+02   1.2239401e+02  -6.9543696e+01   3.0506345e+02
   1.4200000e+02   1.2915757e+02  -2.5204946e+02   4.7355117e+02
   1.4300000e+02   1.2390426e+02  -7.4916353e+01   3.0573085e+02
   1.4300000e+02   1.3017115e+02  -2.5810272e+02   4.7552622e+02
   1.4400000e+02   1.2362495e+02  -8.0164655e+01   3.0845204e+02
   1.4400000e+02   1.2785366e+02  -2.6314260e+02   4.7743881e+02
   1.4500000e+02   1.2510734e+02  -8.4115375e+01   3.1142786e+02
   1.4500000e+02   1.2785048e+02  -2.6873207e+02   4.7949655e+02
   1.4600000e+02   1.2384978e+02  -8.7521182e+01   3.1649599e+02
   1.4600000e+02   1.2662451e+02  -2.7263932e+02   4.8250841e+02
   1.4700000e+02   1.2397070e+02  -9.0314981e+01   3.1980079e+02
   1.4700000e+02   1.2611019e+02  -2.7490519e+02   4.8689706e+02
   1.4800000e+02   1.2209858e+02  -9.1991843e+01   3.2534785e+02
   1.4800000e+02   1.2738510e+02  -2.7816965e+02   4.9029565e+02
   1.4900000e+02   1.2388514e+02  -9.2557733e+01   3.3378794e+02
   1.4900000e+02   1.2782349e+02  -2.8039752e+02   4.9525329e+02
   1.5000000e+02   1.2393526e+02  -9.3636021e+01   3.4072944e+02
   1.5000000e+02   1.2707152e+02  -2.8147085e+02   5.0189050e+02
   1.5100000e+02   1.2201079e+02  -9.2778578e+01   3.4836765e+02
   1.5100000e+02   1.2641320e+02  -2.8219842e+02   5.0990832e+02
   1.5200000e+02   1.2412745e+02  -9.0644488e+01   3.5885818e+02
   1.5200000e+02   1.2494325e+02  -2.8180541e+02   5.1699821e+02
   1.5300000e+02   1.2185064e+02  -8.9357533e+01   3.6744930e+02
   1.5300000e+02   1.2616559e+02  -2.8296759e+02   5.2426422e+02
   1.5400000e+02   1.2222815e+02  -8.7590823e+01   3.7855165e+02
   1.5400000e+02   1.2469163e+02  -2.8267791e+02   5.3303552e+02
   1.5500000e+02   1.1983103e+02  -8.4738906e+01   3.9022220e+02
   1.5500000e+02   1.2131748e+02  -2.8197143e+02   5.4235232e+02
   1.5600000e+02   1.1860419e+02  -8.1499148e+01   4.0241572e+02
   1.5600000e+02   1.1988973e+02  -2.8094143e+02   5.5314163e+02
   1.5700000e+02   1.1624855e+02  -7.8097909e+01   4.1570975e+02
   1.5700000e+02   1.2062001e+02  -2.7761461e+02   5.6351587e+02
   1.5800000e+02   1.1545775e+02  -7.4136632e+01   4.3002250e+02
   1.5800000e+02   1.1780426e+02  -2.7681596e+02   5.7516625e+02
   1.5900000e+02   1.1211833e+02  -6.8982933e+01   4.4398035e+02
   1.5900000e+02   1.1868469e+02  -2.7303457e+02   5.8680651e+02
   1.6000000e+02   1.1334041e+02  -6.4710790e+01   4.5993265e+02
   1.6000000e+02   1.1393548e+02  -2.7053255e+02   5.9871790e+02
   1.6100000e+02   1.0907118e+02  -6.0115351e+01   4.7421264e+02
   1.6100000e+02   1.1294323e+02  -2.6734822e+02   6.1145975e+02
   1.6200000e+02   1.0871550e+02  -5.3115162e+01   4.9068723e+02
   1.6200000e+02   1.1439913e+02  -2.6218053e+02   6.2465842e+02
   1.6300000e+02   1.0815001e+02  -4.7427017e+01   5.0630587e+02
   1.6300000e+02   1.1087351e+02  -2.5940326e+02   6.3683846e+02
   1.6400000e+02   1.0827489e+02  -4.0622719e+01   5.2423270e+02
   1.6400000e+02   1.0738608e+02  -2.5362524e+02   6.5084745e+02
   1.6500000e+02   1.0694478e+02  -3.4375319e+01   5.4018844e+02
   1.6500000e+02   1.0817911e+02  -2.4908019e+02   6.6428057e+02
   1.6600000e+02   1.0202261e+02  -2.6898803e+01   5.5623625e+02
   1.6600000e+02   1.0610199e+02  -2.4306919e+02   6.7742433e+02
   1.6700000e+02   1.0458009e+02  -1.7555221e+01   5.7502734e+02
   1.6700000e+02   1.0354304e+02  -2.3687297e+02   6.9217906e+02
   1.6800000e+02   1.0135196e+02  -1.0644780e+01   5.9222897e+02
   1.6800000e+02   1.0261765e+02  -2.3101955e+02   7.0658599e+02
   1.6900000e+02   1.0037802e+02  -1.1495040e+00   6.1001914e+02
   1.6900000e+02   1.0445135e+02  -2.2379987e+02   7.2078396e+02
   1.7000000e+02   9.4968613e+01   6.8587790e+00   6.2767708e+02
   1.7000000e+02   1.0006747e+02  -2.1765773e+02   7.3636205e+02
   1.7100000e+02   9.6903962e+01   1.5853164e+01   6.4585474e+02
   1.7100000e+02   9.8448350e+01  -2.0967085e+02   7.4980528e+02
   1.7200000e+02   9.0896713e+01   2.4396156e+01   6.6559512e+02
   1.7200000e+02   9.7636396e+01  -2.0149076e+02   7.6534627e+02
   1.7300000e+02   9.2524490e+01   3.4578705e+01   6.8241347e+02
   1.7300000e+02   9.7115798e+01  -1.9389466e+02   7.7939826e+02
   1.7400000e+02   8.9782955e+01   4.5174909e+01   7.0104101e+02
   1.7400000e+02   9.6683075e+01  -1.8625125e+02   7.9366093e+02
   1.7500000e+02   9.0347728e+01   5.5651908e+01   7.2007251e+02
   1.7500000e+02   9.1688768e+01  -1.7689692e+02   8.0804136e+02
   1.7600000e+02   9.0744712e+01   6.5987932e+01   7.3665759e+02
   1.7600000e+02   9.0541837e+01  -1.6808222e+02   8.2267450e+02
   1.7700000e+02   8.8085505e+01   7.7464762e+01   7.5273316e+02
   1.7700000e+02   9.2923648e+01  -1.5840537e+02   8.3491006e+02
   1.7800000e+02   8.8057815e+01   8.8978688e+01   7.7127751e+02
   1.7800000e+02   9.2494484e+01  -1.4718958e+02   8.4954020e+02
   1.7900000e+02   8.7787636e+01   1.0032730e+02   7.8710136e+02
   1.7900000e+02   9.4086418e+01  -1.3705589e+02   8.6272587e+02
   1.8000000e+02   8.7284390e+01   1.1206275e+02   8.0434449e+02
   1.8000000e+02   9.1673011e+01  -1.2601178e+02   8.7516329e+02
   1.8100000e+02   8.4521558e+01   1.2526637e+02   8.2123111e+02
   1.8100000e+02   9.3070891e+01  -1.1483634e+02   8.8876558e+02
   1.8200000e+02   8.7668730e+01   1.3844257e+02   8.3802527e+02
   1.8200000e+02   9.3106218e+01  -1.0235131e+02   9.0094605e+02
   1.8300000e+02   8.6789670e+01   1.5100138e+02   8.5370836e+02
   1.8300000e+02   9.5857896e+01  -9.1591588e+01   9.1309645e+02
   1.8400000e+02   8.6644488e+01   1.6293834e+02   8.6923357e+02
   1.8400000e+02   9.6420768e+01  -7.9700456e+01   9.2498794e+02
   1.8500000e+02   9.1257636e+01   1.7809855e+02   8.8423938e+02
   1.8500000e+02   9.7255028e+01  -6.6719789e+01   9.3614719e+02
   1.8600000e+02   8.9977966e+01   1.9086993e+02   8.9826807e+02
   1.8600000e+02   9.4204036e+01  -5.3162537e+01   9.4815867e+02
   1.8700000e+02   8.8977123e+01   2.0648237e+02   9.1405600e+02
   1.8700000e+02   9.5982084e+01  -3.9483849e+01   9.5975173e+02
   1.8800000e+02   8.5917947e+01   2.2065354e+02   9.2794416e+02
   1.8800000e+02   9.5028515e+01  -2.6018980e+01   9.7026297e+02
   1.8900000e+02   8.7214806e+01   2.3478398e+02   9.4029766e+02
   1.8900000e+02   9.5350186e+01  -1.2685863e+01   9.7947798e+02
   1.9000000e+02   9.1347086e+01   2.4843970e+02   9.5363086e+02
   1.9000000e+02   9.6298331e+01   2.9810820e+00   9.8951406e+02
   1.9100000e+02   8.7556636e+01   2.6316646e+02   9.6639342e+02
   1.9100000e+02   9.5316923e+01   1.6283627e+01   9.9883047e+02
   1.9200000e+02   8.5206907e+01   2.7821051e+02   9.7788257e+02
   1.9200000e+02   9.4448885e+01   3.1174845e+01   1.0087334e+03
   1.9300000e+02   8.7838022e+01   2.9232793e+02   9.8991546e+02
   1.9300000e+02   9.3334489e+01   4.4927372e+01   1.0170279e+03
   1.9400000e+02   8.3865556e+01   3.0768408e+02   1.0008629e+03
   1.9400000e+02   9.5617995e+01   6.0216489e+01   1.0262152e+03
   1.9500000e+02   8.3383117e+01   3.2308583e+02   1.0116374e+03
   1.9500000e+02   9.4867092e+01   7.4763755e+01   1.0339868e+03
   1.9600000e+02   8.4873166e+01   3.3603461e+02   1.0217523e+03
   1.9600000e+02   9.5913802e+01   8.8401002e+01   1.0421463e+03
   1.9700000e+02   8.5467209e+01   3.5031930e+02   1.0310660e+03
   1.9700000e+02   9.4405227e+01   1.0307710e+02   1.0501264e+03
   1.9800000e+02   8.5046673e+01   3.6599761e+02   1.0396427e+03
   1.9800000e+02   9.5828848e+01   1.1602160e+02   1.0570286e+03
   1.9900000e+02   8.5699965e+01   3.7998195e+02   1.0496286e+03
   1.9900000e+02   9.3042346e+01   1.3265813e+02   1.0644102e+03
   2.0000000e+02   8.6057082e+01   3.9435003e+02   1.0574826e+03
   2.0000000e+02   9.5360018e+01   1.4679928e+02   1.0715187e+03
   2.0100000e+02   8.4415677e+01   4.0920943e+02   1.0659742e+03
   2.0100000e+02   9.4668562e+01   1.5958833e+02   1.0780195e+03
   2.0200000e+02   8.3882863e+01   4.2403259e+02   1.0745587e+03
   2.0200000e+02   9.7351715e+01   1.7579675e+02   1.0840351e+03
   2.0300000e+02   8.3769791e+01   4.3839654e+02   1.0818622e+03
   2.0300000e+02   9.6955305e+01   1.8932557e+02   1.0887796e+03
   2.0400000e+02   8.2441585e+01   4.5379527e+02   1.0905729e+03
   2.0400000e+02   9.7159078e+01   2.0478129e+02   1.0948098e+03
   2.0500000e+02   8.3156923e+01   4.6766118e+02   1.0965132e+03
   2.0500000e+02   9.6382192e+01   2.2034644e+02   1.1001176e+03
   2.0600000e+02   7.8415976e+01   4.8372910e+02   1.1027188e+03
   2.0600000e+02   9.7337833e+01   2.3538018e+02   1.1056641e+03
   2.0700000e+02   7.8427055e+01   4.9866214e+02   1.1077209e+03
   2.0700000e+02   9.2205697e+01   2.4977501e+02   1.1081315e+03
   2.0800000e+02   7.7903898e+01   5.1065309e+02   1.1113797e+03
   2.0800000e+02   9.4379442e+01   2.6410691e+02   1.1106071e+03
   2.0900000e+02   7.9570567e+01   5.2662143e+02   1.1132917e+03
   2.0900000e+02   9.2315199e+01   2.7948959e+02   1.1125947e+03
   2.1000000e+02   7.7091857e+01   5.4182951e+02   1.1152547e+03
   2.1000000e+02   9.1448660e+01   2.9322190e+02   1.1133519e+03
   2.1100000e+02   7.3417287e+01   5.5625626e+02   1.1156121e+03
   2.1100000e+02   8.7139728e+01   3.0799567e+02   1.1126679e+03
   2.1200000e+02   6.7757701e+01   5.7166705e+02   1.1147042e+03
   2.1200000e+02   8.7842701e+01   3.2113512e+02   1.1112977e+03
   2.1300000e+02   6.9298090e+01   5.8465340e+02   1.1100345e+03
   2.1300000e+02   9.0198899e+01   3.3418445e+02   1.1075422e+03
   2.1400000e+02   6.7153416e+01   5.9783995e+02   1.1069285e+03
   2.1400000e+02   8.6377335e+01   3.4942822e+02   1.1043862e+03
   2.1500000e+02   6.7959323e+01   6.0982214e+02   1.1004375e+03
   2.1500000e+02   8.6203312e+01   3.6318751e+02   1.0989088e+03
   2.1600000e+02   6.6552634e+01   6.2197769e+02   1.0924237e+03
   2.1600000e+02   8.3727463e+01   3.7462951e+02   1.0937926e+03
   2.1700000e+02   6.6869833e+01   6.3328562e+02   1.0853768e+03
   2.1700000e+02   8.3503069e+01   3.8615633e+02   1.0874051e+03
   2.1800000e+02   6.3838619e+01   6.4422713e+02   1.0740949e+03
   2.1800000e+02   8.6180317e+01   3.9701038e+02   1.0797126e+03
   2.1900000e+02   6.5249226e+01   6.5386421e+02   1.0628927e+03
   2.1900000e+02   8.5344343e+01   4.0677507e+02   1.0700265e+03
   2.2000000e+02   6.2933571e+01   6.6348923e+02   1.0509776e+03
   2.2000000e+02   8.6898266e+01   4.1645918e+02   1.0612893e+03
   2.2100000e+02   6.4735120e+01   6.7344221e+02   1.0388656e+03
   2.2100000e+02   8.2589863e+01   4.2583157e+02   1.0505688e+03
   2.2200000e+02   6.3415197e+01   6.8008748e+02   1.0229322e+03
   2.2200000e+02   8.4801462e+01   4.3282453e+02   1.0396661e+03
   2.2300000e+02   6.2886265e+01   6.8865929e+02   1.0086586e+03
   2.2300000e+02   8.4482560e+01   4.4002851e+02   1.0261153e+03
   2.2400000e+02   6.2050648e+01   6.9463810e+02   9.9140735e+02
   2.2400000e+02   8.3044535e+01   4.4781313e+02   1.0136027e+03
   2.2500000e+02   6.2641182e+01   6.9982912e+02   9.7434084e+02
   2.2500000e+02   8.5474512e+01   4.5407390e+02   1.0010556e+03
   2.2600000e+02   6.0738240e+01   7.0417848e+02   9.5680065e+02
   2.2600000e+02   8.4575713e+01   4.5883587e+02   9.8562213e+02
   2.2700000e+02   6.1225904e+01   7.0891953e+02   9.3763939e+02
   2.2700000e+02   8.3194549e+01   4.6292759e+02   9.7169874e+02
   2.2800000e+02   6.5178500e+01   7.1047266e+02   9.1892484e+02
   2.2800000e+02   8.3493717e+01   4.6704586e+02   9.5772652e+02
   2.2900000e+02   6.2739148e+01   7.1381462e+02   9.0165026e+02
   2.2900000e+02   8.5549895e+01   4.6808467e+02   9.4176119e+02
   2.3000000e+02   6.4437673e+01   7.1328540e+02   8.8297469e+02
   2.3000000e+02   8.3446775e+01   4.7028739e+02   9.2705419e+02
   2.3100000e+02   6.3412601e+01   7.1299858e+02   8.6335873e+02
   2.3100000e+02   8.5274978e+01   4.7147072e+02   9.1091004e+02
   2.3200000e+02   6.2346576e+01   7.1405685e+02   8.4325901e+02
   2.3200000e+02   8.0797986e+01   4.7052544e+02   8.9380134e+02
   2.3300000e+02   6.1721121e+01   7.1026039e+02   8.2209654e+02
   2.3300000e+02   8.3136874e+01   4.6993968e+02   8.7755172e+02
   2.3400000e+02   6.4431293e+01   7.0733094e+02   8.0239534e+02
   2.3400000e+02   8.1992164e+01   4.6758153e+02   8.5981767e+02
   2.3500000e+02   6.2659323e+01   7.0378788e+02   7.8160782e+02
   2.3500000e+02   8.2681457e+01   4.6346064e+02   8.4433562e+02
   2.3600000e+02   6.0309216e+01   6.9949920e+02   7.6070371e+02
   2.3600000e+02   8.0598321e+01   4.6166803e+02   8.2801580e+02
   2.3700000e+02   5.9565394e+01   6.9431229e+02   7.3982106e+02
   2.3700000e+02   8.2525566e+01   4.5605543e+02   8.1088983e+02
   2.3800000e+02   5.9502710e+01   6.8829363e+02   7.1926755e+02
   2.3800000e+02   8.2267741e+01   4.5246573e+02   7.9322000e+02
   2.3900000e+02   5.9493583e+01   6.8175416e+02   6.9884873e+02
   2.3900000e+02   8.1912318e+01   4.4674697e+02   7.7712647e+02
   2.4000000e+02   5.8199922e+01   6.7544447e+02   6.7907192e+02
   2.4000000e+02   8.1691918e+01   4.4194496e+02   7.5957877e+02
   2.4100000e+02   6.0148256e+01   6.6936942e+02   6.5778957e+02
   2.4100000e+02   8.3344534e+01   4.3564319e+02   7.4317232e+02
   2.4200000e+02   5.9155580e+01   6.6154663e+02   6.3981633e+02
   2.4200000e+02   8.2212457e+01   4.2982217e+02   7.2751885e+02
   2.4300000e+02   5.8447515e+01   6.5385953e+02   6.1814345e+02
   2.4300000e+02   8.2042789e+01   4.2537091e+02   7.1323505e+02
   2.4400000e+02   5.8872014e+01   6.4611171e+02   6.0112806e+02
   2.4400000e+02   8.2817303e+01   4.1897960e+02   6.9745376e+02
   2.4500000e+02   6.0291208e+01   6.3867706e+02   5.8158881e+02
   2.4500000e+02   7.9219366e+01   4.1265522e+02   6.8266318e+02
   2.4600000e+02   6.1313926e+01   6.3082957e+02   5.6425565e+02
   2.4600000e+02   7.9824720e+01   4.0477266e+02   6.6889652e+02
   2.4700000e+02   6.3821353e+01   6.2060599e+02   5.4943061e+02
   2.4700000e+02   8.2720481e+01   3.9722278e+02   6.5472726e+02
   2.4800000e+02   6.3372812e+01   6.1414676e+02   5.3243605e+02
   2.4800000e+02   8.3477926e+01   3.9051727e+02   6.4158326e+02
   2.4900000e+02   6.8177641e+01   6.0381472e+02   5.1793289e+02
   2.4900000e+02   8.4954662e+01   3.8423094e+02   6.2995090e+02
   2.5000000e+02   6.7477738e+01   5.9498781e+02   5.0400504e+02
   2.5000000e+02   8.9145959e+01   3.7456298e+02   6.1759164e+02
   2.5100000e+02   7.1818426e+01   5.8567416e+02   4.8918726e+02
   2.5100000e+02   8.8377711e+01   3.6666189e+02   6.0577856e+02
   2.5200000e+02   7.2427729e+01   5.7515381e+02   4.7572316e+02
   2.5200000e+02   9.0755956e+01   3.5967770e+02   5.9537013e+02
   2.5300000e+02   7.8178806e+01   5.6611232e+02   4.6368359e+02
   2.5300000e+02   9.2235392e+01   3.5112002e+02   5.8448652e+02
   2.5400000e+02   7.7669911e+01   5.5596145e+02   4.5066159e+02
   2.5400000e+02   9.3749871e+01   3.4280581e+02   5.7539838e+02
   2.5500000e+02   8.2008435e+01   5.4602485e+02   4.3945710e+02
   2.5500000e+02   9.6271995e+01   3.3366325e+02   5.6584845e+02
   2.5600000e+02   8.4536722e+01   5.3635712e+02   4.2756316e+02
   2.5600000e+02   9.8274378e+01   3.2417071e+02   5.5652391e+02
   2.5700000e+02   8.7532820e+01   5.2555102e+02   4.1812646e+02
   2.5700000e+02   1.0063344e+02   3.1485021e+02   5.4951824e+02
   2.5800000e+02   8.8950169e+01   5.1510308e+02   4.0828522e+02
   2.5800000e+02   1.0038599e+02   3.0594460e+02   5.4108906e+02
   2.5900000e+02   8.9561104e+01   5.0576578e+02   3.9783478e+02
   2.5900000e+02   1.0490789e+02   2.9665409e+02   5.3426363e+02
   2.6000000e+02   9.2125373e+01   4.9325682e+02   3.9084162e+02
   2.6000000e+02   1.0444120e+02   2.8712550e+02   5.2687434e+02
   2.6100000e+02   9.5948001e+01   4.8410354e+02   3.8243011e+02
   2.6100000e+02   1.0589060e+02   2.7721382e+02   5.2052378e+02
   2.6200000e+02   9.8966940e+01   4.7238686e+02   3.7565406e+02
   2.6200000e+02   1.0940704e+02   2.6770167e+02   5.1536489e+02
   2.6300000e+02   1.0194167e+02   4.6263895e+02   3.6957789e+02
   2.6300000e+02   1.1097739e+02   2.5750477e+02   5.1027019e+02
   2.6400000e+02   1.0162542e+02   4.5185691e+02   3.6377662e+02
   2.6400000e+02   1.1324400e+02   2.4852066e+02   5.0541014e+02
   2.6500000e+02   1.0477101e+02   4.4100159e+02   3.5824806e+02
   2.6500000e+02   1.1545480e+02   2.3747528e+02   5.0132640e+02
   2.6600000e+02   1.0764923e+02   4.3031011e+02   3.5299658e+02
   2.6600000e+02   1.1650312e+02   2.2934428e+02   4.9871495e+02
   2.6700000e+02   1.1391545e+02   4.2082635e+02   3.4971954e+02
   2.6700000e+02   1.1884595e+02   2.1980372e+02   4.9417951e+02
   2.6800000e+02   1.1358375e+02   4.1135613e+02   3.4586375e+02
   2.6800000e+02   1.2358964e+02   2.1034248e+02   4.9365511e+02
   2.6900000e+02   1.1841290e+02   4.0144243e+02   3.4431340e+02
   2.6900000e+02   1.2492393e+02   2.0075180e+02   4.9066778e+02
   2.7000000e+02   1.2245669e+02   3.9277806e+02   3.4218082e+02
   2.7000000e+02   1.2714652e+02   1.9226412e+02   4.8954938e+02
   2.7100000e+02   1.2935198e+02   3.8363192e+02   3.4119353e+02
   2.7100000e+02   1.3081660e+02   1.8496986e+02   4.8871491e+02
   2.7200000e+02   1.3147172e+02   3.7605801e+02   3.4046422e+02
   2.7200000e+02   1.3300051e+02   1.7662017e+02   4.8920977e+02
   2.7300000e+02   1.3605770e+02   3.6796741e+02   3.4093800e+02
   2.7300000e+02   1.3488266e+02   1.6987038e+02   4.8961944e+02
   2.7400000e+02   1.4178253e+02   3.6216241e+02   3.4223693e+02
   2.7400000e+02   1.3595106e+02   1.6338920e+02   4.9027315e+02
   2.7500000e+02   1.4615367e+02   3.5619502e+02   3.4294595e+02
   2.7500000e+02   1.4276760e+02   1.5652270e+02   4.9184923e+02
   2.7600000e+02   1.5286337e+02   3.4946335e+02   3.4631831e+02
   2.7600000e+02   1.4576439e+02   1.5014781e+02   4.9402523e+02
   2.7700000e+02   1.5650858e+02   3.4379487e+02   3.4925943e+02
   2.7700000e+02   1.4701188e+02   1.4499397e+02   4.9758306e+02
   2.7800000e+02   1.6152659e+02   3.4000955e+02   3.5330858e+02
   2.7800000e+02   1.5227909e+02   1.4067238e+02   5.0163902e+02
   2.7900000e+02   1.6450365e+02   3.3575121e+02   3.5749632e+02
   2.7900000e+02   1.5286456e+02   1.3608253e+02   5.0550011e+02
   2.8000000e+02   1.6583890e+02   3.3424940e+02   3.6290123e+02
   2.8000000e+02   1.5478037e+02   1.3448987e+02   5.1040423e+02
   2.8100000e+02   1.7089320e+02   3.3184766e+02   3.6970237e+02
   2.8100000e+02   1.5833826e+02   1.3139398e+02   5.1620306e+02
   2.8200000e+02   1.7362961e+02   3.3044345e+02   3.7633728e+02
   2.8200000e+02   1.6098993e+02   1.3023094e+02   5.2197703e+02
   2.8300000e+02   1.7557075e+02   3.2968601e+02   3.8409145e+02
   2.8300000e+02   1.6270353e+02   1.2839504e+02   5.2856067e+02
   2.8400000e+02   1.7806166e+02   3.3082490e+02   3.9243978e+02
   2.8400000e+02   1.6384033e+02   1.2856254e+02   5.3548838e+02
   2.8500000e+02   1.7971762e+02   3.3277030e+02   4.0097225e+02
   2.8500000e+02   1.6269940e+02   1.2878158e+02   5.4299275e+02
   2.8600000e+02   1.7891408e+02   3.3561225e+02   4.1015900e+02
   2.8600000e+02   1.6219814e+02   1.2955945e+02   5.5017457e+02
   2.8700000e+02   1.8257970e+02   3.3862123e+02   4.2073997e+02
   2.8700000e+02   1.6510408e+02   1.3297045e+02   5.5824292e+02
   2.8800000e+02   1.8190996e+02   3.4329550e+02   4.2999935e+02
   2.8800000e+02   1.6432260e+02   1.3664731e+02   5.6707567e+02
   2.8900000e+02   1.8373851e+02   3.4747423e+02   4.4149915e+02
   2.8900000e+02   1.6513542e+02   1.3855792e+02   5.7572683e+02
   2.9000000e+02   1.8123531e+02   3.5371687e+02   4.5213009e+02
   2.9000000e+02   1.6409787e+02   1.4391814e+02   5.8531268e+02
   2.9100000e+02   1.8440185e+02   3.5937462e+02   4.6374319e+02
   2.9100000e+02   1.6413472e+02   1.4981198e+02   5.9372090e+02
   2.9200000e+02   1.8007277e+02   3.6882124e+02   4.7563299e+02
   2.9200000e+02   1.6316801e+02   1.5580992e+02   6.0393069e+02
   2.9300000e+02   1.8131581e+02   3.7641444e+02   4.8769289e+02
   2.9300000e+02   1.6275058e+02   1.6345001e+02   6.1384810e+02
   2.9400000e+02   1.7867501e+02   3.8693175e+02   4.9936925e+02
   2.9400000e+02   1.6339706e+02   1.7120190e+02   6.2439819e+02
   2.9500000e+02   1.7946330e+02   3.9709696e+02   5.1252174e+02
   2.9500000e+02   1.6298483e+02   1.7971681e+02   6.3485591e+02
   2.9600000e+02   1.7844581e+02   4.0708931e+02   5.2678459e+02
   2.9600000e+02   1.6162283e+02   1.8909326e+02   6.4614809e+02
   2.9700000e+02   1.7896019e+02   4.1825257e+02   5.4125367e+02
   2.9700000e+02   1.5806670e+02   1.9869168e+02   6.5797866e+02
   2.9800000e+02   1.7458510e+02   4.2911759e+02   5.5542349e+02
   2.9800000e+02   1.6068364e+02   2.0847540e+02   6.7030221e+02
   2.9900000e+02   1.7579701e+02   4.4129688e+02   5.7190648e+02
   2.9900000e+02   1.6283576e+02   2.1965513e+02   6.8232993e+02
   3.0000000e+02   1.7373517e+02   4.5421814e+02   5.8763334e+02
   3.0000000e+02   1.5919974e+02   2.3086722e+02   6.9471192e+02
   3.0100000e+02   1.6954503e+02   4.6703547e+02   6.0301216e+02
   3.0100000e+02   1.5732371e+02   2.4168572e+02   7.0844852e+02
   3.0200000e+02   1.7351528e+02   4.8092502e+02   6.1997123e+02
   3.0200000e+02   1.5645179e+02   2.5164138e+02   7.2111138e+02
   3.0300000e+02   1.6908392e+02   4.9435609e+02   6.3821662e+02
   3.0300000e+02   1.5505610e+02   2.6391242e+02   7.3565356e+02
   3.0400000e+02   1.6602772e+02   5.0899597e+02   6.5654330e+02
   3.0400000e+02   1.5626543e+02   2.7656480e+02   7.4932883e+02
   3.0500000e+02   1.6931679e+02   5.2302817e+02   6.7481177e+02
   3.0500000e+02   1.5344364e+02   2.9003740e+02   7.6298592e+02
   3.0600000e+02   1.6704908e+02   5.3682153e+02   6.9144492e+02
   3.0600000e+02   1.5161829e+02   3.0344576e+02   7.7785598e+02
   3.0700000e+02   1.6358368e+02   5.5087496e+02   7.1090736e+02
   3.0700000e+02   1.5082203e+02   3.1740089e+02   7.9198751e+02
   3.0800000e+02   1.6454076e+02   5.6692492e+02   7.2820280e+02
   3.0800000e+02   1.5271781e+02   3.3093893e+02   8.0776507e+02
   3.0900000e+02   1.6365166e+02   5.8181228e+02   7.4785057e+02
   3.0900000e+02   1.4984877e+02   3.4413060e+02   8.2104977e+02
   3.1000000e+02   1.6128951e+02   5.9769626e+02   7.6583822e+02
   3.1000000e+02   1.5362128e+02   3.5792453e+02   8.3625608e+02
   3.1100000e+02   1.6623898e+02   6.1184026e+02   7.8567504e+02
   3.1100000e+02   1.4997090e+02   3.7213879e+02   8.4948474e+02
   3.1200000e+02   1.6141303e+02   6.2825665e+02   8.0269296e+02
   3.1200000e+02   1.5471507e+02   3.8641750e+02   8.6262907e+02
   3.1300000e+02   1.6111483e+02   6.4237900e+02   8.2166484e+02
   3.1300000e+02   1.5227794e+02   4.0091541e+02   8.7897666e+02
   3.1400000e+02   1.6505875e+02   6.5855602e+02   8.3898678e+02
   3.1400000e+02   1.5574686e+02   4.1618185e+02   8.9195894e+02
   3.1500000e+02   1.6621030e+02   6.7445584e+02   8.5584368e+02
   3.1500000e+02   1.5389727e+02   4.3018344e+02   9.0467651e+02
   3.1600000e+02   1.6512395e+02   6.9000273e+02   8.7254308e+02
   3.1600000e+02   1.5608133e+02   4.4574272e+02   9.1822373e+02
   3.1700000e+02   1.6722778e+02   7.0633668e+02   8.8792022e+02
   3.1700000e+02   1.5773358e+02   4.6003680e+02   9.2898917e+02
   3.1800000e+02   1.6770879e+02   7.2430612e+02   9.0420230e+02
   3.1800000e+02   1.5976650e+02   4.7575152e+02   9.4149379e+02
   3.1900000e+02   1.7517696e+02   7.3580733e+02   9.1597424e+02
   3.1900000e+02   1.6123701e+02   4.9175356e+02   9.5250749e+02
   3.2000000e+02   1.7371841e+02   7.5224790e+02   9.2945691e+02
   3.2000000e+02   1.6190574e+02   5.0622784e+02   9.6242832e+02
   3.2100000e+02   1.7063590e+02   7.6792036e+02   9.4168123e+02
   3.2100000e+02   1.6438325e+02   5.2192825e+02   9.7323736e+02
   3.2200000e+02   1.7448909e+02   7.8492019e+02   9.5291575e+02
   3.2200000e+02   1.6528269e+02   5.3642203e+02   9.8217189e+02
   3.2300000e+02   1.7585060e+02   7.9960395e+02   9.6477154e+02
   3.2300000e+02   1.6434402e+02   5.5335236e+02   9.9058203e+02
   3.2400000e+02   1.7771533e+02   8.1489665e+02   9.7385485e+02
   3.2400000e+02   1.6920782e+02   5.6880936e+02   9.9843593e+02
   3.2500000e+02   1.7840008e+02   8.3244315e+02   9.8296381e+02
   3.2500000e+02   1.6949841e+02   5.8417659e+02   1.0050460e+03
   3.2600000e+02   1.7759930e+02   8.4916945e+02   9.9103759e+02
   3.2600000e+02   1.6744365e+02   6.0144260e+02   1.0119461e+03
   3.2700000e+02   1.7976657e+02   8.6536499e+02   9.9775931e+02
   3.2700000e+02   1.6968151e+02   6.1793643e+02   1.0186922e+03
   3.2800000e+02   1.7776270e+02   8.8164578e+02   1.0051006e+03
   3.2800000e+02   1.7038820e+02   6.3405916e+02   1.0222078e+03
   3.2900000e+02   1.7580052e+02   8.9777215e+02   1.0094196e+03
   3.2900000e+02   1.7130346e+02   6.4913806e+02   1.0266195e+03
   3.3000000e+02   1.7931357e+02   9.1331167e+02   1.0137840e+03
   3.3000000e+02   1.7255630e+02   6.6503220e+02   1.0295523e+03
   3.3100000e+02   1.7835065e+02   9.2885005e+02   1.0169400e+03
   3.3100000e+02   1.6913309e+02   6.8052115e+02   1.0334203e+03
   3.3200000e+02   1.7739571e+02   9.4374445e+02   1.0201492e+03
   3.3200000e+02   1.7165162e+02   6.9720414e+02   1.0354736e+03
   3.3300000e+02   1.7434785e+02   9.5989933e+02   1.0220544e+03
   3.3300000e+02   1.6885679e+02   7.1237739e+02   1.0369546e+03
   3.3400000e+02   1.7511518e+02   9.7382209e+02   1.0227030e+03
   3.3400000e+02   1.6940418e+02   7.2674702e+02   1.0381109e+03
   3.3500000e+02   1.7286548e+02   9.8909814e+02   1.0231735e+03
   3.3500000e+02   1.6865380e+02   7.4090929e+02   1.0395010e+03
   3.3600000e+02   1.7197704e+02   1.0025951e+03   1.0238457e+03
   3.3600000e+02   1.6461459e+02   7.5606275e+02   1.0402452e+03
   3.3700000e+02   1.7006887e+02   1.0160151e+03   1.0236837e+03
   3.3700000e+02   1.6564696e+02   7.6891517e+02   1.0399864e+03
   3.3800000e+02   1.6508561e+02   1.0305249e+03   1.0224016e+03
   3.3800000e+02   1.6566705e+02   7.8322238e+02   1.0385569e+03
   3.3900000e+02   1.6589423e+02   1.0437864e+03   1.0203022e+03
   3.3900000e+02   1.6429522e+02   7.9681741e+02   1.0371357e+03
   3.4000000e+02   1.6071911e+02   1.0570422e+03   1.0190672e+03
   3.4000000e+02   1.6060130e+02   8.0917049e+02   1.0353581e+03
   3.4100000e+02   1.5662925e+02   1.0695362e+03   1.0158246e+03
   3.4100000e+02   1.5993118e+02   8.2164224e+02   1.0334616e+03
   3.4200000e+02   1.5505432e+02   1.0821271e+03   1.0125934e+03
   3.4200000e+02   1.5493731e+02   8.3440357e+02   1.0300621e+03
   3.4300000e+02   1.5005538e+02   1.0937650e+03   1.0082214e+03
   3.4300000e+02   1.5354293e+02   8.4682761e+02   1.0269756e+03
   3.4400000e+02   1.4632296e+02   1.1046855e+03   1.0032509e+03
   3.4400000e+02   1.5042981e+02   8.5836264e+02   1.0220425e+03
   3.4500000e+02   1.4143135e+02   1.1171648e+03   9.9692941e+02
   3.4500000e+02   1.4745952e+02   8.6889461e+02   1.0164362e+03
   3.4600000e+02   1.3700792e+02   1.1263235e+03   9.9041417e+02
   3.4600000e+02   1.4360663e+02   8.7852435e+02   1.0105601e+03
   3.4700000e+02   1.3738781e+02   1.1342721e+03   9.8139620e+02
   3.4700000e+02   1.4022037e+02   8.8789721e+02   1.0037234e+03
   3.4800000e+02   1.2941248e+02   1.1432586e+03   9.7273367e+02
   3.4800000e+02   1.3812913e+02   8.9648014e+02   9.9555061e+02
   3.4900000e+02   1.2454842e+02   1.1523494e+03   9.6099844e+02
   3.4900000e+02   1.3447524e+02   9.0439467e+02   9.8728183e+02
   3.5000000e+02   1.2162646e+02   1.1581700e+03   9.5010349e+02
   3.5000000e+02   1.3060631e+02   9.1142916e+02   9.7746788e+02
   3.5100000e+02   1.1643604e+02   1.1631603e+03   9.3706044e+02
   3.5100000e+02   1.2628803e+02   9.1821785e+02   9.6760697e+02
   3.5200000e+02   1.1166718e+02   1.1677843e+03   9.2319978e+02
   3.5200000e+02   1.2249809e+02   9.2167672e+02   9.5625472e+02
   3.5300000e+02   1.0762212e+02   1.1725863e+03   9.0946260e+02
   3.5300000e+02   1.2033079e+02   9.2711323e+02   9.4427385e+02
   3.5400000e+02   1.0349692e+02   1.1766788e+03   8.9353394e+02
   3.5400000e+02   1.1531533e+02   9.3047910e+02   9.3172748e+02
   3.5500000e+02   1.0162793e+02   1.1769183e+03   8.7772295e+02
   3.5500000e+02   1.1407338e+02   9.3237933e+02   9.1857444e+02
   3.5600000e+02   1.0266427e+02   1.1770865e+03   8.5935111e+02
   3.5600000e+02   1.1066384e+02   9.3488901e+02   9.0574298e+02
   3.5700000e+02   9.8668555e+01   1.1772811e+03   8.4148961e+02
   3.5700000e+02   1.0812889e+02   9.3551428e+02   8.9041547e+02
   3.5800000e+02   9.1607479e+01   1.1771081e+03   8.2275746e+02
   3.5800000e+02   1.0381439e+02   9.3503364e+02   8.7449345e+02
   3.5900000e+02   9.1340975e+01   1.1747846e+03   8.0450157e+02
   3.5900000e+02   1.0299762e+02   9.3347820e+02   8.6117955e+02
   3.6000000e+02   8.6219478e+01   1.1734622e+03   7.8524487e+02
   3.6000000e+02   9.9605028e+01   9.3219266e+02   8.4445020e+02
   3.6100000e+02   8.4719068e+01   1.1686585e+03   7.6311311e+02
   3.6100000e+02   9.5589048e+01   9.2924510e+02   8.2924144e+02
   3.6200000e+02   8.0827314e+01   1.1649316e+03   7.4533641e+02
   3.6200000e+02   9.4583901e+01   9.2611320e+02   8.1259333e+02
   3.6300000e+02   7.5290003e+01   1.1594469e+03   7.2391403e+02
   3.6300000e+02   8.9813406e+01   9.2273604e+02   7.9663188e+02
   3.6400000e+02   7.6643335e+01   1.1524019e+03   7.0505132e+02
   3.6400000e+02   8.4198868e+01   9.1798078e+02   7.7973004e+02
   3.6500000e+02   7.3594858e+01   1.1449324e+03   6.8416401e+02
   3.6500000e+02   8.3651634e+01   9.1244915e+02   7.6404822e+02
   3.6600000e+02   6.9704988e+01   1.1383451e+03   6.6476572e+02
   3.6600000e+02   8.0023554e+01   9.0633187e+02   7.4805057e+02
   3.6700000e+02   6.6347089e+01   1.1319508e+03   6.4447483e+02
   3.6700000e+02   7.5547653e+01   8.9955144e+02   7.3202791e+02
   3.6800000e+02   6.2521948e+01   1.1234111e+03   6.2707996e+02
   3.6800000e+02   7.3206206e+01   8.9275091e+02   7.1798164e+02
   3.6900000e+02   6.0121822e+01   1.1142385e+03   6.0928991e+02
   3.6900000e+02   6.7711568e+01   8.8589151e+02   7.0191638e+02
   3.7000000e+02   5.8317474e+01   1.1057858e+03   5.9044401e+02
   3.7000000e+02   6.6391835e+01   8.7724603e+02   6.8729956e+02
   3.7100000e+02   5.1884041e+01   1.0973164e+03   5.7209721e+02
   3.7100000e+02   6.1739701e+01   8.6938888e+02   6.7315002e+02
   3.7200000e+02   5.2884231e+01   1.0857776e+03   5.5554745e+02
   3.7200000e+02   5.7915329e+01   8.6200875e+02   6.5827076e+02
   3.7300000e+02   4.6311080e+01   1.0767166e+03   5.3734135e+02
   3.7300000e+02   5.5957708e+01   8.5382603e+02   6.4533093e+02
   3.7400000e+02   4.1161364e+01   1.0671756e+03   5.2218629e+02
   3.7400000e+02   5.2062662e+01   8.4580422e+02   6.3289924e+02
   3.7500000e+02   4.0446617e+01   1.0559018e+03   5.0708438e+02
   3.7500000e+02   4.7447201e+01   8.3603164e+02   6.2061582e+02
   3.7600000e+02   3.6414354e+01   1.0454449e+03   4.9301939e+02
   3.7600000e+02   4.6020736e+01   8.2617867e+02   6.0800766e+02
   3.7700000e+02   3.2909456e+01   1.0343344e+03   4.7847510e+02
   3.7700000e+02   4.3061438e+01   8.1803943e+02   5.9669824e+02
   3.7800000e+02   2.6260548e+01   1.0245113e+03   4.6428030e+02
   3.7800000e+02   3.3480874e+01   8.0815266e+02   5.8539386e+02
   3.7900000e+02   2.5301347e+01   1.0128494e+03   4.5184983e+02
   3.7900000e+02   3.2193962e+01   7.9871021e+02   5.7540201e+02
   3.8000000e+02   2.1731127e+01   1.0022904e+03   4.4021423e+02
   3.8000000e+02   2.8714237e+01   7.8760558e+02   5.6535654e+02
   3.8100000e+02   1.6407126e+01   9.9114370e+02   4.2790374e+02
   3.8100000e+02   2.4531386e+01   7.7895717e+02   5.5603333e+02
   3.8200000e+02   1.3751018e+01   9.7978499e+02   4.1667247e+02
   3.8200000e+02   2.0900960e+01   7.6838008e+02   5.4737893e+02
   3.8300000e+02   1.0069691e+01   9.6788797e+02   4.0652401e+02
   3.8300000e+02   1.5837032e+01   7.5755143e+02   5.3965211e+02
   3.8400000e+02   3.1244880e+00   9.5620480e+02   3.9531746e+02
   3.8400000e+02   9.7070190e+00   7.4795652e+02   5.3051135e+02
   3.8500000e+02   1.6807670e+00   9.4455670e+02   3.8665346e+02
   3.8500000e+02   8.0089950e+00   7.3730457e+02   5.2292677e+02
   3.8600000e+02  -8.9326000e-01   9.3314328e+02   3.7782172e+02
   3.8600000e+02   5.6165340e+00   7.2717179e+02   5.1608987e+02
   3.8700000e+02  -3.6573850e+00   9.2083820e+02   3.7035050e+02
   3.8700000e+02   2.8706740e+00   7.1618030e+02   5.0986314e+02
   3.8800000e+02  -7.6661400e+00   9.0925604e+02   3.6082803e+02
   3.8800000e+02  -2.9279870e+00   7.0575221e+02   5.0360771e+02
   3.8900000e+02  -1.3686957e+01   8.9846903e+02   3.5311700e+02
   3.8900000e+02  -4.5329510e+00   6.9409241e+02   4.9730176e+02
   3.9000000e+02  -1.1468796e+01   8.8538902e+02   3.4577717e+02
   3.9000000e+02  -1.0376493e+01   6.8429161e+02   4.9104830e+02
   3.9100000e+02  -1.9054615e+01   8.7345490e+02   3.3793314e+02
   3.9100000e+02  -1.1291761e+01   6.7372931e+02   4.8532280e+02
   3.9200000e+02  -2.0107030e+01   8.6203189e+02   3.3414180e+02
   3.9200000e+02  -1.4428163e+01   6.6228331e+02   4.8189839e+02
   3.9300000e+02  -2.2011248e+01   8.5019474e+02   3.2911320e+02
   3.9300000e+02  -1.7384230e+01   6.5182209e+02   4.7693612e+02
   3.9400000e+02  -2.7344392e+01   8.3907086e+02   3.2237316e+02
   3.9400000e+02  -2.1231278e+01   6.4090711e+02   4.7275132e+02
   3.9500000e+02  -2.5844782e+01   8.2736859e+02   3.1848858e+02
   3.9500000e+02  -2.5903307e+01   6.3153512e+02   4.6915727e+02
   3.9600000e+02  -2.8506247e+01   8.1719321e+02   3.1364410e+02
   3.9600000e+02  -2.5219817e+01   6.2087088e+02   4.6628976e+02
   3.9700000e+02  -3.0832969e+01   8.0531596e+02   3.0987260e+02
   3.9700000e+02  -2.7528239e+01   6.0966249e+02   4.6340060e+02
   3.9800000e+02  -3.1838566e+01   7.9545268e+02   3.0671909e+02
   3.9800000e+02  -3.1644226e+01   5.9892490e+02   4.6090024e+02
   3.9900000e+02  -3.3972550e+01   7.8478215e+02   3.0451987e+02
   3.9900000e+02  -3.2422444e+01   5.9080625e+02   4.6030225e+02
   4.0000000e+02  -3.6334675e+01   7.7333685e+02   3.0051888e+02
   4.0000000e+02  -3.2565116e+01   5.8121299e+02   4.5906786e+02
   4.0100000e+02  -3.4732130e+01   7.6413006e+02   2.9982920e+02
   4.0100000e+02  -3.5296987e+01   5.7242005e+02   4.5866157e+02
   4.0200000e+02  -3.6845892e+01   7.5558677e+02   2.9873955e+02
   4.0200000e+02  -3.5223425e+01   5.6462538e+02   4.5896335e+02
   4.0300000e+02  -3.9401705e+01   7.4645600e+02   2.9854722e+02
   4.0300000e+02  -3.8104353e+01   5.5753625e+02   4.5891924e+02
   4.0400000e+02  -3.9462901e+01   7.3963100e+02   2.9883678e+02
   4.0400000e+02  -4.1571600e+01   5.5065217e+02   4.5879914e+02
   4.0500000e+02  -3.9682403e+01   7.3372629e+02   3.0022570e+02
   4.0500000e+02  -3.9844620e+01   5.4385989e+02   4.6150463e+02
   4.0600000e+02  -3.8911850e+01   7.2879134e+02   3.0214033e+02
   4.0600000e+02  -4.3431944e+01   5.4077002e+02   4.6407254e+02
   4.0700000e+02  -4.3944261e+01   7.2583138e+02   3.0482994e+02
   4.0700000e+02  -4.5942069e+01   5.3598321e+02   4.6666298e+02
   4.0800000e+02  -4.3592900e+01   7.2338426e+02   3.0789868e+02
   4.0800000e+02  -4.6948289e+01   5.3426745e+02   4.7115810e+02
   4.0900000e+02  -4.4249195e+01   7.2223763e+02   3.1409358e+02
   4.0900000e+02  -5.0303597e+01   5.3277214e+02   4.7534097e+02
   4.1000000e+02  -4.7166536e+01   7.2264639e+02   3.1989100e+02
   4.1000000e+02  -5.2976842e+01   5.3144024e+02   4.8111306e+02
   4.1100000e+02  -4.9826302e+01   7.2528318e+02   3.2906471e+02
   4.1100000e+02  -5.3728379e+01   5.3338845e+02   4.8764814e+02
   4.1200000e+02  -5.7011924e+01   7.2914263e+02   3.3697016e+02
   4.1200000e+02  -5.5044862e+01   5.3585600e+02   4.9509303e+02
   4.1300000e+02  -5.5641655e+01   7.3340462e+02   3.4803175e+02
   4.1300000e+02  -5.9103166e+01   5.3842752e+02   5.0265951e+02
   4.1400000e+02  -5.8960125e+01   7.4018617e+02   3.5795614e+02
   4.1400000e+02  -5.9335603e+01   5.4387363e+02   5.1329068e+02
   4.1500000e+02  -5.9530281e+01   7.4696866e+02   3.7119878e+02
   4.1500000e+02  -5.8927244e+01   5.4932650e+02   5.2308554e+02
   4.1600000e+02  -6.4451236e+01   7.5545496e+02   3.8405749e+02
   4.1600000e+02  -6.5874405e+01   5.5555864e+02   5.3398337e+02
   4.1700000e+02  -6.7398503e+01   7.6489150e+02   3.9954584e+02
   4.1700000e+02  -6.5442671e+01   5.6337345e+02   5.4627347e+02
   4.1800000e+02  -6.8778473e+01   7.7579459e+02   4.1553954e+02
   4.1800000e+02  -6.8512935e+01   5.7111780e+02   5.5869058e+02
   4.1900000e+02  -7.5468339e+01   7.8791627e+02   4.3039415e+02
   4.1900000e+02  -7.5017020e+01   5.8002082e+02   5.7136677e+02
   4.2000000e+02  -7.5709566e+01   7.9872139e+02   4.4862330e+02
   4.2000000e+02  -7.5324596e+01   5.9017428e+02   5.8441422e+02
   4.2100000e+02  -8.1188519e+01   8.1163676e+02   4.6454204e+02
   4.2100000e+02  -7.8450949e+01   6.0060172e+02   5.9938697e+02
   4.2200000e+02  -8.0714561e+01   8.2420524e+02   4.8470685e+02
   4.2200000e+02  -7.7982785e+01   6.0940407e+02   6.1553590e+02
   4.2300000e+02  -7.9360188e+01   8.3719494e+02   5.0503555e+02
   4.2300000e+02  -7.8655512e+01   6.2074733e+02   6.2981994e+02
   4.2400000e+02  -8.6673358e+01   8.5286469e+02   5.2257034e+02
   4.2400000e+02  -7.9991471e+01   6.3243376e+02   6.4466646e+02
   4.2500000e+02  -8.8180311e+01   8.6620210e+02   5.4320886e+02
   4.2500000e+02  -8.4935013e+01   6.4491474e+02   6.6074527e+02
   4.2600000e+02  -8.7899572e+01   8.7969367e+02   5.6388636e+02
   4.2600000e+02  -8.5156814e+01   6.5729443e+02   6.7765391e+02
   4.2700000e+02  -9.0896178e+01   8.9445955e+02   5.8326887e+02
   4.2700000e+02  -8.6883780e+01   6.7070125e+02   6.9435592e+02
   4.2800000e+02  -9.5844944e+01   9.1006195e+02   6.0354457e+02
   4.2800000e+02  -8.6571178e+01   6.8292898e+02   7.1094569e+02
   4.2900000e+02  -9.5750891e+01   9.2382251e+02   6.2289952e+02
   4.2900000e+02  -8.6066531e+01   6.9554898e+02   7.2594370e+02
   4.3000000e+02  -9.3693701e+01   9.3906262e+02   6.4524229e+02
   4.3000000e+02  -8.8858295e+01   7.0851960e+02   7.4177326e+02
   4.3100000e+02  -9.7980880e+01   9.5450685e+02   6.6479843e+02
   4.3100000e+02  -9.0095541e+01   7.2391749e+02   7.5751129e+02
   4.3200000e+02  -9.7675757e+01   9.7054599e+02   6.8697809e+02
   4.3200000e+02  -8.9352418e+01   7.3750697e+02   7.7499447e+02
   4.3300000e+02  -1.0213586e+02   9.8716686e+02   7.0671896e+02
   4.3300000e+02  -9.3245868e+01   7.5133369e+02   7.9199093e+02
   4.3400000e+02  -9.8657298e+01   1.0009690e+03   7.2716068e+02
   4.3400000e+02  -9.5712585e+01   7.6629307e+02   8.0681201e+02
   4.3500000e+02  -1.0552973e+02   1.0174803e+03   7.4725901e+02
   4.3500000e+02  -9.6732182e+01   7.7932110e+02   8.2359215e+02
   4.3600000e+02  -1.0144799e+02   1.0320918e+03   7.6934153e+02
   4.3600000e+02  -9.3670969e+01   7.9257357e+02   8.4059635e+02
   4.3700000e+02  -1.0478952e+02   1.0504669e+03   7.8865459e+02
   4.3700000e+02  -9.4936837e+01   8.0764439e+02   8.5717944e+02
   4.3800000e+02  -1.0412088e+02   1.0629576e+03   8.1191712e+02
   4.3800000e+02  -9.5611607e+01   8.2221935e+02   8.7422390e+02
   4.3900000e+02  -1.0697109e+02   1.0798760e+03   8.3351044e+02
   4.3900000e+02  -9.6254016e+01   8.3559607e+02   8.9062957e+02
   4.4000000e+02  -1.0654593e+02   1.0930284e+03   8.5533061e+02
   4.4000000e+02  -9.6190951e+01   8.4967899e+02   9.0519549e+02
   4.4100000e+02  -1.0532299e+02   1.1092482e+03   8.7493825e+02
   4.4100000e+02  -9.4800307e+01   8.6511606e+02   9.2368127e+02
   4.4200000e+02  -1.0023147e+02   1.1230608e+03   8.9656651e+02
   4.4200000e+02  -9.4211181e+01   8.7823554e+02   9.3960574e+02
   4.4300000e+02  -9.8461331e+01   1.1360917e+03   9.1819647e+02
   4.4300000e+02  -9.3355166e+01   8.8999348e+02   9.5485306e+02
   4.4400000e+02  -1.0020460e+02   1.1489749e+03   9.3587957e+02
   4.4400000e+02  -9.0952669e+01   9.0471903e+02   9.7238450e+02
   4.4500000e+02  -1.0214578e+02   1.1632626e+03   9.5516647e+02
   4.4500000e+02  -9.3453121e+01   9.1675458e+02   9.8769749e+02
   4.4600000e+02  -9.7187375e+01   1.1758724e+03   9.7638193e+02
   4.4600000e+02  -8.7585417e+01   9.2815770e+02   1.0006117e+03
   4.4700000e+02  -9.4882892e+01   1.1897724e+03   9.9200198e+02
   4.4700000e+02  -9.0425333e+01   9.4220885e+02   1.0155686e+03
   4.4800000e+02  -9.4842244e+01   1.2024805e+03   1.0104545e+03
   4.4800000e+02  -8.8690521e+01   9.5517005e+02   1.0278455e+03
   4.4900000e+02  -9.5431692e+01   1.2143398e+03   1.0262297e+03
   4.4900000e+02  -8.8276256e+01   9.6856608e+02   1.0405584e+03
   4.5000000e+02  -9.4274441e+01   1.2281106e+03   1.0396167e+03
   4.5000000e+02  -8.3419680e+01   9.8095160e+02   1.0535620e+03
   4.5100000e+02  -9.1806872e+01   1.2407173e+03   1.0540352e+03
   4.5100000e+02  -8.6012822e+01   9.9291510e+02   1.0632201e+03
   4.5200000e+02  -8.9192092e+01   1.2534529e+03   1.0674100e+03
   4.5200000e+02  -8.4269363e+01   1.0065402e+03   1.0736781e+03
   4.5300000e+02  -8.7069709e+01   1.2656975e+03   1.0771118e+03
   4.5300000e+02  -8.1393963e+01   1.0188071e+03   1.0828229e+03
   4.5400000e+02  -8.2966740e+01   1.2789336e+03   1.0860922e+03
   4.5400000e+02  -7.8746137e+01   1.0304284e+03   1.0893564e+03
   4.5500000e+02  -8.4233294e+01   1.2923226e+03   1.0935236e+03
   4.5500000e+02  -7.4882911e+01   1.0430278e+03   1.0955213e+03
   4.5600000e+02  -8.5165534e+01   1.3047430e+03   1.1011281e+03
   4.5600000e+02  -7.4048370e+01   1.0560669e+03   1.0993553e+03
   4.5700000e+02  -8.1067634e+01   1.3173860e+03   1.1060975e+03
   4.5700000e+02  -7.3891069e+01   1.0695465e+03   1.1054894e+03
   4.5800000e+02  -7.6613705e+01   1.3301542e+03   1.1077989e+03
   4.5800000e+02  -7.0244069e+01   1.0813974e+03   1.1065160e+03
   4.5900000e+02  -7.7955892e+01   1.3421460e+03   1.1096556e+03
   4.5900000e+02  -7.0693722e+01   1.0948043e+03   1.1083471e+03
   4.6000000e+02  -7.4310872e+01   1.3541297e+03   1.1095863e+03
   4.6000000e+02  -6.5407493e+01   1.1064877e+03   1.1085775e+03
   4.6100000e+02  -6.9028281e+01   1.3668880e+03   1.1065448e+03
   4.6100000e+02  -6.4965804e+01   1.1181935e+03   1.1060336e+03
   4.6200000e+02  -7.2915099e+01   1.3787713e+03   1.1044738e+03
   4.6200000e+02  -6.3950218e+01   1.1305405e+03   1.1035234e+03
   4.6300000e+02  -6.5016505e+01   1.3894763e+03   1.0997435e+03
   4.6300000e+02  -5.8976033e+01   1.1409670e+03   1.1010586e+03
   4.6400000e+02  -6.7341116e+01   1.4008622e+03   1.0935390e+03
   4.6400000e+02  -5.7859769e+01   1.1520855e+03   1.0968914e+03
   4.6500000e+02  -6.1483755e+01   1.4109152e+03   1.0862672e+03
   4.6500000e+02  -5.3514327e+01   1.1629113e+03   1.0908098e+03
   4.6600000e+02  -6.0163507e+01   1.4212070e+03   1.0775527e+03
   4.6600000e+02  -5.5894315e+01   1.1737985e+03   1.0847833e+03
   4.6700000e+02  -6.0175011e+01   1.4326711e+03   1.0686240e+03
   4.6700000e+02  -5.1615640e+01   1.1841063e+03   1.0758715e+03
   4.6800000e+02  -5.7185984e+01   1.4401792e+03   1.0574934e+03
   4.6800000e+02  -4.9300011e+01   1.1925805e+03   1.0679466e+03
   4.6900000e+02  -4.8315301e+01   1.4480918e+03   1.0469743e+03
   4.6900000e+02  -4.6384573e+01   1.2010974e+03   1.0583051e+03
   4.7000000e+02  -4.6209190e+01   1.4554884e+03   1.0342822e+03
   4.7000000e+02  -4.4654931e+01   1.2089000e+03   1.0489124e+03
   4.7100000e+02  -4.3928456e+01   1.4628651e+03   1.0218146e+03
   4.7100000e+02  -4.0723943e+01   1.2168797e+03   1.0381733e+03
   4.7200000e+02  -4.5577473e+01   1.4708088e+03   1.0079093e+03
   4.7200000e+02  -3.9083756e+01   1.2229018e+03   1.0266936e+03
   4.7300000e+02  -4.0798000e+01   1.4762193e+03   9.9386775e+02
   4.7300000e+02  -3.5293201e+01   1.2291294e+03   1.0164232e+03
   4.7400000e+02  -3.5001861e+01   1.4807446e+03   9.7945245e+02
   4.7400000e+02  -2.8763391e+01   1.2331804e+03   1.0040015e+03
   4.7500000e+02  -3.5486595e+01   1.4860951e+03   9.6385126e+02
   4.7500000e+02  -2.5683093e+01   1.2374659e+03   9.9132454e+02
   4.7600000e+02  -2.6681455e+01   1.4863327e+03   9.4894443e+02
   4.7600000e+02  -2.6315906e+01   1.2424569e+03   9.7878316e+02
   4.7700000e+02  -2.4558468e+01   1.4899467e+03   9.3136141e+02
   4.7700000e+02  -1.9153365e+01   1.2438164e+03   9.6488452e+02
   4.7800000e+02  -1.6919245e+01   1.4902975e+03   9.1658722e+02
   4.7800000e+02  -1.6626244e+01   1.2467061e+03   9.5202881e+02
   4.7900000e+02  -1.5219057e+01   1.4917721e+03   9.0019370e+02
   4.7900000e+02  -9.7617130e+00   1.2478191e+03   9.3744971e+02
   4.8000000e+02  -8.7173450e+00   1.4923387e+03   8.8110833e+02
   4.8000000e+02  -7.6571100e+00   1.2478924e+03   9.2272325e+02
   4.8100000e+02  -8.5514800e-01   1.4914771e+03   8.6402764e+02
   4.8100000e+02  -3.7763330e+00   1.2474152e+03   9.1039347e+02
   4.8200000e+02   3.2795610e+00   1.4908976e+03   8.4725905e+02
   4.8200000e+02   1.4812720e+00   1.2471692e+03   8.9576348e+02
   4.8300000e+02   1.3324311e+01   1.4859600e+03   8.3004412e+02
   4.8300000e+02   5.1761030e+00   1.2462282e+03   8.8084046e+02
   4.8400000e+02   1.7257702e+01   1.4846311e+03   8.1296834e+02
   4.8400000e+02   1.0811960e+01   1.2445029e+03   8.6639725e+02
   4.8500000e+02   1.9427808e+01   1.4827333e+03   7.9383376e+02
   4.8500000e+02   1.8798427e+01   1.2398985e+03   8.5102498e+02
   4.8600000e+02   2.8076879e+01   1.4769531e+03   7.7645320e+02
   4.8600000e+02   2.2546366e+01   1.2387230e+03   8.3646273e+02
   4.8700000e+02   3.1332719e+01   1.4726032e+03   7.5834278e+02
   4.8700000e+02   2.6695852e+01   1.2344747e+03   8.2121473e+02
   4.8800000e+02   3.7502598e+01   1.4669223e+03   7.4130610e+02
   4.8800000e+02   2.5652624e+01   1.2317805e+03   8.0599105e+02
   4.8900000e+02   3.9855392e+01   1.4625611e+03   7.2295570e+02
   4.8900000e+02   3.2783937e+01   1.2261956e+03   7.9207164e+02
   4.9000000e+02   4.2493777e+01   1.4576971e+03   7.0448753e+02
   4.9000000e+02   3.5016948e+01   1.2205011e+03   7.7737150e+02
   4.9100000e+02   5.1353810e+01   1.4491041e+03   6.8705494e+02
   4.9100000e+02   4.0234440e+01   1.2155540e+03   7.6267427e+02
   4.9200000e+02   5.4739759e+01   1.4425046e+03   6.7021848e+02
   4.9200000e+02   4.5057740e+01   1.2088437e+03   7.4821603e+02
   4.9300000e+02   5.8382929e+01   1.4358165e+03   6.5195490e+02
   4.9300000e+02   5.2543642e+01   1.2017546e+03   7.3363115e+02
   4.9400000e+02   6.3702822e+01   1.4281748e+03   6.3428833e+02
   4.9400000e+02   5.6097985e+01   1.1940450e+03   7.1957162e+02
   4.9500000e+02   6.4796954e+01   1.4197688e+03   6.1750577e+02
   4.9500000e+02   5.7602173e+01   1.1873480e+03   7.0535745e+02
   4.9600000e+02   7.5530303e+01   1.4083284e+03   6.0175298e+02
   4.9600000e+02   6.2294515e+01   1.1792691e+03   6.9165888e+02
   4.9700000e+02   7.7239979e+01   1.4001439e+03   5.8266505e+02
   4.9700000e+02   6.4625040e+01   1.1702524e+03   6.7659758e+02
   4.9800000e+02   7.8601325e+01   1.3895738e+03   5.6722795e+02
   4.9800000e+02   7.1228215e+01   1.1611284e+03   6.6295628e+02
   4.9900000e+02   8.2136550e+01   1.3790183e+03   5.5011980e+02
   4.9900000e+02   7.4088787e+01   1.1526236e+03   6.5006119e+02
   5.0000000e+02   8.5016057e+01   1.3684428e+03   5.3436619e+02
   5.0000000e+02   7.4521688e+01   1.1428555e+03   6.3600012e+02
   5.0100000e+02   8.9897462e+01   1.3550696e+03   5.1692490e+02
   5.0100000e+02   7.5839269e+01   1.1322820e+03   6.2310951e+02
   5.0200000e+02   9.4026155e+01   1.3415773e+03   5.0238529e+02
   5.0200000e+02   7.8014030e+01   1.1209173e+03   6.0959259e+02
   5.0300000e+02   9.5842413e+01   1.3297142e+03   4.8532581e+02
   5.0300000e+02   8.2297839e+01   1.1103782e+03   5.9749650e+02
   5.0400000e+02   9.9576307e+01   1.3166660e+03   4.7098140e+02
   5.0400000e+02   8.4976664e+01   1.0968769e+03   5.8415248e+02
   5.0500000e+02   9.9441647e+01   1.3027200e+03   4.5514650e+02
   5.0500000e+02   8.9238772e+01   1.0842442e+03   5.7205161e+02
   5.0600000e+02   9.8444971e+01   1.2903873e+03   4.4014153e+02
   5.0600000e+02   8.9639262e+01   1.0721993e+03   5.6080125e+02
   5.0700000e+02   1.0363536e+02   1.2724556e+03   4.2565991e+02
   5.0700000e+02   8.8987691e+01   1.0601104e+03   5.5000232e+02
   5.0800000e+02   1.0440472e+02   1.2574800e+03   4.1133144e+02
   5.0800000e+02   9.4956386e+01   1.0446307e+03   5.3862054e+02
   5.0900000e+02   1.0552839e+02   1.2429829e+03   3.9939338e+02
   5.0900000e+02   9.8369733e+01   1.0309286e+03   5.2726247e+02
   5.1000000e+02   1.0771008e+02   1.2275341e+03   3.8713620e+02
   5.1000000e+02   9.5328998e+01   1.0172091e+03   5.1603745e+02
   5.1100000e+02   1.1011803e+02   1.2110563e+03   3.7482264e+02
   5.1100000e+02   9.2839212e+01   1.0021120e+03   5.0553416e+02
   5.1200000e+02   1.1490015e+02   1.1924636e+03   3.6334379e+02
   5.1200000e+02   9.5750989e+01   9.8729916e+02   4.9522260e+02
   5.1300000e+02   1.1144904e+02   1.1768464e+03   3.5087771e+02
   5.1300000e+02   9.8406223e+01   9.7081389e+02   4.8671090e+02
   5.1400000e+02   1.1110371e+02   1.1588565e+03   3.4069370e+02
   5.1400000e+02   1.0177818e+02   9.5345871e+02   4.7939224e+02
   5.1500000e+02   1.0976255e+02   1.1430884e+03   3.2855454e+02
   5.1500000e+02   1.0240672e+02   9.3865289e+02   4.7043111e+02
   5.1600000e+02   1.1338513e+02   1.1218489e+03   3.2207256e+02
   5.1600000e+02   9.9811171e+01   9.2173446e+02   4.6318129e+02
   5.1700000e+02   1.1053663e+02   1.1052593e+03   3.1010353e+02
   5.1700000e+02   1.0155108e+02   9.0489138e+02   4.5522916e+02
   5.1800000e+02   1.1180391e+02   1.0883487e+03   3.0319536e+02
   5.1800000e+02   1.0423776e+02   8.8682331e+02   4.4923845e+02
   5.1900000e+02   1.0749552e+02   1.0690704e+03   2.9360480e+02
   5.1900000e+02   1.0151536e+02   8.7091296e+02   4.4271647e+02
   5.2000000e+02   1.1142905e+02   1.0502768e+03   2.8779476e+02
   5.2000000e+02   1.0028064e+02   8.5319517e+02   4.3656213e+02
   5.2100000e+02   1.0775523e+02   1.0313827e+03   2.7992116e+02
   5.2100000e+02   1.0206783e+02   8.3561466e+02   4.3118912e+02
   5.2200000e+02   1.1060699e+02   1.0141616e+03   2.7358685e+02
   5.2200000e+02   1.0017363e+02   8.1850270e+02   4.2544347e+02
   5.2300000e+02   1.1035371e+02   9.9379176e+02   2.7028050e+02
   5.2300000e+02   1.0221295e+02   8.0058325e+02   4.2221317e+02
   5.2400000e+02   1.0859310e+02   9.7607469e+02   2.6465808e+02
   5.2400000e+02   1.0557786e+02   7.8043736e+02   4.1806135e+02
   5.2500000e+02   1.1064896e+02   9.5829857e+02   2.6040362e+02
   5.2500000e+02   1.0244690e+02   7.6287795e+02   4.1523736e+02
   5.2600000e+02   1.1045865e+02   9.3813758e+02   2.5713324e+02
   5.2600000e+02   1.0082574e+02   7.4583271e+02   4.1155265e+02
   5.2700000e+02   1.0803453e+02   9.1959351e+02   2.5256962e+02
   5.2700000e+02   1.0456684e+02   7.2862714e+02   4.1058112e+02
   5.2800000e+02   1.1199886e+02   8.9989308e+02   2.5241928e+02
   5.2800000e+02   1.0286521e+02   7.1042554e+02   4.0913631e+02
   5.2900000e+02   1.0857881e+02   8.8257305e+02   2.4728438e+02
   5.2900000e+02   1.0592510e+02   6.9258112e+02   4.0692863e+02
