# Supplementary material for: Action Sport Cameras as an Instrument to Perform a 3D Underwater Motion Analysis
Source: PLoS One. 2016 Aug 11;11(8):e0160490. doi: 10.1371/journal.pone.0160490 (PMC4981397; doi:10.1371/journal.pone.0160490)
Supplement: S1 Supporting Information — S1.1_Calibration Quality > S1.1.1_Underwater > S1.1.1.1_Highres > S1.1.1.1.1_Calibration > File A. This is the BUNDLE_CameraParameters. This is the camera calibration parameters. File B. This is the Triad. This is the 2D coordinates of the waterproof orthogonal triad structure carrying nine spherical black markers. File C. This is the WandCalibration. This is the 2D coordinates of the wand structure carrying one spherical black marker. S1.1.1.1.2_Accuracy > File D. This is the Trial_1. This is the 2D coordinates of the first rigid bar test acquisition, carrying two markers at known distance. File E. This is the Trial_2. This is the 2D coordinates of the second rigid bar test acquisition, carrying two markers at known distance. File F. This is the Trial_3. This is the 2D coordinates of the third rigid bar test acquisition, carrying two markers at known distance. File G. This is the Trial_4. This is the 2D coordinates of the fourth rigid bar test acquisition, carrying two markers at known distance. File H. This is the Trial_5. This is the 2D coordinates of the fifth rigid bar test acquisition, carrying two markers at known distance. File I. This is the MotionSequence3D_Trial_1. This is the 3D coordinates of the first rigid bar test acquisition. File J. This is the MotionSequence3D_Trial_2. This is the 3D coordinates of the second rigid bar test acquisition. File K. This is the MotionSequence3D_Trial_3. This is the 3D coordinates of the third rigid bar test acquisition. File L. This is the MotionSequence3D_Trial_4. This is the 3D coordinates of the fourth rigid bar test acquisition. File M. This is the MotionSequence3D_Trial_5. This is the 3D coordinates of the fifth rigid bar test acquisition. S1.1.1.2_Lowres > S1.1.1.2.1_Calibration > File N. This is the BUNDLE_CameraParameters. This is the camera calibration parameters. File O. This is the Triad. This is the 2D coordinates of the waterproof orthogonal triad structure carrying nine spherical black markers. File P. Th [file pone.0160490.s001.zip › S1_SupportingInformation/S1.1_Calibration_Quality/S1.1.2_Land/S1.1.2.2_Lowres/S1.1.2.2.1_Calibration/File AF.txt]

[VIMS_CALIBRATION_DATA]
Creation_Date: 05/02/16 - 17:44:29
[SYSTEM_TYPE]
AFP
[METHOD]
BUNDLE
[CALIBRATION_PARAMETERS]
NumberOfCameras: 2
CAMERA: 0
Location
3142.57136020727280000000 1306.57388570264310000000 910.77183112509294000000
RotationMatrix
-0.25402343110883630000 0.96626649816944421000 -0.04243996893323132000
0.12441310416280565000 -0.01087056321374568800 -0.99217095823652834000
-0.95916290376571023000 -0.25731475933334119000 -0.11745483672014335000
RotationAngles
114.53497462782219000000 -73.56937090070687200000 206.09423524484646000000
Focals
374.57186482136973000000 375.24008761220585000000
PrincipalPoint
287.23703334472981000000 177.05757978941600000000
DistortionParameters
-0.26841677372028966000
0.00000000000000000000
0.00000000000000000000
0.00000000000000000000
0.00000000000000000000
CAMERA: 1
Location
3161.85633487848100000000 -923.37229667682493000000 956.12394555113985000000
RotationMatrix
0.22404034804785228000 0.97344094962890049000 0.04710244189191881100
0.21257013004692818000 -0.00164200717987439400 -0.97714443334864942000
-0.95111506257572709000 0.22893235113894586000 -0.20729234511569675000
RotationAngles
227.83997088685257000000 -72.01085841021397000000 -43.49512555148168500000
Focals
378.42028576111574000000 376.40471954111786000000
PrincipalPoint
317.43653548185694000000 206.84942284787206000000
DistortionParameters
-0.25662162827319512000
0.00000000000000000000
0.00000000000000000000
0.00000000000000000000
0.00000000000000000000
[CALIBRATION_VOLUME_SIZE]
minX: -2000.00000 maxX: 2000.00000 minY: -2000.00000 maxY: 2000.00000 minZ: -2000.00000 maxZ: 2000.00000
[CALIBRATION_TIP]
NumberofInsertPoints: 0
