# Supplementary material for: Action Sport Cameras as an Instrument to Perform a 3D Underwater Motion Analysis
Source: PLoS One. 2016 Aug 11;11(8):e0160490. doi: 10.1371/journal.pone.0160490 (PMC4981397; doi:10.1371/journal.pone.0160490)
Supplement: S1 Supporting Information — S1.1_Calibration Quality > S1.1.1_Underwater > S1.1.1.1_Highres > S1.1.1.1.1_Calibration > File A. This is the BUNDLE_CameraParameters. This is the camera calibration parameters. File B. This is the Triad. This is the 2D coordinates of the waterproof orthogonal triad structure carrying nine spherical black markers. File C. This is the WandCalibration. This is the 2D coordinates of the wand structure carrying one spherical black marker. S1.1.1.1.2_Accuracy > File D. This is the Trial_1. This is the 2D coordinates of the first rigid bar test acquisition, carrying two markers at known distance. File E. This is the Trial_2. This is the 2D coordinates of the second rigid bar test acquisition, carrying two markers at known distance. File F. This is the Trial_3. This is the 2D coordinates of the third rigid bar test acquisition, carrying two markers at known distance. File G. This is the Trial_4. This is the 2D coordinates of the fourth rigid bar test acquisition, carrying two markers at known distance. File H. This is the Trial_5. This is the 2D coordinates of the fifth rigid bar test acquisition, carrying two markers at known distance. File I. This is the MotionSequence3D_Trial_1. This is the 3D coordinates of the first rigid bar test acquisition. File J. This is the MotionSequence3D_Trial_2. This is the 3D coordinates of the second rigid bar test acquisition. File K. This is the MotionSequence3D_Trial_3. This is the 3D coordinates of the third rigid bar test acquisition. File L. This is the MotionSequence3D_Trial_4. This is the 3D coordinates of the fourth rigid bar test acquisition. File M. This is the MotionSequence3D_Trial_5. This is the 3D coordinates of the fifth rigid bar test acquisition. S1.1.1.2_Lowres > S1.1.1.2.1_Calibration > File N. This is the BUNDLE_CameraParameters. This is the camera calibration parameters. File O. This is the Triad. This is the 2D coordinates of the waterproof orthogonal triad structure carrying nine spherical black markers. File P. Th [file pone.0160490.s001.zip › S1_SupportingInformation/S1.1_Calibration_Quality/S1.1.2_Land/S1.1.2.2_Lowres/S1.1.2.2.1_Calibration/File AG.txt]

894 2
f: 0 tv: 0 nM: 9
231.750000000000000 241.000000000000000
220.250000000000000 249.750000000000000
205.000000000000000 260.250000000000000
188.750000000000000 272.250000000000000
267.000000000000000 234.750000000000000
322.000000000000000 236.750000000000000
350.750000000000000 236.250000000000000
238.250000000000000 180.750000000000000
235.750000000000000 125.000000000000000
f: 0 tv: 1 nM: 9
342.000000000000000 242.750000000000000
350.500000000000000 252.750000000000000
361.750000000000000 264.250000000000000
373.250000000000000 277.500000000000000
360.250000000000000 234.750000000000000
409.250000000000000 233.750000000000000
431.000000000000000 232.750000000000000
337.000000000000000 181.000000000000000
340.000000000000000 122.750000000000000
f: 1 tv: 0 nM: 9
231.363632000000000 241.318175999999990
219.193175999999990 249.761368000000000
205.250000000000000 259.802642999999990
188.660721000000000 271.500000000000000
267.089751999999980 234.564101999999990
321.442871000000030 236.257140999999990
349.500000000000000 236.725006000000010
238.000000000000000 180.500000000000000
235.000000000000000 125.194443000000010
f: 1 tv: 1 nM: 9
341.000000000000000 243.843750000000000
350.181820000000020 253.272719999999990
360.974150000000010 264.663790000000010
373.388890000000000 278.174590000000020
359.805540000000010 235.000000000000000
408.413790000000010 233.879300000000000
430.649990000000000 232.883330000000000
336.805540000000010 181.000000000000000
339.743260000000020 124.000000000000000
f: 2 tv: 0 nM: 9
231.363632000000000 241.318175999999990
219.193175999999990 249.761368000000000
205.250000000000000 259.802642999999990
188.660721000000000 271.500000000000000
267.135132000000000 234.689193999999990
321.442871000000030 236.257140999999990
349.500000000000000 236.725006000000010
238.000000000000000 180.500000000000000
235.044113000000010 125.308823000000000
f: 2 tv: 1 nM: 9
341.000000000000000 243.843750000000000
350.181820000000020 253.272719999999990
360.974150000000010 264.663790000000010
373.388890000000000 278.174590000000020
359.805540000000010 235.000000000000000
408.433319999999980 233.800000000000010
430.649990000000000 232.883330000000000
336.805540000000010 181.000000000000000
340.034879999999990 123.813950000000010
f: 3 tv: 0 nM: 9
231.363632000000000 241.318175999999990
219.238098000000010 249.666672000000010
205.351058999999990 259.808501999999980
188.660721000000000 271.500000000000000
267.135132000000000 234.689193999999990
321.500000000000000 236.235290999999990
349.381592000000010 236.723679000000000
238.000000000000000 180.500000000000000
234.897064000000000 125.102943000000000
f: 3 tv: 1 nM: 9
341.000000000000000 243.843750000000000
350.107149999999990 253.369049999999990
361.071440000000000 264.678560000000000
373.388890000000000 278.174590000000020
359.805540000000010 235.000000000000000
408.586209999999990 233.879300000000000
430.750000000000000 233.000000000000000
336.805540000000010 181.000000000000000
339.907899999999980 124.092100000000000
f: 4 tv: 0 nM: 9
231.363632000000000 241.318175999999990
219.250000000000000 249.750000000000000
205.287506000000010 259.787506000000010
188.660721000000000 271.500000000000000
267.000000000000000 234.635132000000000
321.194458000000000 236.000000000000000
349.328582999999980 236.885712000000010
237.968750000000000 180.437500000000000
235.000000000000000 125.194443000000010
f: 4 tv: 1 nM: 9
341.075740000000000 243.818180000000010
350.181820000000020 253.272719999999990
360.875000000000000 264.660709999999990
373.531740000000010 278.174590000000020
359.897060000000010 234.897060000000010
408.413790000000010 233.879300000000000
430.649990000000000 233.116670000000000
336.846160000000000 181.089740000000010
339.907899999999980 124.092100000000000
f: 5 tv: 0 nM: 9
231.500000000000000 241.000000000000000
219.250000000000000 249.750000000000000
205.217957000000010 260.076934999999990
188.666672000000010 271.447357000000010
267.000000000000000 234.635132000000000
321.500000000000000 236.000000000000000
349.557128999999970 236.742859000000010
238.000000000000000 180.437500000000000
234.897064000000000 125.102943000000000
f: 5 tv: 1 nM: 9
341.000000000000000 243.843750000000000
350.181820000000020 253.272719999999990
360.974150000000010 264.663790000000010
373.459020000000010 278.090149999999990
359.897060000000010 234.897060000000010
408.500000000000000 233.740739999999990
430.649990000000000 233.116670000000000
336.743260000000020 181.000000000000000
339.897060000000010 123.897060000000000
f: 6 tv: 0 nM: 9
231.363632000000000 241.318175999999990
219.250000000000000 249.750000000000000
205.217957000000010 260.076934999999990
188.666672000000010 271.447357000000010
266.910248000000020 234.564101999999990
321.500000000000000 236.000000000000000
349.459473000000000 236.500000000000000
238.000000000000000 180.194443000000010
235.000000000000000 125.194443000000010
f: 6 tv: 1 nM: 9
341.075740000000000 243.818180000000010
350.107149999999990 253.369049999999990
360.768520000000020 264.712949999999980
373.388890000000000 278.174590000000020
359.805540000000010 235.000000000000000
408.413790000000010 233.879300000000000
430.750000000000000 233.000000000000000
336.743260000000020 181.000000000000000
339.897060000000010 123.897060000000000
f: 7 tv: 0 nM: 9
231.363632000000000 241.318175999999990
219.189193999999990 249.932434000000000
205.488891999999990 260.011107999999980
188.666672000000010 271.447357000000010
266.910248000000020 234.564101999999990
321.217957000000010 236.205124000000010
349.675689999999970 236.743239999999990
238.000000000000000 180.500000000000000
235.000000000000000 125.194443000000010
f: 7 tv: 1 nM: 9
341.193539999999980 243.758060000000000
350.181820000000020 253.272719999999990
360.790010000000000 264.630000000000000
373.531740000000010 278.174590000000020
359.897060000000010 234.897060000000010
408.500000000000000 234.000000000000000
430.750000000000000 233.000000000000000
336.743260000000020 181.000000000000000
339.615389999999990 123.961540000000000
f: 8 tv: 0 nM: 9
231.363632000000000 241.318175999999990
219.212493999999990 249.737503000000000
205.500000000000000 260.068175999999990
188.660721000000000 271.500000000000000
266.897064000000000 234.897064000000000
321.500000000000000 236.000000000000000
349.675689999999970 236.743239999999990
238.000000000000000 180.194443000000010
235.000000000000000 125.194443000000010
f: 8 tv: 1 nM: 9
341.287870000000000 243.818180000000010
350.273799999999990 253.202380000000010
360.903840000000000 264.576930000000000
373.531740000000010 278.174590000000020
359.805540000000010 235.000000000000000
408.500000000000000 234.000000000000000
430.750000000000000 233.000000000000000
336.743260000000020 181.000000000000000
339.846160000000000 124.089740000000010
f: 9 tv: 0 nM: 9
231.363632000000000 241.318175999999990
219.189193999999990 249.932434000000000
205.551025000000010 260.010193000000020
188.660721000000000 271.500000000000000
267.000000000000000 234.924240000000000
321.500000000000000 236.000000000000000
349.675689999999970 236.743239999999990
238.000000000000000 180.194443000000010
235.000000000000000 125.194443000000010
f: 9 tv: 1 nM: 9
341.075740000000000 243.818180000000010
350.181820000000020 253.272719999999990
360.790010000000000 264.630000000000000
373.459020000000010 278.090149999999990
359.805540000000010 235.000000000000000
408.433319999999980 233.800000000000010
430.649990000000000 233.116670000000000
336.846160000000000 181.089740000000010
339.743260000000020 124.000000000000000
f: 10 tv: 0 nM: 9
231.363632000000000 241.318175999999990
219.189193999999990 249.932434000000000
205.542556999999990 260.127655000000000
188.660721000000000 271.500000000000000
267.100006000000010 235.028563999999990
321.500000000000000 236.000000000000000
349.675689999999970 236.743239999999990
238.000000000000000 180.500000000000000
235.000000000000000 125.194443000000010
f: 10 tv: 1 nM: 9
341.075740000000000 243.818180000000010
350.354159999999980 253.354170000000010
360.929989999999980 264.450010000000020
373.459020000000010 278.090149999999990
359.805540000000010 235.000000000000000
408.413790000000010 233.879300000000000
430.649990000000000 233.116670000000000
336.743260000000020 181.000000000000000
339.743260000000020 124.000000000000000
f: 11 tv: 0 nM: 9
231.363632000000000 241.318175999999990
219.193175999999990 249.761368000000000
205.554351999999990 260.184783999999980
188.660721000000000 271.500000000000000
267.000000000000000 234.924240000000000
321.500000000000000 236.000000000000000
349.675689999999970 236.743239999999990
238.000000000000000 180.194443000000010
235.000000000000000 125.000000000000000
f: 11 tv: 1 nM: 9
341.075740000000000 243.818180000000010
350.181820000000020 253.272719999999990
360.903840000000000 264.576930000000000
373.531740000000010 278.174590000000020
359.805540000000010 235.000000000000000
408.413790000000010 233.879300000000000
430.716680000000000 232.949999999999990
336.743260000000020 181.000000000000000
339.907899999999980 124.092100000000000
f: 12 tv: 0 nM: 9
231.363632000000000 241.318175999999990
219.250000000000000 249.750000000000000
205.274993999999990 260.075012000000020
188.660721000000000 271.500000000000000
267.218750000000000 234.843750000000000
321.500000000000000 236.000000000000000
349.500000000000000 236.725006000000010
237.955886999999990 180.308822999999990
235.000000000000000 125.194443000000010
f: 12 tv: 1 nM: 9
341.171420000000010 243.871430000000000
350.181820000000020 253.272719999999990
360.805540000000010 264.620360000000010
373.531740000000010 278.174590000000020
359.805540000000010 235.000000000000000
408.413790000000010 233.879300000000000
430.750000000000000 233.000000000000000
336.743260000000020 181.000000000000000
339.846160000000000 124.089740000000010
f: 13 tv: 0 nM: 9
231.338715000000010 241.161284999999990
219.217957000000010 249.435898000000010
205.268294999999990 260.012206999999990
188.660721000000000 271.500000000000000
267.212128000000010 234.772719999999990
321.500000000000000 236.000000000000000
349.636352999999990 236.651520000000000
238.000000000000000 180.194443000000010
235.000000000000000 125.000000000000000
f: 13 tv: 1 nM: 9
341.171420000000010 243.871430000000000
350.354159999999980 253.354170000000010
360.663639999999990 264.636349999999990
373.459020000000010 278.090149999999990
359.805540000000010 235.000000000000000
408.413790000000010 233.879300000000000
430.781250000000000 232.843750000000000
336.743260000000020 181.000000000000000
339.907899999999980 124.092100000000000
f: 14 tv: 0 nM: 9
231.363632000000000 241.318175999999990
219.189193999999990 249.932434000000000
205.488891999999990 260.011107999999980
188.660721000000000 271.500000000000000
267.112914999999990 234.870971999999990
321.308837999999980 236.044113000000010
349.500000000000000 236.764709000000010
238.000000000000000 180.194443000000010
235.044113000000010 125.308823000000000
f: 14 tv: 1 nM: 9
341.067569999999990 243.783780000000010
350.354159999999980 253.354170000000010
360.598050000000000 264.607849999999980
373.459020000000010 278.090149999999990
359.805540000000010 235.000000000000000
408.500000000000000 234.000000000000000
430.883330000000000 232.949999999999990
336.743260000000020 181.000000000000000
339.846160000000000 123.910259999999990
f: 15 tv: 0 nM: 9
231.274200000000010 241.032256999999990
219.189193999999990 249.932434000000000
205.408156999999990 259.928558000000010
188.660721000000000 271.500000000000000
267.000000000000000 234.924240000000000
321.437500000000000 236.031250000000000
349.675689999999970 236.743239999999990
238.000000000000000 180.562500000000000
235.000000000000000 125.000000000000000
f: 15 tv: 1 nM: 9
341.171420000000010 243.871430000000000
350.181820000000020 253.272719999999990
360.771729999999990 264.467379999999990
373.461549999999990 278.253850000000000
359.805540000000010 235.000000000000000
408.586209999999990 233.879300000000000
430.883330000000000 233.050000000000010
336.743260000000020 181.000000000000000
340.000000000000000 124.000000000000000
f: 16 tv: 0 nM: 9
231.435486000000000 241.225799999999990
219.217957000000010 249.666672000000010
205.395827999999990 259.958344000000010
188.660721000000000 271.500000000000000
266.899993999999990 234.828567999999990
321.437500000000000 236.000000000000000
349.500000000000000 236.725006000000010
238.000000000000000 180.500000000000000
235.102936000000000 125.102943000000000
f: 16 tv: 1 nM: 9
341.171420000000010 243.871430000000000
350.250000000000000 253.336960000000000
360.714290000000010 264.625000000000000
373.430760000000020 278.084630000000000
359.805540000000010 235.000000000000000
408.413790000000010 233.879300000000000
430.750000000000000 233.000000000000000
336.615389999999990 181.038469999999990
339.846160000000000 123.910259999999990
f: 17 tv: 0 nM: 9
231.363632000000000 241.318175999999990
219.250000000000000 249.750000000000000
205.500000000000000 259.787231000000020
188.660721000000000 271.500000000000000
267.000000000000000 235.000000000000000
321.194458000000000 236.000000000000000
349.782042999999990 236.794875999999990
238.000000000000000 180.500000000000000
235.000000000000000 125.000000000000000
f: 17 tv: 1 nM: 9
341.560610000000000 243.757569999999990
350.250000000000000 253.336960000000000
361.076930000000000 264.634610000000010
373.500000000000000 278.186429999999970
359.805540000000010 235.000000000000000
408.586209999999990 233.879300000000000
430.750000000000000 233.000000000000000
336.743260000000020 181.000000000000000
339.846160000000000 123.910259999999990
f: 18 tv: 0 nM: 9
231.435486000000000 241.225799999999990
219.250000000000000 249.750000000000000
205.431824000000010 259.750000000000000
188.660721000000000 271.500000000000000
266.897064000000000 234.897064000000000
321.194458000000000 236.000000000000000
349.675689999999970 236.743239999999990
238.000000000000000 180.194443000000010
235.000000000000000 125.000000000000000
f: 18 tv: 1 nM: 9
341.560610000000000 243.757569999999990
350.250000000000000 253.336960000000000
360.768520000000020 264.712949999999980
373.500000000000000 278.000000000000000
359.805540000000010 235.000000000000000
408.413790000000010 233.879300000000000
430.883330000000000 233.050000000000010
336.743260000000020 181.000000000000000
339.743260000000020 124.000000000000000
f: 19 tv: 0 nM: 9
231.435486000000000 241.225799999999990
219.270264000000000 249.554047000000000
205.500000000000000 260.104155999999990
188.660721000000000 271.500000000000000
266.897064000000000 234.897064000000000
321.308837999999980 236.044113000000010
349.618407999999990 236.723679000000000
237.879302999999990 180.413788000000010
235.000000000000000 125.194443000000010
f: 19 tv: 1 nM: 9
341.287870000000000 243.909089999999990
350.340910000000010 253.386370000000000
360.865389999999990 264.673070000000000
373.500000000000000 278.000000000000000
359.805540000000010 235.000000000000000
408.413790000000010 233.879300000000000
430.750000000000000 233.000000000000000
336.615389999999990 180.961530000000010
339.743260000000020 124.000000000000000
f: 20 tv: 0 nM: 9
231.435486000000000 241.225799999999990
219.217957000000010 249.435898000000010
205.551025000000010 260.010193000000020
188.660721000000000 271.500000000000000
267.102936000000000 235.102936000000000
321.308837999999980 236.044113000000010
349.730774000000000 236.615387000000000
238.000000000000000 180.500000000000000
235.000000000000000 125.000000000000000
f: 20 tv: 1 nM: 9
341.500000000000000 243.625000000000000
350.181820000000020 253.272719999999990
360.972230000000020 264.675929999999990
373.430760000000020 278.084630000000000
359.897060000000010 235.102939999999990
408.413790000000010 233.879300000000000
430.750000000000000 233.000000000000000
336.846160000000000 181.089740000000010
339.846160000000000 123.910259999999990
f: 21 tv: 0 nM: 9
231.435486000000000 241.225799999999990
219.242859000000010 249.685714999999990
205.207321000000010 260.048767000000000
188.660721000000000 271.500000000000000
267.038452000000010 234.615387000000000
321.308837999999980 236.044113000000010
349.607147000000000 236.654754999999990
238.000000000000000 180.500000000000000
235.000000000000000 125.194443000000010
f: 21 tv: 1 nM: 9
341.194459999999990 243.805560000000010
350.181820000000020 253.272719999999990
360.735290000000020 264.607849999999980
373.294130000000000 278.058839999999980
359.805540000000010 235.000000000000000
408.500000000000000 233.740739999999990
430.750000000000000 233.000000000000000
336.907899999999980 181.092099999999990
339.719510000000010 123.878050000000000
f: 22 tv: 0 nM: 9
231.435486000000000 241.225799999999990
219.212493999999990 249.512497000000000
205.226195999999990 259.988097999999980
188.660721000000000 271.500000000000000
267.116669000000000 234.949997000000000
321.437500000000000 236.031250000000000
349.654755000000020 236.559525000000010
238.000000000000000 180.437500000000000
235.000000000000000 125.194443000000010
f: 22 tv: 1 nM: 9
341.075740000000000 243.818180000000010
350.273799999999990 253.321429999999990
360.547180000000030 264.764160000000000
373.569239999999980 278.084630000000000
359.805540000000010 235.000000000000000
408.500000000000000 233.740739999999990
430.649990000000000 233.116670000000000
337.092100000000020 180.907900000000010
340.000000000000000 123.500000000000000
f: 23 tv: 0 nM: 9
231.435486000000000 241.225799999999990
219.238098000000010 249.880951000000010
205.202133000000000 259.872345000000000
188.703384000000000 271.661010999999970
267.038452000000010 234.615387000000000
321.308837999999980 236.044113000000010
349.500000000000000 236.764709000000010
238.000000000000000 180.500000000000000
235.044113000000010 125.308823000000000
f: 23 tv: 1 nM: 9
341.171420000000010 243.871430000000000
350.273799999999990 253.321429999999990
360.768520000000020 264.712949999999980
373.569239999999980 278.084630000000000
359.897060000000010 235.102939999999990
408.500000000000000 233.740739999999990
430.750000000000000 233.000000000000000
337.092100000000020 180.907900000000010
340.041659999999980 123.430560000000000
f: 24 tv: 0 nM: 9
231.435486000000000 241.225799999999990
219.238098000000010 249.880951000000010
205.306824000000010 260.011352999999990
188.703384000000000 271.661010999999970
266.897064000000000 234.897064000000000
321.500000000000000 236.000000000000000
349.659088000000000 236.545456000000000
238.000000000000000 180.500000000000000
235.102936000000000 125.102943000000000
f: 24 tv: 1 nM: 9
341.075740000000000 243.818180000000010
350.181820000000020 253.272719999999990
360.584900000000000 264.594330000000010
373.388890000000000 278.174590000000020
359.897060000000010 235.102939999999990
408.413790000000010 233.879300000000000
430.750000000000000 233.000000000000000
337.000000000000000 180.805560000000010
339.719510000000010 123.878050000000000
f: 25 tv: 0 nM: 9
231.303023999999990 241.196976000000010
219.212493999999990 249.737503000000000
205.250000000000000 259.875000000000000
188.660721000000000 271.500000000000000
266.897064000000000 234.897064000000000
321.500000000000000 236.000000000000000
349.618407999999990 236.750000000000000
238.000000000000000 180.500000000000000
235.044113000000010 125.308823000000000
f: 25 tv: 1 nM: 9
341.305540000000010 243.416670000000010
350.181820000000020 253.272719999999990
360.730770000000010 264.538450000000010
373.569239999999980 278.084630000000000
359.897060000000010 235.102939999999990
408.413790000000010 233.879300000000000
430.649990000000000 233.116670000000000
336.907899999999980 181.092099999999990
340.000000000000000 123.805560000000000
f: 26 tv: 0 nM: 9
231.363632000000000 240.924240000000000
219.194443000000010 249.861115000000010
205.337204000000010 260.139525999999990
188.660721000000000 271.500000000000000
267.000000000000000 234.805556999999990
321.500000000000000 236.000000000000000
349.725006000000010 236.675003000000000
238.000000000000000 180.500000000000000
234.897064000000000 125.102943000000000
f: 26 tv: 1 nM: 9
341.042849999999990 243.628570000000000
350.250000000000000 253.336960000000000
360.775510000000000 264.561219999999990
373.388890000000000 278.174590000000020
359.897060000000010 235.102939999999990
408.413790000000010 233.879300000000000
430.843750000000000 233.000000000000000
336.743260000000020 181.000000000000000
339.743260000000020 124.000000000000000
f: 27 tv: 0 nM: 9
231.428574000000000 240.964279000000000
219.238098000000010 249.880951000000010
205.479172000000010 260.104155999999990
188.660721000000000 271.500000000000000
267.000000000000000 234.743239999999990
321.500000000000000 236.000000000000000
349.600006000000010 236.774993999999990
238.000000000000000 180.500000000000000
235.156250000000000 125.218750000000000
f: 27 tv: 1 nM: 9
341.220579999999980 243.544109999999990
350.181820000000020 253.272719999999990
360.663639999999990 264.636349999999990
373.343750000000000 278.171879999999990
359.897060000000010 235.102939999999990
408.413790000000010 233.879300000000000
430.750000000000000 233.000000000000000
336.907899999999980 181.092099999999990
339.743260000000020 124.000000000000000
f: 28 tv: 0 nM: 9
231.500000000000000 241.266662999999990
219.238098000000010 249.880951000000010
205.399993999999990 259.922211000000000
188.666672000000010 271.447357000000010
267.000000000000000 235.000000000000000
321.308837999999980 236.044113000000010
349.565795999999980 236.618423000000010
238.000000000000000 180.500000000000000
235.000000000000000 125.000000000000000
f: 28 tv: 1 nM: 9
341.218750000000000 243.687500000000000
350.181820000000020 253.272719999999990
360.768520000000020 264.712949999999980
373.388890000000000 278.174590000000020
359.805540000000010 235.000000000000000
408.500000000000000 234.000000000000000
430.500000000000000 233.000000000000000
336.615389999999990 180.961530000000010
339.674989999999980 123.675000000000000
f: 29 tv: 0 nM: 9
231.435486000000000 241.225799999999990
219.217957000000010 249.666672000000010
205.207321000000010 260.048767000000000
188.666672000000010 271.447357000000010
267.000000000000000 234.805556999999990
321.194458000000000 236.000000000000000
349.805542000000000 236.666672000000010
238.000000000000000 180.500000000000000
235.044113000000010 125.308823000000000
f: 29 tv: 1 nM: 9
341.218750000000000 243.687500000000000
350.181820000000020 253.272719999999990
360.790010000000000 264.630000000000000
373.500000000000000 278.186429999999970
359.897060000000010 235.102939999999990
408.578129999999990 233.640629999999990
430.750000000000000 233.000000000000000
336.615389999999990 180.961530000000010
339.907899999999980 124.092100000000000
f: 30 tv: 0 nM: 9
231.363632000000000 241.318175999999990
219.193175999999990 249.761368000000000
205.212493999999990 260.012512000000020
188.660721000000000 271.500000000000000
267.000000000000000 235.000000000000000
321.194458000000000 236.000000000000000
349.636352999999990 236.621216000000000
238.000000000000000 180.500000000000000
235.000000000000000 125.437500000000000
f: 30 tv: 1 nM: 9
341.075740000000000 243.818180000000010
350.181820000000020 253.272719999999990
360.638890000000000 264.583340000000020
373.569239999999980 278.084630000000000
359.805540000000010 235.000000000000000
408.578129999999990 233.640629999999990
430.500000000000000 233.000000000000000
337.092100000000020 180.907900000000010
339.743260000000020 124.000000000000000
f: 31 tv: 0 nM: 9
231.516662999999990 240.850006000000010
219.212493999999990 250.012497000000000
205.260864000000000 259.891296000000010
188.660721000000000 271.500000000000000
266.781250000000000 234.843750000000000
321.324310000000030 236.256760000000010
349.607147000000000 236.654754999999990
238.000000000000000 180.500000000000000
235.000000000000000 125.194443000000010
f: 31 tv: 1 nM: 9
341.171420000000010 243.871430000000000
350.181820000000020 253.272719999999990
360.415100000000000 264.632079999999970
373.531740000000010 278.174590000000020
359.897060000000010 234.897060000000010
408.586209999999990 233.879300000000000
430.750000000000000 233.000000000000000
337.092100000000020 180.907900000000010
339.674989999999980 123.675000000000000
f: 32 tv: 0 nM: 9
231.442856000000010 241.199997000000000
219.217957000000010 250.076920000000000
205.202133000000000 259.872345000000000
188.666672000000010 271.447357000000010
266.897064000000000 234.897064000000000
321.308837999999980 236.044113000000010
349.693541999999980 236.645157000000010
238.000000000000000 180.500000000000000
235.044113000000010 125.308823000000000
f: 32 tv: 1 nM: 9
341.102939999999990 243.750000000000000
350.181820000000020 253.272719999999990
360.591830000000020 264.642850000000010
373.312500000000000 278.062500000000000
359.805540000000010 235.000000000000000
408.578129999999990 233.640629999999990
430.649990000000000 233.116670000000000
336.939030000000000 181.000000000000000
339.743260000000020 124.000000000000000
f: 33 tv: 0 nM: 9
231.500000000000000 240.935486000000000
219.306824000000010 250.011368000000000
205.217957000000010 259.435913000000030
188.666672000000010 271.447357000000010
266.910248000000020 234.564101999999990
321.308837999999980 236.044113000000010
349.675689999999970 236.743239999999990
238.000000000000000 180.500000000000000
235.000000000000000 125.194443000000010
f: 33 tv: 1 nM: 9
341.194459999999990 243.805560000000010
350.181820000000020 253.272719999999990
360.790010000000000 264.630000000000000
373.531740000000010 278.174590000000020
359.805540000000010 235.000000000000000
408.500000000000000 233.500000000000000
430.750000000000000 233.000000000000000
336.743260000000020 181.000000000000000
339.674989999999980 123.675000000000000
f: 34 tv: 0 nM: 9
231.442856000000010 241.457137999999990
219.217957000000010 250.076920000000000
205.212493999999990 260.012512000000020
188.660721000000000 271.500000000000000
267.000000000000000 234.843750000000000
321.437500000000000 236.000000000000000
349.578125000000000 236.640625000000000
238.000000000000000 180.500000000000000
235.000000000000000 125.194443000000010
f: 34 tv: 1 nM: 9
341.367639999999990 243.602939999999990
350.250000000000000 253.336960000000000
360.734680000000030 264.642850000000010
373.500000000000000 278.000000000000000
359.805540000000010 235.000000000000000
408.500000000000000 233.500000000000000
430.883330000000000 232.949999999999990
336.743260000000020 181.000000000000000
339.793490000000020 123.793480000000000
f: 35 tv: 0 nM: 9
231.442856000000010 241.457137999999990
219.250000000000000 249.750000000000000
205.500000000000000 259.893616000000010
188.660721000000000 271.500000000000000
267.000000000000000 234.924240000000000
321.308837999999980 236.044113000000010
349.607147000000000 236.654754999999990
238.000000000000000 180.500000000000000
235.000000000000000 125.437500000000000
f: 35 tv: 1 nM: 9
341.435909999999980 243.782039999999990
350.181820000000020 253.272719999999990
360.638890000000000 264.583340000000020
373.250000000000000 278.189390000000000
359.805540000000010 235.000000000000000
408.586209999999990 233.879300000000000
430.781250000000000 233.062500000000000
337.092100000000020 180.907900000000010
339.607149999999990 123.773810000000000
f: 36 tv: 0 nM: 9
231.363632000000000 241.318175999999990
219.250000000000000 249.750000000000000
205.268294999999990 260.012206999999990
188.660721000000000 271.500000000000000
266.910248000000020 234.564101999999990
321.308837999999980 236.044113000000010
349.674987999999980 236.550003000000000
237.879302999999990 180.413788000000010
234.897064000000000 125.102943000000000
f: 36 tv: 1 nM: 9
341.549989999999980 243.550000000000010
350.181820000000020 253.272719999999990
360.790010000000000 264.690000000000000
373.569239999999980 278.084630000000000
359.805540000000010 235.000000000000000
408.586209999999990 233.879300000000000
430.750000000000000 233.000000000000000
336.743260000000020 181.000000000000000
339.674989999999980 123.675000000000000
f: 37 tv: 0 nM: 9
231.513519000000000 241.337844999999990
219.166672000000010 249.619048999999990
205.133331000000000 259.744445999999980
188.660721000000000 271.500000000000000
266.781250000000000 234.843750000000000
321.308837999999980 236.044113000000010
349.618407999999990 236.723679000000000
237.968750000000000 180.437500000000000
235.000000000000000 125.194443000000010
f: 37 tv: 1 nM: 9
341.671049999999980 243.565800000000000
350.273799999999990 253.321429999999990
360.709990000000000 264.549989999999980
373.531740000000010 278.174590000000020
359.805540000000010 235.000000000000000
408.500000000000000 234.000000000000000
430.781250000000000 232.843750000000000
336.907899999999980 180.907900000000010
339.674989999999980 123.675000000000000
f: 38 tv: 0 nM: 9
231.421875000000000 241.359375000000000
219.184203999999990 249.868423000000010
205.146346999999990 259.987793000000010
188.660721000000000 271.500000000000000
266.883331000000000 234.783340000000010
321.500000000000000 236.000000000000000
349.500000000000000 236.725006000000010
238.120697000000010 180.413788000000010
235.000000000000000 125.194443000000010
f: 38 tv: 1 nM: 9
341.194459999999990 243.805560000000010
350.273799999999990 253.202380000000010
360.597840000000020 264.445650000000000
373.500000000000000 278.000000000000000
359.781250000000000 235.062500000000000
408.413790000000010 233.879300000000000
430.781250000000000 232.843750000000000
336.897060000000010 180.897060000000010
339.750000000000000 123.934209999999990
f: 39 tv: 0 nM: 9
231.500000000000000 241.500000000000000
219.270264000000000 249.554047000000000
205.133331000000000 259.744445999999980
188.660721000000000 271.500000000000000
266.897064000000000 234.897064000000000
321.308837999999980 236.044113000000010
349.691162000000020 236.750000000000000
238.000000000000000 180.500000000000000
235.102936000000000 125.102943000000000
f: 39 tv: 1 nM: 9
341.549989999999980 243.550000000000010
350.273799999999990 253.321429999999990
360.692320000000000 264.673070000000000
373.453129999999990 278.000000000000000
359.805540000000010 235.000000000000000
408.500000000000000 233.740739999999990
430.691160000000020 232.955890000000010
336.805540000000010 181.000000000000000
339.743260000000020 124.000000000000000
f: 40 tv: 0 nM: 9
231.515152000000000 241.378784000000000
219.217957000000010 250.076920000000000
205.193175999999990 259.761352999999990
188.666672000000010 271.447357000000010
266.897064000000000 234.897064000000000
321.308837999999980 236.044113000000010
349.607147000000000 236.654754999999990
238.000000000000000 180.194443000000010
235.000000000000000 125.000000000000000
f: 40 tv: 1 nM: 9
341.428560000000000 243.728579999999990
350.181820000000020 253.272719999999990
360.898160000000020 264.546290000000000
373.569239999999980 278.084630000000000
359.805540000000010 235.000000000000000
408.586209999999990 233.879300000000000
430.586209999999990 233.120700000000000
336.897060000000010 180.897060000000010
339.863650000000010 123.613630000000000
f: 41 tv: 0 nM: 9
231.421875000000000 241.359375000000000
219.189193999999990 249.932434000000000
205.238098000000010 259.880950999999980
188.660721000000000 271.500000000000000
267.000000000000000 234.924240000000000
321.194458000000000 236.000000000000000
349.450012000000020 236.625000000000000
238.044113000000010 180.308822999999990
235.044113000000010 125.308823000000000
f: 41 tv: 1 nM: 9
341.419339999999980 243.854840000000000
350.181820000000020 253.272719999999990
360.480770000000010 264.500000000000000
373.500000000000000 278.000000000000000
359.897060000000010 234.897060000000010
408.500000000000000 233.740739999999990
430.781250000000000 232.843750000000000
336.890260000000010 180.878050000000000
339.846160000000000 123.910259999999990
f: 42 tv: 0 nM: 9
231.435486000000000 241.225799999999990
219.217957000000010 250.076920000000000
205.207321000000010 260.048767000000000
188.660721000000000 271.500000000000000
267.116669000000000 234.949997000000000
321.308837999999980 236.044113000000010
349.618407999999990 236.723679000000000
237.879302999999990 180.413788000000010
235.000000000000000 125.194443000000010
f: 42 tv: 1 nM: 9
341.327580000000010 243.793110000000010
350.181820000000020 253.272719999999990
360.750000000000000 264.410000000000030
373.500000000000000 278.000000000000000
359.805540000000010 235.000000000000000
408.500000000000000 233.740739999999990
430.649990000000000 233.116670000000000
337.092100000000020 180.907900000000010
339.892850000000010 123.726190000000000
f: 43 tv: 0 nM: 9
231.435486000000000 241.225799999999990
219.217957000000010 250.076920000000000
205.184203999999990 259.868407999999990
188.666672000000010 271.552642999999990
267.000000000000000 234.843750000000000
321.308837999999980 236.044113000000010
349.549987999999980 236.600006000000010
238.044113000000010 180.308822999999990
235.044113000000010 125.308823000000000
f: 43 tv: 1 nM: 9
341.193539999999980 243.758060000000000
350.181820000000020 253.272719999999990
360.750000000000000 264.410000000000030
373.500000000000000 278.000000000000000
359.897060000000010 235.102939999999990
408.500000000000000 233.740739999999990
430.586209999999990 233.120700000000000
336.907899999999980 181.092099999999990
339.846160000000000 123.910259999999990
f: 44 tv: 0 nM: 9
231.435486000000000 241.225799999999990
219.250000000000000 249.750000000000000
205.220932000000000 259.627899000000010
188.660721000000000 271.500000000000000
267.000000000000000 235.000000000000000
321.308837999999980 236.044113000000010
349.440491000000010 236.607147000000000
238.044113000000010 180.308822999999990
235.044113000000010 125.308823000000000
f: 44 tv: 1 nM: 9
341.348480000000000 243.666670000000010
350.181820000000020 253.272719999999990
360.649990000000000 264.630000000000000
373.459020000000010 278.090149999999990
359.897060000000010 234.897060000000010
408.500000000000000 233.740739999999990
430.781250000000000 233.062500000000000
336.907899999999980 181.092099999999990
340.000000000000000 124.000000000000000
f: 45 tv: 0 nM: 9
231.283340000000010 240.949997000000000
219.212493999999990 250.012497000000000
205.500000000000000 260.068175999999990
188.660721000000000 271.500000000000000
267.100006000000010 234.828567999999990
321.500000000000000 236.000000000000000
349.549987999999980 236.625000000000000
238.000000000000000 180.500000000000000
235.044113000000010 125.308823000000000
f: 45 tv: 1 nM: 9
341.171420000000010 243.871430000000000
350.181820000000020 253.272719999999990
360.500000000000000 264.672730000000000
373.459020000000010 278.090149999999990
359.897060000000010 235.102939999999990
408.500000000000000 233.740739999999990
430.685180000000000 233.000000000000000
336.615389999999990 180.961530000000010
339.743260000000020 124.000000000000000
f: 46 tv: 0 nM: 9
231.283340000000010 240.949997000000000
219.250000000000000 249.750000000000000
205.184203999999990 259.868407999999990
188.660721000000000 271.500000000000000
267.000000000000000 235.000000000000000
321.500000000000000 236.235290999999990
349.549987999999980 236.625000000000000
238.000000000000000 180.500000000000000
235.000000000000000 125.500000000000000
f: 46 tv: 1 nM: 9
341.171420000000010 243.871430000000000
349.975010000000000 253.425000000000010
360.754730000000000 264.594330000000010
373.388890000000000 278.174590000000020
360.000000000000000 235.000000000000000
408.413790000000010 233.879300000000000
430.649990000000000 233.116670000000000
336.907899999999980 181.092099999999990
339.846160000000000 123.910259999999990
f: 47 tv: 0 nM: 9
231.428574000000000 240.964279000000000
219.212493999999990 249.737503000000000
205.212493999999990 260.012512000000020
188.666672000000010 271.447357000000010
267.100006000000010 234.571426000000000
321.424255000000020 236.075760000000000
349.725006000000010 236.675003000000000
238.000000000000000 180.500000000000000
235.000000000000000 125.500000000000000
f: 47 tv: 1 nM: 9
341.171420000000010 243.871430000000000
350.181820000000020 253.272719999999990
360.676480000000030 264.549010000000010
373.388890000000000 278.174590000000020
359.805540000000010 235.000000000000000
408.500000000000000 233.740739999999990
430.750000000000000 233.000000000000000
336.907899999999980 181.092099999999990
340.000000000000000 124.000000000000000
f: 48 tv: 0 nM: 9
231.283340000000010 240.949997000000000
219.217957000000010 249.435898000000010
205.290695000000000 259.883728000000020
188.660721000000000 271.500000000000000
267.112914999999990 234.870971999999990
321.500000000000000 236.000000000000000
349.440491000000010 236.607147000000000
238.044113000000010 180.308822999999990
235.000000000000000 125.437500000000000
f: 48 tv: 1 nM: 9
341.075740000000000 243.818180000000010
350.181820000000020 253.272719999999990
360.754730000000000 264.650939999999990
373.500000000000000 278.000000000000000
360.000000000000000 235.000000000000000
408.500000000000000 233.740739999999990
430.750000000000000 233.000000000000000
336.907899999999980 181.092099999999990
340.000000000000000 124.000000000000000
f: 49 tv: 0 nM: 9
231.283340000000010 240.949997000000000
219.242859000000010 249.685714999999990
205.206527999999990 259.358703999999990
188.660721000000000 271.500000000000000
267.112914999999990 234.870971999999990
321.500000000000000 236.000000000000000
349.694458000000000 236.611115000000010
238.000000000000000 180.500000000000000
235.000000000000000 125.194443000000010
f: 49 tv: 1 nM: 9
341.171420000000010 243.871430000000000
350.107149999999990 253.369049999999990
360.638890000000000 264.712949999999980
373.459020000000010 278.090149999999990
359.897060000000010 234.897060000000010
408.500000000000000 233.740739999999990
430.750000000000000 233.000000000000000
336.907899999999980 181.092099999999990
339.907899999999980 124.092100000000000
f: 50 tv: 0 nM: 9
231.283340000000010 240.949997000000000
219.217957000000010 249.435898000000010
205.244446000000010 259.788879000000010
188.660721000000000 271.500000000000000
267.000000000000000 234.924240000000000
321.308837999999980 236.044113000000010
349.442871000000030 236.742859000000010
237.850006000000010 180.350006000000010
235.000000000000000 125.194443000000010
f: 50 tv: 1 nM: 9
341.194459999999990 243.805560000000010
350.181820000000020 253.272719999999990
360.692320000000000 264.673070000000000
373.500000000000000 278.000000000000000
360.000000000000000 235.000000000000000
408.500000000000000 233.740739999999990
430.649990000000000 233.116670000000000
336.907899999999980 181.092099999999990
340.000000000000000 124.000000000000000
f: 51 tv: 0 nM: 9
231.428574000000000 240.964279000000000
219.250000000000000 249.750000000000000
205.466659999999990 259.722229000000030
188.660721000000000 271.500000000000000
267.135132000000000 234.689193999999990
321.308837999999980 236.044113000000010
349.381592000000010 236.486847000000010
238.000000000000000 180.194443000000010
235.044113000000010 125.308823000000000
f: 51 tv: 1 nM: 9
341.092100000000020 243.723680000000000
350.273799999999990 253.202380000000010
360.676480000000030 264.549010000000010
373.430760000000020 278.084630000000000
359.897060000000010 234.897060000000010
408.413790000000010 233.879300000000000
430.649990000000000 233.116670000000000
337.000000000000000 181.000000000000000
339.846160000000000 124.089740000000010
f: 52 tv: 0 nM: 9
231.435486000000000 241.225799999999990
219.217957000000010 249.435898000000010
205.367340000000010 259.806122000000020
188.660721000000000 271.500000000000000
267.000000000000000 234.635132000000000
321.500000000000000 236.000000000000000
349.500000000000000 236.500000000000000
238.000000000000000 180.500000000000000
235.156250000000000 125.218750000000000
f: 52 tv: 1 nM: 9
341.171420000000010 243.871430000000000
350.181820000000020 253.272719999999990
360.598050000000000 264.470579999999980
373.388890000000000 278.174590000000020
359.805540000000010 235.000000000000000
408.500000000000000 233.740739999999990
430.750000000000000 233.000000000000000
336.907899999999980 181.092099999999990
339.907899999999980 123.907900000000000
f: 53 tv: 0 nM: 9
231.435486000000000 241.225799999999990
219.250000000000000 249.750000000000000
205.260864000000000 259.891296000000010
188.660721000000000 271.500000000000000
267.000000000000000 234.743239999999990
321.500000000000000 236.000000000000000
349.440491000000010 236.607147000000000
237.955886999999990 180.308822999999990
234.897064000000000 125.102943000000000
f: 53 tv: 1 nM: 9
341.287870000000000 243.818180000000010
350.181820000000020 253.272719999999990
360.421569999999970 264.509799999999980
373.461549999999990 278.253850000000000
359.897060000000010 234.897060000000010
408.413790000000010 233.879300000000000
430.750000000000000 233.000000000000000
336.907899999999980 181.092099999999990
339.907899999999980 123.907900000000000
f: 54 tv: 0 nM: 9
231.515152000000000 241.378784000000000
219.189193999999990 249.932434000000000
205.500000000000000 259.901947000000010
188.660721000000000 271.500000000000000
266.899993999999990 234.828567999999990
321.500000000000000 236.000000000000000
349.440491000000010 236.607147000000000
238.000000000000000 180.194443000000010
234.897064000000000 125.102943000000000
f: 54 tv: 1 nM: 9
341.075740000000000 243.818180000000010
350.181820000000020 253.272719999999990
360.790010000000000 264.630000000000000
373.531740000000010 278.174590000000020
359.805540000000010 235.000000000000000
408.413790000000010 233.879300000000000
430.716680000000000 232.716659999999990
336.907899999999980 181.092099999999990
340.000000000000000 124.000000000000000
f: 55 tv: 0 nM: 9
231.428574000000000 240.964279000000000
219.189193999999990 249.932434000000000
205.542556999999990 260.127655000000000
188.660721000000000 271.500000000000000
266.897064000000000 234.897064000000000
321.500000000000000 236.000000000000000
349.675689999999970 236.500000000000000
238.000000000000000 180.194443000000010
235.102936000000000 125.102943000000000
f: 55 tv: 1 nM: 9
341.193539999999980 243.758060000000000
350.181820000000020 253.272719999999990
360.410000000000030 264.450010000000020
373.388890000000000 278.174590000000020
359.907899999999980 234.907900000000010
408.413790000000010 233.879300000000000
430.750000000000000 233.000000000000000
336.846160000000000 181.089740000000010
339.907899999999980 124.092100000000000
f: 56 tv: 0 nM: 9
231.435486000000000 241.225799999999990
219.189193999999990 249.932434000000000
205.500000000000000 260.068175999999990
188.660721000000000 271.500000000000000
267.000000000000000 234.924240000000000
321.500000000000000 236.000000000000000
349.757140999999990 236.628570999999990
237.850006000000010 180.350006000000010
235.000000000000000 125.194443000000010
f: 56 tv: 1 nM: 9
341.193539999999980 243.758060000000000
350.250000000000000 253.336960000000000
360.450010000000020 264.269990000000010
373.531740000000010 278.174590000000020
359.805540000000010 235.000000000000000
408.483340000000000 233.850010000000000
430.883330000000000 232.949999999999990
336.907899999999980 181.092099999999990
339.907899999999980 124.092100000000000
f: 57 tv: 0 nM: 9
231.413788000000010 241.051727000000000
219.193175999999990 249.761368000000000
205.308516999999990 259.893616000000010
188.660721000000000 271.500000000000000
266.883331000000000 235.050003000000000
321.500000000000000 236.000000000000000
349.578125000000000 236.640625000000000
237.968750000000000 180.437500000000000
235.044113000000010 125.308823000000000
f: 57 tv: 1 nM: 9
341.075740000000000 243.818180000000010
350.181820000000020 253.272719999999990
360.653840000000000 264.461549999999990
373.312500000000000 278.062500000000000
359.897060000000010 235.102939999999990
408.500000000000000 233.740739999999990
430.586209999999990 233.120700000000000
336.907899999999980 181.092099999999990
339.907899999999980 124.092100000000000
f: 58 tv: 0 nM: 9
231.482147000000000 241.089279000000000
219.184203999999990 249.868423000000010
205.308516999999990 259.893616000000010
188.750000000000000 271.453705000000010
266.897064000000000 234.897064000000000
321.500000000000000 236.000000000000000
349.500000000000000 236.500000000000000
237.955886999999990 180.308822999999990
235.102936000000000 125.102943000000000
f: 58 tv: 1 nM: 9
341.193539999999980 243.854840000000000
350.181820000000020 253.272719999999990
360.754730000000000 264.594330000000010
373.346769999999990 278.201599999999980
359.897060000000010 235.102939999999990
408.500000000000000 233.740739999999990
430.586209999999990 233.120700000000000
336.907899999999980 181.092099999999990
340.000000000000000 124.000000000000000
f: 59 tv: 0 nM: 9
231.500000000000000 241.000000000000000
219.193175999999990 249.761368000000000
205.448974999999990 259.785706000000000
188.666672000000010 271.552642999999990
267.135132000000000 234.689193999999990
321.500000000000000 236.000000000000000
349.864868000000000 236.554047000000000
238.000000000000000 180.194443000000010
235.000000000000000 125.194443000000010
f: 59 tv: 1 nM: 9
341.075740000000000 243.818180000000010
350.181820000000020 253.272719999999990
360.584900000000000 264.594330000000010
373.430760000000020 278.084630000000000
359.897060000000010 235.102939999999990
408.413790000000010 233.879300000000000
430.750000000000000 233.000000000000000
336.719510000000010 181.048779999999990
339.743260000000020 124.000000000000000
f: 60 tv: 0 nM: 9
231.500000000000000 241.000000000000000
219.212493999999990 249.737503000000000
205.270264000000000 259.986481000000030
188.660721000000000 271.500000000000000
267.135132000000000 234.689193999999990
321.500000000000000 236.000000000000000
349.864868000000000 236.554047000000000
238.000000000000000 180.194443000000010
235.092102000000010 125.092102000000000
f: 60 tv: 1 nM: 9
341.308839999999980 243.838240000000010
350.181820000000020 253.272719999999990
360.754730000000000 264.594330000000010
373.500000000000000 278.000000000000000
359.897060000000010 235.102939999999990
408.500000000000000 233.740739999999990
430.500000000000000 233.000000000000000
337.092100000000020 180.907900000000010
339.846160000000000 123.910259999999990
f: 61 tv: 0 nM: 9
231.413788000000010 241.051727000000000
219.250000000000000 249.750000000000000
205.270264000000000 259.554047000000030
188.660721000000000 271.500000000000000
267.135132000000000 234.689193999999990
321.500000000000000 236.000000000000000
349.782042999999990 236.666672000000010
238.000000000000000 180.194443000000010
235.000000000000000 125.194443000000010
f: 61 tv: 1 nM: 9
341.327580000000010 243.793110000000010
350.181820000000020 253.272719999999990
360.730770000000010 264.538450000000010
373.500000000000000 278.000000000000000
359.897060000000010 235.102939999999990
408.586209999999990 233.879300000000000
430.750000000000000 233.000000000000000
336.846160000000000 181.089740000000010
340.000000000000000 124.000000000000000
f: 62 tv: 0 nM: 9
231.428574000000000 240.964279000000000
219.189193999999990 249.932434000000000
205.260864000000000 259.891296000000010
188.660721000000000 271.500000000000000
267.135132000000000 234.689193999999990
321.500000000000000 236.000000000000000
349.757140999999990 236.685714999999990
238.000000000000000 180.437500000000000
235.102936000000000 125.102943000000000
f: 62 tv: 1 nM: 9
341.194459999999990 243.805560000000010
350.181820000000020 253.272719999999990
360.946810000000030 264.638309999999990
373.500000000000000 278.000000000000000
359.897060000000010 235.102939999999990
408.586209999999990 233.879300000000000
430.649990000000000 233.116670000000000
336.939030000000000 181.000000000000000
339.939030000000000 124.000000000000000
f: 63 tv: 0 nM: 9
231.442856000000010 241.199997000000000
219.193175999999990 249.761368000000000
205.250000000000000 259.750000000000000
188.660721000000000 271.500000000000000
267.212128000000010 234.984848000000000
321.437500000000000 236.000000000000000
349.654755000000020 236.559525000000010
238.000000000000000 180.500000000000000
235.116669000000000 125.349998000000000
f: 63 tv: 1 nM: 9
341.194459999999990 243.805560000000010
350.181820000000020 253.272719999999990
360.500000000000000 264.686280000000010
373.459020000000010 278.090149999999990
359.805540000000010 235.000000000000000
408.500000000000000 233.740739999999990
430.750000000000000 233.000000000000000
336.743260000000020 181.000000000000000
340.000000000000000 124.000000000000000
f: 64 tv: 0 nM: 9
231.324326000000010 241.418915000000000
219.250000000000000 249.750000000000000
205.271423000000000 259.685729999999980
188.660721000000000 271.500000000000000
267.242859000000010 234.628570999999990
321.500000000000000 236.000000000000000
349.602570000000010 236.615387000000000
238.000000000000000 180.437500000000000
235.102936000000000 125.102943000000000
f: 64 tv: 1 nM: 9
341.193539999999980 243.758060000000000
350.250000000000000 253.336960000000000
360.662780000000000 264.395359999999980
373.459020000000010 278.090149999999990
359.897060000000010 235.102939999999990
408.500000000000000 234.000000000000000
430.897060000000010 233.102939999999990
336.743260000000020 181.000000000000000
339.846160000000000 124.089740000000010
f: 65 tv: 0 nM: 9
231.515152000000000 241.378784000000000
219.217957000000010 250.076920000000000
205.306824000000010 260.011352999999990
188.660721000000000 271.500000000000000
267.000000000000000 234.924240000000000
321.500000000000000 236.000000000000000
349.549987999999980 236.625000000000000
238.000000000000000 180.437500000000000
235.102936000000000 125.102943000000000
f: 65 tv: 1 nM: 9
341.171420000000010 243.871430000000000
350.181820000000020 253.272719999999990
360.692320000000000 264.673070000000000
373.426240000000010 278.270480000000020
359.897060000000010 235.102939999999990
408.500000000000000 233.740739999999990
430.781250000000000 232.843750000000000
336.743260000000020 181.000000000000000
339.939030000000000 124.000000000000000
f: 66 tv: 0 nM: 9
231.515152000000000 241.106064000000000
219.189193999999990 249.932434000000000
205.262497000000000 259.512512000000020
188.660721000000000 271.500000000000000
267.299987999999980 234.485717999999990
321.500000000000000 236.000000000000000
349.440491000000010 236.607147000000000
238.000000000000000 180.500000000000000
235.102936000000000 125.102943000000000
f: 66 tv: 1 nM: 9
341.042849999999990 243.628570000000000
350.181820000000020 253.272719999999990
360.709990000000000 264.549989999999980
373.430760000000020 278.084630000000000
359.897060000000010 235.102939999999990
408.500000000000000 233.740739999999990
431.000000000000000 233.000000000000000
336.743260000000020 181.000000000000000
339.907899999999980 124.092100000000000
f: 67 tv: 0 nM: 9
231.435486000000000 241.225799999999990
219.238098000000010 249.880951000000010
205.260864000000000 259.891296000000010
188.660721000000000 271.500000000000000
267.112914999999990 234.870971999999990
321.437500000000000 236.000000000000000
349.549987999999980 236.675003000000000
238.000000000000000 180.500000000000000
235.000000000000000 125.194443000000010
f: 67 tv: 1 nM: 9
341.193539999999980 243.758060000000000
350.181820000000020 253.272719999999990
360.709990000000000 264.549989999999980
373.500000000000000 278.000000000000000
359.897060000000010 235.102939999999990
408.500000000000000 233.740739999999990
430.649990000000000 233.116670000000000
336.805540000000010 181.000000000000000
339.743260000000020 124.000000000000000
f: 68 tv: 0 nM: 9
231.363632000000000 241.318175999999990
219.166672000000010 249.619048999999990
205.322922000000010 259.781250000000000
188.660721000000000 271.500000000000000
267.000000000000000 234.635132000000000
321.308837999999980 236.044113000000010
349.500000000000000 236.500000000000000
238.000000000000000 180.500000000000000
235.000000000000000 125.194443000000010
f: 68 tv: 1 nM: 9
341.193539999999980 243.758060000000000
350.181820000000020 253.272719999999990
360.731479999999980 264.509250000000010
373.430760000000020 278.084630000000000
359.897060000000010 235.102939999999990
408.500000000000000 233.740739999999990
430.750000000000000 233.000000000000000
336.743260000000020 181.000000000000000
339.743260000000020 124.000000000000000
f: 69 tv: 0 nM: 9
231.435486000000000 241.225799999999990
219.238098000000010 249.880951000000010
205.408156999999990 259.928558000000010
188.660721000000000 271.500000000000000
267.089751999999980 234.564101999999990
321.500000000000000 236.000000000000000
349.674987999999980 236.675003000000000
238.000000000000000 180.500000000000000
235.102936000000000 125.102943000000000
f: 69 tv: 1 nM: 9
341.193539999999980 243.758060000000000
350.181820000000020 253.272719999999990
361.071440000000000 264.625000000000000
373.461549999999990 278.253850000000000
359.897060000000010 235.102939999999990
408.500000000000000 233.740739999999990
430.883330000000000 232.949999999999990
336.846160000000000 181.089740000000010
339.846160000000000 123.910259999999990
f: 70 tv: 0 nM: 9
231.435486000000000 241.225799999999990
219.193175999999990 249.761368000000000
205.260864000000000 259.891296000000010
188.660721000000000 271.500000000000000
267.000000000000000 234.635132000000000
321.437500000000000 236.000000000000000
349.607147000000000 236.773804000000010
238.000000000000000 180.500000000000000
235.102936000000000 125.102943000000000
f: 70 tv: 1 nM: 9
341.075740000000000 243.818180000000010
350.181820000000020 253.272719999999990
360.601839999999980 264.750000000000000
373.388890000000000 278.174590000000020
359.897060000000010 235.102939999999990
408.500000000000000 233.740739999999990
430.571440000000000 233.000000000000000
336.743260000000020 181.000000000000000
339.743260000000020 124.000000000000000
f: 71 tv: 0 nM: 9
231.435486000000000 241.225799999999990
219.250000000000000 249.750000000000000
205.260864000000000 259.891296000000010
188.710525999999990 271.508759000000000
266.910248000000020 234.564101999999990
321.308837999999980 236.044113000000010
349.674987999999980 236.675003000000000
238.000000000000000 180.500000000000000
235.102936000000000 125.102943000000000
f: 71 tv: 1 nM: 9
341.075740000000000 243.818180000000010
350.181820000000020 253.272719999999990
360.865389999999990 264.673070000000000
373.569239999999980 278.084630000000000
359.805540000000010 235.000000000000000
408.413790000000010 233.879300000000000
430.750000000000000 233.000000000000000
336.805540000000010 181.000000000000000
339.743260000000020 124.000000000000000
f: 72 tv: 0 nM: 9
231.500000000000000 241.000000000000000
219.212493999999990 250.012497000000000
205.217957000000010 260.076934999999990
188.660721000000000 271.500000000000000
267.038452000000010 234.615387000000000
321.437500000000000 236.000000000000000
349.618407999999990 236.565796000000010
238.000000000000000 180.500000000000000
235.102936000000000 125.102943000000000
f: 72 tv: 1 nM: 9
341.075740000000000 243.818180000000010
350.181820000000020 253.272719999999990
360.790010000000000 264.690000000000000
373.500000000000000 278.000000000000000
359.897060000000010 235.102939999999990
408.500000000000000 233.740739999999990
430.750000000000000 233.000000000000000
336.846160000000000 181.089740000000010
339.615389999999990 123.961540000000000
f: 73 tv: 0 nM: 9
231.482147000000000 241.089279000000000
219.189193999999990 249.932434000000000
205.457443000000010 260.042542000000030
188.660721000000000 271.500000000000000
267.135132000000000 234.689193999999990
321.194458000000000 236.000000000000000
349.607147000000000 236.654754999999990
238.000000000000000 180.500000000000000
235.102936000000000 125.102943000000000
f: 73 tv: 1 nM: 9
341.075740000000000 243.818180000000010
350.273799999999990 253.321429999999990
360.566680000000020 264.488890000000030
373.459020000000010 278.090149999999990
359.805540000000010 235.000000000000000
408.586209999999990 233.879300000000000
430.865389999999990 232.942309999999990
337.000000000000000 180.805560000000010
339.743260000000020 124.000000000000000
f: 74 tv: 0 nM: 9
231.435486000000000 241.225799999999990
219.250000000000000 249.750000000000000
205.292678999999990 260.207306000000020
188.660721000000000 271.500000000000000
267.135132000000000 234.689193999999990
321.194458000000000 236.000000000000000
349.500000000000000 236.725006000000010
238.000000000000000 180.500000000000000
235.102936000000000 125.102943000000000
f: 74 tv: 1 nM: 9
341.075740000000000 243.818180000000010
350.250000000000000 253.336960000000000
360.480770000000010 264.500000000000000
373.459020000000010 278.090149999999990
359.805540000000010 235.000000000000000
408.413790000000010 233.879300000000000
430.750000000000000 233.000000000000000
336.907899999999980 181.092099999999990
339.846160000000000 124.089740000000010
f: 75 tv: 0 nM: 9
231.435486000000000 241.225799999999990
219.193175999999990 249.761368000000000
205.308516999999990 259.893616000000010
188.660721000000000 271.500000000000000
267.038452000000010 234.615387000000000
321.217957000000010 236.205124000000010
349.500000000000000 236.764709000000010
238.000000000000000 180.500000000000000
235.102936000000000 125.102943000000000
f: 75 tv: 1 nM: 9
341.075740000000000 243.818180000000010
350.181820000000020 253.272719999999990
360.805540000000010 264.620360000000010
373.500000000000000 278.000000000000000
359.805540000000010 235.000000000000000
408.500000000000000 233.740739999999990
430.649990000000000 233.116670000000000
336.743260000000020 181.000000000000000
339.704560000000010 123.863630000000000
f: 76 tv: 0 nM: 9
231.363632000000000 241.318175999999990
219.184203999999990 249.868423000000010
205.351058999999990 259.808501999999980
188.660721000000000 271.500000000000000
267.100006000000010 234.828567999999990
321.437500000000000 236.000000000000000
349.675689999999970 236.743239999999990
238.000000000000000 180.437500000000000
235.102936000000000 125.102943000000000
f: 76 tv: 1 nM: 9
341.193539999999980 243.758060000000000
349.975010000000000 253.425000000000010
360.687500000000000 264.354159999999980
373.459020000000010 278.090149999999990
359.805540000000010 235.000000000000000
408.500000000000000 233.740739999999990
430.883330000000000 233.050000000000010
337.092100000000020 180.907900000000010
339.743260000000020 124.000000000000000
f: 77 tv: 0 nM: 9
231.435486000000000 241.225799999999990
219.193175999999990 249.761368000000000
205.488891999999990 260.011107999999980
188.660721000000000 271.500000000000000
267.000000000000000 235.000000000000000
321.500000000000000 236.000000000000000
349.559508999999990 236.607147000000000
238.044113000000010 180.308822999999990
235.000000000000000 125.194443000000010
f: 77 tv: 1 nM: 9
341.075740000000000 243.818180000000010
350.181820000000020 253.272719999999990
360.790010000000000 264.630000000000000
373.500000000000000 278.000000000000000
359.805540000000010 235.000000000000000
408.500000000000000 234.000000000000000
430.883330000000000 232.949999999999990
336.939030000000000 181.000000000000000
339.743260000000020 124.000000000000000
f: 78 tv: 0 nM: 9
231.515152000000000 241.378784000000000
219.166672000000010 249.619048999999990
205.193175999999990 259.761352999999990
188.660721000000000 271.500000000000000
267.135132000000000 234.689193999999990
321.437500000000000 236.000000000000000
349.559508999999990 236.607147000000000
238.000000000000000 180.500000000000000
235.102936000000000 125.102943000000000
f: 78 tv: 1 nM: 9
341.075740000000000 243.818180000000010
350.181820000000020 253.272719999999990
361.000000000000000 264.500000000000000
373.500000000000000 278.000000000000000
359.805540000000010 235.000000000000000
408.586209999999990 233.879300000000000
430.586209999999990 233.120700000000000
336.743260000000020 181.000000000000000
339.743260000000020 124.000000000000000
f: 79 tv: 0 nM: 9
231.435486000000000 241.225799999999990
219.193175999999990 249.761368000000000
205.193175999999990 259.761352999999990
188.660721000000000 271.500000000000000
267.100006000000010 234.828567999999990
321.308837999999980 236.044113000000010
349.500000000000000 236.725006000000010
238.000000000000000 180.500000000000000
235.102936000000000 125.102943000000000
f: 79 tv: 1 nM: 9
341.310819999999980 243.864870000000000
350.181820000000020 253.272719999999990
360.611110000000000 264.333340000000020
373.500000000000000 278.000000000000000
359.805540000000010 235.000000000000000
408.413790000000010 233.879300000000000
430.500000000000000 233.000000000000000
336.743260000000020 181.000000000000000
339.907899999999980 124.092100000000000
f: 80 tv: 0 nM: 9
231.500000000000000 241.000000000000000
219.189193999999990 249.797302000000000
205.500000000000000 259.893616000000010
188.660721000000000 271.500000000000000
267.000000000000000 234.743239999999990
321.308837999999980 236.044113000000010
349.450012000000020 236.625000000000000
238.000000000000000 180.500000000000000
235.102936000000000 125.102943000000000
f: 80 tv: 1 nM: 9
341.193539999999980 243.758060000000000
350.181820000000020 253.272719999999990
360.790010000000000 264.410000000000030
373.459020000000010 278.090149999999990
359.805540000000010 235.000000000000000
408.586209999999990 233.879300000000000
430.750000000000000 233.000000000000000
337.092100000000020 180.907900000000010
339.743260000000020 124.000000000000000
f: 81 tv: 0 nM: 9
231.435486000000000 241.225799999999990
219.242859000000010 249.685714999999990
205.500000000000000 259.878052000000030
188.660721000000000 271.500000000000000
267.000000000000000 234.743239999999990
321.500000000000000 236.000000000000000
349.675689999999970 236.743239999999990
237.955886999999990 180.308822999999990
235.102936000000000 125.102943000000000
f: 81 tv: 1 nM: 9
341.075740000000000 243.818180000000010
350.181820000000020 253.272719999999990
360.709990000000000 264.690000000000000
373.459020000000010 278.090149999999990
359.805540000000010 235.000000000000000
408.500000000000000 233.740739999999990
430.586209999999990 233.120700000000000
336.743260000000020 181.000000000000000
339.863650000000010 123.613630000000000
f: 82 tv: 0 nM: 9
231.435486000000000 241.225799999999990
219.166672000000010 249.619048999999990
205.340912000000000 259.613647000000010
188.660721000000000 271.500000000000000
267.000000000000000 234.743239999999990
321.500000000000000 236.000000000000000
349.730774000000000 236.615387000000000
238.000000000000000 180.500000000000000
235.102936000000000 125.102943000000000
f: 82 tv: 1 nM: 9
341.075740000000000 243.818180000000010
350.181820000000020 253.272719999999990
360.653840000000000 264.596160000000000
373.343750000000000 278.187500000000000
359.805540000000010 235.000000000000000
408.413790000000010 233.879300000000000
430.750000000000000 233.000000000000000
336.939030000000000 181.000000000000000
339.907899999999980 124.092100000000000
f: 83 tv: 0 nM: 9
231.385712000000010 241.085709000000010
219.217957000000010 249.435898000000010
205.236115000000010 259.763885000000020
188.750000000000000 271.453705000000010
267.000000000000000 234.743239999999990
321.308837999999980 236.044113000000010
349.730774000000000 236.615387000000000
238.000000000000000 180.500000000000000
235.102936000000000 125.102943000000000
f: 83 tv: 1 nM: 9
341.075740000000000 243.818180000000010
350.181820000000020 253.272719999999990
360.638890000000000 264.620360000000010
373.500000000000000 278.000000000000000
359.805540000000010 235.000000000000000
408.500000000000000 233.740739999999990
430.750000000000000 233.000000000000000
337.092100000000020 180.907900000000010
339.743260000000020 124.000000000000000
f: 84 tv: 0 nM: 9
231.421875000000000 241.359375000000000
219.217957000000010 249.435898000000010
205.285721000000000 260.142853000000000
188.660721000000000 271.500000000000000
267.000000000000000 234.924240000000000
321.308837999999980 236.044113000000010
349.757140999999990 236.628570999999990
237.968750000000000 180.437500000000000
235.000000000000000 125.194443000000010
f: 84 tv: 1 nM: 9
341.075740000000000 243.818180000000010
350.149990000000000 253.375000000000000
360.852939999999990 264.607849999999980
373.459020000000010 278.090149999999990
360.000000000000000 235.000000000000000
408.413790000000010 233.879300000000000
430.649990000000000 233.116670000000000
336.907899999999980 181.092099999999990
339.750000000000000 123.934209999999990
f: 85 tv: 0 nM: 9
231.399993999999990 241.199997000000000
219.212493999999990 249.512497000000000
205.308516999999990 259.914886000000020
188.660721000000000 271.500000000000000
267.089751999999980 234.564101999999990
321.194458000000000 236.000000000000000
349.500000000000000 236.764709000000010
238.083327999999990 180.350006000000010
235.000000000000000 125.194443000000010
f: 85 tv: 1 nM: 9
341.075740000000000 243.818180000000010
350.181820000000020 253.272719999999990
360.823519999999970 264.637270000000000
373.531740000000010 278.174590000000020
359.897060000000010 235.102939999999990
408.413790000000010 233.879300000000000
430.750000000000000 233.000000000000000
336.907899999999980 181.092099999999990
339.907899999999980 124.092100000000000
f: 86 tv: 0 nM: 9
231.435486000000000 241.225799999999990
219.263152999999990 249.631576999999990
205.193175999999990 259.761352999999990
188.660721000000000 271.500000000000000
267.242859000000010 234.628570999999990
321.308837999999980 236.044113000000010
349.675689999999970 236.743239999999990
238.000000000000000 180.500000000000000
235.102936000000000 125.102943000000000
f: 86 tv: 1 nM: 9
341.075740000000000 243.818180000000010
350.181820000000020 253.272719999999990
360.935180000000000 264.472230000000020
373.459020000000010 278.090149999999990
359.781250000000000 235.062500000000000
408.413790000000010 233.879300000000000
430.750000000000000 233.000000000000000
336.719510000000010 181.048779999999990
339.907899999999980 124.092100000000000
f: 87 tv: 0 nM: 9
231.566666000000000 240.966659999999990
219.217957000000010 249.435898000000010
205.448974999999990 259.785706000000000
188.660721000000000 271.500000000000000
267.000000000000000 234.743239999999990
321.500000000000000 236.000000000000000
349.675689999999970 236.743239999999990
238.083327999999990 180.350006000000010
235.000000000000000 125.194443000000010
f: 87 tv: 1 nM: 9
341.075740000000000 243.818180000000010
350.181820000000020 253.272719999999990
360.469389999999980 264.602050000000020
373.500000000000000 278.000000000000000
359.781250000000000 235.062500000000000
408.586209999999990 233.879300000000000
430.750000000000000 233.000000000000000
336.743260000000020 181.000000000000000
339.743260000000020 124.000000000000000
f: 88 tv: 0 nM: 9
231.435486000000000 241.225799999999990
219.250000000000000 249.750000000000000
205.189193999999990 259.932434000000000
188.660721000000000 271.500000000000000
267.000000000000000 234.743239999999990
321.500000000000000 236.000000000000000
349.500000000000000 236.725006000000010
238.000000000000000 180.378784000000000
235.102936000000000 125.102943000000000
f: 88 tv: 1 nM: 9
341.171420000000010 243.871430000000000
350.181820000000020 253.272719999999990
360.647060000000010 264.401950000000000
373.531740000000010 278.174590000000020
359.897060000000010 235.102939999999990
408.586209999999990 233.879300000000000
430.750000000000000 233.000000000000000
337.000000000000000 181.000000000000000
340.138890000000000 123.805560000000000
f: 89 tv: 0 nM: 9
231.363632000000000 241.318175999999990
219.250000000000000 249.750000000000000
205.166672000000010 259.619049000000020
188.660721000000000 271.500000000000000
267.100006000000010 234.828567999999990
321.500000000000000 236.000000000000000
349.675689999999970 236.743239999999990
238.000000000000000 180.194443000000010
235.102936000000000 125.102943000000000
f: 89 tv: 1 nM: 9
341.171420000000010 243.871430000000000
350.273799999999990 253.202380000000010
360.500000000000000 264.672730000000000
373.531740000000010 278.174590000000020
359.897060000000010 235.102939999999990
408.500000000000000 233.740739999999990
430.649990000000000 233.116670000000000
336.743260000000020 181.000000000000000
339.907899999999980 124.092100000000000
f: 90 tv: 0 nM: 9
231.516662999999990 240.850006000000010
219.137497000000000 249.737503000000000
205.408156999999990 259.928558000000010
188.710525999999990 271.508759000000000
267.212128000000010 234.772719999999990
321.500000000000000 236.235290999999990
349.675689999999970 236.743239999999990
238.000000000000000 180.194443000000010
235.102936000000000 125.102943000000000
f: 90 tv: 1 nM: 9
341.435909999999980 243.782039999999990
350.181820000000020 253.272719999999990
360.895840000000020 264.354159999999980
373.250000000000000 278.143950000000020
359.897060000000010 235.102939999999990
408.586209999999990 233.879300000000000
430.750000000000000 233.000000000000000
336.743260000000020 181.000000000000000
339.704560000000010 123.863630000000000
f: 91 tv: 0 nM: 9
231.428574000000000 240.964279000000000
219.217957000000010 250.076920000000000
205.193175999999990 259.761352999999990
188.660721000000000 271.500000000000000
267.000000000000000 234.843750000000000
321.500000000000000 236.000000000000000
349.675689999999970 236.743239999999990
237.955886999999990 180.308822999999990
235.156250000000000 125.218750000000000
f: 91 tv: 1 nM: 9
341.435909999999980 243.782039999999990
350.181820000000020 253.272719999999990
360.648930000000010 264.319149999999980
373.388890000000000 278.174590000000020
359.805540000000010 235.000000000000000
408.586209999999990 233.879300000000000
430.750000000000000 233.000000000000000
336.615389999999990 180.961530000000010
339.907899999999980 124.092100000000000
f: 92 tv: 0 nM: 9
231.428574000000000 240.964279000000000
219.193175999999990 249.761368000000000
205.202133000000000 259.872345000000000
188.660721000000000 271.500000000000000
266.897064000000000 234.897064000000000
321.500000000000000 236.000000000000000
349.757140999999990 236.628570999999990
238.000000000000000 180.378784000000000
235.000000000000000 125.500000000000000
f: 92 tv: 1 nM: 9
341.171420000000010 243.871430000000000
350.273799999999990 253.321429999999990
360.839290000000010 264.517850000000010
373.388890000000000 278.174590000000020
359.805540000000010 235.000000000000000
408.500000000000000 234.000000000000000
430.750000000000000 233.000000000000000
336.615389999999990 181.038469999999990
339.907899999999980 124.092100000000000
f: 93 tv: 0 nM: 9
231.283340000000010 240.949997000000000
219.217957000000010 249.435898000000010
205.260864000000000 259.891296000000010
188.660721000000000 271.500000000000000
267.000000000000000 235.000000000000000
321.500000000000000 236.000000000000000
349.864868000000000 236.689193999999990
238.000000000000000 180.378784000000000
235.102936000000000 125.102943000000000
f: 93 tv: 1 nM: 9
341.435909999999980 243.782039999999990
350.181820000000020 253.272719999999990
360.910709999999990 264.589290000000010
373.430760000000020 278.084630000000000
359.805540000000010 235.000000000000000
408.500000000000000 233.740739999999990
430.750000000000000 233.000000000000000
336.939030000000000 181.000000000000000
339.907899999999980 124.092100000000000
f: 94 tv: 0 nM: 9
231.428574000000000 240.964279000000000
219.217957000000010 249.435898000000010
205.244446000000010 259.788879000000010
188.660721000000000 271.500000000000000
266.897064000000000 234.897064000000000
321.437500000000000 236.000000000000000
349.675689999999970 236.743239999999990
238.000000000000000 180.194443000000010
234.907897999999990 125.092102000000000
f: 94 tv: 1 nM: 9
341.171420000000010 243.871430000000000
350.273799999999990 253.321429999999990
360.933960000000010 264.415100000000000
373.531740000000010 278.174590000000020
359.805540000000010 235.000000000000000
408.500000000000000 233.740739999999990
430.750000000000000 233.000000000000000
336.743260000000020 181.000000000000000
339.907899999999980 124.092100000000000
f: 95 tv: 0 nM: 9
231.242859000000010 241.285721000000000
219.212493999999990 249.512497000000000
205.193175999999990 259.761352999999990
188.660721000000000 271.500000000000000
267.135132000000000 234.689193999999990
321.500000000000000 236.000000000000000
349.607147000000000 236.773804000000010
238.000000000000000 180.194443000000010
235.000000000000000 125.194443000000010
f: 95 tv: 1 nM: 9
341.171420000000010 243.871430000000000
350.181820000000020 253.272719999999990
360.935180000000000 264.472230000000020
373.430760000000020 278.084630000000000
359.805540000000010 235.000000000000000
408.578129999999990 233.640629999999990
430.781250000000000 233.156250000000000
336.743260000000020 181.000000000000000
339.907899999999980 124.092100000000000
f: 96 tv: 0 nM: 9
231.435486000000000 241.225799999999990
219.193175999999990 249.761368000000000
205.244446000000010 259.788879000000010
188.660721000000000 271.500000000000000
267.100006000000010 234.828567999999990
321.194458000000000 236.000000000000000
349.773803999999980 236.535721000000000
238.031250000000000 180.437500000000000
235.102936000000000 125.102943000000000
f: 96 tv: 1 nM: 9
341.171420000000010 243.871430000000000
350.181820000000020 253.272719999999990
361.088230000000010 264.470579999999980
373.453129999999990 278.000000000000000
359.897060000000010 235.102939999999990
408.500000000000000 233.740739999999990
430.883330000000000 233.050000000000010
336.743260000000020 181.000000000000000
339.907899999999980 124.092100000000000
f: 97 tv: 0 nM: 9
231.435486000000000 241.225799999999990
219.193175999999990 249.761368000000000
205.260864000000000 259.891296000000010
188.660721000000000 271.500000000000000
267.100006000000010 234.828567999999990
321.437500000000000 236.000000000000000
349.725006000000010 236.649993999999990
238.031250000000000 180.437500000000000
235.102936000000000 125.102943000000000
f: 97 tv: 1 nM: 9
341.327580000000010 243.793110000000010
350.273799999999990 253.321429999999990
360.693879999999980 264.418360000000010
373.484379999999990 278.171879999999990
359.805540000000010 235.000000000000000
408.500000000000000 233.740739999999990
430.883330000000000 233.050000000000010
336.743260000000020 181.000000000000000
339.907899999999980 124.092100000000000
f: 98 tv: 0 nM: 9
231.435486000000000 241.225799999999990
219.193175999999990 249.761368000000000
205.408156999999990 259.928558000000010
188.660721000000000 271.500000000000000
267.000000000000000 234.843750000000000
321.308837999999980 236.044113000000010
349.618407999999990 236.723679000000000
238.000000000000000 180.500000000000000
235.102936000000000 125.102943000000000
f: 98 tv: 1 nM: 9
341.171420000000010 243.871430000000000
350.181820000000020 253.272719999999990
360.418360000000010 264.346920000000010
373.386349999999990 278.143950000000020
359.805540000000010 235.000000000000000
408.586209999999990 233.879300000000000
430.750000000000000 233.000000000000000
337.092100000000020 180.907900000000010
339.907899999999980 124.092100000000000
f: 99 tv: 0 nM: 9
231.283340000000010 240.949997000000000
219.193175999999990 249.761368000000000
205.212493999999990 260.012512000000020
188.660721000000000 271.500000000000000
267.102936000000000 234.897064000000000
321.437500000000000 236.000000000000000
349.500000000000000 236.725006000000010
238.000000000000000 180.378784000000000
235.102936000000000 125.102943000000000
f: 99 tv: 1 nM: 9
341.075740000000000 243.818180000000010
350.250000000000000 253.336960000000000
360.479159999999980 264.500000000000000
373.459020000000010 278.090149999999990
359.805540000000010 235.000000000000000
408.500000000000000 233.740739999999990
430.865389999999990 232.942309999999990
337.092100000000020 180.907900000000010
339.907899999999980 124.092100000000000
f: 100 tv: 0 nM: 9
231.428574000000000 240.964279000000000
219.193175999999990 249.761368000000000
205.193175999999990 259.761352999999990
188.660721000000000 271.500000000000000
266.787871999999990 234.863632000000000
321.500000000000000 236.000000000000000
349.513152999999990 236.855255000000000
238.000000000000000 180.378784000000000
235.000000000000000 125.194443000000010
f: 100 tv: 1 nM: 9
341.193539999999980 243.854840000000000
350.273799999999990 253.321429999999990
360.460780000000000 264.725489999999980
373.356049999999980 278.022740000000000
359.805540000000010 235.000000000000000
408.500000000000000 234.000000000000000
430.750000000000000 233.000000000000000
337.092100000000020 180.907900000000010
339.907899999999980 124.092100000000000
f: 101 tv: 0 nM: 9
231.363632000000000 241.318175999999990
219.250000000000000 249.750000000000000
205.238098000000010 259.880950999999980
188.660721000000000 271.500000000000000
267.000000000000000 234.932434000000000
321.500000000000000 236.000000000000000
349.500000000000000 236.725006000000010
238.044113000000010 180.308822999999990
235.000000000000000 125.194443000000010
f: 101 tv: 1 nM: 9
341.075740000000000 243.818180000000010
350.340910000000010 253.386370000000000
360.709990000000000 264.709990000000000
373.500000000000000 278.000000000000000
359.897060000000010 235.102939999999990
408.500000000000000 234.000000000000000
430.750000000000000 233.000000000000000
337.025640000000010 180.910259999999990
340.000000000000000 124.000000000000000
f: 102 tv: 0 nM: 9
231.363632000000000 241.318175999999990
219.250000000000000 249.750000000000000
205.260864000000000 259.891296000000010
188.660721000000000 271.500000000000000
267.038452000000010 234.794875999999990
321.308837999999980 236.044113000000010
349.500000000000000 236.725006000000010
238.031250000000000 180.437500000000000
235.120697000000010 125.413794999999990
f: 102 tv: 1 nM: 9
341.075740000000000 243.818180000000010
350.273799999999990 253.321429999999990
360.637270000000000 264.823519999999970
373.459020000000010 278.090149999999990
359.897060000000010 234.897060000000010
408.578129999999990 233.640629999999990
430.750000000000000 233.000000000000000
336.689180000000020 180.864870000000000
339.907899999999980 124.092100000000000
f: 103 tv: 0 nM: 9
231.363632000000000 241.318175999999990
219.170730999999990 249.548781999999990
205.193175999999990 259.761352999999990
188.660721000000000 271.500000000000000
267.000000000000000 234.924240000000000
321.308837999999980 236.044113000000010
349.500000000000000 236.725006000000010
238.000000000000000 180.194443000000010
235.102936000000000 125.102943000000000
f: 103 tv: 1 nM: 9
341.075740000000000 243.818180000000010
350.392850000000010 253.273799999999990
360.679260000000000 264.518860000000020
373.500000000000000 278.000000000000000
359.805540000000010 235.000000000000000
408.586209999999990 233.879300000000000
430.649990000000000 233.116670000000000
336.907899999999980 181.092099999999990
340.092100000000020 123.907900000000000
f: 104 tv: 0 nM: 9
231.413788000000010 241.051727000000000
219.217957000000010 249.435898000000010
205.193175999999990 259.761352999999990
188.660721000000000 271.500000000000000
267.000000000000000 235.000000000000000
321.308837999999980 236.044113000000010
349.500000000000000 236.725006000000010
238.000000000000000 180.378784000000000
235.102936000000000 125.102943000000000
f: 104 tv: 1 nM: 9
341.171420000000010 243.871430000000000
350.181820000000020 253.272719999999990
360.584900000000000 264.594330000000010
373.459020000000010 278.090149999999990
359.805540000000010 235.000000000000000
408.600010000000000 233.800000000000010
430.865389999999990 232.942309999999990
337.000000000000000 181.000000000000000
340.138890000000000 123.805560000000000
f: 105 tv: 0 nM: 9
231.363632000000000 241.318175999999990
219.217957000000010 249.435898000000010
205.217957000000010 260.076934999999990
188.660721000000000 271.500000000000000
267.000000000000000 234.924240000000000
321.308837999999980 236.044113000000010
349.500000000000000 236.725006000000010
238.000000000000000 180.500000000000000
235.102936000000000 125.102943000000000
f: 105 tv: 1 nM: 9
341.075740000000000 243.818180000000010
350.149990000000000 253.475010000000000
360.774510000000020 264.470579999999980
373.430760000000020 278.084630000000000
359.897060000000010 235.102939999999990
408.578129999999990 233.640629999999990
430.750000000000000 233.000000000000000
337.092100000000020 180.907900000000010
340.000000000000000 124.000000000000000
f: 106 tv: 0 nM: 9
231.428574000000000 240.964279000000000
219.242859000000010 249.685714999999990
205.189193999999990 259.797302000000000
188.660721000000000 271.500000000000000
266.897064000000000 234.897064000000000
321.437500000000000 236.000000000000000
349.607147000000000 236.654754999999990
238.000000000000000 180.562500000000000
235.102936000000000 125.102943000000000
f: 106 tv: 1 nM: 9
341.171420000000010 243.871430000000000
350.181820000000020 253.272719999999990
360.750000000000000 264.350010000000000
373.461549999999990 278.253850000000000
359.897060000000010 235.102939999999990
408.500000000000000 233.740739999999990
430.750000000000000 233.000000000000000
336.743260000000020 181.000000000000000
340.034879999999990 123.813950000000010
f: 107 tv: 0 nM: 9
231.500000000000000 241.266662999999990
219.250000000000000 249.750000000000000
205.184203999999990 259.868407999999990
188.703384000000000 271.661010999999970
266.897064000000000 234.897064000000000
321.500000000000000 236.000000000000000
349.675689999999970 236.743239999999990
238.000000000000000 180.378784000000000
235.102936000000000 125.102943000000000
f: 107 tv: 1 nM: 9
341.197360000000000 243.539469999999990
350.181820000000020 253.272719999999990
360.797880000000020 264.404270000000000
373.459020000000010 278.090149999999990
359.897060000000010 235.102939999999990
408.500000000000000 233.740739999999990
430.750000000000000 233.000000000000000
336.743260000000020 181.000000000000000
339.907899999999980 124.092100000000000
f: 108 tv: 0 nM: 9
231.363632000000000 241.318175999999990
219.250000000000000 249.750000000000000
205.260864000000000 259.891296000000010
188.666672000000010 271.552642999999990
267.000000000000000 235.000000000000000
321.500000000000000 236.000000000000000
349.607147000000000 236.654754999999990
237.968750000000000 180.437500000000000
235.000000000000000 125.194443000000010
f: 108 tv: 1 nM: 9
341.197360000000000 243.671050000000010
350.181820000000020 253.272719999999990
360.754730000000000 264.594330000000010
373.569239999999980 278.084630000000000
360.000000000000000 234.805560000000010
408.413790000000010 233.879300000000000
430.883330000000000 232.949999999999990
337.092100000000020 180.907900000000010
339.743260000000020 124.000000000000000
f: 109 tv: 0 nM: 9
231.500000000000000 241.000000000000000
219.250000000000000 249.750000000000000
205.260864000000000 259.891296000000010
188.660721000000000 271.500000000000000
267.000000000000000 235.000000000000000
321.500000000000000 236.000000000000000
349.586211999999990 236.879302999999990
238.031250000000000 180.437500000000000
235.102936000000000 125.102943000000000
f: 109 tv: 1 nM: 9
341.345239999999990 243.654750000000010
350.181820000000020 253.272719999999990
360.823519999999970 264.401950000000000
373.388890000000000 278.174590000000020
359.805540000000010 235.000000000000000
408.413790000000010 233.879300000000000
430.865389999999990 232.942309999999990
336.743260000000020 181.000000000000000
339.907899999999980 124.092100000000000
f: 110 tv: 0 nM: 9
231.428574000000000 240.964279000000000
219.217957000000010 249.435898000000010
205.260864000000000 259.891296000000010
188.660721000000000 271.500000000000000
267.100006000000010 234.828567999999990
321.500000000000000 236.000000000000000
349.500000000000000 236.725006000000010
238.031250000000000 180.437500000000000
235.102936000000000 125.102943000000000
f: 110 tv: 1 nM: 9
341.348480000000000 243.666670000000010
350.273799999999990 253.321429999999990
360.709990000000000 264.549989999999980
373.388890000000000 278.174590000000020
359.897060000000010 235.102939999999990
408.413790000000010 233.879300000000000
430.750000000000000 233.000000000000000
336.743260000000020 181.000000000000000
339.743260000000020 124.000000000000000
f: 111 tv: 0 nM: 9
231.515152000000000 241.106064000000000
219.166672000000010 249.619048999999990
205.260864000000000 259.891296000000010
188.660721000000000 271.500000000000000
267.112914999999990 234.870971999999990
321.437500000000000 236.031250000000000
349.607147000000000 236.654754999999990
238.031250000000000 180.437500000000000
235.102936000000000 125.102943000000000
f: 111 tv: 1 nM: 9
341.367639999999990 243.602939999999990
350.181820000000020 253.272719999999990
360.709990000000000 264.549989999999980
373.388890000000000 278.174590000000020
359.897060000000010 235.102939999999990
408.413790000000010 233.879300000000000
430.865389999999990 232.942309999999990
336.743260000000020 181.000000000000000
339.743260000000020 124.000000000000000
f: 112 tv: 0 nM: 9
231.500000000000000 241.000000000000000
219.270264000000000 249.554047000000000
205.308516999999990 259.893616000000010
188.660721000000000 271.500000000000000
267.135132000000000 234.689193999999990
321.308837999999980 236.044113000000010
349.600006000000010 236.774993999999990
238.000000000000000 180.194443000000010
235.000000000000000 125.194443000000010
f: 112 tv: 1 nM: 9
341.075740000000000 243.818180000000010
350.181820000000020 253.272719999999990
360.977780000000000 264.500000000000000
373.388890000000000 278.174590000000020
359.897060000000010 235.102939999999990
408.413790000000010 233.879300000000000
430.865389999999990 232.942309999999990
336.743260000000020 181.000000000000000
339.743260000000020 124.000000000000000
f: 113 tv: 0 nM: 9
231.428574000000000 240.964279000000000
219.212493999999990 249.737503000000000
205.408156999999990 259.928558000000010
188.660721000000000 271.500000000000000
267.135132000000000 234.554047000000000
321.308837999999980 236.044113000000010
349.607147000000000 236.654754999999990
238.000000000000000 180.256760000000010
235.102936000000000 125.102943000000000
f: 113 tv: 1 nM: 9
341.075740000000000 243.818180000000010
350.181820000000020 253.272719999999990
360.922210000000010 264.444459999999990
373.430760000000020 278.084630000000000
359.897060000000010 235.102939999999990
408.413790000000010 233.879300000000000
430.750000000000000 233.000000000000000
336.743260000000020 181.000000000000000
340.000000000000000 124.000000000000000
f: 114 tv: 0 nM: 9
231.413788000000010 241.051727000000000
219.217957000000010 249.435898000000010
205.408156999999990 259.928558000000010
188.660721000000000 271.500000000000000
267.000000000000000 234.843750000000000
321.437500000000000 236.031250000000000
349.607147000000000 236.654754999999990
238.000000000000000 180.378784000000000
235.000000000000000 125.194443000000010
f: 114 tv: 1 nM: 9
341.310819999999980 243.783780000000010
350.273799999999990 253.321429999999990
360.638890000000000 264.583340000000020
373.250000000000000 278.189390000000000
360.000000000000000 235.000000000000000
408.413790000000010 233.879300000000000
430.750000000000000 233.000000000000000
336.689180000000020 180.864870000000000
340.000000000000000 124.000000000000000
f: 115 tv: 0 nM: 9
231.283340000000010 240.949997000000000
219.217957000000010 249.435898000000010
205.408156999999990 259.928558000000010
188.660721000000000 271.500000000000000
267.116669000000000 234.949997000000000
321.500000000000000 236.000000000000000
349.810821999999970 236.797302000000000
237.968750000000000 180.437500000000000
235.000000000000000 125.194443000000010
f: 115 tv: 1 nM: 9
341.171420000000010 243.871430000000000
350.181820000000020 253.272719999999990
360.638890000000000 264.583340000000020
373.459020000000010 278.090149999999990
359.897060000000010 235.102939999999990
408.413790000000010 233.879300000000000
430.750000000000000 233.000000000000000
336.743260000000020 181.000000000000000
339.743260000000020 124.000000000000000
f: 116 tv: 0 nM: 9
231.428574000000000 240.964279000000000
219.166672000000010 249.619048999999990
205.408156999999990 259.928558000000010
188.660721000000000 271.500000000000000
266.897064000000000 234.897064000000000
321.500000000000000 236.000000000000000
349.486847000000010 236.855255000000000
238.000000000000000 180.194443000000010
235.000000000000000 125.194443000000010
f: 116 tv: 1 nM: 9
341.075740000000000 243.818180000000010
350.181820000000020 253.272719999999990
360.842589999999970 264.546290000000000
373.312500000000000 278.062500000000000
359.897060000000010 235.102939999999990
408.413790000000010 233.879300000000000
430.750000000000000 233.000000000000000
336.743260000000020 181.000000000000000
339.846160000000000 123.910259999999990
f: 117 tv: 0 nM: 9
231.428574000000000 240.964279000000000
219.217957000000010 249.435898000000010
205.202133000000000 259.872345000000000
188.660721000000000 271.500000000000000
266.910248000000020 234.564101999999990
321.308837999999980 236.044113000000010
349.675689999999970 236.743239999999990
238.000000000000000 180.378784000000000
235.102936000000000 125.102943000000000
f: 117 tv: 1 nM: 9
341.075740000000000 243.818180000000010
350.181820000000020 253.272719999999990
360.903840000000000 264.634610000000010
373.312500000000000 278.062500000000000
359.897060000000010 235.102939999999990
408.586209999999990 233.879300000000000
430.750000000000000 233.000000000000000
336.743260000000020 181.000000000000000
339.846160000000000 123.910259999999990
f: 118 tv: 0 nM: 9
231.428574000000000 240.964279000000000
219.250000000000000 249.750000000000000
205.202133000000000 259.872345000000000
188.666672000000010 271.552642999999990
267.000000000000000 234.924240000000000
321.500000000000000 236.000000000000000
349.675689999999970 236.743239999999990
238.116669000000000 180.483337000000010
235.000000000000000 125.194443000000010
f: 118 tv: 1 nM: 9
341.193539999999980 243.758060000000000
350.181820000000020 253.272719999999990
360.903840000000000 264.576930000000000
373.484379999999990 278.171879999999990
359.897060000000010 235.102939999999990
408.413790000000010 233.879300000000000
430.500000000000000 233.000000000000000
336.743260000000020 181.000000000000000
339.719510000000010 123.951220000000010
f: 119 tv: 0 nM: 9
231.500000000000000 241.000000000000000
219.250000000000000 249.750000000000000
205.500000000000000 259.901947000000010
188.666672000000010 271.552642999999990
267.217957000000010 234.794875999999990
321.500000000000000 236.000000000000000
349.559508999999990 236.607147000000000
238.000000000000000 180.378784000000000
235.044113000000010 125.308823000000000
f: 119 tv: 1 nM: 9
341.171420000000010 243.871430000000000
350.181820000000020 253.272719999999990
360.805540000000010 264.583340000000020
373.430760000000020 278.084630000000000
359.897060000000010 235.102939999999990
408.484379999999990 233.921879999999990
430.750000000000000 233.000000000000000
336.743260000000020 181.000000000000000
339.846160000000000 124.089740000000010
f: 120 tv: 0 nM: 9
231.428574000000000 240.964279000000000
219.250000000000000 249.750000000000000
205.202133000000000 259.872345000000000
188.666672000000010 271.552642999999990
267.250000000000000 234.964279000000000
321.500000000000000 236.000000000000000
349.694458000000000 236.611115000000010
238.000000000000000 180.194443000000010
235.000000000000000 125.194443000000010
f: 120 tv: 1 nM: 9
341.171420000000010 243.871430000000000
350.181820000000020 253.272719999999990
361.053189999999970 264.787230000000020
373.500000000000000 278.000000000000000
359.897060000000010 235.102939999999990
408.500000000000000 233.500000000000000
430.750000000000000 233.000000000000000
336.743260000000020 181.000000000000000
339.907899999999980 124.092100000000000
f: 121 tv: 0 nM: 9
231.283340000000010 240.949997000000000
219.189193999999990 249.932434000000000
205.260864000000000 259.891296000000010
188.703384000000000 271.661010999999970
267.250000000000000 234.964279000000000
321.500000000000000 236.000000000000000
349.500000000000000 236.725006000000010
238.031250000000000 180.437500000000000
235.000000000000000 125.194443000000010
f: 121 tv: 1 nM: 9
341.171420000000010 243.871430000000000
350.059509999999990 253.321429999999990
360.903840000000000 264.576930000000000
373.430760000000020 277.915370000000000
359.897060000000010 235.102939999999990
408.500000000000000 233.500000000000000
430.586209999999990 233.120700000000000
336.743260000000020 181.000000000000000
339.666659999999980 123.444440000000000
f: 122 tv: 0 nM: 9
231.435486000000000 241.225799999999990
219.189193999999990 249.797302000000000
205.260864000000000 259.891296000000010
188.660721000000000 271.500000000000000
267.112914999999990 234.870971999999990
321.500000000000000 236.000000000000000
349.500000000000000 236.722229000000000
238.031250000000000 180.437500000000000
235.044113000000010 125.308823000000000
f: 122 tv: 1 nM: 9
341.310819999999980 243.864870000000000
350.181820000000020 253.272719999999990
360.865389999999990 264.673070000000000
373.500000000000000 278.000000000000000
359.897060000000010 235.102939999999990
408.413790000000010 233.879300000000000
430.750000000000000 233.000000000000000
336.719510000000010 181.048779999999990
339.773799999999990 123.607140000000000
f: 123 tv: 0 nM: 9
231.428574000000000 240.964279000000000
219.170730999999990 249.548781999999990
205.408156999999990 259.928558000000010
188.660721000000000 271.500000000000000
267.116669000000000 234.949997000000000
321.308837999999980 236.044113000000010
349.675689999999970 236.743239999999990
238.000000000000000 180.000000000000000
235.102936000000000 125.102943000000000
f: 123 tv: 1 nM: 9
341.194459999999990 243.805560000000010
350.340910000000010 253.272719999999990
360.692320000000000 264.807680000000000
373.500000000000000 278.000000000000000
359.897060000000010 235.102939999999990
408.413790000000010 233.879300000000000
430.750000000000000 233.000000000000000
336.907899999999980 181.092099999999990
339.743260000000020 124.000000000000000
f: 124 tv: 0 nM: 9
231.283340000000010 240.949997000000000
219.193175999999990 249.761368000000000
205.351058999999990 259.808501999999980
188.660721000000000 271.500000000000000
267.212128000000010 234.772719999999990
321.308837999999980 236.044113000000010
349.675689999999970 236.743239999999990
238.000000000000000 180.378784000000000
235.000000000000000 125.194443000000010
f: 124 tv: 1 nM: 9
341.075740000000000 243.818180000000010
350.250000000000000 253.336960000000000
360.977780000000000 264.500000000000000
373.500000000000000 278.000000000000000
359.897060000000010 235.102939999999990
408.413790000000010 233.879300000000000
430.750000000000000 233.000000000000000
336.743260000000020 181.000000000000000
339.907899999999980 124.092100000000000
f: 125 tv: 0 nM: 9
231.283340000000010 240.949997000000000
219.260864000000000 249.891296000000010
205.260864000000000 259.891296000000010
188.660721000000000 271.500000000000000
267.170746000000010 234.670730999999990
321.308837999999980 236.044113000000010
349.500000000000000 236.725006000000010
238.000000000000000 180.000000000000000
235.000000000000000 125.194443000000010
f: 125 tv: 1 nM: 9
341.075740000000000 243.818180000000010
350.226200000000010 253.369049999999990
361.076930000000000 264.692320000000000
373.531740000000010 278.174590000000020
360.000000000000000 235.000000000000000
408.500000000000000 233.740739999999990
430.649990000000000 233.116670000000000
337.092100000000020 180.907900000000010
339.907899999999980 124.092100000000000
f: 126 tv: 0 nM: 9
231.363632000000000 241.318175999999990
219.292678999999990 250.207321000000010
205.146346999999990 259.987793000000010
188.660721000000000 271.500000000000000
267.100006000000010 235.028563999999990
321.437500000000000 236.000000000000000
349.500000000000000 236.725006000000010
238.000000000000000 180.194443000000010
235.031250000000000 125.437500000000000
f: 126 tv: 1 nM: 9
341.171420000000010 243.871430000000000
350.181820000000020 253.272719999999990
361.071440000000000 264.625000000000000
373.484379999999990 278.171879999999990
359.897060000000010 235.102939999999990
408.413790000000010 233.879300000000000
430.750000000000000 233.000000000000000
337.092100000000020 180.907900000000010
339.743260000000020 124.000000000000000
f: 127 tv: 0 nM: 9
231.435486000000000 241.225799999999990
219.250000000000000 249.750000000000000
205.260864000000000 259.891296000000010
188.710525999999990 271.508759000000000
266.897064000000000 234.897064000000000
321.500000000000000 236.000000000000000
349.694458000000000 236.611115000000010
238.000000000000000 180.194443000000010
235.000000000000000 125.194443000000010
f: 127 tv: 1 nM: 9
341.075740000000000 243.818180000000010
350.107149999999990 253.369049999999990
360.842589999999970 264.490749999999990
373.411290000000010 278.088709999999990
360.000000000000000 235.000000000000000
408.500000000000000 233.500000000000000
430.750000000000000 233.000000000000000
336.743260000000020 181.000000000000000
339.719510000000010 124.121950000000000
f: 128 tv: 0 nM: 9
231.515152000000000 241.106064000000000
219.260864000000000 249.891296000000010
205.260864000000000 259.891296000000010
188.660721000000000 271.500000000000000
266.897064000000000 234.897064000000000
321.308837999999980 236.044113000000010
349.500000000000000 236.725006000000010
238.120697000000010 180.413788000000010
235.000000000000000 125.194443000000010
f: 128 tv: 1 nM: 9
341.075740000000000 243.818180000000010
350.325010000000020 253.425000000000010
360.842589999999970 264.490749999999990
373.569239999999980 278.084630000000000
359.897060000000010 235.102939999999990
408.500000000000000 233.500000000000000
430.500000000000000 233.000000000000000
336.743260000000020 181.000000000000000
339.719510000000010 124.121950000000000
f: 129 tv: 0 nM: 9
231.428574000000000 240.964279000000000
219.193175999999990 249.761368000000000
205.260864000000000 259.891296000000010
188.660721000000000 271.500000000000000
266.899993999999990 234.828567999999990
321.308837999999980 236.044113000000010
349.618407999999990 236.723679000000000
238.031250000000000 180.437500000000000
235.102936000000000 125.102943000000000
f: 129 tv: 1 nM: 9
341.075740000000000 243.818180000000010
350.273799999999990 253.321429999999990
360.805540000000010 264.583340000000020
373.459020000000010 278.090149999999990
360.000000000000000 235.000000000000000
408.421879999999990 233.640629999999990
430.781250000000000 233.062500000000000
336.743260000000020 181.000000000000000
339.615389999999990 124.038460000000000
f: 130 tv: 0 nM: 9
231.428574000000000 240.964279000000000
219.166672000000010 249.619048999999990
205.260864000000000 259.891296000000010
188.660721000000000 271.500000000000000
266.899993999999990 234.828567999999990
321.308837999999980 236.044113000000010
349.618407999999990 236.723679000000000
238.000000000000000 180.256760000000010
235.044113000000010 125.308823000000000
f: 130 tv: 1 nM: 9
341.075740000000000 243.818180000000010
350.181820000000020 253.272719999999990
360.910709999999990 264.589290000000010
373.459020000000010 278.090149999999990
359.805540000000010 235.000000000000000
408.413790000000010 233.879300000000000
430.691160000000020 232.955890000000010
336.907899999999980 181.092099999999990
339.907899999999980 124.092100000000000
f: 131 tv: 0 nM: 9
231.303023999999990 241.196976000000010
219.193175999999990 249.761368000000000
205.355560000000000 260.033324999999990
188.750000000000000 271.453705000000010
266.897064000000000 234.897064000000000
321.437500000000000 236.000000000000000
349.618407999999990 236.723679000000000
238.000000000000000 180.441177000000010
235.102936000000000 125.102943000000000
f: 131 tv: 1 nM: 9
341.171420000000010 243.871430000000000
350.181820000000020 253.272719999999990
360.812500000000000 264.500000000000000
373.531740000000010 278.174590000000020
359.805540000000010 235.000000000000000
408.413790000000010 233.879300000000000
430.781250000000000 233.062500000000000
336.846160000000000 181.089740000000010
340.000000000000000 124.000000000000000
f: 132 tv: 0 nM: 9
231.303023999999990 241.196976000000010
219.189193999999990 249.932434000000000
205.193175999999990 259.761352999999990
188.660721000000000 271.500000000000000
267.116669000000000 234.949997000000000
321.308837999999980 236.044113000000010
349.565795999999980 236.618423000000010
238.000000000000000 180.378784000000000
235.102936000000000 125.102943000000000
f: 132 tv: 1 nM: 9
341.075740000000000 243.818180000000010
350.181820000000020 253.272719999999990
360.790010000000000 264.630000000000000
373.531740000000010 278.174590000000020
359.805540000000010 235.000000000000000
408.413790000000010 233.879300000000000
430.883330000000000 232.949999999999990
336.907899999999980 181.092099999999990
340.000000000000000 124.000000000000000
f: 133 tv: 0 nM: 9
231.500000000000000 241.266662999999990
219.189193999999990 249.932434000000000
205.408156999999990 259.928558000000010
188.660721000000000 271.500000000000000
267.218750000000000 235.062500000000000
321.308837999999980 236.044113000000010
349.864868000000000 236.554047000000000
237.887100000000000 180.290329000000010
235.000000000000000 125.194443000000010
f: 133 tv: 1 nM: 9
341.171420000000010 243.871430000000000
350.181820000000020 253.272719999999990
360.641300000000000 264.250000000000000
373.531740000000010 278.174590000000020
359.805540000000010 235.000000000000000
408.413790000000010 233.879300000000000
430.781250000000000 233.062500000000000
336.907899999999980 181.092099999999990
339.907899999999980 124.092100000000000
f: 134 tv: 0 nM: 9
231.428574000000000 240.964279000000000
219.250000000000000 249.750000000000000
205.457443000000010 260.042542000000030
188.660721000000000 271.500000000000000
267.000000000000000 235.000000000000000
321.194458000000000 236.000000000000000
349.675689999999970 236.743239999999990
237.916672000000010 180.350006000000010
235.000000000000000 125.194443000000010
f: 134 tv: 1 nM: 9
341.171420000000010 243.871430000000000
350.181820000000020 253.272719999999990
360.826930000000000 264.461549999999990
373.531740000000010 278.174590000000020
359.897060000000010 235.102939999999990
408.500000000000000 234.000000000000000
430.781250000000000 233.062500000000000
337.092100000000020 180.907900000000010
339.907899999999980 124.092100000000000
f: 135 tv: 0 nM: 9
231.363632000000000 241.318175999999990
219.250000000000000 249.750000000000000
205.166672000000010 259.619049000000020
188.660721000000000 271.500000000000000
267.135132000000000 234.689193999999990
321.500000000000000 236.000000000000000
349.694458000000000 236.611115000000010
238.000000000000000 180.378784000000000
235.000000000000000 125.194443000000010
f: 135 tv: 1 nM: 9
341.171420000000010 243.871430000000000
350.181820000000020 253.272719999999990
360.653079999999990 264.704070000000000
373.531740000000010 278.174590000000020
359.805540000000010 235.000000000000000
408.413790000000010 233.879300000000000
430.750000000000000 233.000000000000000
336.743260000000020 181.000000000000000
339.907899999999980 124.092100000000000
f: 136 tv: 0 nM: 9
231.363632000000000 241.318175999999990
219.250000000000000 249.750000000000000
205.193175999999990 259.761352999999990
188.660721000000000 271.500000000000000
267.089751999999980 234.564101999999990
321.500000000000000 236.000000000000000
349.757140999999990 236.628570999999990
238.000000000000000 180.194443000000010
235.000000000000000 125.194443000000010
f: 136 tv: 1 nM: 9
341.193539999999980 243.758060000000000
350.181820000000020 253.272719999999990
360.676480000000030 264.686280000000010
373.388890000000000 278.174590000000020
359.897060000000010 235.102939999999990
408.500000000000000 233.740739999999990
430.750000000000000 233.000000000000000
337.092100000000020 180.907900000000010
340.000000000000000 124.000000000000000
f: 137 tv: 0 nM: 9
231.242859000000010 241.285721000000000
219.250000000000000 249.750000000000000
205.291672000000010 259.791655999999990
188.660721000000000 271.500000000000000
267.000000000000000 235.000000000000000
321.299987999999980 236.114287999999990
349.674987999999980 236.550003000000000
238.000000000000000 180.194443000000010
235.000000000000000 125.194443000000010
f: 137 tv: 1 nM: 9
341.171420000000010 243.871430000000000
350.273799999999990 253.321429999999990
360.910709999999990 264.589290000000010
373.430760000000020 277.915370000000000
359.897060000000010 235.102939999999990
408.413790000000010 233.879300000000000
430.649990000000000 233.116670000000000
337.092100000000020 180.907900000000010
340.000000000000000 124.000000000000000
f: 138 tv: 0 nM: 9
231.303023999999990 241.196976000000010
219.217957000000010 249.435898000000010
205.268294999999990 260.012206999999990
188.660721000000000 271.500000000000000
267.112914999999990 234.870971999999990
321.500000000000000 236.000000000000000
349.602570000000010 236.615387000000000
238.000000000000000 180.194443000000010
235.000000000000000 125.194443000000010
f: 138 tv: 1 nM: 9
341.171420000000010 243.871430000000000
350.250000000000000 253.336960000000000
360.774510000000020 264.470579999999980
373.430760000000020 277.915370000000000
359.805540000000010 235.000000000000000
408.500000000000000 233.740739999999990
430.750000000000000 233.000000000000000
336.939030000000000 181.000000000000000
339.907899999999980 124.092100000000000
f: 139 tv: 0 nM: 9
231.303023999999990 241.196976000000010
219.137497000000000 249.737503000000000
205.244446000000010 259.766662999999990
188.660721000000000 271.500000000000000
267.000000000000000 235.000000000000000
321.500000000000000 236.000000000000000
349.675689999999970 236.743239999999990
238.000000000000000 180.194443000000010
235.000000000000000 125.194443000000010
f: 139 tv: 1 nM: 9
341.067569999999990 243.783780000000010
350.181820000000020 253.272719999999990
360.679260000000000 264.518860000000020
373.500000000000000 278.000000000000000
359.897060000000010 235.102939999999990
408.586209999999990 233.879300000000000
430.750000000000000 233.000000000000000
336.939030000000000 181.000000000000000
339.743260000000020 124.000000000000000
f: 140 tv: 0 nM: 9
231.303023999999990 241.196976000000010
219.217957000000010 249.435898000000010
205.212493999999990 260.012512000000020
188.660721000000000 271.500000000000000
267.000000000000000 234.635132000000000
321.194458000000000 236.000000000000000
349.757140999999990 236.628570999999990
238.000000000000000 180.194443000000010
235.102936000000000 125.102943000000000
f: 140 tv: 1 nM: 9
341.197360000000000 243.671050000000010
350.250000000000000 253.336960000000000
360.979580000000000 264.479580000000000
373.430760000000020 277.915370000000000
359.897060000000010 235.102939999999990
408.413790000000010 233.879300000000000
430.586209999999990 233.120700000000000
337.092100000000020 180.907900000000010
339.818179999999980 123.977270000000000
f: 141 tv: 0 nM: 9
231.283340000000010 240.949997000000000
219.189193999999990 249.932434000000000
205.217957000000010 260.076934999999990
188.660721000000000 271.500000000000000
267.100006000000010 234.828567999999990
321.437500000000000 236.000000000000000
349.757140999999990 236.628570999999990
238.000000000000000 180.194443000000010
235.000000000000000 125.194443000000010
f: 141 tv: 1 nM: 9
341.171420000000010 243.871430000000000
350.059509999999990 253.321429999999990
360.709990000000000 264.690000000000000
373.430760000000020 278.084630000000000
360.000000000000000 235.000000000000000
408.500000000000000 233.740739999999990
430.649990000000000 233.116670000000000
337.092100000000020 180.907900000000010
339.607149999999990 123.773810000000000
f: 142 tv: 0 nM: 9
231.283340000000010 240.949997000000000
219.242859000000010 249.685714999999990
205.193175999999990 259.761352999999990
188.660721000000000 271.500000000000000
267.000000000000000 234.924240000000000
321.308837999999980 236.044113000000010
349.607147000000000 236.773804000000010
238.000000000000000 180.194443000000010
235.000000000000000 125.194443000000010
f: 142 tv: 1 nM: 9
341.092100000000020 243.723680000000000
350.089749999999980 253.384610000000010
360.709990000000000 264.549989999999980
373.569239999999980 278.084630000000000
359.897060000000010 235.102939999999990
408.413790000000010 233.879300000000000
431.000000000000000 233.000000000000000
336.907899999999980 181.092099999999990
339.704560000000010 123.863630000000000
f: 143 tv: 0 nM: 9
231.428574000000000 240.964279000000000
219.242859000000010 249.685714999999990
205.500000000000000 259.893616000000010
188.750000000000000 271.453705000000010
267.000000000000000 235.000000000000000
321.308837999999980 236.044113000000010
349.500000000000000 236.725006000000010
238.102936000000000 180.102936000000000
235.000000000000000 125.194443000000010
f: 143 tv: 1 nM: 9
341.171420000000010 243.871430000000000
350.149990000000000 253.375000000000000
360.601839999999980 264.620360000000010
373.386349999999990 278.189390000000000
359.805540000000010 235.000000000000000
408.413790000000010 233.879300000000000
430.897060000000010 233.102939999999990
336.805540000000010 181.000000000000000
339.743260000000020 124.000000000000000
f: 144 tv: 0 nM: 9
231.428574000000000 240.964279000000000
219.166672000000010 249.619048999999990
205.212493999999990 259.737487999999980
188.666672000000010 271.552642999999990
267.000000000000000 235.000000000000000
321.500000000000000 236.000000000000000
349.757140999999990 236.628570999999990
238.000000000000000 180.194443000000010
235.102936000000000 125.102943000000000
f: 144 tv: 1 nM: 9
341.171420000000010 243.871430000000000
350.181820000000020 253.272719999999990
360.790010000000000 264.630000000000000
373.531740000000010 278.174590000000020
359.897060000000010 235.102939999999990
408.500000000000000 233.740739999999990
431.000000000000000 233.000000000000000
337.092100000000020 180.907900000000010
339.743260000000020 124.000000000000000
f: 145 tv: 0 nM: 9
231.375000000000000 240.843750000000000
219.217957000000010 249.435898000000010
205.193175999999990 259.761352999999990
188.660721000000000 271.500000000000000
266.899993999999990 234.828567999999990
321.324310000000030 236.256760000000010
349.757140999999990 236.628570999999990
238.000000000000000 180.256760000000010
235.000000000000000 125.194443000000010
f: 145 tv: 1 nM: 9
341.194459999999990 243.805560000000010
350.181820000000020 253.272719999999990
360.790010000000000 264.630000000000000
373.531740000000010 278.174590000000020
359.897060000000010 235.102939999999990
408.586209999999990 233.879300000000000
431.000000000000000 233.000000000000000
337.000000000000000 180.805560000000010
339.743260000000020 124.000000000000000
f: 146 tv: 0 nM: 9
231.428574000000000 240.964279000000000
219.166672000000010 249.619048999999990
205.238632000000000 260.011352999999990
188.660721000000000 271.500000000000000
267.000000000000000 235.000000000000000
321.308837999999980 236.044113000000010
349.757140999999990 236.628570999999990
238.000000000000000 180.256760000000010
235.000000000000000 125.194443000000010
f: 146 tv: 1 nM: 9
341.171420000000010 243.871430000000000
350.149990000000000 253.375000000000000
360.709990000000000 264.549989999999980
373.531740000000010 278.174590000000020
359.897060000000010 235.102939999999990
408.586209999999990 233.879300000000000
430.750000000000000 233.000000000000000
337.092100000000020 180.907900000000010
339.743260000000020 124.000000000000000
f: 147 tv: 0 nM: 9
231.283340000000010 240.949997000000000
219.212493999999990 249.737503000000000
205.500000000000000 259.901947000000010
188.660721000000000 271.500000000000000
267.089751999999980 234.564101999999990
321.194458000000000 236.000000000000000
349.757140999999990 236.628570999999990
238.000000000000000 180.378784000000000
235.000000000000000 125.194443000000010
f: 147 tv: 1 nM: 9
341.194459999999990 243.805560000000010
350.273799999999990 253.321429999999990
360.625000000000000 264.645840000000020
373.531740000000010 278.174590000000020
359.897060000000010 235.102939999999990
408.578129999999990 233.640629999999990
430.750000000000000 233.000000000000000
336.907899999999980 181.092099999999990
339.907899999999980 124.092100000000000
f: 148 tv: 0 nM: 9
231.274200000000010 241.032256999999990
219.193175999999990 249.761368000000000
205.306824000000010 260.011352999999990
188.660721000000000 271.500000000000000
267.100006000000010 234.571426000000000
321.515625000000000 236.078125000000000
349.675689999999970 236.743239999999990
238.000000000000000 180.378784000000000
234.897064000000000 125.102943000000000
f: 148 tv: 1 nM: 9
341.194459999999990 243.805560000000010
350.273799999999990 253.321429999999990
361.071440000000000 264.625000000000000
373.426480000000030 278.058839999999980
359.805540000000010 235.000000000000000
408.500000000000000 233.740739999999990
430.750000000000000 233.000000000000000
336.907899999999980 181.092099999999990
339.907899999999980 124.092100000000000
f: 149 tv: 0 nM: 9
231.363632000000000 241.318175999999990
219.193175999999990 249.761368000000000
205.488891999999990 260.011107999999980
188.660721000000000 271.500000000000000
266.910248000000020 234.564101999999990
321.500000000000000 236.000000000000000
349.557128999999970 236.742859000000010
238.000000000000000 180.378784000000000
235.000000000000000 125.194443000000010
f: 149 tv: 1 nM: 9
341.171420000000010 243.871430000000000
350.445650000000000 253.402179999999990
360.910709999999990 264.589290000000010
373.531740000000010 278.174590000000020
359.805540000000010 235.000000000000000
408.413790000000010 233.879300000000000
430.750000000000000 233.000000000000000
336.805540000000010 181.000000000000000
340.092100000000020 123.907900000000000
f: 150 tv: 0 nM: 9
231.435486000000000 241.225799999999990
219.193175999999990 249.761368000000000
205.260864000000000 259.891296000000010
188.660721000000000 271.500000000000000
267.100006000000010 234.828567999999990
321.324310000000030 236.256760000000010
349.557128999999970 236.771423000000000
238.000000000000000 180.441177000000010
235.000000000000000 125.194443000000010
f: 150 tv: 1 nM: 9
341.171420000000010 243.871430000000000
350.181820000000020 253.272719999999990
360.731479999999980 264.509250000000010
373.356049999999980 277.977260000000000
359.897060000000010 235.102939999999990
408.586209999999990 233.879300000000000
431.000000000000000 233.000000000000000
336.907899999999980 181.092099999999990
339.907899999999980 124.092100000000000
f: 151 tv: 0 nM: 9
231.283340000000010 240.949997000000000
219.193175999999990 249.761368000000000
205.244446000000010 259.788879000000010
188.666672000000010 271.552642999999990
267.000000000000000 235.000000000000000
321.442871000000030 236.228577000000000
349.757140999999990 236.628570999999990
238.000000000000000 180.378784000000000
235.000000000000000 125.194443000000010
f: 151 tv: 1 nM: 9
341.075740000000000 243.818180000000010
350.273799999999990 253.321429999999990
360.826930000000000 264.461549999999990
373.500000000000000 278.000000000000000
360.000000000000000 235.000000000000000
408.586209999999990 233.879300000000000
430.649990000000000 233.116670000000000
336.907899999999980 181.092099999999990
339.907899999999980 124.092100000000000
f: 152 tv: 0 nM: 9
231.516662999999990 240.850006000000010
219.193175999999990 249.761368000000000
205.260864000000000 259.891296000000010
188.666672000000010 271.552642999999990
267.000000000000000 234.635132000000000
321.442871000000030 236.228577000000000
349.500000000000000 236.725006000000010
238.000000000000000 180.378784000000000
235.102936000000000 125.102943000000000
f: 152 tv: 1 nM: 9
341.171420000000010 243.871430000000000
350.273799999999990 253.321429999999990
360.708340000000020 264.312500000000000
373.459020000000010 278.090149999999990
360.000000000000000 235.000000000000000
408.413790000000010 233.879300000000000
430.781250000000000 232.843750000000000
336.907899999999980 181.092099999999990
339.907899999999980 124.092100000000000
f: 153 tv: 0 nM: 9
231.283340000000010 240.949997000000000
219.193175999999990 249.761368000000000
205.237503000000000 259.737487999999980
188.660721000000000 271.500000000000000
267.000000000000000 234.635132000000000
321.500000000000000 236.000000000000000
349.381592000000010 236.750000000000000
238.000000000000000 180.378784000000000
235.102936000000000 125.102943000000000
f: 153 tv: 1 nM: 9
341.171420000000010 243.871430000000000
350.181820000000020 253.272719999999990
360.576079999999990 264.554350000000000
373.459020000000010 278.090149999999990
359.907899999999980 234.907900000000010
408.413790000000010 233.879300000000000
430.883330000000000 232.949999999999990
336.907899999999980 181.092099999999990
339.907899999999980 124.092100000000000
f: 154 tv: 0 nM: 9
231.242859000000010 241.285721000000000
219.193175999999990 249.761368000000000
205.217957000000010 260.076934999999990
188.660721000000000 271.500000000000000
267.000000000000000 235.000000000000000
321.500000000000000 236.000000000000000
349.675689999999970 236.743239999999990
238.000000000000000 180.378784000000000
235.000000000000000 125.194443000000010
f: 154 tv: 1 nM: 9
341.102939999999990 243.750000000000000
350.181820000000020 253.272719999999990
360.903840000000000 264.576930000000000
373.459020000000010 278.090149999999990
359.897060000000010 235.102939999999990
408.413790000000010 233.879300000000000
431.000000000000000 233.000000000000000
336.805540000000010 181.000000000000000
339.907899999999980 124.092100000000000
f: 155 tv: 0 nM: 9
231.516662999999990 240.850006000000010
219.193175999999990 249.761368000000000
205.212493999999990 260.012512000000020
188.710525999999990 271.508759000000000
266.897064000000000 234.897064000000000
321.500000000000000 236.000000000000000
349.602570000000010 236.615387000000000
237.887100000000000 180.290329000000010
235.000000000000000 125.194443000000010
f: 155 tv: 1 nM: 9
341.194459999999990 243.805560000000010
350.273799999999990 253.321429999999990
360.584900000000000 264.594330000000010
373.459020000000010 278.090149999999990
359.897060000000010 235.102939999999990
408.413790000000010 233.879300000000000
430.750000000000000 233.000000000000000
336.805540000000010 181.000000000000000
340.000000000000000 124.000000000000000
f: 156 tv: 0 nM: 9
231.363632000000000 240.924240000000000
219.193175999999990 249.761368000000000
205.408156999999990 259.928558000000010
188.660721000000000 271.500000000000000
266.897064000000000 234.897064000000000
321.500000000000000 236.000000000000000
349.557128999999970 236.742859000000010
238.000000000000000 180.500000000000000
234.955886999999990 125.308823000000000
f: 156 tv: 1 nM: 9
341.102939999999990 243.750000000000000
350.181820000000020 253.272719999999990
360.790010000000000 264.630000000000000
373.500000000000000 278.000000000000000
359.897060000000010 235.102939999999990
408.413790000000010 233.879300000000000
430.750000000000000 233.000000000000000
336.887090000000000 180.709669999999990
339.907899999999980 124.092100000000000
f: 157 tv: 0 nM: 9
231.324326000000010 241.175673999999990
219.217957000000010 250.076920000000000
205.337204000000010 260.139525999999990
188.666672000000010 271.552642999999990
267.000000000000000 234.635132000000000
321.437500000000000 236.000000000000000
349.578125000000000 236.640625000000000
238.000000000000000 180.378784000000000
235.000000000000000 125.000000000000000
f: 157 tv: 1 nM: 9
341.193539999999980 243.758060000000000
350.181820000000020 253.272719999999990
360.551019999999990 264.377560000000020
373.430760000000020 277.915370000000000
359.897060000000010 235.102939999999990
408.500000000000000 233.740739999999990
430.750000000000000 233.000000000000000
336.805540000000010 181.000000000000000
339.743260000000020 124.000000000000000
f: 158 tv: 0 nM: 9
231.375000000000000 240.843750000000000
219.212493999999990 250.012497000000000
205.511108000000010 260.011107999999980
188.660721000000000 271.500000000000000
267.000000000000000 234.500000000000000
321.194458000000000 236.000000000000000
349.500000000000000 236.725006000000010
238.000000000000000 180.378784000000000
235.000000000000000 125.000000000000000
f: 158 tv: 1 nM: 9
341.327580000000010 243.793110000000010
350.181820000000020 253.272719999999990
360.553560000000000 264.535709999999990
373.459020000000010 278.090149999999990
359.805540000000010 235.000000000000000
408.413790000000010 233.879300000000000
430.750000000000000 233.000000000000000
337.092100000000020 180.907900000000010
339.743260000000020 124.000000000000000
f: 159 tv: 0 nM: 9
231.283340000000010 240.949997000000000
219.193175999999990 249.761368000000000
205.542556999999990 260.127655000000000
188.660721000000000 271.500000000000000
267.100006000000010 234.571426000000000
321.308837999999980 236.044113000000010
349.675689999999970 236.743239999999990
238.000000000000000 180.194443000000010
235.102936000000000 125.102943000000000
f: 159 tv: 1 nM: 9
341.310819999999980 243.864870000000000
350.181820000000020 253.272719999999990
360.648930000000010 264.319149999999980
373.500000000000000 278.000000000000000
359.907899999999980 234.907900000000010
408.578129999999990 233.640629999999990
430.750000000000000 233.000000000000000
337.000000000000000 180.805560000000010
339.907899999999980 124.092100000000000
f: 160 tv: 0 nM: 9
231.428574000000000 240.964279000000000
219.166672000000010 249.619048999999990
205.166672000000010 259.619049000000020
188.660721000000000 271.500000000000000
266.897064000000000 234.897064000000000
321.437500000000000 236.000000000000000
349.500000000000000 236.725006000000010
238.000000000000000 180.194443000000010
235.000000000000000 125.194443000000010
f: 160 tv: 1 nM: 9
341.310819999999980 243.864870000000000
350.181820000000020 253.272719999999990
360.910709999999990 264.589290000000010
373.430760000000020 278.084630000000000
359.897060000000010 234.897060000000010
408.578129999999990 233.640629999999990
430.750000000000000 233.000000000000000
336.907899999999980 181.092099999999990
339.907899999999980 124.092100000000000
f: 161 tv: 0 nM: 9
231.363632000000000 240.924240000000000
219.193175999999990 249.761368000000000
205.291672000000010 259.791655999999990
188.660721000000000 271.500000000000000
266.897064000000000 234.897064000000000
321.437500000000000 236.000000000000000
349.675689999999970 236.743239999999990
238.000000000000000 180.194443000000010
235.000000000000000 125.000000000000000
f: 161 tv: 1 nM: 9
341.329250000000000 243.707320000000010
350.107149999999990 253.369049999999990
360.576079999999990 264.554350000000000
373.459020000000010 278.090149999999990
359.805540000000010 235.000000000000000
408.578129999999990 233.640629999999990
430.750000000000000 233.000000000000000
336.907899999999980 180.907900000000010
339.907899999999980 124.092100000000000
f: 162 tv: 0 nM: 9
231.385712000000010 241.342864999999990
219.212493999999990 250.012497000000000
205.500000000000000 259.901947000000010
188.660721000000000 271.500000000000000
267.000000000000000 234.635132000000000
321.194458000000000 236.000000000000000
349.573516999999980 236.632354999999990
238.000000000000000 180.194443000000010
234.897064000000000 125.102943000000000
f: 162 tv: 1 nM: 9
341.171420000000010 243.871430000000000
350.181820000000020 253.272719999999990
360.541659999999980 264.312500000000000
373.569239999999980 278.084630000000000
360.000000000000000 235.000000000000000
408.500000000000000 233.740739999999990
430.750000000000000 233.000000000000000
336.907899999999980 181.092099999999990
339.743260000000020 124.000000000000000
f: 163 tv: 0 nM: 9
231.515152000000000 241.378784000000000
219.242859000000010 249.685714999999990
205.260864000000000 259.891296000000010
188.666672000000010 271.552642999999990
267.000000000000000 235.000000000000000
321.308837999999980 236.044113000000010
349.500000000000000 236.764709000000010
237.897064000000000 180.102936000000000
235.000000000000000 125.437500000000000
f: 163 tv: 1 nM: 9
341.435909999999980 243.782039999999990
350.181820000000020 253.272719999999990
360.570010000000020 264.549989999999980
373.430760000000020 277.915370000000000
360.000000000000000 234.805560000000010
408.500000000000000 233.740739999999990
430.750000000000000 233.000000000000000
336.907899999999980 181.092099999999990
339.674989999999980 123.675000000000000
f: 164 tv: 0 nM: 9
231.435486000000000 241.225799999999990
219.238098000000010 249.666672000000010
205.324326000000010 260.094604000000000
188.660721000000000 271.500000000000000
267.212128000000010 234.984848000000000
321.500000000000000 236.000000000000000
349.557128999999970 236.742859000000010
238.000000000000000 180.194443000000010
235.044113000000010 125.308823000000000
f: 164 tv: 1 nM: 9
341.075740000000000 243.666670000000010
350.181820000000020 253.272719999999990
360.709990000000000 264.549989999999980
373.430760000000020 277.915370000000000
359.805540000000010 235.000000000000000
408.413790000000010 233.879300000000000
430.586209999999990 233.120700000000000
336.907899999999980 181.092099999999990
340.038450000000010 123.615390000000000
f: 165 tv: 0 nM: 9
231.242859000000010 241.285721000000000
219.166672000000010 249.619048999999990
205.488098000000010 259.940491000000010
188.666672000000010 271.552642999999990
267.116669000000000 234.949997000000000
321.437500000000000 236.000000000000000
349.675689999999970 236.743239999999990
238.000000000000000 180.500000000000000
235.000000000000000 125.194443000000010
f: 165 tv: 1 nM: 9
341.075740000000000 243.818180000000010
350.181820000000020 253.272719999999990
360.692320000000000 264.673070000000000
373.531740000000010 278.174590000000020
359.897060000000010 235.102939999999990
408.413790000000010 233.879300000000000
430.781250000000000 232.843750000000000
336.907899999999980 181.092099999999990
339.846160000000000 123.910259999999990
f: 166 tv: 0 nM: 9
231.242859000000010 241.285721000000000
219.193175999999990 249.761368000000000
205.564101999999990 259.782042999999990
188.660721000000000 271.500000000000000
266.897064000000000 234.897064000000000
321.500000000000000 236.000000000000000
349.675689999999970 236.743239999999990
237.897064000000000 180.102936000000000
235.000000000000000 125.194443000000010
f: 166 tv: 1 nM: 9
340.971439999999970 243.728579999999990
350.181820000000020 253.272719999999990
360.790010000000000 264.630000000000000
373.430760000000020 277.915370000000000
359.897060000000010 235.102939999999990
408.500000000000000 233.740739999999990
430.883330000000000 232.949999999999990
337.092100000000020 180.907900000000010
340.038450000000010 123.615390000000000
f: 167 tv: 0 nM: 9
231.283340000000010 240.949997000000000
219.193175999999990 249.761368000000000
205.448974999999990 259.785706000000000
188.703384000000000 271.661010999999970
267.000000000000000 235.000000000000000
321.437500000000000 236.000000000000000
349.602570000000010 236.615387000000000
237.968750000000000 180.437500000000000
235.000000000000000 125.194443000000010
f: 167 tv: 1 nM: 9
341.075740000000000 243.818180000000010
350.181820000000020 253.272719999999990
360.754730000000000 264.594330000000010
373.569239999999980 278.084630000000000
359.805540000000010 235.000000000000000
408.500000000000000 234.000000000000000
430.883330000000000 232.949999999999990
336.907899999999980 181.092099999999990
340.000000000000000 124.000000000000000
f: 168 tv: 0 nM: 9
231.283340000000010 240.949997000000000
219.260864000000000 249.891296000000010
205.217957000000010 260.076934999999990
188.660721000000000 271.500000000000000
266.897064000000000 234.897064000000000
321.437500000000000 236.000000000000000
349.618407999999990 236.723679000000000
238.000000000000000 180.194443000000010
235.000000000000000 125.194443000000010
f: 168 tv: 1 nM: 9
341.075740000000000 243.818180000000010
350.181820000000020 253.272719999999990
360.714290000000010 264.625000000000000
373.500000000000000 278.000000000000000
359.805540000000010 235.000000000000000
408.500000000000000 233.740739999999990
430.649990000000000 232.883330000000000
336.907899999999980 181.092099999999990
339.846160000000000 123.910259999999990
f: 169 tv: 0 nM: 9
231.500000000000000 241.000000000000000
219.238098000000010 249.880951000000010
205.244446000000010 259.766662999999990
188.660721000000000 271.500000000000000
267.000000000000000 235.000000000000000
321.308837999999980 236.044113000000010
349.607147000000000 236.773804000000010
238.000000000000000 180.194443000000010
235.000000000000000 125.194443000000010
f: 169 tv: 1 nM: 9
341.327580000000010 243.793110000000010
350.181820000000020 253.272719999999990
360.910709999999990 264.589290000000010
373.531740000000010 278.174590000000020
359.805540000000010 235.000000000000000
408.500000000000000 233.740739999999990
430.500000000000000 233.000000000000000
337.092100000000020 180.907900000000010
340.038450000000010 123.615390000000000
f: 170 tv: 0 nM: 9
231.421875000000000 241.359375000000000
219.217957000000010 249.435898000000010
205.238098000000010 259.880950999999980
188.660721000000000 271.500000000000000
266.899993999999990 234.828567999999990
321.500000000000000 236.000000000000000
349.782042999999990 236.794875999999990
238.000000000000000 180.194443000000010
235.102936000000000 125.102943000000000
f: 170 tv: 1 nM: 9
341.075740000000000 243.818180000000010
350.181820000000020 253.272719999999990
360.676480000000030 264.549010000000010
373.531740000000010 278.174590000000020
359.805540000000010 235.000000000000000
408.500000000000000 233.740739999999990
430.586209999999990 233.120700000000000
336.907899999999980 181.092099999999990
339.743260000000020 124.000000000000000
f: 171 tv: 0 nM: 9
231.428574000000000 240.964279000000000
219.217957000000010 249.435898000000010
205.250000000000000 259.750000000000000
188.660721000000000 271.500000000000000
267.102936000000000 234.750000000000000
321.500000000000000 236.000000000000000
349.675689999999970 236.743239999999990
238.000000000000000 180.194443000000010
235.000000000000000 125.194443000000010
f: 171 tv: 1 nM: 9
341.450010000000020 243.725010000000000
350.181820000000020 253.272719999999990
360.676480000000030 264.549010000000010
373.459020000000010 278.090149999999990
359.805540000000010 235.000000000000000
408.500000000000000 233.500000000000000
430.586209999999990 233.120700000000000
336.846160000000000 180.910259999999990
339.743260000000020 124.000000000000000
f: 172 tv: 0 nM: 9
231.428574000000000 240.964279000000000
219.250000000000000 249.750000000000000
205.551025000000010 260.010193000000020
188.660721000000000 271.500000000000000
266.897064000000000 234.897064000000000
321.500000000000000 236.000000000000000
349.675689999999970 236.743239999999990
238.000000000000000 180.194443000000010
235.102936000000000 125.102943000000000
f: 172 tv: 1 nM: 9
341.171420000000010 243.871430000000000
350.181820000000020 253.272719999999990
360.875000000000000 264.714290000000010
373.569239999999980 278.084630000000000
359.805540000000010 235.000000000000000
408.500000000000000 233.740739999999990
430.649990000000000 233.116670000000000
336.907899999999980 181.092099999999990
340.000000000000000 124.000000000000000
f: 173 tv: 0 nM: 9
231.363632000000000 241.318175999999990
219.217957000000010 249.435898000000010
205.500000000000000 260.068175999999990
188.660721000000000 271.500000000000000
266.897064000000000 234.897064000000000
321.437500000000000 236.000000000000000
349.725006000000010 236.774993999999990
238.000000000000000 180.194443000000010
235.000000000000000 125.194443000000010
f: 173 tv: 1 nM: 9
341.075740000000000 243.818180000000010
350.181820000000020 253.272719999999990
360.692320000000000 264.807680000000000
373.569239999999980 278.084630000000000
359.805540000000010 235.000000000000000
408.500000000000000 233.740739999999990
430.571440000000000 233.000000000000000
337.092100000000020 180.907900000000010
339.743260000000020 124.000000000000000
f: 174 tv: 0 nM: 9
231.424240000000000 241.045456000000000
219.217957000000010 249.435898000000010
205.290695000000000 259.883728000000020
188.660721000000000 271.500000000000000
266.897064000000000 234.897064000000000
321.500000000000000 236.000000000000000
349.500000000000000 236.725006000000010
238.000000000000000 180.194443000000010
234.897064000000000 125.102943000000000
f: 174 tv: 1 nM: 9
341.350010000000000 243.716659999999990
350.181820000000020 253.272719999999990
360.875000000000000 264.660709999999990
373.312500000000000 278.062500000000000
359.805540000000010 235.000000000000000
408.500000000000000 233.740739999999990
430.750000000000000 233.000000000000000
336.907899999999980 181.092099999999990
339.743260000000020 124.000000000000000
f: 175 tv: 0 nM: 9
231.363632000000000 241.318175999999990
219.270264000000000 249.554047000000000
205.395827999999990 260.104155999999990
188.660721000000000 271.500000000000000
266.897064000000000 234.897064000000000
321.500000000000000 236.000000000000000
349.602570000000010 236.615387000000000
238.000000000000000 180.194443000000010
235.000000000000000 125.194443000000010
f: 175 tv: 1 nM: 9
341.102939999999990 243.750000000000000
350.181820000000020 253.272719999999990
360.865389999999990 264.673070000000000
373.459020000000010 278.090149999999990
359.897060000000010 235.102939999999990
408.500000000000000 233.740739999999990
430.750000000000000 233.000000000000000
336.907899999999980 181.092099999999990
339.743260000000020 124.000000000000000
f: 176 tv: 0 nM: 9
231.303023999999990 241.196976000000010
219.217957000000010 249.435898000000010
205.290695000000000 259.883728000000020
188.666672000000010 271.552642999999990
267.000000000000000 234.932434000000000
321.500000000000000 236.000000000000000
349.602570000000010 236.615387000000000
238.000000000000000 180.500000000000000
235.102936000000000 125.102943000000000
f: 176 tv: 1 nM: 9
341.193539999999980 243.758060000000000
350.181820000000020 253.272719999999990
360.714290000000010 264.625000000000000
373.459020000000010 278.090149999999990
359.897060000000010 235.102939999999990
408.500000000000000 233.740739999999990
430.750000000000000 233.000000000000000
336.805540000000010 181.000000000000000
339.743260000000020 124.000000000000000
f: 177 tv: 0 nM: 9
231.242859000000010 241.285721000000000
219.212493999999990 249.512497000000000
205.500000000000000 259.893616000000010
188.666672000000010 271.552642999999990
267.000000000000000 235.000000000000000
321.500000000000000 236.000000000000000
349.675689999999970 236.743239999999990
238.000000000000000 180.500000000000000
235.000000000000000 125.000000000000000
f: 177 tv: 1 nM: 9
341.193539999999980 243.758060000000000
350.181820000000020 253.272719999999990
361.009250000000010 264.601839999999980
373.500000000000000 278.186429999999970
359.897060000000010 235.102939999999990
408.500000000000000 233.740739999999990
430.750000000000000 233.000000000000000
336.805540000000010 181.000000000000000
339.939030000000000 124.000000000000000
f: 178 tv: 0 nM: 9
231.242859000000010 241.285721000000000
219.212493999999990 249.787506000000010
205.442307000000000 259.884613000000000
188.660721000000000 271.500000000000000
266.897064000000000 234.897064000000000
321.500000000000000 236.000000000000000
349.675689999999970 236.743239999999990
238.000000000000000 180.500000000000000
235.102936000000000 125.102943000000000
f: 178 tv: 1 nM: 9
341.171420000000010 243.871430000000000
350.181820000000020 253.272719999999990
360.910709999999990 264.642850000000010
373.459020000000010 278.090149999999990
359.897060000000010 235.102939999999990
408.500000000000000 233.740739999999990
430.750000000000000 233.000000000000000
336.743260000000020 181.000000000000000
340.038450000000010 123.615390000000000
f: 179 tv: 0 nM: 9
231.242859000000010 241.285721000000000
219.166672000000010 249.619048999999990
205.238098000000010 259.880950999999980
188.660721000000000 271.500000000000000
266.897064000000000 234.897064000000000
321.500000000000000 236.000000000000000
349.500000000000000 236.725006000000010
238.000000000000000 180.500000000000000
235.102936000000000 125.102943000000000
f: 179 tv: 1 nM: 9
341.075740000000000 243.818180000000010
350.181820000000020 253.272719999999990
361.061219999999990 264.581639999999990
373.312500000000000 278.109379999999990
359.897060000000010 235.102939999999990
408.413790000000010 233.879300000000000
430.750000000000000 233.000000000000000
336.743260000000020 181.000000000000000
340.038450000000010 123.615390000000000
f: 180 tv: 0 nM: 9
231.515152000000000 241.106064000000000
219.238098000000010 249.880951000000010
205.217957000000010 260.076934999999990
188.660721000000000 271.500000000000000
266.897064000000000 234.897064000000000
321.308837999999980 236.044113000000010
349.628571000000020 236.928574000000000
238.000000000000000 180.194443000000010
235.102936000000000 125.102943000000000
f: 180 tv: 1 nM: 9
341.073519999999970 243.750000000000000
350.181820000000020 253.272719999999990
360.768520000000020 264.601839999999980
373.459020000000010 278.090149999999990
359.897060000000010 235.102939999999990
408.413790000000010 233.879300000000000
430.750000000000000 233.000000000000000
336.805540000000010 181.000000000000000
339.743260000000020 124.000000000000000
f: 181 tv: 0 nM: 9
231.442856000000010 241.199997000000000
219.212493999999990 250.012497000000000
205.270264000000000 259.986481000000030
188.660721000000000 271.500000000000000
267.000000000000000 234.805556999999990
321.500000000000000 236.000000000000000
349.638885000000020 236.861115000000010
238.000000000000000 180.194443000000010
235.102936000000000 125.102943000000000
f: 181 tv: 1 nM: 9
341.171420000000010 243.871430000000000
350.181820000000020 253.272719999999990
360.472230000000020 264.620360000000010
373.531740000000010 278.174590000000020
359.897060000000010 235.102939999999990
408.413790000000010 233.879300000000000
430.750000000000000 233.000000000000000
336.743260000000020 181.000000000000000
339.846160000000000 123.910259999999990
f: 182 tv: 0 nM: 9
231.413788000000010 241.051727000000000
219.170730999999990 249.548781999999990
205.171432000000010 259.728576999999970
188.660721000000000 271.500000000000000
267.000000000000000 234.743239999999990
321.500000000000000 236.000000000000000
349.618407999999990 236.723679000000000
238.000000000000000 180.194443000000010
235.000000000000000 125.194443000000010
f: 182 tv: 1 nM: 9
341.075740000000000 243.818180000000010
350.181820000000020 253.272719999999990
360.709990000000000 264.549989999999980
373.461549999999990 278.253850000000000
359.805540000000010 235.000000000000000
408.413790000000010 233.879300000000000
430.750000000000000 233.000000000000000
336.907899999999980 181.092099999999990
339.743260000000020 124.000000000000000
f: 183 tv: 0 nM: 9
231.442856000000010 241.199997000000000
219.166672000000010 249.619048999999990
205.226195999999990 260.178558000000010
188.660721000000000 271.500000000000000
267.089751999999980 234.846161000000000
321.308837999999980 236.044113000000010
349.618407999999990 236.723679000000000
238.062500000000000 180.218750000000000
235.102936000000000 125.102943000000000
f: 183 tv: 1 nM: 9
341.075740000000000 243.818180000000010
350.181820000000020 253.272719999999990
360.625000000000000 264.645840000000020
373.459020000000010 278.090149999999990
359.897060000000010 235.102939999999990
408.413790000000010 233.879300000000000
430.750000000000000 233.000000000000000
336.897060000000010 180.897060000000010
339.743260000000020 124.000000000000000
f: 184 tv: 0 nM: 9
231.442856000000010 241.199997000000000
219.170730999999990 249.548781999999990
205.285721000000000 260.142853000000000
188.660721000000000 271.500000000000000
266.897064000000000 234.897064000000000
321.308837999999980 236.044113000000010
349.675689999999970 236.743239999999990
238.000000000000000 180.500000000000000
235.000000000000000 125.194443000000010
f: 184 tv: 1 nM: 9
341.075740000000000 243.818180000000010
350.181820000000020 253.272719999999990
360.460780000000000 264.725489999999980
373.430760000000020 278.084630000000000
359.805540000000010 235.000000000000000
408.413790000000010 233.879300000000000
430.750000000000000 233.000000000000000
336.907899999999980 181.092099999999990
339.863650000000010 123.613630000000000
f: 185 tv: 0 nM: 9
231.363632000000000 241.318175999999990
219.193175999999990 249.761368000000000
205.345245000000010 260.202392999999970
188.666672000000010 271.552642999999990
267.000000000000000 235.000000000000000
321.308837999999980 236.044113000000010
349.500000000000000 236.725006000000010
238.000000000000000 180.194443000000010
235.000000000000000 125.194443000000010
f: 185 tv: 1 nM: 9
341.075740000000000 243.818180000000010
350.181820000000020 253.272719999999990
360.510190000000020 264.459200000000010
373.461549999999990 278.253850000000000
359.897060000000010 235.102939999999990
408.500000000000000 233.740739999999990
430.750000000000000 233.000000000000000
336.805540000000010 181.000000000000000
339.743260000000020 124.000000000000000
f: 186 tv: 0 nM: 9
231.385712000000010 241.085709000000010
219.193175999999990 249.761368000000000
205.260864000000000 259.891296000000010
188.660721000000000 271.500000000000000
267.102936000000000 234.750000000000000
321.194458000000000 236.000000000000000
349.500000000000000 236.725006000000010
237.955886999999990 180.308822999999990
235.000000000000000 125.000000000000000
f: 186 tv: 1 nM: 9
341.171420000000010 243.871430000000000
350.181820000000020 253.272719999999990
360.615389999999990 264.634610000000010
373.461549999999990 278.253850000000000
359.805540000000010 235.000000000000000
408.413790000000010 233.879300000000000
430.750000000000000 233.000000000000000
336.805540000000010 181.000000000000000
339.743260000000020 124.000000000000000
f: 187 tv: 0 nM: 9
231.442856000000010 241.199997000000000
219.166672000000010 249.619048999999990
205.306824000000010 260.011352999999990
188.750000000000000 271.453705000000010
267.000000000000000 235.000000000000000
321.194458000000000 236.000000000000000
349.618407999999990 236.723679000000000
237.955886999999990 180.308822999999990
235.000000000000000 125.194443000000010
f: 187 tv: 1 nM: 9
341.171420000000010 243.871430000000000
350.181820000000020 253.272719999999990
360.598050000000000 264.607849999999980
373.461549999999990 278.253850000000000
359.897060000000010 235.102939999999990
408.500000000000000 233.740739999999990
430.781250000000000 233.062500000000000
336.805540000000010 181.000000000000000
339.743260000000020 124.000000000000000
f: 188 tv: 0 nM: 9
231.435486000000000 241.225799999999990
219.250000000000000 249.750000000000000
205.260864000000000 259.891296000000010
188.660721000000000 271.500000000000000
267.000000000000000 234.843750000000000
321.500000000000000 236.000000000000000
349.725006000000010 236.774993999999990
238.000000000000000 180.500000000000000
235.102936000000000 125.102943000000000
f: 188 tv: 1 nM: 9
341.171420000000010 243.871430000000000
350.181820000000020 253.272719999999990
360.693879999999980 264.561219999999990
373.500000000000000 278.164179999999990
359.897060000000010 235.102939999999990
408.500000000000000 233.740739999999990
430.750000000000000 233.000000000000000
336.805540000000010 181.000000000000000
339.846160000000000 123.910259999999990
f: 189 tv: 0 nM: 9
231.435486000000000 241.225799999999990
219.194443000000010 249.861115000000010
205.408156999999990 259.928558000000010
188.660721000000000 271.500000000000000
267.000000000000000 235.000000000000000
321.308837999999980 236.044113000000010
349.725006000000010 236.550003000000000
237.968750000000000 180.437500000000000
235.000000000000000 125.194443000000010
f: 189 tv: 1 nM: 9
341.075740000000000 243.818180000000010
350.273799999999990 253.321429999999990
360.638890000000000 264.712949999999980
373.500000000000000 278.164179999999990
359.805540000000010 235.000000000000000
408.413790000000010 233.879300000000000
431.000000000000000 233.000000000000000
336.805540000000010 181.000000000000000
339.846160000000000 123.910259999999990
f: 190 tv: 0 nM: 9
231.435486000000000 241.225799999999990
219.217957000000010 249.435898000000010
205.308516999999990 259.914886000000020
188.660721000000000 271.500000000000000
267.000000000000000 234.635132000000000
321.194458000000000 236.000000000000000
349.675689999999970 236.743239999999990
237.955886999999990 180.308822999999990
235.000000000000000 125.194443000000010
f: 190 tv: 1 nM: 9
341.435909999999980 243.653840000000000
350.181820000000020 253.272719999999990
360.647060000000010 264.539220000000000
373.356049999999980 277.977260000000000
359.805540000000010 235.000000000000000
408.500000000000000 233.740739999999990
431.000000000000000 233.000000000000000
336.805540000000010 181.000000000000000
339.846160000000000 123.910259999999990
f: 191 tv: 0 nM: 9
231.578125000000000 241.421875000000000
219.193175999999990 249.761368000000000
205.308516999999990 259.893616000000010
188.710525999999990 271.508759000000000
267.000000000000000 235.000000000000000
321.500000000000000 236.000000000000000
349.500000000000000 236.725006000000010
238.000000000000000 180.500000000000000
235.000000000000000 125.194443000000010
f: 191 tv: 1 nM: 9
341.193539999999980 243.758060000000000
350.181820000000020 253.272719999999990
360.750000000000000 264.570010000000020
373.430760000000020 278.084630000000000
359.805540000000010 235.000000000000000
408.500000000000000 233.740739999999990
430.649990000000000 233.116670000000000
337.000000000000000 180.805560000000010
339.743260000000020 124.000000000000000
f: 192 tv: 0 nM: 9
231.413788000000010 241.051727000000000
219.166672000000010 249.619048999999990
205.260864000000000 259.891296000000010
188.660721000000000 271.500000000000000
267.000000000000000 235.000000000000000
321.308837999999980 236.044113000000010
349.500000000000000 236.725006000000010
237.968750000000000 180.437500000000000
235.000000000000000 125.194443000000010
f: 192 tv: 1 nM: 9
341.067569999999990 243.783780000000010
350.181820000000020 253.272719999999990
360.676480000000030 264.686280000000010
373.430760000000020 278.084630000000000
359.805540000000010 235.000000000000000
408.500000000000000 233.740739999999990
430.649990000000000 233.116670000000000
336.805540000000010 181.000000000000000
339.743260000000020 124.000000000000000
f: 193 tv: 0 nM: 9
231.515152000000000 241.106064000000000
219.193175999999990 249.761368000000000
205.308516999999990 259.893616000000010
188.660721000000000 271.500000000000000
267.000000000000000 235.000000000000000
321.500000000000000 236.000000000000000
349.557128999999970 236.742859000000010
238.000000000000000 180.194443000000010
234.897064000000000 125.102943000000000
f: 193 tv: 1 nM: 9
341.435909999999980 243.782039999999990
350.181820000000020 253.272719999999990
360.768520000000020 264.712949999999980
373.569239999999980 278.084630000000000
359.805540000000010 235.000000000000000
408.500000000000000 233.740739999999990
430.649990000000000 233.116670000000000
336.805540000000010 181.000000000000000
339.846160000000000 123.910259999999990
f: 194 tv: 0 nM: 9
231.500000000000000 241.000000000000000
219.166672000000010 249.619048999999990
205.260864000000000 259.891296000000010
188.660721000000000 271.500000000000000
267.000000000000000 234.924240000000000
321.437500000000000 236.000000000000000
349.757140999999990 236.628570999999990
238.000000000000000 180.194443000000010
235.000000000000000 125.194443000000010
f: 194 tv: 1 nM: 9
341.171420000000010 243.871430000000000
350.181820000000020 253.272719999999990
360.679260000000000 264.518860000000020
373.430760000000020 278.084630000000000
359.805540000000010 235.000000000000000
408.500000000000000 233.740739999999990
430.750000000000000 233.000000000000000
336.907899999999980 180.907900000000010
339.846160000000000 123.910259999999990
f: 195 tv: 0 nM: 9
231.428574000000000 240.964279000000000
219.194443000000010 249.861115000000010
205.308516999999990 259.893616000000010
188.660721000000000 271.500000000000000
266.897064000000000 234.897064000000000
321.500000000000000 236.000000000000000
349.500000000000000 236.722229000000000
238.000000000000000 180.500000000000000
235.000000000000000 125.194443000000010
f: 195 tv: 1 nM: 9
341.075740000000000 243.818180000000010
350.181820000000020 253.272719999999990
360.597840000000020 264.445650000000000
373.459020000000010 278.090149999999990
359.897060000000010 234.897060000000010
408.586209999999990 233.879300000000000
430.571440000000000 233.000000000000000
337.000000000000000 180.805560000000010
339.846160000000000 123.910259999999990
f: 196 tv: 0 nM: 9
231.283340000000010 240.949997000000000
219.189193999999990 249.932434000000000
205.355560000000000 260.011107999999980
188.660721000000000 271.500000000000000
267.038452000000010 234.615387000000000
321.500000000000000 236.000000000000000
349.618407999999990 236.723679000000000
238.000000000000000 180.500000000000000
235.000000000000000 125.194443000000010
f: 196 tv: 1 nM: 9
341.075740000000000 243.666670000000010
350.181820000000020 253.272719999999990
360.510190000000020 264.561219999999990
373.531740000000010 278.174590000000020
359.897060000000010 235.102939999999990
408.586209999999990 233.879300000000000
430.883330000000000 232.949999999999990
337.044130000000000 180.691180000000000
339.846160000000000 123.910259999999990
f: 197 tv: 0 nM: 9
231.516662999999990 240.850006000000010
219.194443000000010 249.861115000000010
205.306824000000010 260.011352999999990
188.660721000000000 271.500000000000000
267.038452000000010 234.615387000000000
321.500000000000000 236.000000000000000
349.500000000000000 236.725006000000010
237.955886999999990 180.308822999999990
235.000000000000000 125.194443000000010
f: 197 tv: 1 nM: 9
341.075740000000000 243.666670000000010
350.181820000000020 253.272719999999990
360.709990000000000 264.549989999999980
373.459020000000010 278.090149999999990
359.897060000000010 235.102939999999990
408.500000000000000 234.000000000000000
430.950010000000020 232.883330000000000
337.000000000000000 180.805560000000010
339.846160000000000 123.910259999999990
f: 198 tv: 0 nM: 9
231.300003000000000 241.028563999999990
219.212493999999990 250.012497000000000
205.308516999999990 259.893616000000010
188.660721000000000 271.500000000000000
266.897064000000000 234.897064000000000
321.500000000000000 236.000000000000000
349.618407999999990 236.723679000000000
238.000000000000000 180.500000000000000
235.000000000000000 125.194443000000010
f: 198 tv: 1 nM: 9
341.171420000000010 243.728579999999990
350.181820000000020 253.272719999999990
360.704070000000000 264.489809999999980
373.450010000000020 278.183319999999980
359.897060000000010 235.102939999999990
408.413790000000010 233.879300000000000
430.571440000000000 233.000000000000000
337.000000000000000 180.805560000000010
339.743260000000020 124.000000000000000
f: 199 tv: 0 nM: 9
231.428574000000000 240.964279000000000
219.189193999999990 249.554047000000000
205.542556999999990 260.127655000000000
188.660721000000000 271.500000000000000
267.000000000000000 235.000000000000000
321.500000000000000 236.000000000000000
349.367644999999980 236.514709000000010
238.000000000000000 180.194443000000010
235.000000000000000 125.194443000000010
f: 199 tv: 1 nM: 9
341.075740000000000 243.666670000000010
350.181820000000020 253.272719999999990
360.617030000000000 264.585109999999990
373.312500000000000 278.109379999999990
359.805540000000010 235.000000000000000
408.586209999999990 233.879300000000000
430.897060000000010 233.102939999999990
337.000000000000000 180.805560000000010
339.743260000000020 124.000000000000000
f: 200 tv: 0 nM: 9
231.274200000000010 241.032256999999990
219.217957000000010 249.435898000000010
205.554351999999990 260.184783999999980
188.660721000000000 271.500000000000000
267.000000000000000 234.805556999999990
321.500000000000000 236.000000000000000
349.618407999999990 236.723679000000000
238.000000000000000 180.194443000000010
235.102936000000000 125.102943000000000
f: 200 tv: 1 nM: 9
341.171420000000010 243.728579999999990
350.273799999999990 253.321429999999990
360.946810000000030 264.638309999999990
373.411290000000010 278.088709999999990
359.805540000000010 235.000000000000000
408.413790000000010 233.879300000000000
430.649990000000000 233.116670000000000
337.000000000000000 180.805560000000010
340.000000000000000 123.805560000000000
f: 201 tv: 0 nM: 9
231.516662999999990 240.850006000000010
219.250000000000000 249.750000000000000
205.355560000000000 260.011107999999980
188.660721000000000 271.500000000000000
267.000000000000000 235.000000000000000
321.500000000000000 236.000000000000000
349.675689999999970 236.743239999999990
238.000000000000000 180.194443000000010
235.000000000000000 125.194443000000010
f: 201 tv: 1 nM: 9
341.193539999999980 243.758060000000000
350.181820000000020 253.272719999999990
360.731479999999980 264.638890000000000
373.459020000000010 278.090149999999990
360.000000000000000 235.000000000000000
408.500000000000000 233.500000000000000
430.649990000000000 233.116670000000000
337.092100000000020 180.907900000000010
340.000000000000000 123.500000000000000
f: 202 tv: 0 nM: 9
231.516662999999990 240.850006000000010
219.189193999999990 249.554047000000000
205.260864000000000 259.891296000000010
188.660721000000000 271.500000000000000
267.000000000000000 235.000000000000000
321.500000000000000 236.000000000000000
349.500000000000000 236.725006000000010
237.955886999999990 180.308822999999990
235.000000000000000 125.194443000000010
f: 202 tv: 1 nM: 9
341.193539999999980 243.758060000000000
350.181820000000020 253.272719999999990
360.601839999999980 264.620360000000010
373.312500000000000 278.109379999999990
359.897060000000010 235.102939999999990
408.578129999999990 233.640629999999990
430.649990000000000 233.116670000000000
336.907899999999980 181.092099999999990
339.704560000000010 123.704539999999990
f: 203 tv: 0 nM: 9
231.515152000000000 241.106064000000000
219.242859000000010 249.685714999999990
205.260864000000000 259.891296000000010
188.660721000000000 271.500000000000000
267.000000000000000 235.000000000000000
321.500000000000000 236.000000000000000
349.340912000000000 236.545456000000000
238.000000000000000 180.562500000000000
235.000000000000000 125.194443000000010
f: 203 tv: 1 nM: 9
341.075740000000000 243.818180000000010
350.059509999999990 253.321429999999990
360.768520000000020 264.712949999999980
373.459020000000010 278.090149999999990
360.000000000000000 235.000000000000000
408.413790000000010 233.879300000000000
430.649990000000000 233.116670000000000
336.805540000000010 181.000000000000000
339.846160000000000 123.910259999999990
f: 204 tv: 0 nM: 9
231.428574000000000 240.964279000000000
219.250000000000000 249.750000000000000
205.285721000000000 260.142853000000000
188.660721000000000 271.500000000000000
267.000000000000000 235.000000000000000
321.500000000000000 236.000000000000000
349.545440999999980 236.545456000000000
237.969696000000000 180.500000000000000
235.000000000000000 125.194443000000010
f: 204 tv: 1 nM: 9
341.171420000000010 243.871430000000000
350.181820000000020 253.272719999999990
360.731479999999980 264.509250000000010
373.430760000000020 278.084630000000000
359.805540000000010 235.000000000000000
408.500000000000000 233.500000000000000
430.649990000000000 233.116670000000000
336.907899999999980 181.092099999999990
339.907899999999980 124.092100000000000
f: 205 tv: 0 nM: 9
231.338715000000010 241.161284999999990
219.250000000000000 249.750000000000000
205.542556999999990 260.127655000000000
188.660721000000000 271.500000000000000
267.000000000000000 235.000000000000000
321.500000000000000 236.000000000000000
349.545440999999980 236.659088000000000
237.969696000000000 180.500000000000000
235.000000000000000 125.194443000000010
f: 205 tv: 1 nM: 9
341.075740000000000 243.818180000000010
350.250000000000000 253.336960000000000
360.566680000000020 264.488890000000030
373.430760000000020 278.084630000000000
359.805540000000010 235.000000000000000
408.500000000000000 233.740739999999990
430.586209999999990 233.120700000000000
336.907899999999980 181.092099999999990
340.000000000000000 124.000000000000000
f: 206 tv: 0 nM: 9
231.500000000000000 241.235290999999990
219.217957000000010 249.435898000000010
205.542556999999990 260.127655000000000
188.660721000000000 271.500000000000000
267.102936000000000 234.897064000000000
321.500000000000000 236.000000000000000
349.500000000000000 236.725006000000010
238.000000000000000 180.194443000000010
235.000000000000000 125.194443000000010
f: 206 tv: 1 nM: 9
341.075740000000000 243.818180000000010
350.445650000000000 253.293470000000010
361.000000000000000 264.553560000000000
373.386349999999990 278.083340000000020
359.897060000000010 235.102939999999990
408.500000000000000 233.740739999999990
430.500000000000000 233.000000000000000
337.000000000000000 180.805560000000010
339.907899999999980 124.092100000000000
f: 207 tv: 0 nM: 9
231.566666000000000 240.966659999999990
219.184203999999990 249.868423000000010
205.184784000000010 259.750000000000000
188.660721000000000 271.500000000000000
267.135132000000000 234.689193999999990
321.500000000000000 236.000000000000000
349.674987999999980 236.600006000000010
238.000000000000000 180.194443000000010
234.897064000000000 125.102943000000000
f: 207 tv: 1 nM: 9
341.171420000000010 243.728579999999990
350.250000000000000 253.336960000000000
360.788450000000010 264.596160000000000
373.540979999999990 278.090149999999990
359.897060000000010 235.102939999999990
408.578129999999990 233.640629999999990
430.750000000000000 233.000000000000000
336.805540000000010 181.000000000000000
339.907899999999980 124.092100000000000
f: 208 tv: 0 nM: 9
231.363632000000000 241.318175999999990
219.250000000000000 249.750000000000000
205.542556999999990 260.127655000000000
188.660721000000000 271.500000000000000
267.135132000000000 234.689193999999990
321.500000000000000 236.000000000000000
349.618407999999990 236.723679000000000
238.000000000000000 180.378784000000000
235.000000000000000 125.194443000000010
f: 208 tv: 1 nM: 9
341.171420000000010 243.871430000000000
350.181820000000020 253.272719999999990
360.808499999999980 264.436159999999970
373.524200000000010 278.266140000000010
359.897060000000010 235.102939999999990
408.500000000000000 233.740739999999990
430.750000000000000 233.000000000000000
337.000000000000000 180.805560000000010
339.743260000000020 124.000000000000000
f: 209 tv: 0 nM: 9
231.413788000000010 241.051727000000000
219.250000000000000 249.750000000000000
205.542556999999990 260.127655000000000
188.660721000000000 271.500000000000000
267.100006000000010 234.828567999999990
321.500000000000000 236.000000000000000
349.675689999999970 236.743239999999990
238.000000000000000 180.194443000000010
235.000000000000000 125.194443000000010
f: 209 tv: 1 nM: 9
341.075740000000000 243.818180000000010
350.340910000000010 253.386370000000000
361.103760000000020 264.452819999999970
373.500000000000000 278.000000000000000
359.897060000000010 235.102939999999990
408.500000000000000 233.740739999999990
430.500000000000000 233.000000000000000
337.000000000000000 180.805560000000010
339.907899999999980 123.907900000000000
f: 210 tv: 0 nM: 9
231.435486000000000 241.225799999999990
219.189193999999990 249.932434000000000
205.380432000000010 260.141296000000010
188.660721000000000 271.500000000000000
267.000000000000000 235.000000000000000
321.500000000000000 236.000000000000000
349.559508999999990 236.607147000000000
238.000000000000000 180.500000000000000
235.102936000000000 125.102943000000000
f: 210 tv: 1 nM: 9
341.193539999999980 243.758060000000000
350.181820000000020 253.272719999999990
360.768520000000020 264.712949999999980
373.500000000000000 278.000000000000000
359.805540000000010 235.000000000000000
408.586209999999990 233.879300000000000
430.750000000000000 233.000000000000000
336.805540000000010 181.000000000000000
340.000000000000000 124.000000000000000
f: 211 tv: 0 nM: 9
231.442856000000010 241.199997000000000
219.242859000000010 249.685714999999990
205.193175999999990 259.761352999999990
188.660721000000000 271.500000000000000
267.100006000000010 234.828567999999990
321.500000000000000 236.000000000000000
349.675689999999970 236.743239999999990
238.000000000000000 180.500000000000000
234.955886999999990 125.308823000000000
f: 211 tv: 1 nM: 9
341.327580000000010 243.793110000000010
350.181820000000020 253.272719999999990
361.038450000000010 264.596160000000000
373.459020000000010 278.090149999999990
359.805540000000010 235.000000000000000
408.500000000000000 233.740739999999990
430.649990000000000 233.116670000000000
336.805540000000010 181.000000000000000
339.907899999999980 124.092100000000000
f: 212 tv: 0 nM: 9
231.385712000000010 241.085709000000010
219.189193999999990 249.932434000000000
205.306824000000010 260.011352999999990
188.660721000000000 271.500000000000000
267.000000000000000 234.743239999999990
321.500000000000000 236.000000000000000
349.618407999999990 236.723679000000000
238.000000000000000 180.500000000000000
235.000000000000000 125.194443000000010
f: 212 tv: 1 nM: 9
341.171420000000010 243.871430000000000
350.181820000000020 253.272719999999990
360.850010000000000 264.433319999999980
373.459020000000010 278.090149999999990
359.805540000000010 235.000000000000000
408.500000000000000 233.740739999999990
430.750000000000000 233.000000000000000
336.805540000000010 181.000000000000000
339.907899999999980 124.092100000000000
f: 213 tv: 0 nM: 9
231.385712000000010 241.085709000000010
219.212493999999990 249.737503000000000
205.306824000000010 260.011352999999990
188.660721000000000 271.500000000000000
267.000000000000000 234.743239999999990
321.500000000000000 236.000000000000000
349.675689999999970 236.743239999999990
238.000000000000000 180.500000000000000
235.000000000000000 125.194443000000010
f: 213 tv: 1 nM: 9
341.075740000000000 243.818180000000010
350.181820000000020 253.272719999999990
360.898160000000020 264.546290000000000
373.531740000000010 278.174590000000020
359.897060000000010 234.897060000000010
408.586209999999990 233.879300000000000
430.883330000000000 232.949999999999990
337.000000000000000 180.805560000000010
339.907899999999980 124.092100000000000
f: 214 tv: 0 nM: 9
231.363632000000000 240.924240000000000
219.212493999999990 250.012497000000000
205.260864000000000 259.891296000000010
188.660721000000000 271.500000000000000
267.000000000000000 234.743239999999990
321.500000000000000 236.000000000000000
349.618407999999990 236.723679000000000
238.000000000000000 180.500000000000000
235.000000000000000 125.194443000000010
f: 214 tv: 1 nM: 9
341.075740000000000 243.818180000000010
350.273799999999990 253.321429999999990
361.000000000000000 264.553560000000000
373.569239999999980 278.084630000000000
359.805540000000010 235.000000000000000
408.500000000000000 233.740739999999990
430.586209999999990 232.879300000000000
336.846160000000000 180.910259999999990
339.907899999999980 123.907900000000000
f: 215 tv: 0 nM: 9
231.516662999999990 240.850006000000010
219.166672000000010 249.619048999999990
205.260864000000000 259.891296000000010
188.660721000000000 271.500000000000000
267.000000000000000 235.000000000000000
321.500000000000000 236.000000000000000
349.757140999999990 236.628570999999990
237.968750000000000 180.437500000000000
235.000000000000000 125.194443000000010
f: 215 tv: 1 nM: 9
341.075740000000000 243.818180000000010
350.181820000000020 253.272719999999990
360.629300000000000 264.577580000000010
373.459020000000010 278.090149999999990
359.805540000000010 235.000000000000000
408.500000000000000 233.740739999999990
430.750000000000000 233.000000000000000
336.743260000000020 181.000000000000000
339.805540000000010 124.000000000000000
f: 216 tv: 0 nM: 9
231.500000000000000 240.935486000000000
219.217957000000010 249.435898000000010
205.193175999999990 259.761352999999990
188.660721000000000 271.500000000000000
267.116669000000000 234.949997000000000
321.500000000000000 236.000000000000000
349.810821999999970 236.500000000000000
238.000000000000000 180.194443000000010
235.000000000000000 125.194443000000010
f: 216 tv: 1 nM: 9
341.075740000000000 243.818180000000010
350.181820000000020 253.272719999999990
360.500000000000000 264.672730000000000
373.459020000000010 278.090149999999990
359.897060000000010 235.102939999999990
408.500000000000000 233.740739999999990
430.750000000000000 233.000000000000000
336.907899999999980 181.092099999999990
339.846160000000000 123.910259999999990
f: 217 tv: 0 nM: 9
231.338715000000010 241.161284999999990
219.217957000000010 249.435898000000010
205.408156999999990 259.928558000000010
188.660721000000000 271.500000000000000
267.116669000000000 234.949997000000000
321.500000000000000 236.000000000000000
349.659088000000000 236.545456000000000
238.000000000000000 180.194443000000010
235.000000000000000 125.194443000000010
f: 217 tv: 1 nM: 9
341.075740000000000 243.818180000000010
350.181820000000020 253.272719999999990
360.553560000000000 264.660709999999990
373.250000000000000 278.143950000000020
359.897060000000010 235.102939999999990
408.413790000000010 233.879300000000000
430.750000000000000 233.000000000000000
337.000000000000000 180.805560000000010
339.846160000000000 123.910259999999990
f: 218 tv: 0 nM: 9
231.283340000000010 240.949997000000000
219.166672000000010 249.619048999999990
205.408156999999990 259.928558000000010
188.660721000000000 271.500000000000000
266.897064000000000 234.897064000000000
321.500000000000000 236.000000000000000
349.674987999999980 236.600006000000010
238.000000000000000 180.194443000000010
235.000000000000000 125.194443000000010
f: 218 tv: 1 nM: 9
341.075740000000000 243.818180000000010
350.181820000000020 253.272719999999990
360.693879999999980 264.561219999999990
373.531740000000010 278.174590000000020
359.805540000000010 235.000000000000000
408.500000000000000 233.500000000000000
430.750000000000000 233.000000000000000
336.846160000000000 180.910259999999990
339.805540000000010 124.000000000000000
f: 219 tv: 0 nM: 9
231.300003000000000 241.028563999999990
219.166672000000010 249.619048999999990
205.285721000000000 260.142853000000000
188.660721000000000 271.500000000000000
266.897064000000000 234.897064000000000
321.500000000000000 236.000000000000000
349.559508999999990 236.607147000000000
238.000000000000000 180.500000000000000
235.000000000000000 125.194443000000010
f: 219 tv: 1 nM: 9
341.193539999999980 243.758060000000000
350.181820000000020 253.272719999999990
361.076930000000000 264.634610000000010
373.531740000000010 278.174590000000020
359.805540000000010 235.000000000000000
408.413790000000010 233.879300000000000
430.750000000000000 233.000000000000000
337.000000000000000 180.805560000000010
339.907899999999980 124.092100000000000
f: 220 tv: 0 nM: 9
231.363632000000000 241.318175999999990
219.166672000000010 249.619048999999990
205.260864000000000 259.891296000000010
188.660721000000000 271.500000000000000
267.000000000000000 235.000000000000000
321.500000000000000 236.000000000000000
349.674987999999980 236.600006000000010
238.000000000000000 180.194443000000010
235.000000000000000 125.194443000000010
f: 220 tv: 1 nM: 9
341.075740000000000 243.818180000000010
350.181820000000020 253.272719999999990
361.076930000000000 264.673070000000000
373.569239999999980 278.084630000000000
359.691160000000020 234.955890000000010
408.413790000000010 233.879300000000000
431.000000000000000 233.000000000000000
336.846160000000000 180.910259999999990
339.743260000000020 124.000000000000000
f: 221 tv: 0 nM: 9
231.428574000000000 240.964279000000000
219.189193999999990 249.932434000000000
205.260864000000000 259.891296000000010
188.660721000000000 271.500000000000000
267.102936000000000 234.897064000000000
321.500000000000000 236.000000000000000
349.802642999999990 236.539474000000010
237.955886999999990 180.308822999999990
235.000000000000000 125.194443000000010
f: 221 tv: 1 nM: 9
341.220579999999980 243.544109999999990
350.181820000000020 253.272719999999990
360.731479999999980 264.416659999999980
373.484379999999990 278.171879999999990
359.805540000000010 235.000000000000000
408.413790000000010 233.879300000000000
430.883330000000000 232.949999999999990
337.000000000000000 180.805560000000010
339.743260000000020 124.000000000000000
f: 222 tv: 0 nM: 9
231.500000000000000 241.000000000000000
219.193175999999990 249.761368000000000
205.285721000000000 260.142853000000000
188.660721000000000 271.500000000000000
267.102936000000000 234.897064000000000
321.500000000000000 236.000000000000000
349.573516999999980 236.602936000000000
237.955886999999990 180.308822999999990
235.000000000000000 125.194443000000010
f: 222 tv: 1 nM: 9
341.075740000000000 243.818180000000010
350.181820000000020 253.272719999999990
360.509430000000010 264.556609999999980
373.569239999999980 278.084630000000000
359.805540000000010 235.000000000000000
408.413790000000010 233.879300000000000
430.781250000000000 233.156250000000000
337.000000000000000 180.805560000000010
339.907899999999980 123.907900000000000
f: 223 tv: 0 nM: 9
231.274200000000010 241.032256999999990
219.193175999999990 249.761368000000000
205.193175999999990 259.761352999999990
188.660721000000000 271.500000000000000
267.000000000000000 235.000000000000000
321.500000000000000 236.000000000000000
349.607147000000000 236.654754999999990
238.000000000000000 180.437500000000000
235.000000000000000 125.194443000000010
f: 223 tv: 1 nM: 9
341.171420000000010 243.871430000000000
350.181820000000020 253.272719999999990
360.509430000000010 264.556609999999980
373.484379999999990 278.171879999999990
359.805540000000010 235.000000000000000
408.413790000000010 233.879300000000000
430.750000000000000 233.000000000000000
337.000000000000000 180.805560000000010
339.846160000000000 124.089740000000010
f: 224 tv: 0 nM: 9
231.274200000000010 241.032256999999990
219.193175999999990 249.761368000000000
205.306824000000010 260.011352999999990
188.660721000000000 271.500000000000000
267.189178000000030 234.932434000000000
321.500000000000000 236.000000000000000
349.607147000000000 236.654754999999990
238.000000000000000 180.000000000000000
235.000000000000000 125.194443000000010
f: 224 tv: 1 nM: 9
341.075740000000000 243.818180000000010
350.273799999999990 253.202380000000010
360.529999999999970 264.589999999999970
373.386349999999990 278.189390000000000
359.805540000000010 235.000000000000000
408.413790000000010 233.879300000000000
430.883330000000000 233.050000000000010
337.000000000000000 180.805560000000010
339.743260000000020 124.000000000000000
f: 225 tv: 0 nM: 9
231.303023999999990 241.196976000000010
219.212493999999990 250.012497000000000
205.500000000000000 259.901947000000010
188.660721000000000 271.500000000000000
267.000000000000000 235.000000000000000
321.500000000000000 236.000000000000000
349.557128999999970 236.742859000000010
237.955886999999990 180.308822999999990
235.000000000000000 125.194443000000010
f: 225 tv: 1 nM: 9
341.075740000000000 243.818180000000010
350.181820000000020 253.272719999999990
360.421569999999970 264.509799999999980
373.411290000000010 278.088709999999990
359.805540000000010 235.000000000000000
408.500000000000000 233.740739999999990
430.750000000000000 233.000000000000000
336.805540000000010 181.000000000000000
339.907899999999980 124.092100000000000
f: 226 tv: 0 nM: 9
231.500000000000000 241.266662999999990
219.217957000000010 249.435898000000010
205.500000000000000 259.901947000000010
188.660721000000000 271.500000000000000
267.116669000000000 234.949997000000000
321.308837999999980 236.044113000000010
349.500000000000000 236.725006000000010
238.000000000000000 180.500000000000000
235.000000000000000 125.000000000000000
f: 226 tv: 1 nM: 9
341.075740000000000 243.818180000000010
350.181820000000020 253.272719999999990
360.500000000000000 264.500000000000000
373.312500000000000 278.109379999999990
359.805540000000010 235.000000000000000
408.500000000000000 233.740739999999990
430.750000000000000 233.000000000000000
336.805540000000010 181.000000000000000
339.907899999999980 124.092100000000000
f: 227 tv: 0 nM: 9
231.500000000000000 241.266662999999990
219.212493999999990 250.012497000000000
205.260864000000000 259.891296000000010
188.660721000000000 271.500000000000000
267.100006000000010 234.828567999999990
321.500000000000000 236.000000000000000
349.802642999999990 236.539474000000010
237.955886999999990 180.308822999999990
235.000000000000000 125.000000000000000
f: 227 tv: 1 nM: 9
341.075740000000000 243.818180000000010
350.181820000000020 253.272719999999990
360.692320000000000 264.673070000000000
373.312500000000000 278.109379999999990
359.805540000000010 235.000000000000000
408.500000000000000 233.740739999999990
431.000000000000000 233.000000000000000
336.907899999999980 180.907900000000010
339.743260000000020 124.000000000000000
f: 228 tv: 0 nM: 9
231.274200000000010 241.032256999999990
219.170730999999990 249.548781999999990
205.260864000000000 259.891296000000010
188.660721000000000 271.500000000000000
267.000000000000000 234.924240000000000
321.500000000000000 236.000000000000000
349.757140999999990 236.628570999999990
238.000000000000000 180.500000000000000
235.000000000000000 125.000000000000000
f: 228 tv: 1 nM: 9
341.075740000000000 243.818180000000010
349.975010000000000 253.425000000000010
360.666659999999980 264.458340000000020
373.312500000000000 278.109379999999990
359.805540000000010 235.000000000000000
408.500000000000000 233.740739999999990
430.950010000000020 232.883330000000000
337.000000000000000 180.805560000000010
340.000000000000000 124.000000000000000
f: 229 tv: 0 nM: 9
231.363632000000000 241.318175999999990
219.217957000000010 249.435898000000010
205.336960000000000 259.902160999999980
188.660721000000000 271.500000000000000
267.000000000000000 235.000000000000000
321.500000000000000 236.000000000000000
349.675689999999970 236.743239999999990
237.968750000000000 180.437500000000000
234.897064000000000 125.102943000000000
f: 229 tv: 1 nM: 9
341.171420000000010 243.871430000000000
350.250000000000000 253.336960000000000
360.578950000000020 264.587710000000020
373.569239999999980 278.084630000000000
359.805540000000010 235.000000000000000
408.500000000000000 233.740739999999990
430.950010000000020 232.883330000000000
337.000000000000000 180.805560000000010
339.907899999999980 124.092100000000000
f: 230 tv: 0 nM: 9
231.212128000000010 241.136368000000000
219.170730999999990 249.548781999999990
205.306824000000010 260.011352999999990
188.660721000000000 271.500000000000000
267.116669000000000 234.949997000000000
321.437500000000000 236.031250000000000
349.675689999999970 236.743239999999990
238.000000000000000 180.500000000000000
235.000000000000000 125.000000000000000
f: 230 tv: 1 nM: 9
341.171420000000010 243.871430000000000
350.354159999999980 253.354170000000010
360.768520000000020 264.712949999999980
373.430760000000020 278.084630000000000
359.805540000000010 235.000000000000000
408.500000000000000 233.740739999999990
430.649990000000000 233.116670000000000
336.907899999999980 181.092099999999990
339.907899999999980 124.092100000000000
f: 231 tv: 0 nM: 9
231.413788000000010 241.051727000000000
219.217957000000010 249.435898000000010
205.244446000000010 259.988892000000020
188.660721000000000 271.500000000000000
267.000000000000000 235.000000000000000
321.500000000000000 236.000000000000000
349.782042999999990 236.666672000000010
238.000000000000000 180.194443000000010
235.000000000000000 125.194443000000010
f: 231 tv: 1 nM: 9
341.287870000000000 243.818180000000010
350.181820000000020 253.272719999999990
360.676480000000030 264.686280000000010
373.388890000000000 278.174590000000020
359.897060000000010 235.102939999999990
408.500000000000000 233.740739999999990
431.000000000000000 233.000000000000000
336.805540000000010 181.000000000000000
339.846160000000000 124.089740000000010
f: 232 tv: 0 nM: 9
231.283340000000010 240.949997000000000
219.250000000000000 249.750000000000000
205.220932000000000 260.116271999999980
188.660721000000000 271.500000000000000
267.000000000000000 234.843750000000000
321.308837999999980 236.044113000000010
349.782042999999990 236.666672000000010
238.000000000000000 180.194443000000010
235.000000000000000 125.194443000000010
f: 232 tv: 1 nM: 9
341.171420000000010 243.871430000000000
350.181820000000020 253.272719999999990
360.813719999999990 264.686280000000010
373.461549999999990 278.253850000000000
360.102939999999990 234.897060000000010
408.500000000000000 233.740739999999990
431.000000000000000 233.000000000000000
336.743260000000020 181.000000000000000
339.743260000000020 124.000000000000000
f: 233 tv: 0 nM: 9
231.375000000000000 240.843750000000000
219.189193999999990 249.797302000000000
205.285721000000000 260.142853000000000
188.660721000000000 271.500000000000000
267.116669000000000 234.949997000000000
321.500000000000000 236.000000000000000
349.602570000000010 236.615387000000000
238.000000000000000 180.500000000000000
235.000000000000000 125.194443000000010
f: 233 tv: 1 nM: 9
341.171420000000010 243.871430000000000
350.181820000000020 253.272719999999990
360.730770000000010 264.673070000000000
373.343750000000000 278.171879999999990
359.805540000000010 235.000000000000000
408.500000000000000 233.740739999999990
431.134610000000010 233.019229999999990
336.805540000000010 181.000000000000000
339.743260000000020 124.000000000000000
f: 234 tv: 0 nM: 9
231.519226000000000 240.903839000000000
219.242859000000010 249.685714999999990
205.337204000000010 260.162781000000000
188.660721000000000 271.500000000000000
267.116669000000000 234.949997000000000
321.500000000000000 236.000000000000000
349.618407999999990 236.723679000000000
238.000000000000000 180.562500000000000
235.000000000000000 125.194443000000010
f: 234 tv: 1 nM: 9
341.171420000000010 243.871430000000000
350.250000000000000 253.336960000000000
360.805540000000010 264.583340000000020
373.461549999999990 278.253850000000000
359.805540000000010 235.000000000000000
408.586209999999990 233.879300000000000
430.750000000000000 233.000000000000000
336.805540000000010 181.000000000000000
339.743260000000020 124.000000000000000
f: 235 tv: 0 nM: 9
231.435486000000000 241.225799999999990
219.242859000000010 249.685714999999990
205.355560000000000 260.011107999999980
188.660721000000000 271.500000000000000
266.897064000000000 234.897064000000000
321.437500000000000 236.000000000000000
349.782042999999990 236.666672000000010
238.149993999999990 180.350006000000010
235.102936000000000 125.102943000000000
f: 235 tv: 1 nM: 9
341.171420000000010 243.871430000000000
350.181820000000020 253.272719999999990
360.638890000000000 264.583340000000020
373.461549999999990 278.253850000000000
359.805540000000010 235.000000000000000
408.500000000000000 233.740739999999990
430.883330000000000 233.050000000000010
336.805540000000010 181.000000000000000
340.000000000000000 124.000000000000000
f: 236 tv: 0 nM: 9
231.283340000000010 240.949997000000000
219.212493999999990 250.012497000000000
205.174422999999990 259.860474000000010
188.660721000000000 271.500000000000000
266.897064000000000 234.897064000000000
321.500000000000000 236.000000000000000
349.675689999999970 236.743239999999990
238.000000000000000 180.500000000000000
235.000000000000000 125.437500000000000
f: 236 tv: 1 nM: 9
341.171420000000010 243.871430000000000
350.181820000000020 253.272719999999990
360.895840000000020 264.645840000000020
373.459020000000010 278.090149999999990
359.907899999999980 234.907900000000010
408.586209999999990 233.879300000000000
430.649990000000000 233.116670000000000
336.805540000000010 181.000000000000000
339.743260000000020 124.000000000000000
f: 237 tv: 0 nM: 9
231.435486000000000 241.225799999999990
219.217957000000010 249.435898000000010
205.285721000000000 260.142853000000000
188.660721000000000 271.500000000000000
266.897064000000000 234.897064000000000
321.500000000000000 236.000000000000000
349.675689999999970 236.743239999999990
238.000000000000000 180.500000000000000
235.000000000000000 125.194443000000010
f: 237 tv: 1 nM: 9
341.287870000000000 243.818180000000010
350.181820000000020 253.272719999999990
360.812500000000000 264.500000000000000
373.459020000000010 278.090149999999990
359.897060000000010 235.102939999999990
408.500000000000000 233.740739999999990
430.649990000000000 233.116670000000000
336.805540000000010 181.000000000000000
339.846160000000000 123.910259999999990
f: 238 tv: 0 nM: 9
231.435486000000000 241.225799999999990
219.270264000000000 249.554047000000000
205.146346999999990 259.719513000000010
188.660721000000000 271.500000000000000
266.897064000000000 234.897064000000000
321.308837999999980 236.044113000000010
349.782042999999990 236.666672000000010
238.031250000000000 180.437500000000000
235.000000000000000 125.194443000000010
f: 238 tv: 1 nM: 9
341.197360000000000 243.671050000000010
350.181820000000020 253.272719999999990
360.676480000000030 264.549010000000010
373.430760000000020 278.084630000000000
359.897060000000010 235.102939999999990
408.586209999999990 233.879300000000000
430.883330000000000 233.050000000000010
336.805540000000010 181.000000000000000
339.743260000000020 124.000000000000000
f: 239 tv: 0 nM: 9
231.435486000000000 241.225799999999990
219.292678999999990 250.207321000000010
205.146346999999990 259.719513000000010
188.660721000000000 271.500000000000000
267.000000000000000 234.843750000000000
321.308837999999980 236.044113000000010
349.675689999999970 236.743239999999990
238.000000000000000 180.500000000000000
235.062500000000000 125.218750000000000
f: 239 tv: 1 nM: 9
341.075740000000000 243.818180000000010
350.181820000000020 253.272719999999990
360.584900000000000 264.594330000000010
373.500000000000000 278.186429999999970
359.805540000000010 235.000000000000000
408.500000000000000 233.740739999999990
430.781250000000000 232.843750000000000
336.805540000000010 181.000000000000000
339.846160000000000 123.910259999999990
f: 240 tv: 0 nM: 9
231.413788000000010 241.051727000000000
219.250000000000000 249.750000000000000
205.408156999999990 259.928558000000010
188.660721000000000 271.500000000000000
267.000000000000000 235.000000000000000
321.500000000000000 236.000000000000000
349.430542000000000 236.625000000000000
238.000000000000000 180.500000000000000
234.955886999999990 125.308823000000000
f: 240 tv: 1 nM: 9
341.075740000000000 243.818180000000010
350.181820000000020 253.272719999999990
360.653840000000000 264.461549999999990
373.500000000000000 278.349210000000030
359.805540000000010 235.000000000000000
408.586209999999990 233.879300000000000
430.750000000000000 233.000000000000000
336.805540000000010 181.000000000000000
339.907899999999980 124.092100000000000
f: 241 tv: 0 nM: 9
231.363632000000000 241.318175999999990
219.270264000000000 249.554047000000000
205.408156999999990 259.928558000000010
188.660721000000000 271.500000000000000
267.000000000000000 235.000000000000000
321.500000000000000 236.000000000000000
349.602570000000010 236.615387000000000
238.000000000000000 180.500000000000000
235.000000000000000 125.194443000000010
f: 241 tv: 1 nM: 9
341.075740000000000 243.818180000000010
350.059509999999990 253.321429999999990
360.692320000000000 264.673070000000000
373.531740000000010 278.174590000000020
359.897060000000010 235.102939999999990
408.500000000000000 234.000000000000000
430.750000000000000 233.000000000000000
337.000000000000000 180.805560000000010
340.000000000000000 123.805560000000000
f: 242 tv: 0 nM: 9
231.435486000000000 241.225799999999990
219.242859000000010 249.685714999999990
205.408156999999990 259.928558000000010
188.660721000000000 271.500000000000000
267.000000000000000 235.000000000000000
321.500000000000000 236.000000000000000
349.602570000000010 236.615387000000000
238.112900000000000 180.290329000000010
235.000000000000000 125.194443000000010
f: 242 tv: 1 nM: 9
341.075740000000000 243.818180000000010
350.181820000000020 253.272719999999990
360.529999999999970 264.589999999999970
373.459020000000010 278.090149999999990
359.805540000000010 235.000000000000000
408.586209999999990 233.879300000000000
430.883330000000000 232.949999999999990
336.805540000000010 181.000000000000000
339.907899999999980 124.092100000000000
f: 243 tv: 0 nM: 9
231.442856000000010 241.199997000000000
219.212493999999990 249.737503000000000
205.308516999999990 259.893616000000010
188.800003000000000 271.463622999999980
267.189178000000030 234.932434000000000
321.500000000000000 236.000000000000000
349.602570000000010 236.615387000000000
238.000000000000000 180.378784000000000
235.000000000000000 125.194443000000010
f: 243 tv: 1 nM: 9
341.310819999999980 243.864870000000000
350.181820000000020 253.272719999999990
360.692320000000000 264.673070000000000
373.461549999999990 278.253850000000000
359.805540000000010 235.000000000000000
408.500000000000000 234.000000000000000
430.750000000000000 233.000000000000000
336.805540000000010 181.000000000000000
339.907899999999980 124.092100000000000
f: 244 tv: 0 nM: 9
231.413788000000010 241.051727000000000
219.250000000000000 249.750000000000000
205.500000000000000 259.901947000000010
188.660721000000000 271.500000000000000
267.000000000000000 235.000000000000000
321.500000000000000 236.000000000000000
349.430542000000000 236.625000000000000
237.968750000000000 180.437500000000000
235.000000000000000 125.194443000000010
f: 244 tv: 1 nM: 9
341.171420000000010 243.871430000000000
350.181820000000020 253.272719999999990
360.714290000000010 264.625000000000000
373.459020000000010 278.090149999999990
359.805540000000010 235.000000000000000
408.413790000000010 233.879300000000000
430.883330000000000 232.949999999999990
336.846160000000000 180.910259999999990
340.000000000000000 124.000000000000000
f: 245 tv: 0 nM: 9
231.435486000000000 241.225799999999990
219.242859000000010 249.685714999999990
205.554351999999990 260.184783999999980
188.666672000000010 271.552642999999990
267.000000000000000 235.000000000000000
321.308837999999980 236.044113000000010
349.618407999999990 236.723679000000000
238.000000000000000 180.378784000000000
235.000000000000000 125.194443000000010
f: 245 tv: 1 nM: 9
341.171420000000010 243.871430000000000
350.107149999999990 253.369049999999990
360.974150000000010 264.663790000000010
373.459020000000010 278.090149999999990
359.805540000000010 235.000000000000000
408.500000000000000 233.740739999999990
430.750000000000000 233.000000000000000
336.743260000000020 181.000000000000000
340.000000000000000 124.000000000000000
f: 246 tv: 0 nM: 9
231.435486000000000 241.225799999999990
219.270264000000000 249.554047000000000
205.454544000000000 260.227263999999990
188.666672000000010 271.552642999999990
267.000000000000000 234.932434000000000
321.437500000000000 236.000000000000000
349.500000000000000 236.725006000000010
238.000000000000000 180.194443000000010
235.102936000000000 125.102943000000000
f: 246 tv: 1 nM: 9
341.075740000000000 243.818180000000010
350.273799999999990 253.321429999999990
360.768520000000020 264.712949999999980
373.388890000000000 278.174590000000020
359.805540000000010 235.000000000000000
408.413790000000010 233.879300000000000
430.750000000000000 233.000000000000000
336.897060000000010 180.897060000000010
339.907899999999980 124.092100000000000
f: 247 tv: 0 nM: 9
231.283340000000010 240.949997000000000
219.212493999999990 249.737503000000000
205.345245000000010 260.202392999999970
188.660721000000000 271.500000000000000
267.100006000000010 234.828567999999990
321.308837999999980 236.044113000000010
349.397429999999990 236.615387000000000
238.000000000000000 180.194443000000010
235.000000000000000 125.194443000000010
f: 247 tv: 1 nM: 9
341.075740000000000 243.818180000000010
350.181820000000020 253.272719999999990
360.768520000000020 264.712949999999980
373.388890000000000 278.174590000000020
359.805540000000010 235.000000000000000
408.500000000000000 233.740739999999990
430.649990000000000 232.883330000000000
336.805540000000010 181.000000000000000
340.034879999999990 123.813950000000010
f: 248 tv: 0 nM: 9
231.413788000000010 241.051727000000000
219.250000000000000 249.750000000000000
205.408156999999990 259.928558000000010
188.660721000000000 271.500000000000000
267.000000000000000 235.000000000000000
321.500000000000000 236.000000000000000
349.675689999999970 236.743239999999990
238.000000000000000 180.194443000000010
235.000000000000000 125.194443000000010
f: 248 tv: 1 nM: 9
341.075740000000000 243.818180000000010
350.250000000000000 253.336960000000000
360.812500000000000 264.500000000000000
373.388890000000000 278.174590000000020
359.805540000000010 235.000000000000000
408.586209999999990 233.879300000000000
430.750000000000000 233.000000000000000
336.805540000000010 181.000000000000000
339.907899999999980 124.092100000000000
f: 249 tv: 0 nM: 9
231.435486000000000 241.225799999999990
219.189193999999990 249.932434000000000
205.306824000000010 260.011352999999990
188.660721000000000 271.500000000000000
267.000000000000000 234.932434000000000
321.500000000000000 236.000000000000000
349.675689999999970 236.743239999999990
237.887100000000000 180.290329000000010
235.000000000000000 125.194443000000010
f: 249 tv: 1 nM: 9
341.310819999999980 243.864870000000000
350.250000000000000 253.336960000000000
360.974150000000010 264.663790000000010
373.531740000000010 278.174590000000020
359.805540000000010 235.000000000000000
408.586209999999990 233.879300000000000
430.883330000000000 232.949999999999990
336.805540000000010 181.000000000000000
340.000000000000000 124.000000000000000
f: 250 tv: 0 nM: 9
231.363632000000000 241.318175999999990
219.217957000000010 249.435898000000010
205.306824000000010 260.011352999999990
188.750000000000000 271.453705000000010
267.102936000000000 235.102936000000000
321.500000000000000 236.000000000000000
349.500000000000000 236.764709000000010
237.955886999999990 180.308822999999990
235.000000000000000 125.194443000000010
f: 250 tv: 1 nM: 9
341.171420000000010 243.871430000000000
350.181820000000020 253.272719999999990
360.714290000000010 264.625000000000000
373.531740000000010 278.174590000000020
359.805540000000010 235.000000000000000
408.586209999999990 233.879300000000000
430.750000000000000 233.000000000000000
336.897060000000010 180.897060000000010
339.907899999999980 124.092100000000000
f: 251 tv: 0 nM: 9
231.515152000000000 241.106064000000000
219.250000000000000 249.750000000000000
205.260864000000000 259.891296000000010
188.660721000000000 271.500000000000000
267.100006000000010 234.828567999999990
321.500000000000000 236.000000000000000
349.500000000000000 236.764709000000010
237.916672000000010 180.350006000000010
235.000000000000000 125.194443000000010
f: 251 tv: 1 nM: 9
341.171420000000010 243.871430000000000
350.181820000000020 253.272719999999990
360.709990000000000 264.690000000000000
373.386349999999990 277.916659999999980
359.897060000000010 235.102939999999990
408.500000000000000 234.000000000000000
430.649990000000000 233.116670000000000
336.805540000000010 181.000000000000000
339.907899999999980 124.092100000000000
f: 252 tv: 0 nM: 9
231.500000000000000 241.266662999999990
219.217957000000010 249.435898000000010
205.408156999999990 259.928558000000010
188.660721000000000 271.500000000000000
267.102936000000000 235.102936000000000
321.500000000000000 236.000000000000000
349.578125000000000 236.640625000000000
238.000000000000000 180.500000000000000
235.000000000000000 125.194443000000010
f: 252 tv: 1 nM: 9
341.171420000000010 243.871430000000000
350.107149999999990 253.369049999999990
360.731479999999980 264.509250000000010
373.411290000000010 278.088709999999990
359.805540000000010 235.000000000000000
408.586209999999990 233.879300000000000
430.649990000000000 233.116670000000000
337.000000000000000 180.805560000000010
340.000000000000000 124.000000000000000
f: 253 tv: 0 nM: 9
231.500000000000000 241.266662999999990
219.262497000000000 249.512497000000000
205.260864000000000 259.891296000000010
188.660721000000000 271.500000000000000
267.000000000000000 235.000000000000000
321.500000000000000 236.000000000000000
349.500000000000000 236.764709000000010
237.955886999999990 180.308822999999990
235.000000000000000 125.194443000000010
f: 253 tv: 1 nM: 9
341.171420000000010 243.871430000000000
350.273799999999990 253.321429999999990
360.679260000000000 264.518860000000020
373.416659999999980 278.250000000000000
359.805540000000010 235.000000000000000
408.500000000000000 233.740739999999990
430.750000000000000 233.000000000000000
336.805540000000010 181.000000000000000
340.000000000000000 124.000000000000000
f: 254 tv: 0 nM: 9
231.515152000000000 241.106064000000000
219.212493999999990 249.737503000000000
205.306824000000010 260.011352999999990
188.710525999999990 271.508759000000000
267.000000000000000 235.000000000000000
321.437500000000000 236.031250000000000
349.397429999999990 236.615387000000000
238.000000000000000 180.500000000000000
235.102936000000000 125.102943000000000
f: 254 tv: 1 nM: 9
341.075740000000000 243.818180000000010
350.181820000000020 253.272719999999990
360.638890000000000 264.583340000000020
373.343750000000000 278.171879999999990
359.805540000000010 235.000000000000000
408.586209999999990 233.879300000000000
430.750000000000000 233.000000000000000
337.000000000000000 181.000000000000000
340.000000000000000 123.805560000000000
f: 255 tv: 0 nM: 9
231.428574000000000 240.964279000000000
219.242859000000010 249.685714999999990
205.551025000000010 260.010193000000020
188.660721000000000 271.500000000000000
266.897064000000000 234.897064000000000
321.437500000000000 236.031250000000000
349.569458000000000 236.625000000000000
238.000000000000000 180.194443000000010
235.000000000000000 125.194443000000010
f: 255 tv: 1 nM: 9
341.075740000000000 243.818180000000010
350.250000000000000 253.336960000000000
360.659580000000010 264.436159999999970
373.500000000000000 278.000000000000000
359.805540000000010 235.000000000000000
408.500000000000000 233.740739999999990
430.586209999999990 233.120700000000000
336.805540000000010 181.000000000000000
340.000000000000000 124.000000000000000
f: 256 tv: 0 nM: 9
231.500000000000000 241.266662999999990
219.166672000000010 249.619048999999990
205.408156999999990 259.928558000000010
188.660721000000000 271.500000000000000
266.897064000000000 234.897064000000000
321.437500000000000 236.031250000000000
349.500000000000000 236.725006000000010
237.968750000000000 180.437500000000000
235.000000000000000 125.194443000000010
f: 256 tv: 1 nM: 9
341.171420000000010 243.871430000000000
350.273799999999990 253.321429999999990
360.750000000000000 264.549989999999980
373.343750000000000 278.187500000000000
359.805540000000010 235.000000000000000
408.500000000000000 233.740739999999990
430.883330000000000 232.949999999999990
336.805540000000010 181.000000000000000
339.846160000000000 123.910259999999990
f: 257 tv: 0 nM: 9
231.519226000000000 240.903839000000000
219.166672000000010 249.619048999999990
205.308516999999990 259.914886000000020
188.666672000000010 271.552642999999990
267.038452000000010 234.615387000000000
321.500000000000000 236.000000000000000
349.500000000000000 236.725006000000010
238.000000000000000 180.500000000000000
235.000000000000000 125.194443000000010
f: 257 tv: 1 nM: 9
341.075740000000000 243.818180000000010
350.181820000000020 253.272719999999990
361.036380000000010 264.372740000000020
373.250000000000000 278.189390000000000
359.805540000000010 235.000000000000000
408.500000000000000 233.740739999999990
430.586209999999990 233.120700000000000
336.907899999999980 180.907900000000010
339.846160000000000 123.910259999999990
f: 258 tv: 0 nM: 9
231.428574000000000 240.964279000000000
219.217957000000010 249.435898000000010
205.260864000000000 259.891296000000010
188.750000000000000 271.453705000000010
267.038452000000010 234.615387000000000
321.437500000000000 236.031250000000000
349.757140999999990 236.628570999999990
238.000000000000000 180.500000000000000
235.000000000000000 125.194443000000010
f: 258 tv: 1 nM: 9
341.075740000000000 243.818180000000010
350.181820000000020 253.272719999999990
360.805540000000010 264.620360000000010
373.484379999999990 278.171879999999990
359.805540000000010 235.000000000000000
408.500000000000000 233.740739999999990
430.750000000000000 233.000000000000000
337.044130000000000 180.691180000000000
339.743260000000020 124.000000000000000
f: 259 tv: 0 nM: 9
231.413788000000010 241.051727000000000
219.193175999999990 249.761368000000000
205.457443000000010 260.042542000000030
188.660721000000000 271.500000000000000
267.038452000000010 234.615387000000000
321.500000000000000 236.000000000000000
349.782042999999990 236.794875999999990
238.000000000000000 180.500000000000000
235.000000000000000 125.194443000000010
f: 259 tv: 1 nM: 9
341.171420000000010 243.871430000000000
350.273799999999990 253.321429999999990
360.557680000000000 264.673070000000000
373.388890000000000 278.174590000000020
359.805540000000010 235.000000000000000
408.413790000000010 233.879300000000000
430.883330000000000 232.949999999999990
337.000000000000000 180.805560000000010
339.743260000000020 124.000000000000000
f: 260 tv: 0 nM: 9
231.517242000000010 241.189651000000000
219.270264000000000 249.554047000000000
205.408156999999990 259.928558000000010
188.660721000000000 271.500000000000000
267.038452000000010 234.615387000000000
321.437500000000000 236.000000000000000
349.618407999999990 236.723679000000000
238.000000000000000 180.194443000000010
234.897064000000000 125.102943000000000
f: 260 tv: 1 nM: 9
341.075740000000000 243.818180000000010
350.181820000000020 253.272719999999990
360.812500000000000 264.500000000000000
373.500000000000000 278.000000000000000
359.897060000000010 235.102939999999990
408.413790000000010 233.879300000000000
430.781250000000000 233.062500000000000
336.805540000000010 181.000000000000000
340.092100000000020 123.907900000000000
f: 261 tv: 0 nM: 9
231.435486000000000 241.225799999999990
219.242859000000010 249.685714999999990
205.408156999999990 259.928558000000010
188.660721000000000 271.500000000000000
267.135132000000000 234.689193999999990
321.500000000000000 236.000000000000000
349.675689999999970 236.743239999999990
237.968750000000000 180.437500000000000
235.000000000000000 125.194443000000010
f: 261 tv: 1 nM: 9
341.310819999999980 243.864870000000000
350.181820000000020 253.272719999999990
360.790010000000000 264.690000000000000
373.500000000000000 278.000000000000000
359.897060000000010 235.102939999999990
408.413790000000010 233.879300000000000
430.649990000000000 233.116670000000000
337.000000000000000 180.805560000000010
340.092100000000020 123.907900000000000
f: 262 tv: 0 nM: 9
231.500000000000000 241.235290999999990
219.217957000000010 249.435898000000010
205.408156999999990 259.928558000000010
188.750000000000000 271.453705000000010
267.042846999999990 234.771423000000000
321.308837999999980 236.044113000000010
349.675689999999970 236.743239999999990
237.968750000000000 180.437500000000000
235.102936000000000 125.102943000000000
f: 262 tv: 1 nM: 9
341.310819999999980 243.864870000000000
350.273799999999990 253.321429999999990
360.584900000000000 264.594330000000010
373.531740000000010 278.174590000000020
359.805540000000010 235.000000000000000
408.413790000000010 233.879300000000000
430.649990000000000 233.116670000000000
337.000000000000000 180.805560000000010
339.743260000000020 124.000000000000000
f: 263 tv: 0 nM: 9
231.442856000000010 241.199997000000000
219.250000000000000 249.750000000000000
205.308516999999990 259.893616000000010
188.660721000000000 271.500000000000000
267.135132000000000 234.689193999999990
321.437500000000000 236.000000000000000
349.694458000000000 236.611115000000010
238.000000000000000 180.314819000000000
235.000000000000000 125.194443000000010
f: 263 tv: 1 nM: 9
341.171420000000010 243.871430000000000
350.375000000000000 253.250000000000000
360.826930000000000 264.500000000000000
373.459020000000010 278.090149999999990
359.897060000000010 235.102939999999990
408.413790000000010 233.879300000000000
430.649990000000000 233.116670000000000
337.044130000000000 180.691180000000000
339.846160000000000 123.910259999999990
f: 264 tv: 0 nM: 9
231.324326000000010 241.175673999999990
219.250000000000000 249.750000000000000
205.308516999999990 259.893616000000010
188.660721000000000 271.500000000000000
267.000000000000000 235.000000000000000
321.500000000000000 236.000000000000000
349.675689999999970 236.743239999999990
238.000000000000000 180.500000000000000
235.000000000000000 125.194443000000010
f: 264 tv: 1 nM: 9
341.171420000000010 243.871430000000000
350.181820000000020 253.272719999999990
360.812500000000000 264.500000000000000
373.531740000000010 278.174590000000020
359.805540000000010 235.000000000000000
408.413790000000010 233.879300000000000
430.586209999999990 233.120700000000000
337.044130000000000 180.691180000000000
340.092100000000020 123.907900000000000
f: 265 tv: 0 nM: 9
231.363632000000000 241.318175999999990
219.166672000000010 249.619048999999990
205.250000000000000 259.875000000000000
188.750000000000000 271.453705000000010
267.102936000000000 234.897064000000000
321.500000000000000 236.000000000000000
349.757140999999990 236.628570999999990
237.968750000000000 180.437500000000000
235.000000000000000 125.194443000000010
f: 265 tv: 1 nM: 9
341.075740000000000 243.818180000000010
350.181820000000020 253.272719999999990
360.812500000000000 264.500000000000000
373.459020000000010 278.090149999999990
359.805540000000010 235.000000000000000
408.413790000000010 233.879300000000000
430.586209999999990 233.120700000000000
337.000000000000000 181.000000000000000
340.038450000000010 123.615390000000000
f: 266 tv: 0 nM: 9
231.303023999999990 241.196976000000010
219.193175999999990 249.761368000000000
205.408156999999990 259.928558000000010
188.750000000000000 271.453705000000010
267.100006000000010 234.828567999999990
321.500000000000000 236.000000000000000
349.618407999999990 236.723679000000000
238.000000000000000 180.500000000000000
235.000000000000000 125.194443000000010
f: 266 tv: 1 nM: 9
341.419339999999980 243.854840000000000
350.181820000000020 253.272719999999990
360.704070000000000 264.489809999999980
373.500000000000000 278.000000000000000
359.897060000000010 235.102939999999990
408.413790000000010 233.879300000000000
430.781250000000000 233.062500000000000
337.092100000000020 180.907900000000010
339.907899999999980 123.907900000000000
f: 267 tv: 0 nM: 9
231.283340000000010 240.949997000000000
219.217957000000010 250.076920000000000
205.408156999999990 259.928558000000010
188.660721000000000 271.500000000000000
267.100006000000010 234.828567999999990
321.308837999999980 236.044113000000010
349.500000000000000 236.725006000000010
238.000000000000000 180.194443000000010
235.000000000000000 125.194443000000010
f: 267 tv: 1 nM: 9
341.310819999999980 243.783780000000010
350.273799999999990 253.321429999999990
360.839290000000010 264.517850000000010
373.459020000000010 278.090149999999990
360.102939999999990 234.897060000000010
408.413790000000010 233.879300000000000
430.586209999999990 233.120700000000000
337.000000000000000 181.000000000000000
339.805540000000010 124.000000000000000
f: 268 tv: 0 nM: 9
231.303023999999990 241.196976000000010
219.238098000000010 249.880951000000010
205.351058999999990 259.808501999999980
188.660721000000000 271.500000000000000
267.102936000000000 234.897064000000000
321.500000000000000 236.000000000000000
349.557128999999970 236.742859000000010
238.000000000000000 180.378784000000000
235.102936000000000 125.102943000000000
f: 268 tv: 1 nM: 9
341.171420000000010 243.871430000000000
350.181820000000020 253.272719999999990
360.839290000000010 264.517850000000010
373.312500000000000 278.109379999999990
360.102939999999990 234.897060000000010
408.413790000000010 233.879300000000000
430.586209999999990 233.120700000000000
336.805540000000010 181.000000000000000
339.897060000000010 123.897060000000000
f: 269 tv: 0 nM: 9
231.428574000000000 240.964279000000000
219.212493999999990 250.012497000000000
205.193175999999990 259.761352999999990
188.660721000000000 271.500000000000000
267.102936000000000 234.897064000000000
321.308837999999980 236.044113000000010
349.607147000000000 236.773804000000010
238.000000000000000 180.194443000000010
235.000000000000000 125.194443000000010
f: 269 tv: 1 nM: 9
341.075740000000000 243.818180000000010
350.181820000000020 253.272719999999990
360.679260000000000 264.518860000000020
373.569239999999980 278.084630000000000
359.907899999999980 234.907900000000010
408.413790000000010 233.879300000000000
430.750000000000000 233.000000000000000
336.805540000000010 181.000000000000000
339.674989999999980 123.675000000000000
f: 270 tv: 0 nM: 9
231.324326000000010 241.175673999999990
219.242859000000010 249.685714999999990
205.408156999999990 259.928558000000010
188.660721000000000 271.500000000000000
266.899993999999990 234.828567999999990
321.500000000000000 236.000000000000000
349.500000000000000 236.725006000000010
238.000000000000000 180.194443000000010
235.000000000000000 125.194443000000010
f: 270 tv: 1 nM: 9
341.075740000000000 243.818180000000010
350.107149999999990 253.369049999999990
360.659580000000010 264.393620000000000
373.573759999999990 278.270480000000020
359.805540000000010 235.000000000000000
408.500000000000000 233.740739999999990
430.750000000000000 233.000000000000000
336.805540000000010 181.000000000000000
339.743260000000020 124.000000000000000
f: 271 tv: 0 nM: 9
231.442856000000010 241.199997000000000
219.166672000000010 249.619048999999990
205.193175999999990 259.761352999999990
188.660721000000000 271.500000000000000
267.135132000000000 234.689193999999990
321.500000000000000 236.000000000000000
349.565795999999980 236.618423000000010
238.000000000000000 180.194443000000010
235.000000000000000 125.194443000000010
f: 271 tv: 1 nM: 9
341.329250000000000 243.707320000000010
350.181820000000020 253.272719999999990
360.445650000000000 264.402159999999980
373.356049999999980 278.022740000000000
359.805540000000010 235.000000000000000
408.500000000000000 233.500000000000000
430.750000000000000 233.000000000000000
337.000000000000000 181.000000000000000
339.743260000000020 124.000000000000000
f: 272 tv: 0 nM: 9
231.442856000000010 241.199997000000000
219.242859000000010 249.685714999999990
205.193175999999990 259.761352999999990
188.660721000000000 271.500000000000000
267.135132000000000 234.689193999999990
321.500000000000000 236.000000000000000
349.757140999999990 236.628570999999990
238.000000000000000 180.194443000000010
235.000000000000000 125.194443000000010
f: 272 tv: 1 nM: 9
341.171420000000010 243.728579999999990
350.250000000000000 253.336960000000000
360.619570000000010 264.402159999999980
373.386349999999990 278.189390000000000
359.907899999999980 234.907900000000010
408.500000000000000 233.740739999999990
430.750000000000000 233.000000000000000
336.805540000000010 181.000000000000000
339.939030000000000 124.000000000000000
f: 273 tv: 0 nM: 9
231.442856000000010 241.199997000000000
219.242859000000010 249.685714999999990
205.217957000000010 260.076934999999990
188.660721000000000 271.500000000000000
267.135132000000000 234.689193999999990
321.500000000000000 236.000000000000000
349.757140999999990 236.628570999999990
238.000000000000000 180.378784000000000
235.000000000000000 125.194443000000010
f: 273 tv: 1 nM: 9
341.193539999999980 243.758060000000000
350.181820000000020 253.272719999999990
360.648930000000010 264.319149999999980
373.468259999999990 278.174590000000020
360.000000000000000 235.000000000000000
408.500000000000000 233.740739999999990
430.883330000000000 232.949999999999990
336.805540000000010 181.000000000000000
339.907899999999980 124.092100000000000
f: 274 tv: 0 nM: 9
231.363632000000000 241.318175999999990
219.189193999999990 249.932434000000000
205.217957000000010 259.435913000000030
188.666672000000010 271.552642999999990
266.899993999999990 234.828567999999990
321.500000000000000 236.000000000000000
349.782042999999990 236.666672000000010
238.000000000000000 180.194443000000010
234.955886999999990 125.308823000000000
f: 274 tv: 1 nM: 9
341.171420000000010 243.871430000000000
350.181820000000020 253.272719999999990
360.766660000000000 264.333340000000020
373.386349999999990 278.098480000000000
359.805540000000010 235.000000000000000
408.500000000000000 233.740739999999990
430.883330000000000 232.949999999999990
336.805540000000010 181.000000000000000
339.846160000000000 123.910259999999990
f: 275 tv: 0 nM: 9
231.578125000000000 241.140625000000000
219.250000000000000 249.750000000000000
205.488891999999990 260.011107999999980
188.660721000000000 271.500000000000000
266.897064000000000 234.897064000000000
321.500000000000000 236.000000000000000
349.675689999999970 236.743239999999990
238.000000000000000 180.194443000000010
235.000000000000000 125.194443000000010
f: 275 tv: 1 nM: 9
341.075740000000000 243.818180000000010
350.181820000000020 253.272719999999990
361.163270000000010 264.561219999999990
373.531740000000010 278.174590000000020
359.897060000000010 234.897060000000010
408.500000000000000 233.740739999999990
430.586209999999990 233.120700000000000
336.805540000000010 181.000000000000000
340.000000000000000 124.000000000000000
f: 276 tv: 0 nM: 9
231.428574000000000 240.964279000000000
219.250000000000000 249.750000000000000
205.212493999999990 260.012512000000020
188.660721000000000 271.500000000000000
267.000000000000000 234.635132000000000
321.308837999999980 236.044113000000010
349.607147000000000 236.654754999999990
238.000000000000000 180.378784000000000
235.000000000000000 125.194443000000010
f: 276 tv: 1 nM: 9
341.075740000000000 243.818180000000010
350.181820000000020 253.272719999999990
360.808499999999980 264.436159999999970
373.430760000000020 278.084630000000000
359.897060000000010 234.897060000000010
408.500000000000000 233.740739999999990
431.000000000000000 233.000000000000000
336.805540000000010 181.000000000000000
339.743260000000020 124.000000000000000
f: 277 tv: 0 nM: 9
231.428574000000000 240.964279000000000
219.184203999999990 249.868423000000010
205.193175999999990 259.761352999999990
188.703384000000000 271.661010999999970
267.000000000000000 234.635132000000000
321.308837999999980 236.044113000000010
349.559508999999990 236.607147000000000
238.000000000000000 180.194443000000010
235.000000000000000 125.194443000000010
f: 277 tv: 1 nM: 9
341.075740000000000 243.818180000000010
350.181820000000020 253.272719999999990
360.566680000000020 264.488890000000030
373.500000000000000 278.000000000000000
359.897060000000010 234.897060000000010
408.413790000000010 233.879300000000000
431.065220000000010 233.000000000000000
336.805540000000010 181.000000000000000
339.907899999999980 124.092100000000000
f: 278 tv: 0 nM: 9
231.413788000000010 241.051727000000000
219.170730999999990 249.548781999999990
205.133331000000000 259.744445999999980
188.660721000000000 271.500000000000000
267.000000000000000 234.635132000000000
321.308837999999980 236.044113000000010
349.500000000000000 236.725006000000010
238.000000000000000 180.194443000000010
235.102936000000000 125.102943000000000
f: 278 tv: 1 nM: 9
341.075740000000000 243.818180000000010
350.181820000000020 253.272719999999990
360.570010000000020 264.549989999999980
373.531740000000010 278.174590000000020
359.805540000000010 235.000000000000000
408.413790000000010 233.879300000000000
430.750000000000000 233.000000000000000
336.907899999999980 181.092099999999990
340.000000000000000 124.000000000000000
f: 279 tv: 0 nM: 9
231.283340000000010 240.949997000000000
219.170730999999990 249.548781999999990
205.193175999999990 259.761352999999990
188.813553000000010 271.500000000000000
267.000000000000000 234.635132000000000
321.308837999999980 236.044113000000010
349.659088000000000 236.545456000000000
238.000000000000000 180.500000000000000
235.000000000000000 125.194443000000010
f: 279 tv: 1 nM: 9
341.171420000000010 243.871430000000000
350.273799999999990 253.321429999999990
360.805540000000010 264.620360000000010
373.573759999999990 278.270480000000020
359.805540000000010 235.000000000000000
408.500000000000000 233.740739999999990
430.883330000000000 232.949999999999990
336.897060000000010 180.897060000000010
340.000000000000000 124.000000000000000
f: 280 tv: 0 nM: 9
231.428574000000000 240.964279000000000
219.170730999999990 249.548781999999990
205.184203999999990 259.868407999999990
188.660721000000000 271.500000000000000
267.000000000000000 234.590912000000000
321.437500000000000 236.000000000000000
349.500000000000000 236.725006000000010
238.000000000000000 180.500000000000000
235.000000000000000 125.194443000000010
f: 280 tv: 1 nM: 9
341.171420000000010 243.871430000000000
350.181820000000020 253.272719999999990
360.805540000000010 264.620360000000010
373.461549999999990 278.253850000000000
359.805540000000010 235.000000000000000
408.500000000000000 233.500000000000000
430.586209999999990 233.120700000000000
336.805540000000010 181.000000000000000
339.615389999999990 123.961540000000000
f: 281 tv: 0 nM: 9
231.448273000000000 241.051727000000000
219.194443000000010 249.861115000000010
205.146346999999990 259.987793000000010
188.660721000000000 271.500000000000000
267.000000000000000 234.590912000000000
321.194458000000000 236.000000000000000
349.625000000000000 236.500000000000000
238.000000000000000 180.500000000000000
235.000000000000000 125.194443000000010
f: 281 tv: 1 nM: 9
341.171420000000010 243.871430000000000
350.181820000000020 253.272719999999990
360.929989999999980 264.450010000000020
373.416659999999980 278.250000000000000
359.897060000000010 235.102939999999990
408.500000000000000 233.740739999999990
430.750000000000000 233.000000000000000
336.805540000000010 181.000000000000000
339.719510000000010 123.878050000000000
f: 282 tv: 0 nM: 9
231.413788000000010 241.051727000000000
219.141021999999990 249.666672000000010
205.292678999999990 260.207306000000020
188.660721000000000 271.500000000000000
267.116669000000000 234.949997000000000
321.500000000000000 236.000000000000000
349.730774000000000 236.615387000000000
238.000000000000000 180.500000000000000
235.000000000000000 125.194443000000010
f: 282 tv: 1 nM: 9
341.171420000000010 243.871430000000000
350.181820000000020 253.272719999999990
360.875000000000000 264.660709999999990
373.388890000000000 278.174590000000020
359.805540000000010 235.000000000000000
408.413790000000010 233.879300000000000
430.750000000000000 233.000000000000000
336.805540000000010 181.000000000000000
339.743260000000020 124.000000000000000
f: 283 tv: 0 nM: 9
231.500000000000000 241.266662999999990
219.250000000000000 249.750000000000000
205.308516999999990 259.893616000000010
188.660721000000000 271.500000000000000
267.000000000000000 235.000000000000000
321.500000000000000 236.000000000000000
349.559508999999990 236.607147000000000
238.000000000000000 180.437500000000000
235.000000000000000 125.194443000000010
f: 283 tv: 1 nM: 9
341.075740000000000 243.818180000000010
350.250000000000000 253.336960000000000
360.510190000000020 264.561219999999990
373.388890000000000 278.174590000000020
359.805540000000010 235.000000000000000
408.500000000000000 233.740739999999990
430.883330000000000 232.949999999999990
336.805540000000010 181.000000000000000
339.846160000000000 123.910259999999990
f: 284 tv: 0 nM: 9
231.500000000000000 241.266662999999990
219.217957000000010 250.076920000000000
205.260864000000000 259.891296000000010
188.666672000000010 271.552642999999990
266.897064000000000 234.897064000000000
321.500000000000000 236.000000000000000
349.559508999999990 236.607147000000000
238.156250000000000 180.218750000000000
235.000000000000000 125.194443000000010
f: 284 tv: 1 nM: 9
341.171420000000010 243.871430000000000
350.340910000000010 253.386370000000000
360.676480000000030 264.686280000000010
373.531740000000010 278.174590000000020
359.805540000000010 235.000000000000000
408.413790000000010 233.879300000000000
430.883330000000000 232.949999999999990
336.805540000000010 181.000000000000000
339.846160000000000 123.910259999999990
f: 285 tv: 0 nM: 9
231.435486000000000 241.225799999999990
219.250000000000000 249.750000000000000
205.350006000000010 259.910004000000010
188.660721000000000 271.500000000000000
266.897064000000000 234.897064000000000
321.500000000000000 236.000000000000000
349.308837999999980 236.955886999999990
238.000000000000000 180.500000000000000
235.000000000000000 125.194443000000010
f: 285 tv: 1 nM: 9
341.193539999999980 243.758060000000000
350.181820000000020 253.272719999999990
360.648930000000010 264.319149999999980
373.531740000000010 278.174590000000020
359.907899999999980 234.907900000000010
408.413790000000010 233.879300000000000
430.500000000000000 233.000000000000000
337.092100000000020 180.907900000000010
339.846160000000000 123.910259999999990
f: 286 tv: 0 nM: 9
231.500000000000000 241.266662999999990
219.170730999999990 249.548781999999990
205.146346999999990 259.987793000000010
188.660721000000000 271.500000000000000
267.116669000000000 234.949997000000000
321.500000000000000 236.000000000000000
349.324310000000030 236.743239999999990
238.000000000000000 180.194443000000010
235.102936000000000 125.102943000000000
f: 286 tv: 1 nM: 9
341.193539999999980 243.758060000000000
350.181820000000020 253.272719999999990
360.755550000000030 264.322229999999990
373.531740000000010 278.174590000000020
359.805540000000010 235.000000000000000
408.413790000000010 233.879300000000000
430.586209999999990 233.120700000000000
336.907899999999980 181.092099999999990
339.939030000000000 124.000000000000000
f: 287 tv: 0 nM: 9
231.435486000000000 241.225799999999990
219.238098000000010 249.666672000000010
205.193175999999990 259.761352999999990
188.660721000000000 271.500000000000000
267.000000000000000 235.000000000000000
321.500000000000000 236.000000000000000
349.308837999999980 236.955886999999990
238.000000000000000 180.256760000000010
235.000000000000000 125.194443000000010
f: 287 tv: 1 nM: 9
341.193539999999980 243.758060000000000
350.181820000000020 253.272719999999990
360.790010000000000 264.630000000000000
373.411290000000010 278.088709999999990
359.805540000000010 235.000000000000000
408.413790000000010 233.879300000000000
430.625000000000000 232.843750000000000
336.805540000000010 181.000000000000000
339.846160000000000 123.910259999999990
f: 288 tv: 0 nM: 9
231.413788000000010 241.051727000000000
219.217957000000010 249.435898000000010
205.244446000000010 259.766662999999990
188.660721000000000 271.500000000000000
267.000000000000000 235.000000000000000
321.500000000000000 236.000000000000000
349.557128999999970 236.742859000000010
237.955886999999990 180.308822999999990
235.000000000000000 125.194443000000010
f: 288 tv: 1 nM: 9
341.193539999999980 243.758060000000000
350.181820000000020 253.272719999999990
360.790010000000000 264.630000000000000
373.500000000000000 278.000000000000000
359.897060000000010 234.897060000000010
408.413790000000010 233.879300000000000
430.586209999999990 233.120700000000000
336.805540000000010 181.000000000000000
340.000000000000000 123.805560000000000
f: 289 tv: 0 nM: 9
231.428574000000000 240.964279000000000
219.238098000000010 249.880951000000010
205.175003000000000 259.850006000000010
188.660721000000000 271.500000000000000
267.000000000000000 235.000000000000000
321.308837999999980 236.044113000000010
349.607147000000000 236.654754999999990
238.000000000000000 180.500000000000000
235.000000000000000 125.500000000000000
f: 289 tv: 1 nM: 9
341.171420000000010 243.871430000000000
350.181820000000020 253.272719999999990
360.970000000000030 264.690000000000000
373.453129999999990 278.000000000000000
360.000000000000000 235.000000000000000
408.413790000000010 233.879300000000000
430.685180000000000 233.000000000000000
336.897060000000010 180.897060000000010
339.846160000000000 123.910259999999990
f: 290 tv: 0 nM: 9
231.338715000000010 241.161284999999990
219.217957000000010 249.435898000000010
205.212493999999990 260.012512000000020
188.660721000000000 271.500000000000000
267.000000000000000 235.000000000000000
321.500000000000000 236.000000000000000
349.440491000000010 236.607147000000000
238.000000000000000 180.500000000000000
235.120697000000010 125.413794999999990
f: 290 tv: 1 nM: 9
341.171420000000010 243.871430000000000
350.181820000000020 253.272719999999990
360.750000000000000 264.714290000000010
373.459020000000010 278.090149999999990
360.000000000000000 235.000000000000000
408.413790000000010 233.879300000000000
430.685180000000000 233.000000000000000
336.805540000000010 181.000000000000000
339.846160000000000 123.910259999999990
f: 291 tv: 0 nM: 9
231.212128000000010 241.136368000000000
219.193175999999990 249.761368000000000
205.308516999999990 259.914886000000020
188.660721000000000 271.500000000000000
267.000000000000000 235.000000000000000
321.308837999999980 236.044113000000010
349.440491000000010 236.607147000000000
238.120697000000010 180.413788000000010
235.156250000000000 125.218750000000000
f: 291 tv: 1 nM: 9
341.075740000000000 243.818180000000010
350.181820000000020 253.272719999999990
360.638890000000000 264.712949999999980
373.459020000000010 278.090149999999990
359.897060000000010 234.897060000000010
408.413790000000010 233.879300000000000
430.685180000000000 233.000000000000000
336.907899999999980 181.092099999999990
339.846160000000000 123.910259999999990
f: 292 tv: 0 nM: 9
231.515152000000000 241.106064000000000
219.193175999999990 249.761368000000000
205.260864000000000 259.891296000000010
188.660721000000000 271.500000000000000
267.102936000000000 235.102936000000000
321.500000000000000 236.000000000000000
349.782042999999990 236.794875999999990
238.000000000000000 180.194443000000010
235.102936000000000 125.102943000000000
f: 292 tv: 1 nM: 9
341.075740000000000 243.818180000000010
350.181820000000020 253.272719999999990
361.010010000000020 264.589999999999970
373.531740000000010 278.174590000000020
359.897060000000010 234.897060000000010
408.413790000000010 233.879300000000000
430.685180000000000 233.000000000000000
337.092100000000020 180.907900000000010
339.846160000000000 123.910259999999990
f: 293 tv: 0 nM: 9
231.283340000000010 240.949997000000000
219.217957000000010 249.435898000000010
205.408156999999990 259.928558000000010
188.666672000000010 271.552642999999990
267.000000000000000 234.805556999999990
321.500000000000000 236.000000000000000
349.324310000000030 236.743239999999990
238.000000000000000 180.500000000000000
234.879302999999990 125.413794999999990
f: 293 tv: 1 nM: 9
341.075740000000000 243.818180000000010
350.273799999999990 253.321429999999990
360.903840000000000 264.576930000000000
373.500000000000000 278.000000000000000
359.897060000000010 235.102939999999990
408.500000000000000 233.740739999999990
430.685180000000000 233.000000000000000
336.743260000000020 181.000000000000000
339.743260000000020 124.000000000000000
f: 294 tv: 0 nM: 9
231.363632000000000 241.318175999999990
219.217957000000010 249.435898000000010
205.166672000000010 259.619049000000020
188.660721000000000 271.500000000000000
267.089751999999980 234.846161000000000
321.500000000000000 236.000000000000000
349.557128999999970 236.771423000000000
238.000000000000000 180.500000000000000
234.879302999999990 125.413794999999990
f: 294 tv: 1 nM: 9
341.000000000000000 243.843750000000000
350.273799999999990 253.321429999999990
360.903840000000000 264.576930000000000
373.388890000000000 278.174590000000020
359.897060000000010 235.102939999999990
408.413790000000010 233.879300000000000
430.750000000000000 233.000000000000000
336.805540000000010 181.000000000000000
340.000000000000000 124.000000000000000
f: 295 tv: 0 nM: 9
231.435486000000000 241.225799999999990
219.217957000000010 249.435898000000010
205.408156999999990 259.928558000000010
188.660721000000000 271.500000000000000
267.212128000000010 234.772719999999990
321.500000000000000 236.000000000000000
349.500000000000000 236.764709000000010
238.000000000000000 180.500000000000000
235.000000000000000 125.194443000000010
f: 295 tv: 1 nM: 9
341.171420000000010 243.871430000000000
350.181820000000020 253.272719999999990
360.890019999999990 264.549989999999980
373.459020000000010 278.090149999999990
359.897060000000010 234.897060000000010
408.413790000000010 233.879300000000000
430.750000000000000 233.000000000000000
336.805540000000010 181.000000000000000
339.743260000000020 124.000000000000000
f: 296 tv: 0 nM: 9
231.428574000000000 240.964279000000000
219.250000000000000 249.750000000000000
205.308516999999990 259.914886000000020
188.660721000000000 271.500000000000000
267.135132000000000 234.689193999999990
321.500000000000000 236.000000000000000
349.675689999999970 236.743239999999990
238.102936000000000 180.102936000000000
235.000000000000000 125.500000000000000
f: 296 tv: 1 nM: 9
341.171420000000010 243.871430000000000
350.181820000000020 253.272719999999990
360.647060000000010 264.539220000000000
373.531740000000010 278.174590000000020
359.897060000000010 234.897060000000010
408.500000000000000 233.740739999999990
430.750000000000000 233.000000000000000
336.805540000000010 181.000000000000000
340.000000000000000 123.500000000000000
f: 297 tv: 0 nM: 9
231.428574000000000 240.964279000000000
219.189193999999990 249.932434000000000
205.308516999999990 259.893616000000010
188.660721000000000 271.500000000000000
267.038452000000010 234.615387000000000
321.500000000000000 236.000000000000000
349.430542000000000 236.625000000000000
238.062500000000000 180.218750000000000
235.000000000000000 125.500000000000000
f: 297 tv: 1 nM: 9
341.171420000000010 243.871430000000000
350.181820000000020 253.272719999999990
360.768520000000020 264.601839999999980
373.569239999999980 278.084630000000000
359.897060000000010 234.897060000000010
408.500000000000000 233.740739999999990
430.883330000000000 232.949999999999990
336.907899999999980 181.092099999999990
340.000000000000000 123.500000000000000
f: 298 tv: 0 nM: 9
231.500000000000000 241.000000000000000
219.250000000000000 249.750000000000000
205.442307000000000 259.884613000000000
188.660721000000000 271.500000000000000
267.189178000000030 234.500000000000000
321.437500000000000 236.031250000000000
349.675689999999970 236.743239999999990
237.955886999999990 180.308822999999990
235.044113000000010 125.308823000000000
f: 298 tv: 1 nM: 9
341.171420000000010 243.871430000000000
350.181820000000020 253.272719999999990
361.000000000000000 264.441160000000020
373.459020000000010 278.090149999999990
359.805540000000010 235.000000000000000
408.413790000000010 233.879300000000000
430.750000000000000 233.000000000000000
336.907899999999980 181.092099999999990
339.743260000000020 124.000000000000000
f: 299 tv: 0 nM: 9
231.242859000000010 241.285721000000000
219.242859000000010 249.685714999999990
205.308516999999990 259.893616000000010
188.666672000000010 271.552642999999990
267.100006000000010 234.685714999999990
321.500000000000000 236.000000000000000
349.573516999999980 236.602936000000000
238.000000000000000 180.194443000000010
235.000000000000000 125.000000000000000
f: 299 tv: 1 nM: 9
341.075740000000000 243.818180000000010
350.181820000000020 253.272719999999990
360.839290000000010 264.517850000000010
373.531740000000010 278.174590000000020
359.805540000000010 235.000000000000000
408.413790000000010 233.879300000000000
430.750000000000000 233.000000000000000
336.805540000000010 181.000000000000000
339.743260000000020 124.000000000000000
f: 300 tv: 0 nM: 9
231.363632000000000 241.318175999999990
219.217957000000010 250.076920000000000
205.212493999999990 260.012512000000020
188.710525999999990 271.508759000000000
266.899993999999990 234.657135000000010
321.500000000000000 236.000000000000000
349.675689999999970 236.743239999999990
238.000000000000000 180.194443000000010
235.000000000000000 125.194443000000010
f: 300 tv: 1 nM: 9
341.348480000000000 243.666670000000010
350.181820000000020 253.272719999999990
360.659580000000010 264.393620000000000
373.411290000000010 278.088709999999990
359.805540000000010 235.000000000000000
408.500000000000000 233.740739999999990
430.750000000000000 233.000000000000000
336.805540000000010 181.000000000000000
339.743260000000020 124.000000000000000
f: 301 tv: 0 nM: 9
231.242859000000010 241.285721000000000
219.212493999999990 249.737503000000000
205.217957000000010 260.076934999999990
188.660721000000000 271.500000000000000
266.899993999999990 234.657135000000010
321.437500000000000 236.000000000000000
349.675689999999970 236.743239999999990
238.000000000000000 180.194443000000010
235.000000000000000 125.194443000000010
f: 301 tv: 1 nM: 9
341.111110000000000 243.611120000000000
350.181820000000020 253.272719999999990
360.500000000000000 264.500000000000000
373.500000000000000 278.000000000000000
359.805540000000010 235.000000000000000
408.500000000000000 233.740739999999990
430.750000000000000 233.000000000000000
336.907899999999980 181.092099999999990
339.743260000000020 124.000000000000000
f: 302 tv: 0 nM: 9
231.338715000000010 241.161284999999990
219.250000000000000 249.750000000000000
205.260864000000000 259.891296000000010
188.660721000000000 271.500000000000000
267.116669000000000 234.949997000000000
321.500000000000000 236.000000000000000
349.442871000000030 236.742859000000010
238.000000000000000 180.194443000000010
234.907897999999990 125.092102000000000
f: 302 tv: 1 nM: 9
341.111110000000000 243.611120000000000
350.181820000000020 253.272719999999990
360.598050000000000 264.607849999999980
373.569239999999980 278.084630000000000
359.805540000000010 235.000000000000000
408.500000000000000 233.740739999999990
430.750000000000000 233.000000000000000
336.805540000000010 181.000000000000000
339.743260000000020 124.000000000000000
f: 303 tv: 0 nM: 9
231.363632000000000 241.318175999999990
219.260864000000000 249.891296000000010
205.350006000000010 259.910004000000010
188.660721000000000 271.500000000000000
267.000000000000000 234.500000000000000
321.500000000000000 236.000000000000000
349.782042999999990 236.794875999999990
238.000000000000000 180.194443000000010
235.000000000000000 125.194443000000010
f: 303 tv: 1 nM: 9
341.435909999999980 243.782039999999990
350.181820000000020 253.272719999999990
360.510650000000000 264.393620000000000
373.312500000000000 278.109379999999990
359.805540000000010 235.000000000000000
408.413790000000010 233.879300000000000
430.750000000000000 233.000000000000000
336.907899999999980 180.907900000000010
339.743260000000020 124.000000000000000
f: 304 tv: 0 nM: 9
231.363632000000000 241.318175999999990
219.193175999999990 249.761368000000000
205.408156999999990 259.928558000000010
188.660721000000000 271.500000000000000
266.910248000000020 234.564101999999990
321.500000000000000 236.000000000000000
349.675689999999970 236.743239999999990
237.897064000000000 180.102936000000000
235.000000000000000 125.194443000000010
f: 304 tv: 1 nM: 9
341.554050000000020 243.729739999999990
350.273799999999990 253.321429999999990
360.570010000000020 264.549989999999980
373.411290000000010 278.088709999999990
359.897060000000010 235.102939999999990
408.413790000000010 233.879300000000000
430.750000000000000 233.000000000000000
336.805540000000010 181.000000000000000
339.743260000000020 124.000000000000000
f: 305 tv: 0 nM: 9
231.363632000000000 241.318175999999990
219.217957000000010 249.435898000000010
205.260864000000000 259.891296000000010
188.660721000000000 271.500000000000000
267.000000000000000 234.635132000000000
321.500000000000000 236.000000000000000
349.573516999999980 236.602936000000000
238.000000000000000 180.194443000000010
235.000000000000000 125.194443000000010
f: 305 tv: 1 nM: 9
341.450010000000020 243.725010000000000
350.181820000000020 253.272719999999990
360.714290000000010 264.625000000000000
373.531740000000010 278.174590000000020
359.805540000000010 235.000000000000000
408.500000000000000 233.740739999999990
430.685180000000000 233.000000000000000
336.907899999999980 181.092099999999990
339.743260000000020 124.000000000000000
f: 306 tv: 0 nM: 9
231.500000000000000 241.000000000000000
219.238632000000000 250.011368000000000
205.500000000000000 260.117644999999980
188.703384000000000 271.661010999999970
267.000000000000000 235.000000000000000
321.437500000000000 236.000000000000000
349.573516999999980 236.602936000000000
238.000000000000000 180.194443000000010
235.000000000000000 125.194443000000010
f: 306 tv: 1 nM: 9
341.287870000000000 243.818180000000010
350.181820000000020 253.272719999999990
360.805540000000010 264.601839999999980
373.500000000000000 278.164179999999990
359.897060000000010 234.897060000000010
408.413790000000010 233.879300000000000
430.685180000000000 233.000000000000000
336.805540000000010 181.000000000000000
339.907899999999980 124.092100000000000
f: 307 tv: 0 nM: 9
231.500000000000000 241.000000000000000
219.212493999999990 250.012497000000000
205.350006000000010 259.910004000000010
188.703384000000000 271.661010999999970
267.000000000000000 235.000000000000000
321.308837999999980 236.044113000000010
349.611114999999980 236.861115000000010
237.955886999999990 180.308822999999990
235.000000000000000 125.194443000000010
f: 307 tv: 1 nM: 9
341.287870000000000 243.818180000000010
349.975010000000000 253.425000000000010
360.663639999999990 264.636349999999990
373.500000000000000 278.000000000000000
359.897060000000010 234.897060000000010
408.413790000000010 233.879300000000000
430.685180000000000 233.000000000000000
336.907899999999980 181.092099999999990
339.846160000000000 123.910259999999990
f: 308 tv: 0 nM: 9
231.442856000000010 241.199997000000000
219.260864000000000 249.891296000000010
205.260864000000000 259.891296000000010
188.660721000000000 271.500000000000000
267.000000000000000 234.635132000000000
321.308837999999980 236.044113000000010
349.675689999999970 236.500000000000000
237.955886999999990 180.308822999999990
235.000000000000000 125.194443000000010
f: 308 tv: 1 nM: 9
341.171420000000010 243.871430000000000
350.181820000000020 253.272719999999990
360.648930000000010 264.319149999999980
373.569239999999980 278.084630000000000
359.805540000000010 235.000000000000000
408.500000000000000 233.740739999999990
430.750000000000000 233.000000000000000
336.805540000000010 181.000000000000000
339.907899999999980 124.092100000000000
f: 309 tv: 0 nM: 9
231.428574000000000 240.964279000000000
219.238098000000010 249.880951000000010
205.250000000000000 259.875000000000000
188.703384000000000 271.661010999999970
267.000000000000000 234.635132000000000
321.437500000000000 236.000000000000000
349.757140999999990 236.628570999999990
238.000000000000000 180.194443000000010
235.062500000000000 125.218750000000000
f: 309 tv: 1 nM: 9
341.171420000000010 243.871430000000000
350.181820000000020 253.272719999999990
360.598050000000000 264.470579999999980
373.500000000000000 278.000000000000000
359.781250000000000 235.062500000000000
408.500000000000000 233.740739999999990
430.685180000000000 233.000000000000000
336.805540000000010 181.000000000000000
340.000000000000000 123.805560000000000
f: 310 tv: 0 nM: 9
231.424240000000000 241.045456000000000
219.217957000000010 249.435898000000010
205.260864000000000 259.891296000000010
188.703384000000000 271.661010999999970
267.000000000000000 234.635132000000000
321.308837999999980 236.044113000000010
349.675689999999970 236.743239999999990
237.955886999999990 180.308822999999990
235.102936000000000 125.102943000000000
f: 310 tv: 1 nM: 9
341.419339999999980 243.854840000000000
350.181820000000020 253.272719999999990
360.510190000000020 264.561219999999990
373.500000000000000 278.164179999999990
359.897060000000010 235.102939999999990
408.413790000000010 233.879300000000000
430.750000000000000 233.000000000000000
336.805540000000010 181.000000000000000
340.092100000000020 123.907900000000000
f: 311 tv: 0 nM: 9
231.516662999999990 240.850006000000010
219.217957000000010 249.435898000000010
205.345245000000010 260.202392999999970
188.660721000000000 271.500000000000000
267.000000000000000 234.635132000000000
321.500000000000000 236.000000000000000
349.757567999999990 236.772719999999990
238.000000000000000 180.194443000000010
235.102936000000000 125.102943000000000
f: 311 tv: 1 nM: 9
341.075740000000000 243.818180000000010
350.181820000000020 253.272719999999990
360.500000000000000 264.686280000000010
373.531740000000010 278.174590000000020
359.897060000000010 235.102939999999990
408.421879999999990 233.640629999999990
430.685180000000000 233.000000000000000
336.907899999999980 181.092099999999990
339.750000000000000 123.934209999999990
f: 312 tv: 0 nM: 9
231.515152000000000 241.106064000000000
219.217957000000010 249.435898000000010
205.554351999999990 260.184783999999980
188.660721000000000 271.500000000000000
267.100006000000010 234.571426000000000
321.308837999999980 236.044113000000010
349.602570000000010 236.615387000000000
237.897064000000000 180.102936000000000
235.000000000000000 125.194443000000010
f: 312 tv: 1 nM: 9
341.171420000000010 243.871430000000000
350.181820000000020 253.272719999999990
360.826930000000000 264.519229999999990
373.531740000000010 278.174590000000020
359.897060000000010 235.102939999999990
408.413790000000010 233.879300000000000
430.750000000000000 233.000000000000000
336.805540000000010 181.000000000000000
339.743260000000020 124.000000000000000
f: 313 tv: 0 nM: 9
231.274200000000010 241.032256999999990
219.217957000000010 249.435898000000010
205.292678999999990 260.207306000000020
188.660721000000000 271.500000000000000
267.000000000000000 235.000000000000000
321.500000000000000 236.000000000000000
349.618407999999990 236.723679000000000
238.000000000000000 180.194443000000010
235.102936000000000 125.102943000000000
f: 313 tv: 1 nM: 9
341.075740000000000 243.818180000000010
350.107149999999990 253.369049999999990
360.702119999999980 264.308499999999980
373.430760000000020 278.084630000000000
359.805540000000010 235.000000000000000
408.500000000000000 233.740739999999990
430.750000000000000 233.000000000000000
336.805540000000010 181.000000000000000
339.743260000000020 124.000000000000000
f: 314 tv: 0 nM: 9
231.435486000000000 241.225799999999990
219.217957000000010 249.435898000000010
205.260864000000000 259.891296000000010
188.666672000000010 271.552642999999990
267.218750000000000 234.843750000000000
321.437500000000000 236.000000000000000
349.618407999999990 236.723679000000000
238.102936000000000 180.102936000000000
235.000000000000000 125.194443000000010
f: 314 tv: 1 nM: 9
341.171420000000010 243.871430000000000
350.181820000000020 253.272719999999990
360.771729999999990 264.402159999999980
373.388890000000000 278.174590000000020
359.805540000000010 235.000000000000000
408.413790000000010 233.879300000000000
430.750000000000000 233.000000000000000
336.907899999999980 181.092099999999990
339.907899999999980 124.092100000000000
f: 315 tv: 0 nM: 9
231.428574000000000 240.964279000000000
219.166672000000010 249.619048999999990
205.212493999999990 259.737487999999980
188.660721000000000 271.500000000000000
266.897064000000000 234.897064000000000
321.308837999999980 236.044113000000010
349.434204000000020 236.618423000000010
238.000000000000000 180.500000000000000
235.102936000000000 125.102943000000000
f: 315 tv: 1 nM: 9
341.171420000000010 243.871430000000000
350.181820000000020 253.272719999999990
360.895840000000020 264.645840000000020
373.500000000000000 278.000000000000000
359.805540000000010 235.000000000000000
408.413790000000010 233.879300000000000
430.750000000000000 233.000000000000000
337.000000000000000 180.805560000000010
339.743260000000020 124.000000000000000
f: 316 tv: 0 nM: 9
231.363632000000000 241.318175999999990
219.193175999999990 249.761368000000000
205.238098000000010 259.880950999999980
188.660721000000000 271.500000000000000
267.000000000000000 234.805556999999990
321.500000000000000 236.000000000000000
349.607147000000000 236.654754999999990
238.000000000000000 180.194443000000010
234.955886999999990 125.308823000000000
f: 316 tv: 1 nM: 9
341.073519999999970 243.750000000000000
350.273799999999990 253.321429999999990
360.788450000000010 264.596160000000000
373.500000000000000 278.000000000000000
359.805540000000010 235.000000000000000
408.413790000000010 233.879300000000000
430.691160000000020 232.955890000000010
336.805540000000010 181.000000000000000
339.743260000000020 124.000000000000000
f: 317 tv: 0 nM: 9
231.363632000000000 241.318175999999990
219.193175999999990 249.761368000000000
205.193175999999990 259.761352999999990
188.660721000000000 271.500000000000000
266.897064000000000 234.897064000000000
321.308837999999980 236.044113000000010
349.607147000000000 236.654754999999990
238.000000000000000 180.194443000000010
235.102936000000000 125.102943000000000
f: 317 tv: 1 nM: 9
341.327580000000010 243.793110000000010
350.181820000000020 253.272719999999990
360.766660000000000 264.333340000000020
373.500000000000000 278.000000000000000
359.805540000000010 235.000000000000000
408.413790000000010 233.879300000000000
431.000000000000000 233.000000000000000
336.805540000000010 181.000000000000000
339.743260000000020 124.000000000000000
f: 318 tv: 0 nM: 9
231.363632000000000 241.318175999999990
219.260864000000000 249.891296000000010
205.193175999999990 259.761352999999990
188.666672000000010 271.552642999999990
267.000000000000000 235.000000000000000
321.500000000000000 236.000000000000000
349.559508999999990 236.607147000000000
237.955886999999990 180.308822999999990
235.000000000000000 125.194443000000010
f: 318 tv: 1 nM: 9
341.305540000000010 243.611120000000000
350.181820000000020 253.272719999999990
360.659580000000010 264.393620000000000
373.461549999999990 278.253850000000000
360.000000000000000 235.000000000000000
408.586209999999990 233.879300000000000
430.750000000000000 233.000000000000000
336.805540000000010 181.000000000000000
339.907899999999980 124.092100000000000
f: 319 tv: 0 nM: 9
231.303023999999990 241.196976000000010
219.170730999999990 249.548781999999990
205.193175999999990 259.761352999999990
188.703384000000000 271.661010999999970
267.000000000000000 235.000000000000000
321.500000000000000 236.000000000000000
349.500000000000000 236.725006000000010
238.000000000000000 180.194443000000010
235.102936000000000 125.102943000000000
f: 319 tv: 1 nM: 9
341.197360000000000 243.671050000000010
350.250000000000000 253.336960000000000
360.708340000000020 264.312500000000000
373.500000000000000 278.000000000000000
359.805540000000010 235.000000000000000
408.413790000000010 233.879300000000000
430.750000000000000 233.000000000000000
336.805540000000010 181.000000000000000
339.743260000000020 124.000000000000000
f: 320 tv: 0 nM: 9
231.324326000000010 241.418915000000000
219.238098000000010 249.880951000000010
205.193175999999990 259.761352999999990
188.660721000000000 271.500000000000000
266.897064000000000 234.897064000000000
321.308837999999980 236.044113000000010
349.500000000000000 236.725006000000010
238.000000000000000 180.194443000000010
235.102936000000000 125.102943000000000
f: 320 tv: 1 nM: 9
341.197360000000000 243.671050000000010
350.181820000000020 253.272719999999990
360.692320000000000 264.673070000000000
373.500000000000000 278.000000000000000
359.805540000000010 235.000000000000000
408.500000000000000 233.740739999999990
430.750000000000000 233.000000000000000
336.805540000000010 181.000000000000000
339.743260000000020 124.000000000000000
f: 321 tv: 0 nM: 9
231.324326000000010 241.418915000000000
219.238098000000010 249.880951000000010
205.260864000000000 259.891296000000010
188.660721000000000 271.500000000000000
267.000000000000000 234.805556999999990
321.437500000000000 236.000000000000000
349.565795999999980 236.618423000000010
238.000000000000000 180.194443000000010
235.102936000000000 125.102943000000000
f: 321 tv: 1 nM: 9
341.111110000000000 243.611120000000000
350.181820000000020 253.272719999999990
360.790010000000000 264.630000000000000
373.356049999999980 277.977260000000000
359.897060000000010 235.102939999999990
408.500000000000000 233.740739999999990
430.750000000000000 233.000000000000000
336.805540000000010 181.000000000000000
339.743260000000020 124.000000000000000
f: 322 tv: 0 nM: 9
231.413788000000010 241.051727000000000
219.189193999999990 249.554047000000000
205.260864000000000 259.891296000000010
188.703384000000000 271.661010999999970
267.000000000000000 234.805556999999990
321.308837999999980 236.044113000000010
349.500000000000000 236.725006000000010
238.259262000000010 180.500000000000000
235.102936000000000 125.102943000000000
f: 322 tv: 1 nM: 9
341.325010000000020 243.600010000000000
350.181820000000020 253.272719999999990
360.972230000000020 264.675929999999990
373.312500000000000 278.109379999999990
359.805540000000010 235.000000000000000
408.500000000000000 233.740739999999990
430.865389999999990 232.942309999999990
336.805540000000010 181.000000000000000
339.846160000000000 123.910259999999990
f: 323 tv: 0 nM: 9
231.363632000000000 241.318175999999990
219.250000000000000 249.750000000000000
205.260864000000000 259.891296000000010
188.660721000000000 271.500000000000000
267.100006000000010 234.828567999999990
321.308837999999980 236.044113000000010
349.674987999999980 236.675003000000000
238.116669000000000 180.350006000000010
235.000000000000000 125.194443000000010
f: 323 tv: 1 nM: 9
341.328950000000020 243.723680000000000
350.181820000000020 253.272719999999990
360.750000000000000 264.410000000000030
373.416659999999980 278.250000000000000
359.805540000000010 235.000000000000000
408.413790000000010 233.879300000000000
430.750000000000000 233.000000000000000
336.907899999999980 181.092099999999990
339.907899999999980 124.092100000000000
f: 324 tv: 0 nM: 9
231.428574000000000 240.964279000000000
219.260864000000000 249.891296000000010
205.308516999999990 259.914886000000020
188.660721000000000 271.500000000000000
267.000000000000000 234.805556999999990
321.515625000000000 236.078125000000000
349.381592000000010 236.723679000000000
238.000000000000000 180.194443000000010
235.000000000000000 125.194443000000010
f: 324 tv: 1 nM: 9
341.197360000000000 243.671050000000010
350.273799999999990 253.202380000000010
360.421569999999970 264.509799999999980
373.461549999999990 278.253850000000000
359.805540000000010 235.000000000000000
408.500000000000000 233.740739999999990
430.750000000000000 233.000000000000000
336.907899999999980 180.907900000000010
340.000000000000000 124.000000000000000
f: 325 tv: 0 nM: 9
231.428574000000000 240.964279000000000
219.193175999999990 249.761368000000000
205.260864000000000 259.891296000000010
188.660721000000000 271.500000000000000
266.897064000000000 234.897064000000000
321.437500000000000 236.000000000000000
349.573516999999980 236.602936000000000
238.000000000000000 180.437500000000000
235.000000000000000 125.194443000000010
f: 325 tv: 1 nM: 9
341.197360000000000 243.671050000000010
350.375000000000000 253.250000000000000
360.421569999999970 264.509799999999980
373.430760000000020 278.084630000000000
359.805540000000010 235.000000000000000
408.500000000000000 233.740739999999990
430.750000000000000 233.000000000000000
336.805540000000010 181.000000000000000
339.846160000000000 124.089740000000010
f: 326 tv: 0 nM: 9
231.435486000000000 241.225799999999990
219.166672000000010 249.619048999999990
205.285721000000000 260.142853000000000
188.660721000000000 271.500000000000000
267.112914999999990 234.870971999999990
321.437500000000000 236.031250000000000
349.500000000000000 236.725006000000010
238.000000000000000 180.500000000000000
235.000000000000000 125.000000000000000
f: 326 tv: 1 nM: 9
341.450010000000020 243.725010000000000
350.181820000000020 253.272719999999990
360.812500000000000 264.500000000000000
373.388890000000000 278.174590000000020
359.805540000000010 235.000000000000000
408.500000000000000 233.740739999999990
430.750000000000000 233.000000000000000
336.805540000000010 181.000000000000000
339.846160000000000 123.910259999999990
f: 327 tv: 0 nM: 9
231.428574000000000 240.964279000000000
219.217957000000010 249.435898000000010
205.260864000000000 259.891296000000010
188.660721000000000 271.500000000000000
267.000000000000000 234.924240000000000
321.500000000000000 236.000000000000000
349.607147000000000 236.654754999999990
238.000000000000000 180.500000000000000
235.000000000000000 125.194443000000010
f: 327 tv: 1 nM: 9
341.197360000000000 243.671050000000010
350.273799999999990 253.321429999999990
360.812500000000000 264.500000000000000
373.426480000000030 278.058839999999980
359.805540000000010 235.000000000000000
408.500000000000000 233.740739999999990
430.750000000000000 233.000000000000000
336.805540000000010 181.000000000000000
339.846160000000000 123.910259999999990
f: 328 tv: 0 nM: 9
231.448273000000000 241.051727000000000
219.217957000000010 249.435898000000010
205.408156999999990 259.928558000000010
188.660721000000000 271.500000000000000
267.135132000000000 234.689193999999990
321.515625000000000 236.078125000000000
349.675689999999970 236.743239999999990
237.897064000000000 180.102936000000000
235.000000000000000 125.437500000000000
f: 328 tv: 1 nM: 9
341.102939999999990 243.750000000000000
350.181820000000020 253.272719999999990
360.469389999999980 264.602050000000020
373.461549999999990 278.253850000000000
359.805540000000010 235.000000000000000
408.500000000000000 233.740739999999990
430.750000000000000 233.000000000000000
336.805540000000010 181.000000000000000
339.743260000000020 124.000000000000000
f: 329 tv: 0 nM: 9
231.428574000000000 240.964279000000000
219.217957000000010 249.435898000000010
205.408156999999990 259.928558000000010
188.660721000000000 271.500000000000000
267.000000000000000 234.635132000000000
321.500000000000000 236.000000000000000
349.324310000000030 236.743239999999990
238.042862000000010 180.371429000000010
235.000000000000000 125.194443000000010
f: 329 tv: 1 nM: 9
341.194459999999990 243.805560000000010
350.059509999999990 253.321429999999990
360.865389999999990 264.673070000000000
373.531740000000010 278.174590000000020
359.897060000000010 234.897060000000010
408.500000000000000 233.740739999999990
430.750000000000000 233.000000000000000
336.805540000000010 181.000000000000000
339.674989999999980 123.675000000000000
f: 330 tv: 0 nM: 9
231.428574000000000 240.964279000000000
219.194443000000010 249.861115000000010
205.408156999999990 259.928558000000010
188.660721000000000 271.500000000000000
267.000000000000000 234.924240000000000
321.308837999999980 236.044113000000010
349.757140999999990 236.628570999999990
238.000000000000000 180.437500000000000
235.102936000000000 125.102943000000000
f: 330 tv: 1 nM: 9
341.310819999999980 243.864870000000000
350.065800000000020 253.486850000000000
360.666659999999980 264.458340000000020
373.531740000000010 278.174590000000020
359.805540000000010 235.000000000000000
408.413790000000010 233.879300000000000
430.649990000000000 232.883330000000000
336.955870000000000 180.691180000000000
339.907899999999980 124.092100000000000
f: 331 tv: 0 nM: 9
231.413788000000010 241.051727000000000
219.189193999999990 249.797302000000000
205.408156999999990 259.928558000000010
188.660721000000000 271.500000000000000
266.945952999999970 234.689193999999990
321.308837999999980 236.044113000000010
349.628571000000020 236.928574000000000
238.000000000000000 180.437500000000000
235.102936000000000 125.102943000000000
f: 331 tv: 1 nM: 9
341.171420000000010 243.871430000000000
350.200010000000020 253.425000000000010
360.771729999999990 264.402159999999980
373.430760000000020 278.084630000000000
359.805540000000010 235.000000000000000
408.413790000000010 233.879300000000000
430.649990000000000 232.883330000000000
336.955870000000000 180.691180000000000
339.641300000000000 123.750000000000000
f: 332 tv: 0 nM: 9
231.428574000000000 240.964279000000000
219.270264000000000 249.554047000000000
205.408156999999990 259.928558000000010
188.660721000000000 271.500000000000000
267.000000000000000 235.000000000000000
321.437500000000000 236.031250000000000
349.618407999999990 236.723679000000000
238.149993999999990 180.350006000000010
235.102936000000000 125.102943000000000
f: 332 tv: 1 nM: 9
341.560610000000000 243.757569999999990
349.975010000000000 253.425000000000010
360.771729999999990 264.402159999999980
373.430760000000020 277.915370000000000
359.897060000000010 235.102939999999990
408.413790000000010 233.879300000000000
430.649990000000000 232.883330000000000
336.805540000000010 181.000000000000000
339.743260000000020 124.000000000000000
f: 333 tv: 0 nM: 9
231.283340000000010 240.949997000000000
219.263884999999990 249.763884999999990
205.244446000000010 259.766662999999990
188.660721000000000 271.500000000000000
267.000000000000000 235.000000000000000
321.500000000000000 236.000000000000000
349.829253999999990 236.670730999999990
238.000000000000000 180.378784000000000
235.000000000000000 125.194443000000010
f: 333 tv: 1 nM: 9
341.310819999999980 243.783780000000010
350.107149999999990 253.369049999999990
360.625000000000000 264.645840000000020
373.356049999999980 277.977260000000000
359.897060000000010 235.102939999999990
408.413790000000010 233.879300000000000
430.691160000000020 232.955890000000010
336.805540000000010 181.000000000000000
339.907899999999980 124.092100000000000
f: 334 tv: 0 nM: 9
231.283340000000010 240.949997000000000
219.250000000000000 249.750000000000000
205.193175999999990 259.761352999999990
188.660721000000000 271.500000000000000
267.135132000000000 234.689193999999990
321.500000000000000 236.000000000000000
349.725006000000010 236.774993999999990
238.000000000000000 180.500000000000000
235.102936000000000 125.102943000000000
f: 334 tv: 1 nM: 9
341.554050000000020 243.729739999999990
350.181820000000020 253.272719999999990
360.812500000000000 264.500000000000000
373.461549999999990 278.253850000000000
359.897060000000010 235.102939999999990
408.500000000000000 233.740739999999990
430.750000000000000 233.000000000000000
336.907899999999980 181.092099999999990
339.743260000000020 124.000000000000000
f: 335 tv: 0 nM: 9
231.435486000000000 241.225799999999990
219.250000000000000 249.750000000000000
205.217957000000010 260.076934999999990
188.660721000000000 271.500000000000000
267.116669000000000 234.949997000000000
321.500000000000000 236.000000000000000
349.675689999999970 236.743239999999990
238.000000000000000 180.314819000000000
235.000000000000000 125.194443000000010
f: 335 tv: 1 nM: 9
341.193539999999980 243.758060000000000
350.059509999999990 253.321429999999990
360.895840000000020 264.354159999999980
373.500000000000000 278.000000000000000
359.805540000000010 235.000000000000000
408.500000000000000 233.740739999999990
430.750000000000000 233.000000000000000
336.743260000000020 181.000000000000000
339.907899999999980 124.092100000000000
f: 336 tv: 0 nM: 9
231.242859000000010 241.285721000000000
219.189193999999990 249.932434000000000
205.193175999999990 259.761352999999990
188.710525999999990 271.508759000000000
267.135132000000000 234.689193999999990
321.500000000000000 236.000000000000000
349.500000000000000 236.725006000000010
237.968750000000000 180.437500000000000
235.000000000000000 125.194443000000010
f: 336 tv: 1 nM: 9
341.171420000000010 243.871430000000000
350.107149999999990 253.369049999999990
360.805540000000010 264.620360000000010
373.531740000000010 278.174590000000020
359.781250000000000 235.062500000000000
408.500000000000000 233.740739999999990
430.750000000000000 233.000000000000000
336.743260000000020 181.000000000000000
339.846160000000000 123.910259999999990
f: 337 tv: 0 nM: 9
231.338715000000010 241.161284999999990
219.285721000000000 250.142853000000000
205.193175999999990 259.761352999999990
188.660721000000000 271.500000000000000
267.135132000000000 234.689193999999990
321.500000000000000 236.000000000000000
349.559508999999990 236.607147000000000
238.044113000000010 180.308822999999990
235.000000000000000 125.194443000000010
f: 337 tv: 1 nM: 9
341.075740000000000 243.818180000000010
350.107149999999990 253.369049999999990
360.576079999999990 264.554350000000000
373.531740000000010 278.174590000000020
359.897060000000010 235.102939999999990
408.500000000000000 233.740739999999990
430.649990000000000 233.116670000000000
336.805540000000010 181.000000000000000
339.743260000000020 124.000000000000000
f: 338 tv: 0 nM: 9
231.274200000000010 241.032256999999990
219.270264000000000 249.986481000000000
205.193175999999990 259.761352999999990
188.666672000000010 271.447357000000010
267.100006000000010 234.685714999999990
321.500000000000000 236.000000000000000
349.674987999999980 236.600006000000010
237.916672000000010 180.350006000000010
235.000000000000000 125.194443000000010
f: 338 tv: 1 nM: 9
341.075740000000000 243.818180000000010
350.181820000000020 253.272719999999990
360.681820000000020 264.568179999999980
373.312500000000000 278.062500000000000
359.897060000000010 235.102939999999990
408.500000000000000 233.500000000000000
430.500000000000000 233.000000000000000
336.805540000000010 181.000000000000000
339.743260000000020 124.000000000000000
f: 339 tv: 0 nM: 9
231.435486000000000 241.225799999999990
219.242859000000010 249.828567999999990
205.193175999999990 259.761352999999990
188.660721000000000 271.500000000000000
267.038452000000010 234.615387000000000
321.308837999999980 236.044113000000010
349.725006000000010 236.649993999999990
237.968750000000000 180.437500000000000
235.102936000000000 125.102943000000000
f: 339 tv: 1 nM: 9
341.171420000000010 243.871430000000000
350.273799999999990 253.202380000000010
360.805540000000010 264.583340000000020
373.531740000000010 278.174590000000020
359.897060000000010 234.897060000000010
408.500000000000000 233.740739999999990
430.649990000000000 233.116670000000000
336.907899999999980 181.092099999999990
339.743260000000020 124.000000000000000
f: 340 tv: 0 nM: 9
231.413788000000010 241.051727000000000
219.217957000000010 250.076920000000000
205.408156999999990 259.928558000000010
188.660721000000000 271.500000000000000
267.000000000000000 234.743239999999990
321.308837999999980 236.044113000000010
349.607147000000000 236.654754999999990
237.968750000000000 180.437500000000000
235.102936000000000 125.102943000000000
f: 340 tv: 1 nM: 9
341.348480000000000 243.666670000000010
350.273799999999990 253.202380000000010
360.708340000000020 264.312500000000000
373.500000000000000 278.000000000000000
359.805540000000010 235.000000000000000
408.500000000000000 233.740739999999990
430.649990000000000 233.116670000000000
336.805540000000010 181.000000000000000
339.607149999999990 123.773810000000000
f: 341 tv: 0 nM: 9
231.515152000000000 241.106064000000000
219.292678999999990 250.207321000000010
205.244446000000010 259.766662999999990
188.660721000000000 271.500000000000000
267.102936000000000 234.897064000000000
321.308837999999980 236.044113000000010
349.565795999999980 236.618423000000010
238.000000000000000 180.500000000000000
235.000000000000000 125.194443000000010
f: 341 tv: 1 nM: 9
341.171420000000010 243.871430000000000
350.273799999999990 253.321429999999990
360.638890000000000 264.620360000000010
373.531740000000010 278.174590000000020
359.805540000000010 235.000000000000000
408.500000000000000 233.740739999999990
430.750000000000000 233.000000000000000
336.805540000000010 181.000000000000000
339.607149999999990 123.773810000000000
f: 342 tv: 0 nM: 9
231.482147000000000 241.089279000000000
219.189193999999990 249.932434000000000
205.500000000000000 259.901947000000010
188.660721000000000 271.500000000000000
267.000000000000000 234.805556999999990
321.308837999999980 236.044113000000010
349.833344000000010 236.666672000000010
238.000000000000000 180.194443000000010
235.000000000000000 125.194443000000010
f: 342 tv: 1 nM: 9
341.075740000000000 243.818180000000010
350.273799999999990 253.321429999999990
360.676480000000030 264.549010000000010
373.500000000000000 278.164179999999990
359.897060000000010 234.897060000000010
408.500000000000000 233.740739999999990
430.750000000000000 233.000000000000000
336.805540000000010 181.000000000000000
339.907899999999980 124.092100000000000
f: 343 tv: 0 nM: 9
231.413788000000010 241.051727000000000
219.250000000000000 249.750000000000000
205.448974999999990 259.785706000000000
188.660721000000000 271.500000000000000
267.000000000000000 235.000000000000000
321.308837999999980 236.044113000000010
349.565795999999980 236.618423000000010
238.000000000000000 180.256760000000010
235.102936000000000 125.102943000000000
f: 343 tv: 1 nM: 9
341.075740000000000 243.818180000000010
350.273799999999990 253.321429999999990
360.551019999999990 264.785709999999990
373.500000000000000 278.164179999999990
359.897060000000010 235.102939999999990
408.517850000000010 233.660720000000000
430.781250000000000 233.062500000000000
336.907899999999980 181.092099999999990
339.615389999999990 123.961540000000000
f: 344 tv: 0 nM: 9
231.283340000000010 240.949997000000000
219.250000000000000 249.750000000000000
205.448974999999990 259.785706000000000
188.660721000000000 271.500000000000000
267.000000000000000 234.924240000000000
321.500000000000000 236.000000000000000
349.602570000000010 236.615387000000000
238.000000000000000 180.194443000000010
235.102936000000000 125.102943000000000
f: 344 tv: 1 nM: 9
340.971439999999970 243.728579999999990
350.181820000000020 253.272719999999990
360.596160000000000 264.500000000000000
373.500000000000000 278.000000000000000
359.897060000000010 235.102939999999990
408.517850000000010 233.660720000000000
430.750000000000000 233.000000000000000
336.907899999999980 181.092099999999990
339.743260000000020 124.000000000000000
f: 345 tv: 0 nM: 9
231.274200000000010 241.032256999999990
219.250000000000000 249.750000000000000
205.479172000000010 260.104155999999990
188.660721000000000 271.500000000000000
267.000000000000000 235.000000000000000
321.500000000000000 236.000000000000000
349.675689999999970 236.743239999999990
238.000000000000000 180.500000000000000
235.000000000000000 125.194443000000010
f: 345 tv: 1 nM: 9
341.348480000000000 243.666670000000010
350.181820000000020 253.272719999999990
360.415100000000000 264.632079999999970
373.569239999999980 278.084630000000000
359.897060000000010 235.102939999999990
408.500000000000000 233.740739999999990
430.750000000000000 233.000000000000000
337.000000000000000 180.805560000000010
339.907899999999980 124.092100000000000
f: 346 tv: 0 nM: 9
231.283340000000010 240.949997000000000
219.189193999999990 249.554047000000000
205.260864000000000 259.891296000000010
188.660721000000000 271.500000000000000
267.000000000000000 235.000000000000000
321.500000000000000 236.000000000000000
349.675689999999970 236.743239999999990
238.000000000000000 180.194443000000010
235.000000000000000 125.194443000000010
f: 346 tv: 1 nM: 9
341.435909999999980 243.782039999999990
350.181820000000020 253.272719999999990
360.598050000000000 264.470579999999980
373.461549999999990 278.253850000000000
359.897060000000010 235.102939999999990
408.500000000000000 233.740739999999990
430.750000000000000 233.000000000000000
336.805540000000010 181.000000000000000
339.907899999999980 124.092100000000000
f: 347 tv: 0 nM: 9
231.283340000000010 240.949997000000000
219.250000000000000 249.750000000000000
205.442307000000000 259.884613000000000
188.660721000000000 271.500000000000000
267.000000000000000 234.743239999999990
321.500000000000000 236.000000000000000
349.675689999999970 236.743239999999990
238.000000000000000 180.378784000000000
235.102936000000000 125.102943000000000
f: 347 tv: 1 nM: 9
341.075740000000000 243.818180000000010
350.273799999999990 253.321429999999990
360.584900000000000 264.594330000000010
373.531740000000010 278.174590000000020
359.897060000000010 235.102939999999990
408.500000000000000 233.740739999999990
430.649990000000000 233.116670000000000
336.743260000000020 181.000000000000000
339.743260000000020 124.000000000000000
f: 348 tv: 0 nM: 9
231.303023999999990 241.196976000000010
219.250000000000000 249.750000000000000
205.457443000000010 260.042542000000030
188.660721000000000 271.500000000000000
266.897064000000000 234.897064000000000
321.308837999999980 236.044113000000010
349.675689999999970 236.743239999999990
238.000000000000000 180.378784000000000
235.102936000000000 125.102943000000000
f: 348 tv: 1 nM: 9
341.075740000000000 243.818180000000010
350.181820000000020 253.272719999999990
360.731479999999980 264.527769999999980
373.411290000000010 278.088709999999990
359.897060000000010 235.102939999999990
408.413790000000010 233.879300000000000
430.649990000000000 233.116670000000000
336.743260000000020 181.000000000000000
339.743260000000020 124.000000000000000
f: 349 tv: 0 nM: 9
231.303023999999990 241.196976000000010
219.217957000000010 250.076920000000000
205.408156999999990 259.928558000000010
188.660721000000000 271.500000000000000
266.897064000000000 234.897064000000000
321.308837999999980 236.044113000000010
349.500000000000000 236.725006000000010
238.031250000000000 180.437500000000000
235.102936000000000 125.102943000000000
f: 349 tv: 1 nM: 9
341.075740000000000 243.818180000000010
350.181820000000020 253.272719999999990
360.602050000000020 264.306120000000020
373.531740000000010 278.174590000000020
359.897060000000010 235.102939999999990
408.500000000000000 233.740739999999990
430.649990000000000 233.116670000000000
336.805540000000010 181.000000000000000
339.846160000000000 124.089740000000010
f: 350 tv: 0 nM: 9
231.428574000000000 240.964279000000000
219.193175999999990 249.761368000000000
205.308516999999990 259.893616000000010
188.660721000000000 271.500000000000000
266.897064000000000 234.897064000000000
321.437500000000000 236.031250000000000
349.675689999999970 236.743239999999990
238.092102000000010 180.092102000000010
235.000000000000000 125.194443000000010
f: 350 tv: 1 nM: 9
341.075740000000000 243.818180000000010
350.181820000000020 253.272719999999990
360.641300000000000 264.315220000000010
373.459020000000010 278.090149999999990
359.805540000000010 235.000000000000000
408.413790000000010 233.879300000000000
430.781250000000000 233.062500000000000
336.805540000000010 181.000000000000000
339.743260000000020 124.000000000000000
f: 351 tv: 0 nM: 9
231.428574000000000 240.964279000000000
219.285721000000000 250.142853000000000
205.408156999999990 259.928558000000010
188.660721000000000 271.500000000000000
267.000000000000000 235.000000000000000
321.500000000000000 236.000000000000000
349.757140999999990 236.628570999999990
238.000000000000000 180.000000000000000
235.102936000000000 125.102943000000000
f: 351 tv: 1 nM: 9
341.075740000000000 243.818180000000010
350.181820000000020 253.272719999999990
360.500000000000000 264.500000000000000
373.453129999999990 278.000000000000000
359.897060000000010 234.897060000000010
408.500000000000000 233.740739999999990
431.000000000000000 233.000000000000000
336.805540000000010 181.000000000000000
339.743260000000020 124.000000000000000
f: 352 tv: 0 nM: 9
231.500000000000000 241.000000000000000
219.166672000000010 249.619048999999990
205.500000000000000 259.901947000000010
188.660721000000000 271.500000000000000
267.102936000000000 234.897064000000000
321.500000000000000 236.000000000000000
349.675689999999970 236.743239999999990
238.112900000000000 180.290329000000010
235.102936000000000 125.102943000000000
f: 352 tv: 1 nM: 9
341.197360000000000 243.671050000000010
350.181820000000020 253.272719999999990
360.826930000000000 264.692320000000000
373.500000000000000 278.000000000000000
359.897060000000010 235.102939999999990
408.500000000000000 233.740739999999990
430.649990000000000 233.116670000000000
336.805540000000010 181.000000000000000
339.743260000000020 124.000000000000000
f: 353 tv: 0 nM: 9
231.482147000000000 241.089279000000000
219.193175999999990 249.761368000000000
205.265305000000010 260.030609000000030
188.660721000000000 271.500000000000000
267.102936000000000 234.897064000000000
321.500000000000000 236.000000000000000
349.500000000000000 236.725006000000010
238.000000000000000 180.500000000000000
235.102936000000000 125.102943000000000
f: 353 tv: 1 nM: 9
340.971439999999970 243.728579999999990
350.181820000000020 253.272719999999990
360.750000000000000 264.549989999999980
373.484379999999990 278.171879999999990
359.897060000000010 235.102939999999990
408.500000000000000 233.740739999999990
430.649990000000000 233.116670000000000
336.805540000000010 181.000000000000000
339.743260000000020 124.000000000000000
f: 354 tv: 0 nM: 9
231.428574000000000 240.964279000000000
219.270264000000000 249.554047000000000
205.408156999999990 259.928558000000010
188.660721000000000 271.500000000000000
266.897064000000000 234.897064000000000
321.500000000000000 236.000000000000000
349.659088000000000 236.659088000000000
238.000000000000000 180.378784000000000
235.102936000000000 125.102943000000000
f: 354 tv: 1 nM: 9
341.193539999999980 243.758060000000000
350.181820000000020 253.272719999999990
360.709990000000000 264.690000000000000
373.500000000000000 278.000000000000000
359.897060000000010 235.102939999999990
408.500000000000000 233.740739999999990
430.649990000000000 233.116670000000000
336.805540000000010 181.000000000000000
339.846160000000000 124.089740000000010
f: 355 tv: 0 nM: 9
231.500000000000000 241.000000000000000
219.217957000000010 249.435898000000010
205.308516999999990 259.914886000000020
188.666672000000010 271.552642999999990
266.897064000000000 234.897064000000000
321.500000000000000 236.000000000000000
349.554351999999990 236.597824000000000
238.000000000000000 180.194443000000010
235.000000000000000 125.194443000000010
f: 355 tv: 1 nM: 9
341.075740000000000 243.818180000000010
350.181820000000020 253.272719999999990
360.771729999999990 264.402159999999980
373.500000000000000 278.000000000000000
359.805540000000010 235.000000000000000
408.500000000000000 233.740739999999990
430.750000000000000 233.000000000000000
337.092100000000020 180.907900000000010
339.743260000000020 124.000000000000000
f: 356 tv: 0 nM: 9
231.428574000000000 240.964279000000000
219.212493999999990 249.737503000000000
205.285721000000000 260.142853000000000
188.660721000000000 271.500000000000000
267.000000000000000 234.805556999999990
321.500000000000000 236.000000000000000
349.782042999999990 236.666672000000010
238.000000000000000 180.378784000000000
235.102936000000000 125.102943000000000
f: 356 tv: 1 nM: 9
341.075740000000000 243.818180000000010
350.181820000000020 253.272719999999990
360.687500000000000 264.500000000000000
373.453129999999990 278.000000000000000
359.805540000000010 235.000000000000000
408.413790000000010 233.879300000000000
430.750000000000000 233.000000000000000
337.092100000000020 180.907900000000010
339.743260000000020 124.000000000000000
f: 357 tv: 0 nM: 9
231.428574000000000 240.964279000000000
219.212493999999990 249.737503000000000
205.260864000000000 259.891296000000010
188.666672000000010 271.552642999999990
267.100006000000010 234.828567999999990
321.194458000000000 236.000000000000000
349.757140999999990 236.628570999999990
238.000000000000000 180.378784000000000
235.000000000000000 125.194443000000010
f: 357 tv: 1 nM: 9
340.971439999999970 243.728579999999990
350.181820000000020 253.272719999999990
360.666659999999980 264.500000000000000
373.500000000000000 278.000000000000000
359.897060000000010 235.102939999999990
408.413790000000010 233.879300000000000
430.649990000000000 233.116670000000000
337.092100000000020 180.907900000000010
339.743260000000020 124.000000000000000
f: 358 tv: 0 nM: 9
231.363632000000000 241.318175999999990
219.212493999999990 249.737503000000000
205.217957000000010 260.076934999999990
188.666672000000010 271.552642999999990
267.000000000000000 235.000000000000000
321.308837999999980 236.044113000000010
349.675689999999970 236.743239999999990
237.968750000000000 180.437500000000000
235.000000000000000 125.194443000000010
f: 358 tv: 1 nM: 9
341.075740000000000 243.818180000000010
350.250000000000000 253.336960000000000
360.730770000000010 264.673070000000000
373.569239999999980 278.084630000000000
359.897060000000010 235.102939999999990
408.500000000000000 233.740739999999990
430.750000000000000 233.000000000000000
336.805540000000010 181.000000000000000
339.743260000000020 124.000000000000000
f: 359 tv: 0 nM: 9
231.363632000000000 241.318175999999990
219.270264000000000 249.554047000000000
205.238098000000010 259.880950999999980
188.660721000000000 271.500000000000000
267.135132000000000 234.689193999999990
321.500000000000000 236.000000000000000
349.618407999999990 236.723679000000000
238.000000000000000 180.500000000000000
235.000000000000000 125.194443000000010
f: 359 tv: 1 nM: 9
341.171420000000010 243.871430000000000
350.181820000000020 253.272719999999990
360.445650000000000 264.402159999999980
373.500000000000000 278.000000000000000
359.897060000000010 235.102939999999990
408.500000000000000 233.740739999999990
430.649990000000000 233.116670000000000
337.000000000000000 180.805560000000010
339.743260000000020 124.000000000000000
f: 360 tv: 0 nM: 9
231.363632000000000 241.318175999999990
219.250000000000000 249.750000000000000
205.212493999999990 260.012512000000020
188.660721000000000 271.500000000000000
267.000000000000000 235.000000000000000
321.500000000000000 236.000000000000000
349.500000000000000 236.725006000000010
238.000000000000000 180.500000000000000
235.000000000000000 125.194443000000010
f: 360 tv: 1 nM: 9
341.102939999999990 243.750000000000000
350.181820000000020 253.272719999999990
360.500000000000000 264.686280000000010
373.500000000000000 278.000000000000000
359.883330000000000 234.949999999999990
408.500000000000000 234.000000000000000
430.649990000000000 233.116670000000000
336.805540000000010 181.000000000000000
339.907899999999980 124.092100000000000
f: 361 tv: 0 nM: 9
231.435486000000000 241.225799999999990
219.270264000000000 249.554047000000000
205.146346999999990 259.987793000000010
188.660721000000000 271.500000000000000
266.897064000000000 234.897064000000000
321.500000000000000 236.000000000000000
349.565795999999980 236.618423000000010
238.000000000000000 180.378784000000000
235.000000000000000 125.194443000000010
f: 361 tv: 1 nM: 9
341.075740000000000 243.818180000000010
350.181820000000020 253.272719999999990
360.500000000000000 264.686280000000010
373.500000000000000 278.000000000000000
359.897060000000010 235.102939999999990
408.500000000000000 233.740739999999990
430.750000000000000 233.000000000000000
336.743260000000020 181.000000000000000
339.846160000000000 124.089740000000010
f: 362 tv: 0 nM: 9
231.428574000000000 240.964279000000000
219.250000000000000 249.750000000000000
205.488891999999990 259.766662999999990
188.660721000000000 271.500000000000000
267.000000000000000 235.000000000000000
321.500000000000000 236.000000000000000
349.618407999999990 236.723679000000000
238.112900000000000 180.290329000000010
235.000000000000000 125.194443000000010
f: 362 tv: 1 nM: 9
341.310819999999980 243.783780000000010
350.181820000000020 253.272719999999990
360.638890000000000 264.583340000000020
373.500000000000000 278.000000000000000
359.805540000000010 235.000000000000000
408.586209999999990 233.879300000000000
430.649990000000000 233.116670000000000
336.805540000000010 181.000000000000000
340.138890000000000 123.805560000000000
f: 363 tv: 0 nM: 9
231.435486000000000 241.225799999999990
219.170730999999990 249.548781999999990
205.408156999999990 259.928558000000010
188.660721000000000 271.500000000000000
266.897064000000000 234.897064000000000
321.500000000000000 236.000000000000000
349.694458000000000 236.611115000000010
238.000000000000000 180.000000000000000
235.000000000000000 125.194443000000010
f: 363 tv: 1 nM: 9
341.361110000000000 243.472230000000000
350.181820000000020 253.272719999999990
360.638890000000000 264.583340000000020
373.500000000000000 278.000000000000000
359.805540000000010 235.000000000000000
408.500000000000000 234.000000000000000
430.649990000000000 233.116670000000000
336.805540000000010 181.000000000000000
339.846160000000000 124.089740000000010
f: 364 tv: 0 nM: 9
231.363632000000000 241.318175999999990
219.193175999999990 249.761368000000000
205.351058999999990 259.744689999999990
188.660721000000000 271.500000000000000
266.897064000000000 234.897064000000000
321.500000000000000 236.000000000000000
349.500000000000000 236.725006000000010
238.000000000000000 180.256760000000010
235.000000000000000 125.194443000000010
f: 364 tv: 1 nM: 9
341.193539999999980 243.758060000000000
350.181820000000020 253.272719999999990
360.500000000000000 264.686280000000010
373.430760000000020 278.084630000000000
360.000000000000000 235.000000000000000
408.586209999999990 233.879300000000000
430.649990000000000 233.116670000000000
336.897060000000010 180.897060000000010
340.000000000000000 124.000000000000000
f: 365 tv: 0 nM: 9
231.413788000000010 241.051727000000000
219.242859000000010 249.685714999999990
205.133331000000000 259.744445999999980
188.660721000000000 271.500000000000000
267.000000000000000 235.000000000000000
321.500000000000000 236.000000000000000
349.500000000000000 236.696976000000010
237.958327999999990 180.569443000000010
235.000000000000000 125.194443000000010
f: 365 tv: 1 nM: 9
341.327580000000010 243.793110000000010
350.181820000000020 253.272719999999990
360.692320000000000 264.673070000000000
373.500000000000000 278.000000000000000
359.897060000000010 234.897060000000010
408.500000000000000 234.000000000000000
430.586209999999990 233.120700000000000
336.772740000000000 180.787870000000000
339.939030000000000 124.000000000000000
f: 366 tv: 0 nM: 9
231.303023999999990 241.196976000000010
219.217957000000010 249.435898000000010
205.184784000000010 259.750000000000000
188.660721000000000 271.500000000000000
267.116669000000000 234.949997000000000
321.500000000000000 236.000000000000000
349.555542000000000 236.361115000000010
238.109375000000000 180.359375000000000
235.000000000000000 125.194443000000010
f: 366 tv: 1 nM: 9
341.193539999999980 243.758060000000000
350.181820000000020 253.272719999999990
360.790010000000000 264.630000000000000
373.459020000000010 278.090149999999990
359.805540000000010 235.000000000000000
408.413790000000010 233.879300000000000
430.586209999999990 233.120700000000000
336.805540000000010 181.000000000000000
339.743260000000020 124.000000000000000
f: 367 tv: 0 nM: 9
231.435486000000000 241.225799999999990
219.242859000000010 249.685714999999990
205.244446000000010 259.766662999999990
188.660721000000000 271.500000000000000
267.102936000000000 235.102936000000000
321.500000000000000 236.000000000000000
349.675689999999970 236.500000000000000
238.000000000000000 180.194443000000010
235.000000000000000 125.194443000000010
f: 367 tv: 1 nM: 9
341.554050000000020 243.729739999999990
350.149990000000000 253.375000000000000
360.598050000000000 264.470579999999980
373.459020000000010 278.090149999999990
359.805540000000010 235.000000000000000
408.586209999999990 233.879300000000000
430.649990000000000 232.883330000000000
337.000000000000000 181.000000000000000
339.743260000000020 124.000000000000000
f: 368 tv: 0 nM: 9
231.459456999999990 241.229736000000000
219.189193999999990 249.932434000000000
205.244446000000010 259.766662999999990
188.660721000000000 271.500000000000000
267.218750000000000 235.062500000000000
321.500000000000000 236.000000000000000
349.864868000000000 236.689193999999990
237.972976999999990 180.256760000000010
235.000000000000000 125.194443000000010
f: 368 tv: 1 nM: 9
341.171420000000010 243.871430000000000
350.181820000000020 253.272719999999990
360.692320000000000 264.673070000000000
373.569239999999980 278.084630000000000
359.805540000000010 235.000000000000000
408.413790000000010 233.879300000000000
430.685180000000000 233.000000000000000
336.805540000000010 181.000000000000000
340.000000000000000 124.000000000000000
f: 369 tv: 0 nM: 9
231.435486000000000 241.225799999999990
219.217957000000010 249.435898000000010
205.290695000000000 259.883728000000020
188.660721000000000 271.500000000000000
267.116669000000000 234.949997000000000
321.500000000000000 236.000000000000000
349.500000000000000 236.725006000000010
238.000000000000000 180.378784000000000
235.000000000000000 125.194443000000010
f: 369 tv: 1 nM: 9
341.075740000000000 243.818180000000010
350.375000000000000 253.250000000000000
360.570010000000020 264.549989999999980
373.569239999999980 278.084630000000000
359.805540000000010 235.000000000000000
408.500000000000000 234.000000000000000
430.750000000000000 233.000000000000000
336.805540000000010 181.000000000000000
339.846160000000000 124.089740000000010
f: 370 tv: 0 nM: 9
231.324326000000010 241.175673999999990
219.217957000000010 249.435898000000010
205.423920000000010 259.989135999999970
188.660721000000000 271.500000000000000
267.116669000000000 234.949997000000000
321.437500000000000 236.000000000000000
349.607147000000000 236.773804000000010
238.000000000000000 180.378784000000000
235.102936000000000 125.102943000000000
f: 370 tv: 1 nM: 9
341.075740000000000 243.818180000000010
350.181820000000020 253.272719999999990
360.842589999999970 264.675929999999990
373.500000000000000 278.000000000000000
359.805540000000010 235.000000000000000
408.500000000000000 234.000000000000000
430.750000000000000 233.000000000000000
336.907899999999980 181.092099999999990
339.939030000000000 124.000000000000000
f: 371 tv: 0 nM: 9
231.242859000000010 241.285721000000000
219.242859000000010 249.685714999999990
205.488098000000010 259.940491000000010
188.660721000000000 271.500000000000000
267.000000000000000 235.000000000000000
321.500000000000000 236.000000000000000
349.757140999999990 236.628570999999990
238.000000000000000 180.194443000000010
235.000000000000000 125.194443000000010
f: 371 tv: 1 nM: 9
341.171420000000010 243.871430000000000
350.181820000000020 253.272719999999990
360.768520000000020 264.601839999999980
373.500000000000000 278.000000000000000
359.805540000000010 235.000000000000000
408.500000000000000 234.000000000000000
430.897060000000010 233.102939999999990
336.907899999999980 181.092099999999990
339.743260000000020 124.000000000000000
f: 372 tv: 0 nM: 9
231.442856000000010 241.457137999999990
219.242859000000010 249.828567999999990
205.308516999999990 259.893616000000010
188.666672000000010 271.552642999999990
267.151520000000000 234.712128000000010
321.424255000000020 236.075760000000000
349.573516999999980 236.602936000000000
238.000000000000000 180.194443000000010
235.000000000000000 125.194443000000010
f: 372 tv: 1 nM: 9
341.685729999999980 243.757139999999990
349.975010000000000 253.425000000000010
360.709990000000000 264.709990000000000
373.388890000000000 278.174590000000020
359.805540000000010 235.000000000000000
408.413790000000010 233.879300000000000
430.750000000000000 233.000000000000000
336.907899999999980 181.092099999999990
339.907899999999980 124.092100000000000
f: 373 tv: 0 nM: 9
231.500000000000000 241.000000000000000
219.166672000000010 249.619048999999990
205.554351999999990 260.184783999999980
188.666672000000010 271.552642999999990
267.089751999999980 234.743591000000010
321.500000000000000 236.000000000000000
349.694458000000000 236.611115000000010
237.918915000000000 180.500000000000000
235.000000000000000 125.194443000000010
f: 373 tv: 1 nM: 9
341.392850000000010 243.785720000000000
350.059509999999990 253.321429999999990
361.038450000000010 264.480770000000010
373.459020000000010 278.090149999999990
359.805540000000010 235.000000000000000
408.586209999999990 233.879300000000000
430.716680000000000 232.716659999999990
336.907899999999980 181.092099999999990
339.907899999999980 124.092100000000000
f: 374 tv: 0 nM: 9
231.363632000000000 241.318175999999990
219.189193999999990 249.932434000000000
205.408156999999990 259.928558000000010
188.660721000000000 271.500000000000000
267.242859000000010 234.628570999999990
321.500000000000000 236.000000000000000
349.381592000000010 236.723679000000000
237.955886999999990 180.308822999999990
235.000000000000000 125.194443000000010
f: 374 tv: 1 nM: 9
341.729739999999990 243.554049999999990
350.226200000000010 253.369049999999990
360.935180000000000 264.472230000000020
373.531740000000010 278.174590000000020
359.805540000000010 235.000000000000000
408.500000000000000 233.740739999999990
430.649990000000000 233.116670000000000
336.907899999999980 181.092099999999990
339.743260000000020 124.000000000000000
f: 375 tv: 0 nM: 9
231.283340000000010 240.949997000000000
219.170730999999990 249.548781999999990
205.408156999999990 259.928558000000010
188.660721000000000 271.500000000000000
267.100006000000010 234.828567999999990
321.500000000000000 236.000000000000000
349.440491000000010 236.607147000000000
238.000000000000000 180.500000000000000
235.194443000000010 125.000000000000000
f: 375 tv: 1 nM: 9
341.327580000000010 243.793110000000010
350.181820000000020 253.272719999999990
360.679260000000000 264.518860000000020
373.531740000000010 278.174590000000020
360.000000000000000 235.000000000000000
408.500000000000000 233.500000000000000
430.750000000000000 233.000000000000000
336.743260000000020 181.000000000000000
339.743260000000020 124.000000000000000
f: 376 tv: 0 nM: 9
231.283340000000010 240.949997000000000
219.242859000000010 249.828567999999990
205.551025000000010 260.010193000000020
188.660721000000000 271.500000000000000
267.116669000000000 234.949997000000000
321.500000000000000 236.000000000000000
349.810821999999970 236.797302000000000
238.000000000000000 180.500000000000000
235.000000000000000 125.194443000000010
f: 376 tv: 1 nM: 9
341.483340000000000 243.850010000000000
350.250000000000000 253.336960000000000
360.637270000000000 264.686280000000010
373.531740000000010 278.174590000000020
360.000000000000000 235.000000000000000
408.500000000000000 233.740739999999990
430.750000000000000 233.000000000000000
336.743260000000020 181.000000000000000
339.743260000000020 124.000000000000000
f: 377 tv: 0 nM: 9
231.212128000000010 241.136368000000000
219.270264000000000 249.554047000000000
205.554351999999990 260.184783999999980
188.660721000000000 271.500000000000000
267.089751999999980 234.564101999999990
321.500000000000000 236.000000000000000
349.864868000000000 236.554047000000000
237.897064000000000 180.102936000000000
235.000000000000000 125.194443000000010
f: 377 tv: 1 nM: 9
341.287870000000000 243.818180000000010
350.250000000000000 253.336960000000000
360.625000000000000 264.645840000000020
373.531740000000010 278.174590000000020
359.805540000000010 235.000000000000000
408.500000000000000 234.000000000000000
430.750000000000000 233.000000000000000
336.907899999999980 181.092099999999990
339.907899999999980 124.092100000000000
f: 378 tv: 0 nM: 9
231.338715000000010 241.161284999999990
219.238098000000010 249.880951000000010
205.457443000000010 259.978728999999990
188.660721000000000 271.500000000000000
267.000000000000000 234.635132000000000
321.308837999999980 236.044113000000010
349.500000000000000 236.725006000000010
238.000000000000000 180.437500000000000
235.000000000000000 125.194443000000010
f: 378 tv: 1 nM: 9
341.435909999999980 243.782039999999990
350.181820000000020 253.272719999999990
360.692320000000000 264.673070000000000
373.569239999999980 278.084630000000000
359.805540000000010 235.000000000000000
408.500000000000000 233.740739999999990
430.750000000000000 233.000000000000000
336.743260000000020 181.000000000000000
339.907899999999980 124.092100000000000
f: 379 tv: 0 nM: 9
231.385712000000010 241.085709000000010
219.193175999999990 249.761368000000000
205.408156999999990 259.928558000000010
188.660721000000000 271.500000000000000
267.000000000000000 234.500000000000000
321.500000000000000 236.000000000000000
349.324310000000030 236.743239999999990
238.000000000000000 180.194443000000010
234.907897999999990 124.907898000000000
f: 379 tv: 1 nM: 9
341.554050000000020 243.729739999999990
350.181820000000020 253.272719999999990
360.647060000000010 264.401950000000000
373.453129999999990 278.000000000000000
359.805540000000010 235.000000000000000
408.500000000000000 233.740739999999990
430.750000000000000 232.897060000000010
336.743260000000020 181.000000000000000
339.846160000000000 124.089740000000010
f: 380 tv: 0 nM: 9
231.435486000000000 241.225799999999990
219.212493999999990 249.737503000000000
205.220932000000000 260.116271999999980
188.660721000000000 271.500000000000000
267.000000000000000 234.805556999999990
321.500000000000000 236.000000000000000
349.444458000000000 236.611115000000010
238.000000000000000 180.500000000000000
235.000000000000000 125.194443000000010
f: 380 tv: 1 nM: 9
341.171420000000010 243.871430000000000
350.181820000000020 253.272719999999990
360.676480000000030 264.549010000000010
373.531740000000010 278.174590000000020
359.805540000000010 235.000000000000000
408.413790000000010 233.879300000000000
430.950010000000020 232.883330000000000
336.743260000000020 181.000000000000000
339.846160000000000 123.910259999999990
f: 381 tv: 0 nM: 9
231.435486000000000 241.225799999999990
219.212493999999990 249.737503000000000
205.554351999999990 260.184783999999980
188.660721000000000 271.500000000000000
267.089751999999980 234.435898000000010
321.500000000000000 236.000000000000000
349.675689999999970 236.743239999999990
238.000000000000000 180.500000000000000
235.000000000000000 125.194443000000010
f: 381 tv: 1 nM: 9
341.194459999999990 243.805560000000010
350.181820000000020 253.272719999999990
360.676480000000030 264.549010000000010
373.500000000000000 278.000000000000000
359.805540000000010 235.000000000000000
408.413790000000010 233.879300000000000
430.950010000000020 232.883330000000000
337.092100000000020 180.907900000000010
340.000000000000000 124.000000000000000
f: 382 tv: 0 nM: 9
231.428574000000000 240.964279000000000
219.238098000000010 249.880951000000010
205.488891999999990 260.011107999999980
188.750000000000000 271.453705000000010
266.897064000000000 234.897064000000000
321.500000000000000 236.000000000000000
349.675689999999970 236.743239999999990
238.000000000000000 180.500000000000000
235.000000000000000 125.194443000000010
f: 382 tv: 1 nM: 9
341.435909999999980 243.782039999999990
350.250000000000000 253.336960000000000
360.755310000000010 264.510650000000000
373.569239999999980 278.084630000000000
359.897060000000010 234.897060000000010
408.500000000000000 233.740739999999990
430.500000000000000 233.000000000000000
336.743260000000020 181.000000000000000
339.907899999999980 124.092100000000000
f: 383 tv: 0 nM: 9
231.435486000000000 241.225799999999990
219.217957000000010 250.076920000000000
205.392853000000000 260.107147000000000
188.660721000000000 271.500000000000000
266.897064000000000 234.897064000000000
321.437500000000000 236.031250000000000
349.602570000000010 236.615387000000000
238.000000000000000 180.500000000000000
235.000000000000000 125.000000000000000
f: 383 tv: 1 nM: 9
341.075740000000000 243.818180000000010
350.273799999999990 253.321429999999990
360.766660000000000 264.333340000000020
373.531740000000010 278.174590000000020
359.805540000000010 235.000000000000000
408.586209999999990 233.879300000000000
430.500000000000000 233.000000000000000
336.743260000000020 181.000000000000000
339.704560000000010 123.863630000000000
f: 384 tv: 0 nM: 9
231.500000000000000 241.000000000000000
219.217957000000010 250.076920000000000
205.133331000000000 259.744445999999980
188.660721000000000 271.500000000000000
267.038452000000010 234.615387000000000
321.500000000000000 236.000000000000000
349.675689999999970 236.743239999999990
238.000000000000000 180.500000000000000
235.000000000000000 125.000000000000000
f: 384 tv: 1 nM: 9
341.075740000000000 243.818180000000010
350.181820000000020 253.272719999999990
360.890019999999990 264.549989999999980
373.531740000000010 278.174590000000020
359.805540000000010 235.000000000000000
408.413790000000010 233.879300000000000
430.500000000000000 233.000000000000000
336.743260000000020 181.000000000000000
339.674989999999980 123.675000000000000
f: 385 tv: 0 nM: 9
231.435486000000000 241.225799999999990
219.189193999999990 249.932434000000000
205.408156999999990 259.928558000000010
188.660721000000000 271.500000000000000
267.038452000000010 234.615387000000000
321.308837999999980 236.044113000000010
349.675689999999970 236.743239999999990
238.000000000000000 180.194443000000010
235.000000000000000 125.194443000000010
f: 385 tv: 1 nM: 9
341.171420000000010 243.871430000000000
350.250000000000000 253.336960000000000
360.865389999999990 264.673070000000000
373.531740000000010 278.174590000000020
359.805540000000010 235.000000000000000
408.413790000000010 233.879300000000000
430.649990000000000 233.116670000000000
336.743260000000020 181.000000000000000
339.863650000000010 123.704539999999990
f: 386 tv: 0 nM: 9
231.428574000000000 240.964279000000000
219.250000000000000 249.750000000000000
205.149993999999990 260.049987999999980
188.660721000000000 271.500000000000000
267.000000000000000 235.000000000000000
321.500000000000000 236.000000000000000
349.730774000000000 236.615387000000000
238.000000000000000 180.378784000000000
235.000000000000000 125.194443000000010
f: 386 tv: 1 nM: 9
341.348480000000000 243.666670000000010
350.181820000000020 253.272719999999990
360.946810000000030 264.638309999999990
373.531740000000010 278.174590000000020
359.805540000000010 235.000000000000000
408.413790000000010 233.879300000000000
430.750000000000000 233.000000000000000
336.743260000000020 181.000000000000000
339.704560000000010 123.704539999999990
f: 387 tv: 0 nM: 9
231.500000000000000 241.000000000000000
219.193175999999990 249.761368000000000
205.260864000000000 259.891296000000010
188.750000000000000 271.546294999999990
267.102936000000000 234.897064000000000
321.308837999999980 236.044113000000010
349.782042999999990 236.794875999999990
238.000000000000000 180.500000000000000
235.000000000000000 125.000000000000000
f: 387 tv: 1 nM: 9
341.193539999999980 243.758060000000000
350.181820000000020 253.272719999999990
360.584900000000000 264.594330000000010
373.500000000000000 278.000000000000000
359.897060000000010 235.102939999999990
408.500000000000000 233.740739999999990
430.649990000000000 233.116670000000000
336.743260000000020 181.000000000000000
339.743260000000020 124.000000000000000
f: 388 tv: 0 nM: 9
231.442856000000010 241.199997000000000
219.193175999999990 249.761368000000000
205.244446000000010 259.988892000000020
188.666672000000010 271.552642999999990
267.000000000000000 234.805556999999990
321.500000000000000 236.000000000000000
349.675689999999970 236.743239999999990
238.000000000000000 180.500000000000000
235.000000000000000 125.000000000000000
f: 388 tv: 1 nM: 9
341.310819999999980 243.783780000000010
350.181820000000020 253.272719999999990
360.551019999999990 264.785709999999990
373.500000000000000 278.000000000000000
359.805540000000010 235.000000000000000
408.500000000000000 233.740739999999990
430.649990000000000 233.116670000000000
336.743260000000020 181.000000000000000
339.907899999999980 124.092100000000000
f: 389 tv: 0 nM: 9
231.413788000000010 241.051727000000000
219.193175999999990 249.761368000000000
205.238098000000010 259.880950999999980
188.660721000000000 271.500000000000000
267.102936000000000 234.897064000000000
321.308837999999980 236.044113000000010
349.618407999999990 236.750000000000000
238.000000000000000 180.194443000000010
234.805556999999990 125.000000000000000
f: 389 tv: 1 nM: 9
341.171420000000010 243.871430000000000
350.181820000000020 253.272719999999990
360.790010000000000 264.690000000000000
373.459020000000010 278.090149999999990
359.805540000000010 235.000000000000000
408.500000000000000 234.000000000000000
430.781250000000000 233.062500000000000
336.907899999999980 181.092099999999990
339.846160000000000 123.910259999999990
f: 390 tv: 0 nM: 9
231.338715000000010 241.161284999999990
219.217957000000010 250.076920000000000
205.260864000000000 259.891296000000010
188.660721000000000 271.500000000000000
266.899993999999990 234.828567999999990
321.500000000000000 236.000000000000000
349.424255000000020 236.893936000000000
237.961533000000000 180.384613000000000
234.897064000000000 124.897057000000000
f: 390 tv: 1 nM: 9
341.075740000000000 243.818180000000010
350.181820000000020 253.272719999999990
360.890019999999990 264.549989999999980
373.569239999999980 278.084630000000000
359.907899999999980 234.907900000000010
408.500000000000000 234.000000000000000
430.685180000000000 233.000000000000000
337.092100000000020 180.907900000000010
339.907899999999980 124.092100000000000
f: 391 tv: 0 nM: 9
231.363632000000000 241.318175999999990
219.193175999999990 249.761368000000000
205.350006000000010 259.910004000000010
188.660721000000000 271.500000000000000
267.000000000000000 234.924240000000000
321.500000000000000 236.000000000000000
349.324310000000030 236.743239999999990
238.000000000000000 180.194443000000010
235.000000000000000 124.805556999999990
f: 391 tv: 1 nM: 9
341.075740000000000 243.818180000000010
350.181820000000020 253.272719999999990
360.805540000000010 264.620360000000010
373.386349999999990 278.189390000000000
360.000000000000000 235.000000000000000
408.500000000000000 234.000000000000000
430.685180000000000 233.000000000000000
336.907899999999980 181.092099999999990
340.000000000000000 124.000000000000000
f: 392 tv: 0 nM: 9
231.363632000000000 241.318175999999990
219.250000000000000 249.750000000000000
205.408156999999990 259.928558000000010
188.660721000000000 271.500000000000000
266.910248000000020 234.564101999999990
321.500000000000000 236.000000000000000
349.442871000000030 236.742859000000010
238.000000000000000 180.378784000000000
235.000000000000000 124.805556999999990
f: 392 tv: 1 nM: 9
341.565800000000020 243.671050000000010
350.181820000000020 253.272719999999990
360.708340000000020 264.791659999999980
373.531740000000010 278.174590000000020
359.805540000000010 235.000000000000000
408.421879999999990 233.640629999999990
430.685180000000000 233.000000000000000
336.939030000000000 181.000000000000000
339.833340000000020 123.750000000000000
f: 393 tv: 0 nM: 9
231.442856000000010 241.199997000000000
219.242859000000010 249.828567999999990
205.457443000000010 260.042542000000030
188.660721000000000 271.500000000000000
266.910248000000020 234.564101999999990
321.500000000000000 236.000000000000000
349.437500000000000 236.968750000000000
238.000000000000000 180.194443000000010
235.000000000000000 125.194443000000010
f: 393 tv: 1 nM: 9
341.685729999999980 243.757139999999990
350.250000000000000 253.336960000000000
360.576079999999990 264.554350000000000
373.450010000000020 278.183319999999980
360.000000000000000 235.000000000000000
408.413790000000010 233.879300000000000
430.586209999999990 233.120700000000000
336.743260000000020 181.000000000000000
340.038450000000010 123.615390000000000
f: 394 tv: 0 nM: 9
231.442856000000010 241.199997000000000
219.250000000000000 249.750000000000000
205.551025000000010 260.010193000000020
188.660721000000000 271.500000000000000
267.100006000000010 235.028563999999990
321.500000000000000 236.000000000000000
349.444458000000000 236.611115000000010
238.000000000000000 180.500000000000000
235.102936000000000 125.102943000000000
f: 394 tv: 1 nM: 9
341.193539999999980 243.854840000000000
350.181820000000020 253.272719999999990
360.653079999999990 264.704070000000000
373.500000000000000 278.000000000000000
359.907899999999980 234.907900000000010
408.500000000000000 233.740739999999990
430.586209999999990 233.120700000000000
336.743260000000020 181.000000000000000
340.000000000000000 124.000000000000000
f: 395 tv: 0 nM: 9
231.428574000000000 240.964279000000000
219.250000000000000 249.750000000000000
205.177077999999990 259.781250000000000
188.660721000000000 271.500000000000000
267.000000000000000 234.932434000000000
321.500000000000000 236.000000000000000
349.442871000000030 236.742859000000010
237.985717999999990 180.628570999999990
235.000000000000000 125.000000000000000
f: 395 tv: 1 nM: 9
341.075740000000000 243.818180000000010
350.181820000000020 253.272719999999990
360.714290000000010 264.625000000000000
373.531740000000010 278.174590000000020
360.000000000000000 235.000000000000000
408.482149999999990 233.660720000000000
430.781250000000000 233.062500000000000
336.846160000000000 181.089740000000010
340.000000000000000 124.000000000000000
f: 396 tv: 0 nM: 9
231.242859000000010 241.285721000000000
219.250000000000000 249.750000000000000
205.260864000000000 259.891296000000010
188.660721000000000 271.500000000000000
266.897064000000000 234.897064000000000
321.308837999999980 236.044113000000010
349.500000000000000 236.725006000000010
237.958327999999990 180.569443000000010
235.156250000000000 125.218750000000000
f: 396 tv: 1 nM: 9
341.428560000000000 243.728579999999990
350.181820000000020 253.272719999999990
360.638890000000000 264.712949999999980
373.388890000000000 278.174590000000020
359.897060000000010 235.102939999999990
408.586209999999990 233.879300000000000
430.750000000000000 233.000000000000000
336.743260000000020 181.000000000000000
340.000000000000000 123.939030000000000
f: 397 tv: 0 nM: 9
231.283340000000010 240.949997000000000
219.194443000000010 249.861115000000010
205.220932000000000 260.116271999999980
188.660721000000000 271.500000000000000
266.910248000000020 234.564101999999990
321.500000000000000 236.000000000000000
349.565795999999980 236.618423000000010
238.000000000000000 180.194443000000010
234.897064000000000 124.897057000000000
f: 397 tv: 1 nM: 9
341.075740000000000 243.818180000000010
350.181820000000020 253.272719999999990
360.731479999999980 264.509250000000010
373.356049999999980 277.977260000000000
359.897060000000010 235.102939999999990
408.586209999999990 233.879300000000000
430.750000000000000 233.000000000000000
336.743260000000020 181.000000000000000
339.743260000000020 124.000000000000000
f: 398 tv: 0 nM: 9
231.303023999999990 241.196976000000010
219.217957000000010 249.435898000000010
205.489364999999990 260.159576000000020
188.660721000000000 271.500000000000000
267.000000000000000 235.000000000000000
321.500000000000000 236.000000000000000
349.607147000000000 236.654754999999990
238.031250000000000 180.437500000000000
235.156250000000000 125.218750000000000
f: 398 tv: 1 nM: 9
341.075740000000000 243.818180000000010
350.181820000000020 253.272719999999990
360.790010000000000 264.630000000000000
373.500000000000000 278.164179999999990
359.897060000000010 235.102939999999990
408.500000000000000 233.740739999999990
430.586209999999990 232.879300000000000
336.743260000000020 181.000000000000000
339.846160000000000 123.910259999999990
f: 399 tv: 0 nM: 9
231.363632000000000 241.318175999999990
219.193175999999990 249.761368000000000
205.357147000000000 259.928558000000010
188.660721000000000 271.500000000000000
266.897064000000000 234.897064000000000
321.308837999999980 236.044113000000010
349.545440999999980 236.545456000000000
238.000000000000000 180.378784000000000
235.092102000000010 124.907898000000000
f: 399 tv: 1 nM: 9
341.075740000000000 243.818180000000010
350.181820000000020 253.272719999999990
360.754730000000000 264.594330000000010
373.430760000000020 278.084630000000000
359.805540000000010 235.000000000000000
408.413790000000010 233.879300000000000
430.500000000000000 233.000000000000000
336.743260000000020 181.000000000000000
340.071440000000000 123.371430000000000
f: 400 tv: 0 nM: 9
231.363632000000000 241.318175999999990
219.270264000000000 249.554047000000000
205.306824000000010 259.806824000000010
188.660721000000000 271.500000000000000
266.897064000000000 234.897064000000000
321.308837999999980 236.044113000000010
349.565795999999980 236.618423000000010
238.000000000000000 180.500000000000000
235.102936000000000 125.102943000000000
f: 400 tv: 1 nM: 9
341.075740000000000 243.818180000000010
350.181820000000020 253.272719999999990
360.916659999999980 264.583340000000020
373.430760000000020 278.084630000000000
359.805540000000010 235.000000000000000
408.413790000000010 233.879300000000000
430.649990000000000 233.116670000000000
336.939030000000000 181.000000000000000
339.897060000000010 123.897060000000000
f: 401 tv: 0 nM: 9
231.442856000000010 241.199997000000000
219.189193999999990 249.932434000000000
205.263884999999990 259.763885000000020
188.660721000000000 271.500000000000000
266.897064000000000 234.897064000000000
321.500000000000000 236.000000000000000
349.367644999999980 236.514709000000010
238.000000000000000 180.500000000000000
235.000000000000000 124.805556999999990
f: 401 tv: 1 nM: 9
341.287870000000000 243.818180000000010
350.181820000000020 253.272719999999990
360.663639999999990 264.636349999999990
373.459020000000010 278.090149999999990
359.805540000000010 235.000000000000000
408.500000000000000 233.740739999999990
430.750000000000000 233.000000000000000
336.615389999999990 181.038469999999990
339.846160000000000 123.910259999999990
f: 402 tv: 0 nM: 9
231.363632000000000 241.318175999999990
219.217957000000010 250.076920000000000
205.260864000000000 259.891296000000010
188.660721000000000 271.500000000000000
267.000000000000000 235.000000000000000
321.500000000000000 236.000000000000000
349.585724000000030 236.485717999999990
238.031250000000000 180.437500000000000
235.000000000000000 125.000000000000000
f: 402 tv: 1 nM: 9
341.440490000000010 243.607149999999990
350.181820000000020 253.272719999999990
360.692320000000000 264.673070000000000
373.531740000000010 278.174590000000020
359.805540000000010 235.000000000000000
408.500000000000000 233.740739999999990
430.750000000000000 233.000000000000000
336.743260000000020 181.000000000000000
339.846160000000000 123.910259999999990
f: 403 tv: 0 nM: 9
231.375000000000000 240.843750000000000
219.166672000000010 249.619048999999990
205.260864000000000 259.891296000000010
188.660721000000000 271.500000000000000
267.000000000000000 235.000000000000000
321.437500000000000 236.000000000000000
349.500000000000000 236.722229000000000
238.000000000000000 180.500000000000000
234.907897999999990 124.907898000000000
f: 403 tv: 1 nM: 9
341.197360000000000 243.671050000000010
350.181820000000020 253.272719999999990
360.584900000000000 264.632079999999970
373.531740000000010 278.174590000000020
359.805540000000010 235.000000000000000
408.500000000000000 233.740739999999990
430.649990000000000 232.883330000000000
336.743260000000020 181.000000000000000
339.846160000000000 123.910259999999990
f: 404 tv: 0 nM: 9
231.424240000000000 241.045456000000000
219.189193999999990 249.932434000000000
205.260864000000000 259.891296000000010
188.660721000000000 271.500000000000000
267.000000000000000 234.805556999999990
321.500000000000000 236.000000000000000
349.730774000000000 236.615387000000000
237.968750000000000 180.562500000000000
235.000000000000000 124.805556999999990
f: 404 tv: 1 nM: 9
341.197360000000000 243.671050000000010
350.181820000000020 253.272719999999990
360.785709999999990 264.346920000000010
373.531740000000010 278.174590000000020
359.805540000000010 235.000000000000000
408.500000000000000 233.740739999999990
430.750000000000000 233.000000000000000
336.743260000000020 181.000000000000000
339.719510000000010 123.951220000000010
f: 405 tv: 0 nM: 9
231.435486000000000 241.225799999999990
219.250000000000000 249.750000000000000
205.542556999999990 260.127655000000000
188.666672000000010 271.447357000000010
266.897064000000000 234.897064000000000
321.308837999999980 236.044113000000010
349.781250000000000 236.843750000000000
238.000000000000000 180.500000000000000
235.102936000000000 125.102943000000000
f: 405 tv: 1 nM: 9
341.328950000000020 243.802629999999990
350.181820000000020 253.272719999999990
360.768520000000020 264.712949999999980
373.459020000000010 278.090149999999990
360.000000000000000 235.000000000000000
408.413790000000010 233.879300000000000
430.750000000000000 233.000000000000000
336.907899999999980 181.092099999999990
339.743260000000020 124.000000000000000
f: 406 tv: 0 nM: 9
231.242859000000010 241.285721000000000
219.270264000000000 249.554047000000000
205.542556999999990 260.127655000000000
188.660721000000000 271.500000000000000
266.897064000000000 234.897064000000000
321.500000000000000 236.000000000000000
349.565795999999980 236.618423000000010
238.000000000000000 180.500000000000000
235.138884999999990 125.194443000000010
f: 406 tv: 1 nM: 9
341.075740000000000 243.818180000000010
350.181820000000020 253.272719999999990
360.972230000000020 264.620360000000010
373.411290000000010 278.088709999999990
360.000000000000000 235.000000000000000
408.500000000000000 233.740739999999990
430.750000000000000 233.000000000000000
336.743260000000020 181.000000000000000
339.846160000000000 124.089740000000010
f: 407 tv: 0 nM: 9
231.428574000000000 240.964279000000000
219.250000000000000 249.750000000000000
205.383727999999990 260.046509000000010
188.666672000000010 271.447357000000010
267.000000000000000 234.500000000000000
321.308837999999980 236.044113000000010
349.569458000000000 236.625000000000000
237.968750000000000 180.562500000000000
235.156250000000000 125.218750000000000
f: 407 tv: 1 nM: 9
341.102939999999990 243.750000000000000
350.181820000000020 253.272719999999990
360.805540000000010 264.583340000000020
373.484379999999990 278.171879999999990
360.000000000000000 235.000000000000000
408.500000000000000 233.740739999999990
430.750000000000000 233.000000000000000
337.000000000000000 180.805560000000010
339.907899999999980 124.092100000000000
f: 408 tv: 0 nM: 9
231.283340000000010 240.949997000000000
219.250000000000000 249.750000000000000
205.308516999999990 259.914886000000020
188.666672000000010 271.447357000000010
266.899993999999990 234.828567999999990
321.308837999999980 236.044113000000010
349.442871000000030 236.742859000000010
238.000000000000000 180.500000000000000
235.044113000000010 125.308823000000000
f: 408 tv: 1 nM: 9
341.565800000000020 243.671050000000010
350.181820000000020 253.272719999999990
360.839290000000010 264.517850000000010
373.386349999999990 278.143950000000020
359.897060000000010 234.897060000000010
408.586209999999990 233.879300000000000
430.750000000000000 233.000000000000000
337.000000000000000 180.805560000000010
339.846160000000000 124.089740000000010
f: 409 tv: 0 nM: 9
231.338715000000010 241.161284999999990
219.250000000000000 249.750000000000000
205.306824000000010 260.011352999999990
188.660721000000000 271.500000000000000
267.135132000000000 234.689193999999990
321.500000000000000 236.000000000000000
349.500000000000000 236.764709000000010
238.000000000000000 180.194443000000010
235.044113000000010 125.308823000000000
f: 409 tv: 1 nM: 9
341.075740000000000 243.818180000000010
350.250000000000000 253.336960000000000
360.839290000000010 264.517850000000010
373.459020000000010 278.090149999999990
359.805540000000010 235.000000000000000
408.500000000000000 233.740739999999990
430.750000000000000 233.000000000000000
337.000000000000000 180.805560000000010
339.907899999999980 124.092100000000000
f: 410 tv: 0 nM: 9
231.428574000000000 240.964279000000000
219.250000000000000 249.750000000000000
205.457443000000010 260.042542000000030
188.660721000000000 271.500000000000000
267.135132000000000 234.689193999999990
321.216216999999970 236.067566000000000
349.442871000000030 236.742859000000010
237.955886999999990 180.691177000000010
235.156250000000000 125.218750000000000
f: 410 tv: 1 nM: 9
341.075740000000000 243.818180000000010
350.181820000000020 253.272719999999990
360.768520000000020 264.601839999999980
373.386349999999990 278.189390000000000
359.805540000000010 235.000000000000000
408.586209999999990 233.879300000000000
430.781250000000000 233.062500000000000
336.615389999999990 180.961530000000010
340.000000000000000 124.000000000000000
f: 411 tv: 0 nM: 9
231.428574000000000 240.964279000000000
219.217957000000010 249.435898000000010
205.238098000000010 259.880950999999980
188.660721000000000 271.500000000000000
267.100006000000010 234.828567999999990
321.308837999999980 236.044113000000010
349.442871000000030 236.742859000000010
238.000000000000000 180.194443000000010
234.897064000000000 125.102943000000000
f: 411 tv: 1 nM: 9
341.102939999999990 243.750000000000000
350.181820000000020 253.272719999999990
360.862730000000000 264.500000000000000
373.569239999999980 278.084630000000000
359.805540000000010 235.000000000000000
408.500000000000000 233.740739999999990
430.750000000000000 233.000000000000000
336.846160000000000 180.910259999999990
339.846160000000000 123.910259999999990
f: 412 tv: 0 nM: 9
231.363632000000000 241.318175999999990
219.270264000000000 249.554047000000000
205.193175999999990 259.761352999999990
188.660721000000000 271.500000000000000
266.897064000000000 234.897064000000000
321.500000000000000 236.000000000000000
349.675689999999970 236.743239999999990
238.000000000000000 180.194443000000010
235.000000000000000 125.000000000000000
f: 412 tv: 1 nM: 9
341.171420000000010 243.871430000000000
350.181820000000020 253.272719999999990
360.750000000000000 264.416659999999980
373.294130000000000 278.102939999999990
359.805540000000010 235.000000000000000
408.500000000000000 233.740739999999990
430.649990000000000 233.116670000000000
336.743260000000020 181.000000000000000
339.743260000000020 124.000000000000000
f: 413 tv: 0 nM: 9
231.274200000000010 241.032256999999990
219.217957000000010 249.435898000000010
205.238098000000010 259.880950999999980
188.660721000000000 271.500000000000000
267.038452000000010 234.615387000000000
321.437500000000000 236.031250000000000
349.675689999999970 236.743239999999990
238.000000000000000 180.194443000000010
235.000000000000000 125.194443000000010
f: 413 tv: 1 nM: 9
341.075740000000000 243.818180000000010
350.181820000000020 253.272719999999990
360.663790000000010 264.663790000000010
373.459020000000010 278.090149999999990
359.805540000000010 235.000000000000000
408.413790000000010 233.879300000000000
430.649990000000000 233.116670000000000
336.846160000000000 180.910259999999990
340.034879999999990 123.813950000000010
f: 414 tv: 0 nM: 9
231.428574000000000 240.964279000000000
219.193175999999990 249.761368000000000
205.238098000000010 259.880950999999980
188.660721000000000 271.500000000000000
266.897064000000000 234.897064000000000
321.437500000000000 236.031250000000000
349.675689999999970 236.743239999999990
238.000000000000000 180.194443000000010
235.044113000000010 125.308823000000000
f: 414 tv: 1 nM: 9
341.075740000000000 243.818180000000010
350.181820000000020 253.272719999999990
360.557680000000000 264.673070000000000
373.531740000000010 278.174590000000020
359.805540000000010 235.000000000000000
408.413790000000010 233.879300000000000
430.865389999999990 232.942309999999990
336.615389999999990 180.961530000000010
339.743260000000020 124.000000000000000
f: 415 tv: 0 nM: 9
231.435486000000000 241.225799999999990
219.250000000000000 249.750000000000000
205.238098000000010 259.880950999999980
188.660721000000000 271.500000000000000
266.897064000000000 234.897064000000000
321.500000000000000 236.000000000000000
349.782042999999990 236.666672000000010
238.000000000000000 180.194443000000010
235.000000000000000 125.194443000000010
f: 415 tv: 1 nM: 9
341.171420000000010 243.871430000000000
350.181820000000020 253.272719999999990
360.875000000000000 264.660709999999990
373.569239999999980 278.084630000000000
359.805540000000010 235.000000000000000
408.413790000000010 233.879300000000000
430.883330000000000 232.783340000000010
336.939030000000000 181.000000000000000
339.743260000000020 124.000000000000000
f: 416 tv: 0 nM: 9
231.435486000000000 241.225799999999990
219.250000000000000 249.750000000000000
205.212493999999990 260.012512000000020
188.710525999999990 271.491241000000000
267.000000000000000 235.000000000000000
321.500000000000000 236.000000000000000
349.500000000000000 236.722229000000000
238.000000000000000 180.194443000000010
235.044113000000010 125.308823000000000
f: 416 tv: 1 nM: 9
341.218750000000000 243.687500000000000
350.181820000000020 253.272719999999990
360.805540000000010 264.620360000000010
373.569239999999980 278.084630000000000
359.805540000000010 235.000000000000000
408.413790000000010 233.879300000000000
430.865389999999990 232.942309999999990
336.743260000000020 181.000000000000000
339.743260000000020 124.000000000000000
f: 417 tv: 0 nM: 9
231.428574000000000 240.964279000000000
219.166672000000010 249.619048999999990
205.408156999999990 259.928558000000010
188.660721000000000 271.500000000000000
266.897064000000000 234.897064000000000
321.500000000000000 236.000000000000000
349.557128999999970 236.742859000000010
238.000000000000000 180.194443000000010
235.000000000000000 125.194443000000010
f: 417 tv: 1 nM: 9
341.428560000000000 243.728579999999990
350.181820000000020 253.272719999999990
360.625000000000000 264.645840000000020
373.569239999999980 278.084630000000000
359.805540000000010 235.000000000000000
408.413790000000010 233.879300000000000
430.750000000000000 233.000000000000000
336.615389999999990 181.038469999999990
339.846160000000000 124.089740000000010
f: 418 tv: 0 nM: 9
231.413788000000010 241.051727000000000
219.193175999999990 249.761368000000000
205.212493999999990 260.012512000000020
188.660721000000000 271.500000000000000
267.000000000000000 235.000000000000000
321.500000000000000 236.000000000000000
349.618407999999990 236.723679000000000
238.000000000000000 180.000000000000000
235.000000000000000 125.194443000000010
f: 418 tv: 1 nM: 9
341.228580000000020 243.728579999999990
350.181820000000020 253.272719999999990
360.678560000000000 264.553560000000000
373.522740000000000 278.083340000000020
359.897060000000010 235.102939999999990
408.413790000000010 233.879300000000000
430.750000000000000 233.000000000000000
336.743260000000020 181.000000000000000
339.907899999999980 124.092100000000000
f: 419 tv: 0 nM: 9
231.413788000000010 241.051727000000000
219.250000000000000 249.750000000000000
205.314285000000010 259.757140999999990
188.660721000000000 271.500000000000000
267.000000000000000 234.635132000000000
321.500000000000000 236.000000000000000
349.829253999999990 236.670730999999990
237.975616000000000 180.060973999999990
235.000000000000000 125.194443000000010
f: 419 tv: 1 nM: 9
341.171420000000010 243.871430000000000
350.181820000000020 253.272719999999990
360.547180000000030 264.764160000000000
373.524200000000010 278.266140000000010
359.897060000000010 234.897060000000010
408.413790000000010 233.879300000000000
430.883330000000000 233.050000000000010
336.743260000000020 181.000000000000000
339.743260000000020 124.000000000000000
f: 420 tv: 0 nM: 9
231.428574000000000 240.964279000000000
219.242859000000010 249.828567999999990
205.193175999999990 259.761352999999990
188.666672000000010 271.552642999999990
267.000000000000000 235.000000000000000
321.500000000000000 236.000000000000000
349.757140999999990 236.628570999999990
238.000000000000000 180.000000000000000
235.000000000000000 125.000000000000000
f: 420 tv: 1 nM: 9
341.348480000000000 243.666670000000010
350.107149999999990 253.369049999999990
360.678560000000000 264.660709999999990
373.388890000000000 278.174590000000020
359.897060000000010 235.102939999999990
408.500000000000000 233.500000000000000
431.000000000000000 232.958329999999990
336.907899999999980 181.092099999999990
339.743260000000020 124.000000000000000
f: 421 tv: 0 nM: 9
231.428574000000000 240.964279000000000
219.250000000000000 249.750000000000000
205.166672000000010 259.666655999999990
188.660721000000000 271.500000000000000
266.897064000000000 234.897064000000000
321.500000000000000 236.000000000000000
349.659088000000000 236.659088000000000
237.975616000000000 180.060973999999990
235.000000000000000 125.194443000000010
f: 421 tv: 1 nM: 9
341.348480000000000 243.666670000000010
350.181820000000020 253.272719999999990
360.692320000000000 264.673070000000000
373.484379999999990 278.171879999999990
359.897060000000010 235.102939999999990
408.500000000000000 234.000000000000000
430.883330000000000 232.949999999999990
336.907899999999980 181.092099999999990
339.743260000000020 124.000000000000000
f: 422 tv: 0 nM: 9
231.428574000000000 240.964279000000000
219.217957000000010 249.435898000000010
205.212493999999990 260.012512000000020
188.666672000000010 271.552642999999990
267.000000000000000 235.000000000000000
321.500000000000000 236.000000000000000
349.674987999999980 236.600006000000010
238.000000000000000 180.000000000000000
235.000000000000000 125.194443000000010
f: 422 tv: 1 nM: 9
341.428560000000000 243.728579999999990
350.181820000000020 253.272719999999990
360.692320000000000 264.673070000000000
373.416659999999980 278.250000000000000
359.897060000000010 235.102939999999990
408.586209999999990 233.879300000000000
430.750000000000000 233.000000000000000
336.907899999999980 181.092099999999990
339.846160000000000 123.910259999999990
f: 423 tv: 0 nM: 9
231.428574000000000 240.964279000000000
219.217957000000010 249.435898000000010
205.238098000000010 259.880950999999980
188.660721000000000 271.500000000000000
266.897064000000000 234.897064000000000
321.500000000000000 236.000000000000000
349.618407999999990 236.723679000000000
238.000000000000000 180.000000000000000
235.102936000000000 125.102943000000000
f: 423 tv: 1 nM: 9
341.075740000000000 243.818180000000010
350.181820000000020 253.272719999999990
360.790010000000000 264.630000000000000
373.531740000000010 278.174590000000020
359.805540000000010 235.000000000000000
408.586209999999990 233.879300000000000
430.500000000000000 233.000000000000000
336.907899999999980 181.092099999999990
339.846160000000000 123.910259999999990
f: 424 tv: 0 nM: 9
231.428574000000000 240.964279000000000
219.212493999999990 249.512497000000000
205.193175999999990 259.761352999999990
188.660721000000000 271.500000000000000
267.000000000000000 235.000000000000000
321.308837999999980 236.044113000000010
349.675689999999970 236.743239999999990
237.907897999999990 179.907897999999990
235.000000000000000 125.000000000000000
f: 424 tv: 1 nM: 9
341.075740000000000 243.818180000000010
350.181820000000020 253.272719999999990
360.768520000000020 264.712949999999980
373.459020000000010 278.090149999999990
359.897060000000010 235.102939999999990
408.578129999999990 233.640629999999990
430.586209999999990 233.120700000000000
336.743260000000020 181.000000000000000
339.615389999999990 123.961540000000000
f: 425 tv: 0 nM: 9
231.428574000000000 240.964279000000000
219.242859000000010 249.685714999999990
205.268294999999990 259.768280000000000
188.660721000000000 271.500000000000000
266.897064000000000 234.897064000000000
321.500000000000000 236.000000000000000
349.675689999999970 236.743239999999990
238.092102000000010 180.092102000000010
235.156250000000000 125.218750000000000
f: 425 tv: 1 nM: 9
341.193539999999980 243.758060000000000
350.181820000000020 253.272719999999990
360.558839999999980 264.647060000000010
373.531740000000010 278.174590000000020
359.897060000000010 235.102939999999990
408.578129999999990 233.640629999999990
430.571440000000000 233.000000000000000
336.907899999999980 181.092099999999990
340.000000000000000 124.000000000000000
f: 426 tv: 0 nM: 9
231.363632000000000 241.318175999999990
219.250000000000000 249.750000000000000
205.244446000000010 259.788879000000010
188.660721000000000 271.500000000000000
267.000000000000000 235.000000000000000
321.500000000000000 236.000000000000000
349.675689999999970 236.743239999999990
238.069443000000010 180.319443000000010
235.062500000000000 125.218750000000000
f: 426 tv: 1 nM: 9
341.075740000000000 243.818180000000010
350.181820000000020 253.272719999999990
360.709990000000000 264.549989999999980
373.531740000000010 278.174590000000020
359.897060000000010 234.897060000000010
408.500000000000000 234.000000000000000
430.586209999999990 233.120700000000000
336.846160000000000 181.089740000000010
339.907899999999980 124.092100000000000
f: 427 tv: 0 nM: 9
231.428574000000000 240.964279000000000
219.212493999999990 249.512497000000000
205.146346999999990 259.987793000000010
188.660721000000000 271.500000000000000
267.000000000000000 235.000000000000000
321.500000000000000 236.000000000000000
349.782042999999990 236.666672000000010
238.000000000000000 180.000000000000000
235.156250000000000 125.218750000000000
f: 427 tv: 1 nM: 9
341.075740000000000 243.818180000000010
350.181820000000020 253.272719999999990
360.601839999999980 264.750000000000000
373.569239999999980 278.084630000000000
359.897060000000010 234.897060000000010
408.586209999999990 233.879300000000000
430.586209999999990 233.120700000000000
336.907899999999980 181.092099999999990
339.907899999999980 124.092100000000000
f: 428 tv: 0 nM: 9
231.428574000000000 240.964279000000000
219.193175999999990 249.761368000000000
205.393616000000010 260.276611000000000
188.660721000000000 271.500000000000000
267.000000000000000 235.000000000000000
321.500000000000000 236.000000000000000
349.782042999999990 236.666672000000010
238.000000000000000 180.378784000000000
235.102936000000000 125.102943000000000
f: 428 tv: 1 nM: 9
341.171420000000010 243.871430000000000
350.273799999999990 253.321429999999990
360.714290000000010 264.625000000000000
373.294130000000000 278.058839999999980
359.897060000000010 234.897060000000010
408.413790000000010 233.879300000000000
430.500000000000000 233.000000000000000
336.907899999999980 181.092099999999990
340.000000000000000 124.000000000000000
f: 429 tv: 0 nM: 9
231.338715000000010 241.161284999999990
219.217957000000010 249.435898000000010
205.217957000000010 260.076934999999990
188.660721000000000 271.500000000000000
267.000000000000000 235.000000000000000
321.500000000000000 236.000000000000000
349.782042999999990 236.666672000000010
237.968750000000000 180.437500000000000
235.000000000000000 125.000000000000000
f: 429 tv: 1 nM: 9
341.171420000000010 243.871430000000000
350.189180000000020 253.310810000000000
360.974150000000010 264.663790000000010
373.416659999999980 278.250000000000000
359.805540000000010 235.000000000000000
408.413790000000010 233.879300000000000
430.750000000000000 233.000000000000000
336.907899999999980 181.092099999999990
339.907899999999980 124.092100000000000
f: 430 tv: 0 nM: 9
231.428574000000000 240.964279000000000
219.212493999999990 249.512497000000000
205.212493999999990 260.012512000000020
188.660721000000000 271.500000000000000
267.000000000000000 235.000000000000000
321.500000000000000 236.000000000000000
349.600006000000010 236.774993999999990
238.000000000000000 180.500000000000000
235.000000000000000 125.000000000000000
f: 430 tv: 1 nM: 9
341.171420000000010 243.871430000000000
350.273799999999990 253.321429999999990
360.826930000000000 264.519229999999990
373.484379999999990 278.171879999999990
359.805540000000010 235.000000000000000
408.500000000000000 234.000000000000000
430.500000000000000 233.000000000000000
336.907899999999980 181.092099999999990
339.615389999999990 123.961540000000000
f: 431 tv: 0 nM: 9
231.338715000000010 241.161284999999990
219.184203999999990 249.868423000000010
205.133331000000000 259.744445999999980
188.660721000000000 271.500000000000000
267.000000000000000 235.000000000000000
321.308837999999980 236.044113000000010
349.757140999999990 236.628570999999990
237.961533000000000 180.384613000000000
235.000000000000000 125.000000000000000
f: 431 tv: 1 nM: 9
341.171420000000010 243.871430000000000
350.181820000000020 253.272719999999990
360.877560000000020 264.479580000000000
373.459020000000010 278.090149999999990
359.805540000000010 235.000000000000000
408.500000000000000 234.000000000000000
430.586209999999990 233.120700000000000
336.907899999999980 181.092099999999990
339.743260000000020 124.000000000000000
f: 432 tv: 0 nM: 9
231.242859000000010 241.285721000000000
219.250000000000000 249.750000000000000
205.238098000000010 259.880950999999980
188.660721000000000 271.500000000000000
267.038452000000010 234.615387000000000
321.500000000000000 236.000000000000000
349.782042999999990 236.666672000000010
238.000000000000000 180.060973999999990
234.937500000000000 125.218750000000000
f: 432 tv: 1 nM: 9
341.193539999999980 243.758060000000000
350.181820000000020 253.272719999999990
361.101839999999980 264.564820000000000
373.569239999999980 278.084630000000000
360.000000000000000 235.000000000000000
408.500000000000000 233.500000000000000
430.750000000000000 233.000000000000000
336.907899999999980 181.092099999999990
339.939030000000000 124.000000000000000
f: 433 tv: 0 nM: 9
231.442856000000010 241.457137999999990
219.242859000000010 249.685714999999990
205.250000000000000 259.750000000000000
188.660721000000000 271.500000000000000
267.135132000000000 234.689193999999990
321.500000000000000 236.000000000000000
349.618407999999990 236.750000000000000
238.000000000000000 180.000000000000000
234.897064000000000 125.102943000000000
f: 433 tv: 1 nM: 9
341.075740000000000 243.818180000000010
350.181820000000020 253.272719999999990
360.910709999999990 264.535709999999990
373.531740000000010 278.174590000000020
360.000000000000000 235.000000000000000
408.500000000000000 233.740739999999990
430.750000000000000 233.000000000000000
336.907899999999980 181.092099999999990
339.907899999999980 124.092100000000000
f: 434 tv: 0 nM: 9
231.338715000000010 241.161284999999990
219.250000000000000 249.750000000000000
205.212493999999990 260.012512000000020
188.660721000000000 271.500000000000000
267.135132000000000 234.689193999999990
321.437500000000000 236.000000000000000
349.500000000000000 236.725006000000010
237.907897999999990 180.092102000000010
235.000000000000000 125.000000000000000
f: 434 tv: 1 nM: 9
341.193539999999980 243.854840000000000
350.181820000000020 253.272719999999990
360.826930000000000 264.500000000000000
373.569239999999980 278.084630000000000
359.897060000000010 235.102939999999990
408.500000000000000 233.740739999999990
431.000000000000000 232.958329999999990
336.907899999999980 181.092099999999990
340.092100000000020 123.907900000000000
f: 435 tv: 0 nM: 9
231.363632000000000 241.318175999999990
219.250000000000000 249.750000000000000
205.350006000000010 259.910004000000010
188.660721000000000 271.500000000000000
266.910248000000020 234.564101999999990
321.500000000000000 236.000000000000000
349.500000000000000 236.725006000000010
237.907897999999990 179.907897999999990
235.000000000000000 125.000000000000000
f: 435 tv: 1 nM: 9
341.171420000000010 243.871430000000000
350.181820000000020 253.272719999999990
360.805540000000010 264.620360000000010
373.569239999999980 278.084630000000000
359.805540000000010 235.000000000000000
408.500000000000000 234.000000000000000
430.586209999999990 232.879300000000000
336.907899999999980 181.092099999999990
339.846160000000000 124.089740000000010
f: 436 tv: 0 nM: 9
231.363632000000000 241.318175999999990
219.250000000000000 249.750000000000000
205.408156999999990 259.928558000000010
188.660721000000000 271.500000000000000
266.899993999999990 234.828567999999990
321.437500000000000 236.000000000000000
349.444458000000000 236.611115000000010
238.092102000000010 180.092102000000010
235.000000000000000 125.194443000000010
f: 436 tv: 1 nM: 9
341.075740000000000 243.818180000000010
350.181820000000020 253.272719999999990
360.709990000000000 264.690000000000000
373.323519999999970 278.220579999999980
359.805540000000010 235.000000000000000
408.500000000000000 233.740739999999990
430.649990000000000 233.116670000000000
336.907899999999980 181.092099999999990
339.892850000000010 123.726190000000000
f: 437 tv: 0 nM: 9
231.435486000000000 241.225799999999990
219.217957000000010 249.435898000000010
205.181824000000010 259.431824000000010
188.660721000000000 271.500000000000000
266.897064000000000 234.897064000000000
321.515625000000000 236.078125000000000
349.565795999999980 236.618423000000010
238.000000000000000 180.194443000000010
234.897064000000000 125.102943000000000
f: 437 tv: 1 nM: 9
341.075740000000000 243.818180000000010
350.181820000000020 253.272719999999990
360.601839999999980 264.750000000000000
373.459020000000010 278.090149999999990
359.897060000000010 234.897060000000010
408.586209999999990 233.879300000000000
430.586209999999990 233.120700000000000
336.743260000000020 181.000000000000000
340.034879999999990 123.813950000000010
f: 438 tv: 0 nM: 9
231.274200000000010 241.032256999999990
219.217957000000010 249.666672000000010
205.351058999999990 259.808501999999980
188.583327999999990 271.583344000000010
267.000000000000000 235.000000000000000
321.500000000000000 236.000000000000000
349.675689999999970 236.743239999999990
238.000000000000000 180.194443000000010
235.000000000000000 125.194443000000010
f: 438 tv: 1 nM: 9
341.075740000000000 243.818180000000010
350.181820000000020 253.272719999999990
360.601839999999980 264.750000000000000
373.500000000000000 278.000000000000000
359.897060000000010 235.102939999999990
408.586209999999990 233.879300000000000
430.649990000000000 233.116670000000000
336.846160000000000 181.089740000000010
339.743260000000020 124.000000000000000
f: 439 tv: 0 nM: 9
231.428574000000000 240.964279000000000
219.238098000000010 249.880951000000010
205.244446000000010 259.766662999999990
188.583327999999990 271.583344000000010
267.116669000000000 234.949997000000000
321.308837999999980 236.044113000000010
349.725006000000010 236.649993999999990
238.092102000000010 180.092102000000010
235.000000000000000 125.194443000000010
f: 439 tv: 1 nM: 9
341.075740000000000 243.818180000000010
350.181820000000020 253.272719999999990
360.601839999999980 264.750000000000000
373.500000000000000 278.000000000000000
359.781250000000000 235.062500000000000
408.586209999999990 233.879300000000000
430.750000000000000 233.000000000000000
336.743260000000020 181.000000000000000
339.743260000000020 124.000000000000000
f: 440 tv: 0 nM: 9
231.428574000000000 240.964279000000000
219.166672000000010 249.619048999999990
205.238098000000010 259.880950999999980
188.660721000000000 271.500000000000000
267.000000000000000 235.000000000000000
321.500000000000000 236.000000000000000
349.607147000000000 236.654754999999990
237.897064000000000 180.102936000000000
235.092102000000010 125.092102000000000
f: 440 tv: 1 nM: 9
341.310819999999980 243.783780000000010
350.181820000000020 253.272719999999990
360.676480000000030 264.549010000000010
373.522740000000000 278.083340000000020
359.897060000000010 235.102939999999990
408.500000000000000 233.740739999999990
430.685180000000000 233.000000000000000
336.907899999999980 181.092099999999990
339.813969999999980 123.965120000000000
f: 441 tv: 0 nM: 9
231.428574000000000 240.964279000000000
219.238098000000010 249.880951000000010
205.351058999999990 259.808501999999980
188.660721000000000 271.500000000000000
266.897064000000000 234.897064000000000
321.500000000000000 236.000000000000000
349.675689999999970 236.743239999999990
238.000000000000000 180.194443000000010
235.000000000000000 125.000000000000000
f: 441 tv: 1 nM: 9
341.171420000000010 243.871430000000000
350.181820000000020 253.272719999999990
360.754730000000000 264.594330000000010
373.569239999999980 278.084630000000000
359.805540000000010 235.000000000000000
408.500000000000000 233.740739999999990
430.685180000000000 233.000000000000000
336.907899999999980 181.092099999999990
339.615389999999990 124.038460000000000
f: 442 tv: 0 nM: 9
231.428574000000000 240.964279000000000
219.250000000000000 249.750000000000000
205.306824000000010 260.011352999999990
188.660721000000000 271.500000000000000
267.000000000000000 235.000000000000000
321.437500000000000 236.000000000000000
349.878052000000030 236.719513000000010
238.000000000000000 180.194443000000010
235.000000000000000 125.194443000000010
f: 442 tv: 1 nM: 9
341.171420000000010 243.871430000000000
350.059509999999990 253.321429999999990
360.972230000000020 264.620360000000010
373.459020000000010 278.090149999999990
359.805540000000010 235.000000000000000
408.500000000000000 233.740739999999990
430.586209999999990 232.879300000000000
336.805540000000010 181.000000000000000
339.615389999999990 124.038460000000000
f: 443 tv: 0 nM: 9
231.283340000000010 240.949997000000000
219.212493999999990 249.737503000000000
205.292678999999990 260.207306000000020
188.660721000000000 271.500000000000000
266.897064000000000 234.897064000000000
321.500000000000000 236.000000000000000
349.675689999999970 236.743239999999990
238.000000000000000 180.194443000000010
235.000000000000000 125.194443000000010
f: 443 tv: 1 nM: 9
341.171420000000010 243.871430000000000
350.273799999999990 253.321429999999990
360.865389999999990 264.673070000000000
373.500000000000000 278.000000000000000
359.883330000000000 234.949999999999990
408.500000000000000 233.740739999999990
430.750000000000000 233.000000000000000
336.828579999999990 180.899990000000000
339.743260000000020 124.000000000000000
f: 444 tv: 0 nM: 9
231.283340000000010 240.949997000000000
219.270264000000000 249.554047000000000
205.309525000000010 260.142853000000000
188.660721000000000 271.500000000000000
266.899993999999990 234.828567999999990
321.500000000000000 236.000000000000000
349.484863000000020 236.621216000000000
238.000000000000000 180.194443000000010
235.000000000000000 125.000000000000000
f: 444 tv: 1 nM: 9
341.171420000000010 243.871430000000000
350.273799999999990 253.321429999999990
360.714290000000010 264.625000000000000
373.531740000000010 278.174590000000020
359.805540000000010 235.000000000000000
408.500000000000000 233.740739999999990
430.883330000000000 232.949999999999990
336.907899999999980 181.092099999999990
339.939030000000000 124.000000000000000
f: 445 tv: 0 nM: 9
231.283340000000010 240.949997000000000
219.217957000000010 249.435898000000010
205.308516999999990 259.893616000000010
188.660721000000000 271.500000000000000
266.897064000000000 234.897064000000000
321.500000000000000 236.000000000000000
349.557128999999970 236.742859000000010
237.887100000000000 180.290329000000010
235.000000000000000 125.194443000000010
f: 445 tv: 1 nM: 9
341.171420000000010 243.871430000000000
350.273799999999990 253.321429999999990
360.460780000000000 264.725489999999980
373.569239999999980 278.084630000000000
359.805540000000010 235.000000000000000
408.500000000000000 233.740739999999990
430.649990000000000 233.116670000000000
336.907899999999980 181.092099999999990
339.846160000000000 123.910259999999990
f: 446 tv: 0 nM: 9
231.283340000000010 240.949997000000000
219.250000000000000 249.750000000000000
205.293472000000010 259.989135999999970
188.660721000000000 271.500000000000000
266.897064000000000 234.897064000000000
321.437500000000000 236.031250000000000
349.675689999999970 236.743239999999990
238.000000000000000 180.500000000000000
235.000000000000000 124.805556999999990
f: 446 tv: 1 nM: 9
341.171420000000010 243.871430000000000
350.273799999999990 253.321429999999990
360.890019999999990 264.549989999999980
373.569239999999980 278.084630000000000
359.897060000000010 235.102939999999990
408.413790000000010 233.879300000000000
430.649990000000000 233.116670000000000
336.907899999999980 181.092099999999990
339.743260000000020 124.000000000000000
f: 447 tv: 0 nM: 9
231.435486000000000 241.225799999999990
219.270264000000000 249.554047000000000
205.308516999999990 259.893616000000010
188.660721000000000 271.500000000000000
267.102936000000000 234.897064000000000
321.500000000000000 236.000000000000000
349.675689999999970 236.743239999999990
238.000000000000000 180.500000000000000
235.000000000000000 125.000000000000000
f: 447 tv: 1 nM: 9
341.171420000000010 243.871430000000000
350.273799999999990 253.321429999999990
360.774510000000020 264.529420000000020
373.426480000000030 278.102939999999990
359.805540000000010 235.000000000000000
408.413790000000010 233.879300000000000
430.649990000000000 233.116670000000000
337.000000000000000 180.805560000000010
339.743260000000020 124.000000000000000
f: 448 tv: 0 nM: 9
231.283340000000010 240.949997000000000
219.270264000000000 249.554047000000000
205.308516999999990 259.893616000000010
188.750000000000000 271.453705000000010
266.897064000000000 234.897064000000000
321.500000000000000 236.000000000000000
349.782042999999990 236.666672000000010
238.100006000000010 180.257140999999990
235.194443000000010 125.000000000000000
f: 448 tv: 1 nM: 9
341.171420000000010 243.871430000000000
350.181820000000020 253.272719999999990
360.709990000000000 264.549989999999980
373.522740000000000 278.083340000000020
359.897060000000010 235.102939999999990
408.413790000000010 233.879300000000000
430.586209999999990 233.120700000000000
337.092100000000020 180.907900000000010
339.846160000000000 123.910259999999990
f: 449 tv: 0 nM: 9
231.283340000000010 240.949997000000000
219.270264000000000 249.554047000000000
205.308516999999990 259.893616000000010
188.660721000000000 271.500000000000000
267.135132000000000 234.689193999999990
321.308837999999980 236.044113000000010
349.696959999999990 236.500000000000000
238.000000000000000 180.378784000000000
235.000000000000000 125.000000000000000
f: 449 tv: 1 nM: 9
341.274990000000000 243.550000000000010
350.181820000000020 253.272719999999990
360.714290000000010 264.625000000000000
373.386349999999990 278.083340000000020
359.805540000000010 235.000000000000000
408.586209999999990 233.879300000000000
430.586209999999990 233.120700000000000
337.092100000000020 180.907900000000010
339.907899999999980 124.092100000000000
f: 450 tv: 0 nM: 9
231.283340000000010 240.949997000000000
219.217957000000010 249.435898000000010
205.260864000000000 259.891296000000010
188.660721000000000 271.500000000000000
267.100006000000010 234.828567999999990
321.299987999999980 236.114287999999990
349.730774000000000 236.615387000000000
238.031250000000000 180.437500000000000
235.000000000000000 125.194443000000010
f: 450 tv: 1 nM: 9
341.197360000000000 243.671050000000010
350.107149999999990 253.369049999999990
360.754730000000000 264.594330000000010
373.531740000000010 278.174590000000020
359.805540000000010 235.000000000000000
408.586209999999990 233.879300000000000
430.883330000000000 232.949999999999990
337.000000000000000 180.805560000000010
339.939030000000000 124.000000000000000
f: 451 tv: 0 nM: 9
231.338715000000010 241.161284999999990
219.270264000000000 249.554047000000000
205.212493999999990 260.012512000000020
188.660721000000000 271.500000000000000
267.242859000000010 234.628570999999990
321.299987999999980 236.114287999999990
349.878052000000030 236.719513000000010
238.000000000000000 180.194443000000010
234.937500000000000 125.218750000000000
f: 451 tv: 1 nM: 9
341.194459999999990 243.805560000000010
350.181820000000020 253.431819999999990
360.692320000000000 264.673070000000000
373.531740000000010 278.174590000000020
359.897060000000010 235.102939999999990
408.500000000000000 233.740739999999990
430.586209999999990 233.120700000000000
336.907899999999980 181.092099999999990
339.939030000000000 124.000000000000000
f: 452 tv: 0 nM: 9
231.428574000000000 240.964279000000000
219.250000000000000 249.750000000000000
205.212493999999990 260.012512000000020
188.660721000000000 271.500000000000000
267.000000000000000 235.000000000000000
321.194458000000000 236.000000000000000
349.675689999999970 236.743239999999990
238.000000000000000 180.194443000000010
234.897064000000000 124.897057000000000
f: 452 tv: 1 nM: 9
341.194459999999990 243.805560000000010
350.181820000000020 253.272719999999990
360.609980000000010 264.769990000000010
373.459020000000010 278.090149999999990
359.897060000000010 235.102939999999990
408.413790000000010 233.879300000000000
430.821440000000000 232.821429999999990
337.000000000000000 180.805560000000010
340.000000000000000 124.000000000000000
f: 453 tv: 0 nM: 9
231.363632000000000 241.318175999999990
219.189193999999990 249.932434000000000
205.551025000000010 260.010193000000020
188.666672000000010 271.447357000000010
267.250000000000000 234.964279000000000
321.194458000000000 236.000000000000000
349.607147000000000 236.654754999999990
238.000000000000000 180.500000000000000
235.000000000000000 125.194443000000010
f: 453 tv: 1 nM: 9
341.171420000000010 243.871430000000000
350.181820000000020 253.272719999999990
360.692320000000000 264.807680000000000
373.500000000000000 278.000000000000000
360.102939999999990 234.897060000000010
408.413790000000010 233.879300000000000
430.586209999999990 233.120700000000000
336.743260000000020 181.000000000000000
339.846160000000000 123.910259999999990
f: 454 tv: 0 nM: 9
231.413788000000010 241.051727000000000
219.238098000000010 249.880951000000010
205.212493999999990 260.012512000000020
188.666672000000010 271.552642999999990
267.102936000000000 234.750000000000000
321.194458000000000 236.000000000000000
349.730774000000000 236.615387000000000
238.000000000000000 180.437500000000000
234.897064000000000 124.897057000000000
f: 454 tv: 1 nM: 9
341.435909999999980 243.782039999999990
350.181820000000020 253.272719999999990
360.805540000000010 264.805540000000010
373.569239999999980 278.084630000000000
359.897060000000010 235.102939999999990
408.500000000000000 233.740739999999990
430.571440000000000 233.000000000000000
336.743260000000020 181.000000000000000
339.846160000000000 123.910259999999990
f: 455 tv: 0 nM: 9
231.428574000000000 240.964279000000000
219.238098000000010 249.880951000000010
205.551025000000010 260.010193000000020
188.666672000000010 271.552642999999990
267.000000000000000 234.805556999999990
321.194458000000000 236.000000000000000
349.500000000000000 236.725006000000010
238.000000000000000 180.378784000000000
234.897064000000000 124.897057000000000
f: 455 tv: 1 nM: 9
341.435909999999980 243.782039999999990
350.440490000000010 253.321429999999990
360.974150000000010 264.663790000000010
373.569239999999980 278.084630000000000
359.897060000000010 235.102939999999990
408.500000000000000 233.740739999999990
430.571440000000000 233.000000000000000
336.743260000000020 181.000000000000000
340.000000000000000 124.000000000000000
f: 456 tv: 0 nM: 9
231.338715000000010 241.161284999999990
219.238098000000010 249.880951000000010
205.189193999999990 259.932434000000000
188.660721000000000 271.500000000000000
267.102936000000000 234.750000000000000
321.500000000000000 236.000000000000000
349.618407999999990 236.750000000000000
238.000000000000000 180.194443000000010
235.000000000000000 125.000000000000000
f: 456 tv: 1 nM: 9
341.554050000000020 243.729739999999990
350.273799999999990 253.202380000000010
360.805540000000010 264.583340000000020
373.569239999999980 278.084630000000000
359.897060000000010 235.102939999999990
408.500000000000000 233.740739999999990
430.649990000000000 233.116670000000000
336.743260000000020 181.000000000000000
340.000000000000000 124.000000000000000
f: 457 tv: 0 nM: 9
231.428574000000000 240.964279000000000
219.212493999999990 249.512497000000000
205.250000000000000 259.750000000000000
188.652542000000010 271.338989000000030
267.000000000000000 234.843750000000000
321.500000000000000 236.000000000000000
349.675689999999970 236.743239999999990
237.897064000000000 180.102936000000000
235.000000000000000 125.194443000000010
f: 457 tv: 1 nM: 9
341.171420000000010 243.871430000000000
350.181820000000020 253.272719999999990
360.805540000000010 264.583340000000020
373.500000000000000 278.000000000000000
359.897060000000010 235.102939999999990
408.500000000000000 233.740739999999990
430.649990000000000 233.116670000000000
337.000000000000000 180.805560000000010
340.000000000000000 124.000000000000000
f: 458 tv: 0 nM: 9
231.428574000000000 240.964279000000000
219.217957000000010 249.435898000000010
205.238098000000010 259.880950999999980
188.660721000000000 271.500000000000000
267.000000000000000 235.000000000000000
321.194458000000000 236.000000000000000
349.675689999999970 236.743239999999990
237.897064000000000 180.102936000000000
235.044113000000010 125.308823000000000
f: 458 tv: 1 nM: 9
341.218750000000000 243.781250000000000
350.181820000000020 253.272719999999990
360.923920000000010 264.510859999999980
373.459020000000010 278.090149999999990
359.805540000000010 235.000000000000000
408.413790000000010 233.879300000000000
430.897060000000010 233.102939999999990
337.092100000000020 180.907900000000010
340.000000000000000 124.000000000000000
f: 459 tv: 0 nM: 9
231.500000000000000 241.000000000000000
219.193175999999990 249.761368000000000
205.238098000000010 259.880950999999980
188.666672000000010 271.447357000000010
267.000000000000000 234.805556999999990
321.500000000000000 236.000000000000000
349.618407999999990 236.750000000000000
237.897064000000000 180.102936000000000
235.044113000000010 125.308823000000000
f: 459 tv: 1 nM: 9
341.287870000000000 243.818180000000010
350.059509999999990 253.321429999999990
360.826930000000000 264.461549999999990
373.573759999999990 278.270480000000020
359.805540000000010 235.000000000000000
408.413790000000010 233.879300000000000
430.781250000000000 233.156250000000000
336.743260000000020 181.000000000000000
339.907899999999980 124.092100000000000
f: 460 tv: 0 nM: 9
231.578125000000000 241.421875000000000
219.242859000000010 249.685714999999990
205.238098000000010 259.880950999999980
188.652542000000010 271.338989000000030
267.000000000000000 234.805556999999990
321.500000000000000 236.000000000000000
349.500000000000000 236.725006000000010
238.000000000000000 180.000000000000000
235.000000000000000 125.194443000000010
f: 460 tv: 1 nM: 9
341.194459999999990 243.805560000000010
350.250000000000000 253.302629999999990
360.766660000000000 264.333340000000020
373.569239999999980 278.084630000000000
359.897060000000010 235.102939999999990
408.500000000000000 233.740739999999990
430.649990000000000 233.116670000000000
337.092100000000020 180.907900000000010
340.038450000000010 123.615390000000000
f: 461 tv: 0 nM: 9
231.442856000000010 241.457137999999990
219.217957000000010 249.435898000000010
205.392853000000000 260.107147000000000
188.666672000000010 271.447357000000010
267.000000000000000 234.805556999999990
321.308837999999980 236.044113000000010
349.500000000000000 236.725006000000010
238.092102000000010 180.092102000000010
235.062500000000000 125.218750000000000
f: 461 tv: 1 nM: 9
341.328950000000020 243.723680000000000
350.149990000000000 253.250000000000000
360.704070000000000 264.489809999999980
373.569239999999980 278.084630000000000
359.805540000000010 235.000000000000000
408.500000000000000 233.740739999999990
430.649990000000000 233.116670000000000
337.092100000000020 180.907900000000010
340.038450000000010 123.615390000000000
f: 462 tv: 0 nM: 9
231.283340000000010 240.949997000000000
219.217957000000010 249.435898000000010
205.392853000000000 260.107147000000000
188.658340000000010 271.391662999999990
267.000000000000000 234.805556999999990
321.308837999999980 236.044113000000010
349.381592000000010 236.750000000000000
238.000000000000000 180.194443000000010
235.102936000000000 125.102943000000000
f: 462 tv: 1 nM: 9
341.194459999999990 243.666670000000010
350.273799999999990 253.321429999999990
360.735290000000020 264.607849999999980
373.569239999999980 278.084630000000000
359.805540000000010 235.000000000000000
408.413790000000010 233.879300000000000
430.649990000000000 233.116670000000000
337.092100000000020 180.907900000000010
340.000000000000000 124.000000000000000
f: 463 tv: 0 nM: 9
231.413788000000010 241.051727000000000
219.166672000000010 249.619048999999990
205.285721000000000 260.142853000000000
188.660721000000000 271.500000000000000
267.000000000000000 234.932434000000000
321.308837999999980 236.044113000000010
349.757140999999990 236.628570999999990
238.132354999999990 180.308822999999990
235.000000000000000 125.500000000000000
f: 463 tv: 1 nM: 9
341.197360000000000 243.671050000000010
350.273799999999990 253.321429999999990
360.839290000000010 264.464290000000010
373.611110000000000 278.174590000000020
359.805540000000010 235.000000000000000
408.413790000000010 233.879300000000000
430.649990000000000 233.116670000000000
337.092100000000020 180.907900000000010
339.846160000000000 123.910259999999990
f: 464 tv: 0 nM: 9
231.428574000000000 240.964279000000000
219.250000000000000 249.750000000000000
205.292678999999990 260.207306000000020
188.660721000000000 271.500000000000000
266.897064000000000 234.897064000000000
321.437500000000000 236.000000000000000
349.910248000000020 236.564101999999990
238.000000000000000 180.194443000000010
235.000000000000000 125.500000000000000
f: 464 tv: 1 nM: 9
341.325010000000020 243.600010000000000
350.181820000000020 253.272719999999990
360.896239999999980 264.547180000000030
373.540979999999990 278.090149999999990
359.805540000000010 235.000000000000000
408.500000000000000 233.740739999999990
430.649990000000000 233.116670000000000
336.743260000000020 181.000000000000000
339.939030000000000 124.000000000000000
f: 465 tv: 0 nM: 9
231.428574000000000 240.964279000000000
219.217957000000010 249.435898000000010
205.554351999999990 260.184783999999980
188.666672000000010 271.552642999999990
266.897064000000000 234.897064000000000
321.500000000000000 236.000000000000000
349.787871999999990 236.772719999999990
238.132354999999990 180.308822999999990
235.000000000000000 124.805556999999990
f: 465 tv: 1 nM: 9
341.435909999999980 243.782039999999990
350.181820000000020 253.272719999999990
360.790010000000000 264.630000000000000
373.459020000000010 278.090149999999990
360.000000000000000 235.000000000000000
408.413790000000010 233.879300000000000
430.586209999999990 233.120700000000000
336.743260000000020 181.000000000000000
339.846160000000000 124.089740000000010
f: 466 tv: 0 nM: 9
231.363632000000000 241.318175999999990
219.217957000000010 249.435898000000010
205.554351999999990 260.184783999999980
188.660721000000000 271.500000000000000
267.000000000000000 235.000000000000000
321.500000000000000 236.000000000000000
349.674987999999980 236.600006000000010
238.132354999999990 180.308822999999990
235.000000000000000 125.000000000000000
f: 466 tv: 1 nM: 9
341.435909999999980 243.782039999999990
350.273799999999990 253.321429999999990
360.972230000000020 264.675929999999990
373.500000000000000 278.186429999999970
360.000000000000000 235.000000000000000
408.413790000000010 233.879300000000000
430.649990000000000 233.116670000000000
337.000000000000000 180.805560000000010
340.000000000000000 124.000000000000000
f: 467 tv: 0 nM: 9
231.363632000000000 241.318175999999990
219.242859000000010 249.685714999999990
205.260864000000000 259.891296000000010
188.693542000000010 271.500000000000000
267.102936000000000 235.102936000000000
321.308837999999980 236.044113000000010
349.674987999999980 236.600006000000010
238.000000000000000 180.194443000000010
234.937500000000000 125.218750000000000
f: 467 tv: 1 nM: 9
341.287870000000000 243.818180000000010
350.273799999999990 253.321429999999990
360.766660000000000 264.333340000000020
373.500000000000000 278.000000000000000
359.897060000000010 234.897060000000010
408.500000000000000 233.740739999999990
430.649990000000000 233.116670000000000
336.907899999999980 181.092099999999990
340.000000000000000 124.000000000000000
f: 468 tv: 0 nM: 9
231.428574000000000 240.964279000000000
219.217957000000010 249.435898000000010
205.260864000000000 259.891296000000010
188.660721000000000 271.500000000000000
267.000000000000000 235.000000000000000
321.308837999999980 236.044113000000010
349.730774000000000 236.615387000000000
238.031250000000000 180.437500000000000
235.000000000000000 125.437500000000000
f: 468 tv: 1 nM: 9
341.197360000000000 243.671050000000010
350.181820000000020 253.272719999999990
360.354159999999980 264.354159999999980
373.459020000000010 278.090149999999990
359.897060000000010 235.102939999999990
408.500000000000000 233.740739999999990
430.649990000000000 233.116670000000000
337.000000000000000 180.805560000000010
339.743260000000020 124.000000000000000
f: 469 tv: 0 nM: 9
231.338715000000010 241.161284999999990
219.250000000000000 249.750000000000000
205.133331000000000 259.744445999999980
188.660721000000000 271.500000000000000
267.121947999999970 234.719513000000010
321.194458000000000 236.000000000000000
349.730774000000000 236.615387000000000
238.000000000000000 180.194443000000010
235.000000000000000 125.000000000000000
f: 469 tv: 1 nM: 9
341.193539999999980 243.758060000000000
350.402159999999980 253.445650000000000
360.890019999999990 264.549989999999980
373.459020000000010 278.090149999999990
359.897060000000010 235.102939999999990
408.500000000000000 233.740739999999990
430.883330000000000 232.949999999999990
337.092100000000020 180.907900000000010
339.743260000000020 124.000000000000000
f: 470 tv: 0 nM: 9
231.363632000000000 241.318175999999990
219.250000000000000 249.750000000000000
205.202133000000000 259.872345000000000
188.666672000000010 271.552642999999990
266.897064000000000 234.897064000000000
321.308837999999980 236.044113000000010
349.829253999999990 236.670730999999990
238.132354999999990 180.308822999999990
235.000000000000000 124.805556999999990
f: 470 tv: 1 nM: 9
341.102939999999990 243.750000000000000
350.181820000000020 253.272719999999990
360.659580000000010 264.393620000000000
373.459020000000010 278.090149999999990
359.805540000000010 235.000000000000000
408.500000000000000 233.740739999999990
430.750000000000000 233.000000000000000
336.828579999999990 180.899990000000000
339.743260000000020 124.000000000000000
f: 471 tv: 0 nM: 9
231.363632000000000 241.318175999999990
219.242859000000010 249.828567999999990
205.260864000000000 259.891296000000010
188.652542000000010 271.338989000000030
266.899993999999990 234.828567999999990
321.308837999999980 236.044113000000010
349.878052000000030 236.719513000000010
238.000000000000000 180.378784000000000
235.000000000000000 124.805556999999990
f: 471 tv: 1 nM: 9
341.287870000000000 243.818180000000010
350.250000000000000 253.336960000000000
360.890019999999990 264.549989999999980
373.459020000000010 278.090149999999990
359.897060000000010 235.102939999999990
408.500000000000000 233.740739999999990
430.750000000000000 233.000000000000000
337.092100000000020 180.907900000000010
339.743260000000020 124.000000000000000
f: 472 tv: 0 nM: 9
231.500000000000000 241.000000000000000
219.250000000000000 249.750000000000000
205.500000000000000 259.901947000000010
188.660721000000000 271.500000000000000
267.000000000000000 235.000000000000000
321.194458000000000 236.000000000000000
349.607147000000000 236.773804000000010
238.000000000000000 180.194443000000010
235.000000000000000 125.000000000000000
f: 472 tv: 1 nM: 9
341.435909999999980 243.782039999999990
350.181820000000020 253.272719999999990
360.895840000000020 264.645840000000020
373.459020000000010 278.090149999999990
359.907899999999980 234.907900000000010
408.500000000000000 233.500000000000000
430.750000000000000 233.000000000000000
337.092100000000020 180.907900000000010
339.863650000000010 123.613630000000000
f: 473 tv: 0 nM: 9
231.363632000000000 241.318175999999990
219.166672000000010 249.619048999999990
205.250000000000000 259.875000000000000
188.660721000000000 271.500000000000000
267.000000000000000 234.743239999999990
321.194458000000000 236.000000000000000
349.757140999999990 236.628570999999990
238.000000000000000 180.194443000000010
234.897064000000000 124.897057000000000
f: 473 tv: 1 nM: 9
341.554050000000020 243.729739999999990
350.340910000000010 253.272719999999990
360.865389999999990 264.673070000000000
373.459020000000010 278.090149999999990
359.805540000000010 235.000000000000000
408.500000000000000 233.740739999999990
430.883330000000000 232.949999999999990
337.092100000000020 180.907900000000010
339.743260000000020 124.000000000000000
f: 474 tv: 0 nM: 9
231.515152000000000 241.378784000000000
219.166672000000010 249.619048999999990
205.287506000000010 260.012512000000020
188.660721000000000 271.500000000000000
267.000000000000000 234.843750000000000
321.194458000000000 236.000000000000000
349.500000000000000 236.725006000000010
238.000000000000000 180.194443000000010
235.000000000000000 125.194443000000010
f: 474 tv: 1 nM: 9
341.685729999999980 243.757139999999990
350.181820000000020 253.272719999999990
360.768520000000020 264.712949999999980
373.459020000000010 278.090149999999990
359.907899999999980 234.907900000000010
408.586209999999990 233.879300000000000
430.649990000000000 233.116670000000000
336.743260000000020 181.000000000000000
339.743260000000020 124.000000000000000
f: 475 tv: 0 nM: 9
231.303023999999990 241.196976000000010
219.166672000000010 249.619048999999990
205.260864000000000 259.891296000000010
188.660721000000000 271.500000000000000
267.116669000000000 234.949997000000000
321.308837999999980 236.044113000000010
349.565795999999980 236.618423000000010
238.000000000000000 180.194443000000010
235.000000000000000 125.194443000000010
f: 475 tv: 1 nM: 9
341.435909999999980 243.782039999999990
350.181820000000020 253.272719999999990
360.666659999999980 264.458340000000020
373.459020000000010 278.090149999999990
360.000000000000000 235.000000000000000
408.500000000000000 234.000000000000000
430.750000000000000 233.000000000000000
337.000000000000000 181.000000000000000
339.897060000000010 123.897060000000000
f: 476 tv: 0 nM: 9
231.363632000000000 241.318175999999990
219.193175999999990 249.761368000000000
205.202133000000000 259.872345000000000
188.666672000000010 271.447357000000010
267.116669000000000 234.949997000000000
321.194458000000000 236.000000000000000
349.324310000000030 236.743239999999990
238.000000000000000 180.194443000000010
235.000000000000000 125.194443000000010
f: 476 tv: 1 nM: 9
341.560610000000000 243.757569999999990
350.181820000000020 253.272719999999990
360.679260000000000 264.518860000000020
373.459020000000010 278.090149999999990
359.805540000000010 235.000000000000000
408.586209999999990 233.879300000000000
430.750000000000000 233.000000000000000
337.092100000000020 180.907900000000010
339.907899999999980 124.092100000000000
f: 477 tv: 0 nM: 9
231.363632000000000 241.318175999999990
219.193175999999990 249.761368000000000
205.220932000000000 260.116271999999980
188.660721000000000 271.500000000000000
267.102936000000000 234.897064000000000
321.194458000000000 236.000000000000000
349.500000000000000 236.750000000000000
237.897064000000000 180.102936000000000
235.044113000000010 125.308823000000000
f: 477 tv: 1 nM: 9
341.435909999999980 243.782039999999990
350.354159999999980 253.354170000000010
360.812500000000000 264.500000000000000
373.459020000000010 278.090149999999990
359.805540000000010 235.000000000000000
408.413790000000010 233.879300000000000
430.571440000000000 233.000000000000000
337.092100000000020 180.907900000000010
339.704560000000010 123.863630000000000
f: 478 tv: 0 nM: 9
231.363632000000000 241.318175999999990
219.166672000000010 249.619048999999990
205.202133000000000 259.872345000000000
188.660721000000000 271.500000000000000
267.250000000000000 234.964279000000000
321.308837999999980 236.044113000000010
349.757140999999990 236.628570999999990
238.000000000000000 180.378784000000000
235.000000000000000 124.805556999999990
f: 478 tv: 1 nM: 9
341.671049999999980 243.565800000000000
350.226200000000010 253.369049999999990
360.790010000000000 264.690000000000000
373.459020000000010 278.090149999999990
359.805540000000010 235.000000000000000
408.586209999999990 233.879300000000000
431.000000000000000 233.000000000000000
337.092100000000020 180.907900000000010
340.000000000000000 124.000000000000000
f: 479 tv: 0 nM: 9
231.435486000000000 241.225799999999990
219.189193999999990 249.932434000000000
205.190474999999990 259.619049000000020
188.660721000000000 271.500000000000000
267.242859000000010 234.628570999999990
321.500000000000000 236.000000000000000
349.607147000000000 236.654754999999990
238.000000000000000 180.500000000000000
235.000000000000000 124.805556999999990
f: 479 tv: 1 nM: 9
341.555540000000010 243.555560000000010
350.181820000000020 253.272719999999990
361.000000000000000 264.500000000000000
373.531740000000010 278.174590000000020
360.000000000000000 235.000000000000000
408.413790000000010 233.879300000000000
430.950010000000020 232.883330000000000
337.092100000000020 180.907900000000010
339.743260000000020 124.000000000000000
f: 480 tv: 0 nM: 9
231.283340000000010 240.949997000000000
219.189193999999990 249.932434000000000
205.220932000000000 260.116271999999980
188.660721000000000 271.500000000000000
267.000000000000000 235.000000000000000
321.437500000000000 236.000000000000000
349.782042999999990 236.666672000000010
238.000000000000000 180.194443000000010
235.000000000000000 125.000000000000000
f: 480 tv: 1 nM: 9
341.171420000000010 243.871430000000000
350.181820000000020 253.272719999999990
360.601839999999980 264.750000000000000
373.531740000000010 278.174590000000020
359.897060000000010 234.897060000000010
408.500000000000000 233.740739999999990
430.897060000000010 233.102939999999990
336.805540000000010 181.000000000000000
340.000000000000000 124.000000000000000
f: 481 tv: 0 nM: 9
231.413788000000010 241.051727000000000
219.217957000000010 249.435898000000010
205.285721000000000 260.142853000000000
188.703384000000000 271.338989000000030
267.000000000000000 235.000000000000000
321.500000000000000 236.000000000000000
349.565795999999980 236.618423000000010
238.000000000000000 180.194443000000010
234.937500000000000 125.218750000000000
f: 481 tv: 1 nM: 9
341.075740000000000 243.818180000000010
350.181820000000020 253.272719999999990
360.972230000000020 264.620360000000010
373.500000000000000 278.186429999999970
359.805540000000010 235.000000000000000
408.413790000000010 233.879300000000000
431.000000000000000 233.000000000000000
337.000000000000000 180.805560000000010
339.743260000000020 124.000000000000000
f: 482 tv: 0 nM: 9
231.435486000000000 241.225799999999990
219.217957000000010 249.435898000000010
205.212493999999990 260.012512000000020
188.660721000000000 271.500000000000000
267.000000000000000 235.000000000000000
321.500000000000000 236.000000000000000
349.675689999999970 236.743239999999990
238.000000000000000 180.194443000000010
235.156250000000000 125.218750000000000
f: 482 tv: 1 nM: 9
341.075740000000000 243.818180000000010
350.181820000000020 253.272719999999990
360.842589999999970 264.620360000000010
373.531740000000010 278.174590000000020
359.805540000000010 235.000000000000000
408.586209999999990 233.879300000000000
430.750000000000000 233.000000000000000
336.743260000000020 181.000000000000000
339.743260000000020 124.000000000000000
f: 483 tv: 0 nM: 9
231.428574000000000 240.964279000000000
219.250000000000000 249.750000000000000
205.260864000000000 259.891296000000010
188.660721000000000 271.500000000000000
267.000000000000000 235.000000000000000
321.500000000000000 236.000000000000000
349.607147000000000 236.654754999999990
238.092102000000010 180.092102000000010
235.000000000000000 125.194443000000010
f: 483 tv: 1 nM: 9
341.075740000000000 243.818180000000010
350.181820000000020 253.272719999999990
360.935180000000000 264.472230000000020
373.531740000000010 278.174590000000020
359.805540000000010 235.000000000000000
408.413790000000010 233.879300000000000
430.750000000000000 233.000000000000000
336.743260000000020 181.000000000000000
339.846160000000000 123.910259999999990
f: 484 tv: 0 nM: 9
231.363632000000000 241.318175999999990
219.250000000000000 249.750000000000000
205.237503000000000 259.737487999999980
188.660721000000000 271.500000000000000
267.000000000000000 235.000000000000000
321.500000000000000 236.000000000000000
349.500000000000000 236.725006000000010
238.000000000000000 180.500000000000000
235.000000000000000 125.437500000000000
f: 484 tv: 1 nM: 9
341.102939999999990 243.750000000000000
350.273799999999990 253.321429999999990
360.826930000000000 264.461549999999990
373.459020000000010 278.090149999999990
359.805540000000010 235.000000000000000
408.413790000000010 233.879300000000000
430.750000000000000 233.000000000000000
336.743260000000020 181.000000000000000
339.846160000000000 123.910259999999990
f: 485 tv: 0 nM: 9
231.363632000000000 241.318175999999990
219.250000000000000 249.750000000000000
205.238098000000010 259.880950999999980
188.660721000000000 271.500000000000000
267.102936000000000 234.897064000000000
321.424255000000020 236.075760000000000
349.500000000000000 236.725006000000010
238.000000000000000 180.378784000000000
235.000000000000000 125.437500000000000
f: 485 tv: 1 nM: 9
341.075740000000000 243.818180000000010
350.181820000000020 253.272719999999990
360.805540000000010 264.583340000000020
373.459020000000010 278.090149999999990
359.805540000000010 235.000000000000000
408.500000000000000 233.740739999999990
430.750000000000000 233.000000000000000
336.743260000000020 181.000000000000000
339.846160000000000 123.910259999999990
f: 486 tv: 0 nM: 9
231.363632000000000 241.318175999999990
219.189193999999990 249.932434000000000
205.146346999999990 259.987793000000010
188.652542000000010 271.338989000000030
267.038452000000010 234.615387000000000
321.500000000000000 236.000000000000000
349.486847000000010 236.855255000000000
238.031250000000000 180.437500000000000
235.044113000000010 125.308823000000000
f: 486 tv: 1 nM: 9
341.327580000000010 243.793110000000010
350.181820000000020 253.272719999999990
360.898160000000020 264.546290000000000
373.484379999999990 278.171879999999990
359.805540000000010 235.000000000000000
408.500000000000000 233.740739999999990
430.649990000000000 233.116670000000000
336.743260000000020 181.000000000000000
339.743260000000020 124.000000000000000
f: 487 tv: 0 nM: 9
231.212128000000010 241.136368000000000
219.212493999999990 249.737503000000000
205.149993999999990 259.424987999999980
188.660721000000000 271.500000000000000
267.000000000000000 234.635132000000000
321.308837999999980 236.044113000000010
349.500000000000000 236.725006000000010
238.000000000000000 180.194443000000010
235.102936000000000 125.102943000000000
f: 487 tv: 1 nM: 9
341.193539999999980 243.758060000000000
350.273799999999990 253.321429999999990
360.788450000000010 264.596160000000000
373.461549999999990 278.253850000000000
360.000000000000000 235.000000000000000
408.586209999999990 233.879300000000000
430.750000000000000 233.000000000000000
336.846160000000000 181.089740000000010
339.743260000000020 124.000000000000000
f: 488 tv: 0 nM: 9
231.363632000000000 241.318175999999990
219.242859000000010 249.685714999999990
205.193175999999990 259.761352999999990
188.660721000000000 271.500000000000000
266.897064000000000 234.897064000000000
321.500000000000000 236.000000000000000
349.675689999999970 236.743239999999990
238.000000000000000 180.500000000000000
235.102936000000000 125.102943000000000
f: 488 tv: 1 nM: 9
341.171420000000010 243.871430000000000
350.149990000000000 253.375000000000000
360.768520000000020 264.712949999999980
373.500000000000000 278.349210000000030
359.897060000000010 235.102939999999990
408.500000000000000 233.740739999999990
430.750000000000000 233.000000000000000
336.743260000000020 181.000000000000000
339.846160000000000 124.089740000000010
f: 489 tv: 0 nM: 9
231.435486000000000 241.225799999999990
219.166672000000010 249.619048999999990
205.177077999999990 259.781250000000000
188.660721000000000 271.500000000000000
267.100006000000010 235.028563999999990
321.194458000000000 236.000000000000000
349.675689999999970 236.743239999999990
238.000000000000000 180.500000000000000
235.000000000000000 125.000000000000000
f: 489 tv: 1 nM: 9
341.440490000000010 243.607149999999990
350.181820000000020 253.272719999999990
360.916659999999980 264.583340000000020
373.531740000000010 278.174590000000020
360.000000000000000 235.000000000000000
408.500000000000000 233.740739999999990
430.750000000000000 233.000000000000000
337.000000000000000 180.805560000000010
339.907899999999980 124.092100000000000
f: 490 tv: 0 nM: 9
231.363632000000000 241.318175999999990
219.184203999999990 249.868423000000010
205.238098000000010 259.880950999999980
188.660721000000000 271.500000000000000
267.000000000000000 235.000000000000000
321.500000000000000 236.000000000000000
349.675689999999970 236.743239999999990
238.000000000000000 180.500000000000000
235.000000000000000 124.805556999999990
f: 490 tv: 1 nM: 9
341.554050000000020 243.729739999999990
350.273799999999990 253.321429999999990
360.679260000000000 264.518860000000020
373.522740000000000 278.083340000000020
360.000000000000000 235.000000000000000
408.500000000000000 233.740739999999990
430.750000000000000 233.000000000000000
336.743260000000020 181.000000000000000
339.743260000000020 124.000000000000000
f: 491 tv: 0 nM: 9
231.363632000000000 241.318175999999990
219.250000000000000 249.750000000000000
205.260864000000000 259.891296000000010
188.660721000000000 271.500000000000000
267.000000000000000 235.000000000000000
321.500000000000000 236.000000000000000
349.632355000000020 236.485290999999990
238.000000000000000 180.500000000000000
235.092102000000010 124.907898000000000
f: 491 tv: 1 nM: 9
341.554050000000020 243.729739999999990
350.181820000000020 253.272719999999990
360.974150000000010 264.663790000000010
373.312500000000000 278.062500000000000
359.907899999999980 234.907900000000010
408.500000000000000 233.740739999999990
430.649990000000000 233.116670000000000
336.743260000000020 181.000000000000000
340.000000000000000 124.000000000000000
f: 492 tv: 0 nM: 9
231.363632000000000 241.318175999999990
219.217957000000010 250.076920000000000
205.306824000000010 260.011352999999990
188.660721000000000 271.500000000000000
267.102936000000000 235.102936000000000
321.194458000000000 236.000000000000000
349.675689999999970 236.743239999999990
238.000000000000000 180.500000000000000
234.937500000000000 125.218750000000000
f: 492 tv: 1 nM: 9
341.560610000000000 243.757569999999990
350.107149999999990 253.369049999999990
361.010010000000020 264.370000000000000
373.411290000000010 278.088709999999990
359.805540000000010 235.000000000000000
408.500000000000000 233.740739999999990
430.571440000000000 233.000000000000000
337.092100000000020 180.907900000000010
339.743260000000020 124.000000000000000
f: 493 tv: 0 nM: 9
231.274200000000010 241.032256999999990
219.250000000000000 249.750000000000000
205.350006000000010 259.910004000000010
188.660721000000000 271.500000000000000
267.116669000000000 234.949997000000000
321.484375000000000 236.078125000000000
349.675689999999970 236.743239999999990
238.000000000000000 180.194443000000010
235.044113000000010 125.308823000000000
f: 493 tv: 1 nM: 9
341.428560000000000 243.728579999999990
350.181820000000020 253.272719999999990
361.053189999999970 264.553189999999970
373.312500000000000 278.062500000000000
359.897060000000010 234.897060000000010
408.500000000000000 233.740739999999990
430.649990000000000 233.116670000000000
336.939030000000000 181.000000000000000
339.846160000000000 124.089740000000010
f: 494 tv: 0 nM: 9
231.303023999999990 241.196976000000010
219.250000000000000 249.750000000000000
205.350006000000010 259.910004000000010
188.660721000000000 271.500000000000000
267.102936000000000 235.102936000000000
321.500000000000000 236.000000000000000
349.500000000000000 236.725006000000010
238.000000000000000 180.194443000000010
235.102936000000000 124.897057000000000
f: 494 tv: 1 nM: 9
341.444459999999990 243.666670000000010
350.107149999999990 253.369049999999990
360.895840000000020 264.645840000000020
373.459020000000010 278.090149999999990
359.897060000000010 234.897060000000010
408.413790000000010 233.879300000000000
430.750000000000000 233.000000000000000
336.907899999999980 181.092099999999990
339.743260000000020 124.000000000000000
f: 495 tv: 0 nM: 9
231.435486000000000 241.225799999999990
219.250000000000000 249.750000000000000
205.292678999999990 260.207306000000020
188.666672000000010 271.447357000000010
267.135132000000000 234.689193999999990
321.437500000000000 236.031250000000000
349.675689999999970 236.743239999999990
238.000000000000000 180.194443000000010
235.194443000000010 125.000000000000000
f: 495 tv: 1 nM: 9
341.483859999999990 243.693540000000010
350.354159999999980 253.354170000000010
360.818969999999980 264.629300000000000
373.500000000000000 278.000000000000000
359.907899999999980 234.907900000000010
408.500000000000000 233.740739999999990
430.750000000000000 233.000000000000000
336.907899999999980 181.092099999999990
339.743260000000020 124.000000000000000
f: 496 tv: 0 nM: 9
231.413788000000010 241.051727000000000
219.250000000000000 249.750000000000000
205.309525000000010 259.666655999999990
188.666672000000010 271.447357000000010
267.135132000000000 234.689193999999990
321.308837999999980 236.044113000000010
349.675689999999970 236.743239999999990
238.000000000000000 180.500000000000000
235.000000000000000 124.805556999999990
f: 496 tv: 1 nM: 9
341.428560000000000 243.814290000000000
350.354159999999980 253.354170000000010
360.784490000000010 264.663790000000010
373.540979999999990 278.090149999999990
360.000000000000000 235.000000000000000
408.500000000000000 233.500000000000000
430.883330000000000 232.949999999999990
337.092100000000020 180.907900000000010
340.000000000000000 124.000000000000000
f: 497 tv: 0 nM: 9
231.283340000000010 240.949997000000000
219.250000000000000 249.750000000000000
205.350006000000010 259.910004000000010
188.708327999999990 271.391662999999990
267.000000000000000 235.000000000000000
321.500000000000000 236.000000000000000
349.757140999999990 236.628570999999990
238.031250000000000 180.437500000000000
235.000000000000000 124.805556999999990
f: 497 tv: 1 nM: 9
341.171420000000010 243.871430000000000
350.181820000000020 253.272719999999990
360.709990000000000 264.549989999999980
373.500000000000000 278.186429999999970
359.907899999999980 234.907900000000010
408.500000000000000 233.740739999999990
430.883330000000000 232.949999999999990
336.743260000000020 181.000000000000000
340.000000000000000 124.000000000000000
f: 498 tv: 0 nM: 9
231.428574000000000 240.964279000000000
219.250000000000000 249.750000000000000
205.308516999999990 259.893616000000010
188.666672000000010 271.447357000000010
267.000000000000000 234.635132000000000
321.308837999999980 236.044113000000010
349.782042999999990 236.794875999999990
237.897064000000000 180.102936000000000
235.000000000000000 125.194443000000010
f: 498 tv: 1 nM: 9
341.554050000000020 243.729739999999990
350.273799999999990 253.321429999999990
361.000000000000000 264.557680000000000
373.573759999999990 278.270480000000020
359.907899999999980 234.907900000000010
408.500000000000000 233.740739999999990
430.750000000000000 233.000000000000000
336.907899999999980 181.092099999999990
340.000000000000000 124.000000000000000
f: 499 tv: 0 nM: 9
231.363632000000000 240.924240000000000
219.250000000000000 249.750000000000000
205.308516999999990 259.893616000000010
188.666672000000010 271.447357000000010
267.000000000000000 234.635132000000000
321.500000000000000 236.000000000000000
349.607147000000000 236.773804000000010
238.000000000000000 180.194443000000010
234.955886999999990 125.308823000000000
f: 499 tv: 1 nM: 9
341.435909999999980 243.782039999999990
350.181820000000020 253.272719999999990
360.692320000000000 264.673070000000000
373.573759999999990 278.270480000000020
359.897060000000010 235.102939999999990
408.500000000000000 233.740739999999990
430.750000000000000 233.000000000000000
337.092100000000020 180.907900000000010
339.773799999999990 123.607140000000000
f: 500 tv: 0 nM: 9
231.500000000000000 240.935486000000000
219.250000000000000 249.750000000000000
205.279068000000000 260.174408000000030
188.666672000000010 271.447357000000010
267.000000000000000 234.924240000000000
321.308837999999980 236.044113000000010
349.500000000000000 236.725006000000010
238.000000000000000 180.000000000000000
234.897064000000000 125.102943000000000
f: 500 tv: 1 nM: 9
341.554050000000020 243.729739999999990
350.250000000000000 253.336960000000000
360.768520000000020 264.712949999999980
373.500000000000000 278.000000000000000
359.897060000000010 235.102939999999990
408.586209999999990 233.879300000000000
430.750000000000000 233.000000000000000
336.743260000000020 181.000000000000000
340.000000000000000 124.000000000000000
f: 501 tv: 0 nM: 9
231.516662999999990 240.850006000000010
219.250000000000000 249.750000000000000
205.193175999999990 259.761352999999990
188.666672000000010 271.447357000000010
266.897064000000000 234.897064000000000
321.437500000000000 236.000000000000000
349.500000000000000 236.725006000000010
238.000000000000000 180.000000000000000
234.907897999999990 125.092102000000000
f: 501 tv: 1 nM: 9
341.554050000000020 243.729739999999990
350.250000000000000 253.336960000000000
360.784299999999970 264.539220000000000
373.459020000000010 278.090149999999990
360.000000000000000 235.000000000000000
408.586209999999990 233.879300000000000
430.750000000000000 233.000000000000000
337.000000000000000 181.000000000000000
339.907899999999980 124.092100000000000
f: 502 tv: 0 nM: 9
231.428574000000000 240.964279000000000
219.250000000000000 249.750000000000000
205.260864000000000 259.891296000000010
188.666672000000010 271.447357000000010
267.000000000000000 235.000000000000000
321.308837999999980 236.044113000000010
349.500000000000000 236.725006000000010
238.000000000000000 180.000000000000000
234.897064000000000 124.897057000000000
f: 502 tv: 1 nM: 9
341.428560000000000 243.728579999999990
350.181820000000020 253.272719999999990
360.972230000000020 264.675929999999990
373.500000000000000 278.000000000000000
360.102939999999990 234.897060000000010
408.586209999999990 233.879300000000000
430.649990000000000 233.116670000000000
336.743260000000020 181.000000000000000
339.907899999999980 124.092100000000000
f: 503 tv: 0 nM: 9
231.516662999999990 240.850006000000010
219.217957000000010 250.076920000000000
205.276321000000000 259.934204000000020
188.660721000000000 271.500000000000000
267.038452000000010 234.615387000000000
321.500000000000000 236.000000000000000
349.500000000000000 236.725006000000010
238.000000000000000 180.194443000000010
234.907897999999990 124.907898000000000
f: 503 tv: 1 nM: 9
341.193539999999980 243.758060000000000
350.181820000000020 253.272719999999990
360.972230000000020 264.675929999999990
373.500000000000000 278.000000000000000
360.000000000000000 235.000000000000000
408.586209999999990 233.879300000000000
430.781250000000000 233.062500000000000
336.907899999999980 181.092099999999990
339.907899999999980 124.092100000000000
f: 504 tv: 0 nM: 9
231.516662999999990 240.850006000000010
219.212493999999990 250.012497000000000
205.250000000000000 259.802642999999990
188.660721000000000 271.500000000000000
267.000000000000000 235.000000000000000
321.308837999999980 236.044113000000010
349.500000000000000 236.725006000000010
238.000000000000000 180.194443000000010
235.000000000000000 124.805556999999990
f: 504 tv: 1 nM: 9
341.327580000000010 243.793110000000010
350.181820000000020 253.272719999999990
360.653079999999990 264.704070000000000
373.459020000000010 278.090149999999990
359.897060000000010 235.102939999999990
408.586209999999990 233.879300000000000
430.750000000000000 233.000000000000000
336.743260000000020 181.000000000000000
339.743260000000020 124.000000000000000
f: 505 tv: 0 nM: 9
231.442856000000010 241.199997000000000
219.189193999999990 249.932434000000000
205.500000000000000 259.901947000000010
188.750000000000000 271.453705000000010
267.116669000000000 234.949997000000000
321.308837999999980 236.044113000000010
349.500000000000000 236.764709000000010
238.000000000000000 180.194443000000010
235.000000000000000 124.805556999999990
f: 505 tv: 1 nM: 9
341.193539999999980 243.758060000000000
350.354159999999980 253.354170000000010
360.812500000000000 264.500000000000000
373.459020000000010 278.090149999999990
359.897060000000010 235.102939999999990
408.500000000000000 234.000000000000000
430.883330000000000 232.949999999999990
336.907899999999980 181.092099999999990
339.743260000000020 124.000000000000000
f: 506 tv: 0 nM: 9
231.428574000000000 240.964279000000000
219.212493999999990 250.012497000000000
205.500000000000000 259.901947000000010
188.660721000000000 271.500000000000000
267.000000000000000 235.000000000000000
321.500000000000000 236.000000000000000
349.500000000000000 236.725006000000010
238.092102000000010 180.092102000000010
235.000000000000000 124.805556999999990
f: 506 tv: 1 nM: 9
341.381590000000020 243.486850000000000
350.354159999999980 253.354170000000010
360.692320000000000 264.807680000000000
373.531740000000010 278.174590000000020
360.000000000000000 235.000000000000000
408.500000000000000 233.740739999999990
430.821440000000000 232.821429999999990
336.846160000000000 181.089740000000010
339.607149999999990 123.773810000000000
f: 507 tv: 0 nM: 9
231.428574000000000 240.964279000000000
219.193175999999990 249.761368000000000
205.554351999999990 260.184783999999980
188.660721000000000 271.500000000000000
267.102936000000000 234.897064000000000
321.500000000000000 236.000000000000000
349.675689999999970 236.743239999999990
238.000000000000000 180.194443000000010
234.883331000000000 125.349998000000000
f: 507 tv: 1 nM: 9
341.194459999999990 243.805560000000010
350.354159999999980 253.354170000000010
360.692320000000000 264.673070000000000
373.531740000000010 278.174590000000020
360.000000000000000 235.000000000000000
408.586209999999990 233.879300000000000
430.883330000000000 232.949999999999990
336.743260000000020 181.000000000000000
339.846160000000000 123.910259999999990
f: 508 tv: 0 nM: 9
231.242859000000010 241.285721000000000
219.166672000000010 249.619048999999990
205.362747000000010 259.686279000000010
188.660721000000000 271.500000000000000
267.000000000000000 234.924240000000000
321.500000000000000 236.000000000000000
349.557128999999970 236.742859000000010
238.000000000000000 180.194443000000010
234.897064000000000 124.897057000000000
f: 508 tv: 1 nM: 9
341.327580000000010 243.793110000000010
350.181820000000020 253.272719999999990
360.551019999999990 264.785709999999990
373.459020000000010 278.090149999999990
360.000000000000000 235.000000000000000
408.500000000000000 233.500000000000000
430.685180000000000 233.000000000000000
336.743260000000020 181.000000000000000
339.907899999999980 124.092100000000000
f: 509 tv: 0 nM: 9
231.242859000000010 241.285721000000000
219.166672000000010 249.619048999999990
205.177077999999990 259.781250000000000
188.660721000000000 271.500000000000000
267.000000000000000 234.924240000000000
321.194458000000000 236.000000000000000
349.569458000000000 236.625000000000000
238.044113000000010 180.308822999999990
235.000000000000000 124.805556999999990
f: 509 tv: 1 nM: 9
341.075740000000000 243.818180000000010
350.181820000000020 253.272719999999990
360.653840000000000 264.596160000000000
373.388890000000000 278.174590000000020
359.897060000000010 235.102939999999990
408.421879999999990 233.640629999999990
430.750000000000000 233.000000000000000
336.743260000000020 181.000000000000000
340.000000000000000 124.000000000000000
f: 510 tv: 0 nM: 9
231.363632000000000 241.318175999999990
219.242859000000010 249.828567999999990
205.238098000000010 259.880950999999980
188.660721000000000 271.500000000000000
267.000000000000000 234.805556999999990
321.500000000000000 236.000000000000000
349.625000000000000 236.500000000000000
238.000000000000000 180.194443000000010
235.000000000000000 124.805556999999990
f: 510 tv: 1 nM: 9
341.171420000000010 243.871430000000000
350.181820000000020 253.272719999999990
360.647060000000010 264.401950000000000
373.461549999999990 278.253850000000000
360.000000000000000 235.000000000000000
408.413790000000010 233.879300000000000
430.750000000000000 233.000000000000000
336.743260000000020 181.000000000000000
340.000000000000000 123.805560000000000
f: 511 tv: 0 nM: 9
231.516662999999990 240.850006000000010
219.189193999999990 249.932434000000000
205.159575999999990 259.659576000000020
188.660721000000000 271.500000000000000
267.000000000000000 234.743239999999990
321.500000000000000 236.000000000000000
349.675689999999970 236.743239999999990
238.031250000000000 180.437500000000000
235.194443000000010 125.000000000000000
f: 511 tv: 1 nM: 9
341.171420000000010 243.871430000000000
349.975010000000000 253.425000000000010
360.674410000000020 264.500000000000000
373.484379999999990 278.171879999999990
360.000000000000000 235.000000000000000
408.500000000000000 233.740739999999990
430.750000000000000 233.000000000000000
336.743260000000020 181.000000000000000
340.000000000000000 124.000000000000000
f: 512 tv: 0 nM: 9
231.338715000000010 241.161284999999990
219.292678999999990 250.207321000000010
205.244446000000010 259.988892000000020
188.660721000000000 271.500000000000000
267.000000000000000 234.743239999999990
321.500000000000000 236.000000000000000
349.442871000000030 236.771423000000000
238.000000000000000 180.194443000000010
235.000000000000000 124.805556999999990
f: 512 tv: 1 nM: 9
341.171420000000010 243.871430000000000
350.181820000000020 253.272719999999990
360.728270000000010 264.663050000000000
373.430760000000020 278.084630000000000
360.000000000000000 235.000000000000000
408.500000000000000 233.740739999999990
430.750000000000000 233.000000000000000
336.743260000000020 181.000000000000000
340.000000000000000 123.500000000000000
f: 513 tv: 0 nM: 9
231.435486000000000 241.225799999999990
219.250000000000000 249.750000000000000
205.174422999999990 259.860474000000010
188.660721000000000 271.500000000000000
267.100006000000010 234.828567999999990
321.500000000000000 236.000000000000000
349.500000000000000 236.725006000000010
238.000000000000000 180.194443000000010
235.000000000000000 124.805556999999990
f: 513 tv: 1 nM: 9
341.308839999999980 243.750000000000000
350.149990000000000 253.375000000000000
360.865389999999990 264.673070000000000
373.500000000000000 278.164179999999990
359.805540000000010 235.000000000000000
408.500000000000000 233.740739999999990
430.750000000000000 233.000000000000000
336.743260000000020 181.000000000000000
339.743260000000020 124.000000000000000
f: 514 tv: 0 nM: 9
231.442856000000010 241.199997000000000
219.189193999999990 249.932434000000000
205.146346999999990 259.987793000000010
188.660721000000000 271.500000000000000
267.116669000000000 234.949997000000000
321.500000000000000 236.235290999999990
349.696959999999990 236.500000000000000
238.000000000000000 180.194443000000010
235.092102000000010 124.907898000000000
f: 514 tv: 1 nM: 9
341.327580000000010 243.793110000000010
350.273799999999990 253.321429999999990
360.730770000000010 264.538450000000010
373.531740000000010 278.174590000000020
359.897060000000010 235.102939999999990
408.500000000000000 233.740739999999990
430.750000000000000 233.000000000000000
336.743260000000020 181.000000000000000
339.907899999999980 124.092100000000000
f: 515 tv: 0 nM: 9
231.363632000000000 241.318175999999990
219.250000000000000 249.750000000000000
205.149993999999990 260.049987999999980
188.660721000000000 271.500000000000000
267.135132000000000 234.689193999999990
321.500000000000000 236.000000000000000
349.500000000000000 236.725006000000010
238.000000000000000 180.378784000000000
235.000000000000000 124.805556999999990
f: 515 tv: 1 nM: 9
341.343750000000000 243.562500000000000
350.181820000000020 253.272719999999990
360.659089999999990 264.545439999999990
373.531740000000010 278.174590000000020
359.897060000000010 235.102939999999990
408.500000000000000 233.740739999999990
431.000000000000000 232.958329999999990
336.743260000000020 181.000000000000000
339.907899999999980 124.092100000000000
f: 516 tv: 0 nM: 9
231.338715000000010 241.161284999999990
219.217957000000010 250.076920000000000
205.500000000000000 260.068175999999990
188.660721000000000 271.500000000000000
267.217957000000010 234.794875999999990
321.424255000000020 236.106064000000000
349.442871000000030 236.742859000000010
238.000000000000000 180.194443000000010
235.000000000000000 124.805556999999990
f: 516 tv: 1 nM: 9
341.171420000000010 243.871430000000000
350.181820000000020 253.272719999999990
360.500000000000000 264.686280000000010
373.531740000000010 278.174590000000020
359.897060000000010 235.102939999999990
408.586209999999990 233.879300000000000
430.883330000000000 232.949999999999990
336.743260000000020 181.000000000000000
339.907899999999980 124.092100000000000
f: 517 tv: 0 nM: 9
231.338715000000010 241.161284999999990
219.189193999999990 249.932434000000000
205.174422999999990 259.860474000000010
188.750000000000000 271.453705000000010
267.135132000000000 234.878372000000010
321.500000000000000 236.000000000000000
349.442871000000030 236.742859000000010
237.887100000000000 180.290329000000010
235.000000000000000 124.805556999999990
f: 517 tv: 1 nM: 9
341.194459999999990 243.805560000000010
350.181820000000020 253.272719999999990
360.591830000000020 264.642850000000010
373.531740000000010 278.174590000000020
359.897060000000010 235.102939999999990
408.586209999999990 233.879300000000000
430.750000000000000 233.000000000000000
337.092100000000020 180.907900000000010
339.907899999999980 124.092100000000000
f: 518 tv: 0 nM: 9
231.413788000000010 241.051727000000000
219.189193999999990 249.932434000000000
205.146346999999990 259.987793000000010
188.750000000000000 271.453705000000010
266.899993999999990 234.828567999999990
321.500000000000000 236.000000000000000
349.500000000000000 236.764709000000010
238.000000000000000 180.000000000000000
235.000000000000000 124.805556999999990
f: 518 tv: 1 nM: 9
341.194459999999990 243.805560000000010
350.340910000000010 253.386370000000000
360.663639999999990 264.636349999999990
373.531740000000010 278.174590000000020
359.805540000000010 235.000000000000000
408.586209999999990 233.879300000000000
430.750000000000000 233.000000000000000
337.092100000000020 180.907900000000010
339.743260000000020 124.000000000000000
f: 519 tv: 0 nM: 9
231.428574000000000 240.964279000000000
219.212493999999990 249.737503000000000
205.146346999999990 259.987793000000010
188.652542000000010 271.338989000000030
267.212128000000010 234.984848000000000
321.500000000000000 236.000000000000000
349.500000000000000 236.725006000000010
238.100006000000010 180.257140999999990
235.102936000000000 124.897057000000000
f: 519 tv: 1 nM: 9
341.111110000000000 243.611120000000000
350.354159999999980 253.354170000000010
360.935180000000000 264.472230000000020
373.500000000000000 278.186429999999970
359.897060000000010 235.102939999999990
408.500000000000000 233.740739999999990
430.750000000000000 233.000000000000000
336.907899999999980 181.092099999999990
339.743260000000020 124.000000000000000
f: 520 tv: 0 nM: 9
231.428574000000000 240.964279000000000
219.166672000000010 249.619048999999990
205.202133000000000 260.106383999999990
188.660721000000000 271.500000000000000
266.897064000000000 234.897064000000000
321.500000000000000 236.000000000000000
349.442871000000030 236.742859000000010
238.000000000000000 180.194443000000010
235.000000000000000 125.194443000000010
f: 520 tv: 1 nM: 9
341.075740000000000 243.818180000000010
350.354159999999980 253.354170000000010
361.071440000000000 264.625000000000000
373.531740000000010 278.174590000000020
359.805540000000010 235.000000000000000
408.578129999999990 233.640629999999990
430.750000000000000 233.000000000000000
336.907899999999980 181.092099999999990
339.743260000000020 124.000000000000000
f: 521 tv: 0 nM: 9
231.435486000000000 241.225799999999990
219.212493999999990 249.737503000000000
205.309525000000010 260.142853000000000
188.666672000000010 271.447357000000010
267.000000000000000 234.805556999999990
321.500000000000000 236.000000000000000
349.618407999999990 236.723679000000000
238.000000000000000 180.500000000000000
235.044113000000010 125.308823000000000
f: 521 tv: 1 nM: 9
341.171420000000010 243.871430000000000
350.250000000000000 253.336960000000000
360.812500000000000 264.500000000000000
373.531740000000010 278.174590000000020
359.897060000000010 235.102939999999990
408.500000000000000 233.740739999999990
430.750000000000000 233.000000000000000
337.092100000000020 180.907900000000010
339.846160000000000 123.910259999999990
f: 522 tv: 0 nM: 9
231.413788000000010 241.051727000000000
219.217957000000010 249.435898000000010
205.260864000000000 259.891296000000010
188.660721000000000 271.500000000000000
267.092102000000010 234.907897999999990
321.500000000000000 236.000000000000000
349.618407999999990 236.723679000000000
237.887100000000000 180.290329000000010
235.044113000000010 125.308823000000000
f: 522 tv: 1 nM: 9
341.194459999999990 243.805560000000010
350.181820000000020 253.272719999999990
360.929989999999980 264.470000000000030
373.531740000000010 278.174590000000020
359.897060000000010 235.102939999999990
408.421879999999990 233.640629999999990
430.649990000000000 233.116670000000000
337.000000000000000 180.805560000000010
339.846160000000000 123.910259999999990
f: 523 tv: 0 nM: 9
231.482147000000000 241.089279000000000
219.193175999999990 249.761368000000000
205.202133000000000 259.872345000000000
188.666672000000010 271.447357000000010
267.116669000000000 234.949997000000000
321.569458000000000 236.375000000000000
349.675689999999970 236.743239999999990
238.000000000000000 180.000000000000000
235.102936000000000 124.897057000000000
f: 523 tv: 1 nM: 9
341.171420000000010 243.871430000000000
350.181820000000020 253.272719999999990
360.790010000000000 264.630000000000000
373.531740000000010 278.174590000000020
359.897060000000010 235.102939999999990
408.413790000000010 233.879300000000000
430.750000000000000 233.000000000000000
336.813969999999980 180.965120000000010
339.846160000000000 123.910259999999990
f: 524 tv: 0 nM: 9
231.363632000000000 241.318175999999990
219.193175999999990 249.761368000000000
205.149993999999990 260.049987999999980
188.660721000000000 271.500000000000000
267.000000000000000 234.843750000000000
321.324310000000030 236.256760000000010
349.675689999999970 236.743239999999990
238.000000000000000 180.000000000000000
235.000000000000000 124.805556999999990
f: 524 tv: 1 nM: 9
341.171420000000010 243.871430000000000
350.181820000000020 253.272719999999990
360.790010000000000 264.630000000000000
373.459020000000010 278.090149999999990
359.805540000000010 235.000000000000000
408.413790000000010 233.879300000000000
430.750000000000000 233.000000000000000
336.907899999999980 181.092099999999990
340.000000000000000 124.000000000000000
f: 525 tv: 0 nM: 9
231.363632000000000 241.318175999999990
219.189193999999990 249.932434000000000
205.217957000000010 260.076934999999990
188.666672000000010 271.447357000000010
267.000000000000000 235.000000000000000
321.308837999999980 236.044113000000010
349.782042999999990 236.666672000000010
238.000000000000000 180.000000000000000
235.000000000000000 125.194443000000010
f: 525 tv: 1 nM: 9
341.171420000000010 243.871430000000000
350.181820000000020 253.272719999999990
360.649990000000000 264.630000000000000
373.459020000000010 278.090149999999990
359.805540000000010 235.000000000000000
408.413790000000010 233.879300000000000
430.750000000000000 233.000000000000000
336.743260000000020 181.000000000000000
339.907899999999980 124.092100000000000
f: 526 tv: 0 nM: 9
231.363632000000000 241.318175999999990
219.193175999999990 249.761368000000000
205.308516999999990 259.893616000000010
188.666672000000010 271.447357000000010
267.135132000000000 234.689193999999990
321.500000000000000 236.000000000000000
349.500000000000000 236.764709000000010
237.907897999999990 179.907897999999990
235.102936000000000 124.897057000000000
f: 526 tv: 1 nM: 9
341.328950000000020 243.723680000000000
350.181820000000020 253.272719999999990
360.875000000000000 264.714290000000010
373.459020000000010 278.090149999999990
359.805540000000010 235.000000000000000
408.500000000000000 233.740739999999990
430.750000000000000 233.000000000000000
336.897060000000010 180.897060000000010
339.907899999999980 124.092100000000000
f: 527 tv: 0 nM: 9
231.363632000000000 241.318175999999990
219.217957000000010 250.076920000000000
205.212493999999990 260.012512000000020
188.666672000000010 271.447357000000010
267.116669000000000 234.949997000000000
321.308837999999980 236.044113000000010
349.782042999999990 236.666672000000010
238.000000000000000 180.194443000000010
235.000000000000000 125.194443000000010
f: 527 tv: 1 nM: 9
341.075740000000000 243.818180000000010
350.181820000000020 253.272719999999990
360.790010000000000 264.690000000000000
373.459020000000010 278.090149999999990
359.897060000000010 235.102939999999990
408.500000000000000 233.740739999999990
430.781250000000000 233.062500000000000
336.743260000000020 181.000000000000000
[truncated: 277,469 more chars]
