# Supplementary material for: Action Sport Cameras as an Instrument to Perform a 3D Underwater Motion Analysis
Source: PLoS One. 2016 Aug 11;11(8):e0160490. doi: 10.1371/journal.pone.0160490 (PMC4981397; doi:10.1371/journal.pone.0160490)
Supplement: S1 Supporting Information — S1.1_Calibration Quality > S1.1.1_Underwater > S1.1.1.1_Highres > S1.1.1.1.1_Calibration > File A. This is the BUNDLE_CameraParameters. This is the camera calibration parameters. File B. This is the Triad. This is the 2D coordinates of the waterproof orthogonal triad structure carrying nine spherical black markers. File C. This is the WandCalibration. This is the 2D coordinates of the wand structure carrying one spherical black marker. S1.1.1.1.2_Accuracy > File D. This is the Trial_1. This is the 2D coordinates of the first rigid bar test acquisition, carrying two markers at known distance. File E. This is the Trial_2. This is the 2D coordinates of the second rigid bar test acquisition, carrying two markers at known distance. File F. This is the Trial_3. This is the 2D coordinates of the third rigid bar test acquisition, carrying two markers at known distance. File G. This is the Trial_4. This is the 2D coordinates of the fourth rigid bar test acquisition, carrying two markers at known distance. File H. This is the Trial_5. This is the 2D coordinates of the fifth rigid bar test acquisition, carrying two markers at known distance. File I. This is the MotionSequence3D_Trial_1. This is the 3D coordinates of the first rigid bar test acquisition. File J. This is the MotionSequence3D_Trial_2. This is the 3D coordinates of the second rigid bar test acquisition. File K. This is the MotionSequence3D_Trial_3. This is the 3D coordinates of the third rigid bar test acquisition. File L. This is the MotionSequence3D_Trial_4. This is the 3D coordinates of the fourth rigid bar test acquisition. File M. This is the MotionSequence3D_Trial_5. This is the 3D coordinates of the fifth rigid bar test acquisition. S1.1.1.2_Lowres > S1.1.1.2.1_Calibration > File N. This is the BUNDLE_CameraParameters. This is the camera calibration parameters. File O. This is the Triad. This is the 2D coordinates of the waterproof orthogonal triad structure carrying nine spherical black markers. File P. Th [file pone.0160490.s001.zip › S1_SupportingInformation/S1.1_Calibration_Quality/S1.1.2_Land/S1.1.2.2_Lowres/S1.1.2.2.1_Calibration/File AH.txt]

5955 2
f: 0 tv: 0 nM: 1
0.000000000000000 0.000000000000000
f: 0 tv: 1 nM: 1
0.000000000000000 0.000000000000000
f: 1 tv: 0 nM: 1
286.339290000000010 254.500000000000000
f: 1 tv: 1 nM: 1
456.500000000000000 250.750000000000000
f: 2 tv: 0 nM: 1
289.283020000000020 254.103780000000000
f: 2 tv: 1 nM: 1
457.604649999999990 249.918610000000000
f: 3 tv: 0 nM: 1
292.320740000000000 253.688670000000000
f: 3 tv: 1 nM: 1
459.645840000000020 249.354170000000010
f: 4 tv: 0 nM: 1
294.660709999999990 253.500000000000000
f: 4 tv: 1 nM: 1
461.604649999999990 248.918610000000000
f: 5 tv: 0 nM: 1
297.583340000000020 252.583329999999990
f: 5 tv: 1 nM: 1
463.402159999999980 248.250000000000000
f: 6 tv: 0 nM: 1
300.583340000000020 252.416670000000010
f: 6 tv: 1 nM: 1
465.081390000000000 247.604649999999990
f: 7 tv: 0 nM: 1
303.500000000000000 251.660720000000000
f: 7 tv: 1 nM: 1
466.939030000000000 247.000000000000000
f: 8 tv: 0 nM: 1
306.583340000000020 251.416670000000010
f: 8 tv: 1 nM: 1
468.250000000000000 246.402179999999990
f: 9 tv: 0 nM: 1
309.442320000000000 250.846160000000000
f: 9 tv: 1 nM: 1
469.910250000000020 245.846160000000000
f: 10 tv: 0 nM: 1
312.673070000000000 250.365389999999990
f: 10 tv: 1 nM: 1
471.000000000000000 245.000000000000000
f: 11 tv: 0 nM: 1
315.339290000000010 249.500000000000000
f: 11 tv: 1 nM: 1
472.295439999999990 244.295459999999990
f: 12 tv: 0 nM: 1
317.754549999999990 249.000000000000000
f: 12 tv: 1 nM: 1
473.386349999999990 243.863630000000000
f: 13 tv: 0 nM: 1
320.583340000000020 248.583329999999990
f: 13 tv: 1 nM: 1
474.280489999999990 243.048779999999990
f: 14 tv: 0 nM: 1
323.269990000000010 247.729999999999990
f: 14 tv: 1 nM: 1
475.178560000000000 242.726200000000010
f: 15 tv: 0 nM: 1
325.663639999999990 247.199999999999990
f: 15 tv: 1 nM: 1
476.092100000000020 241.907900000000010
f: 16 tv: 0 nM: 1
328.339290000000010 246.500000000000000
f: 16 tv: 1 nM: 1
476.395359999999980 241.081390000000000
f: 17 tv: 0 nM: 1
330.500000000000000 245.660720000000000
f: 17 tv: 1 nM: 1
476.957150000000010 240.371430000000000
f: 18 tv: 0 nM: 1
332.687500000000000 245.166670000000010
f: 18 tv: 1 nM: 1
477.092100000000020 239.907900000000010
f: 19 tv: 0 nM: 1
334.583340000000020 244.416670000000010
f: 19 tv: 1 nM: 1
477.384610000000010 239.038469999999990
f: 20 tv: 0 nM: 1
336.500000000000000 243.660720000000000
f: 20 tv: 1 nM: 1
477.500000000000000 238.844449999999990
f: 21 tv: 0 nM: 1
338.365389999999990 243.326920000000000
f: 21 tv: 1 nM: 1
477.500000000000000 238.000000000000000
f: 22 tv: 0 nM: 1
340.000000000000000 242.500000000000000
f: 22 tv: 1 nM: 1
477.000000000000000 237.194439999999990
f: 23 tv: 0 nM: 1
341.365389999999990 241.673080000000000
f: 23 tv: 1 nM: 1
476.907899999999980 236.907900000000010
f: 24 tv: 0 nM: 1
342.500000000000000 241.153840000000000
f: 24 tv: 1 nM: 1
476.564090000000020 236.089740000000010
f: 25 tv: 0 nM: 1
343.583340000000020 240.416670000000010
f: 25 tv: 1 nM: 1
476.000000000000000 235.805560000000010
f: 26 tv: 0 nM: 1
344.500000000000000 239.660720000000000
f: 26 tv: 1 nM: 1
475.138890000000000 235.194439999999990
f: 27 tv: 0 nM: 1
345.269990000000010 239.270000000000010
f: 27 tv: 1 nM: 1
474.218750000000000 234.843750000000000
f: 28 tv: 0 nM: 1
345.583340000000020 238.583329999999990
f: 28 tv: 1 nM: 1
473.445949999999980 234.135130000000000
f: 29 tv: 0 nM: 1
346.137270000000000 238.127460000000010
f: 29 tv: 1 nM: 1
472.428560000000000 233.814290000000000
f: 30 tv: 0 nM: 1
346.416659999999980 237.583329999999990
f: 30 tv: 1 nM: 1
471.120700000000000 233.413790000000010
f: 31 tv: 0 nM: 1
346.312500000000000 236.833329999999990
f: 31 tv: 1 nM: 1
470.194459999999990 233.000000000000000
f: 32 tv: 0 nM: 1
346.416659999999980 236.583329999999990
f: 32 tv: 1 nM: 1
469.000000000000000 232.500000000000000
f: 33 tv: 0 nM: 1
346.034089999999990 236.125000000000000
f: 33 tv: 1 nM: 1
467.897060000000010 232.102939999999990
f: 34 tv: 0 nM: 1
345.645840000000020 235.645829999999990
f: 34 tv: 1 nM: 1
466.250000000000000 232.102939999999990
f: 35 tv: 0 nM: 1
345.155550000000010 235.500000000000000
f: 35 tv: 1 nM: 1
465.000000000000000 231.562500000000000
f: 36 tv: 0 nM: 1
344.402159999999980 235.250000000000000
f: 36 tv: 1 nM: 1
463.420009999999990 231.520000000000010
f: 37 tv: 0 nM: 1
343.604649999999990 234.918610000000000
f: 37 tv: 1 nM: 1
461.879300000000000 231.413790000000010
f: 38 tv: 0 nM: 1
342.613650000000010 234.863630000000000
f: 38 tv: 1 nM: 1
460.156250000000000 231.218750000000000
f: 39 tv: 0 nM: 1
341.549989999999980 234.590000000000000
f: 39 tv: 1 nM: 1
458.843750000000000 231.218750000000000
f: 40 tv: 0 nM: 1
340.500000000000000 234.500000000000000
f: 40 tv: 1 nM: 1
457.250000000000000 231.102939999999990
f: 41 tv: 0 nM: 1
339.354159999999980 234.354170000000010
f: 41 tv: 1 nM: 1
455.586209999999990 231.120700000000000
f: 42 tv: 0 nM: 1
338.081390000000000 234.395360000000010
f: 42 tv: 1 nM: 1
454.049989999999980 231.116670000000000
f: 43 tv: 0 nM: 1
336.604159999999980 234.500000000000000
f: 43 tv: 1 nM: 1
452.178560000000000 231.178570000000010
f: 44 tv: 0 nM: 1
335.081390000000000 234.395360000000010
f: 44 tv: 1 nM: 1
450.586209999999990 231.120700000000000
f: 45 tv: 0 nM: 1
333.500000000000000 234.687500000000000
f: 45 tv: 1 nM: 1
448.843750000000000 231.218750000000000
f: 46 tv: 0 nM: 1
332.038450000000010 234.615389999999990
f: 46 tv: 1 nM: 1
447.000000000000000 231.500000000000000
f: 47 tv: 0 nM: 1
330.089749999999980 234.846160000000000
f: 47 tv: 1 nM: 1
445.120700000000000 231.413790000000010
f: 48 tv: 0 nM: 1
328.500000000000000 234.918920000000010
f: 48 tv: 1 nM: 1
443.500000000000000 231.740739999999990
f: 49 tv: 0 nM: 1
326.805540000000010 235.000000000000000
f: 49 tv: 1 nM: 1
441.649990000000000 232.116670000000000
f: 50 tv: 0 nM: 1
324.907899999999980 235.092099999999990
f: 50 tv: 1 nM: 1
439.897060000000010 232.102939999999990
f: 51 tv: 0 nM: 1
322.910250000000020 235.153840000000000
f: 51 tv: 1 nM: 1
438.000000000000000 232.500000000000000
f: 52 tv: 0 nM: 1
321.000000000000000 235.194439999999990
f: 52 tv: 1 nM: 1
436.000000000000000 232.500000000000000
f: 53 tv: 0 nM: 1
318.961549999999990 235.384610000000010
f: 53 tv: 1 nM: 1
434.283320000000000 232.716659999999990
f: 54 tv: 0 nM: 1
317.000000000000000 235.500000000000000
f: 54 tv: 1 nM: 1
432.000000000000000 233.000000000000000
f: 55 tv: 0 nM: 1
315.000000000000000 235.500000000000000
f: 55 tv: 1 nM: 1
430.000000000000000 233.000000000000000
f: 56 tv: 0 nM: 1
312.961549999999990 235.615389999999990
f: 56 tv: 1 nM: 1
428.000000000000000 233.000000000000000
f: 57 tv: 0 nM: 1
310.565800000000020 235.381580000000010
f: 57 tv: 1 nM: 1
426.102939999999990 233.102939999999990
f: 58 tv: 0 nM: 1
308.750000000000000 235.416670000000010
f: 58 tv: 1 nM: 1
424.116670000000000 233.350010000000000
f: 59 tv: 0 nM: 1
306.674989999999980 235.324999999999990
f: 59 tv: 1 nM: 1
421.879300000000000 233.413790000000010
f: 60 tv: 0 nM: 1
304.897060000000010 235.102939999999990
f: 60 tv: 1 nM: 1
419.781250000000000 233.156250000000000
f: 61 tv: 0 nM: 1
302.500000000000000 235.000000000000000
f: 61 tv: 1 nM: 1
417.883330000000000 233.350010000000000
f: 62 tv: 0 nM: 1
300.805540000000010 235.000000000000000
f: 62 tv: 1 nM: 1
415.571440000000000 233.250000000000000
f: 63 tv: 0 nM: 1
298.805540000000010 235.000000000000000
f: 63 tv: 1 nM: 1
413.500000000000000 233.500000000000000
f: 64 tv: 0 nM: 1
297.000000000000000 234.805560000000010
f: 64 tv: 1 nM: 1
411.218750000000000 233.156250000000000
f: 65 tv: 0 nM: 1
295.000000000000000 234.500000000000000
f: 65 tv: 1 nM: 1
409.428560000000000 233.250000000000000
f: 66 tv: 0 nM: 1
293.156250000000000 234.218750000000000
f: 66 tv: 1 nM: 1
407.218750000000000 233.062500000000000
f: 67 tv: 0 nM: 1
291.805540000000010 234.000000000000000
f: 67 tv: 1 nM: 1
405.500000000000000 233.000000000000000
f: 68 tv: 0 nM: 1
290.000000000000000 233.805560000000010
f: 68 tv: 1 nM: 1
403.102939999999990 232.897060000000010
f: 69 tv: 0 nM: 1
289.000000000000000 233.805560000000010
f: 69 tv: 1 nM: 1
401.250000000000000 232.571429999999990
f: 70 tv: 0 nM: 1
287.625000000000000 233.156250000000000
f: 70 tv: 1 nM: 1
399.519990000000010 232.580000000000010
f: 71 tv: 0 nM: 1
286.194459999999990 233.000000000000000
f: 71 tv: 1 nM: 1
397.897060000000010 232.102939999999990
f: 72 tv: 0 nM: 1
285.000000000000000 232.805560000000010
f: 72 tv: 1 nM: 1
396.000000000000000 232.000000000000000
f: 73 tv: 0 nM: 1
284.116670000000000 232.350010000000000
f: 73 tv: 1 nM: 1
394.500000000000000 231.500000000000000
f: 74 tv: 0 nM: 1
283.691160000000020 232.044109999999990
f: 74 tv: 1 nM: 1
393.000000000000000 231.500000000000000
f: 75 tv: 0 nM: 1
283.000000000000000 231.805560000000010
f: 75 tv: 1 nM: 1
391.500000000000000 231.500000000000000
f: 76 tv: 0 nM: 1
282.500000000000000 231.352939999999990
f: 76 tv: 1 nM: 1
390.000000000000000 231.000000000000000
f: 77 tv: 0 nM: 1
282.102939999999990 231.102939999999990
f: 77 tv: 1 nM: 1
388.955870000000000 230.691180000000000
f: 78 tv: 0 nM: 1
281.955870000000000 230.691180000000000
f: 78 tv: 1 nM: 1
387.750000000000000 230.428570000000010
f: 79 tv: 0 nM: 1
281.359379999999990 230.421879999999990
f: 79 tv: 1 nM: 1
386.805540000000010 230.000000000000000
f: 80 tv: 0 nM: 1
281.719510000000010 229.878050000000000
f: 80 tv: 1 nM: 1
385.781250000000000 229.843750000000000
f: 81 tv: 0 nM: 1
281.879300000000000 229.586209999999990
f: 81 tv: 1 nM: 1
385.000000000000000 229.250000000000000
f: 82 tv: 0 nM: 1
282.218750000000000 229.156250000000000
f: 82 tv: 1 nM: 1
384.218750000000000 228.843750000000000
f: 83 tv: 0 nM: 1
282.897060000000010 228.897060000000010
f: 83 tv: 1 nM: 1
384.000000000000000 228.500000000000000
f: 84 tv: 0 nM: 1
283.116670000000000 228.350010000000000
f: 84 tv: 1 nM: 1
383.500000000000000 228.259260000000010
f: 85 tv: 0 nM: 1
284.000000000000000 228.000000000000000
f: 85 tv: 1 nM: 1
383.116670000000000 227.649990000000000
f: 86 tv: 0 nM: 1
285.000000000000000 227.500000000000000
f: 86 tv: 1 nM: 1
383.000000000000000 227.500000000000000
f: 87 tv: 0 nM: 1
285.716680000000000 227.283340000000010
f: 87 tv: 1 nM: 1
382.950010000000020 227.116670000000000
f: 88 tv: 0 nM: 1
287.000000000000000 227.000000000000000
f: 88 tv: 1 nM: 1
382.740749999999990 226.500000000000000
f: 89 tv: 0 nM: 1
288.120700000000000 226.586209999999990
f: 89 tv: 1 nM: 1
382.843750000000000 226.218750000000000
f: 90 tv: 0 nM: 1
289.428560000000000 226.285720000000000
f: 90 tv: 1 nM: 1
383.250000000000000 226.000000000000000
f: 91 tv: 0 nM: 1
290.716680000000000 226.283340000000010
f: 91 tv: 1 nM: 1
383.519990000000010 225.580000000000010
f: 92 tv: 0 nM: 1
292.000000000000000 226.000000000000000
f: 92 tv: 1 nM: 1
384.250000000000000 225.428570000000010
f: 93 tv: 0 nM: 1
294.120700000000000 225.586209999999990
f: 93 tv: 1 nM: 1
384.685180000000000 225.000000000000000
f: 94 tv: 0 nM: 1
295.500000000000000 225.500000000000000
f: 94 tv: 1 nM: 1
385.500000000000000 224.500000000000000
f: 95 tv: 0 nM: 1
297.369570000000010 225.304350000000000
f: 95 tv: 1 nM: 1
386.120700000000000 224.413790000000010
f: 96 tv: 0 nM: 1
299.116670000000000 224.949999999999990
f: 96 tv: 1 nM: 1
387.116670000000000 224.350010000000000
f: 97 tv: 0 nM: 1
301.156250000000000 224.781250000000000
f: 97 tv: 1 nM: 1
387.950010000000020 224.116670000000000
f: 98 tv: 0 nM: 1
303.120700000000000 224.413790000000010
f: 98 tv: 1 nM: 1
388.883330000000000 223.949999999999990
f: 99 tv: 0 nM: 1
305.500000000000000 224.500000000000000
f: 99 tv: 1 nM: 1
390.304350000000000 223.369570000000010
f: 100 tv: 0 nM: 1
307.600010000000000 224.139999999999990
f: 100 tv: 1 nM: 1
391.500000000000000 223.500000000000000
f: 101 tv: 0 nM: 1
309.600010000000000 223.860000000000010
f: 101 tv: 1 nM: 1
392.500000000000000 222.740739999999990
f: 102 tv: 0 nM: 1
312.000000000000000 223.805560000000010
f: 102 tv: 1 nM: 1
393.750000000000000 222.571429999999990
f: 103 tv: 0 nM: 1
314.500000000000000 223.500000000000000
f: 103 tv: 1 nM: 1
395.500000000000000 222.500000000000000
f: 104 tv: 0 nM: 1
316.613650000000010 223.386370000000000
f: 104 tv: 1 nM: 1
396.859980000000010 222.280000000000000
f: 105 tv: 0 nM: 1
318.883330000000000 222.949999999999990
f: 105 tv: 1 nM: 1
398.314820000000000 222.000000000000000
f: 106 tv: 0 nM: 1
321.500000000000000 222.500000000000000
f: 106 tv: 1 nM: 1
400.000000000000000 221.500000000000000
f: 107 tv: 0 nM: 1
323.500000000000000 222.500000000000000
f: 107 tv: 1 nM: 1
401.613650000000010 221.386370000000000
f: 108 tv: 0 nM: 1
326.000000000000000 222.369570000000010
f: 108 tv: 1 nM: 1
403.613650000000010 221.386370000000000
f: 109 tv: 0 nM: 1
328.386349999999990 221.613630000000000
f: 109 tv: 1 nM: 1
405.000000000000000 220.500000000000000
f: 110 tv: 0 nM: 1
330.500000000000000 221.500000000000000
f: 110 tv: 1 nM: 1
406.500000000000000 220.250000000000000
f: 111 tv: 0 nM: 1
333.000000000000000 221.314820000000000
f: 111 tv: 1 nM: 1
408.500000000000000 220.000000000000000
f: 112 tv: 0 nM: 1
335.000000000000000 220.685180000000000
f: 112 tv: 1 nM: 1
410.386349999999990 219.613630000000000
f: 113 tv: 0 nM: 1
337.500000000000000 220.500000000000000
f: 113 tv: 1 nM: 1
411.613650000000010 219.386370000000000
f: 114 tv: 0 nM: 1
339.500000000000000 220.500000000000000
f: 114 tv: 1 nM: 1
413.613650000000010 219.386370000000000
f: 115 tv: 0 nM: 1
341.613650000000010 220.386370000000000
f: 115 tv: 1 nM: 1
415.386349999999990 218.613630000000000
f: 116 tv: 0 nM: 1
343.859980000000010 219.600010000000000
f: 116 tv: 1 nM: 1
416.833340000000020 218.476200000000010
f: 117 tv: 0 nM: 1
346.000000000000000 219.500000000000000
f: 117 tv: 1 nM: 1
418.500000000000000 218.000000000000000
f: 118 tv: 0 nM: 1
348.000000000000000 219.314820000000000
f: 118 tv: 1 nM: 1
420.386349999999990 217.613630000000000
f: 119 tv: 0 nM: 1
349.897060000000010 219.102939999999990
f: 119 tv: 1 nM: 1
421.613650000000010 217.613630000000000
f: 120 tv: 0 nM: 1
351.519990000000010 218.580000000000010
f: 120 tv: 1 nM: 1
423.386349999999990 217.386370000000000
f: 121 tv: 0 nM: 1
353.500000000000000 218.500000000000000
f: 121 tv: 1 nM: 1
425.060000000000000 217.199999999999990
f: 122 tv: 0 nM: 1
355.259250000000010 218.500000000000000
f: 122 tv: 1 nM: 1
426.500000000000000 216.750000000000000
f: 123 tv: 0 nM: 1
356.897060000000010 218.102939999999990
f: 123 tv: 1 nM: 1
428.000000000000000 216.685180000000000
f: 124 tv: 0 nM: 1
358.586209999999990 218.120700000000000
f: 124 tv: 1 nM: 1
429.500000000000000 216.500000000000000
f: 125 tv: 0 nM: 1
360.000000000000000 218.000000000000000
f: 125 tv: 1 nM: 1
430.740749999999990 216.500000000000000
f: 126 tv: 0 nM: 1
361.102939999999990 217.897060000000010
f: 126 tv: 1 nM: 1
432.500000000000000 216.500000000000000
f: 127 tv: 0 nM: 1
362.500000000000000 217.740739999999990
f: 127 tv: 1 nM: 1
433.613650000000010 216.386370000000000
f: 128 tv: 0 nM: 1
363.500000000000000 217.740739999999990
f: 128 tv: 1 nM: 1
434.833340000000020 216.476200000000010
f: 129 tv: 0 nM: 1
365.000000000000000 218.000000000000000
f: 129 tv: 1 nM: 1
436.140019999999990 216.399990000000000
f: 130 tv: 0 nM: 1
365.781250000000000 217.843750000000000
f: 130 tv: 1 nM: 1
437.386349999999990 216.386370000000000
f: 131 tv: 0 nM: 1
366.586209999999990 217.879300000000000
f: 131 tv: 1 nM: 1
438.386349999999990 216.386370000000000
f: 132 tv: 0 nM: 1
367.102939999999990 217.897060000000010
f: 132 tv: 1 nM: 1
439.500000000000000 216.500000000000000
f: 133 tv: 0 nM: 1
367.897060000000010 218.102939999999990
f: 133 tv: 1 nM: 1
440.386349999999990 216.386370000000000
f: 134 tv: 0 nM: 1
368.194459999999990 218.000000000000000
f: 134 tv: 1 nM: 1
441.500000000000000 216.500000000000000
f: 135 tv: 0 nM: 1
369.044130000000000 218.308820000000000
f: 135 tv: 1 nM: 1
442.259250000000010 216.500000000000000
f: 136 tv: 0 nM: 1
369.000000000000000 218.500000000000000
f: 136 tv: 1 nM: 1
442.740749999999990 216.500000000000000
f: 137 tv: 0 nM: 1
369.102939999999990 218.897060000000010
f: 137 tv: 1 nM: 1
443.630429999999990 216.695650000000000
f: 138 tv: 0 nM: 1
369.308839999999980 219.044109999999990
f: 138 tv: 1 nM: 1
444.523799999999990 217.166670000000010
f: 139 tv: 0 nM: 1
369.149990000000000 219.350010000000000
f: 139 tv: 1 nM: 1
445.140019999999990 217.399990000000000
f: 140 tv: 0 nM: 1
369.120700000000000 219.586209999999990
f: 140 tv: 1 nM: 1
445.500000000000000 217.500000000000000
f: 141 tv: 0 nM: 1
369.000000000000000 220.194439999999990
f: 141 tv: 1 nM: 1
446.035709999999990 218.250000000000000
f: 142 tv: 0 nM: 1
368.937500000000000 220.218750000000000
f: 142 tv: 1 nM: 1
446.500000000000000 218.500000000000000
f: 143 tv: 0 nM: 1
368.102939999999990 220.897060000000010
f: 143 tv: 1 nM: 1
446.740749999999990 218.500000000000000
f: 144 tv: 0 nM: 1
367.897060000000010 221.102939999999990
f: 144 tv: 1 nM: 1
447.173070000000000 219.326920000000000
f: 145 tv: 0 nM: 1
367.062500000000000 221.781250000000000
f: 145 tv: 1 nM: 1
447.500000000000000 219.500000000000000
f: 146 tv: 0 nM: 1
366.120700000000000 222.413790000000010
f: 146 tv: 1 nM: 1
447.500000000000000 220.000000000000000
f: 147 tv: 0 nM: 1
365.308839999999980 222.955890000000010
f: 147 tv: 1 nM: 1
447.500000000000000 220.500000000000000
f: 148 tv: 0 nM: 1
364.645170000000010 223.693540000000010
f: 148 tv: 1 nM: 1
447.600010000000000 221.139999999999990
f: 149 tv: 0 nM: 1
363.194459999999990 224.000000000000000
f: 149 tv: 1 nM: 1
447.500000000000000 221.500000000000000
f: 150 tv: 0 nM: 1
362.102939999999990 224.897060000000010
f: 150 tv: 1 nM: 1
447.613650000000010 222.386370000000000
f: 151 tv: 0 nM: 1
361.000000000000000 225.194439999999990
f: 151 tv: 1 nM: 1
447.500000000000000 222.500000000000000
f: 152 tv: 0 nM: 1
359.743260000000020 225.972980000000010
f: 152 tv: 1 nM: 1
447.304350000000000 223.369570000000010
f: 153 tv: 0 nM: 1
358.000000000000000 226.500000000000000
f: 153 tv: 1 nM: 1
446.740749999999990 223.500000000000000
f: 154 tv: 0 nM: 1
356.615389999999990 227.038469999999990
f: 154 tv: 1 nM: 1
446.386349999999990 224.386370000000000
f: 155 tv: 0 nM: 1
355.000000000000000 227.805560000000010
f: 155 tv: 1 nM: 1
445.865389999999990 224.673080000000000
f: 156 tv: 0 nM: 1
353.092100000000020 228.092099999999990
f: 156 tv: 1 nM: 1
445.500000000000000 225.500000000000000
f: 157 tv: 0 nM: 1
351.270260000000010 228.445950000000010
f: 157 tv: 1 nM: 1
444.865389999999990 225.673080000000000
f: 158 tv: 0 nM: 1
349.897060000000010 229.102939999999990
f: 158 tv: 1 nM: 1
444.062500000000000 226.218750000000000
f: 159 tv: 0 nM: 1
347.848480000000000 229.560610000000000
f: 159 tv: 1 nM: 1
443.500000000000000 226.500000000000000
f: 160 tv: 0 nM: 1
345.907899999999980 229.907900000000010
f: 160 tv: 1 nM: 1
442.750000000000000 227.000000000000000
f: 161 tv: 0 nM: 1
343.955870000000000 230.308820000000000
f: 161 tv: 1 nM: 1
442.000000000000000 227.500000000000000
f: 162 tv: 0 nM: 1
341.805540000000010 231.000000000000000
f: 162 tv: 1 nM: 1
441.000000000000000 227.750000000000000
f: 163 tv: 0 nM: 1
339.897060000000010 231.102939999999990
f: 163 tv: 1 nM: 1
440.304350000000000 228.369570000000010
f: 164 tv: 0 nM: 1
337.957150000000010 231.628570000000000
f: 164 tv: 1 nM: 1
439.120700000000000 228.413790000000010
f: 165 tv: 0 nM: 1
335.805540000000010 232.000000000000000
f: 165 tv: 1 nM: 1
438.314820000000000 229.000000000000000
f: 166 tv: 0 nM: 1
333.961549999999990 232.384610000000010
f: 166 tv: 1 nM: 1
437.420009999999990 229.520000000000010
f: 167 tv: 0 nM: 1
331.500000000000000 233.000000000000000
f: 167 tv: 1 nM: 1
436.519990000000010 229.580000000000010
f: 168 tv: 0 nM: 1
329.743260000000020 233.000000000000000
f: 168 tv: 1 nM: 1
435.500000000000000 230.500000000000000
f: 169 tv: 0 nM: 1
327.897060000000010 233.897060000000010
f: 169 tv: 1 nM: 1
434.586209999999990 230.879300000000000
f: 170 tv: 0 nM: 1
325.743260000000020 234.000000000000000
f: 170 tv: 1 nM: 1
433.781250000000000 231.156250000000000
f: 171 tv: 0 nM: 1
324.000000000000000 234.743239999999990
f: 171 tv: 1 nM: 1
432.586209999999990 231.879300000000000
f: 172 tv: 0 nM: 1
322.000000000000000 235.194439999999990
f: 172 tv: 1 nM: 1
431.883330000000000 232.350010000000000
f: 173 tv: 0 nM: 1
320.000000000000000 235.805560000000010
f: 173 tv: 1 nM: 1
431.000000000000000 232.805560000000010
f: 174 tv: 0 nM: 1
318.092100000000020 235.907900000000010
f: 174 tv: 1 nM: 1
430.116670000000000 233.350010000000000
f: 175 tv: 0 nM: 1
316.092100000000020 236.907900000000010
f: 175 tv: 1 nM: 1
429.500000000000000 234.000000000000000
f: 176 tv: 0 nM: 1
314.500000000000000 237.000000000000000
f: 176 tv: 1 nM: 1
428.897060000000010 234.102939999999990
f: 177 tv: 0 nM: 1
313.000000000000000 237.805560000000010
f: 177 tv: 1 nM: 1
428.308839999999980 234.955890000000010
f: 178 tv: 0 nM: 1
312.000000000000000 238.194439999999990
f: 178 tv: 1 nM: 1
427.883330000000000 235.350010000000000
f: 179 tv: 0 nM: 1
310.092100000000020 238.907900000000010
f: 179 tv: 1 nM: 1
427.256739999999980 236.000000000000000
f: 180 tv: 0 nM: 1
309.000000000000000 239.194439999999990
f: 180 tv: 1 nM: 1
427.000000000000000 236.500000000000000
f: 181 tv: 0 nM: 1
307.500000000000000 240.000000000000000
f: 181 tv: 1 nM: 1
426.805540000000010 237.000000000000000
f: 182 tv: 0 nM: 1
306.136349999999990 240.386370000000000
f: 182 tv: 1 nM: 1
426.955870000000000 237.691180000000000
f: 183 tv: 0 nM: 1
305.000000000000000 241.000000000000000
f: 183 tv: 1 nM: 1
426.805540000000010 238.000000000000000
f: 184 tv: 0 nM: 1
304.280489999999990 241.878050000000000
f: 184 tv: 1 nM: 1
427.000000000000000 238.805560000000010
f: 185 tv: 0 nM: 1
303.395359999999980 242.081390000000000
f: 185 tv: 1 nM: 1
427.194459999999990 239.000000000000000
f: 186 tv: 0 nM: 1
302.939030000000000 242.975619999999990
f: 186 tv: 1 nM: 1
428.000000000000000 239.805560000000010
f: 187 tv: 0 nM: 1
302.295439999999990 243.295459999999990
f: 187 tv: 1 nM: 1
428.256739999999980 240.000000000000000
f: 188 tv: 0 nM: 1
301.907899999999980 243.907900000000010
f: 188 tv: 1 nM: 1
429.000000000000000 240.805560000000010
f: 189 tv: 0 nM: 1
301.590910000000010 244.136370000000000
f: 189 tv: 1 nM: 1
430.000000000000000 241.194439999999990
f: 190 tv: 0 nM: 1
301.395359999999980 244.918610000000000
f: 190 tv: 1 nM: 1
430.957150000000010 241.628570000000000
f: 191 tv: 0 nM: 1
301.489140000000020 245.206529999999990
f: 191 tv: 1 nM: 1
431.805540000000010 242.000000000000000
f: 192 tv: 0 nM: 1
301.489140000000020 245.793470000000010
f: 192 tv: 1 nM: 1
433.000000000000000 242.194439999999990
f: 193 tv: 0 nM: 1
301.909089999999990 246.181819999999990
f: 193 tv: 1 nM: 1
434.038450000000010 242.615389999999990
f: 194 tv: 0 nM: 1
302.450010000000020 246.590000000000000
f: 194 tv: 1 nM: 1
435.805540000000010 243.000000000000000
f: 195 tv: 0 nM: 1
303.000000000000000 247.000000000000000
f: 195 tv: 1 nM: 1
437.000000000000000 243.194439999999990
f: 196 tv: 0 nM: 1
303.818179999999980 247.090910000000010
f: 196 tv: 1 nM: 1
438.864870000000000 243.743239999999990
f: 197 tv: 0 nM: 1
304.818179999999980 247.909089999999990
f: 197 tv: 1 nM: 1
440.384610000000010 243.961530000000010
f: 198 tv: 0 nM: 1
305.940490000000010 248.059530000000000
f: 198 tv: 1 nM: 1
442.194459999999990 244.000000000000000
f: 199 tv: 0 nM: 1
307.354159999999980 248.354170000000010
f: 199 tv: 1 nM: 1
444.092100000000020 244.092099999999990
f: 200 tv: 0 nM: 1
308.730009999999990 248.729999999999990
f: 200 tv: 1 nM: 1
446.000000000000000 244.194439999999990
f: 201 tv: 0 nM: 1
310.410000000000030 248.910000000000000
f: 201 tv: 1 nM: 1
448.044130000000000 244.308820000000000
f: 202 tv: 0 nM: 1
312.166659999999980 249.312500000000000
f: 202 tv: 1 nM: 1
450.000000000000000 244.743239999999990
f: 203 tv: 0 nM: 1
314.000000000000000 249.699999999999990
f: 203 tv: 1 nM: 1
452.194459999999990 245.000000000000000
f: 204 tv: 0 nM: 1
316.000000000000000 250.000000000000000
f: 204 tv: 1 nM: 1
454.562500000000000 245.000000000000000
f: 205 tv: 0 nM: 1
318.000000000000000 250.300000000000010
f: 205 tv: 1 nM: 1
456.805540000000010 245.000000000000000
f: 206 tv: 0 nM: 1
320.500000000000000 250.500000000000000
f: 206 tv: 1 nM: 1
458.897060000000010 245.102939999999990
f: 207 tv: 0 nM: 1
322.687500000000000 250.833329999999990
f: 207 tv: 1 nM: 1
461.102939999999990 245.102939999999990
f: 208 tv: 0 nM: 1
325.410000000000030 250.770000000000010
f: 208 tv: 1 nM: 1
463.194459999999990 245.000000000000000
f: 209 tv: 0 nM: 1
328.000000000000000 251.000000000000000
f: 209 tv: 1 nM: 1
465.805540000000010 245.000000000000000
f: 210 tv: 0 nM: 1
330.500000000000000 251.312500000000000
f: 210 tv: 1 nM: 1
467.805540000000010 245.000000000000000
f: 211 tv: 0 nM: 1
333.450010000000020 251.410000000000000
f: 211 tv: 1 nM: 1
469.897060000000010 245.102939999999990
f: 212 tv: 0 nM: 1
336.136349999999990 251.409089999999990
f: 212 tv: 1 nM: 1
472.000000000000000 244.805560000000010
f: 213 tv: 0 nM: 1
338.918610000000000 251.395360000000010
f: 213 tv: 1 nM: 1
474.000000000000000 244.805560000000010
f: 214 tv: 0 nM: 1
341.925540000000010 251.404249999999990
f: 214 tv: 1 nM: 1
476.000000000000000 244.805560000000010
f: 215 tv: 0 nM: 1
344.673070000000000 251.365389999999990
f: 215 tv: 1 nM: 1
478.000000000000000 244.194439999999990
f: 216 tv: 0 nM: 1
347.645840000000020 251.354170000000010
f: 216 tv: 1 nM: 1
479.805540000000010 244.000000000000000
f: 217 tv: 0 nM: 1
350.336950000000000 250.750000000000000
f: 217 tv: 1 nM: 1
481.691160000000020 243.955890000000010
f: 218 tv: 0 nM: 1
353.000000000000000 250.699999999999990
f: 218 tv: 1 nM: 1
483.151520000000000 243.560610000000000
f: 219 tv: 0 nM: 1
356.074459999999990 250.404249999999990
f: 219 tv: 1 nM: 1
485.000000000000000 243.194439999999990
f: 220 tv: 0 nM: 1
358.687500000000000 250.166670000000010
f: 220 tv: 1 nM: 1
486.691160000000020 242.955890000000010
f: 221 tv: 0 nM: 1
361.365389999999990 249.673080000000000
f: 221 tv: 1 nM: 1
487.955870000000000 242.308820000000000
f: 222 tv: 0 nM: 1
363.846160000000000 249.557690000000010
f: 222 tv: 1 nM: 1
489.194459999999990 242.000000000000000
f: 223 tv: 0 nM: 1
366.500000000000000 249.000000000000000
f: 223 tv: 1 nM: 1
490.375000000000000 241.843750000000000
f: 224 tv: 0 nM: 1
368.750000000000000 248.453710000000000
f: 224 tv: 1 nM: 1
491.712130000000000 241.151520000000000
f: 225 tv: 0 nM: 1
371.299989999999980 248.000000000000000
f: 225 tv: 1 nM: 1
492.879300000000000 240.586209999999990
f: 226 tv: 0 nM: 1
373.500000000000000 247.500000000000000
f: 226 tv: 1 nM: 1
493.308839999999980 240.044109999999990
f: 227 tv: 0 nM: 1
375.510010000000020 247.050000000000010
f: 227 tv: 1 nM: 1
494.156250000000000 239.781250000000000
f: 228 tv: 0 nM: 1
377.500000000000000 246.500000000000000
f: 228 tv: 1 nM: 1
494.805540000000010 239.000000000000000
f: 229 tv: 0 nM: 1
379.500000000000000 246.000000000000000
f: 229 tv: 1 nM: 1
495.375000000000000 238.843750000000000
f: 230 tv: 0 nM: 1
381.250000000000000 245.453710000000000
f: 230 tv: 1 nM: 1
496.000000000000000 238.500000000000000
f: 231 tv: 0 nM: 1
382.730009999999990 244.729999999999990
f: 231 tv: 1 nM: 1
496.000000000000000 237.805560000000010
f: 232 tv: 0 nM: 1
384.416659999999980 244.416670000000010
f: 232 tv: 1 nM: 1
496.116670000000000 237.350010000000000
f: 233 tv: 0 nM: 1
385.673070000000000 243.634610000000010
f: 233 tv: 1 nM: 1
496.375000000000000 236.843750000000000
f: 234 tv: 0 nM: 1
387.239140000000020 243.000000000000000
f: 234 tv: 1 nM: 1
496.428560000000000 236.250000000000000
f: 235 tv: 0 nM: 1
388.416659999999980 242.583329999999990
f: 235 tv: 1 nM: 1
496.102939999999990 235.897060000000010
f: 236 tv: 0 nM: 1
389.060970000000000 242.000000000000000
f: 236 tv: 1 nM: 1
496.000000000000000 235.500000000000000
f: 237 tv: 0 nM: 1
389.769990000000010 241.410000000000000
f: 237 tv: 1 nM: 1
495.586209999999990 234.879300000000000
f: 238 tv: 0 nM: 1
390.730009999999990 240.729999999999990
f: 238 tv: 1 nM: 1
495.120700000000000 234.413790000000010
f: 239 tv: 0 nM: 1
391.269990000000010 240.270000000000010
f: 239 tv: 1 nM: 1
494.586209999999990 234.120700000000000
f: 240 tv: 0 nM: 1
391.549989999999980 239.590000000000000
f: 240 tv: 1 nM: 1
494.000000000000000 233.500000000000000
f: 241 tv: 0 nM: 1
391.945650000000000 239.293470000000010
f: 241 tv: 1 nM: 1
493.120700000000000 233.413790000000010
f: 242 tv: 0 nM: 1
392.148930000000010 238.797869999999990
f: 242 tv: 1 nM: 1
492.428560000000000 232.750000000000000
f: 243 tv: 0 nM: 1
392.074459999999990 238.404249999999990
f: 243 tv: 1 nM: 1
491.579990000000010 232.479999999999990
f: 244 tv: 0 nM: 1
391.760859999999980 238.000000000000000
f: 244 tv: 1 nM: 1
490.740749999999990 232.500000000000000
f: 245 tv: 0 nM: 1
391.730009999999990 237.729999999999990
f: 245 tv: 1 nM: 1
489.500000000000000 232.259260000000010
f: 246 tv: 0 nM: 1
391.500000000000000 237.500000000000000
f: 246 tv: 1 nM: 1
488.420009999999990 231.520000000000010
f: 247 tv: 0 nM: 1
390.940490000000010 237.059530000000000
f: 247 tv: 1 nM: 1
487.250000000000000 231.571429999999990
f: 248 tv: 0 nM: 1
390.000000000000000 237.000000000000000
f: 248 tv: 1 nM: 1
485.879300000000000 231.413790000000010
f: 249 tv: 0 nM: 1
389.549989999999980 236.590000000000000
f: 249 tv: 1 nM: 1
484.579990000000010 231.479999999999990
f: 250 tv: 0 nM: 1
388.597840000000020 236.250000000000000
f: 250 tv: 1 nM: 1
483.134610000000010 231.211530000000010
f: 251 tv: 0 nM: 1
387.700010000000020 236.000000000000000
f: 251 tv: 1 nM: 1
481.883330000000000 230.949999999999990
f: 252 tv: 0 nM: 1
386.604649999999990 235.918610000000000
f: 252 tv: 1 nM: 1
480.480009999999990 230.580000000000010
f: 253 tv: 0 nM: 1
385.549989999999980 235.590000000000000
f: 253 tv: 1 nM: 1
478.519990000000010 230.580000000000010
f: 254 tv: 0 nM: 1
384.089749999999980 235.153840000000000
f: 254 tv: 1 nM: 1
477.500000000000000 230.500000000000000
f: 255 tv: 0 nM: 1
382.700010000000020 235.000000000000000
f: 255 tv: 1 nM: 1
475.500000000000000 230.500000000000000
f: 256 tv: 0 nM: 1
381.500000000000000 235.000000000000000
f: 256 tv: 1 nM: 1
474.000000000000000 230.314820000000000
f: 257 tv: 0 nM: 1
380.000000000000000 234.805560000000010
f: 257 tv: 1 nM: 1
472.386349999999990 230.386370000000000
f: 258 tv: 0 nM: 1
378.554350000000000 234.597820000000010
f: 258 tv: 1 nM: 1
470.500000000000000 230.259260000000010
f: 259 tv: 0 nM: 1
377.000000000000000 234.194439999999990
f: 259 tv: 1 nM: 1
468.865389999999990 230.211530000000010
f: 260 tv: 0 nM: 1
375.153840000000000 234.089740000000010
f: 260 tv: 1 nM: 1
467.250000000000000 230.000000000000000
f: 261 tv: 0 nM: 1
373.846160000000000 234.089740000000010
f: 261 tv: 1 nM: 1
465.314820000000000 230.000000000000000
f: 262 tv: 0 nM: 1
371.907899999999980 233.907900000000010
f: 262 tv: 1 nM: 1
463.500000000000000 229.500000000000000
f: 263 tv: 0 nM: 1
370.000000000000000 233.805560000000010
f: 263 tv: 1 nM: 1
461.500000000000000 229.500000000000000
f: 264 tv: 0 nM: 1
368.256739999999980 233.675670000000000
f: 264 tv: 1 nM: 1
459.500000000000000 229.500000000000000
f: 265 tv: 0 nM: 1
367.000000000000000 233.500000000000000
f: 265 tv: 1 nM: 1
457.740749999999990 229.500000000000000
f: 266 tv: 0 nM: 1
365.000000000000000 233.194439999999990
f: 266 tv: 1 nM: 1
456.304350000000000 229.369570000000010
f: 267 tv: 0 nM: 1
362.907899999999980 232.907900000000010
f: 267 tv: 1 nM: 1
454.386349999999990 229.386370000000000
f: 268 tv: 0 nM: 1
361.000000000000000 232.805560000000010
f: 268 tv: 1 nM: 1
452.476200000000010 229.166670000000010
f: 269 tv: 0 nM: 1
359.120700000000000 232.413790000000010
f: 269 tv: 1 nM: 1
450.314820000000000 229.000000000000000
f: 270 tv: 0 nM: 1
357.615389999999990 231.961530000000010
f: 270 tv: 1 nM: 1
448.500000000000000 228.500000000000000
f: 271 tv: 0 nM: 1
355.907899999999980 231.907900000000010
f: 271 tv: 1 nM: 1
446.500000000000000 228.500000000000000
f: 272 tv: 0 nM: 1
354.000000000000000 231.562500000000000
f: 272 tv: 1 nM: 1
444.859980000000010 228.399990000000000
f: 273 tv: 0 nM: 1
352.227260000000000 231.212130000000000
f: 273 tv: 1 nM: 1
443.140019999999990 228.399990000000000
f: 274 tv: 0 nM: 1
350.805540000000010 231.000000000000000
f: 274 tv: 1 nM: 1
441.369570000000010 228.304350000000000
f: 275 tv: 0 nM: 1
349.000000000000000 230.805560000000010
f: 275 tv: 1 nM: 1
439.500000000000000 227.500000000000000
f: 276 tv: 0 nM: 1
347.843750000000000 230.218750000000000
f: 276 tv: 1 nM: 1
437.740749999999990 227.500000000000000
f: 277 tv: 0 nM: 1
346.194459999999990 230.000000000000000
f: 277 tv: 1 nM: 1
436.304350000000000 227.369570000000010
f: 278 tv: 0 nM: 1
345.000000000000000 229.562500000000000
f: 278 tv: 1 nM: 1
434.399990000000000 227.139999999999990
f: 279 tv: 0 nM: 1
343.116670000000000 229.350010000000000
f: 279 tv: 1 nM: 1
432.865389999999990 226.673080000000000
f: 280 tv: 0 nM: 1
342.194459999999990 229.000000000000000
f: 280 tv: 1 nM: 1
431.500000000000000 226.500000000000000
f: 281 tv: 0 nM: 1
341.000000000000000 228.805560000000010
f: 281 tv: 1 nM: 1
429.695650000000000 226.369570000000010
f: 282 tv: 0 nM: 1
339.897060000000010 228.102939999999990
f: 282 tv: 1 nM: 1
428.500000000000000 226.250000000000000
f: 283 tv: 0 nM: 1
339.000000000000000 227.805560000000010
f: 283 tv: 1 nM: 1
427.304350000000000 225.630429999999990
f: 284 tv: 0 nM: 1
338.044130000000000 227.308820000000000
f: 284 tv: 1 nM: 1
425.821440000000000 225.178570000000010
f: 285 tv: 0 nM: 1
337.194459999999990 227.000000000000000
f: 285 tv: 1 nM: 1
424.685180000000000 225.000000000000000
f: 286 tv: 0 nM: 1
336.805540000000010 227.000000000000000
f: 286 tv: 1 nM: 1
423.613650000000010 224.613630000000000
f: 287 tv: 0 nM: 1
336.000000000000000 226.500000000000000
f: 287 tv: 1 nM: 1
422.500000000000000 224.500000000000000
f: 288 tv: 0 nM: 1
335.259250000000010 226.500000000000000
f: 288 tv: 1 nM: 1
421.500000000000000 224.500000000000000
f: 289 tv: 0 nM: 1
335.092100000000020 225.907900000000010
f: 289 tv: 1 nM: 1
420.630429999999990 224.304350000000000
f: 290 tv: 0 nM: 1
334.955870000000000 225.691180000000000
f: 290 tv: 1 nM: 1
420.000000000000000 224.000000000000000
f: 291 tv: 0 nM: 1
334.500000000000000 225.500000000000000
f: 291 tv: 1 nM: 1
419.420009999999990 223.520000000000010
f: 292 tv: 0 nM: 1
334.750000000000000 225.428570000000010
f: 292 tv: 1 nM: 1
418.500000000000000 223.500000000000000
f: 293 tv: 0 nM: 1
334.562500000000000 225.000000000000000
f: 293 tv: 1 nM: 1
418.120700000000000 223.413790000000010
f: 294 tv: 0 nM: 1
334.685180000000000 225.000000000000000
f: 294 tv: 1 nM: 1
417.613650000000010 223.386370000000000
f: 295 tv: 0 nM: 1
335.000000000000000 224.805560000000010
f: 295 tv: 1 nM: 1
417.600010000000000 223.139999999999990
f: 296 tv: 0 nM: 1
335.250000000000000 224.571429999999990
f: 296 tv: 1 nM: 1
417.000000000000000 223.000000000000000
f: 297 tv: 0 nM: 1
335.740749999999990 224.500000000000000
f: 297 tv: 1 nM: 1
416.883330000000000 222.649990000000000
f: 298 tv: 0 nM: 1
336.500000000000000 224.259260000000010
f: 298 tv: 1 nM: 1
416.879300000000000 222.413790000000010
f: 299 tv: 0 nM: 1
337.000000000000000 224.000000000000000
f: 299 tv: 1 nM: 1
416.859980000000010 222.399990000000000
f: 300 tv: 0 nM: 1
338.000000000000000 224.000000000000000
f: 300 tv: 1 nM: 1
416.750000000000000 222.350010000000000
f: 301 tv: 0 nM: 1
338.805540000000010 224.000000000000000
f: 301 tv: 1 nM: 1
417.304350000000000 222.369570000000010
f: 302 tv: 0 nM: 1
339.883330000000000 223.949999999999990
f: 302 tv: 1 nM: 1
417.586950000000000 222.304350000000000
f: 303 tv: 0 nM: 1
341.000000000000000 224.000000000000000
f: 303 tv: 1 nM: 1
417.821440000000000 222.071429999999990
f: 304 tv: 0 nM: 1
342.116670000000000 223.949999999999990
f: 304 tv: 1 nM: 1
418.600010000000000 222.139999999999990
f: 305 tv: 0 nM: 1
343.413790000000010 223.879300000000000
f: 305 tv: 1 nM: 1
418.942320000000000 221.865389999999990
f: 306 tv: 0 nM: 1
345.000000000000000 224.000000000000000
f: 306 tv: 1 nM: 1
419.500000000000000 221.740739999999990
f: 307 tv: 0 nM: 1
346.500000000000000 224.000000000000000
f: 307 tv: 1 nM: 1
420.500000000000000 221.500000000000000
f: 308 tv: 0 nM: 1
348.102939999999990 223.897060000000010
f: 308 tv: 1 nM: 1
421.314820000000000 222.000000000000000
f: 309 tv: 0 nM: 1
349.480009999999990 223.580000000000010
f: 309 tv: 1 nM: 1
422.386349999999990 221.613630000000000
f: 310 tv: 0 nM: 1
351.413790000000010 223.879300000000000
f: 310 tv: 1 nM: 1
423.140019999999990 221.600010000000000
f: 311 tv: 0 nM: 1
353.218750000000000 223.843750000000000
f: 311 tv: 1 nM: 1
424.500000000000000 221.500000000000000
f: 312 tv: 0 nM: 1
354.500000000000000 223.500000000000000
f: 312 tv: 1 nM: 1
425.386349999999990 221.386370000000000
f: 313 tv: 0 nM: 1
356.500000000000000 223.500000000000000
f: 313 tv: 1 nM: 1
426.386349999999990 221.386370000000000
f: 314 tv: 0 nM: 1
358.420009999999990 223.479999999999990
f: 314 tv: 1 nM: 1
427.613650000000010 221.386370000000000
f: 315 tv: 0 nM: 1
360.120700000000000 223.413790000000010
f: 315 tv: 1 nM: 1
428.500000000000000 221.500000000000000
f: 316 tv: 0 nM: 1
362.000000000000000 223.314820000000000
f: 316 tv: 1 nM: 1
429.833340000000020 221.333329999999990
f: 317 tv: 0 nM: 1
364.000000000000000 223.000000000000000
f: 317 tv: 1 nM: 1
431.078950000000020 221.368419999999990
f: 318 tv: 0 nM: 1
366.000000000000000 223.000000000000000
f: 318 tv: 1 nM: 1
432.386349999999990 220.613630000000000
f: 319 tv: 0 nM: 1
367.859980000000010 222.600010000000000
f: 319 tv: 1 nM: 1
433.613650000000010 220.613630000000000
f: 320 tv: 0 nM: 1
369.579990000000010 222.520000000000010
f: 320 tv: 1 nM: 1
434.750000000000000 220.500000000000000
f: 321 tv: 0 nM: 1
371.500000000000000 222.500000000000000
f: 321 tv: 1 nM: 1
436.386349999999990 220.386370000000000
f: 322 tv: 0 nM: 1
373.500000000000000 222.500000000000000
f: 322 tv: 1 nM: 1
437.472230000000020 220.083329999999990
f: 323 tv: 0 nM: 1
375.500000000000000 222.500000000000000
f: 323 tv: 1 nM: 1
438.500000000000000 220.000000000000000
f: 324 tv: 0 nM: 1
377.500000000000000 221.500000000000000
f: 324 tv: 1 nM: 1
440.250000000000000 219.500000000000000
f: 325 tv: 0 nM: 1
379.500000000000000 221.500000000000000
f: 325 tv: 1 nM: 1
441.613650000000010 219.386370000000000
f: 326 tv: 0 nM: 1
381.259250000000010 221.500000000000000
f: 326 tv: 1 nM: 1
442.613650000000010 219.386370000000000
f: 327 tv: 0 nM: 1
383.000000000000000 221.314820000000000
f: 327 tv: 1 nM: 1
444.472230000000020 218.916670000000010
f: 328 tv: 0 nM: 1
385.000000000000000 220.685180000000000
f: 328 tv: 1 nM: 1
445.500000000000000 218.750000000000000
f: 329 tv: 0 nM: 1
386.579990000000010 220.479999999999990
f: 329 tv: 1 nM: 1
446.750000000000000 218.500000000000000
f: 330 tv: 0 nM: 1
388.500000000000000 220.500000000000000
f: 330 tv: 1 nM: 1
448.386349999999990 218.386370000000000
f: 331 tv: 0 nM: 1
390.000000000000000 220.000000000000000
f: 331 tv: 1 nM: 1
449.500000000000000 217.750000000000000
f: 332 tv: 0 nM: 1
391.500000000000000 219.500000000000000
f: 332 tv: 1 nM: 1
450.500000000000000 217.500000000000000
f: 333 tv: 0 nM: 1
393.000000000000000 219.500000000000000
f: 333 tv: 1 nM: 1
451.859980000000010 217.399990000000000
f: 334 tv: 0 nM: 1
394.500000000000000 219.000000000000000
f: 334 tv: 1 nM: 1
453.000000000000000 217.239139999999990
f: 335 tv: 0 nM: 1
395.843750000000000 218.781250000000000
f: 335 tv: 1 nM: 1
454.250000000000000 216.500000000000000
f: 336 tv: 0 nM: 1
397.120700000000000 218.413790000000010
f: 336 tv: 1 nM: 1
455.500000000000000 216.500000000000000
f: 337 tv: 0 nM: 1
398.250000000000000 218.102939999999990
f: 337 tv: 1 nM: 1
456.500000000000000 216.250000000000000
f: 338 tv: 0 nM: 1
399.283320000000000 217.716659999999990
f: 338 tv: 1 nM: 1
457.500000000000000 216.250000000000000
f: 339 tv: 0 nM: 1
400.500000000000000 217.500000000000000
f: 339 tv: 1 nM: 1
458.613650000000010 215.613630000000000
f: 340 tv: 0 nM: 1
401.259250000000010 217.500000000000000
f: 340 tv: 1 nM: 1
459.500000000000000 215.500000000000000
f: 341 tv: 0 nM: 1
402.120700000000000 217.413790000000010
f: 341 tv: 1 nM: 1
460.500000000000000 215.500000000000000
f: 342 tv: 0 nM: 1
403.000000000000000 217.500000000000000
f: 342 tv: 1 nM: 1
461.500000000000000 215.500000000000000
f: 343 tv: 0 nM: 1
403.897060000000010 217.102939999999990
f: 343 tv: 1 nM: 1
462.000000000000000 215.500000000000000
f: 344 tv: 0 nM: 1
404.516660000000000 217.116670000000000
f: 344 tv: 1 nM: 1
462.613650000000010 215.386370000000000
f: 345 tv: 0 nM: 1
405.000000000000000 217.194439999999990
f: 345 tv: 1 nM: 1
463.613650000000010 215.386370000000000
f: 346 tv: 0 nM: 1
405.375000000000000 217.156250000000000
f: 346 tv: 1 nM: 1
464.500000000000000 215.500000000000000
f: 347 tv: 0 nM: 1
406.000000000000000 217.500000000000000
f: 347 tv: 1 nM: 1
465.500000000000000 215.500000000000000
f: 348 tv: 0 nM: 1
406.102939999999990 217.897060000000010
f: 348 tv: 1 nM: 1
466.250000000000000 215.500000000000000
f: 349 tv: 0 nM: 1
406.308839999999980 217.955890000000010
f: 349 tv: 1 nM: 1
466.523799999999990 215.833329999999990
f: 350 tv: 0 nM: 1
406.781250000000000 218.156250000000000
f: 350 tv: 1 nM: 1
467.386349999999990 216.386370000000000
f: 351 tv: 0 nM: 1
406.879300000000000 218.413790000000010
f: 351 tv: 1 nM: 1
468.000000000000000 216.500000000000000
f: 352 tv: 0 nM: 1
406.500000000000000 219.000000000000000
f: 352 tv: 1 nM: 1
468.613650000000010 216.613630000000000
f: 353 tv: 0 nM: 1
406.285709999999990 219.428570000000010
f: 353 tv: 1 nM: 1
469.000000000000000 217.239139999999990
f: 354 tv: 0 nM: 1
406.194459999999990 220.000000000000000
f: 354 tv: 1 nM: 1
469.500000000000000 217.500000000000000
f: 355 tv: 0 nM: 1
406.000000000000000 220.500000000000000
f: 355 tv: 1 nM: 1
469.595239999999990 217.761900000000000
f: 356 tv: 0 nM: 1
405.194459999999990 221.000000000000000
f: 356 tv: 1 nM: 1
470.250000000000000 218.500000000000000
f: 357 tv: 0 nM: 1
404.879300000000000 221.586209999999990
f: 357 tv: 1 nM: 1
470.500000000000000 218.750000000000000
f: 358 tv: 0 nM: 1
404.000000000000000 222.437500000000000
f: 358 tv: 1 nM: 1
470.500000000000000 219.250000000000000
f: 359 tv: 0 nM: 1
403.092100000000020 222.907900000000010
f: 359 tv: 1 nM: 1
470.600010000000000 219.860000000000010
f: 360 tv: 0 nM: 1
402.044130000000000 223.691180000000000
f: 360 tv: 1 nM: 1
470.613650000000010 220.386370000000000
f: 361 tv: 0 nM: 1
401.102939999999990 224.102939999999990
f: 361 tv: 1 nM: 1
470.613650000000010 220.613630000000000
f: 362 tv: 0 nM: 1
400.000000000000000 224.805560000000010
f: 362 tv: 1 nM: 1
470.500000000000000 221.500000000000000
f: 363 tv: 0 nM: 1
398.716680000000000 225.283340000000010
f: 363 tv: 1 nM: 1
470.613650000000010 221.613630000000000
f: 364 tv: 0 nM: 1
397.194459999999990 226.000000000000000
f: 364 tv: 1 nM: 1
469.859980000000010 222.399990000000000
f: 365 tv: 0 nM: 1
395.691160000000020 226.955890000000010
f: 365 tv: 1 nM: 1
469.600010000000000 223.139999999999990
f: 366 tv: 0 nM: 1
394.000000000000000 227.194439999999990
f: 366 tv: 1 nM: 1
469.259250000000010 223.500000000000000
f: 367 tv: 0 nM: 1
392.194459999999990 228.000000000000000
f: 367 tv: 1 nM: 1
468.630429999999990 224.304350000000000
f: 368 tv: 0 nM: 1
390.810819999999980 228.500000000000000
f: 368 tv: 1 nM: 1
468.000000000000000 224.571429999999990
f: 369 tv: 0 nM: 1
389.000000000000000 229.194439999999990
f: 369 tv: 1 nM: 1
467.500000000000000 225.500000000000000
f: 370 tv: 0 nM: 1
386.805540000000010 230.000000000000000
f: 370 tv: 1 nM: 1
466.781250000000000 225.843750000000000
f: 371 tv: 0 nM: 1
385.000000000000000 230.805560000000010
f: 371 tv: 1 nM: 1
466.140019999999990 226.399990000000000
f: 372 tv: 0 nM: 1
383.000000000000000 231.194439999999990
f: 372 tv: 1 nM: 1
465.399990000000000 226.860000000000010
f: 373 tv: 0 nM: 1
381.000000000000000 231.805560000000010
f: 373 tv: 1 nM: 1
464.500000000000000 227.500000000000000
f: 374 tv: 0 nM: 1
379.000000000000000 232.194439999999990
f: 374 tv: 1 nM: 1
463.865389999999990 227.673080000000000
f: 375 tv: 0 nM: 1
377.000000000000000 232.805560000000010
f: 375 tv: 1 nM: 1
463.000000000000000 228.314820000000000
f: 376 tv: 0 nM: 1
375.000000000000000 233.194439999999990
f: 376 tv: 1 nM: 1
462.500000000000000 228.740739999999990
f: 377 tv: 0 nM: 1
373.194459999999990 234.000000000000000
f: 377 tv: 1 nM: 1
461.500000000000000 229.500000000000000
f: 378 tv: 0 nM: 1
371.000000000000000 234.194439999999990
f: 378 tv: 1 nM: 1
460.685180000000000 230.000000000000000
f: 379 tv: 0 nM: 1
369.194459999999990 235.000000000000000
f: 379 tv: 1 nM: 1
459.879300000000000 230.413790000000010
f: 380 tv: 0 nM: 1
367.042849999999990 235.628570000000000
f: 380 tv: 1 nM: 1
459.326930000000000 230.865389999999990
f: 381 tv: 0 nM: 1
365.500000000000000 236.000000000000000
f: 381 tv: 1 nM: 1
458.500000000000000 231.500000000000000
f: 382 tv: 0 nM: 1
363.794860000000030 236.217960000000010
f: 382 tv: 1 nM: 1
457.649990000000000 231.883330000000000
f: 383 tv: 0 nM: 1
361.743260000000020 237.000000000000000
f: 383 tv: 1 nM: 1
457.000000000000000 232.314820000000000
f: 384 tv: 0 nM: 1
360.000000000000000 237.194439999999990
f: 384 tv: 1 nM: 1
456.259250000000010 232.500000000000000
f: 385 tv: 0 nM: 1
358.280489999999990 237.878050000000000
f: 385 tv: 1 nM: 1
455.413790000000010 233.120700000000000
f: 386 tv: 0 nM: 1
356.907899999999980 238.092099999999990
f: 386 tv: 1 nM: 1
455.120700000000000 233.413790000000010
f: 387 tv: 0 nM: 1
355.000000000000000 238.805560000000010
f: 387 tv: 1 nM: 1
454.586209999999990 233.879300000000000
f: 388 tv: 0 nM: 1
353.813969999999980 239.034879999999990
f: 388 tv: 1 nM: 1
454.120700000000000 234.413790000000010
f: 389 tv: 0 nM: 1
352.000000000000000 239.256760000000010
f: 389 tv: 1 nM: 1
453.649990000000000 234.883330000000000
f: 390 tv: 0 nM: 1
350.907899999999980 239.907900000000010
f: 390 tv: 1 nM: 1
453.000000000000000 235.000000000000000
f: 391 tv: 0 nM: 1
349.395359999999980 240.081390000000000
f: 391 tv: 1 nM: 1
452.740749999999990 235.500000000000000
f: 392 tv: 0 nM: 1
348.038450000000010 240.615389999999990
f: 392 tv: 1 nM: 1
452.586209999999990 235.879300000000000
f: 393 tv: 0 nM: 1
347.000000000000000 241.000000000000000
f: 393 tv: 1 nM: 1
452.156250000000000 236.218750000000000
f: 394 tv: 0 nM: 1
346.000000000000000 241.194439999999990
f: 394 tv: 1 nM: 1
452.000000000000000 236.500000000000000
f: 395 tv: 0 nM: 1
345.000000000000000 241.805560000000010
f: 395 tv: 1 nM: 1
452.000000000000000 236.805560000000010
f: 396 tv: 0 nM: 1
344.000000000000000 242.000000000000000
f: 396 tv: 1 nM: 1
451.805540000000010 237.000000000000000
f: 397 tv: 0 nM: 1
342.961549999999990 242.384610000000010
f: 397 tv: 1 nM: 1
452.000000000000000 237.562500000000000
f: 398 tv: 0 nM: 1
342.000000000000000 243.000000000000000
f: 398 tv: 1 nM: 1
452.000000000000000 238.000000000000000
f: 399 tv: 0 nM: 1
341.500000000000000 243.312500000000000
f: 399 tv: 1 nM: 1
452.000000000000000 238.500000000000000
f: 400 tv: 0 nM: 1
340.604649999999990 243.918610000000000
f: 400 tv: 1 nM: 1
452.062500000000000 238.781250000000000
f: 401 tv: 0 nM: 1
340.250000000000000 244.402179999999990
f: 401 tv: 1 nM: 1
452.805540000000010 239.000000000000000
f: 402 tv: 0 nM: 1
339.500000000000000 244.844449999999990
f: 402 tv: 1 nM: 1
452.955870000000000 239.691180000000000
f: 403 tv: 0 nM: 1
339.000000000000000 245.500000000000000
f: 403 tv: 1 nM: 1
453.571440000000000 240.250000000000000
f: 404 tv: 0 nM: 1
338.500000000000000 245.844449999999990
f: 404 tv: 1 nM: 1
454.120700000000000 240.413790000000010
f: 405 tv: 0 nM: 1
338.293490000000020 246.445650000000000
f: 405 tv: 1 nM: 1
454.897060000000010 240.897060000000010
f: 406 tv: 0 nM: 1
338.000000000000000 247.000000000000000
f: 406 tv: 1 nM: 1
455.428560000000000 241.250000000000000
f: 407 tv: 0 nM: 1
337.844449999999990 247.500000000000000
f: 407 tv: 1 nM: 1
456.194459999999990 242.000000000000000
f: 408 tv: 0 nM: 1
337.604649999999990 248.081390000000000
f: 408 tv: 1 nM: 1
457.156250000000000 242.218750000000000
f: 409 tv: 0 nM: 1
337.549989999999980 248.590000000000000
f: 409 tv: 1 nM: 1
458.102939999999990 242.897060000000010
f: 410 tv: 0 nM: 1
337.500000000000000 249.312500000000000
f: 410 tv: 1 nM: 1
459.194459999999990 243.000000000000000
f: 411 tv: 0 nM: 1
337.595730000000000 249.925540000000010
f: 411 tv: 1 nM: 1
460.102939999999990 243.897060000000010
f: 412 tv: 0 nM: 1
337.730009999999990 250.270000000000010
f: 412 tv: 1 nM: 1
461.500000000000000 244.000000000000000
f: 413 tv: 0 nM: 1
338.186039999999990 250.965120000000010
f: 413 tv: 1 nM: 1
462.937500000000000 244.218750000000000
f: 414 tv: 0 nM: 1
338.365389999999990 251.326920000000000
f: 414 tv: 1 nM: 1
464.000000000000000 244.805560000000010
f: 415 tv: 0 nM: 1
338.634610000000010 251.673080000000000
f: 415 tv: 1 nM: 1
465.194459999999990 245.000000000000000
f: 416 tv: 0 nM: 1
339.365389999999990 252.326920000000000
f: 416 tv: 1 nM: 1
466.955870000000000 245.308820000000000
f: 417 tv: 0 nM: 1
339.769990000000010 252.590000000000000
f: 417 tv: 1 nM: 1
468.000000000000000 245.805560000000010
f: 418 tv: 0 nM: 1
340.489989999999980 253.050000000000010
f: 418 tv: 1 nM: 1
469.691160000000020 245.955890000000010
f: 419 tv: 0 nM: 1
341.500000000000000 253.500000000000000
f: 419 tv: 1 nM: 1
470.907899999999980 246.092099999999990
f: 420 tv: 0 nM: 1
342.365389999999990 253.673080000000000
f: 420 tv: 1 nM: 1
472.725799999999990 246.645160000000000
f: 421 tv: 0 nM: 1
343.293490000000020 254.054350000000000
f: 421 tv: 1 nM: 1
474.000000000000000 246.805560000000010
f: 422 tv: 0 nM: 1
344.500000000000000 254.500000000000000
f: 422 tv: 1 nM: 1
475.805540000000010 246.861120000000000
f: 423 tv: 0 nM: 1
345.500000000000000 254.660720000000000
f: 423 tv: 1 nM: 1
477.194459999999990 247.000000000000000
f: 424 tv: 0 nM: 1
346.700010000000020 255.000000000000000
f: 424 tv: 1 nM: 1
478.691160000000020 247.044109999999990
f: 425 tv: 0 nM: 1
348.363650000000010 255.409089999999990
f: 425 tv: 1 nM: 1
480.102939999999990 247.102939999999990
f: 426 tv: 0 nM: 1
349.583340000000020 255.583329999999990
f: 426 tv: 1 nM: 1
481.955870000000000 247.308820000000000
f: 427 tv: 0 nM: 1
351.416659999999980 255.583329999999990
f: 427 tv: 1 nM: 1
483.500000000000000 247.500000000000000
f: 428 tv: 0 nM: 1
352.663639999999990 255.800000000000010
f: 428 tv: 1 nM: 1
485.000000000000000 247.562500000000000
f: 429 tv: 0 nM: 1
354.500000000000000 256.339290000000010
f: 429 tv: 1 nM: 1
486.434199999999980 247.381580000000010
f: 430 tv: 0 nM: 1
356.269990000000010 256.269990000000010
f: 430 tv: 1 nM: 1
488.038450000000010 247.384610000000010
f: 431 tv: 0 nM: 1
357.750000000000000 256.546290000000000
f: 431 tv: 1 nM: 1
489.428560000000000 247.185710000000000
f: 432 tv: 0 nM: 1
359.710539999999980 256.491240000000000
f: 432 tv: 1 nM: 1
491.000000000000000 247.437500000000000
f: 433 tv: 0 nM: 1
361.583340000000020 256.583340000000020
f: 433 tv: 1 nM: 1
492.044130000000000 247.308820000000000
f: 434 tv: 0 nM: 1
363.500000000000000 256.660709999999990
f: 434 tv: 1 nM: 1
493.413790000000010 247.120700000000000
f: 435 tv: 0 nM: 1
365.416659999999980 256.583340000000020
f: 435 tv: 1 nM: 1
494.955870000000000 247.308820000000000
f: 436 tv: 0 nM: 1
367.416659999999980 256.583340000000020
f: 436 tv: 1 nM: 1
496.000000000000000 247.256760000000010
f: 437 tv: 0 nM: 1
369.250000000000000 256.546290000000000
f: 437 tv: 1 nM: 1
497.194459999999990 247.000000000000000
f: 438 tv: 0 nM: 1
370.750000000000000 256.453710000000000
f: 438 tv: 1 nM: 1
498.194459999999990 247.000000000000000
f: 439 tv: 0 nM: 1
372.583340000000020 256.416659999999980
f: 439 tv: 1 nM: 1
499.138890000000000 246.805560000000010
f: 440 tv: 0 nM: 1
374.500000000000000 256.339290000000010
f: 440 tv: 1 nM: 1
500.000000000000000 246.805560000000010
f: 441 tv: 0 nM: 1
376.445470000000000 255.800000000000010
f: 441 tv: 1 nM: 1
501.000000000000000 246.194439999999990
f: 442 tv: 0 nM: 1
378.186429999999970 255.500000000000000
f: 442 tv: 1 nM: 1
501.907899999999980 245.907900000000010
f: 443 tv: 0 nM: 1
379.750000000000000 255.453710000000000
f: 443 tv: 1 nM: 1
502.781250000000000 245.843750000000000
f: 444 tv: 0 nM: 1
381.500000000000000 254.813549999999990
f: 444 tv: 1 nM: 1
503.156250000000000 245.218750000000000
f: 445 tv: 0 nM: 1
383.339290000000010 254.500000000000000
f: 445 tv: 1 nM: 1
504.000000000000000 244.805560000000010
f: 446 tv: 0 nM: 1
384.898160000000020 254.231480000000000
f: 446 tv: 1 nM: 1
504.044130000000000 244.691180000000000
f: 447 tv: 0 nM: 1
386.583340000000020 253.583329999999990
f: 447 tv: 1 nM: 1
505.000000000000000 244.194439999999990
f: 448 tv: 0 nM: 1
388.269990000000010 253.270000000000010
f: 448 tv: 1 nM: 1
505.000000000000000 243.805560000000010
f: 449 tv: 0 nM: 1
389.500000000000000 252.500000000000000
f: 449 tv: 1 nM: 1
505.439390000000000 243.151520000000000
f: 450 tv: 0 nM: 1
391.000000000000000 252.196429999999990
f: 450 tv: 1 nM: 1
505.691160000000020 242.955890000000010
f: 451 tv: 0 nM: 1
392.289460000000020 251.491230000000000
f: 451 tv: 1 nM: 1
505.955870000000000 242.308820000000000
f: 452 tv: 0 nM: 1
393.500000000000000 250.660720000000000
f: 452 tv: 1 nM: 1
505.907899999999980 241.907900000000010
f: 453 tv: 0 nM: 1
394.583340000000020 250.416670000000010
f: 453 tv: 1 nM: 1
505.955870000000000 241.308820000000000
f: 454 tv: 0 nM: 1
395.500000000000000 249.660720000000000
f: 454 tv: 1 nM: 1
505.843750000000000 240.781250000000000
f: 455 tv: 0 nM: 1
396.453710000000000 249.250000000000000
f: 455 tv: 1 nM: 1
505.750000000000000 240.428570000000010
f: 456 tv: 0 nM: 1
397.500000000000000 248.500000000000000
f: 456 tv: 1 nM: 1
505.194459999999990 240.000000000000000
f: 457 tv: 0 nM: 1
398.463619999999990 248.199999999999990
f: 457 tv: 1 nM: 1
505.000000000000000 239.562500000000000
f: 458 tv: 0 nM: 1
399.096499999999990 247.543849999999990
f: 458 tv: 1 nM: 1
504.649990000000000 239.116670000000000
f: 459 tv: 0 nM: 1
399.554530000000000 246.800000000000010
f: 459 tv: 1 nM: 1
504.000000000000000 238.562500000000000
f: 460 tv: 0 nM: 1
400.363650000000010 246.409089999999990
f: 460 tv: 1 nM: 1
503.781250000000000 238.156250000000000
f: 461 tv: 0 nM: 1
400.634610000000010 245.673080000000000
f: 461 tv: 1 nM: 1
503.000000000000000 238.000000000000000
f: 462 tv: 0 nM: 1
400.730009999999990 245.270000000000010
f: 462 tv: 1 nM: 1
502.120700000000000 237.413790000000010
f: 463 tv: 0 nM: 1
401.166659999999980 244.687500000000000
f: 463 tv: 1 nM: 1
501.586209999999990 237.120700000000000
f: 464 tv: 0 nM: 1
401.269990000000010 244.270000000000010
f: 464 tv: 1 nM: 1
500.781250000000000 236.843750000000000
f: 465 tv: 0 nM: 1
401.269990000000010 243.729999999999990
f: 465 tv: 1 nM: 1
499.879300000000000 236.413790000000010
f: 466 tv: 0 nM: 1
401.293490000000020 243.054350000000000
f: 466 tv: 1 nM: 1
499.000000000000000 236.000000000000000
f: 467 tv: 0 nM: 1
400.896239999999980 242.716980000000010
f: 467 tv: 1 nM: 1
498.000000000000000 235.500000000000000
f: 468 tv: 0 nM: 1
400.634610000000010 242.326920000000000
f: 468 tv: 1 nM: 1
496.883330000000000 235.350010000000000
f: 469 tv: 0 nM: 1
400.410000000000030 241.770000000000010
f: 469 tv: 1 nM: 1
496.000000000000000 235.000000000000000
f: 470 tv: 0 nM: 1
400.000000000000000 241.300000000000010
f: 470 tv: 1 nM: 1
494.740749999999990 234.500000000000000
f: 471 tv: 0 nM: 1
399.299989999999980 241.000000000000000
f: 471 tv: 1 nM: 1
493.500000000000000 234.500000000000000
f: 472 tv: 0 nM: 1
398.750000000000000 240.597820000000010
f: 472 tv: 1 nM: 1
492.500000000000000 234.259260000000010
f: 473 tv: 0 nM: 1
398.000000000000000 240.000000000000000
f: 473 tv: 1 nM: 1
491.500000000000000 233.740739999999990
f: 474 tv: 0 nM: 1
397.395359999999980 239.918610000000000
f: 474 tv: 1 nM: 1
490.500000000000000 233.500000000000000
f: 475 tv: 0 nM: 1
396.500000000000000 239.500000000000000
f: 475 tv: 1 nM: 1
489.120700000000000 233.413790000000010
f: 476 tv: 0 nM: 1
395.700010000000020 239.000000000000000
f: 476 tv: 1 nM: 1
488.000000000000000 233.250000000000000
f: 477 tv: 0 nM: 1
394.706509999999980 238.945650000000000
f: 477 tv: 1 nM: 1
486.673070000000000 232.865389999999990
f: 478 tv: 0 nM: 1
393.604159999999980 238.500000000000000
f: 478 tv: 1 nM: 1
485.500000000000000 232.500000000000000
f: 479 tv: 0 nM: 1
392.604649999999990 238.081390000000000
f: 479 tv: 1 nM: 1
484.259250000000010 232.500000000000000
f: 480 tv: 0 nM: 1
391.604649999999990 237.918610000000000
f: 480 tv: 1 nM: 1
483.120700000000000 232.413790000000010
f: 481 tv: 0 nM: 1
390.395359999999980 237.918610000000000
f: 481 tv: 1 nM: 1
482.000000000000000 232.250000000000000
f: 482 tv: 0 nM: 1
389.121950000000030 237.500000000000000
f: 482 tv: 1 nM: 1
480.649990000000000 232.116670000000000
f: 483 tv: 0 nM: 1
388.081390000000000 237.395360000000010
f: 483 tv: 1 nM: 1
479.685180000000000 232.000000000000000
f: 484 tv: 0 nM: 1
386.813969999999980 237.034879999999990
f: 484 tv: 1 nM: 1
478.500000000000000 231.740739999999990
f: 485 tv: 0 nM: 1
385.500000000000000 237.000000000000000
f: 485 tv: 1 nM: 1
477.413790000000010 231.879300000000000
f: 486 tv: 0 nM: 1
384.000000000000000 237.000000000000000
f: 486 tv: 1 nM: 1
476.116670000000000 231.649990000000000
f: 487 tv: 0 nM: 1
382.813969999999980 236.965120000000010
f: 487 tv: 1 nM: 1
474.883330000000000 231.649990000000000
f: 488 tv: 0 nM: 1
381.395359999999980 236.918610000000000
f: 488 tv: 1 nM: 1
473.750000000000000 231.571429999999990
f: 489 tv: 0 nM: 1
380.000000000000000 236.743239999999990
f: 489 tv: 1 nM: 1
472.740749999999990 231.500000000000000
f: 490 tv: 0 nM: 1
378.554350000000000 236.402179999999990
f: 490 tv: 1 nM: 1
471.500000000000000 231.500000000000000
f: 491 tv: 0 nM: 1
377.081390000000000 236.395360000000010
f: 491 tv: 1 nM: 1
470.500000000000000 231.500000000000000
f: 492 tv: 0 nM: 1
375.604649999999990 236.081390000000000
f: 492 tv: 1 nM: 1
469.120700000000000 231.413790000000010
f: 493 tv: 0 nM: 1
374.000000000000000 236.000000000000000
f: 493 tv: 1 nM: 1
468.000000000000000 231.500000000000000
f: 494 tv: 0 nM: 1
372.500000000000000 236.000000000000000
f: 494 tv: 1 nM: 1
466.500000000000000 231.500000000000000
f: 495 tv: 0 nM: 1
371.000000000000000 236.000000000000000
f: 495 tv: 1 nM: 1
465.500000000000000 231.500000000000000
f: 496 tv: 0 nM: 1
369.153840000000000 235.910259999999990
f: 496 tv: 1 nM: 1
464.259250000000010 231.500000000000000
f: 497 tv: 0 nM: 1
367.613650000000010 235.863630000000000
f: 497 tv: 1 nM: 1
462.879300000000000 231.413790000000010
f: 498 tv: 0 nM: 1
366.000000000000000 235.743239999999990
f: 498 tv: 1 nM: 1
461.500000000000000 231.500000000000000
f: 499 tv: 0 nM: 1
364.000000000000000 235.256760000000010
f: 499 tv: 1 nM: 1
460.250000000000000 231.428570000000010
f: 500 tv: 0 nM: 1
362.194459999999990 235.000000000000000
f: 500 tv: 1 nM: 1
459.000000000000000 231.250000000000000
f: 501 tv: 0 nM: 1
360.805540000000010 235.000000000000000
f: 501 tv: 1 nM: 1
457.500000000000000 231.259260000000010
f: 502 tv: 0 nM: 1
359.000000000000000 235.000000000000000
f: 502 tv: 1 nM: 1
456.000000000000000 231.000000000000000
f: 503 tv: 0 nM: 1
357.000000000000000 234.805560000000010
f: 503 tv: 1 nM: 1
454.413790000000010 230.879300000000000
f: 504 tv: 0 nM: 1
355.000000000000000 234.805560000000010
f: 504 tv: 1 nM: 1
453.000000000000000 230.750000000000000
f: 505 tv: 0 nM: 1
353.106049999999980 234.424240000000000
f: 505 tv: 1 nM: 1
451.413790000000010 230.879300000000000
f: 506 tv: 0 nM: 1
351.670750000000000 234.170729999999990
f: 506 tv: 1 nM: 1
449.716680000000000 230.716659999999990
f: 507 tv: 0 nM: 1
349.846160000000000 234.089740000000010
f: 507 tv: 1 nM: 1
448.218750000000000 230.843750000000000
f: 508 tv: 0 nM: 1
348.092100000000020 233.907900000000010
f: 508 tv: 1 nM: 1
446.500000000000000 230.500000000000000
f: 509 tv: 0 nM: 1
346.000000000000000 233.805560000000010
f: 509 tv: 1 nM: 1
445.000000000000000 230.314820000000000
f: 510 tv: 0 nM: 1
344.144749999999990 233.486850000000000
f: 510 tv: 1 nM: 1
443.259250000000010 230.500000000000000
f: 511 tv: 0 nM: 1
342.805540000000010 233.000000000000000
f: 511 tv: 1 nM: 1
441.928560000000000 230.071429999999990
f: 512 tv: 0 nM: 1
340.907899999999980 233.092099999999990
f: 512 tv: 1 nM: 1
440.000000000000000 230.250000000000000
f: 513 tv: 0 nM: 1
339.000000000000000 232.805560000000010
f: 513 tv: 1 nM: 1
438.250000000000000 230.000000000000000
f: 514 tv: 0 nM: 1
337.044130000000000 232.308820000000000
f: 514 tv: 1 nM: 1
436.500000000000000 229.500000000000000
f: 515 tv: 0 nM: 1
335.843750000000000 232.218750000000000
f: 515 tv: 1 nM: 1
434.740749999999990 229.500000000000000
f: 516 tv: 0 nM: 1
334.092100000000020 231.907900000000010
f: 516 tv: 1 nM: 1
433.120700000000000 229.413790000000010
f: 517 tv: 0 nM: 1
332.156250000000000 231.781250000000000
f: 517 tv: 1 nM: 1
431.500000000000000 229.500000000000000
f: 518 tv: 0 nM: 1
331.000000000000000 231.500000000000000
f: 518 tv: 1 nM: 1
429.500000000000000 228.740739999999990
f: 519 tv: 0 nM: 1
329.308839999999980 231.044109999999990
f: 519 tv: 1 nM: 1
427.859980000000010 228.600010000000000
f: 520 tv: 0 nM: 1
328.000000000000000 230.805560000000010
f: 520 tv: 1 nM: 1
426.000000000000000 228.314820000000000
f: 521 tv: 0 nM: 1
326.428560000000000 230.750000000000000
f: 521 tv: 1 nM: 1
424.259250000000010 228.500000000000000
f: 522 tv: 0 nM: 1
325.102939999999990 230.102939999999990
f: 522 tv: 1 nM: 1
422.500000000000000 228.500000000000000
f: 523 tv: 0 nM: 1
323.805540000000010 230.000000000000000
f: 523 tv: 1 nM: 1
421.000000000000000 228.000000000000000
f: 524 tv: 0 nM: 1
322.500000000000000 229.500000000000000
f: 524 tv: 1 nM: 1
419.420009999999990 227.520000000000010
f: 525 tv: 0 nM: 1
321.428560000000000 229.285720000000000
f: 525 tv: 1 nM: 1
417.500000000000000 227.500000000000000
f: 526 tv: 0 nM: 1
320.500000000000000 229.000000000000000
f: 526 tv: 1 nM: 1
416.000000000000000 227.250000000000000
f: 527 tv: 0 nM: 1
319.500000000000000 228.740739999999990
f: 527 tv: 1 nM: 1
414.386349999999990 226.613630000000000
f: 528 tv: 0 nM: 1
318.897060000000010 228.102939999999990
f: 528 tv: 1 nM: 1
412.879300000000000 226.586209999999990
f: 529 tv: 0 nM: 1
317.828579999999990 228.100010000000000
f: 529 tv: 1 nM: 1
411.579990000000010 226.479999999999990
f: 530 tv: 0 nM: 1
317.062500000000000 227.781250000000000
f: 530 tv: 1 nM: 1
410.000000000000000 226.000000000000000
f: 531 tv: 0 nM: 1
316.413790000000010 227.120700000000000
f: 531 tv: 1 nM: 1
409.000000000000000 225.750000000000000
f: 532 tv: 0 nM: 1
316.102939999999990 226.897060000000010
f: 532 tv: 1 nM: 1
407.500000000000000 225.500000000000000
f: 533 tv: 0 nM: 1
315.571440000000000 226.750000000000000
f: 533 tv: 1 nM: 1
406.500000000000000 225.500000000000000
f: 534 tv: 0 nM: 1
315.480009999999990 226.419999999999990
f: 534 tv: 1 nM: 1
405.314820000000000 225.000000000000000
f: 535 tv: 0 nM: 1
315.102939999999990 225.897060000000010
f: 535 tv: 1 nM: 1
404.500000000000000 224.500000000000000
f: 536 tv: 0 nM: 1
315.000000000000000 225.500000000000000
f: 536 tv: 1 nM: 1
403.500000000000000 224.500000000000000
f: 537 tv: 0 nM: 1
315.000000000000000 225.500000000000000
f: 537 tv: 1 nM: 1
403.000000000000000 224.250000000000000
f: 538 tv: 0 nM: 1
315.102939999999990 225.102939999999990
f: 538 tv: 1 nM: 1
402.000000000000000 224.000000000000000
f: 539 tv: 0 nM: 1
315.283320000000000 224.716659999999990
f: 539 tv: 1 nM: 1
401.500000000000000 223.500000000000000
f: 540 tv: 0 nM: 1
316.000000000000000 224.500000000000000
f: 540 tv: 1 nM: 1
401.000000000000000 223.250000000000000
f: 541 tv: 0 nM: 1
316.259250000000010 224.388880000000000
f: 541 tv: 1 nM: 1
400.500000000000000 223.000000000000000
f: 542 tv: 0 nM: 1
316.691160000000020 223.955890000000010
f: 542 tv: 1 nM: 1
400.500000000000000 222.500000000000000
f: 543 tv: 0 nM: 1
317.428560000000000 223.714280000000000
f: 543 tv: 1 nM: 1
400.259250000000010 222.500000000000000
f: 544 tv: 0 nM: 1
318.259250000000010 223.388880000000000
f: 544 tv: 1 nM: 1
400.178560000000000 222.178570000000010
f: 545 tv: 0 nM: 1
319.000000000000000 223.000000000000000
f: 545 tv: 1 nM: 1
400.116670000000000 221.949999999999990
f: 546 tv: 0 nM: 1
320.000000000000000 222.843750000000000
f: 546 tv: 1 nM: 1
400.000000000000000 221.685180000000000
f: 547 tv: 0 nM: 1
320.883330000000000 222.483340000000000
f: 547 tv: 1 nM: 1
400.420009999999990 221.479999999999990
f: 548 tv: 0 nM: 1
322.000000000000000 222.250000000000000
f: 548 tv: 1 nM: 1
400.586950000000000 221.304350000000000
f: 549 tv: 0 nM: 1
323.116670000000000 221.949999999999990
f: 549 tv: 1 nM: 1
401.134610000000010 220.673080000000000
f: 550 tv: 0 nM: 1
324.500000000000000 221.500000000000000
f: 550 tv: 1 nM: 1
401.500000000000000 220.500000000000000
f: 551 tv: 0 nM: 1
325.500000000000000 221.500000000000000
f: 551 tv: 1 nM: 1
402.000000000000000 220.314820000000000
f: 552 tv: 0 nM: 1
327.000000000000000 221.314820000000000
f: 552 tv: 1 nM: 1
402.600010000000000 220.139999999999990
f: 553 tv: 0 nM: 1
328.326930000000000 221.134610000000010
f: 553 tv: 1 nM: 1
403.500000000000000 219.500000000000000
f: 554 tv: 0 nM: 1
329.500000000000000 220.500000000000000
f: 554 tv: 1 nM: 1
404.000000000000000 219.500000000000000
f: 555 tv: 0 nM: 1
331.120700000000000 220.413790000000010
f: 555 tv: 1 nM: 1
404.613650000000010 219.386370000000000
f: 556 tv: 0 nM: 1
332.500000000000000 220.500000000000000
f: 556 tv: 1 nM: 1
405.600010000000000 219.139999999999990
f: 557 tv: 0 nM: 1
334.000000000000000 220.314820000000000
f: 557 tv: 1 nM: 1
406.500000000000000 218.750000000000000
f: 558 tv: 0 nM: 1
335.685180000000000 220.000000000000000
f: 558 tv: 1 nM: 1
407.613650000000010 218.613630000000000
f: 559 tv: 0 nM: 1
337.250000000000000 219.571429999999990
f: 559 tv: 1 nM: 1
408.500000000000000 218.500000000000000
f: 560 tv: 0 nM: 1
338.613650000000010 219.613630000000000
f: 560 tv: 1 nM: 1
409.500000000000000 218.500000000000000
f: 561 tv: 0 nM: 1
340.500000000000000 219.500000000000000
f: 561 tv: 1 nM: 1
410.859980000000010 218.399990000000000
f: 562 tv: 0 nM: 1
342.259250000000010 219.500000000000000
f: 562 tv: 1 nM: 1
412.304350000000000 218.369570000000010
f: 563 tv: 0 nM: 1
343.879300000000000 219.413790000000010
f: 563 tv: 1 nM: 1
413.386349999999990 217.613630000000000
f: 564 tv: 0 nM: 1
345.500000000000000 219.500000000000000
f: 564 tv: 1 nM: 1
414.613650000000010 217.613630000000000
f: 565 tv: 0 nM: 1
347.000000000000000 219.314820000000000
f: 565 tv: 1 nM: 1
415.613650000000010 217.613630000000000
f: 566 tv: 0 nM: 1
349.000000000000000 219.000000000000000
f: 566 tv: 1 nM: 1
417.250000000000000 217.500000000000000
f: 567 tv: 0 nM: 1
350.350010000000000 219.116670000000000
f: 567 tv: 1 nM: 1
418.500000000000000 217.500000000000000
f: 568 tv: 0 nM: 1
352.000000000000000 219.000000000000000
f: 568 tv: 1 nM: 1
419.613650000000010 217.386370000000000
f: 569 tv: 0 nM: 1
354.000000000000000 219.000000000000000
f: 569 tv: 1 nM: 1
421.386349999999990 217.386370000000000
f: 570 tv: 0 nM: 1
355.500000000000000 218.740739999999990
f: 570 tv: 1 nM: 1
422.613650000000010 217.386370000000000
f: 571 tv: 0 nM: 1
357.218750000000000 218.843750000000000
f: 571 tv: 1 nM: 1
424.386349999999990 217.386370000000000
f: 572 tv: 0 nM: 1
359.000000000000000 219.000000000000000
f: 572 tv: 1 nM: 1
425.613650000000010 217.386370000000000
f: 573 tv: 0 nM: 1
360.413790000000010 218.879300000000000
f: 573 tv: 1 nM: 1
427.386349999999990 217.386370000000000
f: 574 tv: 0 nM: 1
362.000000000000000 219.000000000000000
f: 574 tv: 1 nM: 1
428.613650000000010 217.386370000000000
f: 575 tv: 0 nM: 1
363.897060000000010 218.897060000000010
f: 575 tv: 1 nM: 1
430.386349999999990 217.386370000000000
f: 576 tv: 0 nM: 1
365.035709999999990 219.250000000000000
f: 576 tv: 1 nM: 1
431.500000000000000 217.250000000000000
f: 577 tv: 0 nM: 1
366.586209999999990 219.120700000000000
f: 577 tv: 1 nM: 1
433.386349999999990 217.386370000000000
f: 578 tv: 0 nM: 1
368.120700000000000 219.413790000000010
f: 578 tv: 1 nM: 1
434.613650000000010 217.386370000000000
f: 579 tv: 0 nM: 1
369.897060000000010 219.102939999999990
f: 579 tv: 1 nM: 1
436.386349999999990 217.613630000000000
f: 580 tv: 0 nM: 1
371.000000000000000 219.500000000000000
f: 580 tv: 1 nM: 1
437.500000000000000 217.500000000000000
f: 581 tv: 0 nM: 1
372.259250000000010 219.500000000000000
f: 581 tv: 1 nM: 1
439.386349999999990 217.613630000000000
f: 582 tv: 0 nM: 1
373.740749999999990 219.500000000000000
f: 582 tv: 1 nM: 1
440.613650000000010 217.613630000000000
f: 583 tv: 0 nM: 1
374.897060000000010 219.897060000000010
f: 583 tv: 1 nM: 1
442.500000000000000 218.000000000000000
f: 584 tv: 0 nM: 1
376.102939999999990 219.897060000000010
f: 584 tv: 1 nM: 1
443.527769999999980 217.916670000000010
f: 585 tv: 0 nM: 1
377.102939999999990 220.102939999999990
f: 585 tv: 1 nM: 1
445.035709999999990 218.250000000000000
f: 586 tv: 0 nM: 1
378.000000000000000 220.500000000000000
f: 586 tv: 1 nM: 1
446.386349999999990 218.386370000000000
f: 587 tv: 0 nM: 1
379.102939999999990 220.897060000000010
f: 587 tv: 1 nM: 1
447.613650000000010 218.386370000000000
f: 588 tv: 0 nM: 1
380.044130000000000 220.691180000000000
f: 588 tv: 1 nM: 1
448.750000000000000 218.500000000000000
f: 589 tv: 0 nM: 1
380.897060000000010 221.102939999999990
f: 589 tv: 1 nM: 1
450.350010000000000 218.750000000000000
f: 590 tv: 0 nM: 1
381.371429999999980 221.242860000000010
f: 590 tv: 1 nM: 1
451.500000000000000 219.000000000000000
f: 591 tv: 0 nM: 1
382.000000000000000 221.500000000000000
f: 591 tv: 1 nM: 1
452.472230000000020 219.083329999999990
f: 592 tv: 0 nM: 1
382.428560000000000 221.814290000000000
f: 592 tv: 1 nM: 1
453.500000000000000 219.250000000000000
f: 593 tv: 0 nM: 1
382.897060000000010 222.102939999999990
f: 593 tv: 1 nM: 1
454.500000000000000 219.500000000000000
f: 594 tv: 0 nM: 1
383.000000000000000 222.500000000000000
f: 594 tv: 1 nM: 1
455.500000000000000 220.250000000000000
f: 595 tv: 0 nM: 1
383.194459999999990 223.000000000000000
f: 595 tv: 1 nM: 1
456.386349999999990 220.386370000000000
f: 596 tv: 0 nM: 1
383.194459999999990 223.000000000000000
f: 596 tv: 1 nM: 1
457.386349999999990 220.386370000000000
f: 597 tv: 0 nM: 1
383.071440000000000 223.628570000000000
f: 597 tv: 1 nM: 1
457.613650000000010 220.613630000000000
f: 598 tv: 0 nM: 1
382.907899999999980 223.907900000000010
f: 598 tv: 1 nM: 1
458.386349999999990 221.386370000000000
f: 599 tv: 0 nM: 1
382.805540000000010 224.000000000000000
f: 599 tv: 1 nM: 1
459.000000000000000 221.314820000000000
f: 600 tv: 0 nM: 1
382.044130000000000 224.308820000000000
f: 600 tv: 1 nM: 1
459.500000000000000 221.500000000000000
f: 601 tv: 0 nM: 1
381.308839999999980 224.955890000000010
f: 601 tv: 1 nM: 1
459.821440000000000 222.071429999999990
f: 602 tv: 0 nM: 1
381.000000000000000 225.194439999999990
f: 602 tv: 1 nM: 1
460.000000000000000 222.314820000000000
f: 603 tv: 0 nM: 1
380.000000000000000 225.805560000000010
f: 603 tv: 1 nM: 1
460.140019999999990 222.399990000000000
f: 604 tv: 0 nM: 1
378.907899999999980 225.907900000000010
f: 604 tv: 1 nM: 1
460.218750000000000 222.843750000000000
f: 605 tv: 0 nM: 1
377.957150000000010 226.628570000000000
f: 605 tv: 1 nM: 1
460.120700000000000 223.413790000000010
f: 606 tv: 0 nM: 1
376.194459999999990 227.000000000000000
f: 606 tv: 1 nM: 1
460.259250000000010 223.500000000000000
f: 607 tv: 0 nM: 1
375.092100000000020 227.092099999999990
f: 607 tv: 1 nM: 1
459.716680000000000 223.716659999999990
f: 608 tv: 0 nM: 1
374.000000000000000 227.743239999999990
f: 608 tv: 1 nM: 1
459.500000000000000 224.259260000000010
f: 609 tv: 0 nM: 1
372.000000000000000 228.000000000000000
f: 609 tv: 1 nM: 1
459.000000000000000 224.571429999999990
f: 610 tv: 0 nM: 1
370.092100000000020 228.092099999999990
f: 610 tv: 1 nM: 1
458.500000000000000 225.000000000000000
f: 611 tv: 0 nM: 1
368.500000000000000 229.000000000000000
f: 611 tv: 1 nM: 1
457.740749999999990 225.500000000000000
f: 612 tv: 0 nM: 1
366.897060000000010 229.102939999999990
f: 612 tv: 1 nM: 1
457.250000000000000 225.571429999999990
f: 613 tv: 0 nM: 1
364.879300000000000 229.586209999999990
f: 613 tv: 1 nM: 1
456.386349999999990 226.386370000000000
f: 614 tv: 0 nM: 1
362.194459999999990 230.000000000000000
f: 614 tv: 1 nM: 1
455.500000000000000 226.500000000000000
f: 615 tv: 0 nM: 1
360.194459999999990 230.000000000000000
f: 615 tv: 1 nM: 1
454.500000000000000 226.500000000000000
f: 616 tv: 0 nM: 1
358.000000000000000 230.500000000000000
f: 616 tv: 1 nM: 1
453.685180000000000 227.000000000000000
f: 617 tv: 0 nM: 1
356.000000000000000 230.805560000000010
f: 617 tv: 1 nM: 1
452.500000000000000 227.500000000000000
f: 618 tv: 0 nM: 1
353.194459999999990 231.000000000000000
f: 618 tv: 1 nM: 1
451.500000000000000 227.500000000000000
f: 619 tv: 0 nM: 1
351.000000000000000 231.000000000000000
f: 619 tv: 1 nM: 1
450.000000000000000 227.685180000000000
f: 620 tv: 0 nM: 1
348.691160000000020 231.044109999999990
f: 620 tv: 1 nM: 1
448.788450000000010 228.134610000000010
f: 621 tv: 0 nM: 1
346.000000000000000 231.194439999999990
f: 621 tv: 1 nM: 1
447.428560000000000 228.250000000000000
f: 622 tv: 0 nM: 1
343.480009999999990 231.419999999999990
f: 622 tv: 1 nM: 1
445.879300000000000 228.413790000000010
f: 623 tv: 0 nM: 1
341.000000000000000 231.500000000000000
f: 623 tv: 1 nM: 1
444.500000000000000 228.500000000000000
f: 624 tv: 0 nM: 1
338.350010000000000 231.850010000000000
f: 624 tv: 1 nM: 1
443.116670000000000 228.649990000000000
f: 625 tv: 0 nM: 1
336.000000000000000 231.805560000000010
f: 625 tv: 1 nM: 1
441.500000000000000 228.740739999999990
f: 626 tv: 0 nM: 1
333.092100000000020 231.907900000000010
f: 626 tv: 1 nM: 1
440.000000000000000 229.000000000000000
f: 627 tv: 0 nM: 1
330.805540000000010 232.000000000000000
f: 627 tv: 1 nM: 1
438.500000000000000 229.259260000000010
f: 628 tv: 0 nM: 1
328.092100000000020 231.907900000000010
f: 628 tv: 1 nM: 1
436.843750000000000 229.218750000000000
f: 629 tv: 0 nM: 1
325.805540000000010 232.000000000000000
f: 629 tv: 1 nM: 1
435.250000000000000 229.428570000000010
f: 630 tv: 0 nM: 1
323.000000000000000 231.805560000000010
f: 630 tv: 1 nM: 1
433.740749999999990 229.500000000000000
f: 631 tv: 0 nM: 1
320.092100000000020 231.907900000000010
f: 631 tv: 1 nM: 1
432.000000000000000 229.500000000000000
f: 632 tv: 0 nM: 1
318.000000000000000 231.805560000000010
f: 632 tv: 1 nM: 1
430.480009999999990 229.419999999999990
f: 633 tv: 0 nM: 1
315.120700000000000 231.413790000000010
f: 633 tv: 1 nM: 1
428.879300000000000 229.413790000000010
f: 634 tv: 0 nM: 1
313.000000000000000 231.500000000000000
f: 634 tv: 1 nM: 1
427.120700000000000 229.413790000000010
f: 635 tv: 0 nM: 1
310.375000000000000 231.062500000000000
f: 635 tv: 1 nM: 1
425.740749999999990 229.500000000000000
f: 636 tv: 0 nM: 1
308.044130000000000 231.308820000000000
f: 636 tv: 1 nM: 1
424.120700000000000 229.413790000000010
f: 637 tv: 0 nM: 1
305.897060000000010 231.102939999999990
f: 637 tv: 1 nM: 1
422.883330000000000 229.350010000000000
f: 638 tv: 0 nM: 1
303.805540000000010 231.000000000000000
f: 638 tv: 1 nM: 1
421.156250000000000 229.218750000000000
f: 639 tv: 0 nM: 1
301.256739999999980 231.000000000000000
f: 639 tv: 1 nM: 1
420.000000000000000 229.194439999999990
f: 640 tv: 0 nM: 1
299.044130000000000 230.691180000000000
f: 640 tv: 1 nM: 1
418.897060000000010 229.102939999999990
f: 641 tv: 0 nM: 1
297.000000000000000 230.500000000000000
f: 641 tv: 1 nM: 1
417.102939999999990 229.102939999999990
f: 642 tv: 0 nM: 1
295.000000000000000 230.194439999999990
f: 642 tv: 1 nM: 1
416.102939999999990 229.102939999999990
f: 643 tv: 0 nM: 1
293.000000000000000 230.000000000000000
f: 643 tv: 1 nM: 1
414.897060000000010 229.102939999999990
f: 644 tv: 0 nM: 1
291.092100000000020 229.907900000000010
f: 644 tv: 1 nM: 1
413.907899999999980 228.907900000000010
f: 645 tv: 0 nM: 1
289.194459999999990 230.000000000000000
f: 645 tv: 1 nM: 1
413.000000000000000 228.805560000000010
f: 646 tv: 0 nM: 1
287.618409999999980 229.434200000000000
f: 646 tv: 1 nM: 1
411.907899999999980 228.907900000000010
f: 647 tv: 0 nM: 1
285.907899999999980 229.092099999999990
f: 647 tv: 1 nM: 1
411.000000000000000 228.805560000000010
f: 648 tv: 0 nM: 1
284.092100000000020 229.092099999999990
f: 648 tv: 1 nM: 1
410.038450000000010 228.615389999999990
f: 649 tv: 0 nM: 1
282.500000000000000 229.000000000000000
f: 649 tv: 1 nM: 1
409.628570000000020 228.042859999999990
f: 650 tv: 0 nM: 1
280.884610000000010 228.846160000000000
f: 650 tv: 1 nM: 1
409.000000000000000 228.194439999999990
f: 651 tv: 0 nM: 1
279.000000000000000 228.256760000000010
f: 651 tv: 1 nM: 1
408.384610000000010 228.038469999999990
f: 652 tv: 0 nM: 1
277.846160000000000 228.089740000000010
f: 652 tv: 1 nM: 1
408.000000000000000 228.000000000000000
f: 653 tv: 0 nM: 1
276.280489999999990 227.951220000000010
f: 653 tv: 1 nM: 1
407.907899999999980 227.907900000000010
f: 654 tv: 0 nM: 1
275.000000000000000 227.256760000000010
f: 654 tv: 1 nM: 1
407.371429999999980 227.242860000000010
f: 655 tv: 0 nM: 1
273.719510000000010 227.121950000000000
f: 655 tv: 1 nM: 1
407.384610000000010 227.038469999999990
f: 656 tv: 0 nM: 1
272.226200000000010 226.559530000000000
f: 656 tv: 1 nM: 1
407.500000000000000 227.000000000000000
f: 657 tv: 0 nM: 1
271.092100000000020 226.092099999999990
f: 657 tv: 1 nM: 1
407.136349999999990 226.613630000000000
f: 658 tv: 0 nM: 1
270.395359999999980 225.918610000000000
f: 658 tv: 1 nM: 1
407.395359999999980 226.081390000000000
f: 659 tv: 0 nM: 1
269.059509999999990 225.083329999999990
f: 659 tv: 1 nM: 1
407.846160000000000 225.910259999999990
f: 660 tv: 0 nM: 1
268.280489999999990 224.878050000000000
f: 660 tv: 1 nM: 1
408.000000000000000 225.500000000000000
f: 661 tv: 0 nM: 1
267.293490000000020 224.445650000000000
f: 661 tv: 1 nM: 1
408.395359999999980 224.918610000000000
f: 662 tv: 0 nM: 1
266.489140000000020 223.793470000000010
f: 662 tv: 1 nM: 1
409.081390000000000 224.604649999999990
f: 663 tv: 0 nM: 1
265.940490000000010 223.488100000000000
f: 663 tv: 1 nM: 1
409.500000000000000 224.181819999999990
f: 664 tv: 0 nM: 1
265.186039999999990 222.965120000000010
f: 664 tv: 1 nM: 1
410.153840000000000 223.910259999999990
f: 665 tv: 0 nM: 1
264.863650000000010 222.590910000000010
f: 665 tv: 1 nM: 1
411.081390000000000 223.604649999999990
f: 666 tv: 0 nM: 1
264.299989999999980 222.000000000000000
f: 666 tv: 1 nM: 1
412.000000000000000 223.000000000000000
f: 667 tv: 0 nM: 1
264.000000000000000 221.699999999999990
f: 667 tv: 1 nM: 1
412.878049999999970 222.719510000000010
f: 668 tv: 0 nM: 1
263.833340000000020 221.312500000000000
f: 668 tv: 1 nM: 1
414.121950000000030 222.280489999999990
f: 669 tv: 0 nM: 1
263.591830000000020 220.928570000000010
f: 669 tv: 1 nM: 1
415.092100000000020 221.907900000000010
f: 670 tv: 0 nM: 1
263.500000000000000 220.500000000000000
f: 670 tv: 1 nM: 1
416.687500000000000 221.500000000000000
f: 671 tv: 0 nM: 1
263.700010000000020 220.000000000000000
f: 671 tv: 1 nM: 1
418.000000000000000 221.000000000000000
f: 672 tv: 0 nM: 1
263.730009999999990 219.729999999999990
f: 672 tv: 1 nM: 1
419.395359999999980 220.918610000000000
f: 673 tv: 0 nM: 1
263.945650000000000 219.706529999999990
f: 673 tv: 1 nM: 1
421.000000000000000 220.699999999999990
f: 674 tv: 0 nM: 1
264.538450000000010 219.326920000000000
f: 674 tv: 1 nM: 1
422.500000000000000 220.395829999999990
f: 675 tv: 0 nM: 1
264.977260000000000 218.795459999999990
f: 675 tv: 1 nM: 1
424.000000000000000 220.000000000000000
f: 676 tv: 0 nM: 1
265.500000000000000 218.500000000000000
f: 676 tv: 1 nM: 1
425.918610000000000 219.604649999999990
f: 677 tv: 0 nM: 1
266.365389999999990 218.326920000000000
f: 677 tv: 1 nM: 1
427.645840000000020 219.354170000000010
f: 678 tv: 0 nM: 1
267.255100000000030 217.836729999999990
f: 678 tv: 1 nM: 1
429.500000000000000 219.000000000000000
f: 679 tv: 0 nM: 1
268.153840000000000 217.500000000000000
f: 679 tv: 1 nM: 1
431.295439999999990 218.704540000000010
f: 680 tv: 0 nM: 1
268.846160000000000 217.500000000000000
f: 680 tv: 1 nM: 1
433.000000000000000 218.500000000000000
f: 681 tv: 0 nM: 1
270.094820000000030 216.974140000000010
f: 681 tv: 1 nM: 1
435.000000000000000 218.000000000000000
f: 682 tv: 0 nM: 1
271.339290000000010 216.500000000000000
f: 682 tv: 1 nM: 1
437.074459999999990 217.404249999999990
f: 683 tv: 0 nM: 1
272.491240000000000 216.289469999999990
f: 683 tv: 1 nM: 1
439.000000000000000 217.300000000000010
f: 684 tv: 0 nM: 1
273.769990000000010 215.590000000000000
f: 684 tv: 1 nM: 1
440.965120000000010 216.813950000000010
f: 685 tv: 0 nM: 1
275.500000000000000 215.339280000000000
f: 685 tv: 1 nM: 1
442.918610000000000 216.395360000000010
f: 686 tv: 0 nM: 1
276.977780000000000 214.855560000000000
f: 686 tv: 1 nM: 1
444.939030000000000 216.000000000000000
f: 687 tv: 0 nM: 1
278.583340000000020 214.416670000000010
f: 687 tv: 1 nM: 1
446.818179999999980 215.500000000000000
f: 688 tv: 0 nM: 1
280.500000000000000 213.660720000000000
f: 688 tv: 1 nM: 1
448.500000000000000 215.000000000000000
f: 689 tv: 0 nM: 1
282.416659999999980 213.416670000000010
f: 689 tv: 1 nM: 1
450.354159999999980 214.541670000000010
f: 690 tv: 0 nM: 1
284.416659999999980 212.583329999999990
f: 690 tv: 1 nM: 1
452.166659999999980 213.687500000000000
f: 691 tv: 0 nM: 1
286.416659999999980 212.416670000000010
f: 691 tv: 1 nM: 1
454.000000000000000 213.500000000000000
f: 692 tv: 0 nM: 1
288.500000000000000 211.660720000000000
f: 692 tv: 1 nM: 1
456.000000000000000 213.000000000000000
f: 693 tv: 0 nM: 1
290.416659999999980 211.416670000000010
f: 693 tv: 1 nM: 1
457.589999999999970 212.449999999999990
f: 694 tv: 0 nM: 1
292.583340000000020 210.583329999999990
f: 694 tv: 1 nM: 1
459.000000000000000 212.000000000000000
f: 695 tv: 0 nM: 1
294.583340000000020 210.416670000000010
f: 695 tv: 1 nM: 1
461.000000000000000 211.500000000000000
f: 696 tv: 0 nM: 1
297.020840000000020 209.583329999999990
f: 696 tv: 1 nM: 1
462.500000000000000 211.000000000000000
f: 697 tv: 0 nM: 1
299.416659999999980 209.416670000000010
f: 697 tv: 1 nM: 1
463.773799999999990 210.607149999999990
f: 698 tv: 0 nM: 1
301.500000000000000 208.660720000000000
f: 698 tv: 1 nM: 1
465.136349999999990 210.386370000000000
f: 699 tv: 0 nM: 1
303.836369999999990 208.372729999999990
f: 699 tv: 1 nM: 1
466.500000000000000 209.687500000000000
f: 700 tv: 0 nM: 1
306.336369999999990 207.800000000000010
f: 700 tv: 1 nM: 1
467.730009999999990 209.270000000000010
f: 701 tv: 0 nM: 1
308.409089999999990 207.363630000000000
f: 701 tv: 1 nM: 1
468.793490000000020 208.793470000000010
f: 702 tv: 0 nM: 1
310.500000000000000 206.660720000000000
f: 702 tv: 1 nM: 1
469.945650000000000 208.293470000000010
f: 703 tv: 0 nM: 1
312.950010000000020 206.490010000000010
f: 703 tv: 1 nM: 1
470.604649999999990 208.081390000000000
f: 704 tv: 0 nM: 1
314.754549999999990 206.000000000000000
f: 704 tv: 1 nM: 1
471.354159999999980 207.645829999999990
f: 705 tv: 0 nM: 1
316.896239999999980 205.509430000000010
f: 705 tv: 1 nM: 1
472.000000000000000 207.300000000000010
f: 706 tv: 0 nM: 1
319.233859999999990 205.169360000000010
f: 706 tv: 1 nM: 1
472.793490000000020 206.793470000000010
f: 707 tv: 0 nM: 1
321.160709999999990 204.678570000000010
f: 707 tv: 1 nM: 1
473.280489999999990 206.121950000000000
f: 708 tv: 0 nM: 1
322.679260000000000 204.311330000000000
f: 708 tv: 1 nM: 1
473.395359999999980 205.918610000000000
f: 709 tv: 0 nM: 1
324.771180000000020 204.186450000000010
f: 709 tv: 1 nM: 1
473.500000000000000 205.704540000000010
f: 710 tv: 0 nM: 1
326.578950000000020 203.745620000000000
f: 710 tv: 1 nM: 1
473.945650000000000 205.684779999999990
f: 711 tv: 0 nM: 1
328.339290000000010 203.500000000000000
f: 711 tv: 1 nM: 1
473.604649999999990 205.081390000000000
f: 712 tv: 0 nM: 1
329.627259999999980 202.963640000000000
f: 712 tv: 1 nM: 1
473.700010000000020 205.000000000000000
f: 713 tv: 0 nM: 1
331.416659999999980 202.583329999999990
f: 713 tv: 1 nM: 1
474.000000000000000 204.699999999999990
f: 714 tv: 0 nM: 1
332.583340000000020 202.416670000000010
f: 714 tv: 1 nM: 1
473.939030000000000 204.000000000000000
f: 715 tv: 0 nM: 1
334.094820000000030 201.974140000000010
f: 715 tv: 1 nM: 1
473.500000000000000 203.818180000000010
f: 716 tv: 0 nM: 1
335.289460000000020 201.491230000000000
f: 716 tv: 1 nM: 1
472.641300000000000 203.402179999999990
f: 717 tv: 0 nM: 1
336.285709999999990 200.803570000000010
f: 717 tv: 1 nM: 1
472.060970000000000 203.000000000000000
f: 718 tv: 0 nM: 1
337.326930000000000 200.634610000000010
f: 718 tv: 1 nM: 1
471.846160000000000 202.910259999999990
f: 719 tv: 0 nM: 1
338.269990000000010 200.270000000000010
f: 719 tv: 1 nM: 1
471.295439999999990 202.500000000000000
f: 720 tv: 0 nM: 1
338.730009999999990 199.729999999999990
f: 720 tv: 1 nM: 1
470.604649999999990 202.081390000000000
f: 721 tv: 0 nM: 1
339.500000000000000 199.500000000000000
f: 721 tv: 1 nM: 1
470.000000000000000 202.000000000000000
f: 722 tv: 0 nM: 1
340.120360000000010 199.157410000000000
f: 722 tv: 1 nM: 1
469.000000000000000 201.500000000000000
f: 723 tv: 0 nM: 1
340.416659999999980 198.583329999999990
f: 723 tv: 1 nM: 1
468.092100000000020 201.092099999999990
f: 724 tv: 0 nM: 1
340.730009999999990 198.270000000000010
f: 724 tv: 1 nM: 1
467.175689999999970 200.675670000000000
f: 725 tv: 0 nM: 1
340.849060000000010 198.028300000000000
f: 725 tv: 1 nM: 1
466.805540000000010 200.000000000000000
f: 726 tv: 0 nM: 1
340.799989999999980 197.536360000000000
f: 726 tv: 1 nM: 1
465.500000000000000 200.000000000000000
f: 727 tv: 0 nM: 1
341.125000000000000 197.125000000000000
f: 727 tv: 1 nM: 1
464.450010000000020 199.725010000000000
f: 728 tv: 0 nM: 1
340.863650000000010 196.590910000000010
f: 728 tv: 1 nM: 1
463.805540000000010 199.000000000000000
f: 729 tv: 0 nM: 1
340.500000000000000 196.500000000000000
f: 729 tv: 1 nM: 1
462.743260000000020 199.000000000000000
f: 730 tv: 0 nM: 1
340.415100000000000 196.066039999999990
f: 730 tv: 1 nM: 1
461.428560000000000 198.814290000000000
f: 731 tv: 0 nM: 1
339.730009999999990 195.729999999999990
f: 731 tv: 1 nM: 1
460.805540000000010 198.000000000000000
f: 732 tv: 0 nM: 1
339.000000000000000 195.300000000000010
f: 732 tv: 1 nM: 1
459.805540000000010 198.000000000000000
f: 733 tv: 0 nM: 1
338.410000000000030 195.229999999999990
f: 733 tv: 1 nM: 1
458.102939999999990 197.897060000000010
f: 734 tv: 0 nM: 1
337.562500000000000 194.687500000000000
f: 734 tv: 1 nM: 1
457.485290000000020 197.367650000000000
f: 735 tv: 0 nM: 1
336.583340000000020 194.416670000000010
f: 735 tv: 1 nM: 1
456.000000000000000 197.194439999999990
f: 736 tv: 0 nM: 1
335.687500000000000 194.166670000000010
f: 736 tv: 1 nM: 1
454.805540000000010 197.000000000000000
f: 737 tv: 0 nM: 1
334.445650000000000 194.293470000000010
f: 737 tv: 1 nM: 1
453.500000000000000 197.000000000000000
f: 738 tv: 0 nM: 1
333.206509999999980 193.793470000000010
f: 738 tv: 1 nM: 1
452.283320000000000 196.716659999999990
f: 739 tv: 0 nM: 1
331.940490000000010 193.511900000000000
f: 739 tv: 1 nM: 1
451.092100000000020 196.092099999999990
f: 740 tv: 0 nM: 1
330.500000000000000 193.312500000000000
f: 740 tv: 1 nM: 1
449.691160000000020 196.044109999999990
f: 741 tv: 0 nM: 1
329.000000000000000 193.060970000000000
f: 741 tv: 1 nM: 1
448.092100000000020 196.092099999999990
f: 742 tv: 0 nM: 1
327.604649999999990 192.918610000000000
f: 742 tv: 1 nM: 1
446.897060000000010 195.897060000000010
f: 743 tv: 0 nM: 1
326.000000000000000 193.000000000000000
f: 743 tv: 1 nM: 1
445.000000000000000 195.805560000000010
f: 744 tv: 0 nM: 1
324.034879999999990 192.813950000000010
f: 744 tv: 1 nM: 1
444.000000000000000 195.194439999999990
f: 745 tv: 0 nM: 1
322.818179999999980 192.500000000000000
f: 745 tv: 1 nM: 1
442.102939999999990 195.102939999999990
f: 746 tv: 0 nM: 1
321.000000000000000 192.500000000000000
f: 746 tv: 1 nM: 1
440.897060000000010 195.102939999999990
f: 747 tv: 0 nM: 1
319.081390000000000 192.395360000000010
f: 747 tv: 1 nM: 1
439.092100000000020 195.092099999999990
f: 748 tv: 0 nM: 1
317.081390000000000 192.395360000000010
f: 748 tv: 1 nM: 1
437.883330000000000 194.350010000000000
f: 749 tv: 0 nM: 1
315.081390000000000 192.395360000000010
f: 749 tv: 1 nM: 1
436.000000000000000 194.256760000000010
f: 750 tv: 0 nM: 1
313.500000000000000 192.000000000000000
f: 750 tv: 1 nM: 1
434.044130000000000 194.691180000000000
f: 751 tv: 0 nM: 1
311.384610000000010 191.961530000000010
f: 751 tv: 1 nM: 1
432.848480000000000 194.560610000000000
f: 752 tv: 0 nM: 1
309.395359999999980 191.918610000000000
f: 752 tv: 1 nM: 1
431.038450000000010 194.384610000000010
f: 753 tv: 0 nM: 1
307.395359999999980 191.918610000000000
f: 753 tv: 1 nM: 1
429.194459999999990 194.000000000000000
f: 754 tv: 0 nM: 1
305.225010000000000 191.375000000000000
f: 754 tv: 1 nM: 1
427.805540000000010 194.000000000000000
f: 755 tv: 0 nM: 1
303.121950000000030 191.719510000000010
f: 755 tv: 1 nM: 1
425.907899999999980 194.092099999999990
f: 756 tv: 0 nM: 1
301.121950000000030 191.280489999999990
f: 756 tv: 1 nM: 1
424.092100000000020 193.907900000000010
f: 757 tv: 0 nM: 1
299.092100000000020 191.092099999999990
f: 757 tv: 1 nM: 1
422.151520000000000 193.439390000000000
f: 758 tv: 0 nM: 1
297.092100000000020 191.092099999999990
f: 758 tv: 1 nM: 1
420.218750000000000 193.843750000000000
f: 759 tv: 0 nM: 1
295.092100000000020 191.092099999999990
f: 759 tv: 1 nM: 1
418.750000000000000 193.102939999999990
f: 760 tv: 0 nM: 1
293.092100000000020 190.907900000000010
f: 760 tv: 1 nM: 1
417.000000000000000 193.000000000000000
f: 761 tv: 0 nM: 1
291.121950000000030 190.719510000000010
f: 761 tv: 1 nM: 1
415.000000000000000 193.194439999999990
f: 762 tv: 0 nM: 1
289.381590000000020 190.723680000000000
f: 762 tv: 1 nM: 1
413.092100000000020 192.907900000000010
f: 763 tv: 0 nM: 1
287.878049999999970 190.280489999999990
f: 763 tv: 1 nM: 1
411.375000000000000 192.843750000000000
f: 764 tv: 0 nM: 1
286.000000000000000 190.060970000000000
f: 764 tv: 1 nM: 1
409.716680000000000 192.716659999999990
f: 765 tv: 0 nM: 1
284.194459999999990 190.000000000000000
f: 765 tv: 1 nM: 1
407.864870000000000 192.310810000000000
f: 766 tv: 0 nM: 1
282.907899999999980 189.907900000000010
f: 766 tv: 1 nM: 1
406.000000000000000 192.194439999999990
f: 767 tv: 0 nM: 1
281.044130000000000 189.691180000000000
f: 767 tv: 1 nM: 1
404.194459999999990 192.000000000000000
f: 768 tv: 0 nM: 1
279.805540000000010 189.000000000000000
f: 768 tv: 1 nM: 1
402.586209999999990 191.637920000000010
f: 769 tv: 0 nM: 1
278.092100000000020 189.092099999999990
f: 769 tv: 1 nM: 1
400.907899999999980 191.092099999999990
f: 770 tv: 0 nM: 1
277.000000000000000 188.805560000000010
f: 770 tv: 1 nM: 1
399.194459999999990 191.000000000000000
f: 771 tv: 0 nM: 1
276.000000000000000 188.500000000000000
f: 771 tv: 1 nM: 1
397.625000000000000 190.500000000000000
f: 772 tv: 0 nM: 1
274.500000000000000 188.000000000000000
f: 772 tv: 1 nM: 1
395.907899999999980 189.907900000000010
f: 773 tv: 0 nM: 1
273.189180000000020 187.932430000000010
f: 773 tv: 1 nM: 1
394.156250000000000 189.781250000000000
f: 774 tv: 0 nM: 1
272.042849999999990 187.371430000000000
f: 774 tv: 1 nM: 1
392.757139999999990 189.628570000000000
f: 775 tv: 0 nM: 1
271.194459999999990 187.000000000000000
f: 775 tv: 1 nM: 1
391.000000000000000 189.194439999999990
f: 776 tv: 0 nM: 1
270.805540000000010 187.000000000000000
f: 776 tv: 1 nM: 1
389.691160000000020 189.044109999999990
f: 777 tv: 0 nM: 1
270.000000000000000 186.743239999999990
f: 777 tv: 1 nM: 1
388.135130000000000 188.743239999999990
f: 778 tv: 0 nM: 1
269.092100000000020 186.092099999999990
f: 778 tv: 1 nM: 1
386.899990000000000 188.171429999999990
f: 779 tv: 0 nM: 1
268.907899999999980 185.907900000000010
f: 779 tv: 1 nM: 1
385.805540000000010 188.000000000000000
f: 780 tv: 0 nM: 1
268.308839999999980 185.955890000000010
f: 780 tv: 1 nM: 1
384.814270000000020 187.428570000000010
f: 781 tv: 0 nM: 1
268.042849999999990 185.628570000000000
f: 781 tv: 1 nM: 1
383.205139999999970 187.217960000000010
f: 782 tv: 0 nM: 1
268.000000000000000 185.194439999999990
f: 782 tv: 1 nM: 1
382.615389999999990 187.038469999999990
f: 783 tv: 0 nM: 1
268.000000000000000 185.000000000000000
f: 783 tv: 1 nM: 1
381.743260000000020 187.000000000000000
f: 784 tv: 0 nM: 1
268.000000000000000 184.805560000000010
f: 784 tv: 1 nM: 1
380.957150000000010 186.628570000000000
f: 785 tv: 0 nM: 1
268.000000000000000 184.500000000000000
f: 785 tv: 1 nM: 1
380.100010000000000 186.428570000000010
f: 786 tv: 0 nM: 1
268.156250000000000 184.218750000000000
f: 786 tv: 1 nM: 1
379.907899999999980 186.092099999999990
f: 787 tv: 0 nM: 1
268.743260000000020 184.000000000000000
f: 787 tv: 1 nM: 1
379.092100000000020 186.092099999999990
f: 788 tv: 0 nM: 1
269.092100000000020 183.907900000000010
f: 788 tv: 1 nM: 1
378.102939999999990 185.897060000000010
f: 789 tv: 0 nM: 1
269.781250000000000 183.843750000000000
f: 789 tv: 1 nM: 1
378.000000000000000 185.500000000000000
f: 790 tv: 0 nM: 1
270.000000000000000 183.500000000000000
f: 790 tv: 1 nM: 1
378.000000000000000 185.194439999999990
f: 791 tv: 0 nM: 1
271.000000000000000 183.194439999999990
f: 791 tv: 1 nM: 1
377.308839999999980 185.044109999999990
f: 792 tv: 0 nM: 1
271.805540000000010 183.000000000000000
f: 792 tv: 1 nM: 1
377.000000000000000 184.805560000000010
f: 793 tv: 0 nM: 1
272.437500000000000 183.000000000000000
f: 793 tv: 1 nM: 1
376.955870000000000 184.308820000000000
f: 794 tv: 0 nM: 1
273.285709999999990 182.571429999999990
f: 794 tv: 1 nM: 1
377.171420000000010 184.100010000000000
f: 795 tv: 0 nM: 1
274.500000000000000 182.259260000000010
f: 795 tv: 1 nM: 1
377.092100000000020 184.092099999999990
f: 796 tv: 0 nM: 1
275.500000000000000 182.000000000000000
f: 796 tv: 1 nM: 1
377.571440000000000 183.814290000000000
f: 797 tv: 0 nM: 1
276.500000000000000 181.740739999999990
f: 797 tv: 1 nM: 1
377.500000000000000 183.303020000000000
f: 798 tv: 0 nM: 1
277.740749999999990 181.500000000000000
f: 798 tv: 1 nM: 1
377.781250000000000 183.156250000000000
f: 799 tv: 0 nM: 1
279.102939999999990 181.102939999999990
f: 799 tv: 1 nM: 1
378.156250000000000 182.781250000000000
f: 800 tv: 0 nM: 1
280.500000000000000 180.500000000000000
f: 800 tv: 1 nM: 1
378.102939999999990 182.897060000000010
f: 801 tv: 0 nM: 1
281.740749999999990 180.500000000000000
f: 801 tv: 1 nM: 1
378.560610000000000 182.151520000000000
f: 802 tv: 0 nM: 1
283.102939999999990 180.102939999999990
f: 802 tv: 1 nM: 1
379.102939999999990 182.102939999999990
f: 803 tv: 0 nM: 1
284.897060000000010 179.897060000000010
f: 803 tv: 1 nM: 1
379.897060000000010 181.897060000000010
f: 804 tv: 0 nM: 1
286.259250000000010 179.500000000000000
f: 804 tv: 1 nM: 1
380.283320000000000 181.283340000000010
f: 805 tv: 0 nM: 1
287.843750000000000 179.218750000000000
f: 805 tv: 1 nM: 1
381.102939999999990 181.102939999999990
f: 806 tv: 0 nM: 1
289.500000000000000 178.740739999999990
f: 806 tv: 1 nM: 1
382.000000000000000 181.000000000000000
f: 807 tv: 0 nM: 1
291.218750000000000 178.843750000000000
f: 807 tv: 1 nM: 1
382.883330000000000 180.483340000000000
f: 808 tv: 0 nM: 1
292.883330000000000 178.350010000000000
f: 808 tv: 1 nM: 1
384.000000000000000 180.194439999999990
f: 809 tv: 0 nM: 1
294.897060000000010 177.897060000000010
f: 809 tv: 1 nM: 1
384.897060000000010 180.102939999999990
f: 810 tv: 0 nM: 1
296.120700000000000 177.413790000000010
f: 810 tv: 1 nM: 1
385.740749999999990 179.500000000000000
f: 811 tv: 0 nM: 1
298.000000000000000 177.000000000000000
f: 811 tv: 1 nM: 1
386.879300000000000 179.586209999999990
f: 812 tv: 0 nM: 1
300.000000000000000 177.000000000000000
f: 812 tv: 1 nM: 1
388.102939999999990 179.102939999999990
f: 813 tv: 0 nM: 1
301.218750000000000 176.843750000000000
f: 813 tv: 1 nM: 1
389.092100000000020 178.907900000000010
f: 814 tv: 0 nM: 1
303.000000000000000 176.314820000000000
f: 814 tv: 1 nM: 1
390.500000000000000 178.500000000000000
f: 815 tv: 0 nM: 1
304.805540000000010 176.000000000000000
f: 815 tv: 1 nM: 1
391.500000000000000 178.500000000000000
f: 816 tv: 0 nM: 1
306.586209999999990 175.879300000000000
f: 816 tv: 1 nM: 1
392.955870000000000 178.308820000000000
f: 817 tv: 0 nM: 1
308.000000000000000 175.500000000000000
f: 817 tv: 1 nM: 1
394.000000000000000 178.000000000000000
f: 818 tv: 0 nM: 1
309.843750000000000 175.781250000000000
f: 818 tv: 1 nM: 1
395.250000000000000 178.000000000000000
f: 819 tv: 0 nM: 1
311.250000000000000 175.571429999999990
f: 819 tv: 1 nM: 1
396.740749999999990 177.500000000000000
f: 820 tv: 0 nM: 1
313.000000000000000 175.000000000000000
f: 820 tv: 1 nM: 1
398.000000000000000 178.000000000000000
f: 821 tv: 0 nM: 1
314.350010000000000 174.883330000000000
f: 821 tv: 1 nM: 1
399.102939999999990 177.897060000000010
f: 822 tv: 0 nM: 1
316.000000000000000 175.194439999999990
f: 822 tv: 1 nM: 1
400.500000000000000 177.740739999999990
f: 823 tv: 0 nM: 1
317.102939999999990 174.897060000000010
f: 823 tv: 1 nM: 1
402.000000000000000 178.000000000000000
f: 824 tv: 0 nM: 1
318.955870000000000 174.691180000000000
f: 824 tv: 1 nM: 1
403.049989999999980 177.883330000000000
f: 825 tv: 0 nM: 1
320.000000000000000 175.194439999999990
f: 825 tv: 1 nM: 1
404.500000000000000 177.740739999999990
f: 826 tv: 0 nM: 1
321.102939999999990 175.102939999999990
f: 826 tv: 1 nM: 1
405.897060000000010 177.897060000000010
f: 827 tv: 0 nM: 1
322.375000000000000 175.156250000000000
f: 827 tv: 1 nM: 1
407.000000000000000 178.000000000000000
f: 828 tv: 0 nM: 1
323.897060000000010 175.250000000000000
f: 828 tv: 1 nM: 1
408.314820000000000 178.000000000000000
f: 829 tv: 0 nM: 1
325.102939999999990 174.897060000000010
f: 829 tv: 1 nM: 1
409.500000000000000 178.500000000000000
f: 830 tv: 0 nM: 1
326.081390000000000 175.395360000000010
f: 830 tv: 1 nM: 1
411.000000000000000 178.685180000000000
f: 831 tv: 0 nM: 1
327.000000000000000 175.500000000000000
f: 831 tv: 1 nM: 1
412.500000000000000 178.500000000000000
f: 832 tv: 0 nM: 1
328.000000000000000 175.805560000000010
f: 832 tv: 1 nM: 1
413.685180000000000 179.000000000000000
f: 833 tv: 0 nM: 1
329.000000000000000 175.805560000000010
f: 833 tv: 1 nM: 1
414.399990000000000 179.139999999999990
f: 834 tv: 0 nM: 1
329.897060000000010 176.102939999999990
f: 834 tv: 1 nM: 1
416.000000000000000 179.314820000000000
f: 835 tv: 0 nM: 1
330.128570000000020 176.828570000000010
f: 835 tv: 1 nM: 1
416.716680000000000 179.716659999999990
f: 836 tv: 0 nM: 1
331.194459999999990 177.000000000000000
f: 836 tv: 1 nM: 1
418.000000000000000 180.000000000000000
f: 837 tv: 0 nM: 1
332.000000000000000 177.194439999999990
f: 837 tv: 1 nM: 1
419.000000000000000 180.194439999999990
f: 838 tv: 0 nM: 1
332.044130000000000 177.308820000000000
f: 838 tv: 1 nM: 1
420.283320000000000 180.716659999999990
f: 839 tv: 0 nM: 1
333.027040000000000 177.743239999999990
f: 839 tv: 1 nM: 1
421.102939999999990 180.897060000000010
f: 840 tv: 0 nM: 1
333.371429999999980 177.757139999999990
f: 840 tv: 1 nM: 1
422.156250000000000 181.375000000000000
f: 841 tv: 0 nM: 1
333.691160000000020 177.955890000000010
f: 841 tv: 1 nM: 1
422.879300000000000 181.413790000000010
f: 842 tv: 0 nM: 1
334.038450000000010 178.615389999999990
f: 842 tv: 1 nM: 1
423.897060000000010 181.897060000000010
f: 843 tv: 0 nM: 1
334.042849999999990 178.371430000000000
f: 843 tv: 1 nM: 1
424.781250000000000 182.156250000000000
f: 844 tv: 0 nM: 1
333.743260000000020 179.000000000000000
f: 844 tv: 1 nM: 1
425.000000000000000 182.000000000000000
f: 845 tv: 0 nM: 1
333.697360000000000 179.197370000000010
f: 845 tv: 1 nM: 1
426.250000000000000 182.571429999999990
f: 846 tv: 0 nM: 1
334.038450000000010 179.615389999999990
f: 846 tv: 1 nM: 1
426.781250000000000 182.843750000000000
f: 847 tv: 0 nM: 1
333.843750000000000 179.625000000000000
f: 847 tv: 1 nM: 1
427.062500000000000 182.781250000000000
f: 848 tv: 0 nM: 1
333.500000000000000 180.000000000000000
f: 848 tv: 1 nM: 1
427.371429999999980 183.042859999999990
f: 849 tv: 0 nM: 1
333.000000000000000 180.000000000000000
f: 849 tv: 1 nM: 1
427.716680000000000 183.716659999999990
f: 850 tv: 0 nM: 1
332.773799999999990 180.607149999999990
f: 850 tv: 1 nM: 1
428.375000000000000 183.843750000000000
f: 851 tv: 0 nM: 1
332.034879999999990 180.813950000000010
f: 851 tv: 1 nM: 1
427.897060000000010 183.897060000000010
f: 852 tv: 0 nM: 1
331.500000000000000 181.000000000000000
f: 852 tv: 1 nM: 1
428.044130000000000 184.308820000000000
f: 853 tv: 0 nM: 1
330.897060000000010 181.102939999999990
f: 853 tv: 1 nM: 1
428.000000000000000 184.500000000000000
f: 854 tv: 0 nM: 1
329.897060000000010 181.897060000000010
f: 854 tv: 1 nM: 1
428.645170000000010 184.725799999999990
f: 855 tv: 0 nM: 1
329.000000000000000 182.256760000000010
f: 855 tv: 1 nM: 1
428.000000000000000 185.194439999999990
f: 856 tv: 0 nM: 1
328.089749999999980 182.384610000000010
f: 856 tv: 1 nM: 1
428.283320000000000 185.716659999999990
f: 857 tv: 0 nM: 1
327.000000000000000 183.000000000000000
f: 857 tv: 1 nM: 1
427.897060000000010 186.102939999999990
f: 858 tv: 0 nM: 1
326.038450000000010 183.384610000000010
f: 858 tv: 1 nM: 1
427.689180000000020 186.135130000000000
f: 859 tv: 0 nM: 1
324.897060000000010 183.750000000000000
f: 859 tv: 1 nM: 1
427.102939999999990 186.897060000000010
f: 860 tv: 0 nM: 1
323.274990000000000 184.199999999999990
f: 860 tv: 1 nM: 1
426.712130000000000 186.848480000000000
f: 861 tv: 0 nM: 1
322.000000000000000 184.805560000000010
f: 861 tv: 1 nM: 1
426.250000000000000 187.571429999999990
f: 862 tv: 0 nM: 1
320.500000000000000 185.000000000000000
f: 862 tv: 1 nM: 1
425.660709999999990 187.517850000000010
f: 863 tv: 0 nM: 1
319.000000000000000 185.256760000000010
f: 863 tv: 1 nM: 1
425.000000000000000 188.000000000000000
f: 864 tv: 0 nM: 1
317.256739999999980 186.000000000000000
f: 864 tv: 1 nM: 1
424.000000000000000 188.437500000000000
f: 865 tv: 0 nM: 1
315.897060000000010 186.102939999999990
f: 865 tv: 1 nM: 1
423.716680000000000 188.716659999999990
f: 866 tv: 0 nM: 1
313.907899999999980 187.092099999999990
f: 866 tv: 1 nM: 1
422.805540000000010 189.000000000000000
f: 867 tv: 0 nM: 1
312.092100000000020 187.092099999999990
f: 867 tv: 1 nM: 1
421.413790000000010 189.879300000000000
f: 868 tv: 0 nM: 1
310.034879999999990 187.813950000000010
f: 868 tv: 1 nM: 1
421.000000000000000 190.194439999999990
f: 869 tv: 0 nM: 1
308.038450000000010 188.384610000000010
f: 869 tv: 1 nM: 1
419.843750000000000 190.625000000000000
f: 870 tv: 0 nM: 1
306.000000000000000 188.805560000000010
f: 870 tv: 1 nM: 1
418.897060000000010 191.102939999999990
f: 871 tv: 0 nM: 1
304.000000000000000 189.194439999999990
f: 871 tv: 1 nM: 1
417.897060000000010 191.102939999999990
f: 872 tv: 0 nM: 1
301.571440000000000 189.814290000000000
f: 872 tv: 1 nM: 1
416.000000000000000 191.805560000000010
f: 873 tv: 0 nM: 1
299.194459999999990 190.000000000000000
f: 873 tv: 1 nM: 1
415.000000000000000 192.194439999999990
f: 874 tv: 0 nM: 1
297.000000000000000 190.194439999999990
f: 874 tv: 1 nM: 1
413.303040000000010 192.500000000000000
f: 875 tv: 0 nM: 1
294.918920000000010 190.500000000000000
f: 875 tv: 1 nM: 1
412.120700000000000 192.586209999999990
f: 876 tv: 0 nM: 1
292.000000000000000 191.000000000000000
f: 876 tv: 1 nM: 1
410.354829999999990 192.725799999999990
f: 877 tv: 0 nM: 1
290.000000000000000 191.500000000000000
f: 877 tv: 1 nM: 1
408.805540000000010 193.000000000000000
f: 878 tv: 0 nM: 1
287.212130000000000 191.227280000000010
f: 878 tv: 1 nM: 1
407.555540000000010 193.750000000000000
f: 879 tv: 0 nM: 1
284.907899999999980 192.092099999999990
f: 879 tv: 1 nM: 1
405.500000000000000 193.696980000000000
f: 880 tv: 0 nM: 1
282.135130000000000 192.310810000000000
f: 880 tv: 1 nM: 1
404.000000000000000 194.194439999999990
f: 881 tv: 0 nM: 1
279.957150000000010 192.371430000000000
f: 881 tv: 1 nM: 1
402.102939999999990 194.102939999999990
f: 882 tv: 0 nM: 1
277.308839999999980 192.955890000000010
f: 882 tv: 1 nM: 1
400.242860000000010 194.628570000000000
f: 883 tv: 0 nM: 1
274.805540000000010 193.000000000000000
f: 883 tv: 1 nM: 1
398.805540000000010 195.000000000000000
f: 884 tv: 0 nM: 1
272.218750000000000 193.156250000000000
f: 884 tv: 1 nM: 1
396.907899999999980 195.092099999999990
f: 885 tv: 0 nM: 1
270.000000000000000 193.743239999999990
f: 885 tv: 1 nM: 1
395.166659999999980 195.384610000000010
f: 886 tv: 0 nM: 1
267.615389999999990 193.961530000000010
f: 886 tv: 1 nM: 1
393.802640000000000 195.328949999999990
f: 887 tv: 0 nM: 1
265.092100000000020 193.907900000000010
f: 887 tv: 1 nM: 1
391.844449999999990 195.500000000000000
f: 888 tv: 0 nM: 1
263.000000000000000 194.000000000000000
f: 888 tv: 1 nM: 1
390.102939999999990 195.897060000000010
f: 889 tv: 0 nM: 1
260.907899999999980 194.092099999999990
f: 889 tv: 1 nM: 1
388.805540000000010 196.000000000000000
f: 890 tv: 0 nM: 1
258.674989999999980 194.274990000000000
f: 890 tv: 1 nM: 1
387.000000000000000 196.000000000000000
f: 891 tv: 0 nM: 1
256.395359999999980 194.918610000000000
f: 891 tv: 1 nM: 1
385.750000000000000 196.597820000000010
f: 892 tv: 0 nM: 1
254.384610000000010 194.961530000000010
f: 892 tv: 1 nM: 1
384.121950000000030 196.500000000000000
f: 893 tv: 0 nM: 1
252.256760000000010 195.000000000000000
f: 893 tv: 1 nM: 1
383.000000000000000 197.000000000000000
f: 894 tv: 0 nM: 1
250.194439999999990 195.000000000000000
f: 894 tv: 1 nM: 1
381.500000000000000 197.000000000000000
f: 895 tv: 0 nM: 1
248.371430000000000 195.042859999999990
f: 895 tv: 1 nM: 1
380.299989999999980 197.000000000000000
f: 896 tv: 0 nM: 1
246.308820000000000 195.044109999999990
f: 896 tv: 1 nM: 1
379.000000000000000 197.000000000000000
f: 897 tv: 0 nM: 1
244.810810000000000 195.067569999999990
f: 897 tv: 1 nM: 1
378.256739999999980 197.000000000000000
f: 898 tv: 0 nM: 1
242.907900000000010 195.092099999999990
f: 898 tv: 1 nM: 1
377.089749999999980 197.153840000000000
f: 899 tv: 0 nM: 1
241.092099999999990 195.092099999999990
f: 899 tv: 1 nM: 1
376.000000000000000 197.000000000000000
f: 900 tv: 0 nM: 1
239.384610000000010 195.038469999999990
f: 900 tv: 1 nM: 1
375.402159999999980 197.250000000000000
f: 901 tv: 0 nM: 1
237.907900000000010 195.092099999999990
f: 901 tv: 1 nM: 1
374.704560000000010 197.227280000000010
f: 902 tv: 0 nM: 1
236.194439999999990 195.000000000000000
f: 902 tv: 1 nM: 1
374.234039999999990 197.053190000000000
f: 903 tv: 0 nM: 1
235.000000000000000 195.000000000000000
f: 903 tv: 1 nM: 1
373.597840000000020 197.250000000000000
f: 904 tv: 0 nM: 1
233.500000000000000 195.000000000000000
f: 904 tv: 1 nM: 1
373.299989999999980 197.000000000000000
f: 905 tv: 0 nM: 1
232.000000000000000 195.000000000000000
f: 905 tv: 1 nM: 1
372.719510000000010 196.951220000000010
f: 906 tv: 0 nM: 1
231.000000000000000 195.000000000000000
f: 906 tv: 1 nM: 1
372.500000000000000 196.833329999999990
f: 907 tv: 0 nM: 1
230.000000000000000 195.000000000000000
f: 907 tv: 1 nM: 1
372.500000000000000 197.000000000000000
f: 908 tv: 0 nM: 1
229.000000000000000 194.939030000000000
f: 908 tv: 1 nM: 1
372.687500000000000 196.833329999999990
f: 909 tv: 0 nM: 1
228.000000000000000 194.939030000000000
f: 909 tv: 1 nM: 1
372.719510000000010 196.951220000000010
f: 910 tv: 0 nM: 1
227.181819999999990 194.909089999999990
f: 910 tv: 1 nM: 1
372.939030000000000 197.000000000000000
f: 911 tv: 0 nM: 1
226.500000000000000 194.818180000000010
f: 911 tv: 1 nM: 1
373.687500000000000 196.833329999999990
f: 912 tv: 0 nM: 1
226.000000000000000 194.699999999999990
f: 912 tv: 1 nM: 1
373.818179999999980 197.090910000000010
f: 913 tv: 0 nM: 1
225.354170000000010 194.645829999999990
f: 913 tv: 1 nM: 1
374.589999999999970 197.229999999999990
f: 914 tv: 0 nM: 1
225.081390000000000 194.604649999999990
f: 914 tv: 1 nM: 1
375.538450000000010 197.326920000000000
f: 915 tv: 0 nM: 1
225.000000000000000 194.760860000000010
f: 915 tv: 1 nM: 1
376.450010000000020 197.410000000000000
f: 916 tv: 0 nM: 1
224.975619999999990 194.939030000000000
f: 916 tv: 1 nM: 1
377.450010000000020 197.410000000000000
f: 917 tv: 0 nM: 1
225.000000000000000 195.000000000000000
f: 917 tv: 1 nM: 1
378.589999999999970 197.229999999999990
f: 918 tv: 0 nM: 1
225.034879999999990 195.186049999999990
f: 918 tv: 1 nM: 1
379.846160000000000 197.500000000000000
f: 919 tv: 0 nM: 1
225.326920000000000 195.365389999999990
f: 919 tv: 1 nM: 1
381.250000000000000 197.402179999999990
f: 920 tv: 0 nM: 1
225.750000000000000 195.166670000000010
f: 920 tv: 1 nM: 1
382.166659999999980 197.687500000000000
f: 921 tv: 0 nM: 1
226.206529999999990 195.206529999999990
f: 921 tv: 1 nM: 1
383.589999999999970 197.770000000000010
f: 922 tv: 0 nM: 1
227.000000000000000 195.500000000000000
f: 922 tv: 1 nM: 1
385.163270000000010 197.806119999999990
f: 923 tv: 0 nM: 1
227.500000000000000 195.500000000000000
f: 923 tv: 1 nM: 1
386.589999999999970 198.090000000000000
f: 924 tv: 0 nM: 1
228.500000000000000 195.500000000000000
f: 924 tv: 1 nM: 1
388.206509999999980 198.206529999999990
f: 925 tv: 0 nM: 1
229.410000000000000 195.550000000000010
f: 925 tv: 1 nM: 1
389.547180000000030 198.273590000000010
f: 926 tv: 0 nM: 1
230.500000000000000 195.500000000000000
f: 926 tv: 1 nM: 1
391.461549999999990 198.326920000000000
f: 927 tv: 0 nM: 1
231.500000000000000 195.500000000000000
f: 927 tv: 1 nM: 1
392.965910000000010 197.875000000000000
f: 928 tv: 0 nM: 1
232.634610000000010 195.673080000000000
f: 928 tv: 1 nM: 1
394.673070000000000 198.538469999999990
f: 929 tv: 0 nM: 1
234.312500000000000 195.833329999999990
f: 929 tv: 1 nM: 1
396.269990000000010 198.449999999999990
f: 930 tv: 0 nM: 1
235.538469999999990 195.673080000000000
f: 930 tv: 1 nM: 1
397.925540000000010 198.595750000000010
f: 931 tv: 0 nM: 1
237.000000000000000 195.699999999999990
f: 931 tv: 1 nM: 1
399.769990000000010 198.590000000000000
f: 932 tv: 0 nM: 1
238.729999999999990 195.729999999999990
f: 932 tv: 1 nM: 1
401.416659999999980 198.583329999999990
f: 933 tv: 0 nM: 1
240.312500000000000 195.833329999999990
f: 933 tv: 1 nM: 1
403.000000000000000 198.699999999999990
f: 934 tv: 0 nM: 1
242.000000000000000 195.939030000000000
f: 934 tv: 1 nM: 1
404.583340000000020 198.583329999999990
f: 935 tv: 0 nM: 1
243.818180000000010 196.090910000000010
f: 935 tv: 1 nM: 1
406.295439999999990 198.772719999999990
f: 936 tv: 0 nM: 1
245.634610000000010 196.326920000000000
f: 936 tv: 1 nM: 1
407.793490000000020 198.793470000000010
f: 937 tv: 0 nM: 1
247.500000000000000 196.500000000000000
f: 937 tv: 1 nM: 1
409.323519999999970 199.000000000000000
f: 938 tv: 0 nM: 1
249.500000000000000 196.500000000000000
f: 938 tv: 1 nM: 1
410.706509999999980 198.945650000000000
f: 939 tv: 0 nM: 1
251.500000000000000 196.500000000000000
f: 939 tv: 1 nM: 1
411.965910000000010 199.125000000000000
f: 940 tv: 0 nM: 1
253.500000000000000 196.500000000000000
f: 940 tv: 1 nM: 1
413.645840000000020 199.354170000000010
f: 941 tv: 0 nM: 1
255.500000000000000 196.500000000000000
f: 941 tv: 1 nM: 1
414.630000000000000 199.369990000000000
f: 942 tv: 0 nM: 1
257.863650000000010 196.590910000000010
f: 942 tv: 1 nM: 1
416.206509999999980 199.206529999999990
f: 943 tv: 0 nM: 1
260.000000000000000 196.699999999999990
f: 943 tv: 1 nM: 1
417.270840000000020 199.312500000000000
f: 944 tv: 0 nM: 1
262.000000000000000 196.699999999999990
f: 944 tv: 1 nM: 1
417.965120000000010 199.186049999999990
f: 945 tv: 0 nM: 1
264.000000000000000 196.699999999999990
f: 945 tv: 1 nM: 1
419.155550000000010 199.500000000000000
f: 946 tv: 0 nM: 1
266.402159999999980 196.750000000000000
f: 946 tv: 1 nM: 1
420.549989999999980 199.410000000000000
f: 947 tv: 0 nM: 1
268.312500000000000 196.833329999999990
f: 947 tv: 1 nM: 1
421.000000000000000 199.300000000000010
f: 948 tv: 0 nM: 1
270.370000000000000 196.729999999999990
f: 948 tv: 1 nM: 1
421.589999999999970 199.449999999999990
f: 949 tv: 0 nM: 1
272.408169999999980 196.928570000000010
f: 949 tv: 1 nM: 1
422.299989999999980 199.000000000000000
f: 950 tv: 0 nM: 1
274.500000000000000 197.000000000000000
f: 950 tv: 1 nM: 1
422.793490000000020 199.206529999999990
f: 951 tv: 0 nM: 1
276.312500000000000 196.833329999999990
f: 951 tv: 1 nM: 1
423.663050000000000 199.250000000000000
f: 952 tv: 0 nM: 1
278.034879999999990 196.813950000000010
f: 952 tv: 1 nM: 1
424.034879999999990 199.186049999999990
f: 953 tv: 0 nM: 1
279.716979999999980 196.896220000000000
f: 953 tv: 1 nM: 1
424.206509999999980 199.206529999999990
f: 954 tv: 0 nM: 1
281.402159999999980 196.750000000000000
f: 954 tv: 1 nM: 1
424.384610000000010 199.038469999999990
f: 955 tv: 0 nM: 1
282.918610000000000 196.604649999999990
f: 955 tv: 1 nM: 1
424.597840000000020 198.750000000000000
f: 956 tv: 0 nM: 1
284.354159999999980 196.645829999999990
f: 956 tv: 1 nM: 1
424.060970000000000 199.000000000000000
f: 957 tv: 0 nM: 1
285.410000000000030 196.550000000000010
f: 957 tv: 1 nM: 1
424.000000000000000 199.000000000000000
f: 958 tv: 0 nM: 1
286.549989999999980 196.410000000000000
f: 958 tv: 1 nM: 1
424.034879999999990 198.813950000000010
f: 959 tv: 0 nM: 1
287.500000000000000 196.312500000000000
f: 959 tv: 1 nM: 1
423.750000000000000 198.597820000000010
f: 960 tv: 0 nM: 1
288.186039999999990 195.965120000000010
f: 960 tv: 1 nM: 1
423.000000000000000 198.000000000000000
f: 961 tv: 0 nM: 1
288.857149999999990 196.193880000000010
f: 961 tv: 1 nM: 1
422.299989999999980 198.000000000000000
f: 962 tv: 0 nM: 1
289.295439999999990 195.772719999999990
f: 962 tv: 1 nM: 1
421.719510000000010 198.121950000000000
f: 963 tv: 0 nM: 1
289.500000000000000 195.500000000000000
f: 963 tv: 1 nM: 1
421.153840000000000 197.910259999999990
f: 964 tv: 0 nM: 1
289.846160000000000 195.500000000000000
f: 964 tv: 1 nM: 1
420.138890000000000 197.805560000000010
f: 965 tv: 0 nM: 1
289.604649999999990 195.081390000000000
f: 965 tv: 1 nM: 1
419.000000000000000 197.194439999999990
f: 966 tv: 0 nM: 1
289.645840000000020 195.354170000000010
f: 966 tv: 1 nM: 1
417.907899999999980 197.092099999999990
f: 967 tv: 0 nM: 1
289.409089999999990 194.863630000000000
f: 967 tv: 1 nM: 1
417.000000000000000 197.194439999999990
f: 968 tv: 0 nM: 1
289.034879999999990 194.813950000000010
f: 968 tv: 1 nM: 1
415.907899999999980 197.092099999999990
f: 969 tv: 0 nM: 1
288.312500000000000 194.562500000000000
f: 969 tv: 1 nM: 1
414.625000000000000 196.500000000000000
f: 970 tv: 0 nM: 1
287.750000000000000 194.597820000000010
f: 970 tv: 1 nM: 1
413.038450000000010 196.615389999999990
f: 971 tv: 0 nM: 1
287.000000000000000 194.699999999999990
f: 971 tv: 1 nM: 1
411.814270000000020 196.571429999999990
f: 972 tv: 0 nM: 1
286.081390000000000 194.395360000000010
f: 972 tv: 1 nM: 1
410.000000000000000 196.194439999999990
f: 973 tv: 0 nM: 1
285.204560000000010 193.909089999999990
f: 973 tv: 1 nM: 1
408.897060000000010 196.102939999999990
f: 974 tv: 0 nM: 1
284.000000000000000 194.000000000000000
f: 974 tv: 1 nM: 1
407.000000000000000 196.194439999999990
f: 975 tv: 0 nM: 1
283.000000000000000 194.060970000000000
f: 975 tv: 1 nM: 1
405.092100000000020 196.092099999999990
f: 976 tv: 0 nM: 1
281.907899999999980 193.907900000000010
f: 976 tv: 1 nM: 1
403.805540000000010 196.000000000000000
f: 977 tv: 0 nM: 1
280.384610000000010 194.038469999999990
f: 977 tv: 1 nM: 1
401.907899999999980 195.907900000000010
f: 978 tv: 0 nM: 1
279.092100000000020 193.907900000000010
f: 978 tv: 1 nM: 1
400.042849999999990 195.371430000000000
f: 979 tv: 0 nM: 1
277.384610000000010 193.961530000000010
f: 979 tv: 1 nM: 1
398.151520000000000 195.439390000000000
f: 980 tv: 0 nM: 1
276.000000000000000 194.000000000000000
f: 980 tv: 1 nM: 1
396.218750000000000 195.843750000000000
f: 981 tv: 0 nM: 1
274.194459999999990 194.000000000000000
f: 981 tv: 1 nM: 1
394.202699999999990 195.783780000000010
f: 982 tv: 0 nM: 1
272.805540000000010 194.000000000000000
f: 982 tv: 1 nM: 1
392.283320000000000 195.283340000000010
f: 983 tv: 0 nM: 1
271.092100000000020 193.907900000000010
f: 983 tv: 1 nM: 1
390.102939999999990 195.897060000000010
f: 984 tv: 0 nM: 1
269.384610000000010 193.961530000000010
f: 984 tv: 1 nM: 1
388.000000000000000 195.805560000000010
f: 985 tv: 0 nM: 1
267.843750000000000 193.625000000000000
f: 985 tv: 1 nM: 1
386.000000000000000 195.805560000000010
f: 986 tv: 0 nM: 1
266.000000000000000 193.805560000000010
f: 986 tv: 1 nM: 1
383.961549999999990 195.615389999999990
f: 987 tv: 0 nM: 1
264.000000000000000 194.000000000000000
f: 987 tv: 1 nM: 1
381.500000000000000 195.500000000000000
f: 988 tv: 0 nM: 1
262.092100000000020 193.907900000000010
f: 988 tv: 1 nM: 1
379.428560000000000 195.250000000000000
f: 989 tv: 0 nM: 1
260.781250000000000 193.843750000000000
f: 989 tv: 1 nM: 1
377.156250000000000 195.218750000000000
f: 990 tv: 0 nM: 1
259.000000000000000 193.194439999999990
f: 990 tv: 1 nM: 1
375.102939999999990 195.102939999999990
f: 991 tv: 0 nM: 1
257.000000000000000 193.194439999999990
f: 991 tv: 1 nM: 1
372.897060000000010 195.102939999999990
f: 992 tv: 0 nM: 1
255.897060000000010 193.102939999999990
f: 992 tv: 1 nM: 1
370.805540000000010 195.000000000000000
f: 993 tv: 0 nM: 1
253.907900000000010 192.907900000000010
f: 993 tv: 1 nM: 1
368.649990000000000 194.883330000000000
f: 994 tv: 0 nM: 1
252.439390000000000 193.151520000000000
f: 994 tv: 1 nM: 1
366.375000000000000 194.843750000000000
f: 995 tv: 0 nM: 1
250.907900000000010 193.092099999999990
f: 995 tv: 1 nM: 1
364.102939999999990 194.897060000000010
f: 996 tv: 0 nM: 1
249.500000000000000 192.918920000000010
f: 996 tv: 1 nM: 1
362.102939999999990 194.102939999999990
f: 997 tv: 0 nM: 1
248.000000000000000 192.805560000000010
f: 997 tv: 1 nM: 1
360.000000000000000 194.194439999999990
f: 998 tv: 0 nM: 1
247.000000000000000 192.500000000000000
f: 998 tv: 1 nM: 1
358.092100000000020 194.092099999999990
f: 999 tv: 0 nM: 1
245.500000000000000 192.259260000000010
f: 999 tv: 1 nM: 1
356.283320000000000 193.716659999999990
f: 1000 tv: 0 nM: 1
244.300000000000010 192.114290000000010
f: 1000 tv: 1 nM: 1
354.102939999999990 193.897060000000010
f: 1001 tv: 0 nM: 1
243.194439999999990 192.000000000000000
f: 1001 tv: 1 nM: 1
352.740749999999990 193.500000000000000
f: 1002 tv: 0 nM: 1
242.000000000000000 191.805560000000010
f: 1002 tv: 1 nM: 1
350.897060000000010 193.102939999999990
f: 1003 tv: 0 nM: 1
241.000000000000000 191.562500000000000
f: 1003 tv: 1 nM: 1
349.000000000000000 192.805560000000010
f: 1004 tv: 0 nM: 1
240.000000000000000 191.500000000000000
f: 1004 tv: 1 nM: 1
347.375000000000000 192.843750000000000
f: 1005 tv: 0 nM: 1
239.000000000000000 191.194439999999990
f: 1005 tv: 1 nM: 1
345.805540000000010 192.000000000000000
f: 1006 tv: 0 nM: 1
238.102939999999990 190.897060000000010
f: 1006 tv: 1 nM: 1
344.194459999999990 192.000000000000000
f: 1007 tv: 0 nM: 1
237.479999999999990 190.580000000000010
f: 1007 tv: 1 nM: 1
342.897060000000010 191.897060000000010
f: 1008 tv: 0 nM: 1
236.781250000000000 190.156250000000000
f: 1008 tv: 1 nM: 1
341.156250000000000 191.781250000000000
f: 1009 tv: 0 nM: 1
236.000000000000000 190.000000000000000
f: 1009 tv: 1 nM: 1
340.000000000000000 191.194439999999990
f: 1010 tv: 0 nM: 1
235.350010000000000 189.883330000000000
f: 1010 tv: 1 nM: 1
338.907899999999980 191.092099999999990
f: 1011 tv: 0 nM: 1
235.000000000000000 189.500000000000000
f: 1011 tv: 1 nM: 1
338.000000000000000 190.743239999999990
f: 1012 tv: 0 nM: 1
234.716659999999990 189.283340000000010
f: 1012 tv: 1 nM: 1
337.000000000000000 190.194439999999990
f: 1013 tv: 0 nM: 1
234.218750000000000 189.156250000000000
f: 1013 tv: 1 nM: 1
335.907899999999980 190.092099999999990
f: 1014 tv: 0 nM: 1
234.000000000000000 189.000000000000000
f: 1014 tv: 1 nM: 1
335.138890000000000 189.805560000000010
f: 1015 tv: 0 nM: 1
233.879300000000000 188.586209999999990
f: 1015 tv: 1 nM: 1
333.955870000000000 189.691180000000000
f: 1016 tv: 0 nM: 1
233.879300000000000 188.586209999999990
f: 1016 tv: 1 nM: 1
333.716680000000000 189.283340000000010
f: 1017 tv: 0 nM: 1
233.879300000000000 188.413790000000010
f: 1017 tv: 1 nM: 1
333.000000000000000 189.194439999999990
f: 1018 tv: 0 nM: 1
233.883330000000000 188.350010000000000
f: 1018 tv: 1 nM: 1
332.384610000000010 189.038469999999990
f: 1019 tv: 0 nM: 1
234.000000000000000 188.000000000000000
f: 1019 tv: 1 nM: 1
332.000000000000000 189.194439999999990
f: 1020 tv: 0 nM: 1
234.102939999999990 188.102939999999990
f: 1020 tv: 1 nM: 1
331.805540000000010 189.000000000000000
f: 1021 tv: 0 nM: 1
234.413790000000010 188.120700000000000
f: 1021 tv: 1 nM: 1
331.897060000000010 188.897060000000010
f: 1022 tv: 0 nM: 1
235.000000000000000 188.000000000000000
f: 1022 tv: 1 nM: 1
331.772740000000000 188.242430000000010
f: 1023 tv: 0 nM: 1
235.350010000000000 187.883330000000000
f: 1023 tv: 1 nM: 1
330.955870000000000 188.691180000000000
f: 1024 tv: 0 nM: 1
235.897060000000010 187.897060000000010
f: 1024 tv: 1 nM: 1
331.102939999999990 188.897060000000010
f: 1025 tv: 0 nM: 1
236.500000000000000 187.740739999999990
f: 1025 tv: 1 nM: 1
331.371429999999980 188.757139999999990
f: 1026 tv: 0 nM: 1
237.116670000000000 187.649990000000000
f: 1026 tv: 1 nM: 1
331.716680000000000 188.716659999999990
f: 1027 tv: 0 nM: 1
237.843750000000000 187.781250000000000
f: 1027 tv: 1 nM: 1
331.907899999999980 188.092099999999990
f: 1028 tv: 0 nM: 1
238.500000000000000 187.500000000000000
f: 1028 tv: 1 nM: 1
332.339290000000010 188.482149999999990
f: 1029 tv: 0 nM: 1
239.283340000000010 187.716659999999990
f: 1029 tv: 1 nM: 1
333.000000000000000 188.256760000000010
f: 1030 tv: 0 nM: 1
240.218750000000000 187.843750000000000
f: 1030 tv: 1 nM: 1
333.250000000000000 188.428570000000010
f: 1031 tv: 0 nM: 1
241.218750000000000 187.843750000000000
f: 1031 tv: 1 nM: 1
334.310819999999980 188.135130000000000
f: 1032 tv: 0 nM: 1
242.116670000000000 187.649990000000000
f: 1032 tv: 1 nM: 1
335.102939999999990 188.102939999999990
f: 1033 tv: 0 nM: 1
243.116670000000000 187.649990000000000
f: 1033 tv: 1 nM: 1
335.571440000000000 188.250000000000000
f: 1034 tv: 0 nM: 1
244.413790000000010 187.879300000000000
f: 1034 tv: 1 nM: 1
336.354829999999990 188.274200000000010
f: 1035 tv: 0 nM: 1
245.500000000000000 187.740739999999990
f: 1035 tv: 1 nM: 1
337.308839999999980 187.955890000000010
f: 1036 tv: 0 nM: 1
246.500000000000000 187.740739999999990
f: 1036 tv: 1 nM: 1
338.716680000000000 188.283340000000010
f: 1037 tv: 0 nM: 1
247.716659999999990 187.716659999999990
f: 1037 tv: 1 nM: 1
339.716680000000000 188.283340000000010
f: 1038 tv: 0 nM: 1
249.120700000000000 187.413790000000010
f: 1038 tv: 1 nM: 1
340.843750000000000 188.375000000000000
f: 1039 tv: 0 nM: 1
250.500000000000000 187.500000000000000
f: 1039 tv: 1 nM: 1
341.955870000000000 188.308820000000000
f: 1040 tv: 0 nM: 1
251.879300000000000 187.413790000000010
f: 1040 tv: 1 nM: 1
343.000000000000000 187.805560000000010
f: 1041 tv: 0 nM: 1
253.259260000000010 187.500000000000000
f: 1041 tv: 1 nM: 1
344.716680000000000 188.283340000000010
f: 1042 tv: 0 nM: 1
254.500000000000000 187.259260000000010
f: 1042 tv: 1 nM: 1
345.955870000000000 188.308820000000000
f: 1043 tv: 0 nM: 1
256.000000000000000 187.194439999999990
f: 1043 tv: 1 nM: 1
347.044130000000000 188.308820000000000
f: 1044 tv: 0 nM: 1
257.194459999999990 187.000000000000000
f: 1044 tv: 1 nM: 1
348.781250000000000 188.156250000000000
f: 1045 tv: 0 nM: 1
259.000000000000000 187.000000000000000
f: 1045 tv: 1 nM: 1
350.102939999999990 188.102939999999990
f: 1046 tv: 0 nM: 1
260.000000000000000 186.562500000000000
f: 1046 tv: 1 nM: 1
351.413790000000010 187.879300000000000
f: 1047 tv: 0 nM: 1
261.716680000000000 186.716659999999990
f: 1047 tv: 1 nM: 1
353.000000000000000 187.500000000000000
f: 1048 tv: 0 nM: 1
262.897060000000010 186.897060000000010
f: 1048 tv: 1 nM: 1
354.750000000000000 187.571429999999990
f: 1049 tv: 0 nM: 1
264.000000000000000 186.805560000000010
f: 1049 tv: 1 nM: 1
356.116670000000000 187.649990000000000
f: 1050 tv: 0 nM: 1
265.937500000000000 186.218750000000000
f: 1050 tv: 1 nM: 1
357.740749999999990 187.500000000000000
f: 1051 tv: 0 nM: 1
267.000000000000000 186.437500000000000
f: 1051 tv: 1 nM: 1
359.250000000000000 187.428570000000010
f: 1052 tv: 0 nM: 1
268.044130000000000 186.308820000000000
f: 1052 tv: 1 nM: 1
360.500000000000000 187.259260000000010
f: 1053 tv: 0 nM: 1
269.375000000000000 185.843750000000000
f: 1053 tv: 1 nM: 1
362.044130000000000 187.308820000000000
f: 1054 tv: 0 nM: 1
270.843750000000000 185.781250000000000
f: 1054 tv: 1 nM: 1
363.750000000000000 187.428570000000010
f: 1055 tv: 0 nM: 1
272.000000000000000 186.000000000000000
f: 1055 tv: 1 nM: 1
365.102939999999990 187.102939999999990
f: 1056 tv: 0 nM: 1
273.102939999999990 185.897060000000010
f: 1056 tv: 1 nM: 1
366.897060000000010 187.102939999999990
f: 1057 tv: 0 nM: 1
274.403840000000000 185.557690000000010
f: 1057 tv: 1 nM: 1
368.194459999999990 187.000000000000000
f: 1058 tv: 0 nM: 1
275.128570000000020 185.828570000000010
f: 1058 tv: 1 nM: 1
370.000000000000000 187.000000000000000
f: 1059 tv: 0 nM: 1
276.645170000000010 185.274200000000010
f: 1059 tv: 1 nM: 1
371.259250000000010 186.500000000000000
f: 1060 tv: 0 nM: 1
277.645170000000010 185.274200000000010
f: 1060 tv: 1 nM: 1
372.740749999999990 186.500000000000000
f: 1061 tv: 0 nM: 1
278.645170000000010 185.274200000000010
f: 1061 tv: 1 nM: 1
374.283320000000000 186.716659999999990
f: 1062 tv: 0 nM: 1
279.000000000000000 185.000000000000000
f: 1062 tv: 1 nM: 1
375.116670000000000 186.483340000000000
f: 1063 tv: 0 nM: 1
280.000000000000000 185.000000000000000
f: 1063 tv: 1 nM: 1
376.843750000000000 186.781250000000000
f: 1064 tv: 0 nM: 1
280.897060000000010 184.897060000000010
f: 1064 tv: 1 nM: 1
378.000000000000000 186.562500000000000
f: 1065 tv: 0 nM: 1
281.828579999999990 184.899990000000000
f: 1065 tv: 1 nM: 1
379.250000000000000 186.571429999999990
f: 1066 tv: 0 nM: 1
282.000000000000000 185.194439999999990
f: 1066 tv: 1 nM: 1
380.156250000000000 186.625000000000000
f: 1067 tv: 0 nM: 1
282.645170000000010 184.725799999999990
f: 1067 tv: 1 nM: 1
381.740749999999990 186.500000000000000
f: 1068 tv: 0 nM: 1
282.743260000000020 185.000000000000000
f: 1068 tv: 1 nM: 1
382.716680000000000 186.716659999999990
f: 1069 tv: 0 nM: 1
283.092100000000020 184.907900000000010
f: 1069 tv: 1 nM: 1
383.781250000000000 186.843750000000000
f: 1070 tv: 0 nM: 1
283.310819999999980 184.864870000000000
f: 1070 tv: 1 nM: 1
384.250000000000000 186.571429999999990
f: 1071 tv: 0 nM: 1
283.500000000000000 185.000000000000000
f: 1071 tv: 1 nM: 1
385.102939999999990 187.102939999999990
f: 1072 tv: 0 nM: 1
283.325010000000020 185.324999999999990
f: 1072 tv: 1 nM: 1
386.000000000000000 187.194439999999990
f: 1073 tv: 0 nM: 1
283.081390000000000 185.395360000000010
f: 1073 tv: 1 nM: 1
386.781250000000000 187.156250000000000
f: 1074 tv: 0 nM: 1
283.000000000000000 185.256760000000010
f: 1074 tv: 1 nM: 1
386.939390000000000 187.287870000000000
f: 1075 tv: 0 nM: 1
282.181820000000020 185.560610000000000
f: 1075 tv: 1 nM: 1
387.716680000000000 187.716659999999990
f: 1076 tv: 0 nM: 1
281.743260000000020 186.000000000000000
f: 1076 tv: 1 nM: 1
387.554050000000020 187.729739999999990
f: 1077 tv: 0 nM: 1
281.197360000000000 186.302629999999990
f: 1077 tv: 1 nM: 1
388.000000000000000 188.194439999999990
f: 1078 tv: 0 nM: 1
280.135130000000000 186.689190000000000
f: 1078 tv: 1 nM: 1
388.000000000000000 188.194439999999990
f: 1079 tv: 0 nM: 1
279.864870000000000 186.689190000000000
f: 1079 tv: 1 nM: 1
388.181820000000020 188.560610000000000
f: 1080 tv: 0 nM: 1
278.308839999999980 187.044109999999990
f: 1080 tv: 1 nM: 1
387.897060000000010 189.102939999999990
f: 1081 tv: 0 nM: 1
277.135130000000000 187.445950000000010
f: 1081 tv: 1 nM: 1
387.781250000000000 189.156250000000000
f: 1082 tv: 0 nM: 1
276.166659999999980 187.615389999999990
f: 1082 tv: 1 nM: 1
387.500000000000000 189.303020000000000
f: 1083 tv: 0 nM: 1
275.000000000000000 188.000000000000000
f: 1083 tv: 1 nM: 1
387.000000000000000 189.805560000000010
f: 1084 tv: 0 nM: 1
273.829250000000000 188.451220000000010
f: 1084 tv: 1 nM: 1
386.716680000000000 189.716659999999990
f: 1085 tv: 0 nM: 1
272.081390000000000 188.395360000000010
f: 1085 tv: 1 nM: 1
385.794860000000030 190.217960000000010
f: 1086 tv: 0 nM: 1
271.000000000000000 188.805560000000010
f: 1086 tv: 1 nM: 1
385.111110000000000 190.699999999999990
f: 1087 tv: 0 nM: 1
269.081390000000000 189.395360000000010
f: 1087 tv: 1 nM: 1
384.092100000000020 191.092099999999990
f: 1088 tv: 0 nM: 1
267.166659999999980 189.384610000000010
f: 1088 tv: 1 nM: 1
383.189180000000020 191.067569999999990
f: 1089 tv: 0 nM: 1
265.805540000000010 190.000000000000000
f: 1089 tv: 1 nM: 1
382.583340000000020 191.750000000000000
f: 1090 tv: 0 nM: 1
264.000000000000000 190.500000000000000
f: 1090 tv: 1 nM: 1
381.384610000000010 192.038469999999990
f: 1091 tv: 0 nM: 1
262.000000000000000 191.000000000000000
f: 1091 tv: 1 nM: 1
380.314270000000020 192.100010000000000
f: 1092 tv: 0 nM: 1
260.135130000000000 191.310810000000000
f: 1092 tv: 1 nM: 1
379.000000000000000 193.000000000000000
f: 1093 tv: 0 nM: 1
258.128570000000020 191.828570000000010
f: 1093 tv: 1 nM: 1
377.689180000000020 193.135130000000000
f: 1094 tv: 0 nM: 1
256.500000000000000 192.000000000000000
f: 1094 tv: 1 nM: 1
376.445949999999980 193.729739999999990
f: 1095 tv: 0 nM: 1
254.899990000000000 192.171429999999990
f: 1095 tv: 1 nM: 1
375.000000000000000 194.194439999999990
f: 1096 tv: 0 nM: 1
252.716659999999990 192.716659999999990
f: 1096 tv: 1 nM: 1
373.500000000000000 194.500000000000000
f: 1097 tv: 0 nM: 1
250.805560000000010 193.000000000000000
f: 1097 tv: 1 nM: 1
371.864870000000000 194.743239999999990
f: 1098 tv: 0 nM: 1
248.899990000000000 193.828570000000010
f: 1098 tv: 1 nM: 1
370.194459999999990 195.000000000000000
f: 1099 tv: 0 nM: 1
246.805560000000010 194.000000000000000
f: 1099 tv: 1 nM: 1
368.303040000000010 195.500000000000000
f: 1100 tv: 0 nM: 1
244.805560000000010 194.000000000000000
f: 1100 tv: 1 nM: 1
366.750000000000000 195.897060000000010
f: 1101 tv: 0 nM: 1
242.500000000000000 194.259260000000010
f: 1101 tv: 1 nM: 1
365.000000000000000 196.194439999999990
f: 1102 tv: 0 nM: 1
240.437500000000000 195.000000000000000
f: 1102 tv: 1 nM: 1
363.000000000000000 196.300000000000010
f: 1103 tv: 0 nM: 1
238.194439999999990 195.000000000000000
f: 1103 tv: 1 nM: 1
361.038450000000010 196.615389999999990
f: 1104 tv: 0 nM: 1
236.092099999999990 195.092099999999990
f: 1104 tv: 1 nM: 1
359.092100000000020 197.092099999999990
f: 1105 tv: 0 nM: 1
234.000000000000000 195.805560000000010
f: 1105 tv: 1 nM: 1
357.100010000000000 197.171429999999990
f: 1106 tv: 0 nM: 1
232.000000000000000 195.805560000000010
f: 1106 tv: 1 nM: 1
355.000000000000000 197.500000000000000
f: 1107 tv: 0 nM: 1
229.562500000000000 196.000000000000000
f: 1107 tv: 1 nM: 1
353.000000000000000 198.000000000000000
f: 1108 tv: 0 nM: 1
227.500000000000000 196.000000000000000
f: 1108 tv: 1 nM: 1
351.000000000000000 197.805560000000010
f: 1109 tv: 0 nM: 1
225.044109999999990 196.308820000000000
f: 1109 tv: 1 nM: 1
348.897060000000010 197.897060000000010
f: 1110 tv: 0 nM: 1
223.000000000000000 196.562500000000000
f: 1110 tv: 1 nM: 1
346.907899999999980 198.092099999999990
f: 1111 tv: 0 nM: 1
221.000000000000000 196.805560000000010
f: 1111 tv: 1 nM: 1
344.907899999999980 197.907900000000010
f: 1112 tv: 0 nM: 1
218.897060000000010 196.897060000000010
f: 1112 tv: 1 nM: 1
342.961549999999990 198.615389999999990
f: 1113 tv: 0 nM: 1
216.805560000000010 197.000000000000000
f: 1113 tv: 1 nM: 1
340.861110000000000 198.805560000000010
f: 1114 tv: 0 nM: 1
214.805560000000010 197.000000000000000
f: 1114 tv: 1 nM: 1
339.000000000000000 199.000000000000000
f: 1115 tv: 0 nM: 1
212.586209999999990 197.120700000000000
f: 1115 tv: 1 nM: 1
337.092100000000020 199.092099999999990
f: 1116 tv: 0 nM: 1
210.120700000000000 197.413790000000010
f: 1116 tv: 1 nM: 1
335.178560000000000 199.273799999999990
f: 1117 tv: 0 nM: 1
208.500000000000000 197.259260000000010
f: 1117 tv: 1 nM: 1
333.181820000000020 199.500000000000000
f: 1118 tv: 0 nM: 1
206.482149999999990 197.660720000000000
f: 1118 tv: 1 nM: 1
331.918610000000000 199.604649999999990
f: 1119 tv: 0 nM: 1
204.562500000000000 198.000000000000000
f: 1119 tv: 1 nM: 1
330.250000000000000 199.663040000000000
f: 1120 tv: 0 nM: 1
202.897060000000010 197.897060000000010
f: 1120 tv: 1 nM: 1
329.000000000000000 200.000000000000000
f: 1121 tv: 0 nM: 1
201.000000000000000 197.805560000000010
f: 1121 tv: 1 nM: 1
327.597840000000020 199.750000000000000
f: 1122 tv: 0 nM: 1
199.102939999999990 198.102939999999990
f: 1122 tv: 1 nM: 1
326.604649999999990 199.918610000000000
f: 1123 tv: 0 nM: 1
197.437500000000000 198.000000000000000
f: 1123 tv: 1 nM: 1
325.280489999999990 200.048779999999990
f: 1124 tv: 0 nM: 1
196.000000000000000 198.194439999999990
f: 1124 tv: 1 nM: 1
324.386349999999990 200.136370000000000
f: 1125 tv: 0 nM: 1
194.156250000000000 198.218750000000000
f: 1125 tv: 1 nM: 1
323.500000000000000 200.500000000000000
f: 1126 tv: 0 nM: 1
192.805560000000010 198.000000000000000
f: 1126 tv: 1 nM: 1
322.583340000000020 200.583329999999990
f: 1127 tv: 0 nM: 1
191.135130000000000 198.310810000000000
f: 1127 tv: 1 nM: 1
322.000000000000000 200.699999999999990
f: 1128 tv: 0 nM: 1
190.000000000000000 198.194439999999990
f: 1128 tv: 1 nM: 1
321.450010000000020 200.729999999999990
f: 1129 tv: 0 nM: 1
188.428570000000010 198.185710000000000
f: 1129 tv: 1 nM: 1
321.416659999999980 200.583329999999990
f: 1130 tv: 0 nM: 1
187.345249999999990 198.392850000000010
f: 1130 tv: 1 nM: 1
320.687500000000000 200.833329999999990
f: 1131 tv: 0 nM: 1
186.081390000000000 198.604649999999990
f: 1131 tv: 1 nM: 1
320.578430000000030 201.039220000000000
f: 1132 tv: 0 nM: 1
185.121950000000000 198.280489999999990
f: 1132 tv: 1 nM: 1
320.500000000000000 201.000000000000000
f: 1133 tv: 0 nM: 1
183.965120000000010 198.813950000000010
f: 1133 tv: 1 nM: 1
320.336950000000000 201.250000000000000
f: 1134 tv: 0 nM: 1
183.081390000000000 198.604649999999990
f: 1134 tv: 1 nM: 1
321.000000000000000 201.500000000000000
f: 1135 tv: 0 nM: 1
182.375000000000000 198.975010000000000
f: 1135 tv: 1 nM: 1
321.049989999999980 201.490010000000010
f: 1136 tv: 0 nM: 1
181.597820000000010 198.902179999999990
f: 1136 tv: 1 nM: 1
321.673070000000000 201.538469999999990
f: 1137 tv: 0 nM: 1
180.907900000000010 199.092099999999990
f: 1137 tv: 1 nM: 1
322.500000000000000 201.500000000000000
f: 1138 tv: 0 nM: 1
180.395360000000010 199.081390000000000
f: 1138 tv: 1 nM: 1
322.887760000000010 201.755100000000000
f: 1139 tv: 0 nM: 1
179.918610000000000 199.395360000000010
f: 1139 tv: 1 nM: 1
324.137270000000000 201.813719999999990
f: 1140 tv: 0 nM: 1
179.206529999999990 199.206529999999990
f: 1140 tv: 1 nM: 1
324.963619999999990 202.372729999999990
f: 1141 tv: 0 nM: 1
179.000000000000000 199.500000000000000
f: 1141 tv: 1 nM: 1
326.250000000000000 202.546290000000000
f: 1142 tv: 0 nM: 1
178.750000000000000 199.402179999999990
f: 1142 tv: 1 nM: 1
327.230009999999990 202.590000000000000
f: 1143 tv: 0 nM: 1
178.654750000000010 199.654750000000010
f: 1143 tv: 1 nM: 1
328.416659999999980 202.583329999999990
f: 1144 tv: 0 nM: 1
178.250000000000000 199.597820000000010
f: 1144 tv: 1 nM: 1
329.750000000000000 202.546290000000000
f: 1145 tv: 0 nM: 1
178.081390000000000 199.604649999999990
f: 1145 tv: 1 nM: 1
331.421049999999980 203.061399999999990
f: 1146 tv: 0 nM: 1
178.437500000000000 199.833329999999990
f: 1146 tv: 1 nM: 1
332.750000000000000 202.546290000000000
f: 1147 tv: 0 nM: 1
178.863630000000000 199.613630000000000
f: 1147 tv: 1 nM: 1
334.339290000000010 202.500000000000000
f: 1148 tv: 0 nM: 1
178.965910000000010 199.875000000000000
f: 1148 tv: 1 nM: 1
335.990569999999990 203.283019999999990
f: 1149 tv: 0 nM: 1
178.965120000000010 199.813950000000010
f: 1149 tv: 1 nM: 1
337.546290000000000 203.250000000000000
f: 1150 tv: 0 nM: 1
179.716980000000010 200.103780000000000
f: 1150 tv: 1 nM: 1
339.339290000000010 203.500000000000000
f: 1151 tv: 0 nM: 1
180.500000000000000 200.000000000000000
f: 1151 tv: 1 nM: 1
340.673070000000000 203.461530000000010
f: 1152 tv: 0 nM: 1
180.715679999999990 200.215679999999990
f: 1152 tv: 1 nM: 1
342.583340000000020 203.416670000000010
f: 1153 tv: 0 nM: 1
181.550000000000010 200.410000000000000
f: 1153 tv: 1 nM: 1
344.416659999999980 203.583329999999990
f: 1154 tv: 0 nM: 1
182.410000000000000 200.550000000000010
f: 1154 tv: 1 nM: 1
346.611110000000000 203.825390000000000
f: 1155 tv: 0 nM: 1
183.229999999999990 200.410000000000000
f: 1155 tv: 1 nM: 1
348.103760000000020 203.716980000000010
f: 1156 tv: 0 nM: 1
184.125000000000000 200.416670000000010
f: 1156 tv: 1 nM: 1
350.292300000000010 204.053850000000010
f: 1157 tv: 0 nM: 1
185.166670000000010 200.687500000000000
f: 1157 tv: 1 nM: 1
351.896239999999980 204.490569999999990
f: 1158 tv: 0 nM: 1
186.410000000000000 200.770000000000010
f: 1158 tv: 1 nM: 1
353.750000000000000 204.453710000000000
f: 1159 tv: 0 nM: 1
187.704540000000010 201.295459999999990
f: 1159 tv: 1 nM: 1
355.500000000000000 204.500000000000000
f: 1160 tv: 0 nM: 1
189.000000000000000 201.300000000000010
f: 1160 tv: 1 nM: 1
357.416659999999980 204.583329999999990
f: 1161 tv: 0 nM: 1
190.500000000000000 201.500000000000000
f: 1161 tv: 1 nM: 1
359.245450000000010 205.000000000000000
f: 1162 tv: 0 nM: 1
192.000000000000000 201.699999999999990
f: 1162 tv: 1 nM: 1
360.716979999999980 205.103780000000000
f: 1163 tv: 0 nM: 1
193.410000000000000 201.770000000000010
f: 1163 tv: 1 nM: 1
362.453710000000000 204.750000000000000
f: 1164 tv: 0 nM: 1
195.000000000000000 201.939030000000000
f: 1164 tv: 1 nM: 1
364.200010000000020 205.336369999999990
f: 1165 tv: 0 nM: 1
196.500000000000000 202.312500000000000
f: 1165 tv: 1 nM: 1
365.583340000000020 205.583329999999990
f: 1166 tv: 0 nM: 1
198.500000000000000 202.500000000000000
f: 1166 tv: 1 nM: 1
367.583340000000020 205.416670000000010
f: 1167 tv: 0 nM: 1
200.000000000000000 202.699999999999990
f: 1167 tv: 1 nM: 1
368.636349999999990 205.590910000000010
f: 1168 tv: 0 nM: 1
201.687500000000000 202.833329999999990
f: 1168 tv: 1 nM: 1
370.250000000000000 205.546290000000000
f: 1169 tv: 0 nM: 1
203.300000000000010 203.000000000000000
f: 1169 tv: 1 nM: 1
371.509430000000010 206.103780000000000
f: 1170 tv: 0 nM: 1
205.000000000000000 203.300000000000010
f: 1170 tv: 1 nM: 1
372.750000000000000 206.453710000000000
f: 1171 tv: 0 nM: 1
206.833329999999990 203.312500000000000
f: 1171 tv: 1 nM: 1
373.750000000000000 206.453710000000000
f: 1172 tv: 0 nM: 1
208.590000000000000 203.550000000000010
f: 1172 tv: 1 nM: 1
375.163270000000010 206.193880000000010
f: 1173 tv: 0 nM: 1
210.410000000000000 203.550000000000010
f: 1173 tv: 1 nM: 1
376.000000000000000 206.500000000000000
f: 1174 tv: 0 nM: 1
212.054350000000000 203.706529999999990
f: 1174 tv: 1 nM: 1
376.500000000000000 206.634610000000010
f: 1175 tv: 0 nM: 1
214.000000000000000 203.699999999999990
f: 1175 tv: 1 nM: 1
377.416659999999980 206.583329999999990
f: 1176 tv: 0 nM: 1
215.597820000000010 203.750000000000000
f: 1176 tv: 1 nM: 1
378.416659999999980 206.416670000000010
f: 1177 tv: 0 nM: 1
217.059530000000000 203.940470000000000
f: 1177 tv: 1 nM: 1
378.546290000000000 206.750000000000000
f: 1178 tv: 0 nM: 1
218.687500000000000 203.833329999999990
f: 1178 tv: 1 nM: 1
379.583340000000020 206.583329999999990
f: 1179 tv: 0 nM: 1
220.090910000000010 203.818180000000010
f: 1179 tv: 1 nM: 1
379.416659999999980 206.583329999999990
f: 1180 tv: 0 nM: 1
221.500000000000000 204.000000000000000
f: 1180 tv: 1 nM: 1
379.833340000000020 206.562500000000000
f: 1181 tv: 0 nM: 1
223.000000000000000 203.699999999999990
f: 1181 tv: 1 nM: 1
380.049989999999980 206.490010000000010
f: 1182 tv: 0 nM: 1
224.166670000000010 203.500000000000000
f: 1182 tv: 1 nM: 1
380.000000000000000 206.500000000000000
f: 1183 tv: 0 nM: 1
225.410000000000000 203.550000000000010
f: 1183 tv: 1 nM: 1
380.074459999999990 206.404249999999990
f: 1184 tv: 0 nM: 1
226.402179999999990 203.250000000000000
f: 1184 tv: 1 nM: 1
379.673070000000000 205.461530000000010
f: 1185 tv: 0 nM: 1
227.416670000000010 203.416670000000010
f: 1185 tv: 1 nM: 1
379.634610000000010 205.673080000000000
f: 1186 tv: 0 nM: 1
228.034879999999990 202.813950000000010
f: 1186 tv: 1 nM: 1
379.074459999999990 205.595750000000010
f: 1187 tv: 0 nM: 1
228.918610000000000 202.604649999999990
f: 1187 tv: 1 nM: 1
378.410000000000030 205.449999999999990
f: 1188 tv: 0 nM: 1
229.458329999999990 202.458329999999990
f: 1188 tv: 1 nM: 1
377.700010000000020 205.000000000000000
f: 1189 tv: 0 nM: 1
230.270829999999990 202.312500000000000
f: 1189 tv: 1 nM: 1
376.750000000000000 204.663040000000000
f: 1190 tv: 0 nM: 1
230.590910000000010 202.136370000000000
f: 1190 tv: 1 nM: 1
376.000000000000000 204.500000000000000
f: 1191 tv: 0 nM: 1
230.793470000000010 201.793470000000010
f: 1191 tv: 1 nM: 1
374.818179999999980 204.090910000000010
f: 1192 tv: 0 nM: 1
231.000000000000000 201.256760000000010
f: 1192 tv: 1 nM: 1
374.000000000000000 204.000000000000000
f: 1193 tv: 0 nM: 1
231.000000000000000 201.000000000000000
f: 1193 tv: 1 nM: 1
372.589999999999970 203.449999999999990
f: 1194 tv: 0 nM: 1
230.907900000000010 200.907900000000010
f: 1194 tv: 1 nM: 1
371.604649999999990 203.081390000000000
f: 1195 tv: 0 nM: 1
230.645829999999990 200.645829999999990
f: 1195 tv: 1 nM: 1
370.000000000000000 203.000000000000000
f: 1196 tv: 0 nM: 1
230.500000000000000 200.155550000000010
f: 1196 tv: 1 nM: 1
368.645840000000020 202.645829999999990
f: 1197 tv: 0 nM: 1
230.000000000000000 200.000000000000000
f: 1197 tv: 1 nM: 1
367.392850000000010 202.226200000000010
f: 1198 tv: 0 nM: 1
229.550000000000010 199.729999999999990
f: 1198 tv: 1 nM: 1
366.000000000000000 202.000000000000000
f: 1199 tv: 0 nM: 1
228.844449999999990 199.500000000000000
f: 1199 tv: 1 nM: 1
364.038450000000010 201.615389999999990
f: 1200 tv: 0 nM: 1
228.092099999999990 199.092099999999990
f: 1200 tv: 1 nM: 1
362.604649999999990 200.918610000000000
f: 1201 tv: 0 nM: 1
227.500000000000000 199.000000000000000
f: 1201 tv: 1 nM: 1
361.000000000000000 200.805560000000010
f: 1202 tv: 0 nM: 1
226.773799999999990 198.392850000000010
f: 1202 tv: 1 nM: 1
359.034879999999990 200.813950000000010
f: 1203 tv: 0 nM: 1
225.726200000000010 198.559530000000000
f: 1203 tv: 1 nM: 1
357.312500000000000 200.500000000000000
f: 1204 tv: 0 nM: 1
224.863630000000000 198.386370000000000
f: 1204 tv: 1 nM: 1
355.597840000000020 200.206529999999990
f: 1205 tv: 0 nM: 1
223.604649999999990 197.918610000000000
f: 1205 tv: 1 nM: 1
353.951230000000010 199.719510000000010
f: 1206 tv: 0 nM: 1
222.194439999999990 198.000000000000000
f: 1206 tv: 1 nM: 1
352.000000000000000 200.000000000000000
f: 1207 tv: 0 nM: 1
221.092099999999990 197.907900000000010
f: 1207 tv: 1 nM: 1
350.042849999999990 199.628570000000000
f: 1208 tv: 0 nM: 1
220.000000000000000 197.500000000000000
f: 1208 tv: 1 nM: 1
348.000000000000000 199.194439999999990
f: 1209 tv: 0 nM: 1
218.897060000000010 197.102939999999990
f: 1209 tv: 1 nM: 1
346.000000000000000 199.194439999999990
f: 1210 tv: 0 nM: 1
217.324999999999990 197.324999999999990
f: 1210 tv: 1 nM: 1
344.000000000000000 199.194439999999990
f: 1211 tv: 0 nM: 1
216.000000000000000 197.194439999999990
f: 1211 tv: 1 nM: 1
341.907899999999980 199.092099999999990
f: 1212 tv: 0 nM: 1
214.805560000000010 197.000000000000000
f: 1212 tv: 1 nM: 1
339.907899999999980 199.092099999999990
f: 1213 tv: 0 nM: 1
213.092099999999990 196.907900000000010
f: 1213 tv: 1 nM: 1
337.615389999999990 198.961530000000010
f: 1214 tv: 0 nM: 1
211.805560000000010 197.000000000000000
f: 1214 tv: 1 nM: 1
335.000000000000000 199.000000000000000
f: 1215 tv: 0 nM: 1
210.000000000000000 196.805560000000010
f: 1215 tv: 1 nM: 1
333.121950000000030 198.500000000000000
f: 1216 tv: 0 nM: 1
208.586209999999990 196.879300000000000
f: 1216 tv: 1 nM: 1
331.000000000000000 198.500000000000000
f: 1217 tv: 0 nM: 1
206.957140000000010 196.371430000000000
f: 1217 tv: 1 nM: 1
328.843750000000000 198.218750000000000
f: 1218 tv: 0 nM: 1
205.283340000000010 196.283340000000010
f: 1218 tv: 1 nM: 1
326.000000000000000 198.000000000000000
f: 1219 tv: 0 nM: 1
203.897060000000010 196.102939999999990
f: 1219 tv: 1 nM: 1
323.805540000000010 198.000000000000000
f: 1220 tv: 0 nM: 1
202.102939999999990 196.102939999999990
f: 1220 tv: 1 nM: 1
321.038450000000010 197.384610000000010
f: 1221 tv: 0 nM: 1
200.500000000000000 196.000000000000000
f: 1221 tv: 1 nM: 1
319.000000000000000 197.805560000000010
f: 1222 tv: 0 nM: 1
199.000000000000000 195.805560000000010
f: 1222 tv: 1 nM: 1
316.135130000000000 197.689190000000000
f: 1223 tv: 0 nM: 1
197.500000000000000 195.500000000000000
f: 1223 tv: 1 nM: 1
314.000000000000000 197.500000000000000
f: 1224 tv: 0 nM: 1
196.000000000000000 195.500000000000000
f: 1224 tv: 1 nM: 1
311.194459999999990 197.000000000000000
f: 1225 tv: 0 nM: 1
194.500000000000000 195.000000000000000
f: 1225 tv: 1 nM: 1
309.000000000000000 197.000000000000000
f: 1226 tv: 0 nM: 1
193.102939999999990 194.897060000000010
f: 1226 tv: 1 nM: 1
306.350010000000000 196.883330000000000
f: 1227 tv: 0 nM: 1
191.750000000000000 194.571429999999990
f: 1227 tv: 1 nM: 1
304.000000000000000 196.256760000000010
f: 1228 tv: 0 nM: 1
190.259260000000010 194.500000000000000
f: 1228 tv: 1 nM: 1
301.897060000000010 195.897060000000010
f: 1229 tv: 0 nM: 1
189.000000000000000 194.000000000000000
f: 1229 tv: 1 nM: 1
299.135130000000000 195.689190000000000
f: 1230 tv: 0 nM: 1
188.000000000000000 193.562500000000000
f: 1230 tv: 1 nM: 1
297.000000000000000 195.194439999999990
f: 1231 tv: 0 nM: 1
186.897060000000010 193.102939999999990
f: 1231 tv: 1 nM: 1
295.038450000000010 194.615389999999990
f: 1232 tv: 0 nM: 1
185.897060000000010 192.897060000000010
f: 1232 tv: 1 nM: 1
293.000000000000000 194.000000000000000
f: 1233 tv: 0 nM: 1
185.000000000000000 192.500000000000000
f: 1233 tv: 1 nM: 1
291.000000000000000 194.000000000000000
f: 1234 tv: 0 nM: 1
184.194439999999990 192.000000000000000
f: 1234 tv: 1 nM: 1
289.194459999999990 193.000000000000000
f: 1235 tv: 0 nM: 1
183.500000000000000 191.500000000000000
f: 1235 tv: 1 nM: 1
287.280489999999990 193.048779999999990
f: 1236 tv: 0 nM: 1
182.879300000000000 191.413790000000010
f: 1236 tv: 1 nM: 1
286.000000000000000 192.500000000000000
f: 1237 tv: 0 nM: 1
182.218750000000000 190.843750000000000
f: 1237 tv: 1 nM: 1
284.500000000000000 192.000000000000000
f: 1238 tv: 0 nM: 1
182.000000000000000 190.562500000000000
f: 1238 tv: 1 nM: 1
283.000000000000000 191.256760000000010
f: 1239 tv: 0 nM: 1
181.879300000000000 190.413790000000010
f: 1239 tv: 1 nM: 1
281.615389999999990 191.038469999999990
f: 1240 tv: 0 nM: 1
181.649990000000000 189.883330000000000
f: 1240 tv: 1 nM: 1
280.975010000000000 190.625000000000000
f: 1241 tv: 0 nM: 1
181.500000000000000 189.500000000000000
f: 1241 tv: 1 nM: 1
279.773799999999990 190.392850000000010
f: 1242 tv: 0 nM: 1
181.740739999999990 189.500000000000000
f: 1242 tv: 1 nM: 1
279.171420000000010 189.899990000000000
f: 1243 tv: 0 nM: 1
181.781250000000000 189.156250000000000
f: 1243 tv: 1 nM: 1
278.092100000000020 189.907900000000010
f: 1244 tv: 0 nM: 1
182.000000000000000 188.750000000000000
f: 1244 tv: 1 nM: 1
278.092100000000020 189.092099999999990
f: 1245 tv: 0 nM: 1
182.500000000000000 188.500000000000000
f: 1245 tv: 1 nM: 1
277.371429999999980 189.042859999999990
f: 1246 tv: 0 nM: 1
182.879300000000000 188.413790000000010
f: 1246 tv: 1 nM: 1
277.395359999999980 188.918610000000000
f: 1247 tv: 0 nM: 1
183.586209999999990 187.879300000000000
f: 1247 tv: 1 nM: 1
277.500000000000000 188.000000000000000
f: 1248 tv: 0 nM: 1
184.285720000000000 187.571429999999990
f: 1248 tv: 1 nM: 1
277.384610000000010 188.038469999999990
f: 1249 tv: 0 nM: 1
185.419999999999990 187.479999999999990
f: 1249 tv: 1 nM: 1
277.907899999999980 188.092099999999990
f: 1250 tv: 0 nM: 1
186.000000000000000 187.500000000000000
f: 1250 tv: 1 nM: 1
277.961549999999990 187.384610000000010
f: 1251 tv: 0 nM: 1
187.000000000000000 187.314820000000000
f: 1251 tv: 1 nM: 1
278.205139999999970 187.217960000000010
f: 1252 tv: 0 nM: 1
188.000000000000000 187.000000000000000
f: 1252 tv: 1 nM: 1
279.171420000000010 187.100010000000000
f: 1253 tv: 0 nM: 1
189.500000000000000 186.740739999999990
f: 1253 tv: 1 nM: 1
279.689180000000020 186.864870000000000
f: 1254 tv: 0 nM: 1
190.500000000000000 186.740739999999990
f: 1254 tv: 1 nM: 1
280.907899999999980 187.092099999999990
f: 1255 tv: 0 nM: 1
192.139999999999990 186.600010000000000
f: 1255 tv: 1 nM: 1
281.615389999999990 187.038469999999990
f: 1256 tv: 0 nM: 1
193.500000000000000 186.500000000000000
f: 1256 tv: 1 nM: 1
282.805540000000010 187.000000000000000
f: 1257 tv: 0 nM: 1
195.259260000000010 186.500000000000000
f: 1257 tv: 1 nM: 1
283.615389999999990 186.961530000000010
f: 1258 tv: 0 nM: 1
196.500000000000000 186.500000000000000
f: 1258 tv: 1 nM: 1
285.044130000000000 186.308820000000000
f: 1259 tv: 0 nM: 1
198.419999999999990 186.479999999999990
f: 1259 tv: 1 nM: 1
286.135130000000000 186.310810000000000
f: 1260 tv: 0 nM: 1
199.613630000000000 186.386370000000000
f: 1260 tv: 1 nM: 1
287.716680000000000 186.283340000000010
f: 1261 tv: 0 nM: 1
201.500000000000000 186.259260000000010
f: 1261 tv: 1 nM: 1
289.000000000000000 186.194439999999990
f: 1262 tv: 0 nM: 1
203.000000000000000 186.000000000000000
f: 1262 tv: 1 nM: 1
290.000000000000000 186.194439999999990
f: 1263 tv: 0 nM: 1
204.685180000000000 186.000000000000000
f: 1263 tv: 1 nM: 1
292.194459999999990 186.000000000000000
f: 1264 tv: 0 nM: 1
206.399990000000000 185.860000000000010
f: 1264 tv: 1 nM: 1
293.250000000000000 185.897060000000010
f: 1265 tv: 0 nM: 1
208.116670000000000 185.949999999999990
f: 1265 tv: 1 nM: 1
294.805540000000010 186.000000000000000
f: 1266 tv: 0 nM: 1
209.580000000000010 185.520000000000010
f: 1266 tv: 1 nM: 1
296.000000000000000 185.805560000000010
f: 1267 tv: 0 nM: 1
211.500000000000000 185.500000000000000
f: 1267 tv: 1 nM: 1
297.879300000000000 185.586209999999990
f: 1268 tv: 0 nM: 1
213.000000000000000 185.000000000000000
f: 1268 tv: 1 nM: 1
299.120700000000000 185.586209999999990
f: 1269 tv: 0 nM: 1
214.685180000000000 185.000000000000000
f: 1269 tv: 1 nM: 1
300.897060000000010 185.102939999999990
f: 1270 tv: 0 nM: 1
216.116670000000000 184.649990000000000
f: 1270 tv: 1 nM: 1
302.375000000000000 184.843750000000000
f: 1271 tv: 0 nM: 1
217.500000000000000 184.740739999999990
f: 1271 tv: 1 nM: 1
303.740749999999990 184.500000000000000
f: 1272 tv: 0 nM: 1
218.883330000000000 184.350010000000000
f: 1272 tv: 1 nM: 1
305.428560000000000 184.250000000000000
f: 1273 tv: 0 nM: 1
220.218750000000000 183.843750000000000
f: 1273 tv: 1 nM: 1
306.843750000000000 184.375000000000000
f: 1274 tv: 0 nM: 1
221.685180000000000 184.000000000000000
f: 1274 tv: 1 nM: 1
308.000000000000000 184.000000000000000
f: 1275 tv: 0 nM: 1
222.897060000000010 183.897060000000010
f: 1275 tv: 1 nM: 1
309.897060000000010 184.102939999999990
f: 1276 tv: 0 nM: 1
223.897060000000010 183.897060000000010
f: 1276 tv: 1 nM: 1
311.156250000000000 183.781250000000000
f: 1277 tv: 0 nM: 1
224.897060000000010 183.897060000000010
f: 1277 tv: 1 nM: 1
312.586209999999990 183.879300000000000
f: 1278 tv: 0 nM: 1
226.050000000000010 183.116670000000000
f: 1278 tv: 1 nM: 1
313.897060000000010 183.897060000000010
f: 1279 tv: 0 nM: 1
226.725799999999990 183.645160000000000
f: 1279 tv: 1 nM: 1
314.879300000000000 183.413790000000010
f: 1280 tv: 0 nM: 1
227.520000000000010 183.419999999999990
f: 1280 tv: 1 nM: 1
316.000000000000000 183.562500000000000
f: 1281 tv: 0 nM: 1
228.283340000000010 183.283340000000010
f: 1281 tv: 1 nM: 1
317.250000000000000 183.102939999999990
f: 1282 tv: 0 nM: 1
229.102939999999990 182.897060000000010
f: 1282 tv: 1 nM: 1
318.375000000000000 183.156250000000000
f: 1283 tv: 0 nM: 1
229.716659999999990 183.283340000000010
f: 1283 tv: 1 nM: 1
319.116670000000000 183.649990000000000
f: 1284 tv: 0 nM: 1
230.102939999999990 182.897060000000010
f: 1284 tv: 1 nM: 1
320.102939999999990 183.897060000000010
f: 1285 tv: 0 nM: 1
230.283340000000010 183.283340000000010
f: 1285 tv: 1 nM: 1
321.259250000000010 183.500000000000000
f: 1286 tv: 0 nM: 1
230.897060000000010 183.102939999999990
f: 1286 tv: 1 nM: 1
321.740749999999990 183.500000000000000
f: 1287 tv: 0 nM: 1
230.937500000000000 183.218750000000000
f: 1287 tv: 1 nM: 1
322.883330000000000 183.483340000000000
f: 1288 tv: 0 nM: 1
230.691180000000000 184.044109999999990
f: 1288 tv: 1 nM: 1
322.805540000000010 184.000000000000000
f: 1289 tv: 0 nM: 1
230.846160000000000 183.910259999999990
f: 1289 tv: 1 nM: 1
323.838709999999990 184.338720000000000
f: 1290 tv: 0 nM: 1
230.691180000000000 183.955890000000010
f: 1290 tv: 1 nM: 1
324.638890000000000 184.694439999999990
f: 1291 tv: 0 nM: 1
230.306459999999990 184.645160000000000
f: 1291 tv: 1 nM: 1
325.102939999999990 184.897060000000010
f: 1292 tv: 0 nM: 1
230.000000000000000 184.500000000000000
f: 1292 tv: 1 nM: 1
325.310819999999980 185.135130000000000
f: 1293 tv: 0 nM: 1
229.689190000000000 185.135130000000000
f: 1293 tv: 1 nM: 1
325.828579999999990 185.100010000000000
f: 1294 tv: 0 nM: 1
229.044109999999990 185.308820000000000
f: 1294 tv: 1 nM: 1
326.000000000000000 186.194439999999990
f: 1295 tv: 0 nM: 1
228.194439999999990 186.000000000000000
f: 1295 tv: 1 nM: 1
326.138890000000000 186.194439999999990
f: 1296 tv: 0 nM: 1
227.897060000000010 186.102939999999990
f: 1296 tv: 1 nM: 1
326.000000000000000 187.194439999999990
f: 1297 tv: 0 nM: 1
227.000000000000000 187.000000000000000
f: 1297 tv: 1 nM: 1
326.044130000000000 187.308820000000000
f: 1298 tv: 0 nM: 1
225.897060000000010 187.102939999999990
f: 1298 tv: 1 nM: 1
326.000000000000000 188.194439999999990
f: 1299 tv: 0 nM: 1
224.955890000000010 187.691180000000000
f: 1299 tv: 1 nM: 1
325.864870000000000 188.445950000000010
f: 1300 tv: 0 nM: 1
223.897060000000010 188.102939999999990
f: 1300 tv: 1 nM: 1
325.628570000000020 188.614290000000010
f: 1301 tv: 0 nM: 1
222.562500000000000 189.000000000000000
f: 1301 tv: 1 nM: 1
325.138890000000000 189.194439999999990
f: 1302 tv: 0 nM: 1
221.194439999999990 189.000000000000000
f: 1302 tv: 1 nM: 1
324.805540000000010 190.000000000000000
f: 1303 tv: 0 nM: 1
219.897060000000010 190.102939999999990
f: 1303 tv: 1 nM: 1
323.955870000000000 190.691180000000000
f: 1304 tv: 0 nM: 1
218.181819999999990 190.560610000000000
f: 1304 tv: 1 nM: 1
323.280489999999990 191.048779999999990
f: 1305 tv: 0 nM: 1
216.897060000000010 190.897060000000010
f: 1305 tv: 1 nM: 1
322.500000000000000 191.500000000000000
f: 1306 tv: 0 nM: 1
215.000000000000000 191.194439999999990
f: 1306 tv: 1 nM: 1
321.828579999999990 192.242860000000010
f: 1307 tv: 0 nM: 1
213.283340000000010 191.716659999999990
f: 1307 tv: 1 nM: 1
320.500000000000000 193.000000000000000
f: 1308 tv: 0 nM: 1
211.375000000000000 192.156250000000000
f: 1308 tv: 1 nM: 1
319.559509999999990 193.392850000000010
f: 1309 tv: 0 nM: 1
209.691180000000000 193.044109999999990
f: 1309 tv: 1 nM: 1
318.256739999999980 194.000000000000000
f: 1310 tv: 0 nM: 1
207.520000000000010 193.419999999999990
f: 1310 tv: 1 nM: 1
317.092100000000020 194.092099999999990
f: 1311 tv: 0 nM: 1
205.740739999999990 193.500000000000000
f: 1311 tv: 1 nM: 1
315.750000000000000 194.833329999999990
f: 1312 tv: 0 nM: 1
203.883330000000000 194.050000000000010
f: 1312 tv: 1 nM: 1
314.181820000000020 195.500000000000000
f: 1313 tv: 0 nM: 1
201.649990000000000 194.883330000000000
f: 1313 tv: 1 nM: 1
313.000000000000000 195.939030000000000
f: 1314 tv: 0 nM: 1
199.716659999999990 194.716659999999990
f: 1314 tv: 1 nM: 1
311.092100000000020 195.907900000000010
f: 1315 tv: 0 nM: 1
197.716659999999990 195.283340000000010
f: 1315 tv: 1 nM: 1
310.000000000000000 197.000000000000000
f: 1316 tv: 0 nM: 1
195.500000000000000 195.740739999999990
f: 1316 tv: 1 nM: 1
308.092100000000020 196.907900000000010
f: 1317 tv: 0 nM: 1
193.500000000000000 196.000000000000000
f: 1317 tv: 1 nM: 1
306.392850000000010 197.726200000000010
f: 1318 tv: 0 nM: 1
191.250000000000000 196.428570000000010
f: 1318 tv: 1 nM: 1
304.897060000000010 197.897060000000010
f: 1319 tv: 0 nM: 1
189.102939999999990 196.897060000000010
f: 1319 tv: 1 nM: 1
303.000000000000000 198.300000000000010
f: 1320 tv: 0 nM: 1
187.000000000000000 197.000000000000000
f: 1320 tv: 1 nM: 1
301.604649999999990 199.081390000000000
f: 1321 tv: 0 nM: 1
184.955890000000010 197.691180000000000
f: 1321 tv: 1 nM: 1
299.793490000000020 199.402179999999990
f: 1322 tv: 0 nM: 1
182.805560000000010 198.000000000000000
f: 1322 tv: 1 nM: 1
298.000000000000000 200.000000000000000
f: 1323 tv: 0 nM: 1
180.500000000000000 198.259260000000010
f: 1323 tv: 1 nM: 1
296.000000000000000 200.000000000000000
f: 1324 tv: 0 nM: 1
178.586209999999990 198.879300000000000
f: 1324 tv: 1 nM: 1
294.818179999999980 200.500000000000000
f: 1325 tv: 0 nM: 1
176.586209999999990 199.120700000000000
f: 1325 tv: 1 nM: 1
292.918610000000000 201.604649999999990
f: 1326 tv: 0 nM: 1
174.479999999999990 199.419999999999990
f: 1326 tv: 1 nM: 1
291.000000000000000 202.000000000000000
f: 1327 tv: 0 nM: 1
172.194439999999990 200.000000000000000
f: 1327 tv: 1 nM: 1
289.645840000000020 202.354170000000010
f: 1328 tv: 0 nM: 1
170.102939999999990 200.102939999999990
f: 1328 tv: 1 nM: 1
287.813969999999980 202.965120000000010
f: 1329 tv: 0 nM: 1
168.156250000000000 200.781250000000000
f: 1329 tv: 1 nM: 1
285.951230000000010 203.280489999999990
f: 1330 tv: 0 nM: 1
166.000000000000000 201.194439999999990
f: 1330 tv: 1 nM: 1
284.280489999999990 203.951220000000010
f: 1331 tv: 0 nM: 1
164.116670000000000 201.350010000000000
f: 1331 tv: 1 nM: 1
282.645840000000020 204.354170000000010
f: 1332 tv: 0 nM: 1
162.000000000000000 201.805560000000010
f: 1332 tv: 1 nM: 1
281.166659999999980 204.750000000000000
f: 1333 tv: 0 nM: 1
160.000000000000000 202.000000000000000
f: 1333 tv: 1 nM: 1
279.269990000000010 205.270000000000010
f: 1334 tv: 0 nM: 1
158.000000000000000 202.194439999999990
f: 1334 tv: 1 nM: 1
277.875000000000000 205.583329999999990
f: 1335 tv: 0 nM: 1
156.000000000000000 202.256760000000010
f: 1335 tv: 1 nM: 1
276.402159999999980 205.750000000000000
f: 1336 tv: 0 nM: 1
154.000000000000000 202.805560000000010
f: 1336 tv: 1 nM: 1
274.700010000000020 206.000000000000000
f: 1337 tv: 0 nM: 1
152.102939999999990 202.897060000000010
f: 1337 tv: 1 nM: 1
273.402159999999980 206.250000000000000
f: 1338 tv: 0 nM: 1
150.308820000000000 203.044109999999990
f: 1338 tv: 1 nM: 1
271.634610000000010 206.673080000000000
f: 1339 tv: 0 nM: 1
148.586209999999990 203.120700000000000
f: 1339 tv: 1 nM: 1
270.595730000000000 206.925540000000010
f: 1340 tv: 0 nM: 1
146.907900000000010 203.092099999999990
f: 1340 tv: 1 nM: 1
269.370000000000000 207.369990000000000
f: 1341 tv: 0 nM: 1
145.283340000000010 203.283340000000010
f: 1341 tv: 1 nM: 1
268.000000000000000 207.500000000000000
f: 1342 tv: 0 nM: 1
143.716659999999990 203.283340000000010
f: 1342 tv: 1 nM: 1
266.846160000000000 207.500000000000000
f: 1343 tv: 0 nM: 1
142.014280000000010 203.628570000000000
f: 1343 tv: 1 nM: 1
265.966680000000000 207.699999999999990
f: 1344 tv: 0 nM: 1
140.555560000000010 203.361120000000000
f: 1344 tv: 1 nM: 1
265.321440000000000 207.964280000000000
f: 1345 tv: 0 nM: 1
139.250000000000000 203.750000000000000
f: 1345 tv: 1 nM: 1
264.250000000000000 208.453710000000000
f: 1346 tv: 0 nM: 1
138.000000000000000 203.805560000000010
f: 1346 tv: 1 nM: 1
263.799989999999980 208.445449999999990
f: 1347 tv: 0 nM: 1
137.000000000000000 203.805560000000010
f: 1347 tv: 1 nM: 1
263.583340000000020 208.583329999999990
f: 1348 tv: 0 nM: 1
135.897060000000010 203.897060000000010
f: 1348 tv: 1 nM: 1
263.326930000000000 208.461530000000010
f: 1349 tv: 0 nM: 1
134.689190000000000 203.864870000000000
f: 1349 tv: 1 nM: 1
262.813570000000030 208.550839999999990
f: 1350 tv: 0 nM: 1
133.897060000000010 203.897060000000010
f: 1350 tv: 1 nM: 1
262.870700000000000 208.836209999999990
f: 1351 tv: 0 nM: 1
132.907900000000010 203.907900000000010
f: 1351 tv: 1 nM: 1
262.762299999999980 208.540989999999990
f: 1352 tv: 0 nM: 1
132.194439999999990 204.000000000000000
f: 1352 tv: 1 nM: 1
263.500000000000000 208.500000000000000
f: 1353 tv: 0 nM: 1
131.615389999999990 203.961530000000010
f: 1353 tv: 1 nM: 1
263.701599999999980 208.846769999999990
f: 1354 tv: 0 nM: 1
131.000000000000000 203.805560000000010
f: 1354 tv: 1 nM: 1
264.090149999999990 208.540989999999990
f: 1355 tv: 0 nM: 1
130.774990000000000 203.725010000000000
f: 1355 tv: 1 nM: 1
264.710539999999980 208.508770000000000
f: 1356 tv: 0 nM: 1
130.888880000000000 203.361120000000000
f: 1356 tv: 1 nM: 1
265.783320000000000 208.783340000000010
f: 1357 tv: 0 nM: 1
130.197370000000010 203.355259999999990
f: 1357 tv: 1 nM: 1
266.783320000000000 208.783340000000010
f: 1358 tv: 0 nM: 1
130.189190000000000 203.500000000000000
f: 1358 tv: 1 nM: 1
267.846769999999990 208.701609999999990
f: 1359 tv: 0 nM: 1
130.704540000000010 203.295459999999990
f: 1359 tv: 1 nM: 1
269.270480000000020 208.573780000000000
f: 1360 tv: 0 nM: 1
130.719510000000010 203.121950000000000
f: 1360 tv: 1 nM: 1
270.577580000000010 208.422410000000010
f: 1361 tv: 0 nM: 1
131.186049999999990 203.034879999999990
f: 1361 tv: 1 nM: 1
271.974150000000010 208.094830000000000
f: 1362 tv: 0 nM: 1
131.704540000000010 202.772719999999990
f: 1362 tv: 1 nM: 1
273.618650000000000 207.847460000000010
f: 1363 tv: 0 nM: 1
131.961530000000010 202.615389999999990
f: 1363 tv: 1 nM: 1
275.343750000000000 207.453129999999990
f: 1364 tv: 0 nM: 1
133.000000000000000 202.500000000000000
f: 1364 tv: 1 nM: 1
277.254390000000000 207.421050000000010
f: 1365 tv: 0 nM: 1
133.907900000000010 201.907900000000010
f: 1365 tv: 1 nM: 1
278.816680000000020 207.183330000000010
f: 1366 tv: 0 nM: 1
134.704540000000010 201.772719999999990
f: 1366 tv: 1 nM: 1
280.718750000000000 206.718750000000000
f: 1367 tv: 0 nM: 1
136.000000000000000 201.256760000000010
f: 1367 tv: 1 nM: 1
282.583340000000020 206.416670000000010
f: 1368 tv: 0 nM: 1
137.000000000000000 201.500000000000000
f: 1368 tv: 1 nM: 1
284.618650000000000 205.847460000000010
f: 1369 tv: 0 nM: 1
138.500000000000000 201.000000000000000
f: 1369 tv: 1 nM: 1
286.583340000000020 205.583329999999990
f: 1370 tv: 0 nM: 1
140.048779999999990 200.719510000000010
f: 1370 tv: 1 nM: 1
288.540979999999990 204.909840000000000
f: 1371 tv: 0 nM: 1
141.375000000000000 200.024990000000000
f: 1371 tv: 1 nM: 1
290.583340000000020 204.583329999999990
f: 1372 tv: 0 nM: 1
143.000000000000000 200.000000000000000
f: 1372 tv: 1 nM: 1
292.543850000000020 204.096499999999990
f: 1373 tv: 0 nM: 1
144.844449999999990 199.500000000000000
f: 1373 tv: 1 nM: 1
294.578950000000020 203.745620000000000
f: 1374 tv: 0 nM: 1
146.384610000000010 199.038469999999990
f: 1374 tv: 1 nM: 1
296.573759999999990 203.270490000000000
f: 1375 tv: 0 nM: 1
148.121950000000000 198.719510000000010
f: 1375 tv: 1 nM: 1
298.152530000000010 202.618640000000000
f: 1376 tv: 0 nM: 1
150.081390000000000 198.395360000000010
f: 1376 tv: 1 nM: 1
299.803560000000000 202.392850000000010
f: 1377 tv: 0 nM: 1
152.000000000000000 198.000000000000000
f: 1377 tv: 1 nM: 1
301.540979999999990 201.909840000000000
f: 1378 tv: 0 nM: 1
154.000000000000000 197.500000000000000
f: 1378 tv: 1 nM: 1
303.036380000000010 201.372729999999990
f: 1379 tv: 0 nM: 1
156.000000000000000 197.194439999999990
f: 1379 tv: 1 nM: 1
304.583340000000020 200.583329999999990
f: 1380 tv: 0 nM: 1
158.092099999999990 197.092099999999990
f: 1380 tv: 1 nM: 1
306.250000000000000 200.453710000000000
f: 1381 tv: 0 nM: 1
160.000000000000000 196.805560000000010
f: 1381 tv: 1 nM: 1
307.618650000000000 199.847460000000010
f: 1382 tv: 0 nM: 1
162.092099999999990 196.092099999999990
f: 1382 tv: 1 nM: 1
308.583340000000020 199.583329999999990
f: 1383 tv: 0 nM: 1
164.000000000000000 196.000000000000000
f: 1383 tv: 1 nM: 1
309.715509999999990 198.939650000000000
f: 1384 tv: 0 nM: 1
166.000000000000000 195.805560000000010
f: 1384 tv: 1 nM: 1
310.583340000000020 198.583329999999990
f: 1385 tv: 0 nM: 1
168.000000000000000 195.500000000000000
f: 1385 tv: 1 nM: 1
311.426240000000010 198.270490000000000
f: 1386 tv: 0 nM: 1
169.910259999999990 195.153840000000000
f: 1386 tv: 1 nM: 1
312.250000000000000 198.035720000000000
f: 1387 tv: 0 nM: 1
171.256760000000010 195.000000000000000
f: 1387 tv: 1 nM: 1
312.416659999999980 197.583329999999990
f: 1388 tv: 0 nM: 1
173.102939999999990 194.897060000000010
f: 1388 tv: 1 nM: 1
312.846160000000000 197.500000000000000
f: 1389 tv: 0 nM: 1
175.000000000000000 194.743239999999990
f: 1389 tv: 1 nM: 1
313.078430000000030 197.186280000000010
f: 1390 tv: 0 nM: 1
176.092099999999990 194.092099999999990
f: 1390 tv: 1 nM: 1
313.538450000000010 196.673080000000000
f: 1391 tv: 0 nM: 1
177.846160000000000 194.089740000000010
f: 1391 tv: 1 nM: 1
313.230009999999990 196.590000000000000
f: 1392 tv: 0 nM: 1
179.000000000000000 194.000000000000000
f: 1392 tv: 1 nM: 1
313.299989999999980 195.888880000000000
f: 1393 tv: 0 nM: 1
180.000000000000000 193.939030000000000
f: 1393 tv: 1 nM: 1
312.846160000000000 196.000000000000000
f: 1394 tv: 0 nM: 1
181.034879999999990 193.813950000000010
f: 1394 tv: 1 nM: 1
312.549989999999980 195.590000000000000
f: 1395 tv: 0 nM: 1
182.121950000000000 193.719510000000010
f: 1395 tv: 1 nM: 1
311.902159999999980 195.402179999999990
f: 1396 tv: 0 nM: 1
182.899990000000000 193.171429999999990
f: 1396 tv: 1 nM: 1
311.230009999999990 195.590000000000000
f: 1397 tv: 0 nM: 1
183.081390000000000 193.604649999999990
f: 1397 tv: 1 nM: 1
310.336950000000000 195.250000000000000
f: 1398 tv: 0 nM: 1
184.038469999999990 193.384610000000010
f: 1398 tv: 1 nM: 1
309.604649999999990 194.918610000000000
f: 1399 tv: 0 nM: 1
184.189190000000000 193.067569999999990
f: 1399 tv: 1 nM: 1
308.604649999999990 194.918610000000000
f: 1400 tv: 0 nM: 1
184.743239999999990 193.000000000000000
f: 1400 tv: 1 nM: 1
307.500000000000000 195.000000000000000
f: 1401 tv: 0 nM: 1
185.000000000000000 193.500000000000000
f: 1401 tv: 1 nM: 1
306.597840000000020 195.250000000000000
f: 1402 tv: 0 nM: 1
185.038469999999990 193.384610000000010
f: 1402 tv: 1 nM: 1
305.375000000000000 195.100010000000000
f: 1403 tv: 0 nM: 1
184.918610000000000 193.604649999999990
f: 1403 tv: 1 nM: 1
304.000000000000000 195.060970000000000
f: 1404 tv: 0 nM: 1
184.897060000000010 193.102939999999990
f: 1404 tv: 1 nM: 1
302.395359999999980 195.081390000000000
f: 1405 tv: 0 nM: 1
184.675000000000010 193.675000000000010
f: 1405 tv: 1 nM: 1
301.250000000000000 195.065800000000000
f: 1406 tv: 0 nM: 1
184.625000000000000 193.500000000000000
f: 1406 tv: 1 nM: 1
299.604649999999990 195.081390000000000
f: 1407 tv: 0 nM: 1
184.135130000000000 193.743239999999990
f: 1407 tv: 1 nM: 1
298.092100000000020 195.092099999999990
f: 1408 tv: 0 nM: 1
183.897060000000010 193.897060000000010
f: 1408 tv: 1 nM: 1
296.136349999999990 195.386370000000000
f: 1409 tv: 0 nM: 1
183.250000000000000 193.897060000000010
f: 1409 tv: 1 nM: 1
294.500000000000000 195.500000000000000
f: 1410 tv: 0 nM: 1
182.719510000000010 193.951220000000010
f: 1410 tv: 1 nM: 1
293.092100000000020 195.092099999999990
f: 1411 tv: 0 nM: 1
182.000000000000000 193.805560000000010
f: 1411 tv: 1 nM: 1
291.458340000000020 195.354170000000010
f: 1412 tv: 0 nM: 1
181.256760000000010 194.000000000000000
f: 1412 tv: 1 nM: 1
289.450010000000020 195.550000000000010
f: 1413 tv: 0 nM: 1
181.000000000000000 193.805560000000010
f: 1413 tv: 1 nM: 1
287.450010000000020 195.449999999999990
f: 1414 tv: 0 nM: 1
180.000000000000000 193.805560000000010
f: 1414 tv: 1 nM: 1
285.607149999999990 195.440470000000000
f: 1415 tv: 0 nM: 1
179.000000000000000 194.000000000000000
f: 1415 tv: 1 nM: 1
283.818179999999980 195.500000000000000
f: 1416 tv: 0 nM: 1
178.500000000000000 194.000000000000000
f: 1416 tv: 1 nM: 1
281.864870000000000 195.310810000000000
f: 1417 tv: 0 nM: 1
177.442309999999990 193.596160000000000
f: 1417 tv: 1 nM: 1
280.000000000000000 195.194439999999990
f: 1418 tv: 0 nM: 1
176.897060000000010 193.897060000000010
f: 1418 tv: 1 nM: 1
278.000000000000000 195.194439999999990
f: 1419 tv: 0 nM: 1
175.897060000000010 193.897060000000010
f: 1419 tv: 1 nM: 1
276.000000000000000 195.194439999999990
f: 1420 tv: 0 nM: 1
174.957140000000010 193.371430000000000
f: 1420 tv: 1 nM: 1
274.000000000000000 195.000000000000000
f: 1421 tv: 0 nM: 1
174.259260000000010 193.500000000000000
f: 1421 tv: 1 nM: 1
272.000000000000000 194.805560000000010
f: 1422 tv: 0 nM: 1
173.050000000000010 193.116670000000000
f: 1422 tv: 1 nM: 1
269.961549999999990 194.615389999999990
f: 1423 tv: 0 nM: 1
172.413790000000010 193.120700000000000
f: 1423 tv: 1 nM: 1
268.000000000000000 194.194439999999990
f: 1424 tv: 0 nM: 1
171.500000000000000 192.740739999999990
f: 1424 tv: 1 nM: 1
265.615389999999990 193.961530000000010
f: 1425 tv: 0 nM: 1
170.740739999999990 192.500000000000000
f: 1425 tv: 1 nM: 1
263.435909999999980 193.782039999999990
f: 1426 tv: 0 nM: 1
169.740739999999990 192.500000000000000
f: 1426 tv: 1 nM: 1
261.907899999999980 192.907900000000010
f: 1427 tv: 0 nM: 1
169.050000000000010 191.883330000000000
f: 1427 tv: 1 nM: 1
259.907899999999980 193.092099999999990
f: 1428 tv: 0 nM: 1
168.259260000000010 191.500000000000000
f: 1428 tv: 1 nM: 1
258.000000000000000 192.500000000000000
f: 1429 tv: 0 nM: 1
167.500000000000000 191.259260000000010
f: 1429 tv: 1 nM: 1
256.000000000000000 192.000000000000000
f: 1430 tv: 0 nM: 1
166.740739999999990 190.500000000000000
f: 1430 tv: 1 nM: 1
254.564100000000000 191.089740000000010
f: 1431 tv: 0 nM: 1
166.116670000000000 190.050000000000010
f: 1431 tv: 1 nM: 1
252.500000000000000 191.000000000000000
f: 1432 tv: 0 nM: 1
165.500000000000000 189.500000000000000
f: 1432 tv: 1 nM: 1
251.194439999999990 190.000000000000000
f: 1433 tv: 0 nM: 1
165.035720000000000 189.250000000000000
f: 1433 tv: 1 nM: 1
249.425000000000010 189.725010000000000
f: 1434 tv: 0 nM: 1
164.500000000000000 188.500000000000000
f: 1434 tv: 1 nM: 1
248.395360000000010 188.965120000000010
f: 1435 tv: 0 nM: 1
164.600010000000000 187.860000000000010
f: 1435 tv: 1 nM: 1
247.194439999999990 188.000000000000000
f: 1436 tv: 0 nM: 1
164.500000000000000 187.500000000000000
f: 1436 tv: 1 nM: 1
246.000000000000000 187.194439999999990
f: 1437 tv: 0 nM: 1
164.000000000000000 186.685180000000000
f: 1437 tv: 1 nM: 1
244.907900000000010 187.092099999999990
f: 1438 tv: 0 nM: 1
163.596160000000000 186.403840000000000
f: 1438 tv: 1 nM: 1
244.194439999999990 186.000000000000000
f: 1439 tv: 0 nM: 1
163.500000000000000 185.500000000000000
f: 1439 tv: 1 nM: 1
243.136370000000000 185.295459999999990
f: 1440 tv: 0 nM: 1
163.500000000000000 185.000000000000000
f: 1440 tv: 1 nM: 1
242.897060000000010 184.897060000000010
f: 1441 tv: 0 nM: 1
163.500000000000000 184.500000000000000
f: 1441 tv: 1 nM: 1
242.102939999999990 183.897060000000010
f: 1442 tv: 0 nM: 1
163.500000000000000 183.500000000000000
f: 1442 tv: 1 nM: 1
242.000000000000000 183.000000000000000
f: 1443 tv: 0 nM: 1
163.782610000000010 183.152179999999990
f: 1443 tv: 1 nM: 1
241.550000000000010 182.449999999999990
f: 1444 tv: 0 nM: 1
164.120700000000000 182.413790000000010
f: 1444 tv: 1 nM: 1
240.955890000000010 181.308820000000000
f: 1445 tv: 0 nM: 1
164.419999999999990 181.520000000000010
f: 1445 tv: 1 nM: 1
241.092099999999990 181.092099999999990
f: 1446 tv: 0 nM: 1
164.695650000000000 181.369570000000010
f: 1446 tv: 1 nM: 1
241.000000000000000 180.194439999999990
f: 1447 tv: 0 nM: 1
165.120700000000000 180.413790000000010
f: 1447 tv: 1 nM: 1
240.907900000000010 179.092099999999990
f: 1448 tv: 0 nM: 1
165.571429999999990 179.750000000000000
f: 1448 tv: 1 nM: 1
241.628570000000000 178.242860000000010
f: 1449 tv: 0 nM: 1
166.399990000000000 179.139999999999990
f: 1449 tv: 1 nM: 1
242.044109999999990 177.691180000000000
f: 1450 tv: 0 nM: 1
166.580000000000010 178.520000000000010
f: 1450 tv: 1 nM: 1
242.194439999999990 177.000000000000000
f: 1451 tv: 0 nM: 1
167.500000000000000 177.500000000000000
f: 1451 tv: 1 nM: 1
242.907900000000010 176.092099999999990
f: 1452 tv: 0 nM: 1
168.250000000000000 177.000000000000000
f: 1452 tv: 1 nM: 1
243.428570000000010 175.100010000000000
f: 1453 tv: 0 nM: 1
168.613630000000000 176.386370000000000
f: 1453 tv: 1 nM: 1
244.100010000000000 174.171429999999990
f: 1454 tv: 0 nM: 1
169.500000000000000 175.500000000000000
f: 1454 tv: 1 nM: 1
244.897060000000010 173.897060000000010
f: 1455 tv: 0 nM: 1
170.613630000000000 174.613630000000000
f: 1455 tv: 1 nM: 1
246.000000000000000 172.805560000000010
f: 1456 tv: 0 nM: 1
171.523799999999990 173.833329999999990
f: 1456 tv: 1 nM: 1
246.907900000000010 172.092099999999990
f: 1457 tv: 0 nM: 1
172.613630000000000 173.386370000000000
f: 1457 tv: 1 nM: 1
247.805560000000010 171.138880000000000
f: 1458 tv: 0 nM: 1
173.500000000000000 172.500000000000000
f: 1458 tv: 1 nM: 1
249.000000000000000 169.805560000000010
f: 1459 tv: 0 nM: 1
174.500000000000000 171.500000000000000
f: 1459 tv: 1 nM: 1
250.000000000000000 169.194439999999990
f: 1460 tv: 0 nM: 1
176.000000000000000 171.000000000000000
f: 1460 tv: 1 nM: 1
251.194439999999990 168.000000000000000
f: 1461 tv: 0 nM: 1
177.386370000000000 170.159089999999990
f: 1461 tv: 1 nM: 1
252.645160000000000 167.693540000000010
f: 1462 tv: 0 nM: 1
178.500000000000000 169.500000000000000
f: 1462 tv: 1 nM: 1
253.897060000000010 166.897060000000010
f: 1463 tv: 0 nM: 1
179.500000000000000 168.500000000000000
f: 1463 tv: 1 nM: 1
255.375000000000000 165.843750000000000
f: 1464 tv: 0 nM: 1
180.740739999999990 167.500000000000000
f: 1464 tv: 1 nM: 1
256.907899999999980 165.092099999999990
f: 1465 tv: 0 nM: 1
182.399990000000000 166.860000000000010
f: 1465 tv: 1 nM: 1
258.218750000000000 164.062500000000000
f: 1466 tv: 0 nM: 1
183.613630000000000 166.386370000000000
f: 1466 tv: 1 nM: 1
260.000000000000000 163.194439999999990
f: 1467 tv: 0 nM: 1
184.860000000000010 165.399990000000000
f: 1467 tv: 1 nM: 1
261.500000000000000 162.259260000000010
f: 1468 tv: 0 nM: 1
186.500000000000000 164.500000000000000
f: 1468 tv: 1 nM: 1
263.283320000000000 161.716659999999990
f: 1469 tv: 0 nM: 1
187.860000000000010 163.600010000000000
f: 1469 tv: 1 nM: 1
265.000000000000000 161.000000000000000
f: 1470 tv: 0 nM: 1
189.326920000000000 163.134610000000010
f: 1470 tv: 1 nM: 1
266.256739999999980 160.000000000000000
f: 1471 tv: 0 nM: 1
190.500000000000000 162.500000000000000
f: 1471 tv: 1 nM: 1
268.120700000000000 159.586209999999990
f: 1472 tv: 0 nM: 1
192.500000000000000 161.500000000000000
f: 1472 tv: 1 nM: 1
270.000000000000000 158.500000000000000
f: 1473 tv: 0 nM: 1
193.740739999999990 161.500000000000000
f: 1473 tv: 1 nM: 1
272.000000000000000 158.000000000000000
f: 1474 tv: 0 nM: 1
195.500000000000000 160.500000000000000
f: 1474 tv: 1 nM: 1
274.000000000000000 157.000000000000000
f: 1475 tv: 0 nM: 1
197.000000000000000 160.000000000000000
f: 1475 tv: 1 nM: 1
275.586209999999990 156.879300000000000
f: 1476 tv: 0 nM: 1
198.500000000000000 159.259260000000010
f: 1476 tv: 1 nM: 1
277.586209999999990 155.879300000000000
f: 1477 tv: 0 nM: 1
200.000000000000000 159.000000000000000
f: 1477 tv: 1 nM: 1
279.116670000000000 155.649990000000000
f: 1478 tv: 0 nM: 1
201.314820000000000 158.000000000000000
f: 1478 tv: 1 nM: 1
281.000000000000000 155.000000000000000
f: 1479 tv: 0 nM: 1
203.000000000000000 157.314820000000000
f: 1479 tv: 1 nM: 1
282.879300000000000 154.586209999999990
f: 1480 tv: 0 nM: 1
204.250000000000000 157.000000000000000
f: 1480 tv: 1 nM: 1
284.649990000000000 153.883330000000000
f: 1481 tv: 0 nM: 1
206.050000000000010 156.116670000000000
f: 1481 tv: 1 nM: 1
286.586209999999990 153.120700000000000
f: 1482 tv: 0 nM: 1
207.283340000000010 155.716659999999990
f: 1482 tv: 1 nM: 1
288.000000000000000 153.000000000000000
f: 1483 tv: 0 nM: 1
208.500000000000000 155.259260000000010
f: 1483 tv: 1 nM: 1
290.000000000000000 152.000000000000000
f: 1484 tv: 0 nM: 1
209.500000000000000 154.500000000000000
f: 1484 tv: 1 nM: 1
291.571440000000000 152.250000000000000
f: 1485 tv: 0 nM: 1
211.050000000000010 154.116670000000000
f: 1485 tv: 1 nM: 1
293.000000000000000 151.000000000000000
f: 1486 tv: 0 nM: 1
212.156250000000000 153.781250000000000
f: 1486 tv: 1 nM: 1
294.250000000000000 151.000000000000000
f: 1487 tv: 0 nM: 1
213.156250000000000 153.218750000000000
f: 1487 tv: 1 nM: 1
296.044130000000000 150.691180000000000
f: 1488 tv: 0 nM: 1
213.883330000000000 152.949999999999990
f: 1488 tv: 1 nM: 1
297.156250000000000 150.218750000000000
f: 1489 tv: 0 nM: 1
214.740739999999990 152.500000000000000
f: 1489 tv: 1 nM: 1
298.781250000000000 150.156250000000000
f: 1490 tv: 0 nM: 1
215.285720000000000 152.428570000000010
f: 1490 tv: 1 nM: 1
299.805540000000010 150.000000000000000
f: 1491 tv: 0 nM: 1
216.102939999999990 151.897060000000010
f: 1491 tv: 1 nM: 1
300.897060000000010 149.102939999999990
f: 1492 tv: 0 nM: 1
216.479999999999990 151.580000000000010
f: 1492 tv: 1 nM: 1
302.000000000000000 149.194439999999990
f: 1493 tv: 0 nM: 1
216.500000000000000 151.740739999999990
f: 1493 tv: 1 nM: 1
302.781250000000000 149.156250000000000
f: 1494 tv: 0 nM: 1
217.156250000000000 151.218750000000000
f: 1494 tv: 1 nM: 1
303.781250000000000 148.843750000000000
f: 1495 tv: 0 nM: 1
217.000000000000000 151.000000000000000
f: 1495 tv: 1 nM: 1
303.955870000000000 148.691180000000000
f: 1496 tv: 0 nM: 1
217.000000000000000 151.000000000000000
f: 1496 tv: 1 nM: 1
304.516140000000010 148.435489999999990
f: 1497 tv: 0 nM: 1
217.000000000000000 150.500000000000000
f: 1497 tv: 1 nM: 1
304.897060000000010 148.102939999999990
f: 1498 tv: 0 nM: 1
216.879300000000000 150.413790000000010
f: 1498 tv: 1 nM: 1
305.395359999999980 148.081390000000000
f: 1499 tv: 0 nM: 1
216.120700000000000 150.413790000000010
f: 1499 tv: 1 nM: 1
305.897060000000010 148.250000000000000
f: 1500 tv: 0 nM: 1
215.879300000000000 150.413790000000010
f: 1500 tv: 1 nM: 1
305.846160000000000 148.089740000000010
f: 1501 tv: 0 nM: 1
215.259260000000010 150.500000000000000
f: 1501 tv: 1 nM: 1
306.000000000000000 148.194439999999990
f: 1502 tv: 0 nM: 1
214.805560000000010 151.000000000000000
f: 1502 tv: 1 nM: 1
305.897060000000010 148.102939999999990
f: 1503 tv: 0 nM: 1
214.000000000000000 151.194439999999990
f: 1503 tv: 1 nM: 1
305.939390000000000 148.287870000000000
f: 1504 tv: 0 nM: 1
213.611120000000000 151.259260000000010
f: 1504 tv: 1 nM: 1
305.985720000000010 148.628570000000000
f: 1505 tv: 0 nM: 1
212.520000000000010 151.419999999999990
f: 1505 tv: 1 nM: 1
305.861110000000000 148.805560000000010
f: 1506 tv: 0 nM: 1
211.805560000000010 152.000000000000000
f: 1506 tv: 1 nM: 1
306.000000000000000 148.805560000000010
f: 1507 tv: 0 nM: 1
211.000000000000000 152.000000000000000
f: 1507 tv: 1 nM: 1
305.571440000000000 149.185710000000000
f: 1508 tv: 0 nM: 1
210.000000000000000 152.000000000000000
f: 1508 tv: 1 nM: 1
305.689180000000020 149.135130000000000
f: 1509 tv: 0 nM: 1
209.156250000000000 152.781250000000000
f: 1509 tv: 1 nM: 1
305.092100000000020 150.092099999999990
f: 1510 tv: 0 nM: 1
208.000000000000000 153.194439999999990
f: 1510 tv: 1 nM: 1
305.000000000000000 150.194439999999990
f: 1511 tv: 0 nM: 1
206.939390000000000 153.439390000000000
f: 1511 tv: 1 nM: 1
304.559509999999990 150.607149999999990
f: 1512 tv: 0 nM: 1
205.883330000000000 153.483340000000000
f: 1512 tv: 1 nM: 1
304.000000000000000 151.000000000000000
f: 1513 tv: 0 nM: 1
204.516660000000000 153.883330000000000
f: 1513 tv: 1 nM: 1
303.674989999999980 151.449999999999990
f: 1514 tv: 0 nM: 1
203.500000000000000 154.259260000000010
f: 1514 tv: 1 nM: 1
303.138890000000000 151.805560000000010
f: 1515 tv: 0 nM: 1
202.044109999999990 154.691180000000000
f: 1515 tv: 1 nM: 1
302.743260000000020 152.000000000000000
f: 1516 tv: 0 nM: 1
201.000000000000000 155.000000000000000
f: 1516 tv: 1 nM: 1
302.092100000000020 152.092099999999990
f: 1517 tv: 0 nM: 1
199.879300000000000 155.413790000000010
f: 1517 tv: 1 nM: 1
301.000000000000000 152.805560000000010
f: 1518 tv: 0 nM: 1
198.586209999999990 155.879300000000000
f: 1518 tv: 1 nM: 1
301.000000000000000 153.000000000000000
f: 1519 tv: 0 nM: 1
197.102939999999990 155.897060000000010
f: 1519 tv: 1 nM: 1
299.965120000000010 153.186049999999990
f: 1520 tv: 0 nM: 1
195.897060000000010 156.897060000000010
f: 1520 tv: 1 nM: 1
299.907899999999980 154.092099999999990
f: 1521 tv: 0 nM: 1
194.897060000000010 156.897060000000010
f: 1521 tv: 1 nM: 1
299.384610000000010 153.961530000000010
f: 1522 tv: 0 nM: 1
193.586209999999990 157.120700000000000
f: 1522 tv: 1 nM: 1
298.395359999999980 154.081390000000000
f: 1523 tv: 0 nM: 1
192.308820000000000 158.044109999999990
f: 1523 tv: 1 nM: 1
298.226200000000010 154.607149999999990
f: 1524 tv: 0 nM: 1
191.102939999999990 158.102939999999990
f: 1524 tv: 1 nM: 1
298.000000000000000 155.000000000000000
f: 1525 tv: 0 nM: 1
190.000000000000000 158.000000000000000
f: 1525 tv: 1 nM: 1
297.597840000000020 155.445650000000000
f: 1526 tv: 0 nM: 1
189.000000000000000 158.500000000000000
f: 1526 tv: 1 nM: 1
297.000000000000000 156.000000000000000
f: 1527 tv: 0 nM: 1
188.000000000000000 158.805560000000010
f: 1527 tv: 1 nM: 1
296.850010000000000 156.149990000000000
f: 1528 tv: 0 nM: 1
187.000000000000000 159.194439999999990
f: 1528 tv: 1 nM: 1
296.500000000000000 156.000000000000000
f: 1529 tv: 0 nM: 1
185.961530000000010 159.615389999999990
f: 1529 tv: 1 nM: 1
296.500000000000000 156.660720000000000
f: 1530 tv: 0 nM: 1
185.194439999999990 160.000000000000000
f: 1530 tv: 1 nM: 1
296.299989999999980 157.000000000000000
f: 1531 tv: 0 nM: 1
184.194439999999990 160.000000000000000
f: 1531 tv: 1 nM: 1
296.299989999999980 157.000000000000000
f: 1532 tv: 0 nM: 1
183.218750000000000 160.156250000000000
f: 1532 tv: 1 nM: 1
296.769990000000010 157.590000000000000
f: 1533 tv: 0 nM: 1
182.306459999999990 160.645160000000000
f: 1533 tv: 1 nM: 1
296.892850000000010 157.726200000000010
f: 1534 tv: 0 nM: 1
181.691180000000000 160.955890000000010
f: 1534 tv: 1 nM: 1
297.206509999999980 158.206529999999990
f: 1535 tv: 0 nM: 1
180.897060000000010 161.102939999999990
f: 1535 tv: 1 nM: 1
297.458340000000020 158.458329999999990
f: 1536 tv: 0 nM: 1
180.102939999999990 161.102939999999990
f: 1536 tv: 1 nM: 1
298.000000000000000 158.699999999999990
f: 1537 tv: 0 nM: 1
179.843750000000000 161.218750000000000
f: 1537 tv: 1 nM: 1
298.395359999999980 159.034879999999990
f: 1538 tv: 0 nM: 1
179.000000000000000 161.805560000000010
f: 1538 tv: 1 nM: 1
298.813969999999980 159.034879999999990
f: 1539 tv: 0 nM: 1
178.500000000000000 162.000000000000000
f: 1539 tv: 1 nM: 1
299.500000000000000 159.500000000000000
f: 1540 tv: 0 nM: 1
178.000000000000000 162.194439999999990
f: 1540 tv: 1 nM: 1
299.833340000000020 159.750000000000000
f: 1541 tv: 0 nM: 1
177.586209999999990 162.120700000000000
f: 1541 tv: 1 nM: 1
300.500000000000000 160.000000000000000
f: 1542 tv: 0 nM: 1
177.000000000000000 162.805560000000010
f: 1542 tv: 1 nM: 1
301.687500000000000 160.166670000000010
f: 1543 tv: 0 nM: 1
177.000000000000000 162.805560000000010
f: 1543 tv: 1 nM: 1
302.583340000000020 160.583329999999990
f: 1544 tv: 0 nM: 1
176.805560000000010 163.000000000000000
f: 1544 tv: 1 nM: 1
303.489140000000020 161.054350000000000
f: 1545 tv: 0 nM: 1
176.194439999999990 163.000000000000000
f: 1545 tv: 1 nM: 1
304.299989999999980 161.000000000000000
f: 1546 tv: 0 nM: 1
176.000000000000000 163.256760000000010
f: 1546 tv: 1 nM: 1
305.326930000000000 161.538469999999990
f: 1547 tv: 0 nM: 1
176.000000000000000 163.743239999999990
f: 1547 tv: 1 nM: 1
306.410000000000030 161.910000000000000
f: 1548 tv: 0 nM: 1
176.000000000000000 164.000000000000000
f: 1548 tv: 1 nM: 1
307.450010000000020 162.410000000000000
f: 1549 tv: 0 nM: 1
176.000000000000000 164.000000000000000
f: 1549 tv: 1 nM: 1
308.673070000000000 162.538469999999990
f: 1550 tv: 0 nM: 1
176.092099999999990 164.092099999999990
f: 1550 tv: 1 nM: 1
310.000000000000000 162.699999999999990
f: 1551 tv: 0 nM: 1
176.385709999999990 164.628570000000000
f: 1551 tv: 1 nM: 1
311.415100000000000 163.066039999999990
f: 1552 tv: 0 nM: 1
176.805560000000010 165.000000000000000
f: 1552 tv: 1 nM: 1
312.589999999999970 163.229999999999990
f: 1553 tv: 0 nM: 1
177.000000000000000 165.000000000000000
f: 1553 tv: 1 nM: 1
314.000000000000000 163.699999999999990
f: 1554 tv: 0 nM: 1
177.615389999999990 165.038469999999990
f: 1554 tv: 1 nM: 1
315.401950000000000 163.823530000000010
f: 1555 tv: 0 nM: 1
178.000000000000000 165.500000000000000
f: 1555 tv: 1 nM: 1
317.000000000000000 164.300000000000010
f: 1556 tv: 0 nM: 1
178.607149999999990 165.773799999999990
f: 1556 tv: 1 nM: 1
318.500000000000000 164.500000000000000
f: 1557 tv: 0 nM: 1
179.092099999999990 166.092099999999990
f: 1557 tv: 1 nM: 1
319.836729999999990 164.806119999999990
f: 1558 tv: 0 nM: 1
180.092099999999990 166.092099999999990
f: 1558 tv: 1 nM: 1
321.627259999999980 164.963640000000000
f: 1559 tv: 0 nM: 1
181.000000000000000 166.500000000000000
f: 1559 tv: 1 nM: 1
323.354159999999980 165.645829999999990
f: 1560 tv: 0 nM: 1
181.918610000000000 166.604649999999990
f: 1560 tv: 1 nM: 1
325.255100000000030 165.836729999999990
f: 1561 tv: 0 nM: 1
182.805560000000010 167.000000000000000
f: 1561 tv: 1 nM: 1
326.549989999999980 166.410000000000000
f: 1562 tv: 0 nM: 1
184.000000000000000 167.000000000000000
f: 1562 tv: 1 nM: 1
328.326930000000000 166.634610000000010
f: 1563 tv: 0 nM: 1
185.000000000000000 167.256760000000010
f: 1563 tv: 1 nM: 1
330.000000000000000 167.000000000000000
f: 1564 tv: 0 nM: 1
186.048779999999990 167.280489999999990
f: 1564 tv: 1 nM: 1
331.730009999999990 167.270000000000010
f: 1565 tv: 0 nM: 1
187.250000000000000 167.402179999999990
f: 1565 tv: 1 nM: 1
333.500000000000000 167.500000000000000
f: 1566 tv: 0 nM: 1
188.907900000000010 167.907900000000010
f: 1566 tv: 1 nM: 1
335.326930000000000 167.538469999999990
f: 1567 tv: 0 nM: 1
190.153840000000000 167.910259999999990
f: 1567 tv: 1 nM: 1
336.750000000000000 167.546290000000000
f: 1568 tv: 0 nM: 1
192.000000000000000 168.000000000000000
f: 1568 tv: 1 nM: 1
338.450010000000020 168.270000000000010
f: 1569 tv: 0 nM: 1
193.092099999999990 167.907900000000010
f: 1569 tv: 1 nM: 1
340.461549999999990 168.326920000000000
f: 1570 tv: 0 nM: 1
195.000000000000000 168.000000000000000
f: 1570 tv: 1 nM: 1
342.000000000000000 168.699999999999990
f: 1571 tv: 0 nM: 1
196.604649999999990 168.081390000000000
f: 1571 tv: 1 nM: 1
343.583340000000020 168.583329999999990
f: 1572 tv: 0 nM: 1
198.092099999999990 168.092099999999990
f: 1572 tv: 1 nM: 1
345.000000000000000 168.699999999999990
f: 1573 tv: 0 nM: 1
200.000000000000000 168.256760000000010
f: 1573 tv: 1 nM: 1
346.634610000000010 169.326920000000000
f: 1574 tv: 0 nM: 1
201.918610000000000 168.395360000000010
f: 1574 tv: 1 nM: 1
348.370000000000000 169.369990000000000
f: 1575 tv: 0 nM: 1
203.170729999999990 168.670729999999990
f: 1575 tv: 1 nM: 1
349.589999999999970 169.449999999999990
f: 1576 tv: 0 nM: 1
205.038469999999990 168.615389999999990
f: 1576 tv: 1 nM: 1
351.000000000000000 169.699999999999990
f: 1577 tv: 0 nM: 1
207.000000000000000 168.939030000000000
f: 1577 tv: 1 nM: 1
352.000000000000000 169.699999999999990
f: 1578 tv: 0 nM: 1
208.500000000000000 169.000000000000000
f: 1578 tv: 1 nM: 1
353.458340000000020 169.541670000000010
f: 1579 tv: 0 nM: 1
210.000000000000000 169.000000000000000
f: 1579 tv: 1 nM: 1
354.500000000000000 170.166670000000010
f: 1580 tv: 0 nM: 1
211.907900000000010 168.907900000000010
f: 1580 tv: 1 nM: 1
355.500000000000000 170.000000000000000
f: 1581 tv: 0 nM: 1
213.092099999999990 169.092099999999990
f: 1581 tv: 1 nM: 1
356.136349999999990 170.409089999999990
f: 1582 tv: 0 nM: 1
215.000000000000000 169.256760000000010
f: 1582 tv: 1 nM: 1
357.270840000000020 170.312500000000000
f: 1583 tv: 0 nM: 1
216.121950000000000 169.280489999999990
f: 1583 tv: 1 nM: 1
357.583340000000020 170.583329999999990
f: 1584 tv: 0 nM: 1
217.564100000000000 169.217960000000010
f: 1584 tv: 1 nM: 1
357.750000000000000 170.663040000000000
f: 1585 tv: 0 nM: 1
218.864870000000000 169.689190000000000
f: 1585 tv: 1 nM: 1
358.510859999999980 170.945650000000000
f: 1586 tv: 0 nM: 1
219.850010000000000 170.024990000000000
f: 1586 tv: 1 nM: 1
358.604649999999990 171.081390000000000
f: 1587 tv: 0 nM: 1
220.750000000000000 169.934200000000000
f: 1587 tv: 1 nM: 1
358.663050000000000 171.250000000000000
f: 1588 tv: 0 nM: 1
221.384610000000010 170.038469999999990
f: 1588 tv: 1 nM: 1
358.663050000000000 171.250000000000000
f: 1589 tv: 0 nM: 1
222.000000000000000 170.000000000000000
f: 1589 tv: 1 nM: 1
358.410000000000030 171.449999999999990
f: 1590 tv: 0 nM: 1
222.918610000000000 170.604649999999990
f: 1590 tv: 1 nM: 1
358.000000000000000 171.300000000000010
f: 1591 tv: 0 nM: 1
223.081390000000000 170.604649999999990
f: 1591 tv: 1 nM: 1
357.645840000000020 171.645829999999990
f: 1592 tv: 0 nM: 1
223.392850000000010 170.892850000000010
f: 1592 tv: 1 nM: 1
357.280489999999990 171.951220000000010
f: 1593 tv: 0 nM: 1
223.615389999999990 171.038469999999990
f: 1593 tv: 1 nM: 1
356.500000000000000 172.295459999999990
f: 1594 tv: 0 nM: 1
223.918610000000000 171.395360000000010
f: 1594 tv: 1 nM: 1
355.750000000000000 172.402179999999990
f: 1595 tv: 0 nM: 1
224.000000000000000 171.060970000000000
f: 1595 tv: 1 nM: 1
354.597840000000020 172.554350000000000
f: 1596 tv: 0 nM: 1
223.607149999999990 171.845249999999990
f: 1596 tv: 1 nM: 1
353.858700000000000 172.793470000000010
f: 1597 tv: 0 nM: 1
223.500000000000000 171.704540000000010
f: 1597 tv: 1 nM: 1
352.500000000000000 173.000000000000000
f: 1598 tv: 0 nM: 1
223.000000000000000 172.000000000000000
f: 1598 tv: 1 nM: 1
351.092100000000020 173.092099999999990
f: 1599 tv: 0 nM: 1
222.689190000000000 172.135130000000000
f: 1599 tv: 1 nM: 1
350.038450000000010 173.384610000000010
f: 1600 tv: 0 nM: 1
222.000000000000000 172.699999999999990
f: 1600 tv: 1 nM: 1
348.384610000000010 173.038469999999990
f: 1601 tv: 0 nM: 1
221.092099999999990 172.907900000000010
f: 1601 tv: 1 nM: 1
347.000000000000000 173.939030000000000
f: 1602 tv: 0 nM: 1
220.951220000000010 173.280489999999990
f: 1602 tv: 1 nM: 1
345.615389999999990 173.961530000000010
f: 1603 tv: 0 nM: 1
220.000000000000000 173.194439999999990
f: 1603 tv: 1 nM: 1
343.907899999999980 174.092099999999990
f: 1604 tv: 0 nM: 1
219.500000000000000 174.000000000000000
f: 1604 tv: 1 nM: 1
342.136349999999990 174.386370000000000
f: 1605 tv: 0 nM: 1
218.805560000000010 174.000000000000000
f: 1605 tv: 1 nM: 1
341.000000000000000 174.000000000000000
f: 1606 tv: 0 nM: 1
217.897060000000010 174.102939999999990
f: 1606 tv: 1 nM: 1
339.081079999999990 174.500000000000000
f: 1607 tv: 0 nM: 1
217.000000000000000 174.194439999999990
f: 1607 tv: 1 nM: 1
337.371429999999980 174.757139999999990
f: 1608 tv: 0 nM: 1
216.000000000000000 174.500000000000000
f: 1608 tv: 1 nM: 1
335.907899999999980 175.092099999999990
f: 1609 tv: 0 nM: 1
215.102939999999990 174.897060000000010
f: 1609 tv: 1 nM: 1
333.805540000000010 175.000000000000000
f: 1610 tv: 0 nM: 1
214.310810000000000 175.135130000000000
f: 1610 tv: 1 nM: 1
332.038450000000010 175.384610000000010
f: 1611 tv: 0 nM: 1
213.696980000000000 175.500000000000000
f: 1611 tv: 1 nM: 1
330.135130000000000 175.689190000000000
f: 1612 tv: 0 nM: 1
213.000000000000000 175.256760000000010
f: 1612 tv: 1 nM: 1
328.833340000000020 175.615389999999990
f: 1613 tv: 0 nM: 1
211.961530000000010 175.615389999999990
f: 1613 tv: 1 nM: 1
327.000000000000000 175.939030000000000
f: 1614 tv: 0 nM: 1
211.092099999999990 175.907900000000010
f: 1614 tv: 1 nM: 1
325.000000000000000 176.000000000000000
f: 1615 tv: 0 nM: 1
210.437500000000000 176.000000000000000
f: 1615 tv: 1 nM: 1
323.828579999999990 175.899990000000000
f: 1616 tv: 0 nM: 1
209.907900000000010 175.907900000000010
f: 1616 tv: 1 nM: 1
322.000000000000000 176.000000000000000
f: 1617 tv: 0 nM: 1
209.000000000000000 175.805560000000010
f: 1617 tv: 1 nM: 1
320.500000000000000 176.000000000000000
f: 1618 tv: 0 nM: 1
208.691180000000000 175.955890000000010
f: 1618 tv: 1 nM: 1
319.092100000000020 175.907900000000010
f: 1619 tv: 0 nM: 1
208.102939999999990 176.102939999999990
f: 1619 tv: 1 nM: 1
317.384610000000010 176.038469999999990
f: 1620 tv: 0 nM: 1
207.689190000000000 176.270260000000010
f: 1620 tv: 1 nM: 1
316.000000000000000 175.805560000000010
f: 1621 tv: 0 nM: 1
207.283340000000010 176.283340000000010
f: 1621 tv: 1 nM: 1
315.000000000000000 176.000000000000000
f: 1622 tv: 0 nM: 1
207.000000000000000 176.437500000000000
f: 1622 tv: 1 nM: 1
313.500000000000000 176.000000000000000
f: 1623 tv: 0 nM: 1
206.848480000000000 176.439390000000000
f: 1623 tv: 1 nM: 1
312.402159999999980 176.250000000000000
f: 1624 tv: 0 nM: 1
207.000000000000000 176.437500000000000
f: 1624 tv: 1 nM: 1
311.312500000000000 176.166670000000010
f: 1625 tv: 0 nM: 1
206.843750000000000 176.781250000000000
f: 1625 tv: 1 nM: 1
310.402159999999980 176.445650000000000
f: 1626 tv: 0 nM: 1
206.805560000000010 177.000000000000000
f: 1626 tv: 1 nM: 1
309.185729999999980 176.571429999999990
f: 1627 tv: 0 nM: 1
207.000000000000000 176.805560000000010
f: 1627 tv: 1 nM: 1
308.638890000000000 176.555560000000010
f: 1628 tv: 0 nM: 1
206.897060000000010 176.897060000000010
f: 1628 tv: 1 nM: 1
308.202699999999990 176.189190000000000
f: 1629 tv: 0 nM: 1
207.116670000000000 176.649990000000000
f: 1629 tv: 1 nM: 1
307.794860000000030 176.217960000000010
f: 1630 tv: 0 nM: 1
207.716659999999990 176.716659999999990
f: 1630 tv: 1 nM: 1
306.928560000000000 176.628570000000000
f: 1631 tv: 0 nM: 1
208.062500000000000 176.781250000000000
f: 1631 tv: 1 nM: 1
306.500000000000000 176.500000000000000
f: 1632 tv: 0 nM: 1
208.691180000000000 177.044109999999990
f: 1632 tv: 1 nM: 1
305.907899999999980 176.092099999999990
f: 1633 tv: 0 nM: 1
209.194439999999990 177.000000000000000
f: 1633 tv: 1 nM: 1
305.951230000000010 176.280489999999990
f: 1634 tv: 0 nM: 1
210.044109999999990 176.691180000000000
f: 1634 tv: 1 nM: 1
306.000000000000000 176.194439999999990
f: 1635 tv: 0 nM: 1
210.500000000000000 176.500000000000000
f: 1635 tv: 1 nM: 1
305.899990000000000 176.171429999999990
f: 1636 tv: 0 nM: 1
211.116670000000000 176.649990000000000
f: 1636 tv: 1 nM: 1
305.907899999999980 176.092099999999990
f: 1637 tv: 0 nM: 1
211.897060000000010 176.102939999999990
f: 1637 tv: 1 nM: 1
306.000000000000000 176.194439999999990
f: 1638 tv: 0 nM: 1
212.500000000000000 176.000000000000000
f: 1638 tv: 1 nM: 1
306.092100000000020 176.092099999999990
f: 1639 tv: 0 nM: 1
213.428570000000010 175.750000000000000
f: 1639 tv: 1 nM: 1
306.689180000000020 175.864870000000000
f: 1640 tv: 0 nM: 1
214.586209999999990 175.879300000000000
f: 1640 tv: 1 nM: 1
306.955870000000000 175.308820000000000
f: 1641 tv: 0 nM: 1
215.500000000000000 175.500000000000000
f: 1641 tv: 1 nM: 1
307.395359999999980 175.081390000000000
f: 1642 tv: 0 nM: 1
216.259260000000010 175.500000000000000
f: 1642 tv: 1 nM: 1
307.805540000000010 175.000000000000000
f: 1643 tv: 0 nM: 1
217.428570000000010 175.250000000000000
f: 1643 tv: 1 nM: 1
307.955870000000000 174.691180000000000
f: 1644 tv: 0 nM: 1
218.649990000000000 174.883330000000000
f: 1644 tv: 1 nM: 1
309.000000000000000 174.500000000000000
f: 1645 tv: 0 nM: 1
219.897060000000010 174.897060000000010
f: 1645 tv: 1 nM: 1
310.000000000000000 174.194439999999990
f: 1646 tv: 0 nM: 1
221.000000000000000 174.250000000000000
f: 1646 tv: 1 nM: 1
310.116670000000000 173.483340000000000
f: 1647 tv: 0 nM: 1
222.000000000000000 174.194439999999990
f: 1647 tv: 1 nM: 1
311.102939999999990 173.897060000000010
f: 1648 tv: 0 nM: 1
223.428570000000010 173.750000000000000
f: 1648 tv: 1 nM: 1
312.000000000000000 173.500000000000000
f: 1649 tv: 0 nM: 1
224.259260000000010 173.500000000000000
f: 1649 tv: 1 nM: 1
313.000000000000000 173.194439999999990
f: 1650 tv: 0 nM: 1
225.750000000000000 173.000000000000000
f: 1650 tv: 1 nM: 1
314.044130000000000 172.691180000000000
f: 1651 tv: 0 nM: 1
226.860000000000010 172.600010000000000
f: 1651 tv: 1 nM: 1
315.120700000000000 172.413790000000010
f: 1652 tv: 0 nM: 1
228.050000000000010 172.883330000000000
f: 1652 tv: 1 nM: 1
316.375000000000000 172.062500000000000
f: 1653 tv: 0 nM: 1
229.500000000000000 172.500000000000000
f: 1653 tv: 1 nM: 1
317.586209999999990 171.879300000000000
f: 1654 tv: 0 nM: 1
230.571429999999990 172.250000000000000
f: 1654 tv: 1 nM: 1
318.897060000000010 171.897060000000010
f: 1655 tv: 0 nM: 1
231.750000000000000 171.571429999999990
f: 1655 tv: 1 nM: 1
319.879300000000000 171.586209999999990
f: 1656 tv: 0 nM: 1
233.000000000000000 171.314820000000000
f: 1656 tv: 1 nM: 1
321.044130000000000 171.308820000000000
f: 1657 tv: 0 nM: 1
234.326920000000000 171.134610000000010
f: 1657 tv: 1 nM: 1
322.897060000000010 170.897060000000010
f: 1658 tv: 0 nM: 1
235.949999999999990 170.883330000000000
f: 1658 tv: 1 nM: 1
323.897060000000010 170.897060000000010
f: 1659 tv: 0 nM: 1
237.102939999999990 170.750000000000000
f: 1659 tv: 1 nM: 1
325.156250000000000 170.781250000000000
f: 1660 tv: 0 nM: 1
238.740739999999990 170.500000000000000
f: 1660 tv: 1 nM: 1
327.000000000000000 170.437500000000000
f: 1661 tv: 0 nM: 1
240.156250000000000 170.218750000000000
f: 1661 tv: 1 nM: 1
328.049989999999980 170.116670000000000
f: 1662 tv: 0 nM: 1
242.000000000000000 170.000000000000000
f: 1662 tv: 1 nM: 1
330.000000000000000 170.000000000000000
f: 1663 tv: 0 nM: 1
243.156250000000000 169.781250000000000
f: 1663 tv: 1 nM: 1
331.413790000000010 169.879300000000000
f: 1664 tv: 0 nM: 1
244.500000000000000 169.740739999999990
f: 1664 tv: 1 nM: 1
333.102939999999990 170.102939999999990
f: 1665 tv: 0 nM: 1
246.102939999999990 169.897060000000010
f: 1665 tv: 1 nM: 1
335.000000000000000 170.000000000000000
f: 1666 tv: 0 nM: 1
247.520000000000010 169.580000000000010
f: 1666 tv: 1 nM: 1
336.500000000000000 169.500000000000000
f: 1667 tv: 0 nM: 1
249.375000000000000 169.156250000000000
f: 1667 tv: 1 nM: 1
338.500000000000000 169.500000000000000
f: 1668 tv: 0 nM: 1
251.000000000000000 169.000000000000000
f: 1668 tv: 1 nM: 1
340.500000000000000 169.500000000000000
f: 1669 tv: 0 nM: 1
252.375000000000000 168.843750000000000
f: 1669 tv: 1 nM: 1
342.120700000000000 169.586209999999990
f: 1670 tv: 0 nM: 1
253.740739999999990 168.500000000000000
f: 1670 tv: 1 nM: 1
344.044130000000000 169.308820000000000
f: 1671 tv: 0 nM: 1
255.102939999999990 168.897060000000010
f: 1671 tv: 1 nM: 1
345.897060000000010 169.102939999999990
f: 1672 tv: 0 nM: 1
256.716680000000000 168.283340000000010
f: 1672 tv: 1 nM: 1
347.897060000000010 169.102939999999990
f: 1673 tv: 0 nM: 1
258.000000000000000 168.194439999999990
f: 1673 tv: 1 nM: 1
349.649990000000000 169.116670000000000
f: 1674 tv: 0 nM: 1
259.308839999999980 168.044109999999990
f: 1674 tv: 1 nM: 1
351.500000000000000 168.740739999999990
f: 1675 tv: 0 nM: 1
260.879300000000000 167.413790000000010
f: 1675 tv: 1 nM: 1
353.120700000000000 168.413790000000010
f: 1676 tv: 0 nM: 1
262.000000000000000 167.743239999999990
f: 1676 tv: 1 nM: 1
354.883330000000000 168.649990000000000
f: 1677 tv: 0 nM: 1
263.156250000000000 167.218750000000000
f: 1677 tv: 1 nM: 1
356.596160000000000 168.557690000000010
f: 1678 tv: 0 nM: 1
264.283320000000000 167.283340000000010
f: 1678 tv: 1 nM: 1
358.383330000000000 168.283340000000010
f: 1679 tv: 0 nM: 1
265.218750000000000 167.156250000000000
f: 1679 tv: 1 nM: 1
360.000000000000000 168.437500000000000
f: 1680 tv: 0 nM: 1
266.428560000000000 166.750000000000000
f: 1680 tv: 1 nM: 1
361.375000000000000 168.156250000000000
f: 1681 tv: 0 nM: 1
267.156250000000000 166.781250000000000
f: 1681 tv: 1 nM: 1
362.897060000000010 168.102939999999990
f: 1682 tv: 0 nM: 1
268.102939999999990 166.897060000000010
f: 1682 tv: 1 nM: 1
364.283320000000000 168.283340000000010
f: 1683 tv: 0 nM: 1
269.000000000000000 166.500000000000000
f: 1683 tv: 1 nM: 1
365.308839999999980 167.955890000000010
f: 1684 tv: 0 nM: 1
269.757139999999990 166.628570000000000
f: 1684 tv: 1 nM: 1
366.897060000000010 167.897060000000010
f: 1685 tv: 0 nM: 1
270.081079999999990 166.500000000000000
f: 1685 tv: 1 nM: 1
368.000000000000000 168.194439999999990
f: 1686 tv: 0 nM: 1
270.897060000000010 166.102939999999990
f: 1686 tv: 1 nM: 1
369.044130000000000 168.308820000000000
f: 1687 tv: 0 nM: 1
270.897060000000010 166.102939999999990
f: 1687 tv: 1 nM: 1
370.000000000000000 168.194439999999990
f: 1688 tv: 0 nM: 1
271.038450000000010 166.615389999999990
f: 1688 tv: 1 nM: 1
371.044130000000000 168.308820000000000
f: 1689 tv: 0 nM: 1
271.081390000000000 166.604649999999990
f: 1689 tv: 1 nM: 1
372.156250000000000 168.218750000000000
f: 1690 tv: 0 nM: 1
271.384610000000010 167.038469999999990
f: 1690 tv: 1 nM: 1
373.000000000000000 168.500000000000000
f: 1691 tv: 0 nM: 1
271.384610000000010 167.038469999999990
f: 1691 tv: 1 nM: 1
373.171420000000010 168.899990000000000
f: 1692 tv: 0 nM: 1
271.392850000000010 167.226200000000010
f: 1692 tv: 1 nM: 1
374.000000000000000 169.194439999999990
f: 1693 tv: 0 nM: 1
270.951230000000010 167.719510000000010
f: 1693 tv: 1 nM: 1
374.883330000000000 169.516660000000000
f: 1694 tv: 0 nM: 1
271.092100000000020 167.907900000000010
f: 1694 tv: 1 nM: 1
375.000000000000000 169.805560000000010
f: 1695 tv: 0 nM: 1
270.805540000000010 168.000000000000000
f: 1695 tv: 1 nM: 1
375.628570000000020 170.042859999999990
f: 1696 tv: 0 nM: 1
270.000000000000000 168.562500000000000
f: 1696 tv: 1 nM: 1
376.044130000000000 170.308820000000000
f: 1697 tv: 0 nM: 1
269.386349999999990 169.136370000000000
f: 1697 tv: 1 nM: 1
376.000000000000000 171.194439999999990
f: 1698 tv: 0 nM: 1
268.810819999999980 169.932430000000010
f: 1698 tv: 1 nM: 1
375.864870000000000 171.310810000000000
f: 1699 tv: 0 nM: 1
268.092100000000020 169.907900000000010
f: 1699 tv: 1 nM: 1
376.000000000000000 172.000000000000000
f: 1700 tv: 0 nM: 1
267.038450000000010 170.384610000000010
f: 1700 tv: 1 nM: 1
376.000000000000000 172.194439999999990
f: 1701 tv: 0 nM: 1
266.135130000000000 171.310810000000000
f: 1701 tv: 1 nM: 1
376.000000000000000 172.805560000000010
f: 1702 tv: 0 nM: 1
265.500000000000000 171.800000000000010
f: 1702 tv: 1 nM: 1
376.081079999999990 173.500000000000000
f: 1703 tv: 0 nM: 1
264.434199999999980 172.381580000000010
f: 1703 tv: 1 nM: 1
375.500000000000000 174.000000000000000
f: 1704 tv: 0 nM: 1
263.194459999999990 173.000000000000000
f: 1704 tv: 1 nM: 1
375.571440000000000 174.100010000000000
f: 1705 tv: 0 nM: 1
262.674989999999980 173.675000000000010
f: 1705 tv: 1 nM: 1
375.092100000000020 175.092099999999990
f: 1706 tv: 0 nM: 1
261.000000000000000 174.194439999999990
f: 1706 tv: 1 nM: 1
374.805540000000010 176.000000000000000
f: 1707 tv: 0 nM: 1
260.000000000000000 174.805560000000010
f: 1707 tv: 1 nM: 1
374.395359999999980 176.081390000000000
f: 1708 tv: 0 nM: 1
259.000000000000000 175.805560000000010
f: 1708 tv: 1 nM: 1
374.194459999999990 177.000000000000000
f: 1709 tv: 0 nM: 1
257.805540000000010 176.000000000000000
f: 1709 tv: 1 nM: 1
372.955870000000000 177.308820000000000
f: 1710 tv: 0 nM: 1
256.726200000000010 176.559530000000000
f: 1710 tv: 1 nM: 1
372.899990000000000 178.171429999999990
f: 1711 tv: 0 nM: 1
255.392850000000010 177.226200000000010
f: 1711 tv: 1 nM: 1
372.395359999999980 178.802320000000010
f: 1712 tv: 0 nM: 1
254.000000000000000 178.256760000000010
f: 1712 tv: 1 nM: 1
372.000000000000000 179.805560000000010
f: 1713 tv: 0 nM: 1
252.961530000000010 178.384610000000010
f: 1713 tv: 1 nM: 1
371.384610000000010 179.961530000000010
f: 1714 tv: 0 nM: 1
251.308820000000000 178.955890000000010
f: 1714 tv: 1 nM: 1
370.388890000000000 180.555560000000010
f: 1715 tv: 0 nM: 1
250.194439999999990 180.000000000000000
f: 1715 tv: 1 nM: 1
370.000000000000000 181.500000000000000
f: 1716 tv: 0 nM: 1
249.000000000000000 180.500000000000000
f: 1716 tv: 1 nM: 1
369.092100000000020 182.092099999999990
f: 1717 tv: 0 nM: 1
247.805560000000010 181.000000000000000
f: 1717 tv: 1 nM: 1
368.897060000000010 182.102939999999990
f: 1718 tv: 0 nM: 1
246.121950000000000 181.500000000000000
f: 1718 tv: 1 nM: 1
367.907899999999980 183.092099999999990
f: 1719 tv: 0 nM: 1
245.000000000000000 182.194439999999990
f: 1719 tv: 1 nM: 1
367.464290000000010 183.773799999999990
f: 1720 tv: 0 nM: 1
243.897060000000010 182.897060000000010
f: 1720 tv: 1 nM: 1
366.700010000000020 184.000000000000000
f: 1721 tv: 0 nM: 1
242.500000000000000 183.000000000000000
f: 1721 tv: 1 nM: 1
366.092100000000020 184.092099999999990
f: 1722 tv: 0 nM: 1
241.081390000000000 183.604649999999990
f: 1722 tv: 1 nM: 1
364.907899999999980 184.907900000000010
f: 1723 tv: 0 nM: 1
239.805560000000010 184.000000000000000
f: 1723 tv: 1 nM: 1
364.500000000000000 185.000000000000000
f: 1724 tv: 0 nM: 1
238.802629999999990 184.671050000000010
f: 1724 tv: 1 nM: 1
363.615389999999990 186.038469999999990
f: 1725 tv: 0 nM: 1
237.000000000000000 184.805560000000010
f: 1725 tv: 1 nM: 1
362.818179999999980 186.500000000000000
f: 1726 tv: 0 nM: 1
236.000000000000000 185.000000000000000
f: 1726 tv: 1 nM: 1
361.907899999999980 186.907900000000010
f: 1727 tv: 0 nM: 1
234.156250000000000 185.781250000000000
f: 1727 tv: 1 nM: 1
361.000000000000000 187.000000000000000
f: 1728 tv: 0 nM: 1
232.907900000000010 185.907900000000010
f: 1728 tv: 1 nM: 1
359.861110000000000 187.194439999999990
f: 1729 tv: 0 nM: 1
231.897060000000010 186.102939999999990
f: 1729 tv: 1 nM: 1
359.500000000000000 188.000000000000000
f: 1730 tv: 0 nM: 1
230.092099999999990 186.907900000000010
f: 1730 tv: 1 nM: 1
358.645840000000020 188.354170000000010
f: 1731 tv: 0 nM: 1
228.907900000000010 187.092099999999990
f: 1731 tv: 1 nM: 1
357.918610000000000 188.395360000000010
f: 1732 tv: 0 nM: 1
227.361120000000000 187.305560000000010
f: 1732 tv: 1 nM: 1
357.000000000000000 189.000000000000000
f: 1733 tv: 0 nM: 1
226.000000000000000 188.000000000000000
f: 1733 tv: 1 nM: 1
356.046510000000010 189.267439999999990
f: 1734 tv: 0 nM: 1
224.805560000000010 188.000000000000000
f: 1734 tv: 1 nM: 1
355.395359999999980 189.918610000000000
f: 1735 tv: 0 nM: 1
223.038469999999990 188.615389999999990
f: 1735 tv: 1 nM: 1
354.597840000000020 190.250000000000000
f: 1736 tv: 0 nM: 1
221.805560000000010 189.000000000000000
f: 1736 tv: 1 nM: 1
354.000000000000000 190.699999999999990
f: 1737 tv: 0 nM: 1
220.194439999999990 189.000000000000000
f: 1737 tv: 1 nM: 1
353.280489999999990 190.951220000000010
f: 1738 tv: 0 nM: 1
218.961530000000010 189.615389999999990
f: 1738 tv: 1 nM: 1
352.336950000000000 191.250000000000000
f: 1739 tv: 0 nM: 1
217.805560000000010 190.000000000000000
f: 1739 tv: 1 nM: 1
351.965120000000010 191.813950000000010
f: 1740 tv: 0 nM: 1
216.000000000000000 190.500000000000000
f: 1740 tv: 1 nM: 1
351.404270000000000 192.074459999999990
f: 1741 tv: 0 nM: 1
214.910259999999990 190.846160000000000
f: 1741 tv: 1 nM: 1
351.270840000000020 192.312500000000000
f: 1742 tv: 0 nM: 1
213.805560000000010 191.000000000000000
f: 1742 tv: 1 nM: 1
350.793490000000020 192.793470000000010
f: 1743 tv: 0 nM: 1
212.153840000000000 191.089740000000010
f: 1743 tv: 1 nM: 1
350.402159999999980 193.250000000000000
f: 1744 tv: 0 nM: 1
211.081390000000000 191.604649999999990
f: 1744 tv: 1 nM: 1
350.395359999999980 193.081390000000000
f: 1745 tv: 0 nM: 1
210.000000000000000 192.000000000000000
f: 1745 tv: 1 nM: 1
350.250000000000000 193.663040000000000
f: 1746 tv: 0 nM: 1
209.092099999999990 192.092099999999990
f: 1746 tv: 1 nM: 1
349.851069999999990 194.202130000000010
f: 1747 tv: 0 nM: 1
208.000000000000000 192.194439999999990
f: 1747 tv: 1 nM: 1
350.250000000000000 194.354170000000010
f: 1748 tv: 0 nM: 1
207.092099999999990 192.907900000000010
f: 1748 tv: 1 nM: 1
350.416659999999980 194.583329999999990
f: 1749 tv: 0 nM: 1
206.395360000000010 192.918610000000000
f: 1749 tv: 1 nM: 1
351.061399999999990 194.666670000000010
f: 1750 tv: 0 nM: 1
205.743239999999990 193.027019999999990
f: 1750 tv: 1 nM: 1
351.250000000000000 195.166670000000010
f: 1751 tv: 0 nM: 1
205.000000000000000 193.000000000000000
f: 1751 tv: 1 nM: 1
351.846160000000000 195.500000000000000
f: 1752 tv: 0 nM: 1
204.395360000000010 193.081390000000000
f: 1752 tv: 1 nM: 1
352.461549999999990 195.326920000000000
f: 1753 tv: 0 nM: 1
204.000000000000000 193.500000000000000
f: 1753 tv: 1 nM: 1
353.416659999999980 195.416670000000010
f: 1754 tv: 0 nM: 1
203.500000000000000 193.500000000000000
f: 1754 tv: 1 nM: 1
354.500000000000000 195.500000000000000
f: 1755 tv: 0 nM: 1
203.312500000000000 193.500000000000000
f: 1755 tv: 1 nM: 1
355.584900000000000 195.933960000000010
f: 1756 tv: 0 nM: 1
203.295459999999990 193.704540000000010
f: 1756 tv: 1 nM: 1
356.549989999999980 195.590000000000000
f: 1757 tv: 0 nM: 1
203.136370000000000 193.613630000000000
f: 1757 tv: 1 nM: 1
357.536380000000010 196.163639999999990
f: 1758 tv: 0 nM: 1
203.178570000000010 193.726200000000010
f: 1758 tv: 1 nM: 1
359.370000000000000 196.369990000000000
f: 1759 tv: 0 nM: 1
203.402179999999990 193.641300000000000
f: 1759 tv: 1 nM: 1
360.634610000000010 196.326920000000000
f: 1760 tv: 0 nM: 1
203.500000000000000 193.687500000000000
f: 1760 tv: 1 nM: 1
362.323519999999970 196.000000000000000
f: 1761 tv: 0 nM: 1
204.166670000000010 193.687500000000000
f: 1761 tv: 1 nM: 1
363.833340000000020 196.250000000000000
f: 1762 tv: 0 nM: 1
204.500000000000000 193.687500000000000
f: 1762 tv: 1 nM: 1
365.549989999999980 196.410000000000000
f: 1763 tv: 0 nM: 1
205.410000000000000 193.550000000000010
f: 1763 tv: 1 nM: 1
367.461549999999990 196.326920000000000
f: 1764 tv: 0 nM: 1
206.000000000000000 193.699999999999990
f: 1764 tv: 1 nM: 1
369.461549999999990 196.326920000000000
f: 1765 tv: 0 nM: 1
206.918610000000000 193.604649999999990
f: 1765 tv: 1 nM: 1
371.323519999999970 196.000000000000000
f: 1766 tv: 0 nM: 1
207.925540000000010 193.404249999999990
f: 1766 tv: 1 nM: 1
373.323519999999970 196.000000000000000
f: 1767 tv: 0 nM: 1
208.945650000000000 193.293470000000010
f: 1767 tv: 1 nM: 1
375.508760000000000 196.061399999999990
f: 1768 tv: 0 nM: 1
210.000000000000000 193.300000000000010
f: 1768 tv: 1 nM: 1
377.584749999999990 196.000000000000000
f: 1769 tv: 0 nM: 1
211.312500000000000 193.166670000000010
f: 1769 tv: 1 nM: 1
379.627259999999980 196.036360000000000
f: 1770 tv: 0 nM: 1
212.410000000000000 192.910000000000000
f: 1770 tv: 1 nM: 1
381.547180000000030 195.764150000000000
f: 1771 tv: 0 nM: 1
213.687500000000000 192.833329999999990
f: 1771 tv: 1 nM: 1
383.730009999999990 195.729999999999990
f: 1772 tv: 0 nM: 1
215.270000000000010 192.729999999999990
f: 1772 tv: 1 nM: 1
386.081390000000000 195.604649999999990
f: 1773 tv: 0 nM: 1
216.583329999999990 192.583329999999990
f: 1773 tv: 1 nM: 1
388.155550000000010 195.500000000000000
f: 1774 tv: 0 nM: 1
218.326920000000000 192.365389999999990
f: 1774 tv: 1 nM: 1
390.245450000000010 195.000000000000000
f: 1775 tv: 0 nM: 1
219.729999999999990 192.270000000000010
f: 1775 tv: 1 nM: 1
392.549989999999980 195.410000000000000
f: 1776 tv: 0 nM: 1
221.500000000000000 191.846160000000000
f: 1776 tv: 1 nM: 1
394.536380000000010 195.199999999999990
f: 1777 tv: 0 nM: 1
223.000000000000000 191.699999999999990
f: 1777 tv: 1 nM: 1
396.584900000000000 194.933960000000010
f: 1778 tv: 0 nM: 1
224.846160000000000 191.500000000000000
f: 1778 tv: 1 nM: 1
398.583340000000020 194.583329999999990
f: 1779 tv: 0 nM: 1
226.500000000000000 191.500000000000000
f: 1779 tv: 1 nM: 1
400.500000000000000 194.500000000000000
f: 1780 tv: 0 nM: 1
228.416670000000010 191.416670000000010
f: 1780 tv: 1 nM: 1
402.416659999999980 194.583329999999990
f: 1781 tv: 0 nM: 1
230.000000000000000 191.300000000000010
f: 1781 tv: 1 nM: 1
404.230009999999990 194.410000000000000
f: 1782 tv: 0 nM: 1
231.687500000000000 190.833329999999990
f: 1782 tv: 1 nM: 1
405.679260000000000 194.311330000000000
f: 1783 tv: 0 nM: 1
233.554550000000010 190.800000000000010
f: 1783 tv: 1 nM: 1
407.463619999999990 194.163639999999990
f: 1784 tv: 0 nM: 1
235.416670000000010 190.583329999999990
f: 1784 tv: 1 nM: 1
408.842589999999970 193.972230000000000
f: 1785 tv: 0 nM: 1
237.153840000000000 190.500000000000000
f: 1785 tv: 1 nM: 1
410.536380000000010 193.836369999999990
f: 1786 tv: 0 nM: 1
238.846160000000000 190.500000000000000
f: 1786 tv: 1 nM: 1
411.461549999999990 193.673080000000000
f: 1787 tv: 0 nM: 1
240.583329999999990 190.416670000000010
f: 1787 tv: 1 nM: 1
412.645840000000020 193.354170000000010
f: 1788 tv: 0 nM: 1
242.416670000000010 190.416670000000010
f: 1788 tv: 1 nM: 1
414.000000000000000 193.500000000000000
f: 1789 tv: 0 nM: 1
244.020829999999990 190.416670000000010
f: 1789 tv: 1 nM: 1
415.326930000000000 193.461530000000010
f: 1790 tv: 0 nM: 1
245.546290000000000 189.750000000000000
f: 1790 tv: 1 nM: 1
416.000000000000000 193.500000000000000
f: 1791 tv: 0 nM: 1
247.326920000000000 189.634610000000010
f: 1791 tv: 1 nM: 1
416.887760000000010 193.020420000000000
f: 1792 tv: 0 nM: 1
248.949999999999990 189.509999999999990
f: 1792 tv: 1 nM: 1
417.410000000000030 192.770000000000010
f: 1793 tv: 0 nM: 1
250.583329999999990 189.416670000000010
f: 1793 tv: 1 nM: 1
417.887760000000010 192.755100000000000
f: 1794 tv: 0 nM: 1
252.000000000000000 189.500000000000000
f: 1794 tv: 1 nM: 1
418.500000000000000 192.660720000000000
f: 1795 tv: 0 nM: 1
253.461530000000010 189.326920000000000
f: 1795 tv: 1 nM: 1
418.979580000000000 192.112240000000010
f: 1796 tv: 0 nM: 1
254.750000000000000 188.546290000000000
f: 1796 tv: 1 nM: 1
419.336369999999990 192.199999999999990
f: 1797 tv: 0 nM: 1
256.283020000000020 188.896220000000000
f: 1797 tv: 1 nM: 1
419.410000000000030 192.229999999999990
f: 1798 tv: 0 nM: 1
257.416659999999980 188.583329999999990
f: 1798 tv: 1 nM: 1
419.730009999999990 191.729999999999990
f: 1799 tv: 0 nM: 1
258.769990000000010 188.590000000000000
f: 1799 tv: 1 nM: 1
419.416659999999980 191.583329999999990
f: 1800 tv: 0 nM: 1
260.269990000000010 188.270000000000010
f: 1800 tv: 1 nM: 1
419.583340000000020 191.583329999999990
f: 1801 tv: 0 nM: 1
261.186280000000010 188.078430000000000
f: 1801 tv: 1 nM: 1
419.269990000000010 191.270000000000010
f: 1802 tv: 0 nM: 1
262.333340000000020 188.447370000000010
f: 1802 tv: 1 nM: 1
419.410000000000030 191.449999999999990
f: 1803 tv: 0 nM: 1
263.415100000000000 187.933960000000010
f: 1803 tv: 1 nM: 1
419.148930000000010 191.202130000000010
f: 1804 tv: 0 nM: 1
264.202119999999980 187.851059999999990
f: 1804 tv: 1 nM: 1
418.500000000000000 191.500000000000000
f: 1805 tv: 0 nM: 1
264.877560000000020 188.336729999999990
f: 1805 tv: 1 nM: 1
417.813969999999980 190.965120000000010
f: 1806 tv: 0 nM: 1
265.546290000000000 187.750000000000000
f: 1806 tv: 1 nM: 1
417.645840000000020 191.354170000000010
f: 1807 tv: 0 nM: 1
266.312500000000000 187.833329999999990
f: 1807 tv: 1 nM: 1
416.939030000000000 191.000000000000000
f: 1808 tv: 0 nM: 1
266.312500000000000 188.166670000000010
f: 1808 tv: 1 nM: 1
416.206509999999980 191.206529999999990
f: 1809 tv: 0 nM: 1
266.718169999999990 188.199999999999990
f: 1809 tv: 1 nM: 1
415.299989999999980 191.000000000000000
f: 1810 tv: 0 nM: 1
266.645840000000020 188.354170000000010
f: 1810 tv: 1 nM: 1
414.384610000000010 190.961530000000010
f: 1811 tv: 0 nM: 1
267.000000000000000 188.060970000000000
f: 1811 tv: 1 nM: 1
413.121950000000030 191.280489999999990
f: 1812 tv: 0 nM: 1
266.875000000000000 188.583329999999990
f: 1812 tv: 1 nM: 1
412.000000000000000 191.000000000000000
f: 1813 tv: 0 nM: 1
266.549989999999980 188.410000000000000
f: 1813 tv: 1 nM: 1
411.000000000000000 191.060970000000000
f: 1814 tv: 0 nM: 1
266.500000000000000 188.500000000000000
f: 1814 tv: 1 nM: 1
409.878049999999970 191.280489999999990
f: 1815 tv: 0 nM: 1
266.074459999999990 188.595750000000010
f: 1815 tv: 1 nM: 1
408.500000000000000 191.500000000000000
f: 1816 tv: 0 nM: 1
265.645840000000020 188.645829999999990
f: 1816 tv: 1 nM: 1
406.907899999999980 191.092099999999990
f: 1817 tv: 0 nM: 1
265.088900000000020 188.877780000000000
f: 1817 tv: 1 nM: 1
405.892850000000010 191.273799999999990
f: 1818 tv: 0 nM: 1
264.414890000000010 189.191480000000010
f: 1818 tv: 1 nM: 1
404.000000000000000 191.000000000000000
f: 1819 tv: 0 nM: 1
263.750000000000000 189.166670000000010
f: 1819 tv: 1 nM: 1
402.878049999999970 191.500000000000000
f: 1820 tv: 0 nM: 1
263.000000000000000 189.500000000000000
f: 1820 tv: 1 nM: 1
401.038450000000010 191.615389999999990
f: 1821 tv: 0 nM: 1
262.295439999999990 189.227280000000010
f: 1821 tv: 1 nM: 1
399.907899999999980 191.907900000000010
f: 1822 tv: 0 nM: 1
261.354159999999980 189.354170000000010
f: 1822 tv: 1 nM: 1
398.092100000000020 191.907900000000010
f: 1823 tv: 0 nM: 1
260.500000000000000 189.818180000000010
f: 1823 tv: 1 nM: 1
396.700010000000020 192.000000000000000
f: 1824 tv: 0 nM: 1
259.750000000000000 189.597820000000010
f: 1824 tv: 1 nM: 1
395.000000000000000 192.000000000000000
f: 1825 tv: 0 nM: 1
258.500000000000000 190.000000000000000
f: 1825 tv: 1 nM: 1
393.384610000000010 192.038469999999990
f: 1826 tv: 0 nM: 1
257.907899999999980 190.092099999999990
f: 1826 tv: 1 nM: 1
391.907899999999980 192.092099999999990
f: 1827 tv: 0 nM: 1
256.918610000000000 190.395360000000010
f: 1827 tv: 1 nM: 1
389.965120000000010 192.186049999999990
f: 1828 tv: 0 nM: 1
256.000000000000000 190.000000000000000
f: 1828 tv: 1 nM: 1
388.135130000000000 192.310810000000000
f: 1829 tv: 0 nM: 1
255.000000000000000 190.060970000000000
f: 1829 tv: 1 nM: 1
386.961549999999990 192.615389999999990
f: 1830 tv: 0 nM: 1
254.000000000000000 190.500000000000000
f: 1830 tv: 1 nM: 1
385.000000000000000 192.000000000000000
f: 1831 tv: 0 nM: 1
253.000000000000000 190.500000000000000
f: 1831 tv: 1 nM: 1
383.674989999999980 192.675000000000010
f: 1832 tv: 0 nM: 1
252.000000000000000 190.699999999999990
f: 1832 tv: 1 nM: 1
382.000000000000000 193.000000000000000
f: 1833 tv: 0 nM: 1
251.000000000000000 191.000000000000000
f: 1833 tv: 1 nM: 1
380.333340000000020 192.782039999999990
f: 1834 tv: 0 nM: 1
250.092099999999990 190.907900000000010
f: 1834 tv: 1 nM: 1
378.907899999999980 192.907900000000010
f: 1835 tv: 0 nM: 1
249.194439999999990 191.000000000000000
f: 1835 tv: 1 nM: 1
377.111110000000000 192.699999999999990
f: 1836 tv: 0 nM: 1
248.194439999999990 191.000000000000000
f: 1836 tv: 1 nM: 1
375.625000000000000 192.975010000000000
f: 1837 tv: 0 nM: 1
247.805560000000010 191.000000000000000
f: 1837 tv: 1 nM: 1
374.000000000000000 192.939030000000000
f: 1838 tv: 0 nM: 1
246.907900000000010 190.907900000000010
f: 1838 tv: 1 nM: 1
373.000000000000000 192.805560000000010
f: 1839 tv: 0 nM: 1
246.194439999999990 191.000000000000000
f: 1839 tv: 1 nM: 1
371.092100000000020 192.907900000000010
f: 1840 tv: 0 nM: 1
245.805560000000010 191.000000000000000
f: 1840 tv: 1 nM: 1
369.951230000000010 192.280489999999990
f: 1841 tv: 0 nM: 1
245.092099999999990 190.907900000000010
f: 1841 tv: 1 nM: 1
368.802640000000000 192.250000000000000
f: 1842 tv: 0 nM: 1
244.907900000000010 190.907900000000010
f: 1842 tv: 1 nM: 1
367.597840000000020 192.250000000000000
f: 1843 tv: 0 nM: 1
244.500000000000000 190.918920000000010
f: 1843 tv: 1 nM: 1
366.799989999999980 192.500000000000000
f: 1844 tv: 0 nM: 1
244.102939999999990 190.897060000000010
f: 1844 tv: 1 nM: 1
365.325010000000020 192.675000000000010
f: 1845 tv: 0 nM: 1
244.000000000000000 190.805560000000010
f: 1845 tv: 1 nM: 1
364.918610000000000 192.395360000000010
f: 1846 tv: 0 nM: 1
244.000000000000000 190.805560000000010
f: 1846 tv: 1 nM: 1
363.828579999999990 192.100010000000000
f: 1847 tv: 0 nM: 1
244.102939999999990 190.750000000000000
f: 1847 tv: 1 nM: 1
363.171420000000010 191.899990000000000
f: 1848 tv: 0 nM: 1
244.571429999999990 190.185710000000000
f: 1848 tv: 1 nM: 1
362.384610000000010 191.961530000000010
f: 1849 tv: 0 nM: 1
244.907900000000010 190.092099999999990
f: 1849 tv: 1 nM: 1
362.092100000000020 191.907900000000010
f: 1850 tv: 0 nM: 1
245.092099999999990 190.092099999999990
f: 1850 tv: 1 nM: 1
361.194459999999990 192.000000000000000
f: 1851 tv: 0 nM: 1
245.805560000000010 190.000000000000000
f: 1851 tv: 1 nM: 1
361.197360000000000 191.302629999999990
f: 1852 tv: 0 nM: 1
246.000000000000000 189.805560000000010
f: 1852 tv: 1 nM: 1
360.615389999999990 191.038469999999990
f: 1853 tv: 0 nM: 1
247.000000000000000 189.500000000000000
f: 1853 tv: 1 nM: 1
360.615389999999990 191.038469999999990
f: 1854 tv: 0 nM: 1
247.625000000000000 189.156250000000000
f: 1854 tv: 1 nM: 1
360.723689999999980 190.907900000000010
f: 1855 tv: 0 nM: 1
248.308820000000000 188.955890000000010
f: 1855 tv: 1 nM: 1
360.802640000000000 190.671050000000010
f: 1856 tv: 0 nM: 1
249.562500000000000 189.000000000000000
f: 1856 tv: 1 nM: 1
361.000000000000000 190.194439999999990
f: 1857 tv: 0 nM: 1
250.500000000000000 188.740739999999990
f: 1857 tv: 1 nM: 1
360.897060000000010 189.897060000000010
f: 1858 tv: 0 nM: 1
251.781250000000000 188.156250000000000
f: 1858 tv: 1 nM: 1
361.000000000000000 189.500000000000000
f: 1859 tv: 0 nM: 1
253.000000000000000 188.000000000000000
f: 1859 tv: 1 nM: 1
362.014279999999990 189.628570000000000
f: 1860 tv: 0 nM: 1
254.500000000000000 188.000000000000000
f: 1860 tv: 1 nM: 1
362.000000000000000 189.194439999999990
f: 1861 tv: 0 nM: 1
255.955890000000010 187.691180000000000
f: 1861 tv: 1 nM: 1
363.194459999999990 189.000000000000000
f: 1862 tv: 0 nM: 1
257.500000000000000 187.259260000000010
f: 1862 tv: 1 nM: 1
363.805540000000010 189.000000000000000
f: 1863 tv: 0 nM: 1
259.000000000000000 187.000000000000000
f: 1863 tv: 1 nM: 1
364.864870000000000 188.689190000000000
f: 1864 tv: 0 nM: 1
260.716680000000000 186.716659999999990
f: 1864 tv: 1 nM: 1
365.625000000000000 188.156250000000000
f: 1865 tv: 0 nM: 1
262.500000000000000 186.500000000000000
f: 1865 tv: 1 nM: 1
366.716680000000000 187.716659999999990
f: 1866 tv: 0 nM: 1
264.500000000000000 186.259260000000010
f: 1866 tv: 1 nM: 1
367.897060000000010 187.897060000000010
f: 1867 tv: 0 nM: 1
266.500000000000000 186.000000000000000
f: 1867 tv: 1 nM: 1
368.897060000000010 187.102939999999990
f: 1868 tv: 0 nM: 1
268.259250000000010 185.500000000000000
f: 1868 tv: 1 nM: 1
369.805540000000010 187.000000000000000
f: 1869 tv: 0 nM: 1
270.500000000000000 185.259260000000010
f: 1869 tv: 1 nM: 1
371.102939999999990 186.897060000000010
f: 1870 tv: 0 nM: 1
272.586209999999990 184.879300000000000
f: 1870 tv: 1 nM: 1
372.500000000000000 186.259260000000010
f: 1871 tv: 0 nM: 1
274.740749999999990 184.500000000000000
f: 1871 tv: 1 nM: 1
374.000000000000000 186.000000000000000
f: 1872 tv: 0 nM: 1
276.843750000000000 184.218750000000000
f: 1872 tv: 1 nM: 1
375.000000000000000 186.000000000000000
f: 1873 tv: 0 nM: 1
279.000000000000000 184.000000000000000
f: 1873 tv: 1 nM: 1
376.500000000000000 185.500000000000000
f: 1874 tv: 0 nM: 1
281.116670000000000 183.483340000000000
f: 1874 tv: 1 nM: 1
378.000000000000000 185.194439999999990
f: 1875 tv: 0 nM: 1
283.314820000000000 183.000000000000000
f: 1875 tv: 1 nM: 1
379.649990000000000 184.883330000000000
f: 1876 tv: 0 nM: 1
285.586209999999990 182.879300000000000
f: 1876 tv: 1 nM: 1
381.000000000000000 184.500000000000000
f: 1877 tv: 0 nM: 1
287.750000000000000 182.428570000000010
f: 1877 tv: 1 nM: 1
382.716680000000000 184.283340000000010
f: 1878 tv: 0 nM: 1
289.897060000000010 181.897060000000010
f: 1878 tv: 1 nM: 1
384.283320000000000 183.716659999999990
f: 1879 tv: 0 nM: 1
291.883330000000000 181.350010000000000
f: 1879 tv: 1 nM: 1
385.740749999999990 183.500000000000000
f: 1880 tv: 0 nM: 1
294.000000000000000 181.000000000000000
f: 1880 tv: 1 nM: 1
387.500000000000000 183.259260000000010
f: 1881 tv: 0 nM: 1
296.120700000000000 180.413790000000010
f: 1881 tv: 1 nM: 1
389.000000000000000 182.314820000000000
f: 1882 tv: 0 nM: 1
298.000000000000000 180.000000000000000
f: 1882 tv: 1 nM: 1
390.399990000000000 182.139999999999990
f: 1883 tv: 0 nM: 1
300.259250000000010 179.500000000000000
f: 1883 tv: 1 nM: 1
392.403840000000000 181.596160000000000
f: 1884 tv: 0 nM: 1
302.044130000000000 179.308820000000000
f: 1884 tv: 1 nM: 1
394.000000000000000 181.750000000000000
f: 1885 tv: 0 nM: 1
304.000000000000000 179.000000000000000
f: 1885 tv: 1 nM: 1
395.579990000000010 181.479999999999990
f: 1886 tv: 0 nM: 1
305.879300000000000 178.413790000000010
f: 1886 tv: 1 nM: 1
397.000000000000000 181.000000000000000
f: 1887 tv: 0 nM: 1
307.897060000000010 178.102939999999990
f: 1887 tv: 1 nM: 1
399.000000000000000 180.750000000000000
f: 1888 tv: 0 nM: 1
309.375000000000000 177.843750000000000
f: 1888 tv: 1 nM: 1
400.500000000000000 180.500000000000000
f: 1889 tv: 0 nM: 1
311.042849999999990 177.371430000000000
f: 1889 tv: 1 nM: 1
402.000000000000000 180.000000000000000
f: 1890 tv: 0 nM: 1
312.691160000000020 177.044109999999990
f: 1890 tv: 1 nM: 1
404.000000000000000 180.000000000000000
f: 1891 tv: 0 nM: 1
314.000000000000000 176.805560000000010
f: 1891 tv: 1 nM: 1
405.500000000000000 179.500000000000000
f: 1892 tv: 0 nM: 1
315.787870000000000 176.772719999999990
f: 1892 tv: 1 nM: 1
407.000000000000000 179.314820000000000
f: 1893 tv: 0 nM: 1
317.138890000000000 176.194439999999990
f: 1893 tv: 1 nM: 1
408.500000000000000 179.500000000000000
f: 1894 tv: 0 nM: 1
318.102939999999990 175.897060000000010
f: 1894 tv: 1 nM: 1
409.879300000000000 179.413790000000010
f: 1895 tv: 0 nM: 1
319.283320000000000 175.716659999999990
f: 1895 tv: 1 nM: 1
411.500000000000000 179.259260000000010
f: 1896 tv: 0 nM: 1
320.843750000000000 175.625000000000000
f: 1896 tv: 1 nM: 1
412.937500000000000 179.218750000000000
f: 1897 tv: 0 nM: 1
321.899990000000000 175.428570000000010
f: 1897 tv: 1 nM: 1
414.156250000000000 179.218750000000000
f: 1898 tv: 0 nM: 1
322.700010000000020 175.971440000000000
f: 1898 tv: 1 nM: 1
415.413790000000010 178.879300000000000
f: 1899 tv: 0 nM: 1
323.250000000000000 175.375000000000000
f: 1899 tv: 1 nM: 1
416.937500000000000 179.218750000000000
f: 1900 tv: 0 nM: 1
324.034879999999990 175.813950000000010
f: 1900 tv: 1 nM: 1
418.156250000000000 179.218750000000000
f: 1901 tv: 0 nM: 1
324.625000000000000 175.975010000000000
f: 1901 tv: 1 nM: 1
419.031250000000000 179.437500000000000
f: 1902 tv: 0 nM: 1
325.115389999999990 176.025630000000010
f: 1902 tv: 1 nM: 1
420.442320000000000 179.403840000000000
f: 1903 tv: 0 nM: 1
325.500000000000000 175.918920000000010
f: 1903 tv: 1 nM: 1
421.283320000000000 179.716659999999990
f: 1904 tv: 0 nM: 1
325.805540000000010 176.000000000000000
f: 1904 tv: 1 nM: 1
422.283320000000000 179.716659999999990
f: 1905 tv: 0 nM: 1
326.092100000000020 176.092099999999990
f: 1905 tv: 1 nM: 1
423.092100000000020 180.092099999999990
f: 1906 tv: 0 nM: 1
326.038450000000010 176.615389999999990
f: 1906 tv: 1 nM: 1
424.044130000000000 180.308820000000000
f: 1907 tv: 0 nM: 1
326.000000000000000 177.194439999999990
f: 1907 tv: 1 nM: 1
425.000000000000000 180.500000000000000
f: 1908 tv: 0 nM: 1
325.940490000000010 177.511900000000000
f: 1908 tv: 1 nM: 1
425.283320000000000 181.283340000000010
f: 1909 tv: 0 nM: 1
325.384610000000010 178.038469999999990
f: 1909 tv: 1 nM: 1
426.149990000000000 181.350010000000000
f: 1910 tv: 0 nM: 1
325.000000000000000 178.500000000000000
f: 1910 tv: 1 nM: 1
426.781250000000000 181.843750000000000
f: 1911 tv: 0 nM: 1
324.511900000000030 179.059530000000000
f: 1911 tv: 1 nM: 1
427.194459999999990 182.000000000000000
f: 1912 tv: 0 nM: 1
324.000000000000000 179.000000000000000
f: 1912 tv: 1 nM: 1
427.375000000000000 182.843750000000000
f: 1913 tv: 0 nM: 1
323.102939999999990 179.897060000000010
f: 1913 tv: 1 nM: 1
427.897060000000010 183.102939999999990
f: 1914 tv: 0 nM: 1
322.000000000000000 180.500000000000000
f: 1914 tv: 1 nM: 1
428.156250000000000 183.781250000000000
f: 1915 tv: 0 nM: 1
321.121950000000030 181.280489999999990
f: 1915 tv: 1 nM: 1
428.102939999999990 183.897060000000010
f: 1916 tv: 0 nM: 1
320.458340000000020 181.645829999999990
f: 1916 tv: 1 nM: 1
428.439390000000000 184.848480000000000
f: 1917 tv: 0 nM: 1
319.121950000000030 182.280489999999990
f: 1917 tv: 1 nM: 1
428.500000000000000 185.000000000000000
f: 1918 tv: 0 nM: 1
317.907899999999980 183.092099999999990
f: 1918 tv: 1 nM: 1
428.000000000000000 185.805560000000010
f: 1919 tv: 0 nM: 1
316.674989999999980 183.324999999999990
f: 1919 tv: 1 nM: 1
428.000000000000000 186.437500000000000
f: 1920 tv: 0 nM: 1
315.092100000000020 184.092099999999990
f: 1920 tv: 1 nM: 1
428.186039999999990 186.965120000000010
f: 1921 tv: 0 nM: 1
313.597840000000020 184.750000000000000
f: 1921 tv: 1 nM: 1
428.000000000000000 187.500000000000000
f: 1922 tv: 0 nM: 1
312.089749999999980 185.153840000000000
f: 1922 tv: 1 nM: 1
428.194459999999990 188.000000000000000
f: 1923 tv: 0 nM: 1
310.000000000000000 186.000000000000000
f: 1923 tv: 1 nM: 1
427.000000000000000 188.805560000000010
f: 1924 tv: 0 nM: 1
308.038450000000010 186.615389999999990
f: 1924 tv: 1 nM: 1
427.000000000000000 188.805560000000010
f: 1925 tv: 0 nM: 1
306.597840000000020 187.250000000000000
f: 1925 tv: 1 nM: 1
426.092100000000020 189.907900000000010
f: 1926 tv: 0 nM: 1
304.794860000000030 187.782039999999990
f: 1926 tv: 1 nM: 1
426.038450000000010 190.384610000000010
f: 1927 tv: 0 nM: 1
302.940490000000010 188.488100000000000
f: 1927 tv: 1 nM: 1
425.000000000000000 190.805560000000010
f: 1928 tv: 0 nM: 1
301.000000000000000 188.805560000000010
f: 1928 tv: 1 nM: 1
424.951230000000010 191.280489999999990
f: 1929 tv: 0 nM: 1
299.000000000000000 189.194439999999990
f: 1929 tv: 1 nM: 1
424.153840000000000 191.910259999999990
f: 1930 tv: 0 nM: 1
297.000000000000000 189.500000000000000
f: 1930 tv: 1 nM: 1
423.674989999999980 192.324999999999990
f: 1931 tv: 0 nM: 1
295.034879999999990 190.186049999999990
f: 1931 tv: 1 nM: 1
423.000000000000000 193.000000000000000
f: 1932 tv: 0 nM: 1
293.000000000000000 190.939030000000000
f: 1932 tv: 1 nM: 1
421.907899999999980 193.092099999999990
f: 1933 tv: 0 nM: 1
290.951230000000010 191.280489999999990
f: 1933 tv: 1 nM: 1
421.310819999999980 193.135130000000000
f: 1934 tv: 0 nM: 1
289.000000000000000 191.939030000000000
f: 1934 tv: 1 nM: 1
420.907899999999980 194.092099999999990
f: 1935 tv: 0 nM: 1
286.918610000000000 192.395360000000010
f: 1935 tv: 1 nM: 1
419.907899999999980 194.092099999999990
f: 1936 tv: 0 nM: 1
285.081390000000000 192.604649999999990
f: 1936 tv: 1 nM: 1
419.719510000000010 195.048779999999990
f: 1937 tv: 0 nM: 1
283.206509999999980 193.206529999999990
f: 1937 tv: 1 nM: 1
418.645840000000020 195.354170000000010
f: 1938 tv: 0 nM: 1
281.450010000000020 193.410000000000000
f: 1938 tv: 1 nM: 1
418.034879999999990 195.813950000000010
f: 1939 tv: 0 nM: 1
279.604649999999990 193.918610000000000
f: 1939 tv: 1 nM: 1
417.846160000000000 195.910259999999990
f: 1940 tv: 0 nM: 1
278.000000000000000 194.500000000000000
f: 1940 tv: 1 nM: 1
417.250000000000000 196.546290000000000
f: 1941 tv: 0 nM: 1
276.000000000000000 194.939030000000000
f: 1941 tv: 1 nM: 1
416.395359999999980 197.081390000000000
f: 1942 tv: 0 nM: 1
274.250000000000000 195.402179999999990
f: 1942 tv: 1 nM: 1
415.969389999999980 197.489790000000000
f: 1943 tv: 0 nM: 1
272.597840000000020 195.750000000000000
f: 1943 tv: 1 nM: 1
415.395359999999980 198.081390000000000
f: 1944 tv: 0 nM: 1
271.000000000000000 196.060970000000000
f: 1944 tv: 1 nM: 1
415.395359999999980 198.081390000000000
f: 1945 tv: 0 nM: 1
269.450010000000020 196.590000000000000
f: 1945 tv: 1 nM: 1
415.048769999999990 198.719510000000010
f: 1946 tv: 0 nM: 1
267.909089999999990 196.818180000000010
f: 1946 tv: 1 nM: 1
414.687500000000000 198.833329999999990
f: 1947 tv: 0 nM: 1
266.354159999999980 197.354170000000010
f: 1947 tv: 1 nM: 1
414.137270000000000 199.500000000000000
f: 1948 tv: 0 nM: 1
264.965120000000010 197.813950000000010
f: 1948 tv: 1 nM: 1
414.000000000000000 200.000000000000000
f: 1949 tv: 0 nM: 1
263.500000000000000 198.155550000000010
f: 1949 tv: 1 nM: 1
413.597840000000020 200.358700000000000
f: 1950 tv: 0 nM: 1
262.410000000000030 198.550000000000010
f: 1950 tv: 1 nM: 1
413.833340000000020 200.687500000000000
f: 1951 tv: 0 nM: 1
261.034879999999990 198.813950000000010
f: 1951 tv: 1 nM: 1
414.000000000000000 201.000000000000000
f: 1952 tv: 0 nM: 1
259.945650000000000 199.293470000000010
f: 1952 tv: 1 nM: 1
414.000000000000000 201.699999999999990
f: 1953 tv: 0 nM: 1
258.634610000000010 199.673080000000000
f: 1953 tv: 1 nM: 1
414.166659999999980 201.687500000000000
f: 1954 tv: 0 nM: 1
257.793490000000020 199.793470000000010
f: 1954 tv: 1 nM: 1
414.336950000000000 202.250000000000000
f: 1955 tv: 0 nM: 1
256.673070000000000 200.365389999999990
f: 1955 tv: 1 nM: 1
414.634610000000010 202.326920000000000
f: 1956 tv: 0 nM: 1
255.945650000000000 200.684779999999990
f: 1956 tv: 1 nM: 1
415.402159999999980 202.750000000000000
f: 1957 tv: 0 nM: 1
255.312500000000000 200.833329999999990
f: 1957 tv: 1 nM: 1
416.284299999999970 203.137249999999990
f: 1958 tv: 0 nM: 1
254.590000000000000 201.229999999999990
f: 1958 tv: 1 nM: 1
416.549989999999980 203.410000000000000
f: 1959 tv: 0 nM: 1
254.229999999999990 201.590000000000000
f: 1959 tv: 1 nM: 1
417.589999999999970 203.770000000000010
f: 1960 tv: 0 nM: 1
253.500000000000000 201.660720000000000
f: 1960 tv: 1 nM: 1
418.500000000000000 204.000000000000000
f: 1961 tv: 0 nM: 1
253.500000000000000 202.186450000000010
f: 1961 tv: 1 nM: 1
419.549989999999980 204.410000000000000
f: 1962 tv: 0 nM: 1
253.254380000000000 202.421050000000010
f: 1962 tv: 1 nM: 1
420.500000000000000 204.500000000000000
f: 1963 tv: 0 nM: 1
252.903500000000010 202.456150000000010
f: 1963 tv: 1 nM: 1
421.584900000000000 204.933960000000010
f: 1964 tv: 0 nM: 1
253.103780000000000 202.716980000000010
f: 1964 tv: 1 nM: 1
422.500000000000000 205.000000000000000
f: 1965 tv: 0 nM: 1
253.381360000000000 202.847460000000010
f: 1965 tv: 1 nM: 1
423.990569999999990 205.283019999999990
f: 1966 tv: 0 nM: 1
253.540989999999990 202.909840000000000
f: 1966 tv: 1 nM: 1
425.230009999999990 205.590000000000000
f: 1967 tv: 0 nM: 1
253.500000000000000 203.339280000000000
f: 1967 tv: 1 nM: 1
426.583340000000020 205.583329999999990
f: 1968 tv: 0 nM: 1
254.363630000000000 203.409089999999990
f: 1968 tv: 1 nM: 1
428.053189999999970 205.765960000000010
f: 1969 tv: 0 nM: 1
254.903500000000010 203.456150000000010
f: 1969 tv: 1 nM: 1
429.372740000000020 206.036360000000000
f: 1970 tv: 0 nM: 1
255.660720000000000 203.500000000000000
f: 1970 tv: 1 nM: 1
430.852939999999990 205.784320000000010
f: 1971 tv: 0 nM: 1
256.660709999999990 203.500000000000000
f: 1971 tv: 1 nM: 1
432.673070000000000 206.365389999999990
f: 1972 tv: 0 nM: 1
257.583340000000020 203.583329999999990
f: 1972 tv: 1 nM: 1
434.461549999999990 206.326920000000000
f: 1973 tv: 0 nM: 1
258.975799999999990 203.733870000000000
f: 1973 tv: 1 nM: 1
436.049989999999980 206.490010000000010
f: 1974 tv: 0 nM: 1
260.447360000000000 203.649120000000010
f: 1974 tv: 1 nM: 1
437.750000000000000 206.453710000000000
f: 1975 tv: 0 nM: 1
261.543850000000020 203.903500000000010
f: 1975 tv: 1 nM: 1
439.589999999999970 206.449999999999990
f: 1976 tv: 0 nM: 1
262.911290000000010 204.056459999999990
f: 1976 tv: 1 nM: 1
441.416659999999980 206.583329999999990
f: 1977 tv: 0 nM: 1
264.500000000000000 204.000000000000000
f: 1977 tv: 1 nM: 1
443.416659999999980 206.583329999999990
f: 1978 tv: 0 nM: 1
266.381350000000000 204.152539999999990
f: 1978 tv: 1 nM: 1
445.230009999999990 206.590000000000000
f: 1979 tv: 0 nM: 1
268.000000000000000 204.171879999999990
f: 1979 tv: 1 nM: 1
447.000000000000000 206.699999999999990
f: 1980 tv: 0 nM: 1
269.652530000000010 204.338990000000000
f: 1980 tv: 1 nM: 1
449.000000000000000 206.500000000000000
f: 1981 tv: 0 nM: 1
271.688539999999990 204.237699999999990
f: 1981 tv: 1 nM: 1
451.000000000000000 206.699999999999990
f: 1982 tv: 0 nM: 1
273.577580000000010 204.422410000000010
f: 1982 tv: 1 nM: 1
452.833340000000020 206.687500000000000
f: 1983 tv: 0 nM: 1
275.500000000000000 204.339280000000000
f: 1983 tv: 1 nM: 1
454.634610000000010 206.673080000000000
f: 1984 tv: 0 nM: 1
277.500000000000000 204.186450000000010
f: 1984 tv: 1 nM: 1
456.416659999999980 206.583329999999990
f: 1985 tv: 0 nM: 1
279.500000000000000 204.186450000000010
f: 1985 tv: 1 nM: 1
457.918610000000000 206.604649999999990
f: 1986 tv: 0 nM: 1
281.573759999999990 204.270490000000000
f: 1986 tv: 1 nM: 1
459.673070000000000 206.538469999999990
f: 1987 tv: 0 nM: 1
283.838230000000010 204.161759999999990
f: 1987 tv: 1 nM: 1
461.500000000000000 206.500000000000000
f: 1988 tv: 0 nM: 1
285.828129999999990 204.000000000000000
f: 1988 tv: 1 nM: 1
462.818179999999980 206.090910000000010
f: 1989 tv: 0 nM: 1
288.083340000000020 203.816669999999990
f: 1989 tv: 1 nM: 1
464.312500000000000 206.166670000000010
f: 1990 tv: 0 nM: 1
290.083340000000020 203.780300000000010
f: 1990 tv: 1 nM: 1
465.538450000000010 205.673080000000000
f: 1991 tv: 0 nM: 1
292.339290000000010 203.500000000000000
f: 1991 tv: 1 nM: 1
466.793490000000020 205.793470000000010
f: 1992 tv: 0 nM: 1
294.339290000000010 203.500000000000000
f: 1992 tv: 1 nM: 1
468.022740000000000 205.613630000000000
f: 1993 tv: 0 nM: 1
296.339290000000010 203.500000000000000
f: 1993 tv: 1 nM: 1
469.354159999999980 205.645829999999990
f: 1994 tv: 0 nM: 1
298.426240000000010 203.270490000000000
f: 1994 tv: 1 nM: 1
470.230009999999990 205.590000000000000
f: 1995 tv: 0 nM: 1
300.459020000000010 203.090160000000000
f: 1995 tv: 1 nM: 1
471.000000000000000 205.500000000000000
f: 1996 tv: 0 nM: 1
302.411290000000010 203.072589999999990
f: 1996 tv: 1 nM: 1
471.706509999999980 204.945650000000000
f: 1997 tv: 0 nM: 1
304.289460000000020 202.491230000000000
f: 1997 tv: 1 nM: 1
472.595730000000000 205.074459999999990
f: 1998 tv: 0 nM: 1
306.000000000000000 202.500000000000000
f: 1998 tv: 1 nM: 1
472.730009999999990 204.729999999999990
f: 1999 tv: 0 nM: 1
307.660709999999990 202.500000000000000
f: 1999 tv: 1 nM: 1
473.402159999999980 204.750000000000000
f: 2000 tv: 0 nM: 1
309.500000000000000 202.186450000000010
f: 2000 tv: 1 nM: 1
473.769990000000010 204.590000000000000
f: 2001 tv: 0 nM: 1
311.140629999999990 202.031250000000000
f: 2001 tv: 1 nM: 1
474.200010000000020 204.445449999999990
f: 2002 tv: 0 nM: 1
312.508760000000000 201.710530000000010
f: 2002 tv: 1 nM: 1
474.206509999999980 203.793470000000010
f: 2003 tv: 0 nM: 1
314.281250000000000 201.718750000000000
f: 2003 tv: 1 nM: 1
474.186039999999990 204.034879999999990
f: 2004 tv: 0 nM: 1
315.500000000000000 201.339280000000000
f: 2004 tv: 1 nM: 1
474.458340000000020 203.541670000000010
f: 2005 tv: 0 nM: 1
316.991940000000000 201.314510000000010
f: 2005 tv: 1 nM: 1
474.000000000000000 203.699999999999990
f: 2006 tv: 0 nM: 1
318.233859999999990 201.169360000000010
f: 2006 tv: 1 nM: 1
473.500000000000000 203.155550000000010
f: 2007 tv: 0 nM: 1
319.416659999999980 200.583329999999990
f: 2007 tv: 1 nM: 1
473.000000000000000 203.060970000000000
f: 2008 tv: 0 nM: 1
320.422419999999990 200.422410000000010
f: 2008 tv: 1 nM: 1
472.719510000000010 202.951220000000010
f: 2009 tv: 0 nM: 1
321.416659999999980 200.416670000000010
f: 2009 tv: 1 nM: 1
472.395359999999980 202.918610000000000
f: 2010 tv: 0 nM: 1
322.333340000000020 200.061399999999990
f: 2010 tv: 1 nM: 1
471.750000000000000 202.597820000000010
f: 2011 tv: 0 nM: 1
323.269990000000010 199.729999999999990
f: 2011 tv: 1 nM: 1
471.000000000000000 202.500000000000000
f: 2012 tv: 0 nM: 1
323.750000000000000 199.546290000000000
f: 2012 tv: 1 nM: 1
470.089749999999980 202.153840000000000
f: 2013 tv: 0 nM: 1
324.416659999999980 199.583329999999990
f: 2013 tv: 1 nM: 1
469.395359999999980 201.918610000000000
f: 2014 tv: 0 nM: 1
325.166659999999980 199.250000000000000
f: 2014 tv: 1 nM: 1
468.615389999999990 202.038469999999990
f: 2015 tv: 0 nM: 1
325.500000000000000 199.343750000000000
f: 2015 tv: 1 nM: 1
467.726200000000010 201.892850000000010
f: 2016 tv: 0 nM: 1
325.578950000000020 199.254380000000000
f: 2016 tv: 1 nM: 1
466.769990000000010 201.410000000000000
f: 2017 tv: 0 nM: 1
325.974150000000010 198.905170000000000
f: 2017 tv: 1 nM: 1
465.899990000000000 201.375000000000000
f: 2018 tv: 0 nM: 1
325.730009999999990 198.729999999999990
f: 2018 tv: 1 nM: 1
464.821440000000000 201.273799999999990
f: 2019 tv: 0 nM: 1
326.036380000000010 198.627270000000010
f: 2019 tv: 1 nM: 1
463.194459999999990 201.000000000000000
f: 2020 tv: 0 nM: 1
325.416659999999980 198.583329999999990
f: 2020 tv: 1 nM: 1
462.256739999999980 201.000000000000000
f: 2021 tv: 0 nM: 1
325.500000000000000 198.500000000000000
f: 2021 tv: 1 nM: 1
461.000000000000000 201.000000000000000
f: 2022 tv: 0 nM: 1
324.750000000000000 198.453710000000000
f: 2022 tv: 1 nM: 1
459.805540000000010 201.000000000000000
f: 2023 tv: 0 nM: 1
324.326930000000000 198.538469999999990
f: 2023 tv: 1 nM: 1
458.081079999999990 200.500000000000000
f: 2024 tv: 0 nM: 1
323.583340000000020 198.416670000000010
f: 2024 tv: 1 nM: 1
457.000000000000000 200.500000000000000
f: 2025 tv: 0 nM: 1
322.673070000000000 198.365389999999990
f: 2025 tv: 1 nM: 1
455.194459999999990 200.000000000000000
f: 2026 tv: 0 nM: 1
321.945650000000000 198.293470000000010
f: 2026 tv: 1 nM: 1
453.897060000000010 200.102939999999990
f: 2027 tv: 0 nM: 1
321.034089999999990 197.875000000000000
f: 2027 tv: 1 nM: 1
452.092100000000020 199.907900000000010
f: 2028 tv: 0 nM: 1
319.836729999999990 198.030610000000000
f: 2028 tv: 1 nM: 1
450.500000000000000 200.000000000000000
f: 2029 tv: 0 nM: 1
318.500000000000000 197.500000000000000
f: 2029 tv: 1 nM: 1
448.805540000000010 200.000000000000000
f: 2030 tv: 0 nM: 1
317.500000000000000 197.500000000000000
f: 2030 tv: 1 nM: 1
447.092100000000020 199.907900000000010
f: 2031 tv: 0 nM: 1
316.500000000000000 197.500000000000000
f: 2031 tv: 1 nM: 1
445.081079999999990 199.500000000000000
f: 2032 tv: 0 nM: 1
315.312500000000000 197.500000000000000
f: 2032 tv: 1 nM: 1
443.135130000000000 199.256760000000010
f: 2033 tv: 0 nM: 1
314.000000000000000 197.300000000000010
f: 2033 tv: 1 nM: 1
441.218750000000000 199.843750000000000
f: 2034 tv: 0 nM: 1
312.500000000000000 197.312500000000000
f: 2034 tv: 1 nM: 1
439.743260000000020 199.000000000000000
f: 2035 tv: 0 nM: 1
311.293490000000020 197.054350000000000
f: 2035 tv: 1 nM: 1
437.897060000000010 199.102939999999990
f: 2036 tv: 0 nM: 1
310.000000000000000 197.000000000000000
f: 2036 tv: 1 nM: 1
435.805540000000010 199.000000000000000
f: 2037 tv: 0 nM: 1
308.700010000000020 197.000000000000000
f: 2037 tv: 1 nM: 1
433.805540000000010 199.000000000000000
f: 2038 tv: 0 nM: 1
307.402159999999980 196.750000000000000
f: 2038 tv: 1 nM: 1
431.805540000000010 199.000000000000000
f: 2039 tv: 0 nM: 1
306.081390000000000 196.604649999999990
f: 2039 tv: 1 nM: 1
430.000000000000000 198.805560000000010
f: 2040 tv: 0 nM: 1
305.000000000000000 196.500000000000000
f: 2040 tv: 1 nM: 1
427.961549999999990 198.384610000000010
f: 2041 tv: 0 nM: 1
304.000000000000000 196.000000000000000
f: 2041 tv: 1 nM: 1
426.000000000000000 198.194439999999990
f: 2042 tv: 0 nM: 1
302.907899999999980 195.907900000000010
f: 2042 tv: 1 nM: 1
424.000000000000000 198.194439999999990
f: 2043 tv: 0 nM: 1
301.907899999999980 195.907900000000010
f: 2043 tv: 1 nM: 1
422.102939999999990 197.897060000000010
f: 2044 tv: 0 nM: 1
300.818179999999980 195.500000000000000
f: 2044 tv: 1 nM: 1
420.218750000000000 197.843750000000000
f: 2045 tv: 0 nM: 1
299.604649999999990 195.081390000000000
f: 2045 tv: 1 nM: 1
418.283320000000000 197.283340000000010
f: 2046 tv: 0 nM: 1
298.805540000000010 195.000000000000000
f: 2046 tv: 1 nM: 1
416.861110000000000 196.805560000000010
f: 2047 tv: 0 nM: 1
298.000000000000000 194.743239999999990
f: 2047 tv: 1 nM: 1
414.955870000000000 196.691180000000000
f: 2048 tv: 0 nM: 1
297.000000000000000 194.194439999999990
f: 2048 tv: 1 nM: 1
413.092100000000020 196.092099999999990
f: 2049 tv: 0 nM: 1
296.384610000000010 193.961530000000010
f: 2049 tv: 1 nM: 1
411.437500000000000 196.000000000000000
f: 2050 tv: 0 nM: 1
296.000000000000000 193.805560000000010
f: 2050 tv: 1 nM: 1
410.000000000000000 195.805560000000010
f: 2051 tv: 0 nM: 1
295.384610000000010 192.961530000000010
f: 2051 tv: 1 nM: 1
408.102939999999990 194.897060000000010
f: 2052 tv: 0 nM: 1
294.846160000000000 192.910259999999990
f: 2052 tv: 1 nM: 1
406.750000000000000 194.897060000000010
f: 2053 tv: 0 nM: 1
294.500000000000000 192.081089999999990
f: 2053 tv: 1 nM: 1
405.156250000000000 194.375000000000000
f: 2054 tv: 0 nM: 1
294.092100000000020 191.907900000000010
f: 2054 tv: 1 nM: 1
404.000000000000000 194.000000000000000
f: 2055 tv: 0 nM: 1
294.000000000000000 191.805560000000010
f: 2055 tv: 1 nM: 1
402.805540000000010 193.000000000000000
f: 2056 tv: 0 nM: 1
293.907899999999980 190.907900000000010
f: 2056 tv: 1 nM: 1
401.716680000000000 192.716659999999990
f: 2057 tv: 0 nM: 1
293.955870000000000 190.691180000000000
f: 2057 tv: 1 nM: 1
400.645170000000010 192.725799999999990
f: 2058 tv: 0 nM: 1
293.907899999999980 190.092099999999990
f: 2058 tv: 1 nM: 1
399.218750000000000 192.156250000000000
f: 2059 tv: 0 nM: 1
294.000000000000000 189.805560000000010
f: 2059 tv: 1 nM: 1
398.283320000000000 191.716659999999990
f: 2060 tv: 0 nM: 1
294.437500000000000 189.000000000000000
f: 2060 tv: 1 nM: 1
397.283320000000000 191.283340000000010
f: 2061 tv: 0 nM: 1
294.897060000000010 188.897060000000010
f: 2061 tv: 1 nM: 1
396.897060000000010 190.897060000000010
f: 2062 tv: 0 nM: 1
295.116670000000000 188.350010000000000
f: 2062 tv: 1 nM: 1
396.102939999999990 190.102939999999990
f: 2063 tv: 0 nM: 1
295.897060000000010 188.102939999999990
f: 2063 tv: 1 nM: 1
395.743260000000020 190.000000000000000
f: 2064 tv: 0 nM: 1
296.500000000000000 187.740739999999990
f: 2064 tv: 1 nM: 1
394.955870000000000 189.308820000000000
f: 2065 tv: 0 nM: 1
297.120700000000000 187.413790000000010
f: 2065 tv: 1 nM: 1
394.897060000000010 189.102939999999990
f: 2066 tv: 0 nM: 1
298.000000000000000 186.805560000000010
f: 2066 tv: 1 nM: 1
394.805540000000010 189.000000000000000
f: 2067 tv: 0 nM: 1
299.000000000000000 186.500000000000000
f: 2067 tv: 1 nM: 1
394.672419999999990 188.551729999999990
f: 2068 tv: 0 nM: 1
300.120700000000000 186.413790000000010
f: 2068 tv: 1 nM: 1
394.716680000000000 188.283340000000010
f: 2069 tv: 0 nM: 1
301.116670000000000 185.949999999999990
f: 2069 tv: 1 nM: 1
395.000000000000000 188.000000000000000
f: 2070 tv: 0 nM: 1
302.740749999999990 185.500000000000000
f: 2070 tv: 1 nM: 1
395.000000000000000 187.562500000000000
f: 2071 tv: 0 nM: 1
303.879300000000000 185.413790000000010
f: 2071 tv: 1 nM: 1
395.740749999999990 187.500000000000000
f: 2072 tv: 0 nM: 1
305.120700000000000 185.413790000000010
f: 2072 tv: 1 nM: 1
395.907899999999980 187.092099999999990
f: 2073 tv: 0 nM: 1
306.716680000000000 184.716659999999990
f: 2073 tv: 1 nM: 1
396.519990000000010 186.580000000000010
f: 2074 tv: 0 nM: 1
308.120700000000000 184.586209999999990
f: 2074 tv: 1 nM: 1
397.500000000000000 186.740739999999990
f: 2075 tv: 0 nM: 1
310.000000000000000 184.562500000000000
f: 2075 tv: 1 nM: 1
398.259250000000010 186.500000000000000
f: 2076 tv: 0 nM: 1
311.120700000000000 184.413790000000010
f: 2076 tv: 1 nM: 1
399.420009999999990 186.479999999999990
f: 2077 tv: 0 nM: 1
313.102939999999990 184.102939999999990
f: 2077 tv: 1 nM: 1
400.183319999999980 186.183330000000010
f: 2078 tv: 0 nM: 1
314.691160000000020 183.955890000000010
f: 2078 tv: 1 nM: 1
401.183319999999980 186.283340000000010
f: 2079 tv: 0 nM: 1
316.586209999999990 183.879300000000000
f: 2079 tv: 1 nM: 1
402.586209999999990 185.879300000000000
f: 2080 tv: 0 nM: 1
318.500000000000000 183.500000000000000
f: 2080 tv: 1 nM: 1
403.883330000000000 185.949999999999990
f: 2081 tv: 0 nM: 1
320.120700000000000 183.413790000000010
f: 2081 tv: 1 nM: 1
405.000000000000000 185.314820000000000
f: 2082 tv: 0 nM: 1
322.000000000000000 183.250000000000000
f: 2082 tv: 1 nM: 1
406.000000000000000 185.314820000000000
f: 2083 tv: 0 nM: 1
323.897060000000010 183.102939999999990
f: 2083 tv: 1 nM: 1
407.740749999999990 185.500000000000000
f: 2084 tv: 0 nM: 1
325.897060000000010 182.897060000000010
f: 2084 tv: 1 nM: 1
409.259250000000010 185.500000000000000
f: 2085 tv: 0 nM: 1
327.897060000000010 182.897060000000010
f: 2085 tv: 1 nM: 1
410.413790000000010 185.120700000000000
f: 2086 tv: 0 nM: 1
329.740749999999990 182.500000000000000
f: 2086 tv: 1 nM: 1
412.259250000000010 185.500000000000000
f: 2087 tv: 0 nM: 1
331.740749999999990 182.500000000000000
f: 2087 tv: 1 nM: 1
413.740749999999990 185.500000000000000
f: 2088 tv: 0 nM: 1
333.740749999999990 182.500000000000000
f: 2088 tv: 1 nM: 1
415.480009999999990 185.419999999999990
f: 2089 tv: 0 nM: 1
335.879300000000000 182.413790000000010
f: 2089 tv: 1 nM: 1
416.950010000000020 185.116670000000000
f: 2090 tv: 0 nM: 1
337.879300000000000 182.413790000000010
f: 2090 tv: 1 nM: 1
418.859980000000010 185.399990000000000
f: 2091 tv: 0 nM: 1
339.937500000000000 182.218750000000000
f: 2091 tv: 1 nM: 1
420.314820000000000 185.000000000000000
f: 2092 tv: 0 nM: 1
342.000000000000000 182.000000000000000
f: 2092 tv: 1 nM: 1
422.314820000000000 185.000000000000000
f: 2093 tv: 0 nM: 1
344.102939999999990 181.897060000000010
f: 2093 tv: 1 nM: 1
424.134610000000010 185.326920000000000
f: 2094 tv: 0 nM: 1
346.102939999999990 181.897060000000010
f: 2094 tv: 1 nM: 1
425.600010000000000 185.139999999999990
f: 2095 tv: 0 nM: 1
348.000000000000000 181.750000000000000
f: 2095 tv: 1 nM: 1
427.500000000000000 184.740739999999990
f: 2096 tv: 0 nM: 1
349.781250000000000 181.843750000000000
f: 2096 tv: 1 nM: 1
429.500000000000000 184.500000000000000
f: 2097 tv: 0 nM: 1
351.218750000000000 181.843750000000000
f: 2097 tv: 1 nM: 1
430.859980000000010 184.399990000000000
f: 2098 tv: 0 nM: 1
353.120700000000000 181.413790000000010
f: 2098 tv: 1 nM: 1
432.600010000000000 184.860000000000010
f: 2099 tv: 0 nM: 1
354.897060000000010 181.102939999999990
f: 2099 tv: 1 nM: 1
434.480009999999990 184.580000000000010
f: 2100 tv: 0 nM: 1
356.500000000000000 181.241379999999990
f: 2100 tv: 1 nM: 1
435.600010000000000 184.860000000000010
f: 2101 tv: 0 nM: 1
358.102939999999990 180.897060000000010
f: 2101 tv: 1 nM: 1
437.500000000000000 184.500000000000000
f: 2102 tv: 0 nM: 1
359.194459999999990 181.000000000000000
f: 2102 tv: 1 nM: 1
438.859980000000010 184.600010000000000
f: 2103 tv: 0 nM: 1
360.897060000000010 180.897060000000010
f: 2103 tv: 1 nM: 1
440.500000000000000 184.500000000000000
f: 2104 tv: 0 nM: 1
362.038450000000010 180.615389999999990
f: 2104 tv: 1 nM: 1
441.579990000000010 184.479999999999990
f: 2105 tv: 0 nM: 1
363.092100000000020 180.092099999999990
f: 2105 tv: 1 nM: 1
443.259250000000010 184.500000000000000
f: 2106 tv: 0 nM: 1
364.194459999999990 180.000000000000000
f: 2106 tv: 1 nM: 1
444.500000000000000 184.500000000000000
f: 2107 tv: 0 nM: 1
365.102939999999990 179.897060000000010
f: 2107 tv: 1 nM: 1
445.500000000000000 184.259260000000010
f: 2108 tv: 0 nM: 1
365.897060000000010 179.897060000000010
f: 2108 tv: 1 nM: 1
446.579990000000010 183.520000000000010
f: 2109 tv: 0 nM: 1
366.500000000000000 180.000000000000000
f: 2109 tv: 1 nM: 1
447.750000000000000 183.571429999999990
f: 2110 tv: 0 nM: 1
367.138890000000000 179.805560000000010
f: 2110 tv: 1 nM: 1
448.740749999999990 183.500000000000000
f: 2111 tv: 0 nM: 1
367.328950000000020 179.802629999999990
f: 2111 tv: 1 nM: 1
449.500000000000000 183.500000000000000
f: 2112 tv: 0 nM: 1
367.833340000000020 179.805560000000010
f: 2112 tv: 1 nM: 1
450.420009999999990 183.520000000000010
f: 2113 tv: 0 nM: 1
367.918610000000000 179.604649999999990
f: 2113 tv: 1 nM: 1
451.259250000000010 183.500000000000000
f: 2114 tv: 0 nM: 1
367.951230000000010 179.719510000000010
f: 2114 tv: 1 nM: 1
452.000000000000000 184.000000000000000
f: 2115 tv: 0 nM: 1
368.000000000000000 179.194439999999990
f: 2115 tv: 1 nM: 1
452.500000000000000 184.000000000000000
f: 2116 tv: 0 nM: 1
368.038450000000010 179.615389999999990
f: 2116 tv: 1 nM: 1
453.250000000000000 184.102939999999990
f: 2117 tv: 0 nM: 1
367.384610000000010 179.961530000000010
f: 2117 tv: 1 nM: 1
453.672419999999990 184.413790000000010
f: 2118 tv: 0 nM: 1
366.828579999999990 180.100010000000000
f: 2118 tv: 1 nM: 1
454.000000000000000 184.685180000000000
f: 2119 tv: 0 nM: 1
366.659089999999990 180.454540000000010
f: 2119 tv: 1 nM: 1
454.500000000000000 184.740739999999990
f: 2120 tv: 0 nM: 1
366.038450000000010 180.615389999999990
f: 2120 tv: 1 nM: 1
454.781250000000000 185.156250000000000
f: 2121 tv: 0 nM: 1
365.256739999999980 181.000000000000000
f: 2121 tv: 1 nM: 1
454.937500000000000 185.218750000000000
f: 2122 tv: 0 nM: 1
364.280489999999990 181.121950000000000
f: 2122 tv: 1 nM: 1
455.259250000000010 185.500000000000000
f: 2123 tv: 0 nM: 1
363.153840000000000 181.910259999999990
f: 2123 tv: 1 nM: 1
455.000000000000000 185.805560000000010
f: 2124 tv: 0 nM: 1
362.194459999999990 182.000000000000000
f: 2124 tv: 1 nM: 1
454.937500000000000 186.218750000000000
f: 2125 tv: 0 nM: 1
361.000000000000000 182.805560000000010
f: 2125 tv: 1 nM: 1
455.428560000000000 186.750000000000000
f: 2126 tv: 0 nM: 1
359.907899999999980 183.092099999999990
f: 2126 tv: 1 nM: 1
455.044130000000000 187.308820000000000
f: 2127 tv: 0 nM: 1
358.092100000000020 183.907900000000010
f: 2127 tv: 1 nM: 1
455.102939999999990 187.897060000000010
f: 2128 tv: 0 nM: 1
357.000000000000000 184.500000000000000
f: 2128 tv: 1 nM: 1
455.102939999999990 188.102939999999990
f: 2129 tv: 0 nM: 1
355.092100000000020 184.907900000000010
f: 2129 tv: 1 nM: 1
455.000000000000000 188.562500000000000
f: 2130 tv: 0 nM: 1
353.910250000000020 185.846160000000000
f: 2130 tv: 1 nM: 1
454.308839999999980 188.955890000000010
f: 2131 tv: 0 nM: 1
352.000000000000000 186.000000000000000
f: 2131 tv: 1 nM: 1
453.740749999999990 189.500000000000000
f: 2132 tv: 0 nM: 1
350.092100000000020 186.907900000000010
f: 2132 tv: 1 nM: 1
453.716680000000000 189.716659999999990
f: 2133 tv: 0 nM: 1
348.121950000000030 187.280489999999990
f: 2133 tv: 1 nM: 1
452.955870000000000 190.691180000000000
f: 2134 tv: 0 nM: 1
346.194459999999990 188.000000000000000
f: 2134 tv: 1 nM: 1
452.691160000000020 191.044109999999990
f: 2135 tv: 0 nM: 1
344.081390000000000 188.604649999999990
f: 2135 tv: 1 nM: 1
452.149990000000000 191.350010000000000
f: 2136 tv: 0 nM: 1
342.194459999999990 189.000000000000000
f: 2136 tv: 1 nM: 1
451.712130000000000 191.939390000000000
f: 2137 tv: 0 nM: 1
340.454560000000010 189.659089999999990
f: 2137 tv: 1 nM: 1
451.151520000000000 192.560610000000000
f: 2138 tv: 0 nM: 1
338.402159999999980 190.250000000000000
f: 2138 tv: 1 nM: 1
450.843750000000000 192.625000000000000
f: 2139 tv: 0 nM: 1
336.121950000000030 190.719510000000010
f: 2139 tv: 1 nM: 1
450.092100000000020 192.907900000000010
f: 2140 tv: 0 nM: 1
334.092100000000020 191.092099999999990
f: 2140 tv: 1 nM: 1
449.384610000000010 193.961530000000010
f: 2141 tv: 0 nM: 1
332.402159999999980 191.358700000000000
f: 2141 tv: 1 nM: 1
449.000000000000000 194.000000000000000
f: 2142 tv: 0 nM: 1
330.395359999999980 191.918610000000000
f: 2142 tv: 1 nM: 1
448.932430000000010 194.783780000000010
f: 2143 tv: 0 nM: 1
328.604649999999990 192.081390000000000
f: 2143 tv: 1 nM: 1
448.384610000000010 194.961530000000010
f: 2144 tv: 0 nM: 1
326.918610000000000 192.604649999999990
f: 2144 tv: 1 nM: 1
448.102939999999990 195.102939999999990
f: 2145 tv: 0 nM: 1
325.153840000000000 192.910259999999990
f: 2145 tv: 1 nM: 1
447.910250000000020 195.153840000000000
f: 2146 tv: 0 nM: 1
323.687500000000000 193.166670000000010
f: 2146 tv: 1 nM: 1
447.217960000000010 195.205119999999990
f: 2147 tv: 0 nM: 1
322.312500000000000 193.500000000000000
f: 2147 tv: 1 nM: 1
447.153840000000000 195.910259999999990
f: 2148 tv: 0 nM: 1
321.034879999999990 193.813950000000010
f: 2148 tv: 1 nM: 1
447.743260000000020 196.135130000000000
f: 2149 tv: 0 nM: 1
319.945650000000000 193.706529999999990
f: 2149 tv: 1 nM: 1
447.772740000000000 196.295459999999990
f: 2150 tv: 0 nM: 1
318.965120000000010 194.186049999999990
f: 2150 tv: 1 nM: 1
447.918610000000000 196.395360000000010
f: 2151 tv: 0 nM: 1
317.844449999999990 194.500000000000000
f: 2151 tv: 1 nM: 1
448.092100000000020 197.092099999999990
f: 2152 tv: 0 nM: 1
317.230009999999990 194.590000000000000
f: 2152 tv: 1 nM: 1
448.813969999999980 197.034879999999990
f: 2153 tv: 0 nM: 1
316.687500000000000 194.833329999999990
f: 2153 tv: 1 nM: 1
449.227260000000000 197.295459999999990
f: 2154 tv: 0 nM: 1
316.299989999999980 195.000000000000000
f: 2154 tv: 1 nM: 1
450.000000000000000 198.000000000000000
f: 2155 tv: 0 nM: 1
316.000000000000000 195.300000000000010
f: 2155 tv: 1 nM: 1
451.000000000000000 198.000000000000000
f: 2156 tv: 0 nM: 1
316.000000000000000 195.500000000000000
f: 2156 tv: 1 nM: 1
451.907899999999980 197.907900000000010
f: 2157 tv: 0 nM: 1
315.730009999999990 195.729999999999990
f: 2157 tv: 1 nM: 1
452.743260000000020 198.000000000000000
f: 2158 tv: 0 nM: 1
316.269990000000010 195.729999999999990
f: 2158 tv: 1 nM: 1
453.918610000000000 198.395360000000010
f: 2159 tv: 0 nM: 1
316.500000000000000 196.000000000000000
f: 2159 tv: 1 nM: 1
455.000000000000000 198.699999999999990
f: 2160 tv: 0 nM: 1
316.784299999999970 196.264710000000010
f: 2160 tv: 1 nM: 1
456.500000000000000 198.818180000000010
f: 2161 tv: 0 nM: 1
317.634610000000010 196.326920000000000
f: 2161 tv: 1 nM: 1
458.000000000000000 199.000000000000000
f: 2162 tv: 0 nM: 1
318.583340000000020 196.416670000000010
f: 2162 tv: 1 nM: 1
459.280489999999990 199.048779999999990
f: 2163 tv: 0 nM: 1
319.583340000000020 196.416670000000010
f: 2163 tv: 1 nM: 1
461.000000000000000 199.000000000000000
f: 2164 tv: 0 nM: 1
320.583340000000020 196.416670000000010
f: 2164 tv: 1 nM: 1
462.500000000000000 199.000000000000000
f: 2165 tv: 0 nM: 1
321.730009999999990 196.270000000000010
f: 2165 tv: 1 nM: 1
464.000000000000000 199.000000000000000
f: 2166 tv: 0 nM: 1
323.326540000000020 195.887759999999990
f: 2166 tv: 1 nM: 1
466.000000000000000 199.000000000000000
f: 2167 tv: 0 nM: 1
324.583340000000020 195.583329999999990
f: 2167 tv: 1 nM: 1
467.549989999999980 198.449999999999990
f: 2168 tv: 0 nM: 1
326.416659999999980 195.583329999999990
f: 2168 tv: 1 nM: 1
469.121950000000030 198.280489999999990
f: 2169 tv: 0 nM: 1
328.326930000000000 195.365389999999990
f: 2169 tv: 1 nM: 1
471.000000000000000 198.300000000000010
f: 2170 tv: 0 nM: 1
329.735290000000020 195.215679999999990
f: 2170 tv: 1 nM: 1
472.907899999999980 198.092099999999990
f: 2171 tv: 0 nM: 1
332.096499999999990 194.543849999999990
f: 2171 tv: 1 nM: 1
474.805540000000010 198.000000000000000
f: 2172 tv: 0 nM: 1
334.000000000000000 194.300000000000010
f: 2172 tv: 1 nM: 1
476.500000000000000 197.500000000000000
f: 2173 tv: 0 nM: 1
336.269990000000010 193.729999999999990
f: 2173 tv: 1 nM: 1
478.092100000000020 197.092099999999990
f: 2174 tv: 0 nM: 1
338.409089999999990 193.363630000000000
f: 2174 tv: 1 nM: 1
480.000000000000000 197.000000000000000
f: 2175 tv: 0 nM: 1
340.540979999999990 192.909840000000000
f: 2175 tv: 1 nM: 1
481.878049999999970 196.719510000000010
f: 2176 tv: 0 nM: 1
342.750000000000000 192.453710000000000
f: 2176 tv: 1 nM: 1
483.607149999999990 196.226200000000010
f: 2177 tv: 0 nM: 1
345.269990000000010 191.729999999999990
f: 2177 tv: 1 nM: 1
485.121950000000030 195.719510000000010
f: 2178 tv: 0 nM: 1
347.660709999999990 191.500000000000000
f: 2178 tv: 1 nM: 1
487.038450000000010 195.384610000000010
f: 2179 tv: 0 nM: 1
350.283020000000020 190.896220000000000
f: 2179 tv: 1 nM: 1
488.500000000000000 195.000000000000000
f: 2180 tv: 0 nM: 1
352.416659999999980 190.416670000000010
f: 2180 tv: 1 nM: 1
489.910250000000020 194.846160000000000
f: 2181 tv: 0 nM: 1
354.754549999999990 190.000000000000000
f: 2181 tv: 1 nM: 1
491.500000000000000 194.725010000000000
f: 2182 tv: 0 nM: 1
357.416659999999980 189.583329999999990
f: 2182 tv: 1 nM: 1
492.910250000000020 194.153840000000000
f: 2183 tv: 0 nM: 1
359.660709999999990 189.500000000000000
f: 2183 tv: 1 nM: 1
494.000000000000000 194.000000000000000
f: 2184 tv: 0 nM: 1
362.365389999999990 189.326920000000000
f: 2184 tv: 1 nM: 1
495.194459999999990 194.000000000000000
f: 2185 tv: 0 nM: 1
364.540979999999990 189.090160000000000
f: 2185 tv: 1 nM: 1
496.115389999999990 193.846160000000000
f: 2186 tv: 0 nM: 1
366.590910000000010 188.636370000000000
f: 2186 tv: 1 nM: 1
497.178560000000000 193.702380000000010
f: 2187 tv: 0 nM: 1
369.200010000000020 188.554550000000010
f: 2187 tv: 1 nM: 1
498.089749999999980 193.153840000000000
f: 2188 tv: 0 nM: 1
371.409089999999990 188.636370000000000
f: 2188 tv: 1 nM: 1
499.000000000000000 193.060970000000000
f: 2189 tv: 0 nM: 1
373.500000000000000 188.500000000000000
f: 2189 tv: 1 nM: 1
499.674989999999980 193.324999999999990
f: 2190 tv: 0 nM: 1
375.500000000000000 188.500000000000000
f: 2190 tv: 1 nM: 1
500.038450000000010 193.384610000000010
f: 2191 tv: 0 nM: 1
377.339290000000010 188.500000000000000
f: 2191 tv: 1 nM: 1
500.295439999999990 193.295459999999990
f: 2192 tv: 0 nM: 1
379.339290000000010 188.500000000000000
f: 2192 tv: 1 nM: 1
500.564090000000020 193.089740000000010
f: 2193 tv: 0 nM: 1
380.750000000000000 188.546290000000000
f: 2193 tv: 1 nM: 1
500.961549999999990 193.384610000000010
f: 2194 tv: 0 nM: 1
382.500000000000000 188.660720000000000
f: 2194 tv: 1 nM: 1
501.000000000000000 193.743239999999990
f: 2195 tv: 0 nM: 1
384.000000000000000 189.000000000000000
f: 2195 tv: 1 nM: 1
500.805540000000010 194.000000000000000
f: 2196 tv: 0 nM: 1
385.339290000000010 189.500000000000000
f: 2196 tv: 1 nM: 1
500.562500000000000 194.000000000000000
f: 2197 tv: 0 nM: 1
386.500000000000000 189.500000000000000
f: 2197 tv: 1 nM: 1
500.194459999999990 194.000000000000000
f: 2198 tv: 0 nM: 1
387.500000000000000 189.813549999999990
f: 2198 tv: 1 nM: 1
499.897060000000010 194.250000000000000
f: 2199 tv: 0 nM: 1
388.269990000000010 190.270000000000010
f: 2199 tv: 1 nM: 1
499.000000000000000 194.805560000000010
f: 2200 tv: 0 nM: 1
389.000000000000000 190.500000000000000
f: 2200 tv: 1 nM: 1
498.571440000000000 194.814290000000000
f: 2201 tv: 0 nM: 1
389.508760000000000 190.710530000000010
f: 2201 tv: 1 nM: 1
497.691160000000020 195.044109999999990
f: 2202 tv: 0 nM: 1
389.769990000000010 191.410000000000000
f: 2202 tv: 1 nM: 1
496.897060000000010 194.897060000000010
f: 2203 tv: 0 nM: 1
390.250000000000000 191.453710000000000
f: 2203 tv: 1 nM: 1
495.883330000000000 195.350010000000000
f: 2204 tv: 0 nM: 1
390.283020000000020 191.896220000000000
f: 2204 tv: 1 nM: 1
494.750000000000000 195.428570000000010
f: 2205 tv: 0 nM: 1
390.416659999999980 192.416670000000010
f: 2205 tv: 1 nM: 1
493.691160000000020 196.044109999999990
f: 2206 tv: 0 nM: 1
390.166659999999980 192.750000000000000
f: 2206 tv: 1 nM: 1
492.781250000000000 196.156250000000000
f: 2207 tv: 0 nM: 1
389.754549999999990 193.000000000000000
f: 2207 tv: 1 nM: 1
491.500000000000000 196.500000000000000
f: 2208 tv: 0 nM: 1
389.410000000000030 193.550000000000010
f: 2208 tv: 1 nM: 1
490.102939999999990 196.897060000000010
f: 2209 tv: 0 nM: 1
388.730009999999990 193.729999999999990
f: 2209 tv: 1 nM: 1
489.000000000000000 197.000000000000000
f: 2210 tv: 0 nM: 1
388.386349999999990 194.136370000000000
f: 2210 tv: 1 nM: 1
487.516660000000000 197.116670000000000
f: 2211 tv: 0 nM: 1
387.634610000000010 194.673080000000000
f: 2211 tv: 1 nM: 1
486.259250000000010 197.500000000000000
f: 2212 tv: 0 nM: 1
386.706509999999980 195.054350000000000
f: 2212 tv: 1 nM: 1
485.000000000000000 198.000000000000000
f: 2213 tv: 0 nM: 1
386.022740000000000 195.409089999999990
f: 2213 tv: 1 nM: 1
483.413790000000010 197.879300000000000
f: 2214 tv: 0 nM: 1
384.813969999999980 196.034879999999990
f: 2214 tv: 1 nM: 1
482.259250000000010 198.500000000000000
f: 2215 tv: 0 nM: 1
383.704560000000010 196.227280000000010
f: 2215 tv: 1 nM: 1
480.879300000000000 198.586209999999990
f: 2216 tv: 0 nM: 1
382.858700000000000 196.793470000000010
f: 2216 tv: 1 nM: 1
479.649990000000000 199.116670000000000
f: 2217 tv: 0 nM: 1
381.726200000000010 197.178570000000010
f: 2217 tv: 1 nM: 1
478.259250000000010 199.500000000000000
f: 2218 tv: 0 nM: 1
380.562500000000000 197.687500000000000
f: 2218 tv: 1 nM: 1
477.156250000000000 199.781250000000000
f: 2219 tv: 0 nM: 1
379.395359999999980 198.081390000000000
f: 2219 tv: 1 nM: 1
475.571440000000000 199.750000000000000
f: 2220 tv: 0 nM: 1
378.000000000000000 198.500000000000000
f: 2220 tv: 1 nM: 1
474.500000000000000 200.259260000000010
f: 2221 tv: 0 nM: 1
376.730009999999990 199.270000000000010
f: 2221 tv: 1 nM: 1
473.120700000000000 200.413790000000010
f: 2222 tv: 0 nM: 1
375.225010000000000 199.725010000000000
f: 2222 tv: 1 nM: 1
471.879300000000000 201.413790000000010
f: 2223 tv: 0 nM: 1
374.034879999999990 200.186049999999990
f: 2223 tv: 1 nM: 1
470.716680000000000 201.716659999999990
f: 2224 tv: 0 nM: 1
372.613650000000010 200.863630000000000
f: 2224 tv: 1 nM: 1
469.428560000000000 201.750000000000000
f: 2225 tv: 0 nM: 1
371.000000000000000 201.000000000000000
f: 2225 tv: 1 nM: 1
468.116670000000000 202.350010000000000
f: 2226 tv: 0 nM: 1
369.704560000000010 201.704540000000010
f: 2226 tv: 1 nM: 1
467.000000000000000 203.000000000000000
f: 2227 tv: 0 nM: 1
368.000000000000000 202.000000000000000
f: 2227 tv: 1 nM: 1
465.691160000000020 203.044109999999990
f: 2228 tv: 0 nM: 1
366.659089999999990 202.659089999999990
f: 2228 tv: 1 nM: 1
464.500000000000000 203.500000000000000
f: 2229 tv: 0 nM: 1
365.000000000000000 203.060970000000000
f: 2229 tv: 1 nM: 1
463.102939999999990 203.897060000000010
f: 2230 tv: 0 nM: 1
363.226200000000010 203.392850000000010
f: 2230 tv: 1 nM: 1
461.716680000000000 204.283340000000010
f: 2231 tv: 0 nM: 1
361.500000000000000 204.000000000000000
f: 2231 tv: 1 nM: 1
460.428560000000000 204.714280000000000
f: 2232 tv: 0 nM: 1
359.961549999999990 204.384610000000010
f: 2232 tv: 1 nM: 1
459.000000000000000 205.000000000000000
f: 2233 tv: 0 nM: 1
358.000000000000000 205.000000000000000
f: 2233 tv: 1 nM: 1
457.500000000000000 205.500000000000000
f: 2234 tv: 0 nM: 1
356.092100000000020 204.907900000000010
f: 2234 tv: 1 nM: 1
456.000000000000000 205.500000000000000
f: 2235 tv: 0 nM: 1
354.121950000000030 205.280489999999990
f: 2235 tv: 1 nM: 1
454.586209999999990 205.879300000000000
f: 2236 tv: 0 nM: 1
352.450010000000020 205.550000000000010
f: 2236 tv: 1 nM: 1
453.216680000000000 206.116670000000000
f: 2237 tv: 0 nM: 1
350.500000000000000 206.000000000000000
f: 2237 tv: 1 nM: 1
451.500000000000000 206.259260000000010
f: 2238 tv: 0 nM: 1
348.615389999999990 205.961530000000010
f: 2238 tv: 1 nM: 1
449.883330000000000 206.649990000000000
f: 2239 tv: 0 nM: 1
346.907899999999980 206.092099999999990
f: 2239 tv: 1 nM: 1
448.218750000000000 206.843750000000000
f: 2240 tv: 0 nM: 1
344.907899999999980 206.092099999999990
f: 2240 tv: 1 nM: 1
446.413790000000010 206.879300000000000
f: 2241 tv: 0 nM: 1
343.000000000000000 206.500000000000000
f: 2241 tv: 1 nM: 1
445.102939999999990 207.102939999999990
f: 2242 tv: 0 nM: 1
341.038450000000010 206.384610000000010
f: 2242 tv: 1 nM: 1
443.500000000000000 207.000000000000000
f: 2243 tv: 0 nM: 1
339.170750000000000 206.548779999999990
f: 2243 tv: 1 nM: 1
441.897060000000010 207.102939999999990
f: 2244 tv: 0 nM: 1
337.773799999999990 206.392850000000010
f: 2244 tv: 1 nM: 1
440.000000000000000 207.000000000000000
f: 2245 tv: 0 nM: 1
336.089749999999980 206.846160000000000
f: 2245 tv: 1 nM: 1
438.500000000000000 207.259260000000010
f: 2246 tv: 0 nM: 1
334.000000000000000 206.256760000000010
f: 2246 tv: 1 nM: 1
437.000000000000000 207.194439999999990
f: 2247 tv: 0 nM: 1
333.000000000000000 206.805560000000010
f: 2247 tv: 1 nM: 1
435.500000000000000 207.259260000000010
f: 2248 tv: 0 nM: 1
331.042849999999990 206.628570000000000
f: 2248 tv: 1 nM: 1
433.897060000000010 207.102939999999990
f: 2249 tv: 0 nM: 1
329.691160000000020 206.955890000000010
f: 2249 tv: 1 nM: 1
432.156250000000000 207.218750000000000
f: 2250 tv: 0 nM: 1
328.000000000000000 206.805560000000010
f: 2250 tv: 1 nM: 1
430.649990000000000 206.883330000000000
f: 2251 tv: 0 nM: 1
326.907899999999980 206.907900000000010
f: 2251 tv: 1 nM: 1
429.044130000000000 207.308820000000000
f: 2252 tv: 0 nM: 1
325.092100000000020 206.907900000000010
f: 2252 tv: 1 nM: 1
427.716680000000000 207.283340000000010
f: 2253 tv: 0 nM: 1
324.000000000000000 206.805560000000010
f: 2253 tv: 1 nM: 1
426.000000000000000 207.437500000000000
f: 2254 tv: 0 nM: 1
322.907899999999980 206.907900000000010
f: 2254 tv: 1 nM: 1
424.716680000000000 207.283340000000010
f: 2255 tv: 0 nM: 1
321.805540000000010 207.000000000000000
f: 2255 tv: 1 nM: 1
423.000000000000000 207.437500000000000
f: 2256 tv: 0 nM: 1
320.384610000000010 206.961530000000010
f: 2256 tv: 1 nM: 1
421.740749999999990 207.500000000000000
f: 2257 tv: 0 nM: 1
319.256739999999980 207.000000000000000
f: 2257 tv: 1 nM: 1
420.500000000000000 207.500000000000000
f: 2258 tv: 0 nM: 1
318.615389999999990 207.038469999999990
f: 2258 tv: 1 nM: 1
419.156250000000000 207.218750000000000
f: 2259 tv: 0 nM: 1
317.691160000000020 206.955890000000010
f: 2259 tv: 1 nM: 1
417.716680000000000 207.716659999999990
f: 2260 tv: 0 nM: 1
316.897060000000010 207.102939999999990
f: 2260 tv: 1 nM: 1
416.571440000000000 207.285720000000000
f: 2261 tv: 0 nM: 1
316.000000000000000 207.194439999999990
f: 2261 tv: 1 nM: 1
415.102939999999990 207.897060000000010
f: 2262 tv: 0 nM: 1
315.102939999999990 207.102939999999990
f: 2262 tv: 1 nM: 1
413.955870000000000 207.691180000000000
f: 2263 tv: 0 nM: 1
315.044130000000000 207.308820000000000
f: 2263 tv: 1 nM: 1
413.102939999999990 207.897060000000010
f: 2264 tv: 0 nM: 1
314.439390000000000 207.151520000000000
f: 2264 tv: 1 nM: 1
412.102939999999990 207.897060000000010
f: 2265 tv: 0 nM: 1
314.000000000000000 207.194439999999990
f: 2265 tv: 1 nM: 1
410.843750000000000 207.781250000000000
f: 2266 tv: 0 nM: 1
314.000000000000000 207.194439999999990
f: 2266 tv: 1 nM: 1
410.000000000000000 208.000000000000000
f: 2267 tv: 0 nM: 1
313.805540000000010 207.000000000000000
f: 2267 tv: 1 nM: 1
409.102939999999990 207.897060000000010
f: 2268 tv: 0 nM: 1
313.781250000000000 207.156250000000000
f: 2268 tv: 1 nM: 1
408.781250000000000 207.843750000000000
f: 2269 tv: 0 nM: 1
313.691160000000020 207.044109999999990
f: 2269 tv: 1 nM: 1
408.000000000000000 207.500000000000000
f: 2270 tv: 0 nM: 1
313.691160000000020 206.955890000000010
f: 2270 tv: 1 nM: 1
407.283320000000000 207.716659999999990
f: 2271 tv: 0 nM: 1
313.625000000000000 207.156250000000000
f: 2271 tv: 1 nM: 1
407.000000000000000 207.194439999999990
f: 2272 tv: 0 nM: 1
314.000000000000000 207.000000000000000
f: 2272 tv: 1 nM: 1
406.283320000000000 207.283340000000010
f: 2273 tv: 0 nM: 1
314.437500000000000 207.000000000000000
f: 2273 tv: 1 nM: 1
405.645170000000010 207.274200000000010
f: 2274 tv: 0 nM: 1
314.805540000000010 207.000000000000000
f: 2274 tv: 1 nM: 1
405.500000000000000 207.241379999999990
f: 2275 tv: 0 nM: 1
315.371429999999980 206.957140000000010
f: 2275 tv: 1 nM: 1
404.805540000000010 207.000000000000000
f: 2276 tv: 0 nM: 1
315.897060000000010 206.897060000000010
f: 2276 tv: 1 nM: 1
405.194459999999990 207.000000000000000
f: 2277 tv: 0 nM: 1
316.897060000000010 206.897060000000010
f: 2277 tv: 1 nM: 1
405.194459999999990 207.000000000000000
f: 2278 tv: 0 nM: 1
317.283320000000000 206.716659999999990
f: 2278 tv: 1 nM: 1
405.000000000000000 207.000000000000000
f: 2279 tv: 0 nM: 1
318.000000000000000 206.500000000000000
f: 2279 tv: 1 nM: 1
404.897060000000010 207.102939999999990
f: 2280 tv: 0 nM: 1
319.000000000000000 206.805560000000010
f: 2280 tv: 1 nM: 1
404.897060000000010 207.102939999999990
f: 2281 tv: 0 nM: 1
320.000000000000000 206.805560000000010
f: 2281 tv: 1 nM: 1
405.044130000000000 206.691180000000000
f: 2282 tv: 0 nM: 1
321.000000000000000 206.500000000000000
f: 2282 tv: 1 nM: 1
405.516660000000000 206.850010000000000
f: 2283 tv: 0 nM: 1
322.000000000000000 206.500000000000000
f: 2283 tv: 1 nM: 1
405.716680000000000 206.716659999999990
f: 2284 tv: 0 nM: 1
323.000000000000000 206.500000000000000
f: 2284 tv: 1 nM: 1
405.740749999999990 206.500000000000000
f: 2285 tv: 0 nM: 1
324.000000000000000 206.500000000000000
f: 2285 tv: 1 nM: 1
406.740749999999990 206.500000000000000
f: 2286 tv: 0 nM: 1
325.120700000000000 206.413790000000010
f: 2286 tv: 1 nM: 1
407.000000000000000 206.750000000000000
f: 2287 tv: 0 nM: 1
326.420009999999990 206.479999999999990
f: 2287 tv: 1 nM: 1
407.483859999999990 206.564510000000010
f: 2288 tv: 0 nM: 1
327.519990000000010 206.580000000000010
f: 2288 tv: 1 nM: 1
408.250000000000000 206.571429999999990
f: 2289 tv: 0 nM: 1
328.716680000000000 206.716659999999990
f: 2289 tv: 1 nM: 1
408.500000000000000 206.740739999999990
f: 2290 tv: 0 nM: 1
330.000000000000000 206.805560000000010
f: 2290 tv: 1 nM: 1
409.178560000000000 206.821429999999990
f: 2291 tv: 0 nM: 1
331.102939999999990 206.897060000000010
f: 2291 tv: 1 nM: 1
410.102939999999990 206.897060000000010
f: 2292 tv: 0 nM: 1
332.500000000000000 207.000000000000000
f: 2292 tv: 1 nM: 1
410.480770000000010 206.865389999999990
f: 2293 tv: 0 nM: 1
333.897060000000010 207.102939999999990
f: 2293 tv: 1 nM: 1
411.314820000000000 207.000000000000000
f: 2294 tv: 0 nM: 1
335.120700000000000 207.413790000000010
f: 2294 tv: 1 nM: 1
412.500000000000000 207.500000000000000
f: 2295 tv: 0 nM: 1
336.259250000000010 207.500000000000000
f: 2295 tv: 1 nM: 1
413.259250000000010 207.500000000000000
f: 2296 tv: 0 nM: 1
337.740749999999990 207.500000000000000
f: 2296 tv: 1 nM: 1
414.140019999999990 207.600010000000000
f: 2297 tv: 0 nM: 1
339.102939999999990 207.897060000000010
f: 2297 tv: 1 nM: 1
415.102939999999990 207.897060000000010
f: 2298 tv: 0 nM: 1
340.194459999999990 208.000000000000000
f: 2298 tv: 1 nM: 1
416.218750000000000 208.156250000000000
f: 2299 tv: 0 nM: 1
341.500000000000000 208.500000000000000
f: 2299 tv: 1 nM: 1
417.259250000000010 208.500000000000000
f: 2300 tv: 0 nM: 1
342.897060000000010 208.897060000000010
f: 2300 tv: 1 nM: 1
418.500000000000000 208.500000000000000
f: 2301 tv: 0 nM: 1
344.102939999999990 208.897060000000010
f: 2301 tv: 1 nM: 1
419.259250000000010 208.500000000000000
f: 2302 tv: 0 nM: 1
345.500000000000000 209.500000000000000
f: 2302 tv: 1 nM: 1
420.600010000000000 208.860000000000010
f: 2303 tv: 0 nM: 1
346.740749999999990 209.500000000000000
f: 2303 tv: 1 nM: 1
421.613650000000010 209.386370000000000
f: 2304 tv: 0 nM: 1
347.843750000000000 209.781250000000000
f: 2304 tv: 1 nM: 1
422.500000000000000 209.500000000000000
f: 2305 tv: 0 nM: 1
348.897060000000010 210.102939999999990
f: 2305 tv: 1 nM: 1
423.500000000000000 209.500000000000000
f: 2306 tv: 0 nM: 1
349.916659999999980 210.350010000000000
f: 2306 tv: 1 nM: 1
424.519990000000010 209.580000000000010
f: 2307 tv: 0 nM: 1
351.000000000000000 210.562500000000000
f: 2307 tv: 1 nM: 1
425.600010000000000 210.139999999999990
f: 2308 tv: 0 nM: 1
351.897060000000010 210.897060000000010
f: 2308 tv: 1 nM: 1
426.613650000000010 210.386370000000000
f: 2309 tv: 0 nM: 1
352.816680000000020 211.283340000000010
f: 2309 tv: 1 nM: 1
427.500000000000000 210.500000000000000
f: 2310 tv: 0 nM: 1
353.259250000000010 211.500000000000000
f: 2310 tv: 1 nM: 1
428.613650000000010 210.613630000000000
f: 2311 tv: 0 nM: 1
354.384610000000010 211.961530000000010
f: 2311 tv: 1 nM: 1
429.500000000000000 211.500000000000000
f: 2312 tv: 0 nM: 1
355.092100000000020 212.092099999999990
f: 2312 tv: 1 nM: 1
430.613650000000010 211.386370000000000
f: 2313 tv: 0 nM: 1
355.937500000000000 212.218750000000000
f: 2313 tv: 1 nM: 1
431.500000000000000 211.500000000000000
f: 2314 tv: 0 nM: 1
356.000000000000000 212.805560000000010
f: 2314 tv: 1 nM: 1
432.283320000000000 211.716659999999990
f: 2315 tv: 0 nM: 1
356.781250000000000 213.062500000000000
f: 2315 tv: 1 nM: 1
433.000000000000000 212.500000000000000
f: 2316 tv: 0 nM: 1
357.283320000000000 213.283340000000010
f: 2316 tv: 1 nM: 1
433.500000000000000 212.500000000000000
f: 2317 tv: 0 nM: 1
357.500000000000000 213.500000000000000
f: 2317 tv: 1 nM: 1
434.386349999999990 212.613630000000000
f: 2318 tv: 0 nM: 1
357.781250000000000 214.062500000000000
f: 2318 tv: 1 nM: 1
435.140019999999990 213.399990000000000
f: 2319 tv: 0 nM: 1
357.916659999999980 214.350010000000000
f: 2319 tv: 1 nM: 1
435.613650000000010 213.386370000000000
f: 2320 tv: 0 nM: 1
357.843750000000000 214.781250000000000
f: 2320 tv: 1 nM: 1
436.000000000000000 213.500000000000000
f: 2321 tv: 0 nM: 1
357.781250000000000 215.156250000000000
f: 2321 tv: 1 nM: 1
436.583340000000020 214.000000000000000
f: 2322 tv: 0 nM: 1
357.339290000000010 215.482149999999990
f: 2322 tv: 1 nM: 1
437.000000000000000 214.500000000000000
f: 2323 tv: 0 nM: 1
357.000000000000000 215.805560000000010
f: 2323 tv: 1 nM: 1
437.600010000000000 214.860000000000010
f: 2324 tv: 0 nM: 1
356.571440000000000 216.100010000000000
f: 2324 tv: 1 nM: 1
437.673070000000000 215.134610000000010
f: 2325 tv: 0 nM: 1
356.000000000000000 216.805560000000010
f: 2325 tv: 1 nM: 1
438.000000000000000 215.314820000000000
f: 2326 tv: 0 nM: 1
355.384610000000010 216.961530000000010
f: 2326 tv: 1 nM: 1
437.579990000000010 215.479999999999990
f: 2327 tv: 0 nM: 1
354.689180000000020 217.135130000000000
f: 2327 tv: 1 nM: 1
438.000000000000000 216.000000000000000
f: 2328 tv: 0 nM: 1
353.628570000000020 217.928570000000010
f: 2328 tv: 1 nM: 1
437.579990000000010 216.479999999999990
f: 2329 tv: 0 nM: 1
352.308839999999980 217.955890000000010
f: 2329 tv: 1 nM: 1
437.500000000000000 216.500000000000000
f: 2330 tv: 0 nM: 1
351.044130000000000 218.691180000000000
f: 2330 tv: 1 nM: 1
437.600010000000000 216.860000000000010
f: 2331 tv: 0 nM: 1
350.000000000000000 218.805560000000010
f: 2331 tv: 1 nM: 1
436.879300000000000 217.413790000000010
f: 2332 tv: 0 nM: 1
348.437500000000000 219.000000000000000
f: 2332 tv: 1 nM: 1
436.500000000000000 217.500000000000000
f: 2333 tv: 0 nM: 1
347.000000000000000 219.500000000000000
f: 2333 tv: 1 nM: 1
436.000000000000000 217.685180000000000
f: 2334 tv: 0 nM: 1
345.102939999999990 219.897060000000010
f: 2334 tv: 1 nM: 1
435.000000000000000 218.314820000000000
f: 2335 tv: 0 nM: 1
343.743260000000020 220.000000000000000
f: 2335 tv: 1 nM: 1
434.500000000000000 218.500000000000000
f: 2336 tv: 0 nM: 1
342.044130000000000 220.308820000000000
f: 2336 tv: 1 nM: 1
433.685180000000000 219.000000000000000
f: 2337 tv: 0 nM: 1
339.897060000000010 220.897060000000010
f: 2337 tv: 1 nM: 1
432.579990000000010 219.479999999999990
f: 2338 tv: 0 nM: 1
338.000000000000000 221.194439999999990
f: 2338 tv: 1 nM: 1
431.500000000000000 219.500000000000000
f: 2339 tv: 0 nM: 1
336.044130000000000 221.691180000000000
f: 2339 tv: 1 nM: 1
430.600010000000000 220.139999999999990
f: 2340 tv: 0 nM: 1
334.102939999999990 222.102939999999990
f: 2340 tv: 1 nM: 1
429.500000000000000 220.500000000000000
f: 2341 tv: 0 nM: 1
332.259250000000010 222.500000000000000
f: 2341 tv: 1 nM: 1
428.500000000000000 221.000000000000000
f: 2342 tv: 0 nM: 1
330.194459999999990 223.000000000000000
f: 2342 tv: 1 nM: 1
427.500000000000000 221.500000000000000
f: 2343 tv: 0 nM: 1
328.102939999999990 223.102939999999990
f: 2343 tv: 1 nM: 1
426.420009999999990 221.479999999999990
f: 2344 tv: 0 nM: 1
326.000000000000000 223.805560000000010
f: 2344 tv: 1 nM: 1
425.000000000000000 222.000000000000000
f: 2345 tv: 0 nM: 1
324.102939999999990 223.897060000000010
f: 2345 tv: 1 nM: 1
423.879300000000000 222.413790000000010
f: 2346 tv: 0 nM: 1
322.000000000000000 224.194439999999990
f: 2346 tv: 1 nM: 1
422.586209999999990 222.879300000000000
f: 2347 tv: 0 nM: 1
320.000000000000000 224.805560000000010
f: 2347 tv: 1 nM: 1
421.500000000000000 223.500000000000000
f: 2348 tv: 0 nM: 1
317.897060000000010 225.102939999999990
f: 2348 tv: 1 nM: 1
420.259250000000010 223.500000000000000
f: 2349 tv: 0 nM: 1
316.000000000000000 225.500000000000000
f: 2349 tv: 1 nM: 1
419.000000000000000 224.000000000000000
f: 2350 tv: 0 nM: 1
314.000000000000000 226.000000000000000
f: 2350 tv: 1 nM: 1
417.879300000000000 224.413790000000010
f: 2351 tv: 0 nM: 1
311.897060000000010 226.102939999999990
f: 2351 tv: 1 nM: 1
416.500000000000000 224.740739999999990
f: 2352 tv: 0 nM: 1
309.955870000000000 226.691180000000000
f: 2352 tv: 1 nM: 1
415.500000000000000 225.259260000000010
f: 2353 tv: 0 nM: 1
307.907899999999980 226.907900000000010
f: 2353 tv: 1 nM: 1
414.283320000000000 225.716659999999990
f: 2354 tv: 0 nM: 1
306.000000000000000 227.194439999999990
f: 2354 tv: 1 nM: 1
413.102939999999990 225.897060000000010
f: 2355 tv: 0 nM: 1
304.135130000000000 227.689190000000000
f: 2355 tv: 1 nM: 1
412.120700000000000 226.413790000000010
f: 2356 tv: 0 nM: 1
302.375000000000000 228.156250000000000
f: 2356 tv: 1 nM: 1
411.102939999999990 226.897060000000010
f: 2357 tv: 0 nM: 1
300.259250000000010 228.500000000000000
f: 2357 tv: 1 nM: 1
410.102939999999990 227.102939999999990
f: 2358 tv: 0 nM: 1
299.000000000000000 228.805560000000010
f: 2358 tv: 1 nM: 1
409.259250000000010 227.500000000000000
f: 2359 tv: 0 nM: 1
297.000000000000000 229.194439999999990
f: 2359 tv: 1 nM: 1
408.308839999999980 227.955890000000010
f: 2360 tv: 0 nM: 1
295.354829999999990 229.725799999999990
f: 2360 tv: 1 nM: 1
407.843750000000000 228.218750000000000
f: 2361 tv: 0 nM: 1
293.897060000000010 229.897060000000010
f: 2361 tv: 1 nM: 1
407.000000000000000 228.805560000000010
f: 2362 tv: 0 nM: 1
292.194459999999990 230.000000000000000
f: 2362 tv: 1 nM: 1
406.218750000000000 229.062500000000000
f: 2363 tv: 0 nM: 1
291.000000000000000 230.500000000000000
f: 2363 tv: 1 nM: 1
406.000000000000000 229.500000000000000
f: 2364 tv: 0 nM: 1
289.805540000000010 231.000000000000000
f: 2364 tv: 1 nM: 1
405.283320000000000 229.716659999999990
f: 2365 tv: 0 nM: 1
288.194459999999990 231.000000000000000
f: 2365 tv: 1 nM: 1
405.000000000000000 230.194439999999990
f: 2366 tv: 0 nM: 1
287.044130000000000 231.308820000000000
f: 2366 tv: 1 nM: 1
405.000000000000000 230.194439999999990
f: 2367 tv: 0 nM: 1
285.955870000000000 231.691180000000000
f: 2367 tv: 1 nM: 1
404.897060000000010 230.897060000000010
f: 2368 tv: 0 nM: 1
285.000000000000000 231.805560000000010
f: 2368 tv: 1 nM: 1
404.500000000000000 231.000000000000000
f: 2369 tv: 0 nM: 1
284.256739999999980 232.000000000000000
f: 2369 tv: 1 nM: 1
404.310819999999980 231.135130000000000
f: 2370 tv: 0 nM: 1
283.445949999999980 232.135130000000000
f: 2370 tv: 1 nM: 1
404.797300000000010 231.189190000000000
f: 2371 tv: 0 nM: 1
283.000000000000000 232.500000000000000
f: 2371 tv: 1 nM: 1
405.000000000000000 231.805560000000010
f: 2372 tv: 0 nM: 1
282.384610000000010 232.961530000000010
f: 2372 tv: 1 nM: 1
405.500000000000000 232.000000000000000
f: 2373 tv: 0 nM: 1
282.000000000000000 233.000000000000000
f: 2373 tv: 1 nM: 1
405.897060000000010 232.102939999999990
f: 2374 tv: 0 nM: 1
281.907899999999980 233.092099999999990
f: 2374 tv: 1 nM: 1
406.625000000000000 232.100010000000000
f: 2375 tv: 0 nM: 1
281.794860000000030 233.217960000000010
f: 2375 tv: 1 nM: 1
407.067569999999990 232.810810000000000
f: 2376 tv: 0 nM: 1
281.932430000000010 233.783780000000010
f: 2376 tv: 1 nM: 1
408.092100000000020 232.907900000000010
f: 2377 tv: 0 nM: 1
282.000000000000000 234.000000000000000
f: 2377 tv: 1 nM: 1
409.092100000000020 232.907900000000010
f: 2378 tv: 0 nM: 1
282.500000000000000 234.000000000000000
f: 2378 tv: 1 nM: 1
410.102939999999990 233.102939999999990
f: 2379 tv: 0 nM: 1
282.961549999999990 234.384610000000010
f: 2379 tv: 1 nM: 1
411.381590000000020 233.434200000000000
f: 2380 tv: 0 nM: 1
283.750000000000000 234.597820000000010
f: 2380 tv: 1 nM: 1
412.918920000000010 233.500000000000000
f: 2381 tv: 0 nM: 1
284.395359999999980 234.918610000000000
f: 2381 tv: 1 nM: 1
414.081079999999990 233.500000000000000
f: 2382 tv: 0 nM: 1
285.186039999999990 234.965120000000010
f: 2382 tv: 1 nM: 1
415.615389999999990 233.961530000000010
f: 2383 tv: 0 nM: 1
286.000000000000000 235.000000000000000
f: 2383 tv: 1 nM: 1
417.092100000000020 233.907900000000010
f: 2384 tv: 0 nM: 1
287.402159999999980 235.250000000000000
f: 2384 tv: 1 nM: 1
418.500000000000000 234.000000000000000
f: 2385 tv: 0 nM: 1
288.750000000000000 235.597820000000010
f: 2385 tv: 1 nM: 1
420.000000000000000 234.000000000000000
f: 2386 tv: 0 nM: 1
290.000000000000000 235.939030000000000
f: 2386 tv: 1 nM: 1
421.805540000000010 234.000000000000000
f: 2387 tv: 0 nM: 1
291.395359999999980 235.918610000000000
f: 2387 tv: 1 nM: 1
423.000000000000000 234.194439999999990
f: 2388 tv: 0 nM: 1
293.000000000000000 236.000000000000000
f: 2388 tv: 1 nM: 1
425.000000000000000 234.194439999999990
f: 2389 tv: 0 nM: 1
294.604649999999990 235.918610000000000
f: 2389 tv: 1 nM: 1
426.256739999999980 234.027019999999990
f: 2390 tv: 0 nM: 1
296.186039999999990 236.034879999999990
f: 2390 tv: 1 nM: 1
428.000000000000000 234.256760000000010
f: 2391 tv: 0 nM: 1
298.000000000000000 236.000000000000000
f: 2391 tv: 1 nM: 1
429.907899999999980 234.092099999999990
f: 2392 tv: 0 nM: 1
300.000000000000000 236.000000000000000
f: 2392 tv: 1 nM: 1
431.384610000000010 234.038469999999990
f: 2393 tv: 0 nM: 1
301.500000000000000 236.000000000000000
f: 2393 tv: 1 nM: 1
433.000000000000000 234.000000000000000
f: 2394 tv: 0 nM: 1
303.395359999999980 235.918610000000000
f: 2394 tv: 1 nM: 1
434.615389999999990 233.961530000000010
f: 2395 tv: 0 nM: 1
305.402159999999980 235.750000000000000
f: 2395 tv: 1 nM: 1
436.044130000000000 233.691180000000000
f: 2396 tv: 0 nM: 1
307.250000000000000 235.597820000000010
f: 2396 tv: 1 nM: 1
437.671049999999980 233.302629999999990
f: 2397 tv: 0 nM: 1
309.000000000000000 235.500000000000000
f: 2397 tv: 1 nM: 1
439.000000000000000 233.194439999999990
f: 2398 tv: 0 nM: 1
310.975619999999990 235.060970000000000
f: 2398 tv: 1 nM: 1
440.194459999999990 233.000000000000000
f: 2399 tv: 0 nM: 1
312.700010000000020 235.000000000000000
f: 2399 tv: 1 nM: 1
441.375000000000000 232.843750000000000
f: 2400 tv: 0 nM: 1
314.500000000000000 234.687500000000000
f: 2400 tv: 1 nM: 1
442.805540000000010 232.000000000000000
f: 2401 tv: 0 nM: 1
316.402159999999980 234.250000000000000
f: 2401 tv: 1 nM: 1
443.805540000000010 232.000000000000000
f: 2402 tv: 0 nM: 1
318.000000000000000 233.939030000000000
f: 2402 tv: 1 nM: 1
444.957150000000010 231.628570000000000
f: 2403 tv: 0 nM: 1
319.818179999999980 233.500000000000000
f: 2403 tv: 1 nM: 1
445.743260000000020 231.000000000000000
f: 2404 tv: 0 nM: 1
321.395359999999980 232.918610000000000
f: 2404 tv: 1 nM: 1
446.571440000000000 230.750000000000000
f: 2405 tv: 0 nM: 1
323.000000000000000 232.500000000000000
f: 2405 tv: 1 nM: 1
447.194459999999990 230.000000000000000
f: 2406 tv: 0 nM: 1
324.700010000000020 232.000000000000000
f: 2406 tv: 1 nM: 1
448.000000000000000 229.562500000000000
f: 2407 tv: 0 nM: 1
326.081390000000000 231.604649999999990
f: 2407 tv: 1 nM: 1
448.194459999999990 229.000000000000000
f: 2408 tv: 0 nM: 1
327.299989999999980 231.000000000000000
f: 2408 tv: 1 nM: 1
448.716680000000000 228.716659999999990
f: 2409 tv: 0 nM: 1
328.597840000000020 230.250000000000000
f: 2409 tv: 1 nM: 1
449.000000000000000 228.194439999999990
f: 2410 tv: 0 nM: 1
329.613650000000010 229.863630000000000
f: 2410 tv: 1 nM: 1
449.000000000000000 227.805560000000010
f: 2411 tv: 0 nM: 1
330.719510000000010 229.121950000000000
f: 2411 tv: 1 nM: 1
448.897060000000010 227.102939999999990
f: 2412 tv: 0 nM: 1
331.500000000000000 228.500000000000000
f: 2412 tv: 1 nM: 1
449.000000000000000 226.500000000000000
f: 2413 tv: 0 nM: 1
332.280489999999990 227.878050000000000
f: 2413 tv: 1 nM: 1
448.691160000000020 226.044109999999990
f: 2414 tv: 0 nM: 1
333.000000000000000 227.000000000000000
f: 2414 tv: 1 nM: 1
448.116670000000000 225.350010000000000
f: 2415 tv: 0 nM: 1
333.402159999999980 226.750000000000000
f: 2415 tv: 1 nM: 1
447.805540000000010 225.000000000000000
f: 2416 tv: 0 nM: 1
333.700010000000020 226.000000000000000
f: 2416 tv: 1 nM: 1
447.000000000000000 224.194439999999990
f: 2417 tv: 0 nM: 1
334.000000000000000 225.500000000000000
f: 2417 tv: 1 nM: 1
446.218750000000000 223.843750000000000
f: 2418 tv: 0 nM: 1
334.000000000000000 225.000000000000000
f: 2418 tv: 1 nM: 1
445.500000000000000 223.500000000000000
f: 2419 tv: 0 nM: 1
334.000000000000000 224.500000000000000
f: 2419 tv: 1 nM: 1
444.586209999999990 223.120700000000000
f: 2420 tv: 0 nM: 1
334.000000000000000 224.000000000000000
f: 2420 tv: 1 nM: 1
443.879300000000000 222.413790000000010
f: 2421 tv: 0 nM: 1
333.918610000000000 223.604649999999990
f: 2421 tv: 1 nM: 1
442.843750000000000 222.218750000000000
f: 2422 tv: 0 nM: 1
333.607149999999990 223.226200000000010
f: 2422 tv: 1 nM: 1
441.413790000000010 221.879300000000000
f: 2423 tv: 0 nM: 1
333.000000000000000 223.000000000000000
f: 2423 tv: 1 nM: 1
440.420009999999990 221.479999999999990
f: 2424 tv: 0 nM: 1
332.674989999999980 222.550000000000010
f: 2424 tv: 1 nM: 1
439.120700000000000 221.413790000000010
f: 2425 tv: 0 nM: 1
332.000000000000000 222.194439999999990
f: 2425 tv: 1 nM: 1
438.000000000000000 221.000000000000000
f: 2426 tv: 0 nM: 1
331.092100000000020 221.907900000000010
f: 2426 tv: 1 nM: 1
436.586209999999990 220.879300000000000
f: 2427 tv: 0 nM: 1
330.256739999999980 222.000000000000000
f: 2427 tv: 1 nM: 1
435.156250000000000 220.625000000000000
f: 2428 tv: 0 nM: 1
329.067569999999990 221.810810000000000
f: 2428 tv: 1 nM: 1
433.740749999999990 220.500000000000000
f: 2429 tv: 0 nM: 1
328.000000000000000 221.805560000000010
f: 2429 tv: 1 nM: 1
432.259250000000010 220.500000000000000
f: 2430 tv: 0 nM: 1
327.000000000000000 221.743239999999990
f: 2430 tv: 1 nM: 1
430.879300000000000 220.413790000000010
f: 2431 tv: 0 nM: 1
326.000000000000000 221.805560000000010
f: 2431 tv: 1 nM: 1
429.420009999999990 220.479999999999990
f: 2432 tv: 0 nM: 1
324.102939999999990 221.897060000000010
f: 2432 tv: 1 nM: 1
427.879300000000000 220.413790000000010
f: 2433 tv: 0 nM: 1
323.000000000000000 221.805560000000010
f: 2433 tv: 1 nM: 1
426.283320000000000 220.716659999999990
f: 2434 tv: 0 nM: 1
321.000000000000000 221.805560000000010
f: 2434 tv: 1 nM: 1
424.500000000000000 220.740739999999990
f: 2435 tv: 0 nM: 1
319.308839999999980 221.955890000000010
f: 2435 tv: 1 nM: 1
422.883330000000000 220.949999999999990
f: 2436 tv: 0 nM: 1
317.805540000000010 222.000000000000000
f: 2436 tv: 1 nM: 1
421.049989999999980 221.116670000000000
f: 2437 tv: 0 nM: 1
315.757139999999990 222.371430000000000
f: 2437 tv: 1 nM: 1
419.413790000000010 221.120700000000000
f: 2438 tv: 0 nM: 1
313.781250000000000 222.843750000000000
f: 2438 tv: 1 nM: 1
417.500000000000000 221.500000000000000
f: 2439 tv: 0 nM: 1
311.562500000000000 222.968750000000000
f: 2439 tv: 1 nM: 1
415.500000000000000 221.740739999999990
f: 2440 tv: 0 nM: 1
309.500000000000000 223.000000000000000
f: 2440 tv: 1 nM: 1
413.500000000000000 222.259260000000010
f: 2441 tv: 0 nM: 1
307.500000000000000 223.000000000000000
f: 2441 tv: 1 nM: 1
411.500000000000000 222.500000000000000
f: 2442 tv: 0 nM: 1
305.259250000000010 223.388880000000000
f: 2442 tv: 1 nM: 1
409.500000000000000 222.500000000000000
f: 2443 tv: 0 nM: 1
303.000000000000000 223.500000000000000
f: 2443 tv: 1 nM: 1
407.600010000000000 222.860000000000010
f: 2444 tv: 0 nM: 1
300.843750000000000 223.625000000000000
f: 2444 tv: 1 nM: 1
405.586209999999990 222.879300000000000
f: 2445 tv: 0 nM: 1
298.500000000000000 223.740739999999990
f: 2445 tv: 1 nM: 1
403.500000000000000 223.259260000000010
f: 2446 tv: 0 nM: 1
296.194459999999990 224.000000000000000
f: 2446 tv: 1 nM: 1
401.500000000000000 223.500000000000000
f: 2447 tv: 0 nM: 1
294.000000000000000 224.000000000000000
f: 2447 tv: 1 nM: 1
399.259250000000010 223.388880000000000
f: 2448 tv: 0 nM: 1
291.805540000000010 224.000000000000000
f: 2448 tv: 1 nM: 1
397.000000000000000 223.500000000000000
f: 2449 tv: 0 nM: 1
289.308839999999980 223.955890000000010
f: 2449 tv: 1 nM: 1
394.883330000000000 223.649990000000000
f: 2450 tv: 0 nM: 1
287.102939999999990 224.102939999999990
f: 2450 tv: 1 nM: 1
392.843750000000000 223.781250000000000
f: 2451 tv: 0 nM: 1
285.000000000000000 224.000000000000000
f: 2451 tv: 1 nM: 1
390.897060000000010 223.897060000000010
f: 2452 tv: 0 nM: 1
282.883330000000000 223.949999999999990
f: 2452 tv: 1 nM: 1
388.500000000000000 224.000000000000000
f: 2453 tv: 0 nM: 1
280.750000000000000 223.964280000000000
f: 2453 tv: 1 nM: 1
386.500000000000000 224.000000000000000
f: 2454 tv: 0 nM: 1
279.000000000000000 224.000000000000000
f: 2454 tv: 1 nM: 1
384.500000000000000 224.000000000000000
f: 2455 tv: 0 nM: 1
277.092100000000020 223.907900000000010
f: 2455 tv: 1 nM: 1
382.691160000000020 223.955890000000010
f: 2456 tv: 0 nM: 1
275.000000000000000 223.805560000000010
f: 2456 tv: 1 nM: 1
380.562500000000000 224.000000000000000
f: 2457 tv: 0 nM: 1
273.102939999999990 223.897060000000010
f: 2457 tv: 1 nM: 1
378.500000000000000 224.000000000000000
f: 2458 tv: 0 nM: 1
271.500000000000000 223.740739999999990
f: 2458 tv: 1 nM: 1
376.586209999999990 223.879300000000000
f: 2459 tv: 0 nM: 1
270.000000000000000 223.437500000000000
f: 2459 tv: 1 nM: 1
374.781250000000000 223.843750000000000
f: 2460 tv: 0 nM: 1
268.500000000000000 223.500000000000000
f: 2460 tv: 1 nM: 1
373.000000000000000 223.805560000000010
f: 2461 tv: 0 nM: 1
267.102939999999990 223.102939999999990
f: 2461 tv: 1 nM: 1
371.102939999999990 223.750000000000000
f: 2462 tv: 0 nM: 1
265.691160000000020 222.955890000000010
f: 2462 tv: 1 nM: 1
369.500000000000000 223.500000000000000
f: 2463 tv: 0 nM: 1
264.691160000000020 222.955890000000010
f: 2463 tv: 1 nM: 1
367.883330000000000 223.350010000000000
f: 2464 tv: 0 nM: 1
263.750000000000000 222.428570000000010
f: 2464 tv: 1 nM: 1
366.102939999999990 223.102939999999990
f: 2465 tv: 0 nM: 1
262.781250000000000 222.062500000000000
f: 2465 tv: 1 nM: 1
364.691160000000020 222.955890000000010
f: 2466 tv: 0 nM: 1
262.000000000000000 221.805560000000010
f: 2466 tv: 1 nM: 1
363.413790000000010 222.879300000000000
f: 2467 tv: 0 nM: 1
261.259250000000010 221.500000000000000
f: 2467 tv: 1 nM: 1
362.116670000000000 222.350010000000000
f: 2468 tv: 0 nM: 1
260.879300000000000 221.413790000000010
f: 2468 tv: 1 nM: 1
360.781250000000000 222.062500000000000
f: 2469 tv: 0 nM: 1
260.120700000000000 220.586209999999990
f: 2469 tv: 1 nM: 1
359.781250000000000 221.843750000000000
f: 2470 tv: 0 nM: 1
260.120700000000000 220.586209999999990
f: 2470 tv: 1 nM: 1
358.740749999999990 221.500000000000000
f: 2471 tv: 0 nM: 1
260.000000000000000 220.314820000000000
f: 2471 tv: 1 nM: 1
358.000000000000000 221.000000000000000
f: 2472 tv: 0 nM: 1
260.000000000000000 220.000000000000000
f: 2472 tv: 1 nM: 1
356.897060000000010 220.897060000000010
f: 2473 tv: 0 nM: 1
260.218750000000000 219.843750000000000
f: 2473 tv: 1 nM: 1
356.500000000000000 220.500000000000000
f: 2474 tv: 0 nM: 1
260.480009999999990 219.419999999999990
f: 2474 tv: 1 nM: 1
355.843750000000000 220.218750000000000
f: 2475 tv: 0 nM: 1
261.000000000000000 219.000000000000000
f: 2475 tv: 1 nM: 1
355.500000000000000 220.000000000000000
f: 2476 tv: 0 nM: 1
261.613650000000010 218.613630000000000
f: 2476 tv: 1 nM: 1
355.000000000000000 219.805560000000010
f: 2477 tv: 0 nM: 1
262.259250000000010 218.500000000000000
f: 2477 tv: 1 nM: 1
354.968750000000000 219.437500000000000
f: 2478 tv: 0 nM: 1
262.716680000000000 218.283340000000010
f: 2478 tv: 1 nM: 1
354.897060000000010 218.897060000000010
f: 2479 tv: 0 nM: 1
263.571440000000000 218.250000000000000
f: 2479 tv: 1 nM: 1
354.897060000000010 218.897060000000010
f: 2480 tv: 0 nM: 1
264.500000000000000 218.000000000000000
f: 2480 tv: 1 nM: 1
355.000000000000000 218.562500000000000
f: 2481 tv: 0 nM: 1
265.740749999999990 217.500000000000000
f: 2481 tv: 1 nM: 1
355.259250000000010 218.500000000000000
f: 2482 tv: 0 nM: 1
266.500000000000000 217.500000000000000
f: 2482 tv: 1 nM: 1
355.586209999999990 218.120700000000000
f: 2483 tv: 0 nM: 1
268.120700000000000 217.413790000000010
f: 2483 tv: 1 nM: 1
356.156250000000000 217.781250000000000
f: 2484 tv: 0 nM: 1
269.600010000000000 216.860000000000010
f: 2484 tv: 1 nM: 1
356.500000000000000 217.500000000000000
f: 2485 tv: 0 nM: 1
270.865389999999990 216.673080000000000
f: 2485 tv: 1 nM: 1
357.259250000000010 217.500000000000000
f: 2486 tv: 0 nM: 1
272.500000000000000 216.500000000000000
f: 2486 tv: 1 nM: 1
358.000000000000000 217.000000000000000
f: 2487 tv: 0 nM: 1
273.859980000000010 216.399990000000000
f: 2487 tv: 1 nM: 1
358.883330000000000 216.949999999999990
f: 2488 tv: 0 nM: 1
275.500000000000000 216.500000000000000
f: 2488 tv: 1 nM: 1
359.519990000000010 216.580000000000010
f: 2489 tv: 0 nM: 1
277.116670000000000 215.949999999999990
f: 2489 tv: 1 nM: 1
360.500000000000000 216.500000000000000
f: 2490 tv: 0 nM: 1
278.613650000000010 215.613630000000000
f: 2490 tv: 1 nM: 1
361.413790000000010 216.120700000000000
f: 2491 tv: 0 nM: 1
280.500000000000000 215.500000000000000
f: 2491 tv: 1 nM: 1
362.600010000000000 216.139999999999990
f: 2492 tv: 0 nM: 1
282.420009999999990 215.479999999999990
f: 2492 tv: 1 nM: 1
363.879300000000000 215.413790000000010
f: 2493 tv: 0 nM: 1
283.613650000000010 215.386370000000000
f: 2493 tv: 1 nM: 1
365.420009999999990 215.479999999999990
f: 2494 tv: 0 nM: 1
285.613650000000010 215.386370000000000
f: 2494 tv: 1 nM: 1
366.480009999999990 215.419999999999990
f: 2495 tv: 0 nM: 1
287.586950000000000 214.695650000000000
f: 2495 tv: 1 nM: 1
367.673070000000000 215.134610000000010
f: 2496 tv: 0 nM: 1
289.480009999999990 214.580000000000010
f: 2496 tv: 1 nM: 1
369.116670000000000 214.949999999999990
f: 2497 tv: 0 nM: 1
291.250000000000000 214.571429999999990
f: 2497 tv: 1 nM: 1
370.613650000000010 214.613630000000000
f: 2498 tv: 0 nM: 1
292.879300000000000 214.413790000000010
f: 2498 tv: 1 nM: 1
372.000000000000000 214.500000000000000
f: 2499 tv: 0 nM: 1
294.613650000000010 214.386370000000000
f: 2499 tv: 1 nM: 1
373.500000000000000 214.500000000000000
f: 2500 tv: 0 nM: 1
296.500000000000000 214.500000000000000
f: 2500 tv: 1 nM: 1
375.000000000000000 214.500000000000000
f: 2501 tv: 0 nM: 1
298.140019999999990 214.280000000000000
f: 2501 tv: 1 nM: 1
376.500000000000000 214.000000000000000
f: 2502 tv: 0 nM: 1
300.049989999999980 214.116670000000000
f: 2502 tv: 1 nM: 1
378.291659999999980 214.291670000000010
f: 2503 tv: 0 nM: 1
301.685180000000000 214.000000000000000
f: 2503 tv: 1 nM: 1
379.673070000000000 214.134610000000010
f: 2504 tv: 0 nM: 1
303.049989999999980 214.116670000000000
f: 2504 tv: 1 nM: 1
381.386349999999990 213.613630000000000
f: 2505 tv: 0 nM: 1
304.673070000000000 213.865389999999990
f: 2505 tv: 1 nM: 1
382.859980000000010 213.399990000000000
f: 2506 tv: 0 nM: 1
306.116670000000000 213.649990000000000
f: 2506 tv: 1 nM: 1
384.500000000000000 213.500000000000000
f: 2507 tv: 0 nM: 1
307.500000000000000 213.740739999999990
f: 2507 tv: 1 nM: 1
386.000000000000000 213.500000000000000
f: 2508 tv: 0 nM: 1
308.781250000000000 213.843750000000000
f: 2508 tv: 1 nM: 1
387.613650000000010 213.386370000000000
f: 2509 tv: 0 nM: 1
310.178560000000000 213.821429999999990
f: 2509 tv: 1 nM: 1
389.000000000000000 213.314820000000000
f: 2510 tv: 0 nM: 1
311.259250000000010 213.500000000000000
f: 2510 tv: 1 nM: 1
390.613650000000010 213.386370000000000
f: 2511 tv: 0 nM: 1
312.120700000000000 213.413790000000010
f: 2511 tv: 1 nM: 1
392.000000000000000 213.500000000000000
f: 2512 tv: 0 nM: 1
313.120700000000000 213.413790000000010
f: 2512 tv: 1 nM: 1
393.304350000000000 213.369570000000010
f: 2513 tv: 0 nM: 1
314.000000000000000 213.562500000000000
f: 2513 tv: 1 nM: 1
394.500000000000000 213.500000000000000
f: 2514 tv: 0 nM: 1
314.897060000000010 213.897060000000010
f: 2514 tv: 1 nM: 1
396.000000000000000 213.500000000000000
f: 2515 tv: 0 nM: 1
315.716680000000000 213.716659999999990
f: 2515 tv: 1 nM: 1
397.000000000000000 213.314820000000000
f: 2516 tv: 0 nM: 1
315.897060000000010 213.897060000000010
f: 2516 tv: 1 nM: 1
398.000000000000000 213.500000000000000
f: 2517 tv: 0 nM: 1
316.371429999999980 213.957140000000010
f: 2517 tv: 1 nM: 1
399.140019999999990 213.600010000000000
f: 2518 tv: 0 nM: 1
316.843750000000000 213.781250000000000
f: 2518 tv: 1 nM: 1
400.140019999999990 213.600010000000000
f: 2519 tv: 0 nM: 1
316.907899999999980 213.907900000000010
f: 2519 tv: 1 nM: 1
400.750000000000000 213.571429999999990
f: 2520 tv: 0 nM: 1
316.628570000000020 214.042859999999990
f: 2520 tv: 1 nM: 1
401.519990000000010 213.580000000000010
f: 2521 tv: 0 nM: 1
316.781250000000000 214.156250000000000
f: 2521 tv: 1 nM: 1
402.500000000000000 213.500000000000000
f: 2522 tv: 0 nM: 1
316.285709999999990 214.428570000000010
f: 2522 tv: 1 nM: 1
403.035709999999990 214.250000000000000
f: 2523 tv: 0 nM: 1
316.000000000000000 214.805560000000010
f: 2523 tv: 1 nM: 1
403.604159999999980 214.354170000000010
f: 2524 tv: 0 nM: 1
315.781250000000000 214.937500000000000
f: 2524 tv: 1 nM: 1
404.259250000000010 214.500000000000000
f: 2525 tv: 0 nM: 1
315.102939999999990 215.102939999999990
f: 2525 tv: 1 nM: 1
404.500000000000000 214.500000000000000
f: 2526 tv: 0 nM: 1
314.645170000000010 215.274200000000010
f: 2526 tv: 1 nM: 1
405.216680000000000 214.883330000000000
f: 2527 tv: 0 nM: 1
313.897060000000010 215.897060000000010
f: 2527 tv: 1 nM: 1
404.740749999999990 215.500000000000000
f: 2528 tv: 0 nM: 1
313.000000000000000 216.000000000000000
f: 2528 tv: 1 nM: 1
404.879300000000000 215.586209999999990
f: 2529 tv: 0 nM: 1
312.042849999999990 216.371430000000000
f: 2529 tv: 1 nM: 1
405.102939999999990 215.897060000000010
f: 2530 tv: 0 nM: 1
311.000000000000000 216.805560000000010
f: 2530 tv: 1 nM: 1
405.375000000000000 216.156250000000000
f: 2531 tv: 0 nM: 1
309.897060000000010 217.102939999999990
f: 2531 tv: 1 nM: 1
405.285709999999990 216.428570000000010
f: 2532 tv: 0 nM: 1
308.937500000000000 217.218750000000000
f: 2532 tv: 1 nM: 1
405.120700000000000 216.586209999999990
f: 2533 tv: 0 nM: 1
307.308839999999980 217.955890000000010
f: 2533 tv: 1 nM: 1
404.937500000000000 217.218750000000000
f: 2534 tv: 0 nM: 1
306.194459999999990 218.000000000000000
f: 2534 tv: 1 nM: 1
404.259250000000010 217.500000000000000
f: 2535 tv: 0 nM: 1
304.957150000000010 218.628570000000000
f: 2535 tv: 1 nM: 1
403.897060000000010 217.897060000000010
f: 2536 tv: 0 nM: 1
303.194459999999990 219.000000000000000
f: 2536 tv: 1 nM: 1
403.500000000000000 218.500000000000000
f: 2537 tv: 0 nM: 1
302.000000000000000 219.194439999999990
f: 2537 tv: 1 nM: 1
403.102939999999990 218.897060000000010
f: 2538 tv: 0 nM: 1
300.120700000000000 219.586209999999990
f: 2538 tv: 1 nM: 1
402.437500000000000 219.000000000000000
f: 2539 tv: 0 nM: 1
298.879300000000000 219.586209999999990
f: 2539 tv: 1 nM: 1
401.879300000000000 219.413790000000010
f: 2540 tv: 0 nM: 1
297.102939999999990 220.102939999999990
f: 2540 tv: 1 nM: 1
401.116670000000000 219.649990000000000
f: 2541 tv: 0 nM: 1
295.250000000000000 220.428570000000010
f: 2541 tv: 1 nM: 1
400.000000000000000 220.000000000000000
f: 2542 tv: 0 nM: 1
294.000000000000000 220.805560000000010
f: 2542 tv: 1 nM: 1
399.259250000000010 220.500000000000000
f: 2543 tv: 0 nM: 1
291.897060000000010 221.102939999999990
f: 2543 tv: 1 nM: 1
398.250000000000000 220.571429999999990
f: 2544 tv: 0 nM: 1
290.044130000000000 221.308820000000000
f: 2544 tv: 1 nM: 1
397.586209999999990 221.120700000000000
f: 2545 tv: 0 nM: 1
288.250000000000000 221.571429999999990
f: 2545 tv: 1 nM: 1
396.259250000000010 221.388880000000000
f: 2546 tv: 0 nM: 1
286.283320000000000 221.716659999999990
f: 2546 tv: 1 nM: 1
395.116670000000000 221.483340000000000
f: 2547 tv: 0 nM: 1
284.691160000000020 221.955890000000010
f: 2547 tv: 1 nM: 1
394.000000000000000 222.000000000000000
f: 2548 tv: 0 nM: 1
282.897060000000010 222.102939999999990
f: 2548 tv: 1 nM: 1
392.897060000000010 222.102939999999990
f: 2549 tv: 0 nM: 1
280.571440000000000 222.714280000000000
f: 2549 tv: 1 nM: 1
391.500000000000000 222.500000000000000
f: 2550 tv: 0 nM: 1
278.907899999999980 222.907900000000010
f: 2550 tv: 1 nM: 1
390.218750000000000 222.843750000000000
f: 2551 tv: 0 nM: 1
276.897060000000010 222.750000000000000
f: 2551 tv: 1 nM: 1
388.897060000000010 222.897060000000010
f: 2552 tv: 0 nM: 1
274.897060000000010 223.102939999999990
f: 2552 tv: 1 nM: 1
387.500000000000000 223.259260000000010
f: 2553 tv: 0 nM: 1
272.897060000000010 223.102939999999990
f: 2553 tv: 1 nM: 1
386.000000000000000 223.562500000000000
f: 2554 tv: 0 nM: 1
271.000000000000000 223.194439999999990
f: 2554 tv: 1 nM: 1
384.897060000000010 223.897060000000010
f: 2555 tv: 0 nM: 1
269.102939999999990 223.897060000000010
f: 2555 tv: 1 nM: 1
383.194459999999990 224.000000000000000
f: 2556 tv: 0 nM: 1
267.194459999999990 224.000000000000000
f: 2556 tv: 1 nM: 1
381.897060000000010 224.102939999999990
f: 2557 tv: 0 nM: 1
265.500000000000000 224.000000000000000
f: 2557 tv: 1 nM: 1
380.500000000000000 224.500000000000000
f: 2558 tv: 0 nM: 1
263.897060000000010 224.102939999999990
f: 2558 tv: 1 nM: 1
379.000000000000000 224.805560000000010
f: 2559 tv: 0 nM: 1
261.955870000000000 224.308820000000000
f: 2559 tv: 1 nM: 1
377.897060000000010 225.102939999999990
f: 2560 tv: 0 nM: 1
260.000000000000000 224.805560000000010
f: 2560 tv: 1 nM: 1
376.156250000000000 225.218750000000000
f: 2561 tv: 0 nM: 1
258.437500000000000 225.031250000000000
f: 2561 tv: 1 nM: 1
375.000000000000000 225.805560000000010
f: 2562 tv: 0 nM: 1
256.586209999999990 225.120700000000000
f: 2562 tv: 1 nM: 1
373.805540000000010 226.000000000000000
f: 2563 tv: 0 nM: 1
255.000000000000000 225.437500000000000
f: 2563 tv: 1 nM: 1
372.413790000000010 226.120700000000000
f: 2564 tv: 0 nM: 1
253.102939999999990 225.897060000000010
f: 2564 tv: 1 nM: 1
371.116670000000000 226.649990000000000
f: 2565 tv: 0 nM: 1
251.897060000000010 226.102939999999990
f: 2565 tv: 1 nM: 1
370.102939999999990 227.102939999999990
f: 2566 tv: 0 nM: 1
250.283340000000010 226.283340000000010
f: 2566 tv: 1 nM: 1
369.000000000000000 227.562500000000000
f: 2567 tv: 0 nM: 1
248.897060000000010 226.897060000000010
f: 2567 tv: 1 nM: 1
368.102939999999990 227.897060000000010
f: 2568 tv: 0 nM: 1
247.586209999999990 227.120700000000000
f: 2568 tv: 1 nM: 1
367.102939999999990 228.102939999999990
f: 2569 tv: 0 nM: 1
245.961530000000010 227.615389999999990
f: 2569 tv: 1 nM: 1
366.794860000000030 228.782039999999990
f: 2570 tv: 0 nM: 1
245.000000000000000 228.000000000000000
f: 2570 tv: 1 nM: 1
366.000000000000000 229.194439999999990
f: 2571 tv: 0 nM: 1
243.897060000000010 228.102939999999990
f: 2571 tv: 1 nM: 1
365.200010000000020 229.600010000000000
f: 2572 tv: 0 nM: 1
242.897060000000010 228.897060000000010
f: 2572 tv: 1 nM: 1
364.897060000000010 230.102939999999990
f: 2573 tv: 0 nM: 1
241.520000000000010 229.419999999999990
f: 2573 tv: 1 nM: 1
364.256739999999980 230.675670000000000
f: 2574 tv: 0 nM: 1
240.571429999999990 229.814290000000000
f: 2574 tv: 1 nM: 1
364.153840000000000 230.910259999999990
f: 2575 tv: 0 nM: 1
239.897060000000010 230.102939999999990
f: 2575 tv: 1 nM: 1
364.000000000000000 231.437500000000000
f: 2576 tv: 0 nM: 1
238.879300000000000 230.413790000000010
f: 2576 tv: 1 nM: 1
363.805540000000010 232.000000000000000
f: 2577 tv: 0 nM: 1
238.000000000000000 230.805560000000010
f: 2577 tv: 1 nM: 1
363.878049999999970 232.280489999999990
f: 2578 tv: 0 nM: 1
237.092099999999990 231.092099999999990
f: 2578 tv: 1 nM: 1
363.846160000000000 232.910259999999990
f: 2579 tv: 0 nM: 1
236.500000000000000 231.696980000000000
f: 2579 tv: 1 nM: 1
363.907899999999980 233.092099999999990
f: 2580 tv: 0 nM: 1
235.907900000000010 232.092099999999990
f: 2580 tv: 1 nM: 1
364.092100000000020 233.907900000000010
f: 2581 tv: 0 nM: 1
235.428570000000010 232.185710000000000
f: 2581 tv: 1 nM: 1
364.846160000000000 234.089740000000010
f: 2582 tv: 0 nM: 1
235.000000000000000 232.805560000000010
f: 2582 tv: 1 nM: 1
365.274990000000000 234.500000000000000
f: 2583 tv: 0 nM: 1
234.743239999999990 233.000000000000000
f: 2583 tv: 1 nM: 1
365.846160000000000 235.089740000000010
f: 2584 tv: 0 nM: 1
234.256760000000010 233.675670000000000
f: 2584 tv: 1 nM: 1
366.280489999999990 235.121950000000000
f: 2585 tv: 0 nM: 1
234.000000000000000 234.000000000000000
f: 2585 tv: 1 nM: 1
367.092100000000020 235.907900000000010
f: 2586 tv: 0 nM: 1
234.000000000000000 234.256760000000010
f: 2586 tv: 1 nM: 1
368.000000000000000 236.000000000000000
f: 2587 tv: 0 nM: 1
234.000000000000000 234.805560000000010
f: 2587 tv: 1 nM: 1
369.092100000000020 236.907900000000010
f: 2588 tv: 0 nM: 1
234.000000000000000 235.000000000000000
f: 2588 tv: 1 nM: 1
370.000000000000000 237.000000000000000
f: 2589 tv: 0 nM: 1
234.280489999999990 235.121950000000000
f: 2589 tv: 1 nM: 1
370.961549999999990 237.384610000000010
f: 2590 tv: 0 nM: 1
234.345249999999990 235.654750000000010
f: 2590 tv: 1 nM: 1
372.115389999999990 237.846160000000000
f: 2591 tv: 0 nM: 1
234.907900000000010 235.907900000000010
f: 2591 tv: 1 nM: 1
373.500000000000000 238.000000000000000
f: 2592 tv: 0 nM: 1
235.000000000000000 236.000000000000000
f: 2592 tv: 1 nM: 1
374.846160000000000 238.089740000000010
f: 2593 tv: 0 nM: 1
235.613630000000000 236.250000000000000
f: 2593 tv: 1 nM: 1
376.000000000000000 238.060970000000000
f: 2594 tv: 0 nM: 1
236.000000000000000 236.500000000000000
f: 2594 tv: 1 nM: 1
377.273799999999990 238.821429999999990
f: 2595 tv: 0 nM: 1
236.604649999999990 236.918610000000000
f: 2595 tv: 1 nM: 1
378.702389999999980 238.821429999999990
f: 2596 tv: 0 nM: 1
237.060970000000000 237.000000000000000
f: 2596 tv: 1 nM: 1
380.000000000000000 238.939030000000000
f: 2597 tv: 0 nM: 1
238.000000000000000 237.000000000000000
f: 2597 tv: 1 nM: 1
381.500000000000000 238.844449999999990
f: 2598 tv: 0 nM: 1
238.846160000000000 237.115389999999990
f: 2598 tv: 1 nM: 1
383.034879999999990 238.813950000000010
f: 2599 tv: 0 nM: 1
239.402179999999990 237.250000000000000
f: 2599 tv: 1 nM: 1
384.153840000000000 238.910259999999990
f: 2600 tv: 0 nM: 1
240.081390000000000 237.395360000000010
f: 2600 tv: 1 nM: 1
385.613650000000010 238.863630000000000
f: 2601 tv: 0 nM: 1
241.000000000000000 237.300000000000010
f: 2601 tv: 1 nM: 1
387.000000000000000 238.939030000000000
f: 2602 tv: 0 nM: 1
242.000000000000000 237.300000000000010
f: 2602 tv: 1 nM: 1
388.297610000000020 238.821429999999990
f: 2603 tv: 0 nM: 1
243.000000000000000 237.060970000000000
f: 2603 tv: 1 nM: 1
389.704560000000010 238.295459999999990
f: 2604 tv: 0 nM: 1
244.000000000000000 237.000000000000000
f: 2604 tv: 1 nM: 1
391.000000000000000 238.060970000000000
f: 2605 tv: 0 nM: 1
245.000000000000000 236.939030000000000
f: 2605 tv: 1 nM: 1
392.000000000000000 238.060970000000000
f: 2606 tv: 0 nM: 1
246.000000000000000 236.500000000000000
f: 2606 tv: 1 nM: 1
393.295439999999990 237.704540000000010
f: 2607 tv: 0 nM: 1
247.034879999999990 236.186049999999990
f: 2607 tv: 1 nM: 1
394.121950000000030 237.719510000000010
f: 2608 tv: 0 nM: 1
248.000000000000000 236.060970000000000
f: 2608 tv: 1 nM: 1
395.280489999999990 237.121950000000000
f: 2609 tv: 0 nM: 1
248.945650000000000 235.684779999999990
f: 2609 tv: 1 nM: 1
396.000000000000000 237.000000000000000
f: 2610 tv: 0 nM: 1
249.726200000000010 235.178570000000010
f: 2610 tv: 1 nM: 1
396.850010000000000 236.149990000000000
f: 2611 tv: 0 nM: 1
250.604649999999990 234.918610000000000
f: 2611 tv: 1 nM: 1
397.604649999999990 236.081390000000000
f: 2612 tv: 0 nM: 1
251.410000000000000 234.550000000000010
f: 2612 tv: 1 nM: 1
398.081390000000000 235.395360000000010
f: 2613 tv: 0 nM: 1
252.395360000000010 234.081390000000000
f: 2613 tv: 1 nM: 1
398.700010000000020 235.000000000000000
f: 2614 tv: 0 nM: 1
253.000000000000000 233.699999999999990
f: 2614 tv: 1 nM: 1
399.092100000000020 234.907900000000010
f: 2615 tv: 0 nM: 1
254.000000000000000 233.300000000000010
f: 2615 tv: 1 nM: 1
399.089749999999980 234.153840000000000
f: 2616 tv: 0 nM: 1
254.793470000000010 232.793470000000010
f: 2616 tv: 1 nM: 1
399.186039999999990 233.965120000000010
f: 2617 tv: 0 nM: 1
255.354170000000010 232.645829999999990
f: 2617 tv: 1 nM: 1
399.295439999999990 233.704540000000010
f: 2618 tv: 0 nM: 1
256.000000000000000 232.300000000000010
f: 2618 tv: 1 nM: 1
399.500000000000000 233.000000000000000
f: 2619 tv: 0 nM: 1
256.604649999999990 231.918610000000000
f: 2619 tv: 1 nM: 1
399.089749999999980 232.846160000000000
f: 2620 tv: 0 nM: 1
257.081390000000000 231.604649999999990
f: 2620 tv: 1 nM: 1
398.773799999999990 232.392850000000010
f: 2621 tv: 0 nM: 1
257.590910000000010 231.136370000000000
f: 2621 tv: 1 nM: 1
398.500000000000000 232.000000000000000
f: 2622 tv: 0 nM: 1
258.060970000000000 231.000000000000000
f: 2622 tv: 1 nM: 1
398.000000000000000 231.805560000000010
f: 2623 tv: 0 nM: 1
258.488099999999970 230.940470000000000
f: 2623 tv: 1 nM: 1
397.225010000000000 231.725010000000000
f: 2624 tv: 0 nM: 1
258.773799999999990 230.392850000000010
f: 2624 tv: 1 nM: 1
396.799989999999980 231.274990000000000
f: 2625 tv: 0 nM: 1
259.038450000000010 230.384610000000010
f: 2625 tv: 1 nM: 1
396.092100000000020 230.907900000000010
f: 2626 tv: 0 nM: 1
259.280489999999990 230.121950000000000
f: 2626 tv: 1 nM: 1
395.000000000000000 231.000000000000000
f: 2627 tv: 0 nM: 1
259.395359999999980 229.918610000000000
f: 2627 tv: 1 nM: 1
394.000000000000000 230.805560000000010
f: 2628 tv: 0 nM: 1
259.395359999999980 229.918610000000000
f: 2628 tv: 1 nM: 1
393.000000000000000 230.805560000000010
f: 2629 tv: 0 nM: 1
259.500000000000000 229.818180000000010
f: 2629 tv: 1 nM: 1
392.038450000000010 230.615389999999990
f: 2630 tv: 0 nM: 1
259.136349999999990 229.613630000000000
f: 2630 tv: 1 nM: 1
391.000000000000000 230.194439999999990
f: 2631 tv: 0 nM: 1
259.000000000000000 229.256760000000010
f: 2631 tv: 1 nM: 1
389.500000000000000 230.000000000000000
f: 2632 tv: 0 nM: 1
258.932430000000010 229.189190000000000
f: 2632 tv: 1 nM: 1
388.194459999999990 230.000000000000000
f: 2633 tv: 0 nM: 1
258.384610000000010 229.038469999999990
f: 2633 tv: 1 nM: 1
386.805540000000010 230.000000000000000
f: 2634 tv: 0 nM: 1
258.000000000000000 229.000000000000000
f: 2634 tv: 1 nM: 1
385.092100000000020 229.907900000000010
f: 2635 tv: 0 nM: 1
257.500000000000000 229.000000000000000
f: 2635 tv: 1 nM: 1
383.805540000000010 230.000000000000000
f: 2636 tv: 0 nM: 1
257.000000000000000 229.000000000000000
f: 2636 tv: 1 nM: 1
382.000000000000000 229.805560000000010
f: 2637 tv: 0 nM: 1
256.102939999999990 228.897060000000010
f: 2637 tv: 1 nM: 1
380.375000000000000 229.843750000000000
f: 2638 tv: 0 nM: 1
255.743239999999990 228.972980000000010
f: 2638 tv: 1 nM: 1
378.907899999999980 229.907900000000010
f: 2639 tv: 0 nM: 1
254.878050000000000 228.719510000000010
f: 2639 tv: 1 nM: 1
377.000000000000000 229.805560000000010
f: 2640 tv: 0 nM: 1
254.000000000000000 228.256760000000010
f: 2640 tv: 1 nM: 1
375.000000000000000 229.500000000000000
f: 2641 tv: 0 nM: 1
253.000000000000000 228.194439999999990
f: 2641 tv: 1 nM: 1
373.586209999999990 229.879300000000000
f: 2642 tv: 0 nM: 1
252.102939999999990 228.102939999999990
f: 2642 tv: 1 nM: 1
372.000000000000000 229.562500000000000
f: 2643 tv: 0 nM: 1
251.194439999999990 228.000000000000000
f: 2643 tv: 1 nM: 1
370.000000000000000 229.805560000000010
f: 2644 tv: 0 nM: 1
250.194439999999990 228.000000000000000
f: 2644 tv: 1 nM: 1
368.000000000000000 229.437500000000000
f: 2645 tv: 0 nM: 1
249.194439999999990 228.000000000000000
f: 2645 tv: 1 nM: 1
366.116670000000000 229.350010000000000
f: 2646 tv: 0 nM: 1
248.194439999999990 228.000000000000000
f: 2646 tv: 1 nM: 1
364.428560000000000 229.185710000000000
f: 2647 tv: 0 nM: 1
247.000000000000000 227.805560000000010
f: 2647 tv: 1 nM: 1
362.897060000000010 229.102939999999990
f: 2648 tv: 0 nM: 1
246.000000000000000 227.805560000000010
f: 2648 tv: 1 nM: 1
360.897060000000010 229.102939999999990
f: 2649 tv: 0 nM: 1
244.879300000000000 227.413790000000010
f: 2649 tv: 1 nM: 1
358.897060000000010 229.102939999999990
f: 2650 tv: 0 nM: 1
243.649990000000000 227.116670000000000
f: 2650 tv: 1 nM: 1
357.000000000000000 228.805560000000010
f: 2651 tv: 0 nM: 1
242.649990000000000 227.116670000000000
f: 2651 tv: 1 nM: 1
355.000000000000000 228.805560000000010
f: 2652 tv: 0 nM: 1
241.218750000000000 226.937500000000000
f: 2652 tv: 1 nM: 1
353.250000000000000 228.571429999999990
f: 2653 tv: 0 nM: 1
240.116670000000000 226.649990000000000
f: 2653 tv: 1 nM: 1
351.500000000000000 228.500000000000000
f: 2654 tv: 0 nM: 1
239.000000000000000 226.194439999999990
f: 2654 tv: 1 nM: 1
349.883330000000000 228.350010000000000
f: 2655 tv: 0 nM: 1
238.000000000000000 226.194439999999990
f: 2655 tv: 1 nM: 1
347.897060000000010 228.102939999999990
f: 2656 tv: 0 nM: 1
237.000000000000000 226.000000000000000
f: 2656 tv: 1 nM: 1
346.102939999999990 228.102939999999990
f: 2657 tv: 0 nM: 1
236.102939999999990 225.897060000000010
f: 2657 tv: 1 nM: 1
344.500000000000000 228.000000000000000
f: 2658 tv: 0 nM: 1
235.120700000000000 225.586209999999990
f: 2658 tv: 1 nM: 1
342.691160000000020 227.955890000000010
f: 2659 tv: 0 nM: 1
234.120700000000000 225.586209999999990
f: 2659 tv: 1 nM: 1
340.961549999999990 227.615389999999990
f: 2660 tv: 0 nM: 1
233.350010000000000 225.149990000000000
f: 2660 tv: 1 nM: 1
339.645170000000010 227.274200000000010
f: 2661 tv: 0 nM: 1
232.500000000000000 225.000000000000000
f: 2661 tv: 1 nM: 1
338.000000000000000 227.000000000000000
f: 2662 tv: 0 nM: 1
231.520000000000010 224.580000000000010
f: 2662 tv: 1 nM: 1
336.500000000000000 227.000000000000000
f: 2663 tv: 0 nM: 1
230.955890000000010 224.308820000000000
f: 2663 tv: 1 nM: 1
335.000000000000000 226.805560000000010
f: 2664 tv: 0 nM: 1
230.586209999999990 224.120700000000000
f: 2664 tv: 1 nM: 1
333.843750000000000 226.218750000000000
f: 2665 tv: 0 nM: 1
229.883330000000000 223.949999999999990
f: 2665 tv: 1 nM: 1
332.194459999999990 226.000000000000000
f: 2666 tv: 0 nM: 1
229.259260000000010 223.500000000000000
f: 2666 tv: 1 nM: 1
331.102939999999990 225.897060000000010
f: 2667 tv: 0 nM: 1
228.580000000000010 223.479999999999990
f: 2667 tv: 1 nM: 1
330.000000000000000 225.562500000000000
f: 2668 tv: 0 nM: 1
228.500000000000000 223.000000000000000
f: 2668 tv: 1 nM: 1
328.716680000000000 225.283340000000010
f: 2669 tv: 0 nM: 1
228.000000000000000 222.805560000000010
f: 2669 tv: 1 nM: 1
327.483340000000000 225.116670000000000
f: 2670 tv: 0 nM: 1
227.500000000000000 222.500000000000000
f: 2670 tv: 1 nM: 1
326.283320000000000 224.716659999999990
f: 2671 tv: 0 nM: 1
227.116670000000000 221.949999999999990
f: 2671 tv: 1 nM: 1
325.120700000000000 224.413790000000010
f: 2672 tv: 0 nM: 1
226.897060000000010 221.897060000000010
f: 2672 tv: 1 nM: 1
324.308839999999980 223.955890000000010
f: 2673 tv: 0 nM: 1
226.500000000000000 221.740739999999990
f: 2673 tv: 1 nM: 1
323.350010000000000 223.850010000000000
f: 2674 tv: 0 nM: 1
226.500000000000000 221.500000000000000
f: 2674 tv: 1 nM: 1
322.879300000000000 223.413790000000010
f: 2675 tv: 0 nM: 1
226.116670000000000 220.949999999999990
f: 2675 tv: 1 nM: 1
321.843750000000000 223.218750000000000
f: 2676 tv: 0 nM: 1
226.259260000000010 220.388880000000000
f: 2676 tv: 1 nM: 1
320.897060000000010 222.897060000000010
f: 2677 tv: 0 nM: 1
226.304350000000000 220.369570000000010
f: 2677 tv: 1 nM: 1
320.000000000000000 222.805560000000010
f: 2678 tv: 0 nM: 1
226.304350000000000 220.369570000000010
f: 2678 tv: 1 nM: 1
319.740749999999990 222.500000000000000
f: 2679 tv: 0 nM: 1
226.134610000000010 219.673080000000000
f: 2679 tv: 1 nM: 1
319.000000000000000 222.000000000000000
f: 2680 tv: 0 nM: 1
226.419999999999990 219.479999999999990
f: 2680 tv: 1 nM: 1
318.649990000000000 221.883330000000000
f: 2681 tv: 0 nM: 1
226.139999999999990 219.399990000000000
f: 2681 tv: 1 nM: 1
318.000000000000000 221.500000000000000
f: 2682 tv: 0 nM: 1
226.500000000000000 219.000000000000000
f: 2682 tv: 1 nM: 1
317.716680000000000 221.283340000000010
f: 2683 tv: 0 nM: 1
226.860000000000010 218.600010000000000
f: 2683 tv: 1 nM: 1
317.000000000000000 221.000000000000000
f: 2684 tv: 0 nM: 1
226.879300000000000 218.413790000000010
f: 2684 tv: 1 nM: 1
317.000000000000000 220.500000000000000
f: 2685 tv: 0 nM: 1
227.386370000000000 218.386370000000000
f: 2685 tv: 1 nM: 1
316.716680000000000 220.283340000000010
f: 2686 tv: 0 nM: 1
227.685180000000000 218.000000000000000
f: 2686 tv: 1 nM: 1
316.350010000000000 219.883330000000000
f: 2687 tv: 0 nM: 1
228.000000000000000 217.685180000000000
f: 2687 tv: 1 nM: 1
316.120700000000000 219.586209999999990
f: 2688 tv: 0 nM: 1
228.740739999999990 217.500000000000000
f: 2688 tv: 1 nM: 1
316.259250000000010 219.500000000000000
f: 2689 tv: 0 nM: 1
228.879300000000000 217.413790000000010
f: 2689 tv: 1 nM: 1
316.218750000000000 219.156250000000000
f: 2690 tv: 0 nM: 1
229.500000000000000 217.259260000000010
f: 2690 tv: 1 nM: 1
316.218750000000000 219.156250000000000
f: 2691 tv: 0 nM: 1
230.116670000000000 216.649990000000000
f: 2691 tv: 1 nM: 1
316.716680000000000 218.716659999999990
f: 2692 tv: 0 nM: 1
230.613630000000000 216.613630000000000
f: 2692 tv: 1 nM: 1
316.259250000000010 218.500000000000000
f: 2693 tv: 0 nM: 1
231.500000000000000 216.500000000000000
f: 2693 tv: 1 nM: 1
316.968750000000000 218.437500000000000
f: 2694 tv: 0 nM: 1
232.050000000000010 216.116670000000000
f: 2694 tv: 1 nM: 1
317.102939999999990 218.102939999999990
f: 2695 tv: 0 nM: 1
232.600010000000000 216.139999999999990
f: 2695 tv: 1 nM: 1
317.740749999999990 217.500000000000000
f: 2696 tv: 0 nM: 1
233.314820000000000 216.000000000000000
f: 2696 tv: 1 nM: 1
317.879300000000000 217.586209999999990
f: 2697 tv: 0 nM: 1
234.057690000000010 215.750000000000000
f: 2697 tv: 1 nM: 1
318.579990000000010 217.479999999999990
f: 2698 tv: 0 nM: 1
234.860000000000010 215.600010000000000
f: 2698 tv: 1 nM: 1
319.000000000000000 217.500000000000000
f: 2699 tv: 0 nM: 1
235.500000000000000 215.500000000000000
f: 2699 tv: 1 nM: 1
319.102939999999990 217.102939999999990
f: 2700 tv: 0 nM: 1
236.500000000000000 215.500000000000000
f: 2700 tv: 1 nM: 1
320.120700000000000 216.586209999999990
f: 2701 tv: 0 nM: 1
237.259260000000010 215.388880000000000
f: 2701 tv: 1 nM: 1
320.879300000000000 216.413790000000010
f: 2702 tv: 0 nM: 1
238.102939999999990 214.750000000000000
f: 2702 tv: 1 nM: 1
321.480009999999990 216.419999999999990
f: 2703 tv: 0 nM: 1
239.116670000000000 214.949999999999990
f: 2703 tv: 1 nM: 1
322.308839999999980 215.955890000000010
f: 2704 tv: 0 nM: 1
240.000000000000000 214.314820000000000
f: 2704 tv: 1 nM: 1
322.955870000000000 216.102939999999990
f: 2705 tv: 0 nM: 1
241.259260000000010 214.500000000000000
f: 2705 tv: 1 nM: 1
323.716680000000000 215.716659999999990
f: 2706 tv: 0 nM: 1
242.000000000000000 214.500000000000000
f: 2706 tv: 1 nM: 1
324.740749999999990 215.500000000000000
f: 2707 tv: 0 nM: 1
243.178570000000010 214.178570000000010
f: 2707 tv: 1 nM: 1
325.716680000000000 215.283340000000010
f: 2708 tv: 0 nM: 1
244.600010000000000 213.860000000000010
f: 2708 tv: 1 nM: 1
326.850010000000000 215.350010000000000
f: 2709 tv: 0 nM: 1
245.479999999999990 213.580000000000010
f: 2709 tv: 1 nM: 1
327.950010000000020 215.116670000000000
f: 2710 tv: 0 nM: 1
246.500000000000000 213.500000000000000
f: 2710 tv: 1 nM: 1
328.879300000000000 214.586209999999990
f: 2711 tv: 0 nM: 1
247.500000000000000 213.500000000000000
f: 2711 tv: 1 nM: 1
329.879300000000000 214.586209999999990
f: 2712 tv: 0 nM: 1
248.520000000000010 213.419999999999990
f: 2712 tv: 1 nM: 1
331.420009999999990 214.479999999999990
f: 2713 tv: 0 nM: 1
249.285720000000000 213.428570000000010
f: 2713 tv: 1 nM: 1
332.428560000000000 214.250000000000000
f: 2714 tv: 0 nM: 1
250.740739999999990 212.500000000000000
f: 2714 tv: 1 nM: 1
333.897060000000010 213.897060000000010
f: 2715 tv: 0 nM: 1
252.000000000000000 213.000000000000000
f: 2715 tv: 1 nM: 1
334.716680000000000 213.716659999999990
f: 2716 tv: 0 nM: 1
252.949999999999990 212.883330000000000
f: 2716 tv: 1 nM: 1
336.000000000000000 213.314820000000000
f: 2717 tv: 0 nM: 1
254.000000000000000 212.314820000000000
f: 2717 tv: 1 nM: 1
337.259250000000010 213.500000000000000
f: 2718 tv: 0 nM: 1
254.937500000000000 212.375000000000000
f: 2718 tv: 1 nM: 1
338.500000000000000 213.500000000000000
f: 2719 tv: 0 nM: 1
255.937500000000000 212.218750000000000
f: 2719 tv: 1 nM: 1
340.000000000000000 213.314820000000000
f: 2720 tv: 0 nM: 1
257.116670000000000 211.649990000000000
f: 2720 tv: 1 nM: 1
341.156250000000000 213.000000000000000
f: 2721 tv: 0 nM: 1
257.950010000000020 211.883330000000000
f: 2721 tv: 1 nM: 1
342.259250000000010 212.500000000000000
f: 2722 tv: 0 nM: 1
259.116670000000000 211.649990000000000
f: 2722 tv: 1 nM: 1
343.500000000000000 212.500000000000000
f: 2723 tv: 0 nM: 1
259.843750000000000 211.781250000000000
f: 2723 tv: 1 nM: 1
344.740749999999990 212.500000000000000
f: 2724 tv: 0 nM: 1
260.879300000000000 211.413790000000010
f: 2724 tv: 1 nM: 1
346.120700000000000 212.586209999999990
f: 2725 tv: 0 nM: 1
261.740749999999990 211.500000000000000
f: 2725 tv: 1 nM: 1
347.500000000000000 212.500000000000000
f: 2726 tv: 0 nM: 1
262.120700000000000 211.586209999999990
f: 2726 tv: 1 nM: 1
348.879300000000000 212.413790000000010
f: 2727 tv: 0 nM: 1
263.035709999999990 211.250000000000000
f: 2727 tv: 1 nM: 1
349.897060000000010 212.102939999999990
f: 2728 tv: 0 nM: 1
263.937500000000000 211.218750000000000
f: 2728 tv: 1 nM: 1
351.120700000000000 212.413790000000010
f: 2729 tv: 0 nM: 1
264.457150000000010 211.385709999999990
f: 2729 tv: 1 nM: 1
352.259250000000010 212.500000000000000
f: 2730 tv: 0 nM: 1
265.042849999999990 211.371430000000000
f: 2730 tv: 1 nM: 1
353.500000000000000 212.500000000000000
f: 2731 tv: 0 nM: 1
265.750000000000000 211.428570000000010
f: 2731 tv: 1 nM: 1
354.420009999999990 212.479999999999990
f: 2732 tv: 0 nM: 1
266.042849999999990 211.371430000000000
f: 2732 tv: 1 nM: 1
355.420009999999990 212.479999999999990
f: 2733 tv: 0 nM: 1
266.116670000000000 211.649990000000000
f: 2733 tv: 1 nM: 1
356.420009999999990 212.479999999999990
f: 2734 tv: 0 nM: 1
266.899990000000000 211.428570000000010
f: 2734 tv: 1 nM: 1
357.283320000000000 212.050000000000010
f: 2735 tv: 0 nM: 1
266.899990000000000 211.428570000000010
f: 2735 tv: 1 nM: 1
358.120700000000000 212.413790000000010
f: 2736 tv: 0 nM: 1
267.000000000000000 212.000000000000000
f: 2736 tv: 1 nM: 1
358.879300000000000 212.586209999999990
f: 2737 tv: 0 nM: 1
267.000000000000000 212.000000000000000
f: 2737 tv: 1 nM: 1
359.740749999999990 212.500000000000000
f: 2738 tv: 0 nM: 1
266.897060000000010 212.102939999999990
f: 2738 tv: 1 nM: 1
360.259250000000010 212.500000000000000
f: 2739 tv: 0 nM: 1
267.000000000000000 212.000000000000000
f: 2739 tv: 1 nM: 1
360.645170000000010 212.725799999999990
f: 2740 tv: 0 nM: 1
266.689180000000020 212.135130000000000
f: 2740 tv: 1 nM: 1
361.102939999999990 212.897060000000010
f: 2741 tv: 0 nM: 1
265.937500000000000 212.218750000000000
f: 2741 tv: 1 nM: 1
361.678560000000000 213.285720000000000
f: 2742 tv: 0 nM: 1
265.779420000000020 212.691180000000000
f: 2742 tv: 1 nM: 1
361.879300000000000 213.413790000000010
f: 2743 tv: 0 nM: 1
265.156250000000000 212.781250000000000
f: 2743 tv: 1 nM: 1
362.383330000000000 213.283340000000010
f: 2744 tv: 0 nM: 1
264.500000000000000 213.000000000000000
f: 2744 tv: 1 nM: 1
362.500000000000000 213.500000000000000
f: 2745 tv: 0 nM: 1
263.897060000000010 213.102939999999990
f: 2745 tv: 1 nM: 1
362.428560000000000 213.899990000000000
f: 2746 tv: 0 nM: 1
263.000000000000000 213.500000000000000
f: 2746 tv: 1 nM: 1
362.689180000000020 214.135130000000000
f: 2747 tv: 0 nM: 1
262.156250000000000 213.781250000000000
f: 2747 tv: 1 nM: 1
362.228580000000020 214.557140000000000
f: 2748 tv: 0 nM: 1
261.194459999999990 214.000000000000000
f: 2748 tv: 1 nM: 1
361.897060000000010 214.897060000000010
f: 2749 tv: 0 nM: 1
260.250000000000000 214.102939999999990
f: 2749 tv: 1 nM: 1
361.937500000000000 215.218750000000000
f: 2750 tv: 0 nM: 1
259.363650000000010 214.227280000000010
f: 2750 tv: 1 nM: 1
361.571440000000000 215.714280000000000
f: 2751 tv: 0 nM: 1
258.102939999999990 215.102939999999990
f: 2751 tv: 1 nM: 1
361.000000000000000 215.805560000000010
f: 2752 tv: 0 nM: 1
256.897060000000010 215.102939999999990
f: 2752 tv: 1 nM: 1
360.516660000000000 216.116670000000000
f: 2753 tv: 0 nM: 1
255.725799999999990 215.645160000000000
f: 2753 tv: 1 nM: 1
360.000000000000000 216.500000000000000
f: 2754 tv: 0 nM: 1
254.308820000000000 215.955890000000010
f: 2754 tv: 1 nM: 1
359.194459999999990 217.000000000000000
f: 2755 tv: 0 nM: 1
253.092099999999990 216.092099999999990
f: 2755 tv: 1 nM: 1
358.805540000000010 217.000000000000000
f: 2756 tv: 0 nM: 1
252.000000000000000 216.194439999999990
f: 2756 tv: 1 nM: 1
357.781250000000000 217.843750000000000
f: 2757 tv: 0 nM: 1
250.092099999999990 216.907900000000010
f: 2757 tv: 1 nM: 1
356.897060000000010 218.102939999999990
f: 2758 tv: 0 nM: 1
248.897060000000010 217.102939999999990
f: 2758 tv: 1 nM: 1
356.000000000000000 218.500000000000000
f: 2759 tv: 0 nM: 1
247.156250000000000 217.781250000000000
f: 2759 tv: 1 nM: 1
355.000000000000000 218.805560000000010
f: 2760 tv: 0 nM: 1
245.897060000000010 218.102939999999990
f: 2760 tv: 1 nM: 1
354.000000000000000 219.437500000000000
f: 2761 tv: 0 nM: 1
244.000000000000000 218.500000000000000
f: 2761 tv: 1 nM: 1
352.897060000000010 219.897060000000010
f: 2762 tv: 0 nM: 1
242.116670000000000 218.649990000000000
f: 2762 tv: 1 nM: 1
351.156250000000000 220.218750000000000
f: 2763 tv: 0 nM: 1
240.500000000000000 219.000000000000000
f: 2763 tv: 1 nM: 1
350.000000000000000 220.805560000000010
f: 2764 tv: 0 nM: 1
238.883330000000000 219.516660000000000
f: 2764 tv: 1 nM: 1
348.571440000000000 221.250000000000000
f: 2765 tv: 0 nM: 1
237.120700000000000 219.586209999999990
f: 2765 tv: 1 nM: 1
347.000000000000000 221.500000000000000
f: 2766 tv: 0 nM: 1
235.102939999999990 220.102939999999990
f: 2766 tv: 1 nM: 1
345.691160000000020 221.955890000000010
f: 2767 tv: 0 nM: 1
233.259260000000010 220.500000000000000
f: 2767 tv: 1 nM: 1
344.042849999999990 222.371430000000000
f: 2768 tv: 0 nM: 1
231.500000000000000 220.500000000000000
f: 2768 tv: 1 nM: 1
342.218750000000000 222.843750000000000
f: 2769 tv: 0 nM: 1
229.586209999999990 221.120700000000000
f: 2769 tv: 1 nM: 1
340.897060000000010 223.102939999999990
f: 2770 tv: 0 nM: 1
227.580000000000010 221.479999999999990
f: 2770 tv: 1 nM: 1
338.883330000000000 223.483340000000000
f: 2771 tv: 0 nM: 1
225.500000000000000 221.740739999999990
f: 2771 tv: 1 nM: 1
337.000000000000000 223.805560000000010
f: 2772 tv: 0 nM: 1
223.500000000000000 221.740739999999990
f: 2772 tv: 1 nM: 1
334.897060000000010 223.897060000000010
f: 2773 tv: 0 nM: 1
221.586209999999990 221.879300000000000
f: 2773 tv: 1 nM: 1
333.000000000000000 224.562500000000000
f: 2774 tv: 0 nM: 1
219.586209999999990 222.120700000000000
f: 2774 tv: 1 nM: 1
331.044130000000000 224.691180000000000
f: 2775 tv: 0 nM: 1
217.500000000000000 222.259260000000010
f: 2775 tv: 1 nM: 1
329.194459999999990 225.000000000000000
f: 2776 tv: 0 nM: 1
215.479999999999990 222.419999999999990
f: 2776 tv: 1 nM: 1
327.044130000000000 225.308820000000000
f: 2777 tv: 0 nM: 1
213.781250000000000 222.843750000000000
f: 2777 tv: 1 nM: 1
325.044130000000000 225.308820000000000
f: 2778 tv: 0 nM: 1
211.897060000000010 222.897060000000010
f: 2778 tv: 1 nM: 1
323.000000000000000 225.805560000000010
f: 2779 tv: 0 nM: 1
210.250000000000000 223.035720000000000
f: 2779 tv: 1 nM: 1
320.897060000000010 226.102939999999990
f: 2780 tv: 0 nM: 1
208.250000000000000 222.964280000000000
f: 2780 tv: 1 nM: 1
318.897060000000010 226.102939999999990
f: 2781 tv: 0 nM: 1
206.500000000000000 223.259260000000010
f: 2781 tv: 1 nM: 1
317.000000000000000 226.437500000000000
f: 2782 tv: 0 nM: 1
204.500000000000000 223.500000000000000
f: 2782 tv: 1 nM: 1
315.000000000000000 226.805560000000010
f: 2783 tv: 0 nM: 1
202.500000000000000 223.500000000000000
f: 2783 tv: 1 nM: 1
312.805540000000010 227.000000000000000
f: 2784 tv: 0 nM: 1
201.259260000000010 223.611120000000000
f: 2784 tv: 1 nM: 1
311.000000000000000 227.194439999999990
f: 2785 tv: 0 nM: 1
199.399990000000000 223.860000000000010
f: 2785 tv: 1 nM: 1
309.000000000000000 227.500000000000000
f: 2786 tv: 0 nM: 1
197.750000000000000 224.035720000000000
f: 2786 tv: 1 nM: 1
307.000000000000000 227.805560000000010
f: 2787 tv: 0 nM: 1
196.134610000000010 224.096160000000000
f: 2787 tv: 1 nM: 1
305.194459999999990 228.000000000000000
f: 2788 tv: 0 nM: 1
194.413790000000010 224.120700000000000
f: 2788 tv: 1 nM: 1
303.685729999999980 228.100010000000000
f: 2789 tv: 0 nM: 1
193.000000000000000 224.194439999999990
f: 2789 tv: 1 nM: 1
301.972960000000000 228.743239999999990
f: 2790 tv: 0 nM: 1
191.580000000000010 224.520000000000010
f: 2790 tv: 1 nM: 1
300.743260000000020 229.000000000000000
f: 2791 tv: 0 nM: 1
190.600010000000000 224.860000000000010
f: 2791 tv: 1 nM: 1
299.000000000000000 229.500000000000000
f: 2792 tv: 0 nM: 1
189.178570000000010 225.178570000000010
f: 2792 tv: 1 nM: 1
298.000000000000000 229.805560000000010
f: 2793 tv: 0 nM: 1
187.716659999999990 225.283340000000010
f: 2793 tv: 1 nM: 1
296.743260000000020 230.000000000000000
f: 2794 tv: 0 nM: 1
186.500000000000000 225.500000000000000
f: 2794 tv: 1 nM: 1
295.670750000000000 230.170729999999990
f: 2795 tv: 0 nM: 1
185.613630000000000 225.613630000000000
f: 2795 tv: 1 nM: 1
294.743260000000020 230.324330000000000
f: 2796 tv: 0 nM: 1
184.521739999999990 226.369570000000010
f: 2796 tv: 1 nM: 1
294.000000000000000 231.000000000000000
f: 2797 tv: 0 nM: 1
183.500000000000000 226.500000000000000
f: 2797 tv: 1 nM: 1
293.000000000000000 231.000000000000000
f: 2798 tv: 0 nM: 1
182.500000000000000 226.500000000000000
f: 2798 tv: 1 nM: 1
292.227260000000000 231.636370000000000
f: 2799 tv: 0 nM: 1
181.740739999999990 226.500000000000000
f: 2799 tv: 1 nM: 1
291.907899999999980 231.907900000000010
f: 2800 tv: 0 nM: 1
181.000000000000000 226.750000000000000
f: 2800 tv: 1 nM: 1
291.395359999999980 232.081390000000000
f: 2801 tv: 0 nM: 1
180.399990000000000 226.860000000000010
f: 2801 tv: 1 nM: 1
291.153840000000000 232.089740000000010
f: 2802 tv: 0 nM: 1
179.883330000000000 227.350010000000000
f: 2802 tv: 1 nM: 1
291.000000000000000 232.256760000000010
f: 2803 tv: 0 nM: 1
179.120700000000000 227.413790000000010
f: 2803 tv: 1 nM: 1
291.000000000000000 233.000000000000000
f: 2804 tv: 0 nM: 1
178.879300000000000 227.586209999999990
f: 2804 tv: 1 nM: 1
291.060970000000000 233.000000000000000
f: 2805 tv: 0 nM: 1
178.500000000000000 227.740739999999990
f: 2805 tv: 1 nM: 1
291.226200000000010 233.392850000000010
f: 2806 tv: 0 nM: 1
178.413790000000010 228.120700000000000
f: 2806 tv: 1 nM: 1
291.774990000000000 233.725010000000000
f: 2807 tv: 0 nM: 1
178.194439999999990 228.000000000000000
f: 2807 tv: 1 nM: 1
292.153840000000000 233.910259999999990
f: 2808 tv: 0 nM: 1
178.000000000000000 228.500000000000000
f: 2808 tv: 1 nM: 1
292.846160000000000 234.089740000000010
f: 2809 tv: 0 nM: 1
178.000000000000000 228.805560000000010
f: 2809 tv: 1 nM: 1
293.226200000000010 234.392850000000010
f: 2810 tv: 0 nM: 1
177.897060000000010 228.897060000000010
f: 2810 tv: 1 nM: 1
294.121950000000030 234.719510000000010
f: 2811 tv: 0 nM: 1
177.897060000000010 229.102939999999990
f: 2811 tv: 1 nM: 1
295.000000000000000 235.000000000000000
f: 2812 tv: 0 nM: 1
178.000000000000000 229.562500000000000
f: 2812 tv: 1 nM: 1
295.918610000000000 235.395360000000010
f: 2813 tv: 0 nM: 1
178.000000000000000 229.500000000000000
f: 2813 tv: 1 nM: 1
297.092100000000020 235.907900000000010
f: 2814 tv: 0 nM: 1
178.102939999999990 229.897060000000010
f: 2814 tv: 1 nM: 1
298.000000000000000 236.000000000000000
f: 2815 tv: 0 nM: 1
178.479999999999990 230.419999999999990
f: 2815 tv: 1 nM: 1
299.000000000000000 236.060970000000000
f: 2816 tv: 0 nM: 1
178.968750000000000 230.437500000000000
f: 2816 tv: 1 nM: 1
300.402159999999980 236.250000000000000
f: 2817 tv: 0 nM: 1
179.014280000000010 230.628570000000000
f: 2817 tv: 1 nM: 1
301.719510000000010 236.878050000000000
f: 2818 tv: 0 nM: 1
179.308820000000000 230.955890000000010
f: 2818 tv: 1 nM: 1
303.000000000000000 237.000000000000000
f: 2819 tv: 0 nM: 1
179.897060000000010 231.102939999999990
f: 2819 tv: 1 nM: 1
304.280489999999990 236.878050000000000
f: 2820 tv: 0 nM: 1
180.500000000000000 231.000000000000000
f: 2820 tv: 1 nM: 1
305.604649999999990 237.081390000000000
f: 2821 tv: 0 nM: 1
181.000000000000000 231.194439999999990
f: 2821 tv: 1 nM: 1
307.206509999999980 237.141300000000000
f: 2822 tv: 0 nM: 1
181.183330000000010 231.283340000000010
f: 2822 tv: 1 nM: 1
308.659089999999990 237.340910000000010
f: 2823 tv: 0 nM: 1
182.000000000000000 231.500000000000000
f: 2823 tv: 1 nM: 1
310.038450000000010 237.384610000000010
f: 2824 tv: 0 nM: 1
182.250000000000000 231.428570000000010
f: 2824 tv: 1 nM: 1
311.597840000000020 237.250000000000000
f: 2825 tv: 0 nM: 1
183.000000000000000 231.194439999999990
f: 2825 tv: 1 nM: 1
313.081390000000000 237.395360000000010
f: 2826 tv: 0 nM: 1
183.821429999999990 231.297619999999990
f: 2826 tv: 1 nM: 1
314.818179999999980 237.500000000000000
f: 2827 tv: 0 nM: 1
184.256760000000010 231.675670000000000
f: 2827 tv: 1 nM: 1
316.250000000000000 237.402179999999990
f: 2828 tv: 0 nM: 1
185.044109999999990 231.691180000000000
f: 2828 tv: 1 nM: 1
317.769990000000010 237.350010000000000
f: 2829 tv: 0 nM: 1
185.685710000000000 231.271420000000010
f: 2829 tv: 1 nM: 1
319.206509999999980 237.141300000000000
f: 2830 tv: 0 nM: 1
186.454540000000010 231.454540000000010
f: 2830 tv: 1 nM: 1
320.700010000000020 237.000000000000000
f: 2831 tv: 0 nM: 1
187.092099999999990 231.092099999999990
f: 2831 tv: 1 nM: 1
322.092100000000020 236.907900000000010
f: 2832 tv: 0 nM: 1
188.000000000000000 231.000000000000000
f: 2832 tv: 1 nM: 1
323.549989999999980 236.590000000000000
f: 2833 tv: 0 nM: 1
188.846160000000000 230.884610000000010
f: 2833 tv: 1 nM: 1
324.940490000000010 236.059530000000000
f: 2834 tv: 0 nM: 1
189.324330000000000 230.743239999999990
f: 2834 tv: 1 nM: 1
326.000000000000000 235.939030000000000
f: 2835 tv: 0 nM: 1
190.102939999999990 230.102939999999990
f: 2835 tv: 1 nM: 1
327.081390000000000 235.604649999999990
f: 2836 tv: 0 nM: 1
191.194439999999990 230.000000000000000
f: 2836 tv: 1 nM: 1
328.206509999999980 235.206529999999990
f: 2837 tv: 0 nM: 1
191.961530000000010 229.615389999999990
f: 2837 tv: 1 nM: 1
329.155550000000010 234.500000000000000
f: 2838 tv: 0 nM: 1
193.000000000000000 229.194439999999990
f: 2838 tv: 1 nM: 1
329.945650000000000 234.293470000000010
f: 2839 tv: 0 nM: 1
193.615389999999990 228.961530000000010
f: 2839 tv: 1 nM: 1
330.813969999999980 233.965120000000010
f: 2840 tv: 0 nM: 1
194.000000000000000 228.194439999999990
f: 2840 tv: 1 nM: 1
331.250000000000000 233.402179999999990
f: 2841 tv: 0 nM: 1
195.000000000000000 228.194439999999990
f: 2841 tv: 1 nM: 1
331.813969999999980 232.965120000000010
f: 2842 tv: 0 nM: 1
195.628570000000000 227.757139999999990
f: 2842 tv: 1 nM: 1
332.206509999999980 232.510860000000010
f: 2843 tv: 0 nM: 1
196.000000000000000 227.500000000000000
f: 2843 tv: 1 nM: 1
332.500000000000000 232.000000000000000
f: 2844 tv: 0 nM: 1
196.805560000000010 227.000000000000000
f: 2844 tv: 1 nM: 1
332.410000000000030 231.449999999999990
f: 2845 tv: 0 nM: 1
197.371430000000000 226.957140000000010
f: 2845 tv: 1 nM: 1
332.295439999999990 231.295459999999990
f: 2846 tv: 0 nM: 1
198.000000000000000 226.194439999999990
f: 2846 tv: 1 nM: 1
332.280489999999990 230.951220000000010
f: 2847 tv: 0 nM: 1
198.384610000000010 226.038469999999990
f: 2847 tv: 1 nM: 1
331.932430000000010 230.216219999999990
f: 2848 tv: 0 nM: 1
198.918920000000010 225.500000000000000
f: 2848 tv: 1 nM: 1
331.395359999999980 230.081390000000000
f: 2849 tv: 0 nM: 1
199.000000000000000 225.194439999999990
f: 2849 tv: 1 nM: 1
330.878049999999970 229.719510000000010
f: 2850 tv: 0 nM: 1
199.562500000000000 225.031250000000000
f: 2850 tv: 1 nM: 1
330.395359999999980 229.081390000000000
f: 2851 tv: 0 nM: 1
199.918610000000000 224.767439999999990
f: 2851 tv: 1 nM: 1
329.719510000000010 228.951220000000010
f: 2852 tv: 0 nM: 1
200.000000000000000 224.500000000000000
f: 2852 tv: 1 nM: 1
329.092100000000020 228.907900000000010
f: 2853 tv: 0 nM: 1
200.442860000000000 224.257139999999990
f: 2853 tv: 1 nM: 1
328.038450000000010 228.615389999999990
f: 2854 tv: 0 nM: 1
200.805560000000010 224.000000000000000
f: 2854 tv: 1 nM: 1
327.395359999999980 228.081390000000000
f: 2855 tv: 0 nM: 1
200.907900000000010 224.092099999999990
f: 2855 tv: 1 nM: 1
326.500000000000000 228.000000000000000
f: 2856 tv: 0 nM: 1
201.194439999999990 224.000000000000000
f: 2856 tv: 1 nM: 1
325.511900000000030 227.940470000000000
f: 2857 tv: 0 nM: 1
201.308820000000000 223.955890000000010
f: 2857 tv: 1 nM: 1
324.773799999999990 227.392850000000010
f: 2858 tv: 0 nM: 1
201.757139999999990 223.628570000000000
f: 2858 tv: 1 nM: 1
324.000000000000000 227.500000000000000
f: 2859 tv: 0 nM: 1
202.000000000000000 223.194439999999990
f: 2859 tv: 1 nM: 1
323.000000000000000 227.194439999999990
f: 2860 tv: 0 nM: 1
202.000000000000000 223.000000000000000
f: 2860 tv: 1 nM: 1
321.743260000000020 227.000000000000000
f: 2861 tv: 0 nM: 1
202.092099999999990 222.907900000000010
f: 2861 tv: 1 nM: 1
320.500000000000000 227.000000000000000
f: 2862 tv: 0 nM: 1
202.000000000000000 223.000000000000000
f: 2862 tv: 1 nM: 1
319.371429999999980 226.957140000000010
f: 2863 tv: 0 nM: 1
202.000000000000000 222.805560000000010
f: 2863 tv: 1 nM: 1
318.081079999999990 226.500000000000000
f: 2864 tv: 0 nM: 1
202.102939999999990 222.897060000000010
f: 2864 tv: 1 nM: 1
317.038450000000010 226.615389999999990
f: 2865 tv: 0 nM: 1
202.000000000000000 222.805560000000010
f: 2865 tv: 1 nM: 1
316.038450000000010 226.615389999999990
f: 2866 tv: 0 nM: 1
202.000000000000000 222.805560000000010
f: 2866 tv: 1 nM: 1
314.802640000000000 226.381580000000010
f: 2867 tv: 0 nM: 1
202.000000000000000 222.805560000000010
f: 2867 tv: 1 nM: 1
313.226200000000010 226.392850000000010
f: 2868 tv: 0 nM: 1
201.586209999999990 222.879300000000000
f: 2868 tv: 1 nM: 1
312.000000000000000 226.500000000000000
f: 2869 tv: 0 nM: 1
201.413790000000010 222.879300000000000
f: 2869 tv: 1 nM: 1
310.961549999999990 226.615389999999990
f: 2870 tv: 0 nM: 1
201.000000000000000 222.805560000000010
f: 2870 tv: 1 nM: 1
309.156250000000000 226.625000000000000
f: 2871 tv: 0 nM: 1
200.897060000000010 222.897060000000010
f: 2871 tv: 1 nM: 1
308.138890000000000 226.194439999999990
f: 2872 tv: 0 nM: 1
200.120700000000000 222.586209999999990
f: 2872 tv: 1 nM: 1
306.907899999999980 226.092099999999990
f: 2873 tv: 0 nM: 1
200.044109999999990 222.691180000000000
f: 2873 tv: 1 nM: 1
305.071440000000000 226.628570000000000
f: 2874 tv: 0 nM: 1
199.250000000000000 222.571429999999990
f: 2874 tv: 1 nM: 1
304.044130000000000 226.691180000000000
f: 2875 tv: 0 nM: 1
198.879300000000000 222.413790000000010
f: 2875 tv: 1 nM: 1
302.618409999999980 226.434200000000000
f: 2876 tv: 0 nM: 1
198.283340000000010 222.283340000000010
f: 2876 tv: 1 nM: 1
301.156250000000000 226.218750000000000
f: 2877 tv: 0 nM: 1
197.781250000000000 222.062500000000000
f: 2877 tv: 1 nM: 1
299.805540000000010 226.000000000000000
f: 2878 tv: 0 nM: 1
197.000000000000000 222.000000000000000
f: 2878 tv: 1 nM: 1
298.500000000000000 226.000000000000000
f: 2879 tv: 0 nM: 1
196.781250000000000 221.843750000000000
f: 2879 tv: 1 nM: 1
297.000000000000000 225.805560000000010
f: 2880 tv: 0 nM: 1
195.937500000000000 221.781250000000000
f: 2880 tv: 1 nM: 1
295.805540000000010 225.861120000000000
f: 2881 tv: 0 nM: 1
195.500000000000000 221.500000000000000
f: 2881 tv: 1 nM: 1
294.000000000000000 225.194439999999990
f: 2882 tv: 0 nM: 1
194.843750000000000 221.218750000000000
f: 2882 tv: 1 nM: 1
293.000000000000000 225.194439999999990
f: 2883 tv: 0 nM: 1
194.000000000000000 221.000000000000000
f: 2883 tv: 1 nM: 1
291.308839999999980 224.955890000000010
f: 2884 tv: 0 nM: 1
193.413790000000010 220.879300000000000
f: 2884 tv: 1 nM: 1
290.000000000000000 224.805560000000010
f: 2885 tv: 0 nM: 1
192.580000000000010 220.479999999999990
f: 2885 tv: 1 nM: 1
288.897060000000010 224.750000000000000
f: 2886 tv: 0 nM: 1
192.000000000000000 220.314820000000000
f: 2886 tv: 1 nM: 1
287.283320000000000 224.183330000000010
f: 2887 tv: 0 nM: 1
191.413790000000010 219.879300000000000
f: 2887 tv: 1 nM: 1
286.218750000000000 223.843750000000000
f: 2888 tv: 0 nM: 1
190.740739999999990 219.500000000000000
f: 2888 tv: 1 nM: 1
285.000000000000000 223.805560000000010
f: 2889 tv: 0 nM: 1
190.000000000000000 219.314820000000000
f: 2889 tv: 1 nM: 1
284.000000000000000 223.562500000000000
f: 2890 tv: 0 nM: 1
189.500000000000000 218.500000000000000
f: 2890 tv: 1 nM: 1
283.000000000000000 222.805560000000010
f: 2891 tv: 0 nM: 1
188.500000000000000 218.500000000000000
f: 2891 tv: 1 nM: 1
281.843750000000000 222.625000000000000
f: 2892 tv: 0 nM: 1
188.500000000000000 218.500000000000000
f: 2892 tv: 1 nM: 1
280.883330000000000 222.350010000000000
f: 2893 tv: 0 nM: 1
187.600010000000000 218.139999999999990
f: 2893 tv: 1 nM: 1
279.897060000000010 222.102939999999990
f: 2894 tv: 0 nM: 1
187.500000000000000 218.000000000000000
f: 2894 tv: 1 nM: 1
278.750000000000000 221.897060000000010
f: 2895 tv: 0 nM: 1
186.750000000000000 218.000000000000000
f: 2895 tv: 1 nM: 1
278.000000000000000 221.500000000000000
f: 2896 tv: 0 nM: 1
186.500000000000000 217.500000000000000
f: 2896 tv: 1 nM: 1
277.000000000000000 221.805560000000010
f: 2897 tv: 0 nM: 1
186.000000000000000 217.314820000000000
f: 2897 tv: 1 nM: 1
276.310819999999980 221.135130000000000
f: 2898 tv: 0 nM: 1
185.500000000000000 217.500000000000000
f: 2898 tv: 1 nM: 1
275.689180000000020 221.135130000000000
f: 2899 tv: 0 nM: 1
185.326920000000000 217.134610000000010
f: 2899 tv: 1 nM: 1
275.194459999999990 221.000000000000000
f: 2900 tv: 0 nM: 1
185.000000000000000 216.750000000000000
f: 2900 tv: 1 nM: 1
275.000000000000000 220.805560000000010
f: 2901 tv: 0 nM: 1
184.500000000000000 216.500000000000000
f: 2901 tv: 1 nM: 1
274.102939999999990 220.897060000000010
f: 2902 tv: 0 nM: 1
184.613630000000000 216.613630000000000
f: 2902 tv: 1 nM: 1
273.897060000000010 220.897060000000010
f: 2903 tv: 0 nM: 1
184.500000000000000 216.500000000000000
f: 2903 tv: 1 nM: 1
273.500000000000000 220.500000000000000
f: 2904 tv: 0 nM: 1
184.116670000000000 216.949999999999990
f: 2904 tv: 1 nM: 1
273.000000000000000 220.500000000000000
f: 2905 tv: 0 nM: 1
184.000000000000000 216.685180000000000
f: 2905 tv: 1 nM: 1
273.000000000000000 220.805560000000010
f: 2906 tv: 0 nM: 1
183.695650000000000 216.630429999999990
f: 2906 tv: 1 nM: 1
273.000000000000000 220.805560000000010
f: 2907 tv: 0 nM: 1
183.860000000000010 216.600010000000000
f: 2907 tv: 1 nM: 1
273.000000000000000 220.500000000000000
f: 2908 tv: 0 nM: 1
183.860000000000010 216.600010000000000
f: 2908 tv: 1 nM: 1
273.000000000000000 220.500000000000000
f: 2909 tv: 0 nM: 1
183.860000000000010 216.600010000000000
f: 2909 tv: 1 nM: 1
273.092100000000020 220.092099999999990
f: 2910 tv: 0 nM: 1
184.259260000000010 216.500000000000000
f: 2910 tv: 1 nM: 1
273.000000000000000 220.194439999999990
f: 2911 tv: 0 nM: 1
184.120700000000000 216.586209999999990
f: 2911 tv: 1 nM: 1
273.000000000000000 220.194439999999990
f: 2912 tv: 0 nM: 1
184.479999999999990 216.419999999999990
f: 2912 tv: 1 nM: 1
273.310819999999980 220.135130000000000
f: 2913 tv: 0 nM: 1
184.500000000000000 216.259260000000010
f: 2913 tv: 1 nM: 1
273.907899999999980 220.092099999999990
f: 2914 tv: 0 nM: 1
184.750000000000000 216.000000000000000
f: 2914 tv: 1 nM: 1
274.000000000000000 219.805560000000010
f: 2915 tv: 0 nM: 1
185.000000000000000 216.000000000000000
f: 2915 tv: 1 nM: 1
274.000000000000000 219.805560000000010
f: 2916 tv: 0 nM: 1
185.156250000000000 215.781250000000000
f: 2916 tv: 1 nM: 1
274.743260000000020 219.675670000000000
f: 2917 tv: 0 nM: 1
185.500000000000000 215.500000000000000
f: 2917 tv: 1 nM: 1
275.000000000000000 219.194439999999990
f: 2918 tv: 0 nM: 1
186.259260000000010 215.500000000000000
f: 2918 tv: 1 nM: 1
274.907899999999980 219.092099999999990
f: 2919 tv: 0 nM: 1
186.419999999999990 215.520000000000010
f: 2919 tv: 1 nM: 1
276.000000000000000 219.194439999999990
f: 2920 tv: 0 nM: 1
186.883330000000000 215.350010000000000
f: 2920 tv: 1 nM: 1
275.907899999999980 218.907900000000010
f: 2921 tv: 0 nM: 1
187.350010000000000 215.116670000000000
f: 2921 tv: 1 nM: 1
276.805540000000010 219.000000000000000
f: 2922 tv: 0 nM: 1
187.691180000000000 214.955890000000010
f: 2922 tv: 1 nM: 1
277.121950000000030 218.500000000000000
f: 2923 tv: 0 nM: 1
188.050000000000010 214.716659999999990
f: 2923 tv: 1 nM: 1
278.092100000000020 218.092099999999990
f: 2924 tv: 0 nM: 1
188.419999999999990 214.520000000000010
f: 2924 tv: 1 nM: 1
278.194459999999990 218.000000000000000
f: 2925 tv: 0 nM: 1
188.740739999999990 214.500000000000000
f: 2925 tv: 1 nM: 1
279.000000000000000 217.805560000000010
f: 2926 tv: 0 nM: 1
189.500000000000000 214.500000000000000
f: 2926 tv: 1 nM: 1
279.194459999999990 218.000000000000000
f: 2927 tv: 0 nM: 1
189.897060000000010 214.102939999999990
f: 2927 tv: 1 nM: 1
279.743260000000020 218.000000000000000
f: 2928 tv: 0 nM: 1
190.139999999999990 214.280000000000000
f: 2928 tv: 1 nM: 1
280.149990000000000 217.824999999999990
f: 2929 tv: 0 nM: 1
190.781250000000000 214.062500000000000
f: 2929 tv: 1 nM: 1
280.955870000000000 217.691180000000000
f: 2930 tv: 0 nM: 1
190.883330000000000 214.050000000000010
f: 2930 tv: 1 nM: 1
281.500000000000000 217.000000000000000
f: 2931 tv: 0 nM: 1
191.428570000000010 214.250000000000000
f: 2931 tv: 1 nM: 1
281.985720000000010 217.628570000000000
f: 2932 tv: 0 nM: 1
191.571429999999990 214.250000000000000
f: 2932 tv: 1 nM: 1
282.743260000000020 216.864870000000000
f: 2933 tv: 0 nM: 1
192.000000000000000 214.000000000000000
f: 2933 tv: 1 nM: 1
283.194459999999990 217.000000000000000
f: 2934 tv: 0 nM: 1
192.428570000000010 213.750000000000000
f: 2934 tv: 1 nM: 1
283.743260000000020 217.000000000000000
f: 2935 tv: 0 nM: 1
192.883330000000000 214.050000000000010
f: 2935 tv: 1 nM: 1
284.280489999999990 217.048779999999990
f: 2936 tv: 0 nM: 1
193.000000000000000 214.000000000000000
f: 2936 tv: 1 nM: 1
284.743260000000020 217.000000000000000
f: 2937 tv: 0 nM: 1
193.283340000000010 213.716659999999990
f: 2937 tv: 1 nM: 1
285.256739999999980 217.000000000000000
f: 2938 tv: 0 nM: 1
193.716659999999990 213.716659999999990
f: 2938 tv: 1 nM: 1
285.689180000000020 217.135130000000000
f: 2939 tv: 0 nM: 1
194.000000000000000 214.000000000000000
f: 2939 tv: 1 nM: 1
286.153840000000000 217.089740000000010
f: 2940 tv: 0 nM: 1
194.102939999999990 213.897060000000010
f: 2940 tv: 1 nM: 1
287.102939999999990 216.897060000000010
f: 2941 tv: 0 nM: 1
194.116670000000000 213.949999999999990
f: 2941 tv: 1 nM: 1
287.060970000000000 217.000000000000000
f: 2942 tv: 0 nM: 1
194.000000000000000 214.000000000000000
f: 2942 tv: 1 nM: 1
287.719510000000010 216.878050000000000
f: 2943 tv: 0 nM: 1
194.691180000000000 213.955890000000010
f: 2943 tv: 1 nM: 1
287.897060000000010 217.102939999999990
f: 2944 tv: 0 nM: 1
194.287870000000000 213.848480000000000
f: 2944 tv: 1 nM: 1
288.280489999999990 216.878050000000000
f: 2945 tv: 0 nM: 1
194.897060000000010 214.102939999999990
f: 2945 tv: 1 nM: 1
288.846160000000000 216.910259999999990
f: 2946 tv: 0 nM: 1
194.743239999999990 214.000000000000000
f: 2946 tv: 1 nM: 1
289.194459999999990 217.000000000000000
f: 2947 tv: 0 nM: 1
194.781250000000000 214.156250000000000
f: 2947 tv: 1 nM: 1
289.384610000000010 216.961530000000010
f: 2948 tv: 0 nM: 1
194.816669999999990 214.283340000000010
f: 2948 tv: 1 nM: 1
289.846160000000000 216.910259999999990
f: 2949 tv: 0 nM: 1
194.805560000000010 214.000000000000000
f: 2949 tv: 1 nM: 1
290.000000000000000 217.256760000000010
f: 2950 tv: 0 nM: 1
194.897060000000010 214.102939999999990
f: 2950 tv: 1 nM: 1
289.985720000000010 217.628570000000000
f: 2951 tv: 0 nM: 1
194.781250000000000 214.062500000000000
f: 2951 tv: 1 nM: 1
290.000000000000000 217.256760000000010
f: 2952 tv: 0 nM: 1
194.308820000000000 213.955890000000010
f: 2952 tv: 1 nM: 1
290.381590000000020 217.434200000000000
f: 2953 tv: 0 nM: 1
194.516660000000000 214.116670000000000
f: 2953 tv: 1 nM: 1
290.559509999999990 217.273799999999990
f: 2954 tv: 0 nM: 1
194.250000000000000 214.102939999999990
f: 2954 tv: 1 nM: 1
290.102939999999990 217.485289999999990
f: 2955 tv: 0 nM: 1
193.897060000000010 214.102939999999990
f: 2955 tv: 1 nM: 1
290.055540000000010 217.611120000000000
f: 2956 tv: 0 nM: 1
193.596160000000000 214.403840000000000
f: 2956 tv: 1 nM: 1
290.055540000000010 217.611120000000000
f: 2957 tv: 0 nM: 1
193.516660000000000 214.116670000000000
f: 2957 tv: 1 nM: 1
290.181820000000020 217.500000000000000
f: 2958 tv: 0 nM: 1
193.194439999999990 214.000000000000000
f: 2958 tv: 1 nM: 1
290.144749999999990 217.486850000000000
f: 2959 tv: 0 nM: 1
192.897060000000010 214.102939999999990
f: 2959 tv: 1 nM: 1
290.092100000000020 217.092099999999990
f: 2960 tv: 0 nM: 1
192.571429999999990 214.185710000000000
f: 2960 tv: 1 nM: 1
290.071440000000000 217.628570000000000
f: 2961 tv: 0 nM: 1
192.218750000000000 214.156250000000000
f: 2961 tv: 1 nM: 1
289.773799999999990 217.392850000000010
f: 2962 tv: 0 nM: 1
192.000000000000000 214.000000000000000
f: 2962 tv: 1 nM: 1
289.818179999999980 217.500000000000000
f: 2963 tv: 0 nM: 1
191.781250000000000 214.062500000000000
f: 2963 tv: 1 nM: 1
289.440490000000010 217.226200000000010
f: 2964 tv: 0 nM: 1
191.500000000000000 214.259260000000010
f: 2964 tv: 1 nM: 1
289.564090000000020 217.089740000000010
f: 2965 tv: 0 nM: 1
191.194439999999990 214.000000000000000
f: 2965 tv: 1 nM: 1
289.100010000000000 217.375000000000000
f: 2966 tv: 0 nM: 1
190.897060000000010 214.102939999999990
f: 2966 tv: 1 nM: 1
289.000000000000000 217.500000000000000
f: 2967 tv: 0 nM: 1
190.580639999999990 214.112900000000000
f: 2967 tv: 1 nM: 1
288.988099999999970 217.273799999999990
f: 2968 tv: 0 nM: 1
190.350010000000000 214.116670000000000
f: 2968 tv: 1 nM: 1
288.767460000000030 217.081390000000000
f: 2969 tv: 0 nM: 1
190.000000000000000 214.000000000000000
f: 2969 tv: 1 nM: 1
287.974359999999990 217.089740000000010
f: 2970 tv: 0 nM: 1
190.000000000000000 214.000000000000000
f: 2970 tv: 1 nM: 1
288.000000000000000 217.500000000000000
f: 2971 tv: 0 nM: 1
189.649990000000000 214.116670000000000
f: 2971 tv: 1 nM: 1
288.000000000000000 217.500000000000000
f: 2972 tv: 0 nM: 1
189.350010000000000 213.883330000000000
f: 2972 tv: 1 nM: 1
287.604649999999990 216.918610000000000
f: 2973 tv: 0 nM: 1
189.102939999999990 213.897060000000010
f: 2973 tv: 1 nM: 1
287.153840000000000 216.910259999999990
f: 2974 tv: 0 nM: 1
189.102939999999990 213.897060000000010
f: 2974 tv: 1 nM: 1
287.144749999999990 217.486850000000000
f: 2975 tv: 0 nM: 1
189.000000000000000 214.000000000000000
f: 2975 tv: 1 nM: 1
287.000000000000000 217.743239999999990
f: 2976 tv: 0 nM: 1
188.805560000000010 214.000000000000000
f: 2976 tv: 1 nM: 1
287.048769999999990 217.280489999999990
f: 2977 tv: 0 nM: 1
188.562500000000000 214.000000000000000
f: 2977 tv: 1 nM: 1
286.704560000000010 217.704540000000010
f: 2978 tv: 0 nM: 1
285.269990000000010 216.270000000000010
f: 2978 tv: 1 nM: 1
451.750000000000000 216.750000000000000
f: 2979 tv: 0 nM: 1
287.489989999999980 215.949999999999990
f: 2979 tv: 1 nM: 1
453.081390000000000 216.395360000000010
f: 2980 tv: 0 nM: 1
289.673070000000000 215.634610000000010
f: 2980 tv: 1 nM: 1
454.726200000000010 216.178570000000010
f: 2981 tv: 0 nM: 1
292.365389999999990 215.326920000000000
f: 2981 tv: 1 nM: 1
456.149990000000000 215.824999999999990
f: 2982 tv: 0 nM: 1
294.583340000000020 214.583329999999990
f: 2982 tv: 1 nM: 1
458.000000000000000 215.500000000000000
f: 2983 tv: 0 nM: 1
297.125000000000000 214.395829999999990
f: 2983 tv: 1 nM: 1
459.500000000000000 215.000000000000000
f: 2984 tv: 0 nM: 1
299.546290000000000 213.750000000000000
f: 2984 tv: 1 nM: 1
460.899990000000000 214.600010000000000
f: 2985 tv: 0 nM: 1
301.875000000000000 213.395829999999990
f: 2985 tv: 1 nM: 1
462.000000000000000 214.000000000000000
f: 2986 tv: 0 nM: 1
304.365389999999990 212.807690000000010
f: 2986 tv: 1 nM: 1
463.395359999999980 213.918610000000000
f: 2987 tv: 0 nM: 1
306.500000000000000 212.500000000000000
f: 2987 tv: 1 nM: 1
464.399990000000000 213.100010000000000
f: 2988 tv: 0 nM: 1
308.813969999999980 211.965120000000010
f: 2988 tv: 1 nM: 1
465.500000000000000 213.000000000000000
f: 2989 tv: 0 nM: 1
311.339290000000010 211.500000000000000
f: 2989 tv: 1 nM: 1
466.136349999999990 212.386370000000000
f: 2990 tv: 0 nM: 1
313.500000000000000 211.153840000000000
f: 2990 tv: 1 nM: 1
467.186039999999990 211.965120000000010
f: 2991 tv: 0 nM: 1
315.500000000000000 210.660720000000000
f: 2991 tv: 1 nM: 1
468.000000000000000 211.500000000000000
f: 2992 tv: 0 nM: 1
317.500000000000000 210.339280000000000
f: 2992 tv: 1 nM: 1
468.500000000000000 211.000000000000000
f: 2993 tv: 0 nM: 1
319.500000000000000 209.660720000000000
f: 2993 tv: 1 nM: 1
469.000000000000000 210.743239999999990
f: 2994 tv: 0 nM: 1
321.365389999999990 209.326920000000000
f: 2994 tv: 1 nM: 1
469.386349999999990 210.136370000000000
f: 2995 tv: 0 nM: 1
323.269990000000010 208.729999999999990
f: 2995 tv: 1 nM: 1
469.395359999999980 209.918610000000000
f: 2996 tv: 0 nM: 1
324.660709999999990 208.500000000000000
f: 2996 tv: 1 nM: 1
470.000000000000000 209.500000000000000
f: 2997 tv: 0 nM: 1
326.453710000000000 208.250000000000000
f: 2997 tv: 1 nM: 1
469.615389999999990 208.961530000000010
f: 2998 tv: 0 nM: 1
327.583340000000020 207.583329999999990
f: 2998 tv: 1 nM: 1
470.000000000000000 209.000000000000000
f: 2999 tv: 0 nM: 1
329.372740000000020 207.163639999999990
f: 2999 tv: 1 nM: 1
469.907899999999980 207.907900000000010
f: 3000 tv: 0 nM: 1
330.269990000000010 206.729999999999990
f: 3000 tv: 1 nM: 1
469.280489999999990 207.878050000000000
f: 3001 tv: 0 nM: 1
331.416659999999980 206.416670000000010
f: 3001 tv: 1 nM: 1
469.153840000000000 207.910259999999990
f: 3002 tv: 0 nM: 1
332.350010000000000 206.229999999999990
f: 3002 tv: 1 nM: 1
468.846160000000000 206.910259999999990
f: 3003 tv: 0 nM: 1
333.000000000000000 205.699999999999990
f: 3003 tv: 1 nM: 1
468.000000000000000 207.000000000000000
f: 3004 tv: 0 nM: 1
333.583340000000020 205.416670000000010
f: 3004 tv: 1 nM: 1
467.121950000000030 206.719510000000010
f: 3005 tv: 0 nM: 1
334.381350000000000 204.847460000000010
f: 3005 tv: 1 nM: 1
466.799989999999980 206.274990000000000
f: 3006 tv: 0 nM: 1
334.583340000000020 204.416670000000010
f: 3006 tv: 1 nM: 1
466.000000000000000 205.805560000000010
f: 3007 tv: 0 nM: 1
334.673070000000000 204.365389999999990
f: 3007 tv: 1 nM: 1
464.907899999999980 205.907900000000010
f: 3008 tv: 0 nM: 1
334.807680000000000 203.634610000000010
f: 3008 tv: 1 nM: 1
464.138890000000000 205.194439999999990
f: 3009 tv: 0 nM: 1
334.634610000000010 203.673080000000000
f: 3009 tv: 1 nM: 1
463.194459999999990 205.000000000000000
f: 3010 tv: 0 nM: 1
334.672730000000000 203.500000000000000
f: 3010 tv: 1 nM: 1
461.907899999999980 205.092099999999990
f: 3011 tv: 0 nM: 1
334.450010000000020 203.410000000000000
f: 3011 tv: 1 nM: 1
461.000000000000000 204.743239999999990
f: 3012 tv: 0 nM: 1
334.250000000000000 202.889999999999990
f: 3012 tv: 1 nM: 1
459.500000000000000 204.303020000000000
f: 3013 tv: 0 nM: 1
333.613650000000010 202.863630000000000
f: 3013 tv: 1 nM: 1
458.256739999999980 204.000000000000000
f: 3014 tv: 0 nM: 1
333.034879999999990 202.813950000000010
f: 3014 tv: 1 nM: 1
456.907899999999980 204.092099999999990
f: 3015 tv: 0 nM: 1
332.549989999999980 202.590000000000000
f: 3015 tv: 1 nM: 1
455.897060000000010 204.102939999999990
f: 3016 tv: 0 nM: 1
331.461549999999990 202.673080000000000
f: 3016 tv: 1 nM: 1
454.571440000000000 204.185710000000000
f: 3017 tv: 0 nM: 1
330.645840000000020 202.645829999999990
f: 3017 tv: 1 nM: 1
453.000000000000000 203.805560000000010
f: 3018 tv: 0 nM: 1
329.645840000000020 202.645829999999990
f: 3018 tv: 1 nM: 1
451.805540000000010 204.000000000000000
f: 3019 tv: 0 nM: 1
328.645840000000020 202.645829999999990
f: 3019 tv: 1 nM: 1
450.000000000000000 203.805560000000010
f: 3020 tv: 0 nM: 1
327.613650000000010 202.863630000000000
f: 3020 tv: 1 nM: 1
449.000000000000000 204.194439999999990
f: 3021 tv: 0 nM: 1
326.613650000000010 202.863630000000000
f: 3021 tv: 1 nM: 1
447.194459999999990 204.000000000000000
f: 3022 tv: 0 nM: 1
325.299989999999980 203.000000000000000
f: 3022 tv: 1 nM: 1
446.000000000000000 203.805560000000010
f: 3023 tv: 0 nM: 1
324.000000000000000 203.060970000000000
f: 3023 tv: 1 nM: 1
444.156250000000000 204.218750000000000
f: 3024 tv: 0 nM: 1
322.821440000000000 203.273799999999990
f: 3024 tv: 1 nM: 1
442.805540000000010 204.000000000000000
f: 3025 tv: 0 nM: 1
321.402159999999980 203.250000000000000
f: 3025 tv: 1 nM: 1
441.151520000000000 204.287870000000000
f: 3026 tv: 0 nM: 1
319.961549999999990 203.384610000000010
f: 3026 tv: 1 nM: 1
439.843750000000000 204.781250000000000
f: 3027 tv: 0 nM: 1
318.500000000000000 203.500000000000000
f: 3027 tv: 1 nM: 1
438.000000000000000 204.805560000000010
f: 3028 tv: 0 nM: 1
317.000000000000000 203.500000000000000
f: 3028 tv: 1 nM: 1
436.371429999999980 204.957140000000010
f: 3029 tv: 0 nM: 1
315.511900000000030 203.940470000000000
f: 3029 tv: 1 nM: 1
434.897060000000010 204.897060000000010
f: 3030 tv: 0 nM: 1
313.907899999999980 203.907900000000010
f: 3030 tv: 1 nM: 1
433.000000000000000 204.805560000000010
f: 3031 tv: 0 nM: 1
312.500000000000000 204.000000000000000
f: 3031 tv: 1 nM: 1
431.102939999999990 205.102939999999990
f: 3032 tv: 0 nM: 1
310.805540000000010 204.000000000000000
f: 3032 tv: 1 nM: 1
429.781250000000000 205.156250000000000
f: 3033 tv: 0 nM: 1
309.092100000000020 204.092099999999990
f: 3033 tv: 1 nM: 1
428.000000000000000 205.194439999999990
f: 3034 tv: 0 nM: 1
307.500000000000000 204.000000000000000
f: 3034 tv: 1 nM: 1
426.000000000000000 204.805560000000010
f: 3035 tv: 0 nM: 1
306.000000000000000 204.000000000000000
f: 3035 tv: 1 nM: 1
424.156250000000000 205.218750000000000
f: 3036 tv: 0 nM: 1
304.280489999999990 204.121950000000000
f: 3036 tv: 1 nM: 1
422.586209999999990 205.120700000000000
f: 3037 tv: 0 nM: 1
302.907899999999980 204.092099999999990
f: 3037 tv: 1 nM: 1
420.843750000000000 205.218750000000000
f: 3038 tv: 0 nM: 1
301.000000000000000 204.000000000000000
f: 3038 tv: 1 nM: 1
418.843750000000000 205.218750000000000
f: 3039 tv: 0 nM: 1
299.743260000000020 204.000000000000000
f: 3039 tv: 1 nM: 1
417.000000000000000 204.805560000000010
f: 3040 tv: 0 nM: 1
298.000000000000000 204.000000000000000
f: 3040 tv: 1 nM: 1
415.000000000000000 204.805560000000010
f: 3041 tv: 0 nM: 1
296.805540000000010 204.000000000000000
f: 3041 tv: 1 nM: 1
413.000000000000000 205.194439999999990
f: 3042 tv: 0 nM: 1
295.194459999999990 204.000000000000000
f: 3042 tv: 1 nM: 1
411.500000000000000 205.000000000000000
f: 3043 tv: 0 nM: 1
294.000000000000000 203.805560000000010
f: 3043 tv: 1 nM: 1
410.000000000000000 204.805560000000010
f: 3044 tv: 0 nM: 1
292.743260000000020 203.972980000000010
f: 3044 tv: 1 nM: 1
408.250000000000000 204.897060000000010
f: 3045 tv: 0 nM: 1
291.500000000000000 203.500000000000000
f: 3045 tv: 1 nM: 1
406.375000000000000 204.843750000000000
f: 3046 tv: 0 nM: 1
290.628570000000020 203.042859999999990
f: 3046 tv: 1 nM: 1
404.843750000000000 204.625000000000000
f: 3047 tv: 0 nM: 1
289.256739999999980 203.000000000000000
f: 3047 tv: 1 nM: 1
403.250000000000000 204.102939999999990
f: 3048 tv: 0 nM: 1
288.615389999999990 203.038469999999990
f: 3048 tv: 1 nM: 1
401.781250000000000 204.156250000000000
f: 3049 tv: 0 nM: 1
287.805540000000010 203.000000000000000
f: 3049 tv: 1 nM: 1
400.102939999999990 204.102939999999990
f: 3050 tv: 0 nM: 1
287.000000000000000 202.805560000000010
f: 3050 tv: 1 nM: 1
398.907899999999980 204.092099999999990
f: 3051 tv: 0 nM: 1
286.371429999999980 202.957140000000010
f: 3051 tv: 1 nM: 1
397.628570000000020 204.042859999999990
f: 3052 tv: 0 nM: 1
286.000000000000000 202.562500000000000
f: 3052 tv: 1 nM: 1
396.283320000000000 203.716659999999990
f: 3053 tv: 0 nM: 1
285.554050000000020 202.135130000000000
f: 3053 tv: 1 nM: 1
395.194459999999990 203.000000000000000
f: 3054 tv: 0 nM: 1
285.000000000000000 202.194439999999990
f: 3054 tv: 1 nM: 1
394.102939999999990 203.102939999999990
f: 3055 tv: 0 nM: 1
285.000000000000000 201.805560000000010
f: 3055 tv: 1 nM: 1
393.092100000000020 203.092099999999990
f: 3056 tv: 0 nM: 1
285.000000000000000 201.805560000000010
f: 3056 tv: 1 nM: 1
392.194459999999990 203.000000000000000
f: 3057 tv: 0 nM: 1
285.044130000000000 201.308820000000000
f: 3057 tv: 1 nM: 1
391.879300000000000 202.586209999999990
f: 3058 tv: 0 nM: 1
285.194459999999990 201.000000000000000
f: 3058 tv: 1 nM: 1
390.897060000000010 201.897060000000010
f: 3059 tv: 0 nM: 1
285.586209999999990 200.879300000000000
f: 3059 tv: 1 nM: 1
389.805540000000010 202.000000000000000
f: 3060 tv: 0 nM: 1
286.000000000000000 200.805560000000010
f: 3060 tv: 1 nM: 1
390.000000000000000 201.805560000000010
f: 3061 tv: 0 nM: 1
286.420009999999990 200.479999999999990
f: 3061 tv: 1 nM: 1
389.714290000000010 201.428570000000010
f: 3062 tv: 0 nM: 1
287.102939999999990 200.102939999999990
f: 3062 tv: 1 nM: 1
389.102939999999990 201.102939999999990
f: 3063 tv: 0 nM: 1
288.000000000000000 199.805560000000010
f: 3063 tv: 1 nM: 1
388.907899999999980 201.092099999999990
f: 3064 tv: 0 nM: 1
288.716680000000000 199.716659999999990
f: 3064 tv: 1 nM: 1
388.897060000000010 200.897060000000010
f: 3065 tv: 0 nM: 1
289.843750000000000 199.218750000000000
f: 3065 tv: 1 nM: 1
388.750000000000000 200.571429999999990
f: 3066 tv: 0 nM: 1
290.897060000000010 199.102939999999990
f: 3066 tv: 1 nM: 1
389.102939999999990 200.102939999999990
f: 3067 tv: 0 nM: 1
291.805540000000010 199.000000000000000
f: 3067 tv: 1 nM: 1
389.102939999999990 200.102939999999990
f: 3068 tv: 0 nM: 1
293.102939999999990 198.897060000000010
f: 3068 tv: 1 nM: 1
389.805540000000010 200.000000000000000
f: 3069 tv: 0 nM: 1
294.403840000000000 198.596160000000000
f: 3069 tv: 1 nM: 1
389.716680000000000 199.716659999999990
f: 3070 tv: 0 nM: 1
296.000000000000000 198.500000000000000
f: 3070 tv: 1 nM: 1
390.740749999999990 199.500000000000000
f: 3071 tv: 0 nM: 1
297.500000000000000 198.500000000000000
f: 3071 tv: 1 nM: 1
391.000000000000000 199.500000000000000
f: 3072 tv: 0 nM: 1
298.883330000000000 198.350010000000000
f: 3072 tv: 1 nM: 1
391.843750000000000 199.375000000000000
f: 3073 tv: 0 nM: 1
300.413790000000010 198.120700000000000
f: 3073 tv: 1 nM: 1
392.350010000000000 198.883330000000000
f: 3074 tv: 0 nM: 1
302.102939999999990 198.102939999999990
f: 3074 tv: 1 nM: 1
393.000000000000000 198.805560000000010
f: 3075 tv: 0 nM: 1
304.000000000000000 198.000000000000000
f: 3075 tv: 1 nM: 1
394.102939999999990 199.102939999999990
f: 3076 tv: 0 nM: 1
305.500000000000000 197.740739999999990
f: 3076 tv: 1 nM: 1
395.250000000000000 198.897060000000010
f: 3077 tv: 0 nM: 1
307.500000000000000 197.500000000000000
f: 3077 tv: 1 nM: 1
396.283320000000000 198.716659999999990
f: 3078 tv: 0 nM: 1
309.500000000000000 197.500000000000000
f: 3078 tv: 1 nM: 1
397.000000000000000 199.000000000000000
f: 3079 tv: 0 nM: 1
311.500000000000000 197.500000000000000
f: 3079 tv: 1 nM: 1
398.500000000000000 198.500000000000000
f: 3080 tv: 0 nM: 1
313.500000000000000 197.259260000000010
f: 3080 tv: 1 nM: 1
399.500000000000000 198.500000000000000
f: 3081 tv: 0 nM: 1
315.428560000000000 197.250000000000000
f: 3081 tv: 1 nM: 1
400.716680000000000 198.283340000000010
f: 3082 tv: 0 nM: 1
317.413790000000010 196.879300000000000
f: 3082 tv: 1 nM: 1
402.116670000000000 198.050000000000010
f: 3083 tv: 0 nM: 1
319.500000000000000 196.500000000000000
f: 3083 tv: 1 nM: 1
403.500000000000000 197.500000000000000
f: 3084 tv: 0 nM: 1
321.500000000000000 196.500000000000000
f: 3084 tv: 1 nM: 1
404.740749999999990 197.500000000000000
f: 3085 tv: 0 nM: 1
323.120700000000000 196.413790000000010
f: 3085 tv: 1 nM: 1
406.420009999999990 197.479999999999990
f: 3086 tv: 0 nM: 1
325.116670000000000 195.949999999999990
f: 3086 tv: 1 nM: 1
407.314820000000000 197.000000000000000
f: 3087 tv: 0 nM: 1
327.259250000000010 195.500000000000000
f: 3087 tv: 1 nM: 1
409.000000000000000 197.000000000000000
f: 3088 tv: 0 nM: 1
329.000000000000000 195.500000000000000
f: 3088 tv: 1 nM: 1
410.500000000000000 196.740739999999990
f: 3089 tv: 0 nM: 1
331.000000000000000 195.500000000000000
f: 3089 tv: 1 nM: 1
411.859980000000010 196.600010000000000
f: 3090 tv: 0 nM: 1
332.897060000000010 195.102939999999990
f: 3090 tv: 1 nM: 1
413.500000000000000 196.500000000000000
f: 3091 tv: 0 nM: 1
334.843750000000000 194.781250000000000
f: 3091 tv: 1 nM: 1
414.500000000000000 196.259260000000010
f: 3092 tv: 0 nM: 1
336.740749999999990 194.500000000000000
f: 3092 tv: 1 nM: 1
416.369570000000010 195.695650000000000
f: 3093 tv: 0 nM: 1
338.500000000000000 194.259260000000010
f: 3093 tv: 1 nM: 1
417.500000000000000 195.500000000000000
f: 3094 tv: 0 nM: 1
340.102939999999990 193.897060000000010
f: 3094 tv: 1 nM: 1
419.140019999999990 195.600010000000000
f: 3095 tv: 0 nM: 1
341.968750000000000 193.562500000000000
f: 3095 tv: 1 nM: 1
420.613650000000010 195.386370000000000
f: 3096 tv: 0 nM: 1
343.500000000000000 193.500000000000000
f: 3096 tv: 1 nM: 1
421.883330000000000 195.050000000000010
f: 3097 tv: 0 nM: 1
345.116670000000000 193.350010000000000
f: 3097 tv: 1 nM: 1
423.314820000000000 195.000000000000000
f: 3098 tv: 0 nM: 1
346.586209999999990 193.120700000000000
f: 3098 tv: 1 nM: 1
424.500000000000000 194.740739999999990
f: 3099 tv: 0 nM: 1
348.102939999999990 192.897060000000010
f: 3099 tv: 1 nM: 1
425.859980000000010 194.600010000000000
f: 3100 tv: 0 nM: 1
349.716680000000000 192.716659999999990
f: 3100 tv: 1 nM: 1
427.140019999999990 194.399990000000000
f: 3101 tv: 0 nM: 1
351.000000000000000 192.500000000000000
f: 3101 tv: 1 nM: 1
428.500000000000000 194.500000000000000
f: 3102 tv: 0 nM: 1
352.000000000000000 192.500000000000000
f: 3102 tv: 1 nM: 1
429.740749999999990 194.500000000000000
f: 3103 tv: 0 nM: 1
353.120700000000000 192.413790000000010
f: 3103 tv: 1 nM: 1
431.000000000000000 194.500000000000000
f: 3104 tv: 0 nM: 1
354.218750000000000 192.156250000000000
f: 3104 tv: 1 nM: 1
432.116670000000000 194.350010000000000
f: 3105 tv: 0 nM: 1
355.102939999999990 192.102939999999990
f: 3105 tv: 1 nM: 1
433.156250000000000 194.218750000000000
f: 3106 tv: 0 nM: 1
356.156250000000000 192.218750000000000
f: 3106 tv: 1 nM: 1
434.500000000000000 194.259260000000010
f: 3107 tv: 0 nM: 1
357.092100000000020 192.092099999999990
f: 3107 tv: 1 nM: 1
435.283320000000000 194.283340000000010
f: 3108 tv: 0 nM: 1
357.897060000000010 192.102939999999990
f: 3108 tv: 1 nM: 1
436.685180000000000 194.000000000000000
f: 3109 tv: 0 nM: 1
358.562500000000000 192.000000000000000
f: 3109 tv: 1 nM: 1
437.607149999999990 194.000000000000000
f: 3110 tv: 0 nM: 1
359.000000000000000 192.194439999999990
f: 3110 tv: 1 nM: 1
437.879300000000000 194.413790000000010
f: 3111 tv: 0 nM: 1
359.805540000000010 192.000000000000000
f: 3111 tv: 1 nM: 1
438.897060000000010 194.102939999999990
f: 3112 tv: 0 nM: 1
359.897060000000010 192.102939999999990
f: 3112 tv: 1 nM: 1
440.000000000000000 194.000000000000000
f: 3113 tv: 0 nM: 1
360.092100000000020 192.092099999999990
f: 3113 tv: 1 nM: 1
440.442320000000000 194.403840000000000
f: 3114 tv: 0 nM: 1
360.194459999999990 192.000000000000000
f: 3114 tv: 1 nM: 1
441.259250000000010 194.500000000000000
f: 3115 tv: 0 nM: 1
360.128570000000020 192.828570000000010
f: 3115 tv: 1 nM: 1
441.500000000000000 194.500000000000000
f: 3116 tv: 0 nM: 1
360.102939999999990 192.897060000000010
f: 3116 tv: 1 nM: 1
442.500000000000000 194.500000000000000
f: 3117 tv: 0 nM: 1
360.384610000000010 192.961530000000010
f: 3117 tv: 1 nM: 1
442.750000000000000 194.750000000000000
f: 3118 tv: 0 nM: 1
360.000000000000000 193.194439999999990
f: 3118 tv: 1 nM: 1
443.049989999999980 195.116670000000000
f: 3119 tv: 0 nM: 1
359.773799999999990 193.392850000000010
f: 3119 tv: 1 nM: 1
443.740749999999990 195.500000000000000
f: 3120 tv: 0 nM: 1
359.500000000000000 194.000000000000000
f: 3120 tv: 1 nM: 1
443.716680000000000 195.716659999999990
f: 3121 tv: 0 nM: 1
358.907899999999980 194.092099999999990
f: 3121 tv: 1 nM: 1
444.600010000000000 195.860000000000010
f: 3122 tv: 0 nM: 1
358.500000000000000 194.274990000000000
f: 3122 tv: 1 nM: 1
444.428560000000000 196.250000000000000
f: 3123 tv: 0 nM: 1
358.000000000000000 194.805560000000010
f: 3123 tv: 1 nM: 1
444.740749999999990 196.500000000000000
f: 3124 tv: 0 nM: 1
357.000000000000000 195.194439999999990
f: 3124 tv: 1 nM: 1
444.843750000000000 196.781250000000000
f: 3125 tv: 0 nM: 1
355.985720000000010 195.628570000000000
f: 3125 tv: 1 nM: 1
444.897060000000010 197.102939999999990
f: 3126 tv: 0 nM: 1
355.256739999999980 196.000000000000000
f: 3126 tv: 1 nM: 1
445.259250000000010 197.500000000000000
f: 3127 tv: 0 nM: 1
354.384610000000010 196.038469999999990
f: 3127 tv: 1 nM: 1
444.716680000000000 197.716659999999990
f: 3128 tv: 0 nM: 1
353.225010000000000 196.725010000000000
f: 3128 tv: 1 nM: 1
444.740749999999990 198.500000000000000
f: 3129 tv: 0 nM: 1
352.092100000000020 197.092099999999990
f: 3129 tv: 1 nM: 1
444.897060000000010 198.897060000000010
f: 3130 tv: 0 nM: 1
351.000000000000000 197.500000000000000
f: 3130 tv: 1 nM: 1
444.428560000000000 198.750000000000000
f: 3131 tv: 0 nM: 1
349.907899999999980 197.907900000000010
f: 3131 tv: 1 nM: 1
443.897060000000010 199.102939999999990
f: 3132 tv: 0 nM: 1
348.500000000000000 198.000000000000000
f: 3132 tv: 1 nM: 1
443.740749999999990 199.500000000000000
f: 3133 tv: 0 nM: 1
346.918610000000000 198.604649999999990
f: 3133 tv: 1 nM: 1
444.102939999999990 199.897060000000010
f: 3134 tv: 0 nM: 1
345.805540000000010 199.000000000000000
f: 3134 tv: 1 nM: 1
443.000000000000000 200.000000000000000
f: 3135 tv: 0 nM: 1
344.092100000000020 199.092099999999990
f: 3135 tv: 1 nM: 1
442.879300000000000 200.586209999999990
f: 3136 tv: 0 nM: 1
342.604649999999990 199.197679999999990
f: 3136 tv: 1 nM: 1
442.000000000000000 200.562500000000000
f: 3137 tv: 0 nM: 1
340.907899999999980 199.907900000000010
f: 3137 tv: 1 nM: 1
441.580660000000020 200.887100000000000
f: 3138 tv: 0 nM: 1
339.384610000000010 200.038469999999990
f: 3138 tv: 1 nM: 1
441.000000000000000 201.194439999999990
f: 3139 tv: 0 nM: 1
337.907899999999980 200.092099999999990
f: 3139 tv: 1 nM: 1
440.500000000000000 201.500000000000000
f: 3140 tv: 0 nM: 1
336.038450000000010 200.615389999999990
f: 3140 tv: 1 nM: 1
439.897060000000010 201.897060000000010
f: 3141 tv: 0 nM: 1
334.092100000000020 200.907900000000010
f: 3141 tv: 1 nM: 1
439.000000000000000 202.194439999999990
f: 3142 tv: 0 nM: 1
333.000000000000000 201.194439999999990
f: 3142 tv: 1 nM: 1
438.283320000000000 202.283340000000010
f: 3143 tv: 0 nM: 1
330.955870000000000 201.691180000000000
f: 3143 tv: 1 nM: 1
437.897060000000010 202.897060000000010
f: 3144 tv: 0 nM: 1
329.256739999999980 202.000000000000000
f: 3144 tv: 1 nM: 1
436.897060000000010 202.897060000000010
f: 3145 tv: 0 nM: 1
327.878049999999970 202.280489999999990
f: 3145 tv: 1 nM: 1
436.500000000000000 203.303020000000000
f: 3146 tv: 0 nM: 1
326.000000000000000 202.805560000000010
f: 3146 tv: 1 nM: 1
436.000000000000000 203.562500000000000
f: 3147 tv: 0 nM: 1
324.500000000000000 203.000000000000000
f: 3147 tv: 1 nM: 1
435.092100000000020 204.092099999999990
f: 3148 tv: 0 nM: 1
322.878049999999970 203.280489999999990
f: 3148 tv: 1 nM: 1
434.500000000000000 204.000000000000000
f: 3149 tv: 0 nM: 1
321.500000000000000 204.000000000000000
f: 3149 tv: 1 nM: 1
434.044130000000000 204.691180000000000
f: 3150 tv: 0 nM: 1
320.000000000000000 204.194439999999990
f: 3150 tv: 1 nM: 1
433.428560000000000 205.100010000000000
f: 3151 tv: 0 nM: 1
318.280489999999990 204.878050000000000
f: 3151 tv: 1 nM: 1
432.955870000000000 205.308820000000000
f: 3152 tv: 0 nM: 1
317.092100000000020 205.092099999999990
f: 3152 tv: 1 nM: 1
432.500000000000000 206.000000000000000
f: 3153 tv: 0 nM: 1
315.704560000000010 205.704540000000010
f: 3153 tv: 1 nM: 1
432.092100000000020 206.092099999999990
f: 3154 tv: 0 nM: 1
314.395359999999980 206.081390000000000
f: 3154 tv: 1 nM: 1
431.805540000000010 207.000000000000000
f: 3155 tv: 0 nM: 1
312.961549999999990 206.615389999999990
f: 3155 tv: 1 nM: 1
431.384610000000010 206.961530000000010
f: 3156 tv: 0 nM: 1
312.000000000000000 207.000000000000000
f: 3156 tv: 1 nM: 1
430.961549999999990 207.615389999999990
f: 3157 tv: 0 nM: 1
311.000000000000000 207.500000000000000
f: 3157 tv: 1 nM: 1
430.897060000000010 207.897060000000010
f: 3158 tv: 0 nM: 1
310.000000000000000 208.000000000000000
f: 3158 tv: 1 nM: 1
431.042849999999990 208.371430000000000
f: 3159 tv: 0 nM: 1
309.081390000000000 208.604649999999990
f: 3159 tv: 1 nM: 1
430.897060000000010 209.102939999999990
f: 3160 tv: 0 nM: 1
308.000000000000000 209.000000000000000
f: 3160 tv: 1 nM: 1
430.985720000000010 209.628570000000000
f: 3161 tv: 0 nM: 1
307.554350000000000 209.402179999999990
f: 3161 tv: 1 nM: 1
431.000000000000000 209.805560000000010
f: 3162 tv: 0 nM: 1
307.000000000000000 210.000000000000000
f: 3162 tv: 1 nM: 1
432.000000000000000 210.194439999999990
f: 3163 tv: 0 nM: 1
306.395359999999980 210.081390000000000
f: 3163 tv: 1 nM: 1
432.000000000000000 210.805560000000010
f: 3164 tv: 0 nM: 1
306.081390000000000 210.604649999999990
f: 3164 tv: 1 nM: 1
432.907899999999980 211.092099999999990
f: 3165 tv: 0 nM: 1
305.813969999999980 211.034879999999990
f: 3165 tv: 1 nM: 1
433.500000000000000 211.000000000000000
f: 3166 tv: 0 nM: 1
305.719510000000010 211.121950000000000
f: 3166 tv: 1 nM: 1
434.000000000000000 211.805560000000010
f: 3167 tv: 0 nM: 1
305.918610000000000 211.604649999999990
f: 3167 tv: 1 nM: 1
435.102939999999990 212.102939999999990
f: 3168 tv: 0 nM: 1
306.000000000000000 212.000000000000000
f: 3168 tv: 1 nM: 1
436.000000000000000 212.194439999999990
f: 3169 tv: 0 nM: 1
306.354159999999980 212.354170000000010
f: 3169 tv: 1 nM: 1
437.044130000000000 212.691180000000000
f: 3170 tv: 0 nM: 1
306.549989999999980 212.590000000000000
f: 3170 tv: 1 nM: 1
438.102939999999990 212.897060000000010
f: 3171 tv: 0 nM: 1
307.204560000000010 212.909089999999990
f: 3171 tv: 1 nM: 1
439.500000000000000 213.081089999999990
f: 3172 tv: 0 nM: 1
307.700010000000020 213.000000000000000
f: 3172 tv: 1 nM: 1
440.907899999999980 212.907900000000010
f: 3173 tv: 0 nM: 1
308.500000000000000 213.312500000000000
f: 3173 tv: 1 nM: 1
442.138890000000000 213.194439999999990
f: 3174 tv: 0 nM: 1
309.500000000000000 213.312500000000000
f: 3174 tv: 1 nM: 1
443.500000000000000 213.725010000000000
f: 3175 tv: 0 nM: 1
310.500000000000000 213.500000000000000
f: 3175 tv: 1 nM: 1
445.000000000000000 213.500000000000000
f: 3176 tv: 0 nM: 1
311.541659999999980 213.645829999999990
f: 3176 tv: 1 nM: 1
446.907899999999980 213.907900000000010
f: 3177 tv: 0 nM: 1
313.000000000000000 214.000000000000000
f: 3177 tv: 1 nM: 1
448.194459999999990 214.000000000000000
f: 3178 tv: 0 nM: 1
314.299989999999980 214.000000000000000
f: 3178 tv: 1 nM: 1
450.194459999999990 214.000000000000000
f: 3179 tv: 0 nM: 1
315.730009999999990 214.270000000000010
f: 3179 tv: 1 nM: 1
452.000000000000000 214.194439999999990
f: 3180 tv: 0 nM: 1
317.450010000000020 214.410000000000000
f: 3180 tv: 1 nM: 1
453.413790000000010 214.120700000000000
f: 3181 tv: 0 nM: 1
319.136349999999990 214.386370000000000
f: 3181 tv: 1 nM: 1
455.102939999999990 214.102939999999990
f: 3182 tv: 0 nM: 1
320.979159999999980 214.500000000000000
f: 3182 tv: 1 nM: 1
457.000000000000000 214.194439999999990
f: 3183 tv: 0 nM: 1
322.833340000000020 214.687500000000000
f: 3183 tv: 1 nM: 1
459.000000000000000 214.743239999999990
f: 3184 tv: 0 nM: 1
324.833340000000020 214.687500000000000
f: 3184 tv: 1 nM: 1
461.000000000000000 214.805560000000010
f: 3185 tv: 0 nM: 1
327.000000000000000 215.000000000000000
f: 3185 tv: 1 nM: 1
462.897060000000010 214.750000000000000
f: 3186 tv: 0 nM: 1
328.833340000000020 214.687500000000000
f: 3186 tv: 1 nM: 1
464.586209999999990 214.879300000000000
f: 3187 tv: 0 nM: 1
331.090910000000010 214.818180000000010
f: 3187 tv: 1 nM: 1
466.212130000000000 214.772719999999990
f: 3188 tv: 0 nM: 1
333.312500000000000 214.833329999999990
f: 3188 tv: 1 nM: 1
468.000000000000000 214.743239999999990
f: 3189 tv: 0 nM: 1
335.706509999999980 214.945650000000000
f: 3189 tv: 1 nM: 1
470.000000000000000 214.743239999999990
f: 3190 tv: 0 nM: 1
337.965120000000010 214.813950000000010
f: 3190 tv: 1 nM: 1
471.864870000000000 214.554049999999990
f: 3191 tv: 0 nM: 1
340.000000000000000 214.939030000000000
f: 3191 tv: 1 nM: 1
473.185729999999980 214.428570000000010
f: 3192 tv: 0 nM: 1
342.500000000000000 214.500000000000000
f: 3192 tv: 1 nM: 1
475.000000000000000 214.500000000000000
f: 3193 tv: 0 nM: 1
344.833340000000020 214.687500000000000
f: 3193 tv: 1 nM: 1
476.562500000000000 214.000000000000000
f: 3194 tv: 0 nM: 1
347.230009999999990 214.410000000000000
f: 3194 tv: 1 nM: 1
478.102939999999990 213.897060000000010
f: 3195 tv: 0 nM: 1
349.365389999999990 214.326920000000000
f: 3195 tv: 1 nM: 1
479.562500000000000 213.968750000000000
f: 3196 tv: 0 nM: 1
351.706509999999980 213.945650000000000
f: 3196 tv: 1 nM: 1
481.000000000000000 213.805560000000010
f: 3197 tv: 0 nM: 1
353.730009999999990 213.729999999999990
f: 3197 tv: 1 nM: 1
482.042849999999990 213.371430000000000
f: 3198 tv: 0 nM: 1
356.312500000000000 213.500000000000000
f: 3198 tv: 1 nM: 1
483.194459999999990 213.000000000000000
f: 3199 tv: 0 nM: 1
358.461549999999990 213.326920000000000
f: 3199 tv: 1 nM: 1
484.308839999999980 212.955890000000010
f: 3200 tv: 0 nM: 1
360.410000000000030 212.770000000000010
f: 3200 tv: 1 nM: 1
485.500000000000000 212.939390000000000
f: 3201 tv: 0 nM: 1
362.500000000000000 212.500000000000000
f: 3201 tv: 1 nM: 1
486.283320000000000 212.283340000000010
f: 3202 tv: 0 nM: 1
364.365389999999990 212.326920000000000
f: 3202 tv: 1 nM: 1
487.092100000000020 211.907900000000010
f: 3203 tv: 0 nM: 1
366.312500000000000 211.833329999999990
f: 3203 tv: 1 nM: 1
488.000000000000000 211.805560000000010
f: 3204 tv: 0 nM: 1
367.846160000000000 211.500000000000000
f: 3204 tv: 1 nM: 1
488.516140000000010 211.564510000000010
f: 3205 tv: 0 nM: 1
369.684779999999990 211.054350000000000
f: 3205 tv: 1 nM: 1
489.194459999999990 211.000000000000000
f: 3206 tv: 0 nM: 1
371.416659999999980 210.583329999999990
f: 3206 tv: 1 nM: 1
489.897060000000010 210.897060000000010
f: 3207 tv: 0 nM: 1
372.583340000000020 210.416670000000010
f: 3207 tv: 1 nM: 1
489.955870000000000 210.308820000000000
f: 3208 tv: 0 nM: 1
374.299989999999980 210.000000000000000
f: 3208 tv: 1 nM: 1
490.310819999999980 210.135130000000000
f: 3209 tv: 0 nM: 1
375.416659999999980 209.583329999999990
f: 3209 tv: 1 nM: 1
490.445949999999980 209.945950000000010
f: 3210 tv: 0 nM: 1
376.453710000000000 209.250000000000000
f: 3210 tv: 1 nM: 1
490.799989999999980 209.566669999999990
f: 3211 tv: 0 nM: 1
377.634610000000010 208.673080000000000
f: 3211 tv: 1 nM: 1
490.843750000000000 209.375000000000000
f: 3212 tv: 0 nM: 1
378.500000000000000 208.500000000000000
f: 3212 tv: 1 nM: 1
490.628570000000020 209.042859999999990
f: 3213 tv: 0 nM: 1
379.500000000000000 208.000000000000000
f: 3213 tv: 1 nM: 1
490.250000000000000 208.571429999999990
f: 3214 tv: 0 nM: 1
380.326930000000000 207.634610000000010
f: 3214 tv: 1 nM: 1
489.937500000000000 208.218750000000000
f: 3215 tv: 0 nM: 1
380.730009999999990 207.270000000000010
f: 3215 tv: 1 nM: 1
489.628570000000020 207.957140000000010
f: 3216 tv: 0 nM: 1
381.239140000000020 207.000000000000000
f: 3216 tv: 1 nM: 1
489.000000000000000 207.805560000000010
f: 3217 tv: 0 nM: 1
381.583340000000020 206.416670000000010
f: 3217 tv: 1 nM: 1
488.897060000000010 207.102939999999990
f: 3218 tv: 0 nM: 1
381.833340000000020 206.312500000000000
f: 3218 tv: 1 nM: 1
487.805540000000010 207.000000000000000
f: 3219 tv: 0 nM: 1
382.166659999999980 206.312500000000000
f: 3219 tv: 1 nM: 1
486.897060000000010 206.897060000000010
f: 3220 tv: 0 nM: 1
382.269990000000010 205.729999999999990
f: 3220 tv: 1 nM: 1
486.562500000000000 207.000000000000000
f: 3221 tv: 0 nM: 1
382.273590000000010 205.641510000000010
f: 3221 tv: 1 nM: 1
485.740749999999990 206.500000000000000
f: 3222 tv: 0 nM: 1
382.081390000000000 205.395360000000010
f: 3222 tv: 1 nM: 1
484.843750000000000 206.218750000000000
f: 3223 tv: 0 nM: 1
381.793490000000020 205.206529999999990
f: 3223 tv: 1 nM: 1
483.897060000000010 206.102939999999990
f: 3224 tv: 0 nM: 1
381.489989999999980 205.050000000000010
f: 3224 tv: 1 nM: 1
482.897060000000010 206.102939999999990
f: 3225 tv: 0 nM: 1
380.939030000000000 205.000000000000000
f: 3225 tv: 1 nM: 1
481.805540000000010 206.000000000000000
f: 3226 tv: 0 nM: 1
380.315220000000010 204.945650000000000
f: 3226 tv: 1 nM: 1
480.562500000000000 206.000000000000000
f: 3227 tv: 0 nM: 1
379.645840000000020 204.645829999999990
f: 3227 tv: 1 nM: 1
479.102939999999990 205.897060000000010
f: 3228 tv: 0 nM: 1
378.918610000000000 204.604649999999990
f: 3228 tv: 1 nM: 1
478.102939999999990 205.897060000000010
f: 3229 tv: 0 nM: 1
378.354159999999980 204.458329999999990
f: 3229 tv: 1 nM: 1
476.750000000000000 205.102939999999990
f: 3230 tv: 0 nM: 1
377.354159999999980 204.354170000000010
f: 3230 tv: 1 nM: 1
475.571440000000000 205.250000000000000
f: 3231 tv: 0 nM: 1
376.227260000000000 204.227280000000010
f: 3231 tv: 1 nM: 1
474.049989999999980 205.116670000000000
f: 3232 tv: 0 nM: 1
375.186039999999990 204.034879999999990
f: 3232 tv: 1 nM: 1
472.897060000000010 204.897060000000010
f: 3233 tv: 0 nM: 1
374.000000000000000 204.000000000000000
f: 3233 tv: 1 nM: 1
471.500000000000000 204.740739999999990
f: 3234 tv: 0 nM: 1
373.000000000000000 204.000000000000000
f: 3234 tv: 1 nM: 1
469.843750000000000 204.781250000000000
f: 3235 tv: 0 nM: 1
371.719510000000010 203.878050000000000
f: 3235 tv: 1 nM: 1
468.500000000000000 204.500000000000000
f: 3236 tv: 0 nM: 1
370.554350000000000 203.597820000000010
f: 3236 tv: 1 nM: 1
466.879300000000000 204.586209999999990
f: 3237 tv: 0 nM: 1
369.000000000000000 203.500000000000000
f: 3237 tv: 1 nM: 1
465.500000000000000 204.500000000000000
f: 3238 tv: 0 nM: 1
368.000000000000000 203.500000000000000
f: 3238 tv: 1 nM: 1
463.740749999999990 204.500000000000000
f: 3239 tv: 0 nM: 1
366.295439999999990 203.295459999999990
f: 3239 tv: 1 nM: 1
462.120700000000000 204.413790000000010
f: 3240 tv: 0 nM: 1
365.081390000000000 203.395360000000010
f: 3240 tv: 1 nM: 1
460.571440000000000 204.250000000000000
f: 3241 tv: 0 nM: 1
363.500000000000000 203.181819999999990
f: 3241 tv: 1 nM: 1
458.897060000000010 204.102939999999990
f: 3242 tv: 0 nM: 1
362.000000000000000 203.000000000000000
f: 3242 tv: 1 nM: 1
457.437500000000000 204.000000000000000
f: 3243 tv: 0 nM: 1
360.615389999999990 202.961530000000010
f: 3243 tv: 1 nM: 1
455.500000000000000 204.000000000000000
f: 3244 tv: 0 nM: 1
359.000000000000000 202.805560000000010
f: 3244 tv: 1 nM: 1
454.000000000000000 204.000000000000000
f: 3245 tv: 0 nM: 1
357.848480000000000 202.712130000000000
f: 3245 tv: 1 nM: 1
452.480009999999990 203.580000000000010
f: 3246 tv: 0 nM: 1
356.000000000000000 202.194439999999990
f: 3246 tv: 1 nM: 1
450.740749999999990 203.500000000000000
f: 3247 tv: 0 nM: 1
354.907899999999980 202.092099999999990
f: 3247 tv: 1 nM: 1
449.134610000000010 203.326920000000000
f: 3248 tv: 0 nM: 1
353.092100000000020 201.907900000000010
f: 3248 tv: 1 nM: 1
447.685180000000000 203.000000000000000
f: 3249 tv: 0 nM: 1
351.907899999999980 201.907900000000010
f: 3249 tv: 1 nM: 1
446.000000000000000 203.000000000000000
f: 3250 tv: 0 nM: 1
350.628570000000020 201.757139999999990
f: 3250 tv: 1 nM: 1
444.218750000000000 202.843750000000000
f: 3251 tv: 0 nM: 1
349.000000000000000 201.194439999999990
f: 3251 tv: 1 nM: 1
442.716680000000000 202.283340000000010
f: 3252 tv: 0 nM: 1
348.000000000000000 201.000000000000000
f: 3252 tv: 1 nM: 1
441.259250000000010 202.500000000000000
f: 3253 tv: 0 nM: 1
346.805540000000010 201.000000000000000
f: 3253 tv: 1 nM: 1
439.716680000000000 201.716659999999990
f: 3254 tv: 0 nM: 1
345.102939999999990 200.897060000000010
f: 3254 tv: 1 nM: 1
438.250000000000000 201.571429999999990
f: 3255 tv: 0 nM: 1
344.000000000000000 200.194439999999990
f: 3255 tv: 1 nM: 1
436.740749999999990 201.500000000000000
f: 3256 tv: 0 nM: 1
343.194459999999990 200.000000000000000
f: 3256 tv: 1 nM: 1
435.586209999999990 201.120700000000000
f: 3257 tv: 0 nM: 1
342.092100000000020 199.907900000000010
f: 3257 tv: 1 nM: 1
434.194459999999990 201.000000000000000
f: 3258 tv: 0 nM: 1
341.000000000000000 199.805560000000010
f: 3258 tv: 1 nM: 1
432.843750000000000 200.781250000000000
f: 3259 tv: 0 nM: 1
340.283320000000000 199.283340000000010
f: 3259 tv: 1 nM: 1
431.500000000000000 200.500000000000000
f: 3260 tv: 0 nM: 1
339.805540000000010 199.000000000000000
f: 3260 tv: 1 nM: 1
430.500000000000000 200.500000000000000
f: 3261 tv: 0 nM: 1
339.000000000000000 198.805560000000010
f: 3261 tv: 1 nM: 1
429.586209999999990 199.879300000000000
f: 3262 tv: 0 nM: 1
338.259250000000010 198.500000000000000
f: 3262 tv: 1 nM: 1
428.218750000000000 199.843750000000000
f: 3263 tv: 0 nM: 1
338.000000000000000 198.194439999999990
f: 3263 tv: 1 nM: 1
427.500000000000000 199.740739999999990
f: 3264 tv: 0 nM: 1
337.500000000000000 198.000000000000000
f: 3264 tv: 1 nM: 1
426.740749999999990 199.500000000000000
f: 3265 tv: 0 nM: 1
337.000000000000000 198.000000000000000
f: 3265 tv: 1 nM: 1
425.883330000000000 199.516660000000000
f: 3266 tv: 0 nM: 1
336.907899999999980 197.907900000000010
f: 3266 tv: 1 nM: 1
425.102939999999990 199.102939999999990
f: 3267 tv: 0 nM: 1
336.428560000000000 197.814290000000000
f: 3267 tv: 1 nM: 1
424.586209999999990 198.879300000000000
f: 3268 tv: 0 nM: 1
336.283320000000000 197.716659999999990
f: 3268 tv: 1 nM: 1
423.843750000000000 198.625000000000000
f: 3269 tv: 0 nM: 1
336.283320000000000 197.283340000000010
f: 3269 tv: 1 nM: 1
423.283320000000000 198.716659999999990
f: 3270 tv: 0 nM: 1
336.283320000000000 197.283340000000010
f: 3270 tv: 1 nM: 1
423.000000000000000 198.500000000000000
f: 3271 tv: 0 nM: 1
336.955870000000000 197.308820000000000
f: 3271 tv: 1 nM: 1
422.500000000000000 198.500000000000000
f: 3272 tv: 0 nM: 1
336.897060000000010 197.102939999999990
f: 3272 tv: 1 nM: 1
422.420009999999990 198.479999999999990
f: 3273 tv: 0 nM: 1
337.194459999999990 197.000000000000000
f: 3273 tv: 1 nM: 1
421.843750000000000 198.218750000000000
f: 3274 tv: 0 nM: 1
337.805540000000010 197.000000000000000
f: 3274 tv: 1 nM: 1
422.000000000000000 198.000000000000000
f: 3275 tv: 0 nM: 1
338.500000000000000 197.000000000000000
f: 3275 tv: 1 nM: 1
421.781250000000000 197.843750000000000
f: 3276 tv: 0 nM: 1
338.897060000000010 196.897060000000010
f: 3276 tv: 1 nM: 1
421.781250000000000 197.843750000000000
f: 3277 tv: 0 nM: 1
339.805540000000010 197.000000000000000
f: 3277 tv: 1 nM: 1
421.625000000000000 198.062500000000000
f: 3278 tv: 0 nM: 1
340.500000000000000 197.000000000000000
f: 3278 tv: 1 nM: 1
421.950010000000020 198.116670000000000
f: 3279 tv: 0 nM: 1
341.500000000000000 197.000000000000000
f: 3279 tv: 1 nM: 1
422.500000000000000 198.259260000000010
f: 3280 tv: 0 nM: 1
342.194459999999990 197.000000000000000
f: 3280 tv: 1 nM: 1
422.716680000000000 197.716659999999990
f: 3281 tv: 0 nM: 1
343.437500000000000 197.000000000000000
f: 3281 tv: 1 nM: 1
423.218750000000000 198.156250000000000
f: 3282 tv: 0 nM: 1
344.500000000000000 197.000000000000000
f: 3282 tv: 1 nM: 1
423.716680000000000 198.283340000000010
f: 3283 tv: 0 nM: 1
345.897060000000010 196.897060000000010
f: 3283 tv: 1 nM: 1
424.283320000000000 197.716659999999990
f: 3284 tv: 0 nM: 1
347.000000000000000 197.000000000000000
f: 3284 tv: 1 nM: 1
425.000000000000000 198.437500000000000
f: 3285 tv: 0 nM: 1
348.102939999999990 197.102939999999990
f: 3285 tv: 1 nM: 1
425.714290000000010 198.428570000000010
f: 3286 tv: 0 nM: 1
349.897060000000010 197.102939999999990
f: 3286 tv: 1 nM: 1
426.250000000000000 198.428570000000010
f: 3287 tv: 0 nM: 1
351.102939999999990 197.102939999999990
f: 3287 tv: 1 nM: 1
427.500000000000000 198.259260000000010
f: 3288 tv: 0 nM: 1
352.500000000000000 197.000000000000000
f: 3288 tv: 1 nM: 1
427.879300000000000 198.586209999999990
f: 3289 tv: 0 nM: 1
354.102939999999990 197.102939999999990
f: 3289 tv: 1 nM: 1
428.879300000000000 198.586209999999990
f: 3290 tv: 0 nM: 1
355.571440000000000 197.250000000000000
f: 3290 tv: 1 nM: 1
429.740749999999990 198.500000000000000
f: 3291 tv: 0 nM: 1
357.102939999999990 197.102939999999990
f: 3291 tv: 1 nM: 1
430.740749999999990 198.500000000000000
f: 3292 tv: 0 nM: 1
358.691160000000020 197.044109999999990
f: 3292 tv: 1 nM: 1
431.740749999999990 198.500000000000000
f: 3293 tv: 0 nM: 1
360.102939999999990 197.102939999999990
f: 3293 tv: 1 nM: 1
432.714290000000010 198.428570000000010
f: 3294 tv: 0 nM: 1
362.000000000000000 197.000000000000000
f: 3294 tv: 1 nM: 1
433.625000000000000 198.156250000000000
f: 3295 tv: 0 nM: 1
363.500000000000000 196.740739999999990
f: 3295 tv: 1 nM: 1
434.826930000000000 198.326920000000000
f: 3296 tv: 0 nM: 1
365.120700000000000 196.413790000000010
f: 3296 tv: 1 nM: 1
435.826930000000000 198.326920000000000
f: 3297 tv: 0 nM: 1
366.740749999999990 196.500000000000000
f: 3297 tv: 1 nM: 1
436.821440000000000 198.178570000000010
f: 3298 tv: 0 nM: 1
368.420009999999990 196.479999999999990
f: 3298 tv: 1 nM: 1
438.000000000000000 197.750000000000000
f: 3299 tv: 0 nM: 1
370.000000000000000 196.437500000000000
f: 3299 tv: 1 nM: 1
439.049989999999980 197.883330000000000
f: 3300 tv: 0 nM: 1
371.500000000000000 196.259260000000010
f: 3300 tv: 1 nM: 1
440.500000000000000 197.500000000000000
f: 3301 tv: 0 nM: 1
373.000000000000000 196.000000000000000
f: 3301 tv: 1 nM: 1
441.500000000000000 197.500000000000000
f: 3302 tv: 0 nM: 1
374.897060000000010 195.897060000000010
f: 3302 tv: 1 nM: 1
442.500000000000000 197.500000000000000
f: 3303 tv: 0 nM: 1
376.500000000000000 195.500000000000000
f: 3303 tv: 1 nM: 1
443.500000000000000 197.500000000000000
f: 3304 tv: 0 nM: 1
378.000000000000000 195.500000000000000
f: 3304 tv: 1 nM: 1
444.673070000000000 197.134610000000010
f: 3305 tv: 0 nM: 1
379.500000000000000 195.259260000000010
f: 3305 tv: 1 nM: 1
445.859980000000010 196.600010000000000
f: 3306 tv: 0 nM: 1
381.000000000000000 195.000000000000000
f: 3306 tv: 1 nM: 1
446.859980000000010 196.399990000000000
f: 3307 tv: 0 nM: 1
382.102939999999990 194.897060000000010
f: 3307 tv: 1 nM: 1
448.000000000000000 196.685180000000000
f: 3308 tv: 0 nM: 1
383.843750000000000 194.625000000000000
f: 3308 tv: 1 nM: 1
449.140019999999990 196.399990000000000
f: 3309 tv: 0 nM: 1
385.156250000000000 194.218750000000000
f: 3309 tv: 1 nM: 1
450.500000000000000 196.250000000000000
f: 3310 tv: 0 nM: 1
386.350010000000000 193.883330000000000
f: 3310 tv: 1 nM: 1
451.500000000000000 196.000000000000000
f: 3311 tv: 0 nM: 1
387.500000000000000 193.740739999999990
f: 3311 tv: 1 nM: 1
452.480009999999990 195.580000000000010
f: 3312 tv: 0 nM: 1
388.897060000000010 193.102939999999990
f: 3312 tv: 1 nM: 1
453.500000000000000 195.500000000000000
f: 3313 tv: 0 nM: 1
389.897060000000010 193.102939999999990
f: 3313 tv: 1 nM: 1
454.500000000000000 195.500000000000000
f: 3314 tv: 0 nM: 1
390.691160000000020 192.955890000000010
f: 3314 tv: 1 nM: 1
455.420009999999990 195.479999999999990
f: 3315 tv: 0 nM: 1
391.716680000000000 192.716659999999990
f: 3315 tv: 1 nM: 1
456.304350000000000 195.369570000000010
f: 3316 tv: 0 nM: 1
392.516140000000010 192.435489999999990
f: 3316 tv: 1 nM: 1
457.476200000000010 194.833329999999990
f: 3317 tv: 0 nM: 1
393.102939999999990 192.102939999999990
f: 3317 tv: 1 nM: 1
457.883330000000000 194.649990000000000
f: 3318 tv: 0 nM: 1
394.000000000000000 192.194439999999990
f: 3318 tv: 1 nM: 1
458.500000000000000 194.500000000000000
f: 3319 tv: 0 nM: 1
394.805540000000010 192.000000000000000
f: 3319 tv: 1 nM: 1
459.500000000000000 194.500000000000000
f: 3320 tv: 0 nM: 1
395.102939999999990 191.897060000000010
f: 3320 tv: 1 nM: 1
460.500000000000000 194.500000000000000
f: 3321 tv: 0 nM: 1
396.000000000000000 191.805560000000010
f: 3321 tv: 1 nM: 1
461.259250000000010 194.500000000000000
f: 3322 tv: 0 nM: 1
396.102939999999990 191.897060000000010
f: 3322 tv: 1 nM: 1
462.000000000000000 194.500000000000000
f: 3323 tv: 0 nM: 1
396.897060000000010 191.897060000000010
f: 3323 tv: 1 nM: 1
462.500000000000000 194.500000000000000
f: 3324 tv: 0 nM: 1
397.000000000000000 191.805560000000010
f: 3324 tv: 1 nM: 1
463.259250000000010 194.500000000000000
f: 3325 tv: 0 nM: 1
397.194459999999990 192.000000000000000
f: 3325 tv: 1 nM: 1
464.000000000000000 194.685180000000000
f: 3326 tv: 0 nM: 1
397.628570000000020 192.042859999999990
f: 3326 tv: 1 nM: 1
464.500000000000000 194.500000000000000
f: 3327 tv: 0 nM: 1
397.500000000000000 192.000000000000000
f: 3327 tv: 1 nM: 1
465.000000000000000 194.685180000000000
f: 3328 tv: 0 nM: 1
397.843750000000000 192.781250000000000
f: 3328 tv: 1 nM: 1
465.500000000000000 195.259260000000010
f: 3329 tv: 0 nM: 1
397.691160000000020 192.955890000000010
f: 3329 tv: 1 nM: 1
466.000000000000000 195.000000000000000
f: 3330 tv: 0 nM: 1
397.194459999999990 193.000000000000000
f: 3330 tv: 1 nM: 1
466.500000000000000 195.500000000000000
f: 3331 tv: 0 nM: 1
397.044130000000000 193.308820000000000
f: 3331 tv: 1 nM: 1
466.519990000000010 195.580000000000010
f: 3332 tv: 0 nM: 1
397.000000000000000 193.805560000000010
f: 3332 tv: 1 nM: 1
467.431820000000020 196.159089999999990
f: 3333 tv: 0 nM: 1
396.308839999999980 193.955890000000010
f: 3333 tv: 1 nM: 1
467.420009999999990 196.479999999999990
f: 3334 tv: 0 nM: 1
396.000000000000000 194.194439999999990
f: 3334 tv: 1 nM: 1
467.879300000000000 196.586209999999990
f: 3335 tv: 0 nM: 1
395.384610000000010 194.961530000000010
f: 3335 tv: 1 nM: 1
468.000000000000000 197.000000000000000
f: 3336 tv: 0 nM: 1
394.897060000000010 195.102939999999990
f: 3336 tv: 1 nM: 1
468.044130000000000 197.308820000000000
f: 3337 tv: 0 nM: 1
394.000000000000000 195.805560000000010
f: 3337 tv: 1 nM: 1
468.000000000000000 197.314820000000000
f: 3338 tv: 0 nM: 1
393.092100000000020 196.092099999999990
f: 3338 tv: 1 nM: 1
468.035709999999990 198.250000000000000
f: 3339 tv: 0 nM: 1
392.038450000000010 196.615389999999990
f: 3339 tv: 1 nM: 1
468.259250000000010 198.500000000000000
f: 3340 tv: 0 nM: 1
391.092100000000020 197.092099999999990
f: 3340 tv: 1 nM: 1
467.716680000000000 198.716659999999990
f: 3341 tv: 0 nM: 1
390.038450000000010 197.615389999999990
f: 3341 tv: 1 nM: 1
467.716680000000000 199.283340000000010
f: 3342 tv: 0 nM: 1
388.907899999999980 197.907900000000010
f: 3342 tv: 1 nM: 1
467.420009999999990 199.479999999999990
f: 3343 tv: 0 nM: 1
387.571440000000000 198.185710000000000
f: 3343 tv: 1 nM: 1
467.116670000000000 199.483340000000000
f: 3344 tv: 0 nM: 1
386.000000000000000 198.805560000000010
f: 3344 tv: 1 nM: 1
466.897060000000010 199.897060000000010
f: 3345 tv: 0 nM: 1
384.907899999999980 199.092099999999990
f: 3345 tv: 1 nM: 1
466.259250000000010 200.500000000000000
f: 3346 tv: 0 nM: 1
383.092100000000020 199.907900000000010
f: 3346 tv: 1 nM: 1
466.259250000000010 201.500000000000000
f: 3347 tv: 0 nM: 1
382.000000000000000 200.000000000000000
f: 3347 tv: 1 nM: 1
466.000000000000000 201.000000000000000
f: 3348 tv: 0 nM: 1
380.065800000000020 200.723680000000000
f: 3348 tv: 1 nM: 1
464.879300000000000 201.586209999999990
f: 3349 tv: 0 nM: 1
379.000000000000000 201.000000000000000
f: 3349 tv: 1 nM: 1
464.781250000000000 202.156250000000000
f: 3350 tv: 0 nM: 1
377.059509999999990 201.488100000000000
f: 3350 tv: 1 nM: 1
464.120700000000000 202.586209999999990
f: 3351 tv: 0 nM: 1
375.907899999999980 201.907900000000010
f: 3351 tv: 1 nM: 1
[truncated: 312,401 more chars]
