# Supplementary material for: Action Sport Cameras as an Instrument to Perform a 3D Underwater Motion Analysis
Source: PLoS One. 2016 Aug 11;11(8):e0160490. doi: 10.1371/journal.pone.0160490 (PMC4981397; doi:10.1371/journal.pone.0160490)
Supplement: S1 Supporting Information — S1.1_Calibration Quality > S1.1.1_Underwater > S1.1.1.1_Highres > S1.1.1.1.1_Calibration > File A. This is the BUNDLE_CameraParameters. This is the camera calibration parameters. File B. This is the Triad. This is the 2D coordinates of the waterproof orthogonal triad structure carrying nine spherical black markers. File C. This is the WandCalibration. This is the 2D coordinates of the wand structure carrying one spherical black marker. S1.1.1.1.2_Accuracy > File D. This is the Trial_1. This is the 2D coordinates of the first rigid bar test acquisition, carrying two markers at known distance. File E. This is the Trial_2. This is the 2D coordinates of the second rigid bar test acquisition, carrying two markers at known distance. File F. This is the Trial_3. This is the 2D coordinates of the third rigid bar test acquisition, carrying two markers at known distance. File G. This is the Trial_4. This is the 2D coordinates of the fourth rigid bar test acquisition, carrying two markers at known distance. File H. This is the Trial_5. This is the 2D coordinates of the fifth rigid bar test acquisition, carrying two markers at known distance. File I. This is the MotionSequence3D_Trial_1. This is the 3D coordinates of the first rigid bar test acquisition. File J. This is the MotionSequence3D_Trial_2. This is the 3D coordinates of the second rigid bar test acquisition. File K. This is the MotionSequence3D_Trial_3. This is the 3D coordinates of the third rigid bar test acquisition. File L. This is the MotionSequence3D_Trial_4. This is the 3D coordinates of the fourth rigid bar test acquisition. File M. This is the MotionSequence3D_Trial_5. This is the 3D coordinates of the fifth rigid bar test acquisition. S1.1.1.2_Lowres > S1.1.1.2.1_Calibration > File N. This is the BUNDLE_CameraParameters. This is the camera calibration parameters. File O. This is the Triad. This is the 2D coordinates of the waterproof orthogonal triad structure carrying nine spherical black markers. File P. Th [file pone.0160490.s001.zip › S1_SupportingInformation/S1.1_Calibration_Quality/S1.1.2_Land/S1.1.2.2_Lowres/S1.1.2.2.2_Accuracy/File AI.txt]

1401 2
f: 0 tv: 0 nM: 2
0.000000000000000 0.000000000000000
0.000000000000000 0.000000000000000
f: 0 tv: 1 nM: 2
0.000000000000000 0.000000000000000
0.000000000000000 0.000000000000000
f: 1 tv: 0 nM: 2
182.000000000000000 216.000000000000000
166.750000000000000 194.000000000000000
f: 1 tv: 1 nM: 2
271.750000000000000 220.250000000000000
254.500000000000000 196.250000000000000
f: 2 tv: 0 nM: 2
181.843750000000000 215.218750000000000
167.403840000000000 194.403840000000000
f: 2 tv: 1 nM: 2
271.500000000000000 219.303020000000000
254.270829999999990 195.687500000000000
f: 3 tv: 0 nM: 2
182.259260000000010 214.500000000000000
167.350010000000000 193.883330000000000
f: 3 tv: 1 nM: 2
271.863650000000010 218.613630000000000
254.402179999999990 195.250000000000000
f: 4 tv: 0 nM: 2
182.375000000000000 214.156250000000000
167.660720000000000 193.517850000000010
f: 4 tv: 1 nM: 2
272.000000000000000 218.256760000000010
254.092099999999990 195.092099999999990
f: 5 tv: 0 nM: 2
182.571429999999990 213.750000000000000
167.897060000000010 193.102939999999990
f: 5 tv: 1 nM: 2
272.092100000000020 217.907900000000010
254.038469999999990 194.615389999999990
f: 6 tv: 0 nM: 2
182.716659999999990 213.283340000000010
167.843750000000000 192.781250000000000
f: 6 tv: 1 nM: 2
272.384610000000010 216.961530000000010
254.500000000000000 194.295459999999990
f: 7 tv: 0 nM: 2
183.102939999999990 212.897060000000010
167.818180000000010 192.712130000000000
f: 7 tv: 1 nM: 2
272.607149999999990 216.773799999999990
254.100010000000000 193.625000000000000
f: 8 tv: 0 nM: 2
183.000000000000000 212.000000000000000
167.562500000000000 192.000000000000000
f: 8 tv: 1 nM: 2
272.805540000000010 216.000000000000000
254.488100000000000 193.178570000000010
f: 9 tv: 0 nM: 2
183.259260000000010 211.500000000000000
167.716659999999990 191.716659999999990
f: 9 tv: 1 nM: 2
272.907899999999980 214.907900000000010
254.226200000000010 192.607149999999990
f: 10 tv: 0 nM: 2
183.283340000000010 210.716659999999990
167.413790000000010 190.879300000000000
f: 10 tv: 1 nM: 2
273.138890000000000 214.194439999999990
254.300000000000010 192.000000000000000
f: 11 tv: 0 nM: 2
183.194439999999990 210.000000000000000
167.580000000000010 190.520000000000010
f: 11 tv: 1 nM: 2
273.226200000000010 213.607149999999990
254.530000000000000 191.229999999999990
f: 12 tv: 0 nM: 2
183.362079999999990 209.448270000000010
167.897060000000010 189.897060000000010
f: 12 tv: 1 nM: 2
273.310819999999980 212.864870000000000
254.500000000000000 190.687500000000000
f: 13 tv: 0 nM: 2
183.716659999999990 208.716659999999990
167.897060000000010 189.102939999999990
f: 13 tv: 1 nM: 2
273.153840000000000 212.089740000000010
254.300000000000010 190.000000000000000
f: 14 tv: 0 nM: 2
183.716659999999990 208.283340000000010
167.714280000000000 188.571429999999990
f: 14 tv: 1 nM: 2
273.743260000000020 211.135130000000000
254.813950000000010 189.034879999999990
f: 15 tv: 0 nM: 2
183.897060000000010 207.250000000000000
167.350010000000000 187.883330000000000
f: 15 tv: 1 nM: 2
274.000000000000000 210.194439999999990
254.273799999999990 188.392850000000010
f: 16 tv: 0 nM: 2
184.000000000000000 206.194439999999990
167.000000000000000 187.000000000000000
f: 16 tv: 1 nM: 2
274.000000000000000 209.194439999999990
254.225010000000000 187.725010000000000
f: 17 tv: 0 nM: 2
184.102939999999990 205.102939999999990
167.500000000000000 186.259260000000010
f: 17 tv: 1 nM: 2
274.102939999999990 208.102939999999990
254.500000000000000 186.500000000000000
f: 18 tv: 0 nM: 2
183.883330000000000 204.516660000000000
167.250000000000000 185.571429999999990
f: 18 tv: 1 nM: 2
274.000000000000000 207.194439999999990
254.500000000000000 186.000000000000000
f: 19 tv: 0 nM: 2
184.000000000000000 203.194439999999990
167.102939999999990 184.897060000000010
f: 19 tv: 1 nM: 2
274.000000000000000 206.000000000000000
254.000000000000000 185.000000000000000
f: 20 tv: 0 nM: 2
184.000000000000000 202.194439999999990
167.000000000000000 184.000000000000000
f: 20 tv: 1 nM: 2
274.704560000000010 204.704540000000010
253.907900000000010 183.907900000000010
f: 21 tv: 0 nM: 2
184.194439999999990 201.000000000000000
166.897060000000010 183.102939999999990
f: 21 tv: 1 nM: 2
274.864870000000000 203.689190000000000
254.034879999999990 182.813950000000010
f: 22 tv: 0 nM: 2
184.102939999999990 200.102939999999990
166.897060000000010 182.102939999999990
f: 22 tv: 1 nM: 2
274.846160000000000 202.089740000000010
253.500000000000000 182.000000000000000
f: 23 tv: 0 nM: 2
184.283340000000010 198.716659999999990
166.843750000000000 181.218750000000000
f: 23 tv: 1 nM: 2
274.846160000000000 201.089740000000010
253.500000000000000 181.000000000000000
f: 24 tv: 0 nM: 2
184.283340000000010 197.716659999999990
166.750000000000000 180.428570000000010
f: 24 tv: 1 nM: 2
274.864870000000000 199.689190000000000
253.932430000000010 179.810810000000000
f: 25 tv: 0 nM: 2
184.879300000000000 196.413790000000010
166.580000000000010 179.479999999999990
f: 25 tv: 1 nM: 2
275.038450000000010 198.615389999999990
253.205119999999990 178.782039999999990
f: 26 tv: 0 nM: 2
184.879300000000000 195.586209999999990
166.500000000000000 178.500000000000000
f: 26 tv: 1 nM: 2
275.205139999999970 197.217960000000010
253.067569999999990 177.810810000000000
f: 27 tv: 0 nM: 2
185.000000000000000 194.000000000000000
166.479999999999990 177.580000000000010
f: 27 tv: 1 nM: 2
275.299989999999980 196.000000000000000
253.773799999999990 176.392850000000010
f: 28 tv: 0 nM: 2
185.102939999999990 193.102939999999990
166.500000000000000 176.740739999999990
f: 28 tv: 1 nM: 2
275.000000000000000 194.805560000000010
253.100010000000000 175.625000000000000
f: 29 tv: 0 nM: 2
185.000000000000000 192.000000000000000
166.314820000000000 176.000000000000000
f: 29 tv: 1 nM: 2
275.445949999999980 193.270260000000010
253.065800000000000 174.513150000000000
f: 30 tv: 0 nM: 2
185.000000000000000 191.000000000000000
166.283340000000010 175.283340000000010
f: 30 tv: 1 nM: 2
275.907899999999980 191.907900000000010
253.059530000000000 173.511900000000000
f: 31 tv: 0 nM: 2
185.000000000000000 190.000000000000000
166.500000000000000 174.259260000000010
f: 31 tv: 1 nM: 2
275.802640000000000 190.697370000000010
252.961530000000010 172.384610000000010
f: 32 tv: 0 nM: 2
185.194439999999990 189.000000000000000
166.419999999999990 173.520000000000010
f: 32 tv: 1 nM: 2
275.955870000000000 189.691180000000000
253.250000000000000 171.597820000000010
f: 33 tv: 0 nM: 2
185.283340000000010 187.716659999999990
166.259260000000010 172.500000000000000
f: 33 tv: 1 nM: 2
276.102939999999990 188.250000000000000
252.961530000000010 170.384610000000010
f: 34 tv: 0 nM: 2
185.571429999999990 186.814290000000000
166.283340000000010 171.716659999999990
f: 34 tv: 1 nM: 2
276.308839999999980 187.044109999999990
252.961530000000010 169.384610000000010
f: 35 tv: 0 nM: 2
185.843750000000000 185.781250000000000
166.283340000000010 170.716659999999990
f: 35 tv: 1 nM: 2
276.897060000000010 185.897060000000010
253.024990000000000 168.375000000000000
f: 36 tv: 0 nM: 2
185.883330000000000 184.649990000000000
166.250000000000000 170.000000000000000
f: 36 tv: 1 nM: 2
277.151520000000000 184.439390000000000
253.392850000000010 167.440470000000000
f: 37 tv: 0 nM: 2
186.283340000000010 183.283340000000010
166.000000000000000 169.000000000000000
f: 37 tv: 1 nM: 2
277.500000000000000 183.500000000000000
253.500000000000000 166.500000000000000
f: 38 tv: 0 nM: 2
186.116670000000000 182.516660000000000
166.350010000000000 168.116670000000000
f: 38 tv: 1 nM: 2
277.805540000000010 182.000000000000000
253.750000000000000 165.402179999999990
f: 39 tv: 0 nM: 2
186.500000000000000 181.000000000000000
166.428570000000010 167.250000000000000
f: 39 tv: 1 nM: 2
278.000000000000000 180.805560000000010
253.850010000000000 164.550000000000010
f: 40 tv: 0 nM: 2
186.897060000000010 179.897060000000010
166.500000000000000 166.500000000000000
f: 40 tv: 1 nM: 2
278.250000000000000 179.897060000000010
253.675000000000010 163.324999999999990
f: 41 tv: 0 nM: 2
187.044109999999990 178.691180000000000
166.740739999999990 165.500000000000000
f: 41 tv: 1 nM: 2
278.549989999999980 178.449999999999990
253.892850000000010 162.178570000000010
f: 42 tv: 0 nM: 2
187.000000000000000 178.000000000000000
166.843750000000000 164.218750000000000
f: 42 tv: 1 nM: 2
278.805540000000010 177.138880000000000
254.256760000000010 161.000000000000000
f: 43 tv: 0 nM: 2
187.259260000000010 176.500000000000000
167.000000000000000 163.428570000000010
f: 43 tv: 1 nM: 2
279.089749999999980 175.846160000000000
254.300000000000010 159.888880000000000
f: 44 tv: 0 nM: 2
188.000000000000000 175.000000000000000
166.750000000000000 162.571429999999990
f: 44 tv: 1 nM: 2
279.102939999999990 174.102939999999990
254.846160000000000 158.910259999999990
f: 45 tv: 0 nM: 2
188.000000000000000 174.000000000000000
167.259260000000010 161.500000000000000
f: 45 tv: 1 nM: 2
280.092100000000020 172.907900000000010
255.000000000000000 158.000000000000000
f: 46 tv: 0 nM: 2
188.283340000000010 172.716659999999990
167.419999999999990 160.479999999999990
f: 46 tv: 1 nM: 2
280.500000000000000 171.818180000000010
255.449999999999990 156.449999999999990
f: 47 tv: 0 nM: 2
188.740739999999990 171.500000000000000
167.520000000000010 159.580000000000010
f: 47 tv: 1 nM: 2
281.000000000000000 170.500000000000000
255.500000000000000 155.818180000000010
f: 48 tv: 0 nM: 2
189.000000000000000 170.000000000000000
167.879300000000000 158.413790000000010
f: 48 tv: 1 nM: 2
281.500000000000000 169.000000000000000
256.000000000000000 154.500000000000000
f: 49 tv: 0 nM: 2
189.000000000000000 169.000000000000000
168.000000000000000 157.571429999999990
f: 49 tv: 1 nM: 2
281.897060000000010 167.102939999999990
256.280489999999990 153.048779999999990
f: 50 tv: 0 nM: 2
189.716659999999990 167.716659999999990
168.500000000000000 156.259260000000010
f: 50 tv: 1 nM: 2
282.743260000000020 166.000000000000000
257.092100000000020 151.907900000000010
f: 51 tv: 0 nM: 2
190.000000000000000 166.194439999999990
168.500000000000000 155.259260000000010
f: 51 tv: 1 nM: 2
283.100010000000000 164.828570000000010
257.555540000000010 150.750000000000000
f: 52 tv: 0 nM: 2
190.586209999999990 164.879300000000000
168.883330000000000 153.949999999999990
f: 52 tv: 1 nM: 2
283.805540000000010 163.000000000000000
258.000000000000000 149.500000000000000
f: 53 tv: 0 nM: 2
190.879300000000000 163.586209999999990
169.000000000000000 153.000000000000000
f: 53 tv: 1 nM: 2
284.250000000000000 161.583329999999990
258.500000000000000 148.081089999999990
f: 54 tv: 0 nM: 2
191.000000000000000 162.194439999999990
169.413790000000010 151.879300000000000
f: 54 tv: 1 nM: 2
285.256739999999980 160.000000000000000
259.092100000000020 146.907900000000010
f: 55 tv: 0 nM: 2
191.716659999999990 160.716659999999990
169.500000000000000 150.740739999999990
f: 55 tv: 1 nM: 2
285.805540000000010 158.000000000000000
259.674989999999980 145.324999999999990
f: 56 tv: 0 nM: 2
192.000000000000000 159.000000000000000
169.843750000000000 149.625000000000000
f: 56 tv: 1 nM: 2
286.371429999999980 157.042859999999990
260.038450000000010 144.384610000000010
f: 57 tv: 0 nM: 2
192.250000000000000 157.571429999999990
170.218750000000000 148.843750000000000
f: 57 tv: 1 nM: 2
287.212130000000000 155.227280000000010
260.615389999999990 143.038469999999990
f: 58 tv: 0 nM: 2
192.716659999999990 156.283340000000010
170.500000000000000 147.500000000000000
f: 58 tv: 1 nM: 2
288.000000000000000 153.743239999999990
261.194459999999990 142.000000000000000
f: 59 tv: 0 nM: 2
193.000000000000000 155.000000000000000
170.649990000000000 146.116670000000000
f: 59 tv: 1 nM: 2
288.907899999999980 152.092099999999990
262.000000000000000 140.500000000000000
f: 60 tv: 0 nM: 2
193.350010000000000 153.116670000000000
171.000000000000000 145.000000000000000
f: 60 tv: 1 nM: 2
289.802640000000000 150.328949999999990
262.500000000000000 139.000000000000000
f: 61 tv: 0 nM: 2
194.000000000000000 152.000000000000000
171.500000000000000 143.740739999999990
f: 61 tv: 1 nM: 2
289.907899999999980 148.907900000000010
263.092100000000020 137.907900000000010
f: 62 tv: 0 nM: 2
194.116670000000000 150.050000000000010
171.500000000000000 142.500000000000000
f: 62 tv: 1 nM: 2
291.102939999999990 147.102939999999990
263.828579999999990 136.128570000000000
f: 63 tv: 0 nM: 2
194.883330000000000 148.483340000000000
171.740739999999990 141.500000000000000
f: 63 tv: 1 nM: 2
291.625000000000000 145.843750000000000
264.256739999999980 135.000000000000000
f: 64 tv: 0 nM: 2
195.000000000000000 147.000000000000000
172.500000000000000 140.259260000000010
f: 64 tv: 1 nM: 2
292.437500000000000 144.000000000000000
265.000000000000000 133.805560000000010
f: 65 tv: 0 nM: 2
195.897060000000010 145.897060000000010
172.500000000000000 139.259260000000010
f: 65 tv: 1 nM: 2
293.428560000000000 142.185710000000000
265.864870000000000 132.689190000000000
f: 66 tv: 0 nM: 2
196.102939999999990 144.102939999999990
173.000000000000000 138.000000000000000
f: 66 tv: 1 nM: 2
294.314270000000020 140.899990000000000
266.256739999999980 131.000000000000000
f: 67 tv: 0 nM: 2
196.843750000000000 142.781250000000000
173.218750000000000 136.843750000000000
f: 67 tv: 1 nM: 2
295.000000000000000 139.000000000000000
266.961549999999990 129.615389999999990
f: 68 tv: 0 nM: 2
197.000000000000000 141.194439999999990
173.843750000000000 135.218750000000000
f: 68 tv: 1 nM: 2
296.000000000000000 137.194439999999990
268.000000000000000 128.500000000000000
f: 69 tv: 0 nM: 2
197.843750000000000 139.781250000000000
174.000000000000000 134.000000000000000
f: 69 tv: 1 nM: 2
296.918920000000010 135.500000000000000
268.805540000000010 127.000000000000000
f: 70 tv: 0 nM: 2
198.000000000000000 138.000000000000000
174.500000000000000 132.740739999999990
f: 70 tv: 1 nM: 2
297.897060000000010 134.250000000000000
269.500000000000000 126.000000000000000
f: 71 tv: 0 nM: 2
198.740739999999990 136.500000000000000
175.000000000000000 132.000000000000000
f: 71 tv: 1 nM: 2
298.625000000000000 132.156250000000000
270.000000000000000 124.500000000000000
f: 72 tv: 0 nM: 2
199.000000000000000 135.194439999999990
175.500000000000000 130.500000000000000
f: 72 tv: 1 nM: 2
299.805540000000010 131.000000000000000
271.000000000000000 122.805560000000000
f: 73 tv: 0 nM: 2
199.879300000000000 133.413790000000010
176.178570000000010 129.821429999999990
f: 73 tv: 1 nM: 2
300.897060000000010 129.102939999999990
272.092100000000020 122.092100000000000
f: 74 tv: 0 nM: 2
200.194439999999990 132.000000000000000
176.586209999999990 128.120700000000000
f: 74 tv: 1 nM: 2
301.897060000000010 127.897060000000000
273.048769999999990 120.719510000000000
f: 75 tv: 0 nM: 2
201.000000000000000 130.437500000000000
177.375000000000000 127.156250000000000
f: 75 tv: 1 nM: 2
302.897060000000010 126.250000000000000
274.000000000000000 119.500000000000000
f: 76 tv: 0 nM: 2
201.781250000000000 129.156250000000000
177.649990000000000 126.116670000000000
f: 76 tv: 1 nM: 2
303.814270000000020 124.428569999999990
274.897060000000010 118.102940000000000
f: 77 tv: 0 nM: 2
202.645160000000000 127.274190000000000
178.413790000000010 124.879310000000000
f: 77 tv: 1 nM: 2
304.805540000000010 123.000000000000000
275.907899999999980 117.092100000000000
f: 78 tv: 0 nM: 2
203.000000000000000 126.000000000000000
179.403840000000000 123.596149999999990
f: 78 tv: 1 nM: 2
305.910250000000020 121.564100000000000
277.000000000000000 115.743240000000000
f: 79 tv: 0 nM: 2
203.879300000000000 124.586209999999990
179.883330000000000 122.950000000000000
f: 79 tv: 1 nM: 2
307.000000000000000 120.000000000000000
278.000000000000000 114.500000000000000
f: 80 tv: 0 nM: 2
204.586209999999990 122.879310000000000
180.500000000000000 121.259260000000000
f: 80 tv: 1 nM: 2
308.000000000000000 118.500000000000000
279.000000000000000 113.194440000000000
f: 81 tv: 0 nM: 2
205.571429999999990 121.750000000000000
181.500000000000000 120.259260000000000
f: 81 tv: 1 nM: 2
309.256739999999980 117.000000000000000
280.194459999999990 112.000000000000000
f: 82 tv: 0 nM: 2
206.350010000000000 120.116670000000000
182.134610000000010 119.326920000000000
f: 82 tv: 1 nM: 2
310.864870000000000 115.310810000000000
281.384610000000010 111.038460000000000
f: 83 tv: 0 nM: 2
207.218750000000000 118.843750000000000
183.000000000000000 118.000000000000000
f: 83 tv: 1 nM: 2
311.897060000000010 114.102940000000000
282.805540000000010 110.000000000000000
f: 84 tv: 0 nM: 2
208.102939999999990 117.102940000000000
183.500000000000000 117.259260000000000
f: 84 tv: 1 nM: 2
313.194459999999990 113.000000000000000
284.000000000000000 109.000000000000000
f: 85 tv: 0 nM: 2
209.102939999999990 116.102940000000000
184.500000000000000 116.259260000000000
f: 85 tv: 1 nM: 2
314.426480000000030 111.661770000000000
285.194459999999990 108.000000000000000
f: 86 tv: 0 nM: 2
210.000000000000000 114.805560000000000
185.685180000000000 115.000000000000000
f: 86 tv: 1 nM: 2
316.000000000000000 110.500000000000000
286.907899999999980 107.092100000000000
f: 87 tv: 0 nM: 2
211.000000000000000 113.805560000000000
186.500000000000000 114.000000000000000
f: 87 tv: 1 nM: 2
317.102939999999990 109.102940000000000
288.092100000000020 106.092100000000000
f: 88 tv: 0 nM: 2
212.000000000000000 112.500000000000000
187.500000000000000 113.000000000000000
f: 88 tv: 1 nM: 2
318.805540000000010 108.138890000000000
289.500000000000000 105.000000000000000
f: 89 tv: 0 nM: 2
213.044109999999990 111.308820000000000
188.500000000000000 112.259260000000000
f: 89 tv: 1 nM: 2
320.000000000000000 107.194440000000000
290.805540000000010 104.000000000000000
f: 90 tv: 0 nM: 2
214.194439999999990 110.000000000000000
189.500000000000000 111.259260000000000
f: 90 tv: 1 nM: 2
321.691160000000020 106.044120000000010
292.437500000000000 103.031250000000000
f: 91 tv: 0 nM: 2
215.194439999999990 109.000000000000000
190.500000000000000 110.740740000000000
f: 91 tv: 1 nM: 2
323.102939999999990 105.102940000000000
293.965120000000010 102.813950000000010
f: 92 tv: 0 nM: 2
216.562500000000000 108.000000000000000
191.883330000000000 110.050000000000000
f: 92 tv: 1 nM: 2
324.691160000000020 104.044120000000010
295.308839999999980 101.955879999999990
f: 93 tv: 0 nM: 2
217.897060000000010 107.102940000000000
192.781250000000000 108.937500000000000
f: 93 tv: 1 nM: 2
326.102939999999990 103.102940000000000
297.000000000000000 101.194440000000000
f: 94 tv: 0 nM: 2
218.897060000000010 106.102940000000000
194.250000000000000 108.428569999999990
f: 94 tv: 1 nM: 2
327.897060000000010 102.250000000000000
298.430540000000010 100.375000000000000
f: 95 tv: 0 nM: 2
220.000000000000000 105.194440000000000
195.419999999999990 107.520000000000000
f: 95 tv: 1 nM: 2
329.000000000000000 101.000000000000000
300.000000000000000 100.000000000000000
f: 96 tv: 0 nM: 2
221.102939999999990 104.102940000000000
196.413790000000010 107.120690000000000
f: 96 tv: 1 nM: 2
330.782039999999990 100.794870000000000
301.500000000000000 99.000000000000000
f: 97 tv: 0 nM: 2
222.218750000000000 103.843750000000000
197.500000000000000 106.740740000000000
f: 97 tv: 1 nM: 2
332.194459999999990 100.000000000000000
303.194459999999990 99.000000000000000
f: 98 tv: 0 nM: 2
223.897060000000010 102.897060000000000
198.883330000000000 106.050000000000000
f: 98 tv: 1 nM: 2
333.782039999999990 99.794867999999994
304.864870000000000 98.554053999999994
f: 99 tv: 0 nM: 2
224.805560000000010 102.000000000000000
199.910259999999990 105.564100000000000
f: 99 tv: 1 nM: 2
335.102939999999990 99.102942999999996
306.189180000000020 98.067565999999999
f: 100 tv: 0 nM: 2
226.102939999999990 101.897060000000000
201.218750000000000 105.062500000000000
f: 100 tv: 1 nM: 2
336.805540000000010 99.000000000000000
307.907899999999980 98.092101999999997
f: 101 tv: 0 nM: 2
227.500000000000000 101.000000000000000
202.578129999999990 104.640630000000000
f: 101 tv: 1 nM: 2
338.500000000000000 98.000000000000000
309.250000000000000 97.750000000000000
f: 102 tv: 0 nM: 2
228.805560000000010 101.000000000000000
203.500000000000000 104.000000000000000
f: 102 tv: 1 nM: 2
340.000000000000000 98.256760000000000
311.042849999999990 97.628570999999994
f: 103 tv: 0 nM: 2
230.000000000000000 100.805560000000000
205.116670000000000 103.950000000000000
f: 103 tv: 1 nM: 2
341.691160000000020 97.955878999999996
312.805540000000010 97.000000000000000
f: 104 tv: 0 nM: 2
231.716659999999990 100.283330000000010
206.500000000000000 103.740740000000000
f: 104 tv: 1 nM: 2
343.000000000000000 97.805556999999993
314.081079999999990 97.500000000000000
f: 105 tv: 0 nM: 2
232.805560000000010 100.000000000000000
207.538469999999990 103.500000000000000
f: 105 tv: 1 nM: 2
344.691160000000020 97.955878999999996
315.961549999999990 97.615386999999998
f: 106 tv: 0 nM: 2
234.308820000000000 100.044120000000010
209.000000000000000 104.000000000000000
f: 106 tv: 1 nM: 2
346.437500000000000 98.031250000000000
317.781250000000000 97.843750000000000
f: 107 tv: 0 nM: 2
235.805560000000010 100.000000000000000
210.413790000000010 103.879310000000000
f: 107 tv: 1 nM: 2
347.729739999999990 98.554053999999994
319.000000000000000 98.000000000000000
f: 108 tv: 0 nM: 2
237.156250000000000 100.218750000000000
211.500000000000000 104.000000000000000
f: 108 tv: 1 nM: 2
349.092100000000020 99.092101999999997
320.805540000000010 98.000000000000000
f: 109 tv: 0 nM: 2
238.716659999999990 100.283330000000010
213.102939999999990 104.102940000000000
f: 109 tv: 1 nM: 2
350.843750000000000 99.218750000000000
322.135130000000000 98.256760000000000
f: 110 tv: 0 nM: 2
240.092099999999990 100.907900000000000
214.500000000000000 104.000000000000000
f: 110 tv: 1 nM: 2
352.092100000000020 100.092100000000000
323.805540000000010 99.000000000000000
f: 111 tv: 0 nM: 2
241.250000000000000 101.571430000000010
215.600010000000000 104.800000000000000
f: 111 tv: 1 nM: 2
353.421879999999990 100.640630000000000
325.038450000000010 99.615386999999998
f: 112 tv: 0 nM: 2
242.805560000000010 102.000000000000000
217.218750000000000 105.062500000000000
f: 112 tv: 1 nM: 2
355.000000000000000 101.194440000000000
326.805540000000010 100.000000000000000
f: 113 tv: 0 nM: 2
244.102939999999990 102.897060000000000
218.500000000000000 105.740740000000000
f: 113 tv: 1 nM: 2
356.500000000000000 102.000000000000000
328.000000000000000 101.000000000000000
f: 114 tv: 0 nM: 2
245.897060000000010 103.102940000000000
219.685180000000000 106.000000000000000
f: 114 tv: 1 nM: 2
357.897060000000010 102.897060000000000
329.625000000000000 101.843750000000000
f: 115 tv: 0 nM: 2
247.000000000000000 104.194440000000000
221.218750000000000 106.843750000000000
f: 115 tv: 1 nM: 2
359.102939999999990 103.897060000000000
331.000000000000000 102.500000000000000
f: 116 tv: 0 nM: 2
248.371430000000000 105.042850000000000
222.586209999999990 107.120690000000000
f: 116 tv: 1 nM: 2
360.350010000000000 105.150000000000010
332.000000000000000 103.500000000000000
f: 117 tv: 0 nM: 2
249.805560000000010 106.000000000000000
223.500000000000000 108.000000000000000
f: 117 tv: 1 nM: 2
361.500000000000000 106.259260000000000
333.696959999999990 104.409090000000010
f: 118 tv: 0 nM: 2
251.000000000000000 107.194440000000000
224.586209999999990 108.879310000000000
f: 118 tv: 1 nM: 2
362.716680000000000 107.716669999999990
335.000000000000000 105.000000000000000
f: 119 tv: 0 nM: 2
252.042859999999990 108.628570000000000
225.750000000000000 109.964290000000010
f: 119 tv: 1 nM: 2
363.805540000000010 109.000000000000000
335.961549999999990 106.615390000000000
f: 120 tv: 0 nM: 2
253.194439999999990 110.000000000000000
227.062500000000000 110.781250000000000
f: 120 tv: 1 nM: 2
364.879300000000000 110.586209999999990
337.000000000000000 107.805560000000000
f: 121 tv: 0 nM: 2
254.649990000000000 111.116670000000000
228.102939999999990 111.897060000000000
f: 121 tv: 1 nM: 2
365.781250000000000 111.843750000000000
338.000000000000000 108.500000000000000
f: 122 tv: 0 nM: 2
255.716659999999990 112.716669999999990
229.000000000000000 113.000000000000000
f: 122 tv: 1 nM: 2
366.716680000000000 113.283330000000010
339.000000000000000 110.194440000000000
f: 123 tv: 0 nM: 2
256.805540000000010 114.000000000000000
229.897060000000010 114.102940000000000
f: 123 tv: 1 nM: 2
367.500000000000000 115.000000000000000
340.000000000000000 111.194440000000000
f: 124 tv: 0 nM: 2
257.716680000000000 115.716669999999990
230.897060000000010 115.102940000000000
f: 124 tv: 1 nM: 2
368.500000000000000 116.740740000000000
341.038450000000010 112.615390000000000
f: 125 tv: 0 nM: 2
258.805540000000010 117.000000000000000
231.897060000000010 116.102940000000000
f: 125 tv: 1 nM: 2
369.000000000000000 118.194440000000000
341.805540000000010 114.000000000000000
f: 126 tv: 0 nM: 2
259.716680000000000 118.716669999999990
233.000000000000000 117.437500000000000
f: 126 tv: 1 nM: 2
369.500000000000000 120.000000000000000
342.483340000000000 115.116670000000000
f: 127 tv: 0 nM: 2
260.500000000000000 120.500000000000000
233.781250000000000 118.843750000000000
f: 127 tv: 1 nM: 2
370.194459999999990 122.000000000000000
343.308839999999980 117.044120000000010
f: 128 tv: 0 nM: 2
261.308839999999980 122.044120000000010
234.500000000000000 120.000000000000000
f: 128 tv: 1 nM: 2
370.740749999999990 123.500000000000000
344.000000000000000 118.194440000000000
f: 129 tv: 0 nM: 2
262.194459999999990 124.000000000000000
235.500000000000000 121.259260000000000
f: 129 tv: 1 nM: 2
371.413790000000010 125.120690000000000
344.750000000000000 119.750000000000000
f: 130 tv: 0 nM: 2
263.000000000000000 125.562500000000000
236.102939999999990 122.897060000000000
f: 130 tv: 1 nM: 2
371.897060000000010 127.102940000000000
345.102939999999990 121.250000000000000
f: 131 tv: 0 nM: 2
263.740749999999990 127.500000000000000
237.102939999999990 124.102940000000000
f: 131 tv: 1 nM: 2
372.562500000000000 129.000000000000000
346.100010000000000 122.828570000000000
f: 132 tv: 0 nM: 2
264.500000000000000 129.500000000000000
237.586209999999990 125.879310000000000
f: 132 tv: 1 nM: 2
373.000000000000000 131.000000000000000
346.615389999999990 124.038460000000000
f: 133 tv: 0 nM: 2
265.000000000000000 131.500000000000000
238.516660000000000 127.116670000000000
f: 133 tv: 1 nM: 2
373.314820000000000 133.000000000000000
347.102939999999990 125.897060000000000
f: 134 tv: 0 nM: 2
265.879300000000000 133.413790000000010
239.000000000000000 129.000000000000000
f: 134 tv: 1 nM: 2
373.716680000000000 134.716659999999990
347.716680000000000 127.716669999999990
f: 135 tv: 0 nM: 2
266.259250000000010 135.500000000000000
239.500000000000000 130.500000000000000
f: 135 tv: 1 nM: 2
374.000000000000000 137.000000000000000
347.897060000000010 129.102939999999990
f: 136 tv: 0 nM: 2
266.740749999999990 137.500000000000000
240.194439999999990 132.000000000000000
f: 136 tv: 1 nM: 2
374.102939999999990 138.897060000000010
348.218750000000000 130.937500000000000
f: 137 tv: 0 nM: 2
267.000000000000000 139.562500000000000
240.500000000000000 134.000000000000000
f: 137 tv: 1 nM: 2
374.000000000000000 141.000000000000000
348.580660000000020 132.854840000000000
f: 138 tv: 0 nM: 2
267.194459999999990 142.000000000000000
241.000000000000000 135.500000000000000
f: 138 tv: 1 nM: 2
374.000000000000000 143.194439999999990
348.843750000000000 134.218750000000000
f: 139 tv: 0 nM: 2
267.580660000000020 144.112900000000000
241.413790000000010 137.120700000000000
f: 139 tv: 1 nM: 2
373.950010000000020 145.449999999999990
348.897060000000010 136.102939999999990
f: 140 tv: 0 nM: 2
268.000000000000000 146.500000000000000
241.781250000000000 138.843750000000000
f: 140 tv: 1 nM: 2
373.879300000000000 147.586209999999990
349.000000000000000 138.000000000000000
f: 141 tv: 0 nM: 2
267.897060000000010 148.897060000000010
241.781250000000000 140.843750000000000
f: 141 tv: 1 nM: 2
373.750000000000000 149.897060000000010
349.000000000000000 140.000000000000000
f: 142 tv: 0 nM: 2
268.000000000000000 151.000000000000000
242.000000000000000 142.500000000000000
f: 142 tv: 1 nM: 2
373.500000000000000 152.000000000000000
348.897060000000010 141.897060000000010
f: 143 tv: 0 nM: 2
267.879300000000000 153.413790000000010
242.120700000000000 144.413790000000010
f: 143 tv: 1 nM: 2
372.883330000000000 154.350010000000000
348.750000000000000 143.571429999999990
f: 144 tv: 0 nM: 2
267.843750000000000 155.781250000000000
242.050000000000010 146.116670000000000
f: 144 tv: 1 nM: 2
372.500000000000000 156.500000000000000
348.500000000000000 145.259260000000010
f: 145 tv: 0 nM: 2
267.750000000000000 158.102939999999990
242.102939999999990 147.897060000000010
f: 145 tv: 1 nM: 2
372.000000000000000 159.000000000000000
348.102939999999990 147.250000000000000
f: 146 tv: 0 nM: 2
267.259250000000010 160.500000000000000
242.000000000000000 150.000000000000000
f: 146 tv: 1 nM: 2
371.116670000000000 161.050000000000010
347.897060000000010 149.102939999999990
f: 147 tv: 0 nM: 2
267.000000000000000 162.805560000000010
241.750000000000000 151.571429999999990
f: 147 tv: 1 nM: 2
370.500000000000000 163.500000000000000
347.437500000000000 151.000000000000000
f: 148 tv: 0 nM: 2
266.308839999999980 165.044109999999990
241.571429999999990 153.250000000000000
f: 148 tv: 1 nM: 2
369.879300000000000 165.413790000000010
346.897060000000010 152.897060000000010
f: 149 tv: 0 nM: 2
266.000000000000000 167.000000000000000
241.308820000000000 155.044109999999990
f: 149 tv: 1 nM: 2
369.120700000000000 167.586209999999990
346.120700000000000 154.586209999999990
f: 150 tv: 0 nM: 2
265.500000000000000 169.000000000000000
240.897060000000010 156.750000000000000
f: 150 tv: 1 nM: 2
368.500000000000000 169.500000000000000
345.691160000000020 156.044109999999990
f: 151 tv: 0 nM: 2
265.000000000000000 171.000000000000000
240.571429999999990 158.250000000000000
f: 151 tv: 1 nM: 2
367.500000000000000 171.740739999999990
345.102939999999990 157.897060000000010
f: 152 tv: 0 nM: 2
264.000000000000000 173.000000000000000
240.000000000000000 160.000000000000000
f: 152 tv: 1 nM: 2
367.000000000000000 174.000000000000000
344.645170000000010 159.306459999999990
f: 153 tv: 0 nM: 2
263.897060000000010 174.897060000000010
239.580000000000010 161.479999999999990
f: 153 tv: 1 nM: 2
365.879300000000000 175.413790000000010
343.897060000000010 161.102939999999990
f: 154 tv: 0 nM: 2
262.897060000000010 176.897060000000010
239.000000000000000 163.000000000000000
f: 154 tv: 1 nM: 2
364.897060000000010 177.102939999999990
343.044130000000000 162.691180000000000
f: 155 tv: 0 nM: 2
262.044130000000000 178.691180000000000
238.814290000000000 164.428570000000010
f: 155 tv: 1 nM: 2
364.000000000000000 179.000000000000000
342.194459999999990 164.000000000000000
f: 156 tv: 0 nM: 2
261.156250000000000 180.375000000000000
238.102939999999990 165.897060000000010
f: 156 tv: 1 nM: 2
363.156250000000000 180.781250000000000
341.716680000000000 165.283340000000010
f: 157 tv: 0 nM: 2
260.500000000000000 182.081089999999990
237.428570000000010 167.250000000000000
f: 157 tv: 1 nM: 2
362.000000000000000 182.750000000000000
340.781250000000000 166.843750000000000
f: 158 tv: 0 nM: 2
259.897060000000010 183.897060000000010
236.716659999999990 168.716659999999990
f: 158 tv: 1 nM: 2
361.000000000000000 184.000000000000000
340.000000000000000 168.194439999999990
f: 159 tv: 0 nM: 2
258.897060000000010 185.102939999999990
236.102939999999990 169.897060000000010
f: 159 tv: 1 nM: 2
360.116670000000000 185.649990000000000
338.897060000000010 169.897060000000010
f: 160 tv: 0 nM: 2
257.897060000000010 186.897060000000010
235.287870000000000 171.151520000000000
f: 160 tv: 1 nM: 2
359.000000000000000 187.194439999999990
338.102939999999990 170.897060000000010
f: 161 tv: 0 nM: 2
256.897060000000010 188.102939999999990
234.725799999999990 172.354840000000000
f: 161 tv: 1 nM: 2
358.000000000000000 189.000000000000000
337.000000000000000 172.194439999999990
f: 162 tv: 0 nM: 2
255.897060000000010 189.897060000000010
233.897060000000010 173.102939999999990
f: 162 tv: 1 nM: 2
356.897060000000010 190.250000000000000
336.000000000000000 173.194439999999990
f: 163 tv: 0 nM: 2
254.897060000000010 190.897060000000010
233.102939999999990 174.897060000000010
f: 163 tv: 1 nM: 2
355.843750000000000 191.218750000000000
335.038450000000010 174.384610000000010
f: 164 tv: 0 nM: 2
254.000000000000000 192.194439999999990
232.350010000000000 175.883330000000000
f: 164 tv: 1 nM: 2
354.560610000000000 192.848480000000000
334.303040000000010 175.500000000000000
f: 165 tv: 0 nM: 2
253.000000000000000 193.000000000000000
231.781250000000000 176.843750000000000
f: 165 tv: 1 nM: 2
353.580660000000020 193.887100000000000
333.151520000000000 176.712130000000000
f: 166 tv: 0 nM: 2
252.000000000000000 194.805560000000010
230.883330000000000 177.483340000000000
f: 166 tv: 1 nM: 2
352.000000000000000 195.194439999999990
331.955870000000000 177.308820000000000
f: 167 tv: 0 nM: 2
251.102939999999990 195.897060000000010
229.897060000000010 178.897060000000010
f: 167 tv: 1 nM: 2
351.000000000000000 196.000000000000000
331.092100000000020 178.092099999999990
f: 168 tv: 0 nM: 2
250.000000000000000 197.000000000000000
229.000000000000000 179.000000000000000
f: 168 tv: 1 nM: 2
349.781250000000000 197.156250000000000
330.038450000000010 179.384610000000010
f: 169 tv: 0 nM: 2
249.044109999999990 197.691180000000000
228.194439999999990 180.000000000000000
f: 169 tv: 1 nM: 2
348.645170000000010 198.274200000000010
328.781250000000000 180.156250000000000
f: 170 tv: 0 nM: 2
248.000000000000000 198.500000000000000
227.194439999999990 181.000000000000000
f: 170 tv: 1 nM: 2
347.218750000000000 199.156250000000000
327.628570000000020 181.042859999999990
f: 171 tv: 0 nM: 2
246.843750000000000 199.375000000000000
226.716659999999990 181.716659999999990
f: 171 tv: 1 nM: 2
346.000000000000000 200.194439999999990
326.100010000000000 181.828570000000010
f: 172 tv: 0 nM: 2
245.897060000000010 200.250000000000000
225.586209999999990 182.327589999999990
f: 172 tv: 1 nM: 2
344.413790000000010 200.879300000000000
325.100010000000000 182.571429999999990
f: 173 tv: 0 nM: 2
244.955890000000010 200.691180000000000
224.781250000000000 182.843750000000000
f: 173 tv: 1 nM: 2
343.516660000000000 201.883330000000000
324.000000000000000 183.000000000000000
f: 174 tv: 0 nM: 2
243.897060000000010 201.897060000000010
223.843750000000000 183.218750000000000
f: 174 tv: 1 nM: 2
342.000000000000000 202.000000000000000
322.625000000000000 183.843750000000000
f: 175 tv: 0 nM: 2
242.781250000000000 202.156250000000000
222.897060000000010 184.102939999999990
f: 175 tv: 1 nM: 2
340.716680000000000 202.716659999999990
321.283320000000000 184.283340000000010
f: 176 tv: 0 nM: 2
241.586209999999990 202.879300000000000
221.781250000000000 184.843750000000000
f: 176 tv: 1 nM: 2
339.194459999999990 204.000000000000000
320.194459999999990 185.000000000000000
f: 177 tv: 0 nM: 2
240.000000000000000 203.256760000000010
221.000000000000000 185.000000000000000
f: 177 tv: 1 nM: 2
338.000000000000000 204.256760000000010
319.000000000000000 185.256760000000010
f: 178 tv: 0 nM: 2
239.194439999999990 204.000000000000000
219.897060000000010 185.102939999999990
f: 178 tv: 1 nM: 2
336.805540000000010 205.000000000000000
317.656250000000000 185.656250000000000
f: 179 tv: 0 nM: 2
238.135130000000000 204.310810000000000
219.000000000000000 185.805560000000010
f: 179 tv: 1 nM: 2
335.156250000000000 205.781250000000000
316.615389999999990 186.038469999999990
f: 180 tv: 0 nM: 2
236.907900000000010 205.092099999999990
217.897060000000010 186.102939999999990
f: 180 tv: 1 nM: 2
334.000000000000000 206.194439999999990
315.038450000000010 186.615389999999990
f: 181 tv: 0 nM: 2
235.814290000000000 205.571429999999990
216.949999999999990 186.883330000000000
f: 181 tv: 1 nM: 2
332.772740000000000 206.787870000000000
313.805540000000010 187.000000000000000
f: 182 tv: 0 nM: 2
234.691180000000000 206.044109999999990
215.897060000000010 187.102939999999990
f: 182 tv: 1 nM: 2
331.000000000000000 207.194439999999990
312.500000000000000 187.081089999999990
f: 183 tv: 0 nM: 2
233.516660000000000 205.883330000000000
215.102939999999990 186.897060000000010
f: 183 tv: 1 nM: 2
330.000000000000000 207.500000000000000
311.580660000000020 187.145160000000000
f: 184 tv: 0 nM: 2
232.693540000000010 206.645160000000000
213.843750000000000 187.218750000000000
f: 184 tv: 1 nM: 2
328.102939999999990 207.897060000000010
310.092100000000020 188.092099999999990
f: 185 tv: 0 nM: 2
231.375000000000000 206.843750000000000
213.100010000000000 187.828570000000010
f: 185 tv: 1 nM: 2
327.194459999999990 208.000000000000000
309.000000000000000 188.194439999999990
f: 186 tv: 0 nM: 2
230.000000000000000 207.000000000000000
212.000000000000000 187.743239999999990
f: 186 tv: 1 nM: 2
326.194459999999990 208.000000000000000
307.907899999999980 187.907900000000010
f: 187 tv: 0 nM: 2
229.586209999999990 206.879300000000000
211.102939999999990 187.897060000000010
f: 187 tv: 1 nM: 2
324.897060000000010 208.102939999999990
306.308839999999980 188.044109999999990
f: 188 tv: 0 nM: 2
228.649990000000000 206.883330000000000
210.102939999999990 187.897060000000010
f: 188 tv: 1 nM: 2
323.514709999999980 208.367650000000000
305.171420000000010 188.100010000000000
f: 189 tv: 0 nM: 2
227.500000000000000 207.000000000000000
209.716659999999990 187.716659999999990
f: 189 tv: 1 nM: 2
322.102939999999990 208.102939999999990
304.000000000000000 188.194439999999990
f: 190 tv: 0 nM: 2
226.897060000000010 206.102939999999990
208.716659999999990 187.283340000000010
f: 190 tv: 1 nM: 2
321.000000000000000 208.194439999999990
302.907899999999980 187.907900000000010
f: 191 tv: 0 nM: 2
226.000000000000000 206.000000000000000
208.102939999999990 186.897060000000010
f: 191 tv: 1 nM: 2
320.000000000000000 208.194439999999990
302.000000000000000 187.743239999999990
f: 192 tv: 0 nM: 2
225.000000000000000 206.194439999999990
206.897060000000010 187.102939999999990
f: 192 tv: 1 nM: 2
319.044130000000000 207.308820000000000
301.000000000000000 187.194439999999990
f: 193 tv: 0 nM: 2
224.283340000000010 205.283340000000010
206.274200000000010 186.354840000000000
f: 193 tv: 1 nM: 2
317.897060000000010 207.102939999999990
300.000000000000000 187.194439999999990
f: 194 tv: 0 nM: 2
223.218750000000000 205.156250000000000
205.283340000000010 185.716659999999990
f: 194 tv: 1 nM: 2
317.151520000000000 206.439390000000000
298.961549999999990 186.384610000000010
f: 195 tv: 0 nM: 2
222.818180000000010 204.712130000000000
204.696980000000000 185.500000000000000
f: 195 tv: 1 nM: 2
316.102939999999990 206.250000000000000
298.092100000000020 186.092099999999990
f: 196 tv: 0 nM: 2
222.000000000000000 204.194439999999990
204.102939999999990 184.897060000000010
f: 196 tv: 1 nM: 2
315.805540000000010 205.194439999999990
297.166659999999980 185.166670000000010
f: 197 tv: 0 nM: 2
221.691180000000000 202.955890000000010
203.805560000000010 184.000000000000000
f: 197 tv: 1 nM: 2
315.000000000000000 205.194439999999990
296.500000000000000 185.000000000000000
f: 198 tv: 0 nM: 2
220.843750000000000 202.218750000000000
203.000000000000000 183.562500000000000
f: 198 tv: 1 nM: 2
314.194459999999990 204.000000000000000
295.500000000000000 184.000000000000000
f: 199 tv: 0 nM: 2
220.750000000000000 201.428570000000010
202.571429999999990 182.750000000000000
f: 199 tv: 1 nM: 2
313.897060000000010 203.102939999999990
295.000000000000000 183.194439999999990
f: 200 tv: 0 nM: 2
220.116670000000000 200.649990000000000
201.716659999999990 182.283340000000010
f: 200 tv: 1 nM: 2
312.848480000000000 202.560610000000000
294.500000000000000 182.500000000000000
f: 201 tv: 0 nM: 2
219.350010000000000 199.883330000000000
201.571429999999990 181.250000000000000
f: 201 tv: 1 nM: 2
312.897060000000010 201.102939999999990
293.325010000000020 181.675000000000010
f: 202 tv: 0 nM: 2
219.218750000000000 198.843750000000000
200.843750000000000 180.625000000000000
f: 202 tv: 1 nM: 2
312.042849999999990 200.371430000000000
293.111110000000000 180.699999999999990
f: 203 tv: 0 nM: 2
219.000000000000000 198.000000000000000
200.500000000000000 179.740739999999990
f: 203 tv: 1 nM: 2
311.864870000000000 199.310810000000000
293.000000000000000 179.743239999999990
f: 204 tv: 0 nM: 2
218.371430000000000 197.042859999999990
200.102939999999990 178.897060000000010
f: 204 tv: 1 nM: 2
311.571440000000000 198.185710000000000
292.092100000000020 179.092099999999990
f: 205 tv: 0 nM: 2
218.102939999999990 196.102939999999990
200.000000000000000 178.000000000000000
f: 205 tv: 1 nM: 2
311.242860000000010 197.314290000000000
291.743260000000020 178.000000000000000
f: 206 tv: 0 nM: 2
218.092099999999990 195.092099999999990
199.649990000000000 177.116670000000000
f: 206 tv: 1 nM: 2
311.044130000000000 196.308820000000000
291.371429999999980 177.042859999999990
f: 207 tv: 0 nM: 2
218.000000000000000 194.194439999999990
199.500000000000000 176.259260000000010
f: 207 tv: 1 nM: 2
310.586209999999990 195.637920000000010
291.310819999999980 175.864870000000000
f: 208 tv: 0 nM: 2
218.000000000000000 193.194439999999990
199.283340000000010 175.283340000000010
f: 208 tv: 1 nM: 2
310.897060000000010 194.250000000000000
291.102939999999990 174.897060000000010
f: 209 tv: 0 nM: 2
218.000000000000000 192.194439999999990
199.042859999999990 174.371430000000000
f: 209 tv: 1 nM: 2
310.897060000000010 193.250000000000000
291.092100000000020 173.907900000000010
f: 210 tv: 0 nM: 2
218.000000000000000 190.805560000000010
199.000000000000000 173.250000000000000
f: 210 tv: 1 nM: 2
310.897060000000010 192.250000000000000
290.805540000000010 173.000000000000000
f: 211 tv: 0 nM: 2
218.102939999999990 189.897060000000010
198.716659999999990 172.716659999999990
f: 211 tv: 1 nM: 2
310.907899999999980 191.092099999999990
290.805540000000010 172.000000000000000
f: 212 tv: 0 nM: 2
218.050000000000010 188.883330000000000
199.000000000000000 171.314820000000000
f: 212 tv: 1 nM: 2
310.957150000000010 189.628570000000000
291.000000000000000 170.500000000000000
f: 213 tv: 0 nM: 2
218.156250000000000 187.218750000000000
198.750000000000000 170.571429999999990
f: 213 tv: 1 nM: 2
311.571440000000000 188.185710000000000
291.156250000000000 169.781250000000000
f: 214 tv: 0 nM: 2
219.000000000000000 186.000000000000000
199.428570000000010 169.285720000000000
f: 214 tv: 1 nM: 2
312.000000000000000 187.194439999999990
291.156250000000000 168.375000000000000
f: 215 tv: 0 nM: 2
219.194439999999990 185.000000000000000
199.308820000000000 168.044109999999990
f: 215 tv: 1 nM: 2
312.250000000000000 185.897060000000010
292.000000000000000 167.000000000000000
f: 216 tv: 0 nM: 2
219.879300000000000 183.586209999999990
199.781250000000000 167.062500000000000
f: 216 tv: 1 nM: 2
312.897060000000010 184.102939999999990
292.743260000000020 166.000000000000000
f: 217 tv: 0 nM: 2
220.102939999999990 182.102939999999990
200.102939999999990 165.897060000000010
f: 217 tv: 1 nM: 2
313.781250000000000 182.843750000000000
293.000000000000000 164.743239999999990
f: 218 tv: 0 nM: 2
220.897060000000010 180.897060000000010
200.259260000000010 164.500000000000000
f: 218 tv: 1 nM: 2
314.714290000000010 181.428570000000010
294.000000000000000 163.194439999999990
f: 219 tv: 0 nM: 2
221.000000000000000 179.000000000000000
200.883330000000000 163.350010000000000
f: 219 tv: 1 nM: 2
315.897060000000010 179.897060000000010
294.194459999999990 162.000000000000000
f: 220 tv: 0 nM: 2
221.879300000000000 177.413790000000010
201.500000000000000 162.259260000000010
f: 220 tv: 1 nM: 2
316.781250000000000 178.156250000000000
295.102939999999990 160.897060000000010
f: 221 tv: 0 nM: 2
222.897060000000010 175.897060000000010
201.821429999999990 160.821429999999990
f: 221 tv: 1 nM: 2
317.879300000000000 176.586209999999990
296.000000000000000 159.194439999999990
f: 222 tv: 0 nM: 2
223.283340000000010 174.283340000000010
202.500000000000000 159.500000000000000
f: 222 tv: 1 nM: 2
318.897060000000010 174.897060000000010
297.042849999999990 157.628570000000000
f: 223 tv: 0 nM: 2
224.259260000000010 172.500000000000000
203.000000000000000 158.000000000000000
f: 223 tv: 1 nM: 2
320.000000000000000 173.000000000000000
298.102939999999990 156.102939999999990
f: 224 tv: 0 nM: 2
225.500000000000000 170.740739999999990
203.580000000000010 156.479999999999990
f: 224 tv: 1 nM: 2
321.413790000000010 171.120700000000000
299.102939999999990 154.897060000000010
f: 225 tv: 0 nM: 2
226.500000000000000 169.000000000000000
204.500000000000000 155.241379999999990
f: 225 tv: 1 nM: 2
322.750000000000000 169.428570000000010
300.102939999999990 153.250000000000000
f: 226 tv: 0 nM: 2
227.000000000000000 167.000000000000000
205.283340000000010 153.716659999999990
f: 226 tv: 1 nM: 2
324.500000000000000 167.500000000000000
301.897060000000010 151.897060000000010
f: 227 tv: 0 nM: 2
228.259260000000010 165.500000000000000
206.000000000000000 152.000000000000000
f: 227 tv: 1 nM: 2
326.000000000000000 165.562500000000000
302.897060000000010 150.102939999999990
f: 228 tv: 0 nM: 2
229.259260000000010 163.500000000000000
207.000000000000000 151.000000000000000
f: 228 tv: 1 nM: 2
327.586209999999990 163.879300000000000
304.038450000000010 148.615389999999990
f: 229 tv: 0 nM: 2
230.500000000000000 161.740739999999990
207.843750000000000 149.218750000000000
f: 229 tv: 1 nM: 2
329.000000000000000 162.000000000000000
305.218750000000000 147.156250000000000
f: 230 tv: 0 nM: 2
231.500000000000000 159.740739999999990
208.649990000000000 147.883330000000000
f: 230 tv: 1 nM: 2
330.500000000000000 160.000000000000000
306.897060000000010 145.897060000000010
f: 231 tv: 0 nM: 2
232.897060000000010 157.897060000000010
209.500000000000000 146.500000000000000
f: 231 tv: 1 nM: 2
332.178560000000000 158.178570000000010
308.000000000000000 144.194439999999990
f: 232 tv: 0 nM: 2
233.897060000000010 155.897060000000010
210.649990000000000 144.883330000000000
f: 232 tv: 1 nM: 2
333.879300000000000 156.586209999999990
309.716680000000000 142.716659999999990
f: 233 tv: 0 nM: 2
235.000000000000000 154.000000000000000
211.586209999999990 143.120700000000000
f: 233 tv: 1 nM: 2
335.500000000000000 154.500000000000000
311.194459999999990 141.000000000000000
f: 234 tv: 0 nM: 2
236.102939999999990 151.897060000000010
212.500000000000000 141.500000000000000
f: 234 tv: 1 nM: 2
337.102939999999990 152.102939999999990
312.897060000000010 139.102939999999990
f: 235 tv: 0 nM: 2
237.500000000000000 150.000000000000000
213.500000000000000 140.000000000000000
f: 235 tv: 1 nM: 2
338.879300000000000 150.413790000000010
314.102939999999990 137.897060000000010
f: 236 tv: 0 nM: 2
238.500000000000000 147.740739999999990
214.500000000000000 138.500000000000000
f: 236 tv: 1 nM: 2
340.740749999999990 148.500000000000000
315.649990000000000 136.116670000000000
f: 237 tv: 0 nM: 2
239.740739999999990 145.500000000000000
215.500000000000000 136.500000000000000
f: 237 tv: 1 nM: 2
342.500000000000000 146.259260000000010
317.102939999999990 134.102939999999990
f: 238 tv: 0 nM: 2
240.860000000000010 143.399990000000000
216.500000000000000 134.740739999999990
f: 238 tv: 1 nM: 2
344.116670000000000 144.050000000000010
318.716680000000000 132.716659999999990
f: 239 tv: 0 nM: 2
242.000000000000000 141.000000000000000
217.500000000000000 133.259260000000010
f: 239 tv: 1 nM: 2
346.000000000000000 142.000000000000000
320.194459999999990 131.000000000000000
f: 240 tv: 0 nM: 2
243.218750000000000 139.156250000000000
218.500000000000000 131.500000000000000
f: 240 tv: 1 nM: 2
348.000000000000000 140.000000000000000
321.843750000000000 129.218750000000000
f: 241 tv: 0 nM: 2
244.500000000000000 136.740739999999990
219.586209999999990 129.879300000000000
f: 241 tv: 1 nM: 2
349.500000000000000 138.000000000000000
323.500000000000000 128.000000000000000
f: 242 tv: 0 nM: 2
245.500000000000000 134.740739999999990
220.428570000000010 128.250000000000000
f: 242 tv: 1 nM: 2
351.000000000000000 136.000000000000000
324.897060000000010 126.102940000000000
f: 243 tv: 0 nM: 2
246.500000000000000 132.500000000000000
221.500000000000000 126.500000000000000
f: 243 tv: 1 nM: 2
352.897060000000010 133.897060000000010
326.274200000000010 124.645160000000000
f: 244 tv: 0 nM: 2
247.740739999999990 130.500000000000000
222.500000000000000 124.740740000000000
f: 244 tv: 1 nM: 2
354.500000000000000 131.500000000000000
328.000000000000000 122.805560000000000
f: 245 tv: 0 nM: 2
248.897060000000010 128.102939999999990
223.586209999999990 123.120690000000000
f: 245 tv: 1 nM: 2
356.000000000000000 129.750000000000000
329.308839999999980 121.044120000000010
f: 246 tv: 0 nM: 2
250.000000000000000 126.000000000000000
224.500000000000000 121.500000000000000
f: 246 tv: 1 nM: 2
357.519990000000010 127.580000000000000
331.000000000000000 119.500000000000000
f: 247 tv: 0 nM: 2
251.102939999999990 123.897060000000000
225.586209999999990 119.879310000000000
f: 247 tv: 1 nM: 2
359.500000000000000 125.740740000000000
332.500000000000000 118.000000000000000
f: 248 tv: 0 nM: 2
252.102939999999990 121.897060000000000
226.586209999999990 118.120690000000000
f: 248 tv: 1 nM: 2
360.897060000000010 123.897060000000000
333.887090000000000 116.580640000000000
f: 249 tv: 0 nM: 2
253.102939999999990 119.897060000000000
227.500000000000000 116.500000000000000
f: 249 tv: 1 nM: 2
362.562500000000000 122.000000000000000
335.194459999999990 115.000000000000000
f: 250 tv: 0 nM: 2
254.000000000000000 117.562500000000000
228.437500000000000 115.000000000000000
f: 250 tv: 1 nM: 2
364.102939999999990 119.897060000000000
336.696959999999990 113.500000000000000
f: 251 tv: 0 nM: 2
255.000000000000000 115.500000000000000
229.500000000000000 113.500000000000000
f: 251 tv: 1 nM: 2
365.500000000000000 118.000000000000000
338.308839999999980 112.044120000000010
f: 252 tv: 0 nM: 2
256.000000000000000 113.500000000000000
230.437500000000000 112.000000000000000
f: 252 tv: 1 nM: 2
367.102939999999990 116.102940000000000
339.716680000000000 110.716669999999990
f: 253 tv: 0 nM: 2
257.000000000000000 111.500000000000000
231.259260000000010 110.500000000000000
f: 253 tv: 1 nM: 2
368.843750000000000 114.218750000000000
341.102939999999990 109.102940000000000
f: 254 tv: 0 nM: 2
258.000000000000000 109.805560000000000
232.102939999999990 109.102940000000000
f: 254 tv: 1 nM: 2
370.500000000000000 112.500000000000000
342.691160000000020 107.955879999999990
f: 255 tv: 0 nM: 2
258.907899999999980 108.092100000000000
233.102939999999990 107.897060000000000
f: 255 tv: 1 nM: 2
371.897060000000010 110.897060000000000
344.000000000000000 106.805560000000000
f: 256 tv: 0 nM: 2
260.000000000000000 106.194440000000000
233.571429999999990 106.750000000000000
f: 256 tv: 1 nM: 2
373.740749999999990 109.500000000000000
345.480009999999990 105.420000000000000
f: 257 tv: 0 nM: 2
260.781250000000000 104.843750000000000
234.520000000000010 105.420000000000000
f: 257 tv: 1 nM: 2
374.897060000000010 107.897060000000000
346.864870000000000 104.310810000000000
f: 258 tv: 0 nM: 2
261.384610000000010 103.038460000000000
235.586209999999990 104.120690000000000
f: 258 tv: 1 nM: 2
376.500000000000000 106.740740000000000
348.000000000000000 103.194440000000000
f: 259 tv: 0 nM: 2
262.000000000000000 101.805560000000000
236.194439999999990 103.000000000000000
f: 259 tv: 1 nM: 2
377.716680000000000 105.283330000000010
349.781250000000000 102.156250000000000
f: 260 tv: 0 nM: 2
263.000000000000000 100.194440000000000
237.102939999999990 102.102940000000000
f: 260 tv: 1 nM: 2
379.102939999999990 104.102940000000000
351.000000000000000 101.500000000000000
f: 261 tv: 0 nM: 2
264.000000000000000 99.194443000000007
237.897060000000010 101.102940000000000
f: 261 tv: 1 nM: 2
380.500000000000000 103.259260000000000
352.102939999999990 100.897060000000000
f: 262 tv: 0 nM: 2
265.000000000000000 98.256760000000000
238.500000000000000 100.740740000000000
f: 262 tv: 1 nM: 2
382.000000000000000 102.256760000000000
353.691160000000020 100.044120000000010
f: 263 tv: 0 nM: 2
265.955870000000000 97.308823000000004
239.413790000000010 99.879311000000001
f: 263 tv: 1 nM: 2
383.781250000000000 101.843750000000000
355.000000000000000 99.500000000000000
f: 264 tv: 0 nM: 2
267.000000000000000 96.500000000000000
240.586209999999990 99.120688999999999
f: 264 tv: 1 nM: 2
384.805540000000010 101.000000000000000
356.500000000000000 99.000000000000000
f: 265 tv: 0 nM: 2
267.615389999999990 95.961539999999999
241.569439999999990 98.625000000000000
f: 265 tv: 1 nM: 2
386.399990000000000 100.800000000000000
357.910250000000020 98.846153000000001
f: 266 tv: 0 nM: 2
268.674989999999980 95.324996999999996
242.586209999999990 98.120688999999999
f: 266 tv: 1 nM: 2
388.000000000000000 100.194440000000000
359.089749999999980 98.435897999999995
f: 267 tv: 0 nM: 2
269.846160000000000 94.910255000000006
243.500000000000000 98.000000000000000
f: 267 tv: 1 nM: 2
389.437500000000000 99.968750000000000
360.805540000000010 98.000000000000000
f: 268 tv: 0 nM: 2
270.961549999999990 94.615386999999998
244.586209999999990 97.879311000000001
f: 268 tv: 1 nM: 2
390.907899999999980 99.907898000000003
362.089749999999980 98.153846999999999
f: 269 tv: 0 nM: 2
272.000000000000000 94.500000000000000
245.500000000000000 98.000000000000000
f: 269 tv: 1 nM: 2
392.194459999999990 100.000000000000000
363.805540000000010 98.000000000000000
f: 270 tv: 0 nM: 2
273.034879999999990 94.813950000000006
246.500000000000000 98.000000000000000
f: 270 tv: 1 nM: 2
393.781250000000000 100.156250000000000
365.000000000000000 98.256760000000000
f: 271 tv: 0 nM: 2
274.194459999999990 95.000000000000000
247.500000000000000 98.000000000000000
f: 271 tv: 1 nM: 2
395.092100000000020 100.907900000000000
366.864870000000000 98.689186000000007
f: 272 tv: 0 nM: 2
275.689180000000020 95.135131999999999
248.805560000000010 98.138885000000002
f: 272 tv: 1 nM: 2
396.691160000000020 101.044120000000010
368.000000000000000 99.500000000000000
f: 273 tv: 0 nM: 2
276.615389999999990 95.961539999999999
250.000000000000000 99.000000000000000
f: 273 tv: 1 nM: 2
397.897060000000010 101.897060000000000
369.562500000000000 100.000000000000000
f: 274 tv: 0 nM: 2
278.000000000000000 96.805556999999993
251.121950000000000 99.280486999999994
f: 274 tv: 1 nM: 2
399.586209999999990 102.879310000000000
370.907899999999980 100.907900000000000
f: 275 tv: 0 nM: 2
279.000000000000000 97.743240000000000
252.500000000000000 100.000000000000000
f: 275 tv: 1 nM: 2
400.897060000000010 103.897060000000000
372.135130000000000 101.256760000000000
f: 276 tv: 0 nM: 2
280.135130000000000 98.689186000000007
253.578129999999990 100.640630000000000
f: 276 tv: 1 nM: 2
402.102939999999990 104.897060000000000
373.918920000000010 102.500000000000000
f: 277 tv: 0 nM: 2
281.907899999999980 99.907898000000003
254.586209999999990 101.879310000000000
f: 277 tv: 1 nM: 2
403.562500000000000 106.000000000000000
375.044130000000000 103.691180000000000
f: 278 tv: 0 nM: 2
282.907899999999980 101.092100000000000
255.647060000000010 102.500000000000000
f: 278 tv: 1 nM: 2
405.000000000000000 107.500000000000000
376.283320000000000 104.716669999999990
f: 279 tv: 0 nM: 2
284.000000000000000 102.805560000000000
256.897060000000010 103.897060000000000
f: 279 tv: 1 nM: 2
406.000000000000000 109.194440000000000
377.805540000000010 106.000000000000000
f: 280 tv: 0 nM: 2
285.384610000000010 103.961540000000000
257.500000000000000 105.000000000000000
f: 280 tv: 1 nM: 2
407.218750000000000 110.843750000000000
379.000000000000000 107.194440000000000
f: 281 tv: 0 nM: 2
286.384610000000010 105.961540000000000
258.649990000000000 106.150000000000010
f: 281 tv: 1 nM: 2
408.283320000000000 112.283330000000010
380.092100000000020 108.907900000000000
f: 282 tv: 0 nM: 2
287.194459999999990 108.000000000000000
259.897060000000010 107.897060000000000
f: 282 tv: 1 nM: 2
409.308839999999980 114.044120000000010
381.194459999999990 110.000000000000000
f: 283 tv: 0 nM: 2
288.280489999999990 109.878050000000000
260.586209999999990 109.120690000000000
f: 283 tv: 1 nM: 2
410.000000000000000 116.194440000000000
382.102939999999990 111.897060000000000
f: 284 tv: 0 nM: 2
289.280489999999990 111.878050000000000
261.586209999999990 110.879310000000000
f: 284 tv: 1 nM: 2
411.092100000000020 118.092100000000000
383.000000000000000 113.743240000000000
f: 285 tv: 0 nM: 2
290.000000000000000 113.805560000000000
262.308839999999980 112.044120000000010
f: 285 tv: 1 nM: 2
411.781250000000000 120.156250000000000
384.000000000000000 115.194440000000000
f: 286 tv: 0 nM: 2
290.907899999999980 115.907900000000000
263.102939999999990 113.897060000000000
f: 286 tv: 1 nM: 2
412.413790000000010 122.120690000000000
385.000000000000000 116.805560000000000
f: 287 tv: 0 nM: 2
291.743260000000020 118.000000000000000
263.781250000000000 115.843750000000000
f: 287 tv: 1 nM: 2
413.259250000000010 124.500000000000000
385.716680000000000 118.716669999999990
f: 288 tv: 0 nM: 2
292.395359999999980 120.081400000000000
264.250000000000000 117.571430000000010
f: 288 tv: 1 nM: 2
413.843750000000000 126.625000000000000
386.100010000000000 120.314290000000000
f: 289 tv: 0 nM: 2
293.000000000000000 122.805560000000000
265.000000000000000 119.256760000000000
f: 289 tv: 1 nM: 2
414.102939999999990 128.897060000000010
387.000000000000000 122.194440000000000
f: 290 tv: 0 nM: 2
293.384610000000010 124.961540000000000
265.308839999999980 121.044120000000010
f: 290 tv: 1 nM: 2
414.897060000000010 131.102939999999990
387.628570000000020 123.985720000000000
f: 291 tv: 0 nM: 2
293.961549999999990 127.384610000000000
265.500000000000000 123.000000000000000
f: 291 tv: 1 nM: 2
415.116670000000000 133.350010000000000
388.102939999999990 125.897060000000000
f: 292 tv: 0 nM: 2
294.000000000000000 130.000000000000000
266.000000000000000 125.000000000000000
f: 292 tv: 1 nM: 2
415.500000000000000 135.500000000000000
388.194459999999990 128.000000000000000
f: 293 tv: 0 nM: 2
294.000000000000000 132.256760000000010
266.194459999999990 127.000000000000000
f: 293 tv: 1 nM: 2
415.805540000000010 138.000000000000000
388.907899999999980 129.907900000000010
f: 294 tv: 0 nM: 2
294.153840000000000 135.089740000000010
266.308839999999980 129.044109999999990
f: 294 tv: 1 nM: 2
415.500000000000000 140.500000000000000
388.897060000000010 132.102939999999990
f: 295 tv: 0 nM: 2
294.000000000000000 137.805560000000010
266.194459999999990 131.000000000000000
f: 295 tv: 1 nM: 2
415.805540000000010 143.000000000000000
389.194459999999990 134.000000000000000
f: 296 tv: 0 nM: 2
294.000000000000000 140.194439999999990
266.428560000000000 133.750000000000000
f: 296 tv: 1 nM: 2
415.879300000000000 145.413790000000010
389.102939999999990 136.102939999999990
f: 297 tv: 0 nM: 2
294.000000000000000 143.194439999999990
266.102939999999990 135.897060000000010
f: 297 tv: 1 nM: 2
415.897060000000010 148.102939999999990
389.350010000000000 138.149990000000000
f: 298 tv: 0 nM: 2
293.500000000000000 146.081089999999990
266.194459999999990 138.000000000000000
f: 298 tv: 1 nM: 2
415.850010000000000 150.649990000000000
389.135130000000000 140.445950000000010
f: 299 tv: 0 nM: 2
293.194459999999990 149.000000000000000
265.897060000000010 140.102939999999990
f: 299 tv: 1 nM: 2
415.571440000000000 153.250000000000000
389.283320000000000 142.816669999999990
f: 300 tv: 0 nM: 2
292.805540000000010 152.000000000000000
265.782039999999990 142.435900000000000
f: 300 tv: 1 nM: 2
415.000000000000000 156.000000000000000
389.102939999999990 144.897060000000010
f: 301 tv: 0 nM: 2
292.194459999999990 155.000000000000000
265.413790000000010 144.879300000000000
f: 301 tv: 1 nM: 2
414.879300000000000 158.586209999999990
388.907899999999980 147.092099999999990
f: 302 tv: 0 nM: 2
291.743260000000020 158.000000000000000
264.805540000000010 147.000000000000000
f: 302 tv: 1 nM: 2
414.403840000000000 161.403840000000000
388.691160000000020 149.044109999999990
f: 303 tv: 0 nM: 2
291.000000000000000 160.805560000000010
264.437500000000000 149.000000000000000
f: 303 tv: 1 nM: 2
413.649990000000000 163.883330000000000
388.000000000000000 151.194439999999990
f: 304 tv: 0 nM: 2
290.000000000000000 163.805560000000010
264.000000000000000 151.805560000000010
f: 304 tv: 1 nM: 2
413.259250000000010 166.500000000000000
387.897060000000010 153.897060000000010
f: 305 tv: 0 nM: 2
289.156250000000000 166.781250000000000
263.092100000000020 153.907900000000010
f: 305 tv: 1 nM: 2
412.500000000000000 169.259260000000010
387.371429999999980 156.042859999999990
f: 306 tv: 0 nM: 2
288.879300000000000 169.586209999999990
262.500000000000000 156.000000000000000
f: 306 tv: 1 nM: 2
411.805540000000010 172.000000000000000
386.805540000000010 158.000000000000000
f: 307 tv: 0 nM: 2
287.500000000000000 172.303020000000000
261.910250000000020 158.435900000000000
f: 307 tv: 1 nM: 2
410.740749999999990 174.500000000000000
386.000000000000000 160.194439999999990
f: 308 tv: 0 nM: 2
286.194459999999990 175.000000000000000
261.000000000000000 160.805560000000010
f: 308 tv: 1 nM: 2
409.897060000000010 177.102939999999990
385.102939999999990 162.102939999999990
f: 309 tv: 0 nM: 2
285.194459999999990 178.000000000000000
260.102939999999990 162.897060000000010
f: 309 tv: 1 nM: 2
408.740749999999990 179.500000000000000
384.716680000000000 164.283340000000010
f: 310 tv: 0 nM: 2
284.000000000000000 180.500000000000000
259.308839999999980 165.044109999999990
f: 310 tv: 1 nM: 2
407.897060000000010 182.102939999999990
383.814270000000020 166.571429999999990
f: 311 tv: 0 nM: 2
283.000000000000000 182.805560000000010
258.371429999999980 167.042859999999990
f: 311 tv: 1 nM: 2
406.500000000000000 184.500000000000000
382.961549999999990 168.384610000000010
f: 312 tv: 0 nM: 2
282.000000000000000 185.194439999999990
257.500000000000000 168.918920000000010
f: 312 tv: 1 nM: 2
405.500000000000000 187.000000000000000
381.897060000000010 170.102939999999990
f: 313 tv: 0 nM: 2
280.781250000000000 187.843750000000000
256.500000000000000 170.918920000000010
f: 313 tv: 1 nM: 2
404.000000000000000 189.000000000000000
381.000000000000000 172.194439999999990
f: 314 tv: 0 nM: 2
279.194459999999990 190.000000000000000
255.287870000000000 172.818180000000010
f: 314 tv: 1 nM: 2
402.897060000000010 191.102939999999990
379.805540000000010 174.000000000000000
f: 315 tv: 0 nM: 2
277.805540000000010 192.000000000000000
254.367650000000000 174.485289999999990
f: 315 tv: 1 nM: 2
401.000000000000000 193.000000000000000
378.102939999999990 175.897060000000010
f: 316 tv: 0 nM: 2
276.846160000000000 194.089740000000010
253.092099999999990 176.092099999999990
f: 316 tv: 1 nM: 2
399.805540000000010 195.000000000000000
377.000000000000000 177.194439999999990
f: 317 tv: 0 nM: 2
275.000000000000000 196.194439999999990
252.000000000000000 177.805560000000010
f: 317 tv: 1 nM: 2
398.102939999999990 196.897060000000010
376.102939999999990 178.897060000000010
f: 318 tv: 0 nM: 2
273.604649999999990 198.081390000000000
251.000000000000000 179.194439999999990
f: 318 tv: 1 nM: 2
396.805540000000010 199.000000000000000
374.716680000000000 180.283340000000010
f: 319 tv: 0 nM: 2
272.000000000000000 199.805560000000010
249.897060000000010 180.897060000000010
f: 319 tv: 1 nM: 2
395.102939999999990 200.897060000000010
373.092100000000020 181.907900000000010
f: 320 tv: 0 nM: 2
270.828579999999990 201.899990000000000
248.500000000000000 182.000000000000000
f: 320 tv: 1 nM: 2
393.500000000000000 202.259260000000010
371.961549999999990 183.384610000000010
f: 321 tv: 0 nM: 2
269.000000000000000 203.194439999999990
247.038469999999990 183.384610000000010
f: 321 tv: 1 nM: 2
391.562500000000000 204.000000000000000
370.102939999999990 184.897060000000010
f: 322 tv: 0 nM: 2
267.500000000000000 205.000000000000000
246.000000000000000 184.805560000000010
f: 322 tv: 1 nM: 2
390.000000000000000 205.500000000000000
368.897060000000010 185.897060000000010
f: 323 tv: 0 nM: 2
266.000000000000000 206.500000000000000
244.805560000000010 186.000000000000000
f: 323 tv: 1 nM: 2
388.194459999999990 207.000000000000000
367.194459999999990 187.000000000000000
f: 324 tv: 0 nM: 2
264.310819999999980 207.864870000000000
243.628570000000000 186.957140000000010
f: 324 tv: 1 nM: 2
386.218750000000000 208.156250000000000
365.897060000000010 188.102939999999990
f: 325 tv: 0 nM: 2
262.897060000000010 208.897060000000010
242.194439999999990 188.000000000000000
f: 325 tv: 1 nM: 2
384.897060000000010 209.897060000000010
364.102939999999990 189.102939999999990
f: 326 tv: 0 nM: 2
261.194459999999990 210.000000000000000
241.000000000000000 188.805560000000010
f: 326 tv: 1 nM: 2
382.897060000000010 210.897060000000010
362.846160000000000 190.089740000000010
f: 327 tv: 0 nM: 2
259.907899999999980 211.092099999999990
239.810810000000000 189.932430000000010
f: 327 tv: 1 nM: 2
381.000000000000000 212.000000000000000
361.092100000000020 191.092099999999990
f: 328 tv: 0 nM: 2
258.615389999999990 211.961530000000010
238.632350000000000 190.485289999999990
f: 328 tv: 1 nM: 2
379.102939999999990 212.897060000000010
359.256739999999980 192.000000000000000
f: 329 tv: 0 nM: 2
257.000000000000000 212.805560000000010
237.194439999999990 191.000000000000000
f: 329 tv: 1 nM: 2
377.116670000000000 213.649990000000000
357.961549999999990 192.615389999999990
f: 330 tv: 0 nM: 2
255.725010000000000 213.500000000000000
236.038469999999990 191.615389999999990
f: 330 tv: 1 nM: 2
375.259250000000010 214.500000000000000
356.256739999999980 193.000000000000000
f: 331 tv: 0 nM: 2
254.256760000000010 214.000000000000000
235.092099999999990 192.092099999999990
f: 331 tv: 1 nM: 2
373.897060000000010 215.102939999999990
354.878049999999970 193.719510000000010
f: 332 tv: 0 nM: 2
253.121950000000000 214.280489999999990
234.000000000000000 192.194439999999990
f: 332 tv: 1 nM: 2
372.000000000000000 215.805560000000010
353.153840000000000 194.089740000000010
f: 333 tv: 0 nM: 2
251.972980000000010 214.743239999999990
233.000000000000000 192.805560000000010
f: 333 tv: 1 nM: 2
370.691160000000020 215.955890000000010
351.897060000000010 194.102939999999990
f: 334 tv: 0 nM: 2
250.907900000000010 215.092099999999990
232.000000000000000 192.805560000000010
f: 334 tv: 1 nM: 2
369.000000000000000 216.194439999999990
350.565800000000020 194.381580000000010
f: 335 tv: 0 nM: 2
249.907900000000010 215.092099999999990
231.194439999999990 193.000000000000000
f: 335 tv: 1 nM: 2
367.843750000000000 216.218750000000000
349.135130000000000 194.310810000000000
f: 336 tv: 0 nM: 2
248.907900000000010 214.907900000000010
230.102939999999990 192.897060000000010
f: 336 tv: 1 nM: 2
366.038450000000010 216.384610000000010
347.961549999999990 194.384610000000010
f: 337 tv: 0 nM: 2
248.000000000000000 215.000000000000000
229.805560000000010 193.000000000000000
f: 337 tv: 1 nM: 2
365.000000000000000 216.500000000000000
346.607149999999990 194.440470000000000
f: 338 tv: 0 nM: 2
247.121950000000000 214.719510000000010
228.955890000000010 192.691180000000000
f: 338 tv: 1 nM: 2
363.937500000000000 216.218750000000000
345.559509999999990 194.392850000000010
f: 339 tv: 0 nM: 2
246.821429999999990 214.726200000000010
228.194439999999990 192.138880000000000
f: 339 tv: 1 nM: 2
362.580660000000020 216.112900000000000
344.863650000000010 193.613630000000000
f: 340 tv: 0 nM: 2
246.000000000000000 214.194439999999990
227.805560000000010 192.000000000000000
f: 340 tv: 1 nM: 2
361.691160000000020 215.955890000000010
343.500000000000000 194.000000000000000
f: 341 tv: 0 nM: 2
245.399990000000000 213.774990000000000
227.413790000000010 191.879300000000000
f: 341 tv: 1 nM: 2
360.618409999999980 215.750000000000000
343.081390000000000 193.395360000000010
f: 342 tv: 0 nM: 2
245.564100000000000 213.089740000000010
227.102939999999990 191.102939999999990
f: 342 tv: 1 nM: 2
359.897060000000010 215.102939999999990
341.910250000000020 192.846160000000000
f: 343 tv: 0 nM: 2
245.000000000000000 212.805560000000010
226.814290000000000 190.571429999999990
f: 343 tv: 1 nM: 2
359.135130000000000 214.689190000000000
341.089749999999980 192.153840000000000
f: 344 tv: 0 nM: 2
245.000000000000000 212.194439999999990
226.805560000000010 190.000000000000000
f: 344 tv: 1 nM: 2
358.907899999999980 213.907900000000010
341.048769999999990 191.280489999999990
f: 345 tv: 0 nM: 2
245.000000000000000 211.000000000000000
226.750000000000000 189.102939999999990
f: 345 tv: 1 nM: 2
358.280489999999990 213.048779999999990
340.092100000000020 191.092099999999990
f: 346 tv: 0 nM: 2
245.500000000000000 210.000000000000000
226.843750000000000 188.625000000000000
f: 346 tv: 1 nM: 2
358.092100000000020 212.092099999999990
340.384610000000010 189.961530000000010
f: 347 tv: 0 nM: 2
245.897060000000010 209.102939999999990
227.000000000000000 187.805560000000010
f: 347 tv: 1 nM: 2
357.689180000000020 211.135130000000000
340.092100000000020 189.092099999999990
f: 348 tv: 0 nM: 2
246.000000000000000 208.194439999999990
227.413790000000010 186.879300000000000
f: 348 tv: 1 nM: 2
357.794860000000030 210.217960000000010
339.961549999999990 188.384610000000010
f: 349 tv: 0 nM: 2
246.907900000000010 206.907900000000010
228.000000000000000 185.805560000000010
f: 349 tv: 1 nM: 2
358.000000000000000 209.194439999999990
340.000000000000000 187.194439999999990
f: 350 tv: 0 nM: 2
247.102939999999990 205.897060000000010
228.500000000000000 184.500000000000000
f: 350 tv: 1 nM: 2
358.000000000000000 207.500000000000000
339.794860000000030 186.217960000000010
f: 351 tv: 0 nM: 2
248.102939999999990 204.102939999999990
229.000000000000000 183.256760000000010
f: 351 tv: 1 nM: 2
358.500000000000000 206.303020000000000
340.000000000000000 185.194439999999990
f: 352 tv: 0 nM: 2
249.102939999999990 202.897060000000010
229.805560000000010 182.000000000000000
f: 352 tv: 1 nM: 2
358.743260000000020 205.000000000000000
340.500000000000000 184.000000000000000
f: 353 tv: 0 nM: 2
250.102939999999990 201.102939999999990
230.562500000000000 181.000000000000000
f: 353 tv: 1 nM: 2
359.828579999999990 203.100010000000000
340.674989999999980 182.324999999999990
f: 354 tv: 0 nM: 2
251.156250000000000 199.375000000000000
231.283340000000010 179.283340000000010
f: 354 tv: 1 nM: 2
360.044130000000000 201.308820000000000
341.384610000000010 181.038469999999990
f: 355 tv: 0 nM: 2
252.283340000000010 197.716659999999990
232.194439999999990 178.000000000000000
f: 355 tv: 1 nM: 2
361.000000000000000 200.000000000000000
341.955870000000000 179.691180000000000
f: 356 tv: 0 nM: 2
253.897060000000010 195.897060000000010
233.102939999999990 176.750000000000000
f: 356 tv: 1 nM: 2
361.308839999999980 198.044109999999990
342.691160000000020 178.044109999999990
f: 357 tv: 0 nM: 2
255.000000000000000 194.000000000000000
234.102939999999990 175.102939999999990
f: 357 tv: 1 nM: 2
362.897060000000010 196.102939999999990
343.102939999999990 176.897060000000010
f: 358 tv: 0 nM: 2
256.625000000000000 192.156250000000000
235.283340000000010 173.716659999999990
f: 358 tv: 1 nM: 2
363.500000000000000 194.259260000000010
344.102939999999990 175.102939999999990
f: 359 tv: 0 nM: 2
258.000000000000000 190.000000000000000
236.500000000000000 172.259260000000010
f: 359 tv: 1 nM: 2
364.879300000000000 192.586209999999990
345.038450000000010 173.615389999999990
f: 360 tv: 0 nM: 2
259.843750000000000 188.375000000000000
237.843750000000000 170.781250000000000
f: 360 tv: 1 nM: 2
365.740749999999990 190.500000000000000
346.000000000000000 172.194439999999990
f: 361 tv: 0 nM: 2
261.000000000000000 186.500000000000000
239.000000000000000 169.000000000000000
f: 361 tv: 1 nM: 2
367.102939999999990 188.897060000000010
347.000000000000000 170.437500000000000
f: 362 tv: 0 nM: 2
262.897060000000010 184.897060000000010
240.500000000000000 167.740739999999990
f: 362 tv: 1 nM: 2
368.102939999999990 186.897060000000010
348.000000000000000 169.194439999999990
f: 363 tv: 0 nM: 2
264.843750000000000 182.781250000000000
241.897060000000010 165.897060000000010
f: 363 tv: 1 nM: 2
369.586209999999990 184.879300000000000
349.000000000000000 167.500000000000000
f: 364 tv: 0 nM: 2
266.156250000000000 180.781250000000000
243.479999999999990 164.580000000000010
f: 364 tv: 1 nM: 2
371.000000000000000 183.000000000000000
350.000000000000000 166.194439999999990
f: 365 tv: 0 nM: 2
268.000000000000000 178.500000000000000
244.897060000000010 162.897060000000010
f: 365 tv: 1 nM: 2
372.049989999999980 181.116670000000000
351.283320000000000 164.283340000000010
f: 366 tv: 0 nM: 2
270.000000000000000 176.500000000000000
246.218750000000000 161.156250000000000
f: 366 tv: 1 nM: 2
373.500000000000000 179.259260000000010
352.691160000000020 162.955890000000010
f: 367 tv: 0 nM: 2
271.740749999999990 174.500000000000000
248.000000000000000 159.500000000000000
f: 367 tv: 1 nM: 2
375.000000000000000 177.000000000000000
354.000000000000000 161.194439999999990
f: 368 tv: 0 nM: 2
273.480009999999990 172.419999999999990
249.500000000000000 158.000000000000000
f: 368 tv: 1 nM: 2
376.283320000000000 175.283340000000010
355.259250000000010 159.500000000000000
f: 369 tv: 0 nM: 2
275.326930000000000 169.865389999999990
251.000000000000000 156.194439999999990
f: 369 tv: 1 nM: 2
377.781250000000000 173.156250000000000
356.562500000000000 158.000000000000000
f: 370 tv: 0 nM: 2
277.500000000000000 167.740739999999990
252.500000000000000 154.500000000000000
f: 370 tv: 1 nM: 2
379.250000000000000 171.057690000000010
357.950010000000020 156.116670000000000
f: 371 tv: 0 nM: 2
279.250000000000000 165.571429999999990
254.428570000000010 152.750000000000000
f: 371 tv: 1 nM: 2
380.685180000000000 169.000000000000000
359.283320000000000 154.716659999999990
f: 372 tv: 0 nM: 2
281.000000000000000 163.500000000000000
255.781250000000000 150.843750000000000
f: 372 tv: 1 nM: 2
382.116670000000000 167.050000000000010
360.649990000000000 153.116670000000000
f: 373 tv: 0 nM: 2
282.937500000000000 161.218750000000000
257.586209999999990 149.120700000000000
f: 373 tv: 1 nM: 2
383.750000000000000 165.000000000000000
362.116670000000000 151.516660000000000
f: 374 tv: 0 nM: 2
284.500000000000000 159.259260000000010
259.000000000000000 147.500000000000000
f: 374 tv: 1 nM: 2
385.399990000000000 162.860000000000010
363.586209999999990 149.879300000000000
f: 375 tv: 0 nM: 2
286.500000000000000 157.000000000000000
260.500000000000000 146.000000000000000
f: 375 tv: 1 nM: 2
386.685180000000000 161.000000000000000
364.649990000000000 148.116670000000000
f: 376 tv: 0 nM: 2
288.000000000000000 155.000000000000000
262.218750000000000 144.062500000000000
f: 376 tv: 1 nM: 2
388.000000000000000 159.000000000000000
366.156250000000000 146.781250000000000
f: 377 tv: 0 nM: 2
289.897060000000010 152.897060000000010
263.500000000000000 142.500000000000000
f: 377 tv: 1 nM: 2
389.500000000000000 157.000000000000000
367.500000000000000 145.000000000000000
f: 378 tv: 0 nM: 2
291.480009999999990 150.580000000000010
265.218750000000000 140.843750000000000
f: 378 tv: 1 nM: 2
390.750000000000000 155.000000000000000
368.750000000000000 143.571429999999990
f: 379 tv: 0 nM: 2
293.156250000000000 148.781250000000000
266.781250000000000 139.062500000000000
f: 379 tv: 1 nM: 2
392.500000000000000 153.500000000000000
370.000000000000000 142.000000000000000
f: 380 tv: 0 nM: 2
295.000000000000000 146.500000000000000
268.259250000000010 137.500000000000000
f: 380 tv: 1 nM: 2
393.859980000000010 151.600010000000000
371.500000000000000 140.500000000000000
f: 381 tv: 0 nM: 2
296.500000000000000 144.500000000000000
269.781250000000000 135.843750000000000
f: 381 tv: 1 nM: 2
395.500000000000000 149.500000000000000
373.000000000000000 139.000000000000000
f: 382 tv: 0 nM: 2
298.000000000000000 142.500000000000000
271.218750000000000 134.156250000000000
f: 382 tv: 1 nM: 2
396.685180000000000 148.000000000000000
374.480009999999990 137.419999999999990
f: 383 tv: 0 nM: 2
299.955870000000000 140.308820000000000
272.740749999999990 132.500000000000000
f: 383 tv: 1 nM: 2
398.314820000000000 146.000000000000000
375.586209999999990 136.120700000000000
f: 384 tv: 0 nM: 2
301.480009999999990 138.419999999999990
274.500000000000000 131.000000000000000
f: 384 tv: 1 nM: 2
399.519990000000010 144.419999999999990
377.102939999999990 134.897060000000010
f: 385 tv: 0 nM: 2
303.000000000000000 136.500000000000000
275.500000000000000 129.500000000000000
f: 385 tv: 1 nM: 2
401.000000000000000 142.685180000000000
378.500000000000000 133.259260000000010
f: 386 tv: 0 nM: 2
304.500000000000000 134.500000000000000
277.102939999999990 127.897060000000000
f: 386 tv: 1 nM: 2
402.586209999999990 140.879300000000000
379.781250000000000 132.062500000000000
f: 387 tv: 0 nM: 2
305.879300000000000 132.413790000000010
278.500000000000000 126.500000000000000
f: 387 tv: 1 nM: 2
404.000000000000000 139.000000000000000
381.250000000000000 130.535720000000000
f: 388 tv: 0 nM: 2
307.120700000000000 130.413790000000010
279.586209999999990 124.879310000000000
f: 388 tv: 1 nM: 2
405.500000000000000 137.500000000000000
382.413790000000010 129.120700000000000
f: 389 tv: 0 nM: 2
308.500000000000000 128.740739999999990
280.897060000000010 123.102940000000000
f: 389 tv: 1 nM: 2
406.519990000000010 135.580000000000010
383.413790000000010 127.879310000000000
f: 390 tv: 0 nM: 2
309.897060000000010 126.897060000000000
282.000000000000000 121.562500000000000
f: 390 tv: 1 nM: 2
407.716680000000000 134.283340000000010
384.750000000000000 126.571430000000010
f: 391 tv: 0 nM: 2
311.156250000000000 124.781250000000000
283.194459999999990 120.000000000000000
f: 391 tv: 1 nM: 2
409.304350000000000 132.630429999999990
386.314820000000000 125.000000000000000
f: 392 tv: 0 nM: 2
312.413790000000010 122.879310000000000
284.500000000000000 118.740740000000000
f: 392 tv: 1 nM: 2
410.413790000000010 131.120700000000000
387.586209999999990 123.879310000000000
f: 393 tv: 0 nM: 2
313.897060000000010 120.897060000000000
285.500000000000000 117.000000000000000
f: 393 tv: 1 nM: 2
411.500000000000000 129.500000000000000
388.500000000000000 122.500000000000000
f: 394 tv: 0 nM: 2
315.000000000000000 119.000000000000000
286.740749999999990 115.500000000000000
f: 394 tv: 1 nM: 2
412.740749999999990 127.500000000000000
389.586209999999990 121.120690000000000
f: 395 tv: 0 nM: 2
316.102939999999990 116.897060000000000
287.897060000000010 114.102940000000000
f: 395 tv: 1 nM: 2
414.134610000000010 126.057689999999990
390.883330000000000 119.950000000000000
f: 396 tv: 0 nM: 2
317.308839999999980 115.044120000000010
289.044130000000000 112.691180000000000
f: 396 tv: 1 nM: 2
415.140019999999990 124.599999999999990
391.740749999999990 118.500000000000000
f: 397 tv: 0 nM: 2
318.781250000000000 113.156250000000000
290.102939999999990 111.102940000000000
f: 397 tv: 1 nM: 2
416.000000000000000 123.000000000000000
392.843750000000000 117.218750000000000
f: 398 tv: 0 nM: 2
319.740749999999990 111.500000000000000
291.102939999999990 109.897060000000000
f: 398 tv: 1 nM: 2
416.879300000000000 121.586209999999990
393.897060000000010 116.102940000000000
f: 399 tv: 0 nM: 2
320.897060000000010 109.897060000000000
292.156250000000000 108.781250000000000
f: 399 tv: 1 nM: 2
417.600010000000000 119.860000000000000
394.781250000000000 115.062500000000000
f: 400 tv: 0 nM: 2
321.897060000000010 108.102940000000000
293.044130000000000 107.308820000000000
f: 400 tv: 1 nM: 2
418.500000000000000 118.500000000000000
395.897060000000010 114.102940000000000
f: 401 tv: 0 nM: 2
322.897060000000010 106.897060000000000
294.102939999999990 106.102940000000000
f: 401 tv: 1 nM: 2
419.586209999999990 117.120690000000000
396.805540000000010 113.000000000000000
f: 402 tv: 0 nM: 2
324.000000000000000 105.562500000000000
295.185729999999980 105.428569999999990
f: 402 tv: 1 nM: 2
420.413790000000010 115.879310000000000
397.843750000000000 112.218750000000000
f: 403 tv: 0 nM: 2
325.000000000000000 104.194440000000000
296.569459999999990 104.375000000000000
f: 403 tv: 1 nM: 2
421.586209999999990 115.120690000000000
398.781250000000000 111.843750000000000
f: 404 tv: 0 nM: 2
326.044130000000000 103.308820000000000
297.586209999999990 103.879310000000000
f: 404 tv: 1 nM: 2
422.500000000000000 114.259260000000000
399.649990000000000 111.116670000000000
f: 405 tv: 0 nM: 2
327.628570000000020 102.757140000000010
298.586209999999990 103.120690000000000
f: 405 tv: 1 nM: 2
423.399990000000000 113.800000000000000
400.814270000000020 110.428569999999990
f: 406 tv: 0 nM: 2
328.897060000000010 101.897060000000000
300.000000000000000 102.805560000000000
f: 406 tv: 1 nM: 2
424.500000000000000 113.259260000000000
401.897060000000010 110.102940000000000
f: 407 tv: 0 nM: 2
330.000000000000000 101.194440000000000
301.000000000000000 101.805560000000000
f: 407 tv: 1 nM: 2
425.586209999999990 112.879310000000000
403.000000000000000 110.000000000000000
f: 408 tv: 0 nM: 2
331.194459999999990 101.000000000000000
302.102939999999990 101.897060000000000
f: 408 tv: 1 nM: 2
426.500000000000000 112.740740000000000
404.413790000000010 109.879310000000000
f: 409 tv: 0 nM: 2
332.308839999999980 100.955879999999990
303.500000000000000 101.740740000000000
f: 409 tv: 1 nM: 2
427.500000000000000 112.740740000000000
405.500000000000000 109.740740000000000
f: 410 tv: 0 nM: 2
333.805540000000010 101.000000000000000
304.814270000000020 101.571430000000010
f: 410 tv: 1 nM: 2
428.716680000000000 112.283330000000010
406.500000000000000 109.740740000000000
f: 411 tv: 0 nM: 2
335.000000000000000 101.194440000000000
306.038450000000010 101.615390000000000
f: 411 tv: 1 nM: 2
429.649990000000000 113.116670000000000
407.413790000000010 110.120690000000000
f: 412 tv: 0 nM: 2
336.000000000000000 101.194440000000000
307.194459999999990 102.000000000000000
f: 412 tv: 1 nM: 2
430.740749999999990 113.500000000000000
408.500000000000000 110.259260000000000
f: 413 tv: 0 nM: 2
337.256739999999980 102.000000000000000
308.500000000000000 102.259260000000000
f: 413 tv: 1 nM: 2
431.673070000000000 113.865390000000000
409.500000000000000 110.740740000000000
f: 414 tv: 0 nM: 2
339.000000000000000 102.194440000000000
309.899990000000000 102.828570000000000
f: 414 tv: 1 nM: 2
432.673070000000000 114.826920000000000
410.500000000000000 111.259260000000000
f: 415 tv: 0 nM: 2
340.000000000000000 103.256760000000000
311.102939999999990 103.102940000000000
f: 415 tv: 1 nM: 2
433.500000000000000 115.500000000000000
411.586209999999990 111.879310000000000
f: 416 tv: 0 nM: 2
341.350010000000000 104.116670000000000
312.194459999999990 104.000000000000000
f: 416 tv: 1 nM: 2
434.586209999999990 116.120690000000000
412.500000000000000 112.740740000000000
f: 417 tv: 0 nM: 2
342.897060000000010 105.102940000000000
313.864870000000000 104.310810000000000
f: 417 tv: 1 nM: 2
435.413790000000010 117.120690000000000
413.519990000000010 113.420000000000000
f: 418 tv: 0 nM: 2
344.092100000000020 106.092100000000000
315.000000000000000 105.194440000000000
f: 418 tv: 1 nM: 2
436.314820000000000 118.000000000000000
414.586209999999990 114.120690000000000
f: 419 tv: 0 nM: 2
345.212130000000000 107.227270000000000
316.092100000000020 106.092100000000000
f: 419 tv: 1 nM: 2
437.279999999999970 119.140000000000000
415.586209999999990 114.879310000000000
f: 420 tv: 0 nM: 2
346.483340000000000 108.849999999999990
317.500000000000000 107.000000000000000
f: 420 tv: 1 nM: 2
437.859980000000010 120.599999999999990
416.413790000000010 116.120690000000000
f: 421 tv: 0 nM: 2
347.805540000000010 110.000000000000000
318.691160000000020 108.044120000000010
f: 421 tv: 1 nM: 2
438.480009999999990 121.580000000000000
417.218750000000000 116.937500000000000
f: 422 tv: 0 nM: 2
348.897060000000010 111.102940000000000
319.649990000000000 109.116670000000000
f: 422 tv: 1 nM: 2
439.314820000000000 123.000000000000000
418.000000000000000 118.156250000000000
f: 423 tv: 0 nM: 2
349.843750000000000 112.781250000000000
320.814270000000020 110.428569999999990
f: 423 tv: 1 nM: 2
440.238099999999970 124.404760000000000
418.586209999999990 119.120690000000000
f: 424 tv: 0 nM: 2
351.000000000000000 114.000000000000000
321.805540000000010 112.000000000000000
f: 424 tv: 1 nM: 2
440.500000000000000 125.500000000000000
419.500000000000000 120.259260000000000
f: 425 tv: 0 nM: 2
351.897060000000010 115.897060000000000
322.781250000000000 112.843750000000000
f: 425 tv: 1 nM: 2
441.116670000000000 127.050000000000000
419.821440000000000 121.821430000000010
f: 426 tv: 0 nM: 2
352.500000000000000 117.259260000000000
323.562500000000000 114.000000000000000
f: 426 tv: 1 nM: 2
441.500000000000000 128.500000000000000
420.685180000000000 123.000000000000000
f: 427 tv: 0 nM: 2
353.092100000000020 119.092100000000000
324.242860000000010 115.628570000000000
f: 427 tv: 1 nM: 2
442.116670000000000 130.050000000000010
421.000000000000000 124.156250000000000
f: 428 tv: 0 nM: 2
354.102939999999990 120.897060000000000
325.194459999999990 117.000000000000000
f: 428 tv: 1 nM: 2
442.500000000000000 131.500000000000000
421.500000000000000 125.500000000000000
f: 429 tv: 0 nM: 2
355.000000000000000 122.500000000000000
326.000000000000000 118.256760000000000
f: 429 tv: 1 nM: 2
442.500000000000000 133.259260000000010
422.000000000000000 127.000000000000000
f: 430 tv: 0 nM: 2
355.843750000000000 124.218750000000000
327.000000000000000 119.805560000000000
f: 430 tv: 1 nM: 2
442.859980000000010 134.600010000000000
422.500000000000000 128.259260000000010
f: 431 tv: 0 nM: 2
356.308839999999980 126.044120000000010
327.586209999999990 121.120690000000000
f: 431 tv: 1 nM: 2
443.500000000000000 136.500000000000000
423.000000000000000 129.630429999999990
f: 432 tv: 0 nM: 2
357.194459999999990 128.000000000000000
328.516660000000000 122.883330000000000
f: 432 tv: 1 nM: 2
443.399990000000000 138.139999999999990
423.586209999999990 131.120700000000000
f: 433 tv: 0 nM: 2
358.000000000000000 130.000000000000000
329.102939999999990 124.102940000000000
f: 433 tv: 1 nM: 2
443.859980000000010 139.600010000000000
423.897060000000010 132.102939999999990
f: 434 tv: 0 nM: 2
358.615389999999990 132.038469999999990
330.000000000000000 126.000000000000000
f: 434 tv: 1 nM: 2
444.420009999999990 141.560000000000000
424.413790000000010 133.879300000000000
f: 435 tv: 0 nM: 2
359.102939999999990 133.897060000000010
330.500000000000000 127.500000000000000
f: 435 tv: 1 nM: 2
444.386349999999990 143.386370000000000
424.500000000000000 135.500000000000000
f: 436 tv: 0 nM: 2
359.805540000000010 136.000000000000000
331.102939999999990 129.250000000000000
f: 436 tv: 1 nM: 2
444.600010000000000 144.860000000000010
425.116670000000000 137.050000000000010
f: 437 tv: 0 nM: 2
360.102939999999990 138.102939999999990
332.102939999999990 130.897060000000010
f: 437 tv: 1 nM: 2
444.673070000000000 146.865389999999990
425.500000000000000 138.500000000000000
f: 438 tv: 0 nM: 2
360.843750000000000 140.218750000000000
332.781250000000000 132.843750000000000
f: 438 tv: 1 nM: 2
445.314820000000000 149.000000000000000
425.781250000000000 140.062500000000000
f: 439 tv: 0 nM: 2
361.120700000000000 142.586209999999990
333.000000000000000 134.805560000000010
f: 439 tv: 1 nM: 2
445.500000000000000 150.500000000000000
426.250000000000000 142.035720000000000
f: 440 tv: 0 nM: 2
361.897060000000010 144.897060000000010
333.716680000000000 136.716659999999990
f: 440 tv: 1 nM: 2
445.613650000000010 152.613630000000000
426.500000000000000 143.500000000000000
f: 441 tv: 0 nM: 2
362.102939999999990 147.102939999999990
334.218750000000000 138.156250000000000
f: 441 tv: 1 nM: 2
445.586950000000000 154.695650000000000
426.500000000000000 145.500000000000000
f: 442 tv: 0 nM: 2
362.259250000000010 149.500000000000000
334.897060000000010 140.102939999999990
f: 442 tv: 1 nM: 2
445.673070000000000 156.865389999999990
426.781250000000000 147.062500000000000
f: 443 tv: 0 nM: 2
362.805540000000010 152.000000000000000
334.897060000000010 142.102939999999990
f: 443 tv: 1 nM: 2
445.673070000000000 158.865389999999990
427.250000000000000 149.035720000000000
f: 444 tv: 0 nM: 2
362.740749999999990 154.500000000000000
335.102939999999990 144.102939999999990
f: 444 tv: 1 nM: 2
445.821440000000000 160.821429999999990
427.166659999999980 150.571429999999990
f: 445 tv: 0 nM: 2
362.805540000000010 157.000000000000000
335.375000000000000 146.156250000000000
f: 445 tv: 1 nM: 2
445.781250000000000 163.062500000000000
427.369570000000010 152.304350000000000
f: 446 tv: 0 nM: 2
362.615389999999990 159.038469999999990
335.500000000000000 148.000000000000000
f: 446 tv: 1 nM: 2
445.500000000000000 165.259260000000010
427.399990000000000 154.139999999999990
f: 447 tv: 0 nM: 2
362.120700000000000 161.586209999999990
335.500000000000000 150.000000000000000
f: 447 tv: 1 nM: 2
445.500000000000000 167.259260000000010
427.071440000000000 155.928570000000010
f: 448 tv: 0 nM: 2
362.102939999999990 163.897060000000010
335.500000000000000 151.969699999999990
f: 448 tv: 1 nM: 2
445.399990000000000 169.139999999999990
426.859980000000010 157.600010000000000
f: 449 tv: 0 nM: 2
361.897060000000010 166.102939999999990
335.194459999999990 154.000000000000000
f: 449 tv: 1 nM: 2
444.859980000000010 171.399990000000000
426.740749999999990 159.388880000000000
f: 450 tv: 0 nM: 2
361.259250000000010 168.500000000000000
335.102939999999990 155.897060000000010
f: 450 tv: 1 nM: 2
444.386349999999990 173.386370000000000
426.413790000000010 160.879300000000000
f: 451 tv: 0 nM: 2
361.000000000000000 170.805560000000010
334.955870000000000 157.691180000000000
f: 451 tv: 1 nM: 2
444.116670000000000 175.050000000000010
426.304350000000000 162.413040000000000
f: 452 tv: 0 nM: 2
360.500000000000000 173.000000000000000
334.716680000000000 159.283340000000010
f: 452 tv: 1 nM: 2
443.500000000000000 177.000000000000000
425.649990000000000 164.116670000000000
f: 453 tv: 0 nM: 2
359.907899999999980 175.092099999999990
334.194459999999990 161.000000000000000
f: 453 tv: 1 nM: 2
443.140019999999990 178.720000000000000
425.134610000000010 165.788469999999990
f: 454 tv: 0 nM: 2
359.000000000000000 177.194439999999990
333.897060000000010 162.897060000000010
f: 454 tv: 1 nM: 2
442.420009999999990 180.520000000000010
424.883330000000000 167.216659999999990
f: 455 tv: 0 nM: 2
358.256739999999980 179.000000000000000
333.283320000000000 164.716659999999990
f: 455 tv: 1 nM: 2
441.500000000000000 182.500000000000000
424.428560000000000 168.750000000000000
f: 456 tv: 0 nM: 2
357.805540000000010 181.000000000000000
332.805540000000010 166.000000000000000
f: 456 tv: 1 nM: 2
441.116670000000000 184.050000000000010
424.000000000000000 170.000000000000000
f: 457 tv: 0 nM: 2
356.805540000000010 183.000000000000000
332.044130000000000 167.691180000000000
f: 457 tv: 1 nM: 2
440.386349999999990 185.386370000000000
423.500000000000000 171.500000000000000
f: 458 tv: 0 nM: 2
356.000000000000000 184.805560000000010
331.371429999999980 169.042859999999990
f: 458 tv: 1 nM: 2
439.750000000000000 187.000000000000000
423.000000000000000 172.843750000000000
f: 459 tv: 0 nM: 2
355.000000000000000 186.500000000000000
330.781250000000000 170.843750000000000
f: 459 tv: 1 nM: 2
439.000000000000000 188.685180000000000
422.178560000000000 174.178570000000010
f: 460 tv: 0 nM: 2
354.000000000000000 188.194439999999990
329.805540000000010 172.000000000000000
f: 460 tv: 1 nM: 2
438.600010000000000 190.139999999999990
421.500000000000000 175.500000000000000
f: 461 tv: 0 nM: 2
353.102939999999990 189.897060000000010
329.000000000000000 173.194439999999990
f: 461 tv: 1 nM: 2
437.500000000000000 191.500000000000000
421.259250000000010 176.500000000000000
f: 462 tv: 0 nM: 2
352.000000000000000 191.194439999999990
328.274200000000010 174.645160000000000
f: 462 tv: 1 nM: 2
437.000000000000000 193.000000000000000
420.500000000000000 177.740739999999990
f: 463 tv: 0 nM: 2
351.102939999999990 192.897060000000010
327.628570000000020 175.957140000000010
f: 463 tv: 1 nM: 2
436.000000000000000 194.416670000000010
420.000000000000000 179.000000000000000
f: 464 tv: 0 nM: 2
350.000000000000000 194.194439999999990
326.805540000000010 177.000000000000000
f: 464 tv: 1 nM: 2
435.500000000000000 195.500000000000000
419.102939999999990 179.897060000000010
f: 465 tv: 0 nM: 2
349.000000000000000 195.805560000000010
325.805540000000010 178.000000000000000
f: 465 tv: 1 nM: 2
434.950010000000020 196.883330000000000
418.283320000000000 181.050000000000010
f: 466 tv: 0 nM: 2
347.907899999999980 197.092099999999990
324.897060000000010 179.102939999999990
f: 466 tv: 1 nM: 2
434.000000000000000 198.000000000000000
418.000000000000000 182.000000000000000
f: 467 tv: 0 nM: 2
346.828579999999990 198.100010000000000
323.897060000000010 180.102939999999990
f: 467 tv: 1 nM: 2
433.607149999999990 199.000000000000000
417.000000000000000 183.000000000000000
f: 468 tv: 0 nM: 2
345.500000000000000 199.696980000000000
322.864870000000000 181.310810000000000
f: 468 tv: 1 nM: 2
432.516660000000000 200.116670000000000
416.571440000000000 183.750000000000000
f: 469 tv: 0 nM: 2
344.092100000000020 200.907900000000010
321.805540000000010 182.000000000000000
f: 469 tv: 1 nM: 2
431.750000000000000 201.428570000000010
415.740749999999990 184.500000000000000
f: 470 tv: 0 nM: 2
343.000000000000000 201.805560000000010
320.805540000000010 183.000000000000000
f: 470 tv: 1 nM: 2
431.283320000000000 202.283340000000010
415.156250000000000 185.375000000000000
f: 471 tv: 0 nM: 2
341.897060000000010 202.897060000000010
319.781250000000000 183.843750000000000
f: 471 tv: 1 nM: 2
430.750000000000000 203.000000000000000
414.354829999999990 186.274200000000010
f: 472 tv: 0 nM: 2
340.354829999999990 203.725799999999990
318.439390000000000 184.151520000000000
f: 472 tv: 1 nM: 2
430.000000000000000 204.000000000000000
413.897060000000010 186.897060000000010
f: 473 tv: 0 nM: 2
339.000000000000000 204.194439999999990
317.092100000000020 185.092099999999990
f: 473 tv: 1 nM: 2
429.283320000000000 204.716659999999990
413.283320000000000 187.283340000000010
f: 474 tv: 0 nM: 2
337.897060000000010 205.102939999999990
316.121950000000030 185.280489999999990
f: 474 tv: 1 nM: 2
428.500000000000000 205.500000000000000
412.897060000000010 187.897060000000010
f: 475 tv: 0 nM: 2
336.555540000000010 205.638880000000000
315.000000000000000 185.805560000000010
f: 475 tv: 1 nM: 2
427.716680000000000 205.716659999999990
411.781250000000000 188.156250000000000
f: 476 tv: 0 nM: 2
335.194459999999990 206.000000000000000
313.864870000000000 186.310810000000000
f: 476 tv: 1 nM: 2
427.120700000000000 206.586209999999990
411.156250000000000 188.375000000000000
f: 477 tv: 0 nM: 2
334.000000000000000 206.500000000000000
312.444459999999990 186.250000000000000
f: 477 tv: 1 nM: 2
426.350010000000000 206.883330000000000
410.716680000000000 188.716659999999990
f: 478 tv: 0 nM: 2
332.899990000000000 206.828570000000010
311.189180000000020 186.932430000000010
f: 478 tv: 1 nM: 2
425.897060000000010 207.250000000000000
409.897060000000010 189.102939999999990
f: 479 tv: 0 nM: 2
331.437500000000000 207.000000000000000
310.000000000000000 186.743239999999990
f: 479 tv: 1 nM: 2
425.500000000000000 207.259260000000010
409.350010000000000 188.883330000000000
f: 480 tv: 0 nM: 2
330.092100000000020 207.092099999999990
308.910250000000020 186.846160000000000
f: 480 tv: 1 nM: 2
425.120700000000000 207.413790000000010
408.897060000000010 189.102939999999990
f: 481 tv: 0 nM: 2
329.000000000000000 207.060970000000000
307.878049999999970 186.719510000000010
f: 481 tv: 1 nM: 2
424.156250000000000 207.781250000000000
408.194459999999990 189.138880000000000
f: 482 tv: 0 nM: 2
327.907899999999980 207.092099999999990
306.864870000000000 186.554049999999990
f: 482 tv: 1 nM: 2
424.116670000000000 207.649990000000000
407.805540000000010 189.000000000000000
f: 483 tv: 0 nM: 2
326.783779999999980 206.932430000000010
305.907899999999980 185.907900000000010
f: 483 tv: 1 nM: 2
423.897060000000010 207.102939999999990
407.283320000000000 188.283340000000010
f: 484 tv: 0 nM: 2
325.611110000000000 206.111120000000000
304.302640000000000 185.802629999999990
f: 484 tv: 1 nM: 2
423.571440000000000 207.250000000000000
407.102939999999990 188.102939999999990
f: 485 tv: 0 nM: 2
324.615389999999990 205.961530000000010
303.273799999999990 185.178570000000010
f: 485 tv: 1 nM: 2
423.156250000000000 206.781250000000000
406.102939999999990 187.897060000000010
f: 486 tv: 0 nM: 2
323.615389999999990 205.038469999999990
302.500000000000000 184.500000000000000
f: 486 tv: 1 nM: 2
423.102939999999990 206.102939999999990
406.102939999999990 187.102939999999990
f: 487 tv: 0 nM: 2
322.674989999999980 204.324999999999990
301.615389999999990 183.961530000000010
f: 487 tv: 1 nM: 2
422.897060000000010 206.102939999999990
406.000000000000000 186.805560000000010
f: 488 tv: 0 nM: 2
321.833340000000020 203.833329999999990
300.805540000000010 183.000000000000000
f: 488 tv: 1 nM: 2
423.000000000000000 205.000000000000000
405.897060000000010 185.897060000000010
f: 489 tv: 0 nM: 2
320.897060000000010 202.897060000000010
299.907899999999980 181.907900000000010
f: 489 tv: 1 nM: 2
422.781250000000000 204.156250000000000
405.283320000000000 185.283340000000010
f: 490 tv: 0 nM: 2
320.280489999999990 202.048779999999990
299.092100000000020 181.092099999999990
f: 490 tv: 1 nM: 2
423.156250000000000 203.218750000000000
405.716680000000000 184.283340000000010
f: 491 tv: 0 nM: 2
319.813969999999980 200.965120000000010
298.392850000000010 180.226200000000010
f: 491 tv: 1 nM: 2
423.259250000000010 202.500000000000000
405.632360000000010 183.485289999999990
f: 492 tv: 0 nM: 2
319.034879999999990 199.813950000000010
297.782039999999990 179.205119999999990
f: 492 tv: 1 nM: 2
423.957150000000010 201.628570000000000
405.227260000000000 182.787870000000000
f: 493 tv: 0 nM: 2
318.961549999999990 198.384610000000010
297.194459999999990 178.000000000000000
f: 493 tv: 1 nM: 2
424.000000000000000 200.500000000000000
405.848480000000000 181.712130000000000
f: 494 tv: 0 nM: 2
318.250000000000000 197.402179999999990
296.500000000000000 177.121950000000000
f: 494 tv: 1 nM: 2
424.716680000000000 199.283340000000010
406.042849999999990 180.628570000000000
f: 495 tv: 0 nM: 2
318.092100000000020 195.907900000000010
296.000000000000000 175.805560000000010
f: 495 tv: 1 nM: 2
425.000000000000000 198.194439999999990
406.100010000000000 179.314290000000000
f: 496 tv: 0 nM: 2
318.000000000000000 194.500000000000000
295.674989999999980 174.324999999999990
f: 496 tv: 1 nM: 2
425.384610000000010 196.961530000000010
406.571440000000000 178.185710000000000
f: 497 tv: 0 nM: 2
317.700010000000020 193.000000000000000
295.395359999999980 173.081390000000000
f: 497 tv: 1 nM: 2
426.102939999999990 195.897060000000010
407.000000000000000 177.194439999999990
f: 498 tv: 0 nM: 2
317.818179999999980 191.500000000000000
295.000000000000000 171.805560000000010
f: 498 tv: 1 nM: 2
427.000000000000000 194.500000000000000
407.428560000000000 175.814290000000000
f: 499 tv: 0 nM: 2
317.719510000000010 189.878050000000000
294.878049999999970 170.719510000000010
f: 499 tv: 1 nM: 2
427.781250000000000 193.156250000000000
408.044130000000000 174.691180000000000
f: 500 tv: 0 nM: 2
317.750000000000000 188.402179999999990
295.000000000000000 169.000000000000000
f: 500 tv: 1 nM: 2
428.283320000000000 191.716659999999990
408.645170000000010 173.274200000000010
f: 501 tv: 0 nM: 2
318.000000000000000 187.000000000000000
294.910250000000020 167.846160000000000
f: 501 tv: 1 nM: 2
429.516660000000000 190.116670000000000
409.102939999999990 172.102939999999990
f: 502 tv: 0 nM: 2
318.395359999999980 184.918610000000000
295.092100000000020 166.092099999999990
f: 502 tv: 1 nM: 2
430.500000000000000 188.758620000000010
410.000000000000000 170.805560000000010
f: 503 tv: 0 nM: 2
318.500000000000000 183.000000000000000
295.000000000000000 164.805560000000010
f: 503 tv: 1 nM: 2
431.645170000000010 187.274200000000010
410.740749999999990 169.500000000000000
f: 504 tv: 0 nM: 2
319.000000000000000 181.500000000000000
295.197360000000000 163.302629999999990
f: 504 tv: 1 nM: 2
432.716680000000000 185.716659999999990
411.781250000000000 168.156250000000000
f: 505 tv: 0 nM: 2
319.671049999999980 179.802629999999990
295.907899999999980 161.907900000000010
f: 505 tv: 1 nM: 2
434.000000000000000 184.194439999999990
412.828579999999990 166.899990000000000
f: 506 tv: 0 nM: 2
320.000000000000000 177.500000000000000
296.194459999999990 160.000000000000000
f: 506 tv: 1 nM: 2
435.259250000000010 182.500000000000000
413.500000000000000 165.303020000000000
f: 507 tv: 0 nM: 2
321.092100000000020 175.907900000000010
296.450010000000020 158.324999999999990
f: 507 tv: 1 nM: 2
436.586209999999990 180.879300000000000
414.628570000000020 163.957140000000010
f: 508 tv: 0 nM: 2
321.615389999999990 173.961530000000010
297.000000000000000 156.805560000000010
f: 508 tv: 1 nM: 2
437.897060000000010 179.102939999999990
415.500000000000000 162.696980000000000
f: 509 tv: 0 nM: 2
322.386349999999990 171.863630000000000
297.615389999999990 155.038469999999990
f: 509 tv: 1 nM: 2
439.000000000000000 177.000000000000000
416.371429999999980 161.042859999999990
f: 510 tv: 0 nM: 2
323.136349999999990 169.613630000000000
298.000000000000000 153.256760000000010
f: 510 tv: 1 nM: 2
440.579990000000010 175.520000000000010
417.725799999999990 159.354840000000000
f: 511 tv: 0 nM: 2
324.092100000000020 167.092099999999990
299.000000000000000 151.805560000000010
f: 511 tv: 1 nM: 2
442.102939999999990 173.897060000000010
419.000000000000000 158.000000000000000
f: 512 tv: 0 nM: 2
325.153840000000000 165.089740000000010
299.805540000000010 149.861120000000000
f: 512 tv: 1 nM: 2
443.500000000000000 172.000000000000000
420.000000000000000 156.437500000000000
f: 513 tv: 0 nM: 2
326.395359999999980 162.918610000000000
300.194459999999990 148.000000000000000
f: 513 tv: 1 nM: 2
445.000000000000000 170.000000000000000
421.308839999999980 155.044109999999990
f: 514 tv: 0 nM: 2
327.500000000000000 160.181819999999990
301.194459999999990 146.000000000000000
f: 514 tv: 1 nM: 2
446.781250000000000 168.156250000000000
422.781250000000000 153.156250000000000
f: 515 tv: 0 nM: 2
328.604649999999990 158.081390000000000
302.081390000000000 144.395360000000010
f: 515 tv: 1 nM: 2
448.000000000000000 166.000000000000000
424.000000000000000 151.805560000000010
f: 516 tv: 0 nM: 2
330.000000000000000 155.939030000000000
303.000000000000000 142.500000000000000
f: 516 tv: 1 nM: 2
449.716680000000000 164.283340000000010
425.218750000000000 150.156250000000000
f: 517 tv: 0 nM: 2
331.000000000000000 153.000000000000000
304.038450000000010 140.615389999999990
f: 517 tv: 1 nM: 2
451.102939999999990 162.102939999999990
426.781250000000000 148.843750000000000
f: 518 tv: 0 nM: 2
332.500000000000000 151.000000000000000
305.000000000000000 138.743239999999990
f: 518 tv: 1 nM: 2
452.750000000000000 160.428570000000010
428.000000000000000 147.194439999999990
f: 519 tv: 0 nM: 2
334.000000000000000 148.500000000000000
306.194459999999990 137.000000000000000
f: 519 tv: 1 nM: 2
454.500000000000000 158.259260000000010
429.579990000000010 145.520000000000010
f: 520 tv: 0 nM: 2
335.500000000000000 146.000000000000000
307.256739999999980 135.000000000000000
f: 520 tv: 1 nM: 2
456.102939999999990 156.102939999999990
431.000000000000000 144.194439999999990
f: 521 tv: 0 nM: 2
336.805540000000010 144.000000000000000
308.607149999999990 133.226200000000010
f: 521 tv: 1 nM: 2
457.740749999999990 154.500000000000000
432.283320000000000 142.716659999999990
f: 522 tv: 0 nM: 2
338.000000000000000 141.500000000000000
309.782039999999990 131.666670000000010
f: 522 tv: 1 nM: 2
459.102939999999990 152.897060000000010
433.691160000000020 141.044109999999990
f: 523 tv: 0 nM: 2
339.604649999999990 139.081390000000000
310.907899999999980 129.907900000000010
f: 523 tv: 1 nM: 2
460.897060000000010 150.897060000000010
435.102939999999990 139.897060000000010
f: 524 tv: 0 nM: 2
341.000000000000000 137.000000000000000
312.194459999999990 128.000000000000000
f: 524 tv: 1 nM: 2
462.308839999999980 149.044109999999990
436.500000000000000 138.000000000000000
f: 525 tv: 0 nM: 2
342.604649999999990 134.918610000000000
313.910250000000020 126.435900000000000
f: 525 tv: 1 nM: 2
463.879300000000000 147.586209999999990
437.897060000000010 137.102939999999990
f: 526 tv: 0 nM: 2
344.299989999999980 133.000000000000000
314.907899999999980 124.907900000000000
f: 526 tv: 1 nM: 2
465.413790000000010 145.879300000000000
439.586209999999990 135.879300000000000
f: 527 tv: 0 nM: 2
345.704560000000010 130.704540000000010
316.371429999999980 123.042850000000000
f: 527 tv: 1 nM: 2
466.897060000000010 144.102939999999990
440.725799999999990 134.354840000000000
f: 528 tv: 0 nM: 2
347.500000000000000 128.500000000000000
317.878049999999970 121.719510000000000
f: 528 tv: 1 nM: 2
468.500000000000000 142.740739999999990
442.102939999999990 133.102939999999990
f: 529 tv: 0 nM: 2
349.250000000000000 126.597820000000000
319.194459999999990 120.000000000000000
f: 529 tv: 1 nM: 2
469.897060000000010 141.102939999999990
443.691160000000020 131.955890000000010
f: 530 tv: 0 nM: 2
350.673070000000000 124.634610000000000
320.878049999999970 118.719510000000000
f: 530 tv: 1 nM: 2
471.413790000000010 139.879300000000000
444.897060000000010 130.897060000000010
f: 531 tv: 0 nM: 2
352.604649999999990 122.918600000000000
322.089749999999980 117.153850000000010
f: 531 tv: 1 nM: 2
472.897060000000010 138.102939999999990
446.350010000000000 129.883330000000000
f: 532 tv: 0 nM: 2
354.299989999999980 121.000000000000000
323.965120000000010 115.813950000000010
f: 532 tv: 1 nM: 2
474.437500000000000 137.000000000000000
447.897060000000010 128.897060000000010
f: 533 tv: 0 nM: 2
356.081390000000000 119.395349999999990
325.121950000000030 114.719510000000000
f: 533 tv: 1 nM: 2
475.897060000000010 135.897060000000010
449.102939999999990 127.897060000000000
f: 534 tv: 0 nM: 2
358.000000000000000 117.700000000000000
327.081390000000000 113.395349999999990
f: 534 tv: 1 nM: 2
476.957150000000010 134.371430000000000
450.649990000000000 126.883330000000000
f: 535 tv: 0 nM: 2
359.730009999999990 116.270000000000000
329.000000000000000 112.500000000000000
f: 535 tv: 1 nM: 2
478.500000000000000 133.000000000000000
451.897060000000010 126.102940000000000
f: 536 tv: 0 nM: 2
361.634610000000010 114.673080000000000
330.500000000000000 111.235290000000010
f: 536 tv: 1 nM: 2
479.897060000000010 132.102939999999990
453.218750000000000 125.156250000000000
f: 537 tv: 0 nM: 2
363.541659999999980 113.354159999999990
332.194459999999990 110.000000000000000
f: 537 tv: 1 nM: 2
481.350010000000000 131.149990000000000
454.843750000000000 124.218750000000000
f: 538 tv: 0 nM: 2
365.500000000000000 112.000000000000000
334.034879999999990 108.813950000000010
f: 538 tv: 1 nM: 2
482.480009999999990 130.419999999999990
456.194459999999990 124.000000000000000
f: 539 tv: 0 nM: 2
367.500000000000000 110.687500000000000
336.000000000000000 107.939030000000000
f: 539 tv: 1 nM: 2
483.883330000000000 129.649990000000000
457.500000000000000 123.000000000000000
f: 540 tv: 0 nM: 2
369.500000000000000 109.687500000000000
337.782039999999990 107.333340000000010
f: 540 tv: 1 nM: 2
485.000000000000000 128.805560000000010
458.955870000000000 122.691180000000000
f: 541 tv: 0 nM: 2
371.402159999999980 108.750000000000000
339.773799999999990 106.392860000000000
f: 541 tv: 1 nM: 2
486.500000000000000 128.000000000000000
460.218750000000000 122.156250000000000
f: 542 tv: 0 nM: 2
373.549989999999980 107.590000000000000
341.217960000000010 105.794870000000000
f: 542 tv: 1 nM: 2
487.500000000000000 127.740740000000000
461.500000000000000 122.000000000000000
f: 543 tv: 0 nM: 2
375.395359999999980 106.918600000000000
343.092100000000020 105.092100000000000
f: 543 tv: 1 nM: 2
488.691160000000020 127.044120000000010
462.848480000000000 121.287880000000000
f: 544 tv: 0 nM: 2
377.450010000000020 106.410000000000000
345.081390000000000 104.604650000000010
f: 544 tv: 1 nM: 2
489.897060000000010 126.897060000000000
464.102939999999990 121.102940000000000
f: 545 tv: 0 nM: 2
379.402159999999980 105.750000000000000
347.031250000000000 104.114590000000010
f: 545 tv: 1 nM: 2
490.897060000000010 126.102940000000000
465.586209999999990 120.879310000000000
f: 546 tv: 0 nM: 2
381.500000000000000 105.500000000000000
349.000000000000000 103.500000000000000
f: 546 tv: 1 nM: 2
492.000000000000000 126.194440000000000
466.484379999999990 120.921880000000000
f: 547 tv: 0 nM: 2
383.312500000000000 104.833340000000010
350.918610000000000 103.395349999999990
f: 547 tv: 1 nM: 2
492.897060000000010 126.102940000000000
467.782039999999990 120.435900000000000
f: 548 tv: 0 nM: 2
385.370000000000000 104.730000000000000
353.000000000000000 103.300000000000000
f: 548 tv: 1 nM: 2
494.000000000000000 126.000000000000000
468.864870000000000 120.554050000000000
f: 549 tv: 0 nM: 2
387.326930000000000 104.634610000000000
354.645840000000020 103.208340000000010
f: 549 tv: 1 nM: 2
494.562500000000000 126.000000000000000
469.897060000000010 120.750000000000000
f: 550 tv: 0 nM: 2
389.060970000000000 105.000000000000000
356.554350000000000 103.293480000000000
f: 550 tv: 1 nM: 2
495.500000000000000 126.000000000000000
470.691160000000020 120.955879999999990
f: 551 tv: 0 nM: 2
391.000000000000000 105.300000000000000
358.121950000000030 103.280490000000000
f: 551 tv: 1 nM: 2
496.482149999999990 126.339290000000010
471.691160000000020 120.955879999999990
f: 552 tv: 0 nM: 2
392.950010000000020 105.510000000000010
360.000000000000000 103.300000000000000
f: 552 tv: 1 nM: 2
496.897060000000010 127.102940000000000
472.500000000000000 121.259260000000000
f: 553 tv: 0 nM: 2
394.584900000000000 106.066040000000000
362.000000000000000 103.700000000000000
f: 553 tv: 1 nM: 2
497.562500000000000 127.000000000000000
473.482149999999990 121.339290000000010
f: 554 tv: 0 nM: 2
396.250000000000000 106.597820000000000
363.121950000000030 104.280490000000000
f: 554 tv: 1 nM: 2
498.060610000000000 127.712120000000000
474.218750000000000 122.156250000000000
f: 555 tv: 0 nM: 2
397.687500000000000 107.500000000000000
365.000000000000000 105.000000000000000
f: 555 tv: 1 nM: 2
498.500000000000000 128.500000000000000
474.781250000000000 122.843750000000000
f: 556 tv: 0 nM: 2
399.402159999999980 108.250000000000000
366.645840000000020 105.645840000000010
f: 556 tv: 1 nM: 2
498.500000000000000 129.259260000000010
475.500000000000000 123.000000000000000
f: 557 tv: 0 nM: 2
401.000000000000000 109.300000000000000
368.000000000000000 106.300000000000000
f: 557 tv: 1 nM: 2
499.102939999999990 129.897060000000010
475.897060000000010 124.102940000000000
f: 558 tv: 0 nM: 2
402.048769999999990 110.280490000000000
369.384610000000010 106.961540000000000
f: 558 tv: 1 nM: 2
499.218750000000000 130.937500000000000
476.413790000000010 124.879310000000000
f: 559 tv: 0 nM: 2
403.500000000000000 111.312500000000000
370.878049999999970 107.719510000000000
f: 559 tv: 1 nM: 2
499.500000000000000 131.500000000000000
476.557680000000000 125.403850000000010
f: 560 tv: 0 nM: 2
404.687500000000000 112.500000000000000
372.000000000000000 108.700000000000000
f: 560 tv: 1 nM: 2
499.500000000000000 132.259260000000010
477.350010000000000 125.916659999999990
f: 561 tv: 0 nM: 2
405.977260000000000 113.818180000000000
373.121950000000030 109.719510000000000
f: 561 tv: 1 nM: 2
499.519990000000010 133.580000000000010
477.413790000000010 126.879310000000000
f: 562 tv: 0 nM: 2
407.000000000000000 115.000000000000000
374.597840000000020 110.750000000000000
f: 562 tv: 1 nM: 2
499.579990000000010 134.520000000000010
477.413790000000010 127.879310000000000
f: 563 tv: 0 nM: 2
407.925540000000010 116.595750000000000
375.597840000000020 111.750000000000000
f: 563 tv: 1 nM: 2
499.571440000000000 135.750000000000000
477.716680000000000 128.949999999999990
f: 564 tv: 0 nM: 2
409.000000000000000 118.000000000000000
376.395359999999980 113.081400000000000
f: 564 tv: 1 nM: 2
499.500000000000000 136.740739999999990
478.000000000000000 129.571429999999990
f: 565 tv: 0 nM: 2
409.750000000000000 119.402180000000000
377.595730000000000 114.074470000000010
f: 565 tv: 1 nM: 2
499.413790000000010 137.879300000000000
477.883330000000000 130.949999999999990
f: 566 tv: 0 nM: 2
410.395359999999980 121.081400000000000
378.155550000000010 115.500000000000000
f: 566 tv: 1 nM: 2
499.386349999999990 139.613630000000000
477.897060000000010 131.955890000000010
f: 567 tv: 0 nM: 2
410.965120000000010 122.813950000000010
379.000000000000000 117.000000000000000
f: 567 tv: 1 nM: 2
498.859980000000010 140.600010000000000
477.897060000000010 133.102939999999990
f: 568 tv: 0 nM: 2
411.589999999999970 124.550000000000000
380.000000000000000 118.000000000000000
f: 568 tv: 1 nM: 2
498.600010000000000 141.860000000000010
477.897060000000010 134.102939999999990
f: 569 tv: 0 nM: 2
412.121950000000030 126.280490000000000
380.597840000000020 119.750000000000000
f: 569 tv: 1 nM: 2
498.314820000000000 143.000000000000000
477.883330000000000 135.350010000000000
f: 570 tv: 0 nM: 2
412.604649999999990 128.081390000000000
381.000000000000000 121.000000000000000
f: 570 tv: 1 nM: 2
497.950010000000020 144.883330000000000
477.500000000000000 136.500000000000000
f: 571 tv: 0 nM: 2
413.000000000000000 130.000000000000000
381.645840000000020 122.645840000000010
f: 571 tv: 1 nM: 2
497.314820000000000 146.000000000000000
477.480009999999990 137.580000000000010
f: 572 tv: 0 nM: 2
413.000000000000000 132.000000000000000
382.089749999999980 124.153850000000010
f: 572 tv: 1 nM: 2
496.613650000000010 147.613630000000000
477.000000000000000 139.000000000000000
f: 573 tv: 0 nM: 2
413.500000000000000 134.000000000000000
382.384610000000010 125.961540000000000
f: 573 tv: 1 nM: 2
496.314820000000000 149.000000000000000
476.500000000000000 140.259260000000010
f: 574 tv: 0 nM: 2
413.500000000000000 136.000000000000000
382.604649999999990 127.081400000000000
f: 574 tv: 1 nM: 2
495.500000000000000 150.500000000000000
476.304350000000000 141.413040000000000
f: 575 tv: 0 nM: 2
413.500000000000000 138.000000000000000
383.000000000000000 129.000000000000000
f: 575 tv: 1 nM: 2
494.821440000000000 151.821429999999990
475.708340000000020 142.708329999999990
f: 576 tv: 0 nM: 2
413.500000000000000 140.000000000000000
383.092100000000020 130.907900000000010
f: 576 tv: 1 nM: 2
494.500000000000000 153.500000000000000
475.314820000000000 144.000000000000000
f: 577 tv: 0 nM: 2
413.194459999999990 142.000000000000000
383.000000000000000 132.500000000000000
f: 577 tv: 1 nM: 2
493.369570000000010 154.695650000000000
474.500000000000000 145.500000000000000
f: 578 tv: 0 nM: 2
413.092100000000020 143.907900000000010
383.000000000000000 134.000000000000000
f: 578 tv: 1 nM: 2
492.500000000000000 156.500000000000000
473.883330000000000 146.949999999999990
f: 579 tv: 0 nM: 2
412.907899999999980 145.907900000000010
383.000000000000000 136.000000000000000
f: 579 tv: 1 nM: 2
491.600010000000000 157.860000000000010
473.250000000000000 148.035720000000000
f: 580 tv: 0 nM: 2
412.194459999999990 148.000000000000000
382.878049999999970 137.719510000000010
f: 580 tv: 1 nM: 2
490.500000000000000 159.500000000000000
472.500000000000000 149.500000000000000
f: 581 tv: 0 nM: 2
411.805540000000010 150.000000000000000
382.600010000000000 139.100010000000000
f: 581 tv: 1 nM: 2
489.500000000000000 161.500000000000000
471.600010000000000 150.860000000000010
f: 582 tv: 0 nM: 2
411.092100000000020 152.092099999999990
382.000000000000000 141.194439999999990
f: 582 tv: 1 nM: 2
488.500000000000000 162.500000000000000
470.695650000000000 152.586960000000000
f: 583 tv: 0 nM: 2
410.615389999999990 154.038469999999990
381.805540000000010 143.000000000000000
f: 583 tv: 1 nM: 2
487.500000000000000 164.500000000000000
469.942320000000000 153.865389999999990
f: 584 tv: 0 nM: 2
409.918920000000010 156.500000000000000
381.194459999999990 145.000000000000000
f: 584 tv: 1 nM: 2
486.500000000000000 166.000000000000000
469.178560000000000 155.178570000000010
f: 585 tv: 0 nM: 2
409.000000000000000 158.805560000000010
380.828579999999990 146.899990000000000
f: 585 tv: 1 nM: 2
485.386349999999990 167.613630000000000
468.140019999999990 156.520000000000010
f: 586 tv: 0 nM: 2
408.000000000000000 160.805560000000010
380.000000000000000 148.805560000000010
f: 586 tv: 1 nM: 2
483.750000000000000 169.500000000000000
467.178560000000000 158.178570000000010
f: 587 tv: 0 nM: 2
407.092100000000020 163.092099999999990
379.000000000000000 150.500000000000000
f: 587 tv: 1 nM: 2
482.600010000000000 170.860000000000010
466.259250000000010 159.611120000000000
f: 588 tv: 0 nM: 2
406.000000000000000 165.194439999999990
378.805540000000010 152.000000000000000
f: 588 tv: 1 nM: 2
481.500000000000000 172.500000000000000
465.178560000000000 161.178570000000010
f: 589 tv: 0 nM: 2
405.000000000000000 167.194439999999990
377.805540000000010 154.000000000000000
f: 589 tv: 1 nM: 2
480.000000000000000 174.500000000000000
463.695650000000000 162.586960000000000
f: 590 tv: 0 nM: 2
403.843750000000000 169.781250000000000
376.805540000000010 156.000000000000000
f: 590 tv: 1 nM: 2
478.613650000000010 176.386370000000000
462.673070000000000 163.865389999999990
f: 591 tv: 0 nM: 2
402.483340000000000 171.883330000000000
375.907899999999980 157.907900000000010
f: 591 tv: 1 nM: 2
477.386349999999990 177.613630000000000
461.500000000000000 165.500000000000000
f: 592 tv: 0 nM: 2
401.194459999999990 174.000000000000000
375.000000000000000 159.743239999999990
f: 592 tv: 1 nM: 2
475.916659999999980 179.527770000000000
460.586950000000000 166.695650000000000
f: 593 tv: 0 nM: 2
400.000000000000000 176.194439999999990
374.000000000000000 161.194439999999990
f: 593 tv: 1 nM: 2
474.386349999999990 181.386370000000000
459.500000000000000 168.500000000000000
f: 594 tv: 0 nM: 2
398.743260000000020 178.000000000000000
372.805540000000010 163.000000000000000
f: 594 tv: 1 nM: 2
473.250000000000000 182.500000000000000
458.166659999999980 169.523799999999990
f: 595 tv: 0 nM: 2
397.194459999999990 180.000000000000000
371.691160000000020 164.955890000000010
f: 595 tv: 1 nM: 2
471.500000000000000 184.500000000000000
456.600010000000000 170.860000000000010
f: 596 tv: 0 nM: 2
395.805540000000010 182.000000000000000
370.420009999999990 166.520000000000010
f: 596 tv: 1 nM: 2
470.386349999999990 185.613630000000000
455.500000000000000 172.500000000000000
f: 597 tv: 0 nM: 2
394.102939999999990 183.897060000000010
369.194459999999990 168.000000000000000
f: 597 tv: 1 nM: 2
468.500000000000000 187.500000000000000
454.500000000000000 173.500000000000000
f: 598 tv: 0 nM: 2
392.500000000000000 185.740739999999990
368.000000000000000 169.805560000000010
f: 598 tv: 1 nM: 2
467.476200000000010 188.833329999999990
452.821440000000000 174.821429999999990
f: 599 tv: 0 nM: 2
391.000000000000000 187.500000000000000
366.691160000000020 171.044109999999990
f: 599 tv: 1 nM: 2
465.613650000000010 190.386370000000000
451.500000000000000 176.500000000000000
f: 600 tv: 0 nM: 2
389.308839999999980 189.044109999999990
365.156250000000000 172.781250000000000
f: 600 tv: 1 nM: 2
464.386349999999990 191.613630000000000
450.500000000000000 177.500000000000000
f: 601 tv: 0 nM: 2
387.897060000000010 190.897060000000010
363.805540000000010 174.000000000000000
f: 601 tv: 1 nM: 2
462.613650000000010 193.386370000000000
449.000000000000000 178.500000000000000
f: 602 tv: 0 nM: 2
386.000000000000000 192.194439999999990
362.308839999999980 175.044109999999990
f: 602 tv: 1 nM: 2
461.386349999999990 194.386370000000000
447.613650000000010 179.613630000000000
f: 603 tv: 0 nM: 2
384.413790000000010 193.879300000000000
361.000000000000000 176.743239999999990
f: 603 tv: 1 nM: 2
459.613650000000010 195.613630000000000
446.500000000000000 180.500000000000000
f: 604 tv: 0 nM: 2
382.805540000000010 195.000000000000000
359.500000000000000 177.740739999999990
f: 604 tv: 1 nM: 2
458.386349999999990 196.386370000000000
445.000000000000000 181.500000000000000
f: 605 tv: 0 nM: 2
381.000000000000000 196.194439999999990
358.000000000000000 178.805560000000010
f: 605 tv: 1 nM: 2
456.613650000000010 197.613630000000000
443.500000000000000 182.500000000000000
f: 606 tv: 0 nM: 2
379.283320000000000 197.283340000000010
356.350010000000000 179.883330000000000
f: 606 tv: 1 nM: 2
455.500000000000000 198.500000000000000
442.304350000000000 183.369570000000010
f: 607 tv: 0 nM: 2
377.586209999999990 198.120700000000000
354.864870000000000 180.554049999999990
f: 607 tv: 1 nM: 2
453.613650000000010 199.613630000000000
440.883330000000000 183.949999999999990
f: 608 tv: 0 nM: 2
375.897060000000010 199.102939999999990
353.102939999999990 181.102939999999990
f: 608 tv: 1 nM: 2
452.630429999999990 200.304350000000000
439.500000000000000 184.500000000000000
f: 609 tv: 0 nM: 2
374.000000000000000 200.194439999999990
351.437500000000000 182.000000000000000
f: 609 tv: 1 nM: 2
451.326930000000000 201.134610000000010
438.386349999999990 185.386370000000000
f: 610 tv: 0 nM: 2
372.194459999999990 201.000000000000000
349.781250000000000 182.843750000000000
f: 610 tv: 1 nM: 2
449.613650000000010 201.613630000000000
436.821440000000000 185.821429999999990
f: 611 tv: 0 nM: 2
370.500000000000000 201.259260000000010
348.000000000000000 183.256760000000010
f: 611 tv: 1 nM: 2
448.519990000000010 202.419999999999990
435.413050000000000 186.304350000000000
f: 612 tv: 0 nM: 2
368.500000000000000 202.000000000000000
346.437500000000000 184.000000000000000
f: 612 tv: 1 nM: 2
447.000000000000000 202.685180000000000
433.950010000000020 186.883330000000000
f: 613 tv: 0 nM: 2
366.757139999999990 202.628570000000000
344.500000000000000 184.000000000000000
f: 613 tv: 1 nM: 2
445.596160000000000 203.403840000000000
432.821440000000000 186.821429999999990
f: 614 tv: 0 nM: 2
364.805540000000010 203.000000000000000
342.842870000000000 184.371430000000000
f: 614 tv: 1 nM: 2
444.500000000000000 203.500000000000000
431.500000000000000 187.500000000000000
f: 615 tv: 0 nM: 2
362.843750000000000 203.218750000000000
340.897060000000010 184.897060000000010
f: 615 tv: 1 nM: 2
443.283320000000000 203.716659999999990
430.000000000000000 187.750000000000000
f: 616 tv: 0 nM: 2
361.042849999999990 203.371430000000000
339.000000000000000 185.000000000000000
f: 616 tv: 1 nM: 2
441.523799999999990 204.166670000000010
428.600010000000000 187.860000000000010
f: 617 tv: 0 nM: 2
359.102939999999990 203.897060000000010
336.897060000000010 185.102939999999990
f: 617 tv: 1 nM: 2
440.500000000000000 204.500000000000000
427.326930000000000 188.134610000000010
f: 618 tv: 0 nM: 2
357.000000000000000 204.194439999999990
335.000000000000000 185.256760000000010
f: 618 tv: 1 nM: 2
439.000000000000000 204.685180000000000
426.049989999999980 188.116670000000000
f: 619 tv: 0 nM: 2
355.000000000000000 204.194439999999990
333.042849999999990 185.371430000000000
f: 619 tv: 1 nM: 2
438.000000000000000 204.750000000000000
424.500000000000000 188.259260000000010
f: 620 tv: 0 nM: 2
353.000000000000000 204.194439999999990
330.961549999999990 185.615389999999990
f: 620 tv: 1 nM: 2
436.600010000000000 204.860000000000010
423.035709999999990 188.250000000000000
f: 621 tv: 0 nM: 2
350.957150000000010 204.371430000000000
329.000000000000000 185.500000000000000
f: 621 tv: 1 nM: 2
435.399990000000000 205.139999999999990
422.049989999999980 188.116670000000000
f: 622 tv: 0 nM: 2
349.000000000000000 204.194439999999990
327.000000000000000 185.256760000000010
f: 622 tv: 1 nM: 2
434.250000000000000 205.000000000000000
420.781250000000000 188.156250000000000
f: 623 tv: 0 nM: 2
347.000000000000000 204.194439999999990
325.000000000000000 185.194439999999990
f: 623 tv: 1 nM: 2
433.178560000000000 205.178570000000010
419.283320000000000 188.050000000000010
f: 624 tv: 0 nM: 2
345.000000000000000 204.194439999999990
323.000000000000000 185.194439999999990
f: 624 tv: 1 nM: 2
432.000000000000000 205.000000000000000
418.156250000000000 187.781250000000000
f: 625 tv: 0 nM: 2
343.102939999999990 204.102939999999990
321.000000000000000 185.000000000000000
f: 625 tv: 1 nM: 2
431.000000000000000 204.750000000000000
416.716680000000000 187.716659999999990
f: 626 tv: 0 nM: 2
341.194459999999990 204.000000000000000
319.102939999999990 184.897060000000010
f: 626 tv: 1 nM: 2
430.000000000000000 204.750000000000000
415.750000000000000 187.000000000000000
f: 627 tv: 0 nM: 2
339.100010000000000 203.828570000000010
317.212130000000000 184.227280000000010
f: 627 tv: 1 nM: 2
428.740749999999990 204.500000000000000
414.428560000000000 187.000000000000000
f: 628 tv: 0 nM: 2
337.308839999999980 203.044109999999990
315.218750000000000 183.937500000000000
f: 628 tv: 1 nM: 2
427.740749999999990 204.500000000000000
413.283320000000000 186.716659999999990
f: 629 tv: 0 nM: 2
335.102939999999990 202.897060000000010
313.385710000000020 183.371430000000000
f: 629 tv: 1 nM: 2
426.883330000000000 203.949999999999990
412.049989999999980 186.116670000000000
f: 630 tv: 0 nM: 2
333.283320000000000 202.716659999999990
311.437500000000000 183.000000000000000
f: 630 tv: 1 nM: 2
425.859980000000010 203.600010000000000
410.897060000000010 186.102939999999990
f: 631 tv: 0 nM: 2
331.500000000000000 202.000000000000000
309.899990000000000 182.171429999999990
f: 631 tv: 1 nM: 2
424.816680000000020 203.283340000000010
409.740749999999990 185.500000000000000
f: 632 tv: 0 nM: 2
329.918920000000010 201.500000000000000
307.897060000000010 182.102939999999990
f: 632 tv: 1 nM: 2
423.897060000000010 203.102939999999990
408.781250000000000 185.156250000000000
f: 633 tv: 0 nM: 2
328.000000000000000 201.256760000000010
306.081079999999990 181.500000000000000
f: 633 tv: 1 nM: 2
423.000000000000000 202.750000000000000
407.500000000000000 184.500000000000000
f: 634 tv: 0 nM: 2
326.194459999999990 201.000000000000000
304.437500000000000 181.000000000000000
f: 634 tv: 1 nM: 2
422.194459999999990 202.000000000000000
406.586209999999990 184.120700000000000
f: 635 tv: 0 nM: 2
324.897060000000010 200.102939999999990
302.972960000000000 180.256760000000010
f: 635 tv: 1 nM: 2
421.442320000000000 201.442309999999990
405.500000000000000 183.259260000000010
f: 636 tv: 0 nM: 2
323.000000000000000 199.194439999999990
301.102939999999990 179.897060000000010
f: 636 tv: 1 nM: 2
420.781250000000000 201.156250000000000
404.805540000000010 183.000000000000000
f: 637 tv: 0 nM: 2
321.897060000000010 198.897060000000010
299.907899999999980 178.907900000000010
f: 637 tv: 1 nM: 2
419.879300000000000 200.586209999999990
403.897060000000010 182.102939999999990
f: 638 tv: 0 nM: 2
320.092100000000020 198.092099999999990
298.000000000000000 178.194439999999990
f: 638 tv: 1 nM: 2
418.950010000000020 199.883330000000000
403.044130000000000 181.308820000000000
f: 639 tv: 0 nM: 2
319.000000000000000 197.194439999999990
297.000000000000000 177.256760000000010
f: 639 tv: 1 nM: 2
418.516660000000000 199.116670000000000
402.283320000000000 180.716659999999990
f: 640 tv: 0 nM: 2
318.000000000000000 196.000000000000000
295.814270000000020 176.428570000000010
f: 640 tv: 1 nM: 2
418.250000000000000 198.102939999999990
401.712130000000000 179.848480000000000
f: 641 tv: 0 nM: 2
316.805540000000010 195.000000000000000
294.674989999999980 175.324999999999990
f: 641 tv: 1 nM: 2
417.519990000000010 197.419999999999990
401.102939999999990 178.897060000000010
f: 642 tv: 0 nM: 2
315.604649999999990 193.918610000000000
293.081079999999990 174.500000000000000
f: 642 tv: 1 nM: 2
417.480009999999990 196.419999999999990
400.102939999999990 177.897060000000010
f: 643 tv: 0 nM: 2
314.846160000000000 192.910259999999990
292.081079999999990 173.500000000000000
f: 643 tv: 1 nM: 2
417.049989999999980 195.283340000000010
399.897060000000010 177.102939999999990
f: 644 tv: 0 nM: 2
313.934199999999980 191.750000000000000
291.042849999999990 172.371430000000000
f: 644 tv: 1 nM: 2
416.781250000000000 194.156250000000000
399.194459999999990 176.138880000000000
f: 645 tv: 0 nM: 2
312.961549999999990 190.615389999999990
290.000000000000000 171.500000000000000
f: 645 tv: 1 nM: 2
416.649990000000000 193.116670000000000
399.000000000000000 174.805560000000010
f: 646 tv: 0 nM: 2
312.000000000000000 189.194439999999990
289.000000000000000 170.194439999999990
f: 646 tv: 1 nM: 2
416.371429999999980 192.042859999999990
398.897060000000010 173.750000000000000
f: 647 tv: 0 nM: 2
311.194459999999990 188.000000000000000
288.256739999999980 169.000000000000000
f: 647 tv: 1 nM: 2
416.897060000000010 190.897060000000010
398.303040000000010 172.500000000000000
f: 648 tv: 0 nM: 2
310.897060000000010 186.102939999999990
287.615389999999990 168.038469999999990
f: 648 tv: 1 nM: 2
416.843750000000000 189.781250000000000
398.151520000000000 171.439390000000000
f: 649 tv: 0 nM: 2
310.102939999999990 185.102939999999990
287.000000000000000 166.805560000000010
f: 649 tv: 1 nM: 2
416.883330000000000 188.516660000000000
398.194459999999990 170.000000000000000
f: 650 tv: 0 nM: 2
309.939030000000000 184.000000000000000
286.381590000000020 165.565800000000000
f: 650 tv: 1 nM: 2
417.194459999999990 187.000000000000000
398.194459999999990 169.000000000000000
f: 651 tv: 0 nM: 2
309.500000000000000 182.295459999999990
286.000000000000000 164.256760000000010
f: 651 tv: 1 nM: 2
417.102939999999990 185.897060000000010
398.000000000000000 168.194439999999990
f: 652 tv: 0 nM: 2
309.092100000000020 181.092099999999990
285.691160000000020 162.955890000000010
f: 652 tv: 1 nM: 2
418.000000000000000 184.805560000000010
398.000000000000000 167.000000000000000
f: 653 tv: 0 nM: 2
309.000000000000000 179.194439999999990
285.628570000000020 161.614290000000010
f: 653 tv: 1 nM: 2
418.283320000000000 183.283340000000010
398.772740000000000 165.787870000000000
f: 654 tv: 0 nM: 2
309.205139999999970 177.782039999999990
285.500000000000000 160.000000000000000
f: 654 tv: 1 nM: 2
419.102939999999990 181.897060000000010
398.843750000000000 164.375000000000000
f: 655 tv: 0 nM: 2
309.000000000000000 176.000000000000000
285.067569999999990 158.783780000000010
f: 655 tv: 1 nM: 2
419.897060000000010 180.102939999999990
399.218750000000000 163.156250000000000
f: 656 tv: 0 nM: 2
309.604649999999990 174.081390000000000
285.153840000000000 157.089740000000010
f: 656 tv: 1 nM: 2
420.897060000000010 178.897060000000010
399.691160000000020 161.955890000000010
f: 657 tv: 0 nM: 2
309.719510000000010 172.121950000000000
285.000000000000000 155.805560000000010
f: 657 tv: 1 nM: 2
421.781250000000000 177.156250000000000
400.218750000000000 160.156250000000000
f: 658 tv: 0 nM: 2
310.000000000000000 170.194439999999990
285.092100000000020 153.907900000000010
f: 658 tv: 1 nM: 2
422.716680000000000 175.283340000000010
401.000000000000000 158.805560000000010
f: 659 tv: 0 nM: 2
310.384610000000010 168.038469999999990
285.171420000000010 152.100010000000000
f: 659 tv: 1 nM: 2
423.843750000000000 173.781250000000000
401.897060000000010 157.102939999999990
f: 660 tv: 0 nM: 2
310.907899999999980 166.092099999999990
285.818179999999980 150.560610000000000
f: 660 tv: 1 nM: 2
424.740749999999990 171.500000000000000
402.645170000000010 155.725799999999990
f: 661 tv: 0 nM: 2
311.395359999999980 163.918610000000000
285.907899999999980 148.907900000000010
f: 661 tv: 1 nM: 2
426.102939999999990 169.897060000000010
403.805540000000010 154.000000000000000
f: 662 tv: 0 nM: 2
312.000000000000000 161.194439999999990
286.194459999999990 147.000000000000000
f: 662 tv: 1 nM: 2
427.500000000000000 167.500000000000000
404.843750000000000 152.218750000000000
f: 663 tv: 0 nM: 2
312.743260000000020 158.972980000000010
286.691160000000020 144.955890000000010
f: 663 tv: 1 nM: 2
428.879300000000000 165.413790000000010
405.750000000000000 150.571429999999990
f: 664 tv: 0 nM: 2
313.500000000000000 156.000000000000000
287.000000000000000 142.805560000000010
f: 664 tv: 1 nM: 2
430.500000000000000 163.259260000000010
406.897060000000010 148.897060000000010
f: 665 tv: 0 nM: 2
314.000000000000000 153.194439999999990
287.691160000000020 140.955890000000010
f: 665 tv: 1 nM: 2
432.000000000000000 161.000000000000000
408.000000000000000 147.000000000000000
f: 666 tv: 0 nM: 2
315.000000000000000 150.805560000000010
288.000000000000000 138.805560000000010
f: 666 tv: 1 nM: 2
433.571440000000000 158.750000000000000
409.194459999999990 145.000000000000000
f: 667 tv: 0 nM: 2
315.743260000000020 148.000000000000000
288.843750000000000 136.218750000000000
f: 667 tv: 1 nM: 2
435.134610000000010 156.326920000000000
410.102939999999990 143.102939999999990
f: 668 tv: 0 nM: 2
316.102939999999990 145.102939999999990
289.092100000000020 134.092099999999990
f: 668 tv: 1 nM: 2
437.000000000000000 154.000000000000000
411.500000000000000 141.259260000000010
f: 669 tv: 0 nM: 2
317.000000000000000 142.194439999999990
289.691160000000020 131.955890000000010
f: 669 tv: 1 nM: 2
438.283320000000000 151.716659999999990
412.955870000000000 139.308820000000000
f: 670 tv: 0 nM: 2
318.000000000000000 139.500000000000000
290.308839999999980 130.044109999999990
f: 670 tv: 1 nM: 2
439.897060000000010 149.102939999999990
414.116670000000000 137.649990000000000
f: 671 tv: 0 nM: 2
318.907899999999980 136.907900000000010
291.000000000000000 127.805560000000000
f: 671 tv: 1 nM: 2
441.586209999999990 146.879300000000000
415.716680000000000 135.716659999999990
f: 672 tv: 0 nM: 2
319.743260000000020 134.000000000000000
291.500000000000000 126.000000000000000
f: 672 tv: 1 nM: 2
443.116670000000000 144.649990000000000
417.000000000000000 133.805560000000010
f: 673 tv: 0 nM: 2
320.500000000000000 131.000000000000000
292.303040000000010 123.500000000000000
f: 673 tv: 1 nM: 2
444.897060000000010 142.102939999999990
418.194459999999990 132.000000000000000
f: 674 tv: 0 nM: 2
321.704560000000010 128.295459999999990
293.217960000000010 121.205130000000000
f: 674 tv: 1 nM: 2
446.500000000000000 140.000000000000000
420.000000000000000 130.194439999999990
f: 675 tv: 0 nM: 2
322.773799999999990 125.607140000000000
294.092100000000020 119.092100000000000
f: 675 tv: 1 nM: 2
448.156250000000000 137.781250000000000
421.303040000000010 128.500000000000000
f: 676 tv: 0 nM: 2
323.846160000000000 122.910259999999990
294.899990000000000 117.171430000000000
f: 676 tv: 1 nM: 2
450.000000000000000 135.500000000000000
422.897060000000010 126.897060000000000
f: 677 tv: 0 nM: 2
325.000000000000000 120.000000000000000
296.000000000000000 115.194440000000000
f: 677 tv: 1 nM: 2
451.879300000000000 133.586209999999990
424.500000000000000 125.000000000000000
f: 678 tv: 0 nM: 2
326.000000000000000 117.805560000000000
296.864870000000000 113.310810000000000
f: 678 tv: 1 nM: 2
453.500000000000000 131.500000000000000
426.000000000000000 123.500000000000000
f: 679 tv: 0 nM: 2
327.000000000000000 115.500000000000000
297.515629999999990 111.921880000000000
f: 679 tv: 1 nM: 2
455.000000000000000 129.500000000000000
427.500000000000000 122.000000000000000
f: 680 tv: 0 nM: 2
328.299989999999980 113.000000000000000
298.308839999999980 109.955879999999990
f: 680 tv: 1 nM: 2
456.500000000000000 127.740740000000000
428.961549999999990 120.615390000000000
f: 681 tv: 0 nM: 2
329.186039999999990 111.034880000000000
299.217960000000010 108.205130000000000
f: 681 tv: 1 nM: 2
458.000000000000000 126.000000000000000
430.308839999999980 119.044120000000010
f: 682 tv: 0 nM: 2
330.250000000000000 109.402180000000000
300.092100000000020 106.907900000000000
f: 682 tv: 1 nM: 2
459.649990000000000 124.883330000000000
431.805540000000010 118.000000000000000
f: 683 tv: 0 nM: 2
331.269990000000010 107.730000000000000
301.155550000000010 105.500000000000000
f: 683 tv: 1 nM: 2
461.000000000000000 123.194440000000000
432.907899999999980 117.092100000000000
f: 684 tv: 0 nM: 2
332.549989999999980 106.410000000000000
302.000000000000000 104.300000000000000
f: 684 tv: 1 nM: 2
462.092100000000020 122.092100000000000
434.194459999999990 116.000000000000000
f: 685 tv: 0 nM: 2
333.415100000000000 104.933960000000000
303.000000000000000 103.300000000000000
f: 685 tv: 1 nM: 2
463.500000000000000 121.000000000000000
435.500000000000000 115.500000000000000
f: 686 tv: 0 nM: 2
334.416659999999980 103.583340000000010
304.000000000000000 102.500000000000000
f: 686 tv: 1 nM: 2
464.864870000000000 120.689190000000000
437.000000000000000 114.805560000000000
f: 687 tv: 0 nM: 2
335.716979999999980 102.896230000000000
305.000000000000000 102.000000000000000
f: 687 tv: 1 nM: 2
465.907899999999980 120.092100000000000
438.000000000000000 114.256760000000000
f: 688 tv: 0 nM: 2
336.660709999999990 102.500000000000000
306.081390000000000 101.395349999999990
f: 688 tv: 1 nM: 2
467.048769999999990 119.280490000000000
439.194459999999990 114.000000000000000
f: 689 tv: 0 nM: 2
337.673070000000000 102.365390000000000
307.000000000000000 101.300000000000000
f: 689 tv: 1 nM: 2
468.170750000000000 119.451220000000010
440.573519999999970 113.397060000000000
f: 690 tv: 0 nM: 2
339.074459999999990 102.404250000000000
308.000000000000000 100.939030000000000
f: 690 tv: 1 nM: 2
469.135130000000000 119.689190000000000
441.907899999999980 113.907900000000000
f: 691 tv: 0 nM: 2
340.461549999999990 102.326920000000000
309.011349999999990 101.125000000000000
f: 691 tv: 1 nM: 2
470.442870000000030 119.771430000000000
442.907899999999980 113.907900000000000
f: 692 tv: 0 nM: 2
341.500000000000000 102.500000000000000
310.000000000000000 101.300000000000000
f: 692 tv: 1 nM: 2
471.500000000000000 119.800000000000000
444.000000000000000 114.000000000000000
f: 693 tv: 0 nM: 2
342.547180000000030 103.273580000000000
311.081390000000000 101.395349999999990
f: 693 tv: 1 nM: 2
472.671420000000010 120.114290000000000
445.135130000000000 114.689190000000000
f: 694 tv: 0 nM: 2
343.750000000000000 103.546300000000000
312.034879999999990 102.186049999999990
f: 694 tv: 1 nM: 2
473.562500000000000 121.000000000000000
446.092100000000020 115.092100000000000
f: 695 tv: 0 nM: 2
344.730009999999990 104.730000000000000
312.918610000000000 102.604650000000010
f: 695 tv: 1 nM: 2
474.500000000000000 122.000000000000000
447.092100000000020 116.092100000000000
f: 696 tv: 0 nM: 2
346.066039999999990 105.584909999999990
313.844449999999990 103.500000000000000
f: 696 tv: 1 nM: 2
475.805540000000010 123.000000000000000
448.270260000000010 116.689190000000000
f: 697 tv: 0 nM: 2
346.813969999999980 106.965120000000000
314.750000000000000 104.402180000000000
f: 697 tv: 1 nM: 2
476.500000000000000 124.000000000000000
449.328950000000020 117.671049999999990
f: 698 tv: 0 nM: 2
347.846160000000000 108.500000000000000
315.500000000000000 105.500000000000000
f: 698 tv: 1 nM: 2
477.102939999999990 125.250000000000000
450.135130000000000 118.689190000000000
f: 699 tv: 0 nM: 2
348.813969999999980 110.034880000000000
316.121950000000030 106.719510000000000
f: 699 tv: 1 nM: 2
477.897060000000010 126.750000000000000
451.000000000000000 119.805560000000000
f: 700 tv: 0 nM: 2
349.589999999999970 112.230000000000000
317.000000000000000 108.300000000000000
f: 700 tv: 1 nM: 2
478.218750000000000 128.156250000000000
451.805540000000010 121.000000000000000
f: 701 tv: 0 nM: 2
350.404270000000000 113.925529999999990
317.554350000000000 109.597820000000000
f: 701 tv: 1 nM: 2
478.897060000000010 130.102939999999990
452.606049999999980 122.500000000000000
f: 702 tv: 0 nM: 2
350.730009999999990 116.270000000000000
318.155550000000010 111.500000000000000
f: 702 tv: 1 nM: 2
479.000000000000000 131.805560000000010
452.897060000000010 124.102940000000000
f: 703 tv: 0 nM: 2
351.230009999999990 118.590000000000000
318.402159999999980 113.250000000000000
f: 703 tv: 1 nM: 2
479.308839999999980 134.044109999999990
453.102939999999990 125.897060000000000
f: 704 tv: 0 nM: 2
351.500000000000000 121.000000000000000
318.730009999999990 115.270000000000000
f: 704 tv: 1 nM: 2
479.562500000000000 136.000000000000000
453.691160000000020 127.044120000000010
f: 705 tv: 0 nM: 2
351.500000000000000 123.500000000000000
319.000000000000000 117.000000000000000
f: 705 tv: 1 nM: 2
479.500000000000000 138.000000000000000
453.897060000000010 129.102939999999990
f: 706 tv: 0 nM: 2
351.833340000000020 126.312500000000000
319.000000000000000 119.300000000000000
f: 706 tv: 1 nM: 2
479.586209999999990 140.120700000000000
453.907899999999980 130.907900000000010
f: 707 tv: 0 nM: 2
351.700010000000020 129.000000000000000
319.155550000000010 121.500000000000000
f: 707 tv: 1 nM: 2
479.120700000000000 142.586209999999990
454.000000000000000 133.000000000000000
f: 708 tv: 0 nM: 2
351.700010000000020 132.000000000000000
319.115389999999990 123.846149999999990
f: 708 tv: 1 nM: 2
479.102939999999990 144.897060000000010
453.907899999999980 134.907900000000010
f: 709 tv: 0 nM: 2
351.395359999999980 134.918610000000000
319.000000000000000 126.000000000000000
f: 709 tv: 1 nM: 2
478.805540000000010 147.000000000000000
453.843750000000000 136.781250000000000
f: 710 tv: 0 nM: 2
351.000000000000000 138.000000000000000
319.000000000000000 128.300000000000010
f: 710 tv: 1 nM: 2
478.120700000000000 149.586209999999990
453.500000000000000 138.740739999999990
f: 711 tv: 0 nM: 2
350.907899999999980 140.907900000000010
318.589999999999970 130.550000000000010
f: 711 tv: 1 nM: 2
477.500000000000000 152.000000000000000
453.000000000000000 140.805560000000010
f: 712 tv: 0 nM: 2
350.295439999999990 143.704540000000010
318.280489999999990 132.878050000000000
f: 712 tv: 1 nM: 2
476.897060000000010 154.102939999999990
452.716680000000000 142.716659999999990
f: 713 tv: 0 nM: 2
349.844449999999990 146.500000000000000
318.000000000000000 135.000000000000000
f: 713 tv: 1 nM: 2
476.000000000000000 156.500000000000000
452.000000000000000 144.562500000000000
f: 714 tv: 0 nM: 2
349.206509999999980 149.206529999999990
317.410000000000030 137.449999999999990
f: 714 tv: 1 nM: 2
475.218750000000000 158.937500000000000
451.500000000000000 146.740739999999990
f: 715 tv: 0 nM: 2
348.604649999999990 152.081390000000000
317.000000000000000 140.000000000000000
f: 715 tv: 1 nM: 2
474.500000000000000 161.000000000000000
450.957150000000010 148.628570000000000
f: 716 tv: 0 nM: 2
347.700010000000020 155.000000000000000
316.500000000000000 142.000000000000000
f: 716 tv: 1 nM: 2
473.428560000000000 163.285720000000000
450.185729999999980 150.571429999999990
f: 717 tv: 0 nM: 2
346.961549999999990 157.615389999999990
315.863650000000010 144.386370000000000
f: 717 tv: 1 nM: 2
472.500000000000000 165.500000000000000
449.428560000000000 152.285720000000000
f: 718 tv: 0 nM: 2
346.000000000000000 160.300000000000010
315.000000000000000 146.699999999999990
f: 718 tv: 1 nM: 2
471.350010000000000 167.883330000000000
448.413790000000010 154.120700000000000
f: 719 tv: 0 nM: 2
345.000000000000000 163.000000000000000
314.060970000000000 149.000000000000000
f: 719 tv: 1 nM: 2
470.308839999999980 170.044109999999990
447.562500000000000 156.000000000000000
f: 720 tv: 0 nM: 2
343.673070000000000 165.538469999999990
313.500000000000000 151.000000000000000
f: 720 tv: 1 nM: 2
469.218750000000000 172.156250000000000
446.805540000000010 158.000000000000000
f: 721 tv: 0 nM: 2
342.813969999999980 168.034879999999990
312.395359999999980 153.081390000000000
f: 721 tv: 1 nM: 2
467.897060000000010 174.102939999999990
445.897060000000010 159.897060000000010
f: 722 tv: 0 nM: 2
341.549989999999980 170.590000000000000
311.500000000000000 155.312500000000000
f: 722 tv: 1 nM: 2
466.843750000000000 176.218750000000000
444.716680000000000 161.716659999999990
f: 723 tv: 0 nM: 2
340.299989999999980 173.000000000000000
310.354159999999980 157.354170000000010
f: 723 tv: 1 nM: 2
465.500000000000000 178.259260000000010
443.781250000000000 163.156250000000000
f: 724 tv: 0 nM: 2
338.750000000000000 175.597820000000010
309.136349999999990 159.386370000000000
f: 724 tv: 1 nM: 2
464.156250000000000 180.375000000000000
442.586209999999990 165.120700000000000
f: 725 tv: 0 nM: 2
337.500000000000000 178.000000000000000
308.081390000000000 161.395360000000010
f: 725 tv: 1 nM: 2
462.897060000000010 182.102939999999990
441.194459999999990 167.000000000000000
f: 726 tv: 0 nM: 2
335.951230000000010 180.280489999999990
306.965120000000010 163.186049999999990
f: 726 tv: 1 nM: 2
461.586209999999990 184.120700000000000
440.000000000000000 168.194439999999990
f: 727 tv: 0 nM: 2
334.312500000000000 182.500000000000000
305.500000000000000 165.000000000000000
f: 727 tv: 1 nM: 2
460.102939999999990 186.102939999999990
438.805540000000010 170.000000000000000
f: 728 tv: 0 nM: 2
332.510859999999980 184.793470000000010
304.060970000000000 167.000000000000000
f: 728 tv: 1 nM: 2
458.805540000000010 188.000000000000000
437.716680000000000 171.716659999999990
f: 729 tv: 0 nM: 2
330.918610000000000 186.604649999999990
302.918610000000000 168.604649999999990
f: 729 tv: 1 nM: 2
457.156250000000000 189.781250000000000
436.194459999999990 173.000000000000000
f: 730 tv: 0 nM: 2
329.155550000000010 188.500000000000000
301.089749999999980 170.153840000000000
f: 730 tv: 1 nM: 2
455.781250000000000 191.156250000000000
435.038450000000010 174.615389999999990
f: 731 tv: 0 nM: 2
327.410000000000030 190.550000000000010
299.965120000000010 171.813950000000010
f: 731 tv: 1 nM: 2
454.102939999999990 192.897060000000010
433.102939999999990 175.897060000000010
f: 732 tv: 0 nM: 2
325.402159999999980 192.250000000000000
298.206509999999980 173.489139999999990
f: 732 tv: 1 nM: 2
452.716680000000000 194.716659999999990
431.897060000000010 177.102939999999990
f: 733 tv: 0 nM: 2
323.907899999999980 193.907900000000010
296.918610000000000 174.604649999999990
f: 733 tv: 1 nM: 2
450.897060000000010 196.102939999999990
430.363650000000010 178.227280000000010
f: 734 tv: 0 nM: 2
321.918610000000000 195.604649999999990
295.000000000000000 176.300000000000010
f: 734 tv: 1 nM: 2
449.156250000000000 197.375000000000000
429.000000000000000 179.743239999999990
f: 735 tv: 0 nM: 2
319.918610000000000 197.395360000000010
293.402159999999980 177.250000000000000
f: 735 tv: 1 nM: 2
447.828579999999990 198.899990000000000
427.100010000000000 180.828570000000010
f: 736 tv: 0 nM: 2
317.907899999999980 198.907900000000010
291.704560000000010 178.704540000000010
f: 736 tv: 1 nM: 2
445.897060000000010 200.102939999999990
425.308839999999980 182.044109999999990
f: 737 tv: 0 nM: 2
315.750000000000000 200.402179999999990
290.000000000000000 180.000000000000000
f: 737 tv: 1 nM: 2
444.000000000000000 201.500000000000000
423.805540000000010 183.000000000000000
f: 738 tv: 0 nM: 2
313.589999999999970 201.770000000000010
288.000000000000000 181.300000000000010
f: 738 tv: 1 nM: 2
442.102939999999990 202.897060000000010
422.092100000000020 184.092099999999990
f: 739 tv: 0 nM: 2
311.299989999999980 203.000000000000000
286.034879999999990 182.186049999999990
f: 739 tv: 1 nM: 2
440.102939999999990 203.897060000000010
420.194459999999990 185.000000000000000
f: 740 tv: 0 nM: 2
309.081390000000000 204.604649999999990
284.121950000000030 183.280489999999990
f: 740 tv: 1 nM: 2
438.375000000000000 205.156250000000000
418.500000000000000 186.000000000000000
f: 741 tv: 0 nM: 2
307.000000000000000 206.000000000000000
282.038450000000010 184.384610000000010
f: 741 tv: 1 nM: 2
436.500000000000000 206.740739999999990
416.805540000000010 187.000000000000000
f: 742 tv: 0 nM: 2
304.511900000000030 207.059530000000000
280.121950000000030 185.280489999999990
f: 742 tv: 1 nM: 2
434.716680000000000 207.716659999999990
414.897060000000010 187.897060000000010
f: 743 tv: 0 nM: 2
302.121950000000030 208.280489999999990
278.000000000000000 186.500000000000000
f: 743 tv: 1 nM: 2
432.897060000000010 208.897060000000010
413.000000000000000 189.000000000000000
f: 744 tv: 0 nM: 2
299.250000000000000 209.402179999999990
275.878049999999970 187.280489999999990
f: 744 tv: 1 nM: 2
430.805540000000010 210.000000000000000
411.156250000000000 189.781250000000000
f: 745 tv: 0 nM: 2
297.048769999999990 210.719510000000010
273.878049999999970 188.280489999999990
f: 745 tv: 1 nM: 2
428.897060000000010 211.102939999999990
409.081079999999990 190.500000000000000
f: 746 tv: 0 nM: 2
294.256739999999980 212.000000000000000
271.907899999999980 188.907900000000010
f: 746 tv: 1 nM: 2
426.897060000000010 212.102939999999990
407.102939999999990 191.102939999999990
f: 747 tv: 0 nM: 2
291.907899999999980 212.907900000000010
269.384610000000010 189.961530000000010
f: 747 tv: 1 nM: 2
424.897060000000010 213.102939999999990
405.194459999999990 192.000000000000000
f: 748 tv: 0 nM: 2
289.092100000000020 213.907900000000010
267.000000000000000 190.805560000000010
f: 748 tv: 1 nM: 2
423.000000000000000 214.000000000000000
403.564090000000020 192.910259999999990
f: 749 tv: 0 nM: 2
286.961549999999990 214.615389999999990
265.092100000000020 191.092099999999990
f: 749 tv: 1 nM: 2
421.000000000000000 214.805560000000010
401.565800000000020 193.381580000000010
f: 750 tv: 0 nM: 2
284.081390000000000 215.395360000000010
262.907899999999980 191.907900000000010
f: 750 tv: 1 nM: 2
419.000000000000000 215.805560000000010
399.805540000000010 194.000000000000000
f: 751 tv: 0 nM: 2
281.965120000000010 216.186049999999990
260.878049999999970 192.280489999999990
f: 751 tv: 1 nM: 2
417.000000000000000 216.194439999999990
398.000000000000000 194.500000000000000
f: 752 tv: 0 nM: 2
279.181820000000020 216.909089999999990
258.846160000000000 192.910259999999990
f: 752 tv: 1 nM: 2
415.092100000000020 217.092099999999990
396.000000000000000 195.000000000000000
f: 753 tv: 0 nM: 2
276.961549999999990 217.384610000000010
256.805540000000010 193.000000000000000
f: 753 tv: 1 nM: 2
413.308839999999980 217.955890000000010
394.081390000000000 195.395360000000010
f: 754 tv: 0 nM: 2
274.907899999999980 217.907900000000010
254.864870000000000 193.310810000000000
f: 754 tv: 1 nM: 2
411.897060000000010 218.102939999999990
392.081390000000000 195.604649999999990
f: 755 tv: 0 nM: 2
272.256739999999980 218.000000000000000
252.750000000000000 193.750000000000000
f: 755 tv: 1 nM: 2
410.000000000000000 218.500000000000000
390.092100000000020 196.092099999999990
f: 756 tv: 0 nM: 2
270.081390000000000 218.395360000000010
250.743239999999990 194.000000000000000
f: 756 tv: 1 nM: 2
408.194459999999990 219.000000000000000
388.384610000000010 195.961530000000010
f: 757 tv: 0 nM: 2
268.081390000000000 218.395360000000010
248.907900000000010 193.907900000000010
f: 757 tv: 1 nM: 2
406.194459999999990 219.000000000000000
386.743260000000020 196.000000000000000
f: 758 tv: 0 nM: 2
265.907899999999980 218.092099999999990
246.907900000000010 193.907900000000010
f: 758 tv: 1 nM: 2
404.689180000000020 219.135130000000000
384.907899999999980 196.092099999999990
f: 759 tv: 0 nM: 2
263.805540000000010 218.000000000000000
244.907900000000010 193.907900000000010
f: 759 tv: 1 nM: 2
403.000000000000000 219.194439999999990
383.000000000000000 196.000000000000000
f: 760 tv: 0 nM: 2
261.500000000000000 218.000000000000000
242.961530000000010 193.384610000000010
f: 760 tv: 1 nM: 2
401.092100000000020 219.092099999999990
381.000000000000000 195.939030000000000
f: 761 tv: 0 nM: 2
259.726200000000010 217.892850000000010
241.092099999999990 193.092099999999990
f: 761 tv: 1 nM: 2
399.500000000000000 219.000000000000000
379.295439999999990 195.295459999999990
f: 762 tv: 0 nM: 2
257.846160000000000 217.089740000000010
239.750000000000000 192.897060000000010
f: 762 tv: 1 nM: 2
397.864870000000000 218.743239999999990
377.604649999999990 194.918610000000000
f: 763 tv: 0 nM: 2
255.910259999999990 216.846160000000000
237.805560000000010 192.000000000000000
f: 763 tv: 1 nM: 2
396.000000000000000 218.194439999999990
375.654760000000010 194.607149999999990
f: 764 tv: 0 nM: 2
254.000000000000000 216.000000000000000
236.205119999999990 191.961530000000010
f: 764 tv: 1 nM: 2
394.345239999999990 217.678570000000010
374.000000000000000 194.256760000000010
f: 765 tv: 0 nM: 2
252.081390000000000 215.395360000000010
234.783780000000010 191.067569999999990
f: 765 tv: 1 nM: 2
393.000000000000000 217.000000000000000
372.000000000000000 193.500000000000000
f: 766 tv: 0 nM: 2
250.918610000000000 214.604649999999990
232.961530000000010 190.384610000000010
f: 766 tv: 1 nM: 2
391.178560000000000 216.488100000000000
370.500000000000000 193.000000000000000
f: 767 tv: 0 nM: 2
249.092099999999990 213.907900000000010
231.861120000000000 189.805560000000010
f: 767 tv: 1 nM: 2
389.907899999999980 215.907900000000010
369.089749999999980 192.153840000000000
f: 768 tv: 0 nM: 2
247.907900000000010 212.907900000000010
230.615389999999990 189.038469999999990
f: 768 tv: 1 nM: 2
388.597840000000020 214.750000000000000
367.821440000000000 191.107149999999990
f: 769 tv: 0 nM: 2
246.384610000000010 211.961530000000010
229.153840000000000 188.089740000000010
f: 769 tv: 1 nM: 2
387.384610000000010 213.961530000000010
366.081390000000000 190.395360000000010
f: 770 tv: 0 nM: 2
245.194439999999990 211.000000000000000
228.092099999999990 187.092099999999990
f: 770 tv: 1 nM: 2
386.092100000000020 213.092099999999990
364.597840000000020 189.750000000000000
f: 771 tv: 0 nM: 2
244.092099999999990 209.907900000000010
227.042859999999990 186.371430000000000
f: 771 tv: 1 nM: 2
384.813969999999980 212.034879999999990
363.500000000000000 189.000000000000000
f: 772 tv: 0 nM: 2
243.000000000000000 209.000000000000000
226.042859999999990 185.371430000000000
f: 772 tv: 1 nM: 2
383.793490000000020 211.206529999999990
362.000000000000000 188.000000000000000
f: 773 tv: 0 nM: 2
242.274990000000000 207.774990000000000
225.199999999999990 184.500000000000000
f: 773 tv: 1 nM: 2
382.595730000000000 210.074459999999990
360.604649999999990 186.918610000000000
f: 774 tv: 0 nM: 2
241.750000000000000 206.597820000000010
224.729739999999990 183.554049999999990
f: 774 tv: 1 nM: 2
381.595730000000000 209.074459999999990
359.604649999999990 185.918610000000000
f: 775 tv: 0 nM: 2
241.092099999999990 205.092099999999990
223.957140000000010 182.628570000000000
f: 775 tv: 1 nM: 2
380.700010000000020 208.000000000000000
358.719510000000010 184.878050000000000
f: 776 tv: 0 nM: 2
240.907900000000010 204.092099999999990
223.606060000000010 181.500000000000000
f: 776 tv: 1 nM: 2
380.081390000000000 206.395360000000010
357.818179999999980 183.500000000000000
f: 777 tv: 0 nM: 2
240.500000000000000 203.000000000000000
222.864870000000000 180.310810000000000
f: 777 tv: 1 nM: 2
378.961549999999990 205.384610000000010
357.081390000000000 182.395360000000010
f: 778 tv: 0 nM: 2
240.181819999999990 201.500000000000000
222.871430000000000 179.171429999999990
f: 778 tv: 1 nM: 2
378.700010000000020 204.000000000000000
356.000000000000000 181.500000000000000
f: 779 tv: 0 nM: 2
240.000000000000000 200.000000000000000
222.615389999999990 178.038469999999990
f: 779 tv: 1 nM: 2
378.250000000000000 202.402179999999990
355.615389999999990 180.038469999999990
f: 780 tv: 0 nM: 2
240.250000000000000 198.597820000000010
222.413790000000010 176.879300000000000
f: 780 tv: 1 nM: 2
377.813969999999980 201.034879999999990
355.000000000000000 179.000000000000000
f: 781 tv: 0 nM: 2
240.194439999999990 197.000000000000000
222.483340000000000 175.850010000000000
f: 781 tv: 1 nM: 2
377.511900000000030 199.821429999999990
354.299989999999980 178.000000000000000
f: 782 tv: 0 nM: 2
240.597820000000010 195.750000000000000
222.625000000000000 174.843750000000000
f: 782 tv: 1 nM: 2
377.395359999999980 198.081390000000000
354.354159999999980 176.354170000000010
f: 783 tv: 0 nM: 2
241.092099999999990 194.092099999999990
222.864870000000000 173.310810000000000
f: 783 tv: 1 nM: 2
377.273799999999990 196.821429999999990
354.000000000000000 175.500000000000000
f: 784 tv: 0 nM: 2
241.488100000000000 192.940470000000000
222.897060000000010 172.102939999999990
f: 784 tv: 1 nM: 2
377.386349999999990 195.136370000000000
353.907899999999980 174.092099999999990
f: 785 tv: 0 nM: 2
242.092099999999990 191.092099999999990
223.102939999999990 170.897060000000010
f: 785 tv: 1 nM: 2
377.384610000000010 194.038469999999990
354.000000000000000 172.805560000000010
f: 786 tv: 0 nM: 2
243.000000000000000 189.500000000000000
223.805560000000010 169.861120000000000
f: 786 tv: 1 nM: 2
377.793490000000020 192.206529999999990
353.750000000000000 171.597820000000010
f: 787 tv: 0 nM: 2
243.907900000000010 187.907900000000010
224.571429999999990 168.250000000000000
f: 787 tv: 1 nM: 2
377.951230000000010 190.719510000000010
354.500000000000000 170.000000000000000
f: 788 tv: 0 nM: 2
245.000000000000000 186.000000000000000
225.000000000000000 167.000000000000000
f: 788 tv: 1 nM: 2
378.500000000000000 189.121950000000000
354.295439999999990 168.704540000000010
f: 789 tv: 0 nM: 2
245.961530000000010 184.384610000000010
225.843750000000000 165.625000000000000
f: 789 tv: 1 nM: 2
379.038450000000010 187.384610000000010
355.038450000000010 167.384610000000010
f: 790 tv: 0 nM: 2
247.038469999999990 182.384610000000010
226.897060000000010 164.102939999999990
f: 790 tv: 1 nM: 2
380.000000000000000 185.194439999999990
355.500000000000000 166.000000000000000
f: 791 tv: 0 nM: 2
248.500000000000000 180.500000000000000
227.750000000000000 162.750000000000000
f: 791 tv: 1 nM: 2
380.814270000000020 183.428570000000010
356.038450000000010 164.384610000000010
f: 792 tv: 0 nM: 2
250.000000000000000 178.500000000000000
228.805560000000010 161.000000000000000
f: 792 tv: 1 nM: 2
381.864870000000000 181.689190000000000
356.907899999999980 162.907900000000010
f: 793 tv: 0 nM: 2
251.256760000000010 176.027019999999990
229.897060000000010 159.102939999999990
f: 793 tv: 1 nM: 2
382.750000000000000 179.555560000000010
357.743260000000020 161.000000000000000
f: 794 tv: 0 nM: 2
252.907900000000010 174.092099999999990
230.843750000000000 157.625000000000000
f: 794 tv: 1 nM: 2
384.000000000000000 177.194439999999990
358.500000000000000 159.500000000000000
f: 795 tv: 0 nM: 2
254.500000000000000 171.696980000000000
232.102939999999990 155.897060000000010
f: 795 tv: 1 nM: 2
384.907899999999980 174.907900000000010
359.500000000000000 157.918920000000010
f: 796 tv: 0 nM: 2
256.092100000000020 168.907900000000010
233.500000000000000 154.000000000000000
f: 796 tv: 1 nM: 2
386.194459999999990 173.000000000000000
360.384610000000010 156.038469999999990
f: 797 tv: 0 nM: 2
257.879300000000000 166.586209999999990
234.500000000000000 152.000000000000000
f: 797 tv: 1 nM: 2
387.308839999999980 170.044109999999990
361.500000000000000 154.000000000000000
f: 798 tv: 0 nM: 2
259.308839999999980 163.955890000000010
236.000000000000000 150.000000000000000
f: 798 tv: 1 nM: 2
388.897060000000010 167.897060000000010
362.628570000000020 152.042859999999990
f: 799 tv: 0 nM: 2
261.102939999999990 161.102939999999990
237.308820000000000 148.044109999999990
f: 799 tv: 1 nM: 2
390.062500000000000 165.218750000000000
363.897060000000010 150.250000000000000
f: 800 tv: 0 nM: 2
263.000000000000000 158.194439999999990
238.649990000000000 146.116670000000000
f: 800 tv: 1 nM: 2
391.283320000000000 162.716659999999990
365.000000000000000 148.194439999999990
f: 801 tv: 0 nM: 2
264.897060000000010 155.897060000000010
240.000000000000000 144.000000000000000
f: 801 tv: 1 nM: 2
392.805540000000010 160.000000000000000
366.000000000000000 146.194439999999990
f: 802 tv: 0 nM: 2
266.194459999999990 153.000000000000000
241.437500000000000 142.031250000000000
f: 802 tv: 1 nM: 2
394.000000000000000 157.805560000000010
367.000000000000000 144.194439999999990
f: 803 tv: 0 nM: 2
268.000000000000000 150.194439999999990
242.649990000000000 140.083329999999990
f: 803 tv: 1 nM: 2
395.194459999999990 155.000000000000000
368.000000000000000 142.500000000000000
f: 804 tv: 0 nM: 2
269.897060000000010 147.897060000000010
243.897060000000010 138.102939999999990
f: 804 tv: 1 nM: 2
396.428560000000000 152.750000000000000
369.194459999999990 141.000000000000000
f: 805 tv: 0 nM: 2
271.102939999999990 145.102939999999990
245.428570000000010 136.250000000000000
f: 805 tv: 1 nM: 2
397.716680000000000 150.283340000000010
370.194459999999990 139.000000000000000
f: 806 tv: 0 nM: 2
273.000000000000000 142.805560000000010
246.897060000000010 134.750000000000000
f: 806 tv: 1 nM: 2
398.897060000000010 148.102939999999990
371.102939999999990 137.102939999999990
f: 807 tv: 0 nM: 2
274.712130000000000 140.151520000000000
248.194439999999990 133.000000000000000
f: 807 tv: 1 nM: 2
400.102939999999990 145.897060000000010
372.500000000000000 135.303020000000000
f: 808 tv: 0 nM: 2
276.092100000000020 138.092099999999990
249.586209999999990 131.120700000000000
f: 808 tv: 1 nM: 2
401.102939999999990 143.897060000000010
373.562500000000000 134.000000000000000
f: 809 tv: 0 nM: 2
277.805540000000010 136.000000000000000
251.000000000000000 129.805560000000010
f: 809 tv: 1 nM: 2
402.194459999999990 142.000000000000000
374.696959999999990 132.500000000000000
f: 810 tv: 0 nM: 2
279.805540000000010 134.000000000000000
252.500000000000000 128.000000000000000
f: 810 tv: 1 nM: 2
403.194459999999990 140.000000000000000
375.805540000000010 131.000000000000000
f: 811 tv: 0 nM: 2
281.194459999999990 132.000000000000000
254.000000000000000 126.805560000000000
f: 811 tv: 1 nM: 2
404.250000000000000 138.428570000000010
376.805540000000010 130.000000000000000
f: 812 tv: 0 nM: 2
283.000000000000000 130.256760000000010
255.586209999999990 125.120690000000000
f: 812 tv: 1 nM: 2
405.102939999999990 136.897060000000010
378.000000000000000 128.500000000000000
f: 813 tv: 0 nM: 2
284.907899999999980 128.907900000000010
257.194459999999990 124.000000000000000
f: 813 tv: 1 nM: 2
406.044130000000000 135.308820000000000
378.961549999999990 127.384610000000000
f: 814 tv: 0 nM: 2
286.500000000000000 127.275000000000010
258.805540000000010 122.861120000000000
f: 814 tv: 1 nM: 2
407.000000000000000 134.000000000000000
379.961549999999990 126.615390000000000
f: 815 tv: 0 nM: 2
288.194459999999990 126.000000000000000
260.308839999999980 121.955879999999990
f: 815 tv: 1 nM: 2
407.805540000000010 133.000000000000000
380.961549999999990 125.384610000000000
f: 816 tv: 0 nM: 2
290.000000000000000 125.000000000000000
262.194459999999990 121.000000000000000
f: 816 tv: 1 nM: 2
408.907899999999980 132.092099999999990
381.907899999999980 124.907900000000000
f: 817 tv: 0 nM: 2
292.000000000000000 124.000000000000000
263.805540000000010 120.000000000000000
f: 817 tv: 1 nM: 2
409.562500000000000 131.000000000000000
382.907899999999980 124.092100000000000
f: 818 tv: 0 nM: 2
293.615389999999990 123.038460000000000
265.500000000000000 119.500000000000000
f: 818 tv: 1 nM: 2
410.716680000000000 130.283340000000010
384.121950000000030 123.280490000000000
f: 819 tv: 0 nM: 2
295.392850000000010 122.226190000000000
267.194459999999990 119.000000000000000
f: 819 tv: 1 nM: 2
412.000000000000000 129.805560000000010
385.092100000000020 123.092100000000000
f: 820 tv: 0 nM: 2
297.038450000000010 121.384610000000000
269.000000000000000 118.194440000000000
f: 820 tv: 1 nM: 2
412.500000000000000 129.000000000000000
386.185729999999980 122.571430000000010
f: 821 tv: 0 nM: 2
298.907899999999980 120.907900000000000
270.649990000000000 117.849999999999990
f: 821 tv: 1 nM: 2
413.413790000000010 128.879300000000000
387.500000000000000 122.000000000000000
f: 822 tv: 0 nM: 2
300.961549999999990 120.615390000000000
272.308839999999980 117.044120000000010
f: 822 tv: 1 nM: 2
414.580660000000020 128.145160000000000
388.691160000000020 121.955879999999990
f: 823 tv: 0 nM: 2
302.615389999999990 119.961540000000000
274.092100000000020 116.907900000000000
f: 823 tv: 1 nM: 2
415.437500000000000 128.031250000000000
389.500000000000000 121.740740000000000
f: 824 tv: 0 nM: 2
304.243900000000000 119.500000000000000
276.000000000000000 116.743240000000000
f: 824 tv: 1 nM: 2
416.516660000000000 127.883330000000000
390.843750000000000 121.218750000000000
f: 825 tv: 0 nM: 2
306.000000000000000 119.000000000000000
277.500000000000000 116.000000000000000
f: 825 tv: 1 nM: 2
417.413790000000010 127.672420000000000
392.000000000000000 121.194440000000000
f: 826 tv: 0 nM: 2
307.907899999999980 118.907900000000000
279.194459999999990 116.000000000000000
f: 826 tv: 1 nM: 2
418.303040000000010 127.590909999999990
393.000000000000000 121.194440000000000
f: 827 tv: 0 nM: 2
309.564090000000020 118.910259999999990
281.000000000000000 115.805560000000000
f: 827 tv: 1 nM: 2
419.274200000000010 127.354840000000000
394.000000000000000 121.194440000000000
f: 828 tv: 0 nM: 2
311.038450000000010 118.384610000000000
282.647060000000010 115.500000000000000
f: 828 tv: 1 nM: 2
420.218750000000000 127.156250000000000
395.000000000000000 121.194440000000000
f: 829 tv: 0 nM: 2
313.000000000000000 118.500000000000000
284.242860000000010 115.371430000000000
f: 829 tv: 1 nM: 2
421.350010000000000 126.916659999999990
396.000000000000000 121.194440000000000
f: 830 tv: 0 nM: 2
314.810819999999980 118.932430000000000
285.864870000000000 115.310810000000000
f: 830 tv: 1 nM: 2
421.897060000000010 127.102940000000000
397.089749999999980 121.153850000000010
f: 831 tv: 0 nM: 2
316.000000000000000 119.000000000000000
287.586209999999990 115.879310000000000
f: 831 tv: 1 nM: 2
422.805540000000010 128.000000000000000
398.102939999999990 121.897060000000000
f: 832 tv: 0 nM: 2
317.907899999999980 119.092100000000000
289.000000000000000 115.743240000000000
f: 832 tv: 1 nM: 2
423.413790000000010 128.120700000000000
398.957150000000010 121.628570000000000
f: 833 tv: 0 nM: 2
319.081079999999990 119.500000000000000
290.308839999999980 116.044120000000010
f: 833 tv: 1 nM: 2
424.218750000000000 128.156250000000000
399.897060000000010 122.102940000000000
f: 834 tv: 0 nM: 2
320.805540000000010 120.000000000000000
291.918920000000010 116.500000000000000
f: 834 tv: 1 nM: 2
424.781250000000000 128.843750000000000
400.516660000000000 122.150000000000010
f: 835 tv: 0 nM: 2
322.000000000000000 120.000000000000000
293.194459999999990 117.000000000000000
f: 835 tv: 1 nM: 2
425.049989999999980 129.283340000000010
401.194459999999990 123.138890000000000
f: 836 tv: 0 nM: 2
323.256739999999980 121.000000000000000
294.500000000000000 117.000000000000000
f: 836 tv: 1 nM: 2
425.897060000000010 129.897060000000010
402.000000000000000 123.194440000000000
f: 837 tv: 0 nM: 2
324.899990000000000 121.625000000000000
295.961549999999990 117.615390000000000
f: 837 tv: 1 nM: 2
426.000000000000000 131.000000000000000
402.314820000000000 124.000000000000000
f: 838 tv: 0 nM: 2
326.000000000000000 122.194440000000000
297.081390000000000 118.395349999999990
f: 838 tv: 1 nM: 2
426.428560000000000 131.285720000000000
403.102939999999990 124.897060000000000
f: 839 tv: 0 nM: 2
327.092100000000020 123.092100000000000
298.000000000000000 119.194440000000000
f: 839 tv: 1 nM: 2
426.500000000000000 132.259260000000010
403.283320000000000 125.383330000000000
f: 840 tv: 0 nM: 2
328.092100000000020 124.092100000000000
299.000000000000000 120.000000000000000
f: 840 tv: 1 nM: 2
426.586209999999990 132.879300000000000
403.897060000000010 126.102940000000000
f: 841 tv: 0 nM: 2
329.000000000000000 125.194440000000000
300.170750000000000 120.670730000000010
f: 841 tv: 1 nM: 2
426.781250000000000 134.156250000000000
404.116670000000000 127.050000000000000
f: 842 tv: 0 nM: 2
330.000000000000000 126.743240000000000
301.081390000000000 121.767439999999990
f: 842 tv: 1 nM: 2
426.883330000000000 135.216659999999990
404.413790000000010 127.879310000000000
f: 843 tv: 0 nM: 2
330.897060000000010 127.897060000000000
302.038450000000010 122.615390000000000
f: 843 tv: 1 nM: 2
427.102939999999990 136.250000000000000
404.879300000000000 128.413790000000010
f: 844 tv: 0 nM: 2
331.428560000000000 129.185710000000000
302.805540000000010 124.000000000000000
f: 844 tv: 1 nM: 2
427.000000000000000 137.685180000000000
404.897060000000010 130.102939999999990
f: 845 tv: 0 nM: 2
331.897060000000010 130.897060000000010
303.500000000000000 125.000000000000000
f: 845 tv: 1 nM: 2
426.740749999999990 138.500000000000000
405.000000000000000 131.000000000000000
f: 846 tv: 0 nM: 2
332.310819999999980 132.135130000000000
304.000000000000000 126.194440000000000
f: 846 tv: 1 nM: 2
426.586209999999990 140.120700000000000
404.897060000000010 132.102939999999990
f: 847 tv: 0 nM: 2
332.805540000000010 134.000000000000000
304.435490000000020 127.516130000000000
f: 847 tv: 1 nM: 2
426.403840000000000 141.442309999999990
404.897060000000010 133.102939999999990
f: 848 tv: 0 nM: 2
333.000000000000000 135.805560000000010
304.897060000000010 128.897060000000010
f: 848 tv: 1 nM: 2
426.000000000000000 143.000000000000000
404.500000000000000 134.500000000000000
f: 849 tv: 0 nM: 2
333.044130000000000 137.308820000000000
305.000000000000000 130.194439999999990
f: 849 tv: 1 nM: 2
425.304350000000000 144.413040000000000
404.586209999999990 135.879300000000000
f: 850 tv: 0 nM: 2
333.102939999999990 139.102939999999990
305.194459999999990 132.000000000000000
f: 850 tv: 1 nM: 2
425.000000000000000 146.000000000000000
404.000000000000000 137.156250000000000
f: 851 tv: 0 nM: 2
333.102939999999990 141.102939999999990
305.156250000000000 133.375000000000000
f: 851 tv: 1 nM: 2
424.259250000000010 147.611120000000000
403.500000000000000 138.500000000000000
f: 852 tv: 0 nM: 2
333.000000000000000 143.194439999999990
305.308839999999980 134.955890000000010
f: 852 tv: 1 nM: 2
423.500000000000000 149.259260000000010
403.413790000000010 139.879300000000000
f: 853 tv: 0 nM: 2
332.907899999999980 145.092099999999990
305.283320000000000 136.716659999999990
f: 853 tv: 1 nM: 2
422.600010000000000 150.860000000000010
402.740749999999990 141.500000000000000
f: 854 tv: 0 nM: 2
332.102939999999990 147.102939999999990
305.000000000000000 138.194439999999990
f: 854 tv: 1 nM: 2
422.140019999999990 152.720000000000000
402.413790000000010 142.879300000000000
f: 855 tv: 0 nM: 2
332.000000000000000 149.194439999999990
304.691160000000020 139.955890000000010
f: 855 tv: 1 nM: 2
421.386349999999990 154.613630000000000
401.500000000000000 144.500000000000000
f: 856 tv: 0 nM: 2
331.283320000000000 151.283340000000010
304.194459999999990 142.000000000000000
f: 856 tv: 1 nM: 2
420.386349999999990 156.386370000000000
400.685180000000000 146.000000000000000
f: 857 tv: 0 nM: 2
330.740749999999990 153.500000000000000
303.883330000000000 143.649990000000000
f: 857 tv: 1 nM: 2
419.386349999999990 158.386370000000000
400.120700000000000 147.586209999999990
f: 858 tv: 0 nM: 2
329.843750000000000 155.781250000000000
303.500000000000000 145.500000000000000
f: 858 tv: 1 nM: 2
418.399990000000000 160.139999999999990
399.413790000000010 149.120700000000000
f: 859 tv: 0 nM: 2
329.000000000000000 158.000000000000000
302.716680000000000 147.183330000000010
f: 859 tv: 1 nM: 2
417.399990000000000 162.139999999999990
398.314820000000000 151.000000000000000
f: 860 tv: 0 nM: 2
327.883330000000000 160.350010000000000
301.897060000000010 149.102939999999990
f: 860 tv: 1 nM: 2
415.865389999999990 164.057690000000010
397.500000000000000 152.500000000000000
f: 861 tv: 0 nM: 2
327.000000000000000 162.500000000000000
301.194459999999990 151.000000000000000
f: 861 tv: 1 nM: 2
414.523799999999990 166.166670000000010
396.369570000000010 154.304350000000000
f: 862 tv: 0 nM: 2
325.897060000000010 164.897060000000010
300.500000000000000 153.000000000000000
f: 862 tv: 1 nM: 2
413.386349999999990 168.386370000000000
395.250000000000000 156.000000000000000
f: 863 tv: 0 nM: 2
324.562500000000000 167.000000000000000
299.413790000000010 154.879300000000000
f: 863 tv: 1 nM: 2
412.386349999999990 170.386370000000000
394.291659999999980 157.708329999999990
f: 864 tv: 0 nM: 2
323.500000000000000 169.500000000000000
298.500000000000000 156.740739999999990
f: 864 tv: 1 nM: 2
410.630429999999990 172.304350000000000
392.579990000000010 159.479999999999990
f: 865 tv: 0 nM: 2
322.000000000000000 172.000000000000000
297.283320000000000 158.716659999999990
f: 865 tv: 1 nM: 2
409.386349999999990 174.386370000000000
391.586209999999990 161.120700000000000
f: 866 tv: 0 nM: 2
320.586209999999990 173.879300000000000
296.156250000000000 160.218750000000000
f: 866 tv: 1 nM: 2
407.859980000000010 176.399990000000000
390.500000000000000 162.500000000000000
f: 867 tv: 0 nM: 2
319.218750000000000 176.156250000000000
294.897060000000010 162.102939999999990
f: 867 tv: 1 nM: 2
406.500000000000000 178.500000000000000
389.500000000000000 164.500000000000000
f: 868 tv: 0 nM: 2
317.879300000000000 178.586209999999990
293.649990000000000 163.883330000000000
f: 868 tv: 1 nM: 2
404.833340000000020 180.476200000000010
387.685180000000000 166.000000000000000
f: 869 tv: 0 nM: 2
316.140019999999990 180.399990000000000
292.500000000000000 165.740739999999990
f: 869 tv: 1 nM: 2
403.500000000000000 182.000000000000000
386.500000000000000 167.500000000000000
f: 870 tv: 0 nM: 2
314.500000000000000 182.500000000000000
291.120700000000000 167.413790000000010
f: 870 tv: 1 nM: 2
401.630429999999990 183.695650000000000
385.178560000000000 169.178570000000010
f: 871 tv: 0 nM: 2
312.740749999999990 184.500000000000000
289.897060000000010 168.897060000000010
f: 871 tv: 1 nM: 2
400.386349999999990 185.613630000000000
383.500000000000000 170.500000000000000
f: 872 tv: 0 nM: 2
311.116670000000000 186.050000000000010
288.259250000000010 170.500000000000000
f: 872 tv: 1 nM: 2
398.500000000000000 187.500000000000000
382.116670000000000 172.050000000000010
f: 873 tv: 0 nM: 2
309.350010000000000 188.116670000000000
286.781250000000000 171.843750000000000
f: 873 tv: 1 nM: 2
396.630429999999990 188.695650000000000
380.519990000000010 173.419999999999990
f: 874 tv: 0 nM: 2
307.897060000000010 189.897060000000010
285.500000000000000 173.259260000000010
f: 874 tv: 1 nM: 2
395.259250000000010 190.500000000000000
379.500000000000000 174.500000000000000
f: 875 tv: 0 nM: 2
305.897060000000010 191.102939999999990
283.897060000000010 174.897060000000010
f: 875 tv: 1 nM: 2
393.500000000000000 191.750000000000000
377.685180000000000 176.000000000000000
f: 876 tv: 0 nM: 2
304.000000000000000 193.000000000000000
282.437500000000000 176.000000000000000
f: 876 tv: 1 nM: 2
391.500000000000000 193.500000000000000
376.116670000000000 177.050000000000010
f: 877 tv: 0 nM: 2
302.413790000000010 194.120700000000000
280.781250000000000 177.156250000000000
f: 877 tv: 1 nM: 2
389.859980000000010 194.600010000000000
374.519990000000010 178.419999999999990
f: 878 tv: 0 nM: 2
300.500000000000000 195.740739999999990
279.283320000000000 178.283340000000010
f: 878 tv: 1 nM: 2
388.399990000000000 196.139999999999990
373.116670000000000 179.516660000000000
f: 879 tv: 0 nM: 2
299.000000000000000 197.000000000000000
277.636349999999990 179.348480000000000
f: 879 tv: 1 nM: 2
386.500000000000000 197.500000000000000
371.500000000000000 180.500000000000000
f: 880 tv: 0 nM: 2
297.000000000000000 198.000000000000000
276.156250000000000 180.218750000000000
f: 880 tv: 1 nM: 2
385.386349999999990 198.613630000000000
369.865389999999990 181.519229999999990
f: 881 tv: 0 nM: 2
295.283320000000000 199.283340000000010
274.500000000000000 181.259260000000010
f: 881 tv: 1 nM: 2
383.386349999999990 199.386370000000000
368.420009999999990 182.479999999999990
f: 882 tv: 0 nM: 2
293.500000000000000 200.500000000000000
272.897060000000010 182.102939999999990
f: 882 tv: 1 nM: 2
381.695650000000000 200.630429999999990
366.519990000000010 183.419999999999990
f: 883 tv: 0 nM: 2
291.740749999999990 201.500000000000000
271.218750000000000 183.156250000000000
f: 883 tv: 1 nM: 2
380.000000000000000 201.750000000000000
365.350010000000000 183.883330000000000
f: 884 tv: 0 nM: 2
289.897060000000010 202.102939999999990
269.500000000000000 184.000000000000000
f: 884 tv: 1 nM: 2
378.420009999999990 202.520000000000010
363.500000000000000 184.740739999999990
f: 885 tv: 0 nM: 2
288.000000000000000 203.000000000000000
268.156250000000000 184.781250000000000
f: 885 tv: 1 nM: 2
376.579990000000010 203.520000000000010
362.000000000000000 185.750000000000000
f: 886 tv: 0 nM: 2
286.413790000000010 204.120700000000000
266.500000000000000 185.500000000000000
f: 886 tv: 1 nM: 2
375.178560000000000 204.178570000000010
360.500000000000000 186.259260000000010
f: 887 tv: 0 nM: 2
284.691160000000020 204.955890000000010
264.883330000000000 185.949999999999990
f: 887 tv: 1 nM: 2
373.750000000000000 205.000000000000000
359.000000000000000 187.000000000000000
f: 888 tv: 0 nM: 2
282.843750000000000 205.781250000000000
263.500000000000000 186.740739999999990
f: 888 tv: 1 nM: 2
372.000000000000000 206.000000000000000
357.428560000000000 187.250000000000000
f: 889 tv: 0 nM: 2
281.000000000000000 206.000000000000000
261.781250000000000 187.156250000000000
f: 889 tv: 1 nM: 2
370.500000000000000 206.500000000000000
356.116670000000000 187.649990000000000
f: 890 tv: 0 nM: 2
279.500000000000000 206.259260000000010
260.482149999999990 187.660720000000000
f: 890 tv: 1 nM: 2
368.781250000000000 207.156250000000000
354.571440000000000 188.250000000000000
f: 891 tv: 0 nM: 2
278.116670000000000 206.649990000000000
258.781250000000000 187.843750000000000
f: 891 tv: 1 nM: 2
367.586209999999990 207.120700000000000
352.950010000000020 188.883330000000000
f: 892 tv: 0 nM: 2
276.218750000000000 207.156250000000000
257.218750000000000 187.937500000000000
f: 892 tv: 1 nM: 2
366.000000000000000 208.000000000000000
351.562500000000000 189.000000000000000
f: 893 tv: 0 nM: 2
275.000000000000000 207.000000000000000
255.897060000000010 187.897060000000010
f: 893 tv: 1 nM: 2
364.750000000000000 208.000000000000000
350.000000000000000 189.000000000000000
f: 894 tv: 0 nM: 2
273.151520000000000 207.439390000000000
254.413790000000010 188.120700000000000
f: 894 tv: 1 nM: 2
363.283320000000000 208.283340000000010
348.897060000000010 189.102939999999990
f: 895 tv: 0 nM: 2
271.897060000000010 207.102939999999990
252.897060000000010 188.102939999999990
f: 895 tv: 1 nM: 2
362.000000000000000 208.194439999999990
347.428560000000000 189.250000000000000
f: 896 tv: 0 nM: 2
270.283320000000000 207.283340000000010
251.500000000000000 188.000000000000000
f: 896 tv: 1 nM: 2
360.897060000000010 208.102939999999990
346.000000000000000 189.000000000000000
f: 897 tv: 0 nM: 2
269.102939999999990 207.102939999999990
250.156250000000000 187.781250000000000
f: 897 tv: 1 nM: 2
359.805540000000010 208.000000000000000
345.000000000000000 189.000000000000000
f: 898 tv: 0 nM: 2
268.049989999999980 206.283340000000010
248.897060000000010 187.102939999999990
f: 898 tv: 1 nM: 2
358.571440000000000 207.714280000000000
343.854829999999990 188.419360000000010
f: 899 tv: 0 nM: 2
267.000000000000000 205.843750000000000
247.716659999999990 186.716659999999990
f: 899 tv: 1 nM: 2
357.516660000000000 207.116670000000000
342.781250000000000 188.156250000000000
f: 900 tv: 0 nM: 2
265.696959999999990 205.500000000000000
246.500000000000000 186.259260000000010
f: 900 tv: 1 nM: 2
356.937500000000000 206.218750000000000
341.283320000000000 187.716659999999990
f: 901 tv: 0 nM: 2
264.897060000000010 204.897060000000010
245.000000000000000 186.000000000000000
f: 901 tv: 1 nM: 2
356.000000000000000 206.000000000000000
340.308839999999980 187.044109999999990
f: 902 tv: 0 nM: 2
263.897060000000010 203.897060000000010
243.937500000000000 185.218750000000000
f: 902 tv: 1 nM: 2
355.156250000000000 205.375000000000000
339.283320000000000 186.283340000000010
f: 903 tv: 0 nM: 2
262.781250000000000 203.156250000000000
242.879300000000000 184.413790000000010
f: 903 tv: 1 nM: 2
354.285709999999990 204.428570000000010
338.102939999999990 185.897060000000010
f: 904 tv: 0 nM: 2
261.580660000000020 202.112900000000000
241.571429999999990 183.714280000000000
f: 904 tv: 1 nM: 2
353.883330000000000 203.350010000000000
337.716680000000000 184.716659999999990
f: 905 tv: 0 nM: 2
260.218750000000000 201.156250000000000
240.500000000000000 183.000000000000000
f: 905 tv: 1 nM: 2
353.000000000000000 203.000000000000000
337.000000000000000 184.000000000000000
f: 906 tv: 0 nM: 2
259.897060000000010 200.102939999999990
239.586209999999990 182.120700000000000
f: 906 tv: 1 nM: 2
352.672419999999990 201.448270000000010
336.102939999999990 182.897060000000010
f: 907 tv: 0 nM: 2
258.897060000000010 199.250000000000000
238.781250000000000 181.062500000000000
f: 907 tv: 1 nM: 2
352.102939999999990 200.897060000000010
335.194459999999990 182.000000000000000
f: 908 tv: 0 nM: 2
257.897060000000010 198.102939999999990
237.781250000000000 180.062500000000000
f: 908 tv: 1 nM: 2
352.000000000000000 199.805560000000010
334.250000000000000 181.250000000000000
f: 909 tv: 0 nM: 2
257.092100000000020 197.092099999999990
236.897060000000010 179.102939999999990
f: 909 tv: 1 nM: 2
351.283320000000000 198.716659999999990
333.750000000000000 180.428570000000010
f: 910 tv: 0 nM: 2
256.897060000000010 195.897060000000010
235.750000000000000 178.571429999999990
f: 910 tv: 1 nM: 2
351.178560000000000 197.178570000000010
333.102939999999990 179.102939999999990
f: 911 tv: 0 nM: 2
256.000000000000000 194.805560000000010
235.062500000000000 177.781250000000000
f: 911 tv: 1 nM: 2
350.897060000000010 196.102939999999990
332.716680000000000 178.283340000000010
f: 912 tv: 0 nM: 2
255.156250000000000 193.781250000000000
234.500000000000000 176.500000000000000
f: 912 tv: 1 nM: 2
350.586209999999990 195.120700000000000
332.571440000000000 177.185710000000000
f: 913 tv: 0 nM: 2
254.843750000000000 192.781250000000000
233.571429999999990 175.250000000000000
f: 913 tv: 1 nM: 2
351.000000000000000 194.000000000000000
332.250000000000000 176.102939999999990
f: 914 tv: 0 nM: 2
254.000000000000000 191.194439999999990
232.843750000000000 174.218750000000000
f: 914 tv: 1 nM: 2
350.897060000000010 192.897060000000010
331.571440000000000 175.185710000000000
f: 915 tv: 0 nM: 2
253.828570000000010 189.899990000000000
232.218750000000000 173.156250000000000
f: 915 tv: 1 nM: 2
350.638890000000000 191.555560000000010
331.645170000000010 173.725799999999990
f: 916 tv: 0 nM: 2
253.044109999999990 188.691180000000000
231.691180000000000 171.955890000000010
f: 916 tv: 1 nM: 2
350.897060000000010 190.102939999999990
331.500000000000000 172.696980000000000
f: 917 tv: 0 nM: 2
252.879300000000000 187.586209999999990
231.102939999999990 170.897060000000010
f: 917 tv: 1 nM: 2
351.194459999999990 189.000000000000000
331.354829999999990 171.274200000000010
f: 918 tv: 0 nM: 2
252.171429999999990 185.899990000000000
230.716659999999990 169.716659999999990
f: 918 tv: 1 nM: 2
351.283320000000000 187.283340000000010
331.439390000000000 170.151520000000000
f: 919 tv: 0 nM: 2
252.116670000000000 184.350010000000000
230.500000000000000 168.500000000000000
f: 919 tv: 1 nM: 2
351.781250000000000 186.156250000000000
331.384610000000010 168.961530000000010
f: 920 tv: 0 nM: 2
252.102939999999990 182.897060000000010
229.897060000000010 167.102939999999990
f: 920 tv: 1 nM: 2
352.000000000000000 184.428570000000010
331.750000000000000 167.571429999999990
f: 921 tv: 0 nM: 2
251.883330000000000 181.350010000000000
229.691180000000000 165.955890000000010
f: 921 tv: 1 nM: 2
352.781250000000000 183.156250000000000
331.716680000000000 166.283340000000010
f: 922 tv: 0 nM: 2
251.897060000000010 179.897060000000010
229.500000000000000 164.740739999999990
f: 922 tv: 1 nM: 2
353.000000000000000 182.000000000000000
332.194459999999990 165.000000000000000
f: 923 tv: 0 nM: 2
251.957140000000010 178.371430000000000
229.500000000000000 163.500000000000000
f: 923 tv: 1 nM: 2
354.000000000000000 180.194439999999990
332.750000000000000 163.444439999999990
f: 924 tv: 0 nM: 2
252.000000000000000 177.000000000000000
229.375000000000000 162.156250000000000
f: 924 tv: 1 nM: 2
354.500000000000000 178.740739999999990
332.957150000000010 162.628570000000000
f: 925 tv: 0 nM: 2
252.102939999999990 175.102939999999990
229.350010000000000 160.883330000000000
f: 925 tv: 1 nM: 2
355.649990000000000 177.116670000000000
333.691160000000020 161.044109999999990
f: 926 tv: 0 nM: 2
252.879300000000000 173.413790000000010
229.580000000000010 159.479999999999990
f: 926 tv: 1 nM: 2
356.500000000000000 175.259260000000010
334.102939999999990 159.897060000000010
f: 927 tv: 0 nM: 2
253.000000000000000 171.805560000000010
229.781250000000000 158.062500000000000
f: 927 tv: 1 nM: 2
357.218750000000000 173.937500000000000
335.102939999999990 158.102939999999990
f: 928 tv: 0 nM: 2
253.500000000000000 170.081089999999990
230.000000000000000 156.805560000000010
f: 928 tv: 1 nM: 2
358.691160000000020 172.044109999999990
335.907899999999980 156.907900000000010
f: 929 tv: 0 nM: 2
254.000000000000000 168.194439999999990
230.194439999999990 155.000000000000000
f: 929 tv: 1 nM: 2
359.716680000000000 170.283340000000010
336.740749999999990 155.500000000000000
f: 930 tv: 0 nM: 2
254.339280000000000 166.517850000000010
230.413790000000010 153.879300000000000
f: 930 tv: 1 nM: 2
360.883330000000000 168.649990000000000
337.691160000000020 154.044109999999990
f: 931 tv: 0 nM: 2
255.000000000000000 164.805560000000010
230.586209999999990 152.120700000000000
f: 931 tv: 1 nM: 2
362.000000000000000 167.000000000000000
338.716680000000000 152.716659999999990
f: 932 tv: 0 nM: 2
255.689190000000000 162.864870000000000
231.000000000000000 150.805560000000010
f: 932 tv: 1 nM: 2
363.218750000000000 164.937500000000000
339.371429999999980 151.042859999999990
f: 933 tv: 0 nM: 2
256.102939999999990 160.897060000000010
231.428570000000010 149.250000000000000
f: 933 tv: 1 nM: 2
364.781250000000000 163.156250000000000
340.500000000000000 149.500000000000000
f: 934 tv: 0 nM: 2
256.562500000000000 159.000000000000000
231.649990000000000 147.883330000000000
f: 934 tv: 1 nM: 2
365.843750000000000 161.218750000000000
341.781250000000000 148.156250000000000
f: 935 tv: 0 nM: 2
257.194459999999990 157.000000000000000
232.102939999999990 146.102939999999990
f: 935 tv: 1 nM: 2
367.120700000000000 159.586209999999990
342.843750000000000 146.625000000000000
f: 936 tv: 0 nM: 2
257.897060000000010 155.102939999999990
232.413790000000010 144.879300000000000
f: 936 tv: 1 nM: 2
368.716680000000000 157.716659999999990
343.897060000000010 145.102939999999990
f: 937 tv: 0 nM: 2
258.500000000000000 153.081089999999990
232.897060000000010 143.102939999999990
f: 937 tv: 1 nM: 2
370.102939999999990 155.897060000000010
345.000000000000000 143.805560000000010
f: 938 tv: 0 nM: 2
259.102939999999990 151.102939999999990
233.500000000000000 141.740739999999990
f: 938 tv: 1 nM: 2
371.413790000000010 153.879300000000000
346.000000000000000 142.194439999999990
f: 939 tv: 0 nM: 2
260.000000000000000 149.000000000000000
234.000000000000000 140.000000000000000
f: 939 tv: 1 nM: 2
372.897060000000010 151.897060000000010
347.156250000000000 140.781250000000000
f: 940 tv: 0 nM: 2
260.805540000000010 147.000000000000000
234.500000000000000 138.740739999999990
f: 940 tv: 1 nM: 2
374.308839999999980 150.044109999999990
348.805540000000010 139.000000000000000
f: 941 tv: 0 nM: 2
261.194459999999990 145.000000000000000
235.000000000000000 137.000000000000000
f: 941 tv: 1 nM: 2
376.000000000000000 148.194439999999990
349.897060000000010 137.897060000000010
f: 942 tv: 0 nM: 2
261.907899999999980 143.092099999999990
235.580000000000010 135.479999999999990
f: 942 tv: 1 nM: 2
377.120700000000000 146.586209999999990
351.000000000000000 136.194439999999990
f: 943 tv: 0 nM: 2
262.805540000000010 141.000000000000000
236.102939999999990 133.897060000000010
f: 943 tv: 1 nM: 2
378.897060000000010 144.897060000000010
352.250000000000000 134.897060000000010
f: 944 tv: 0 nM: 2
263.500000000000000 139.303020000000000
236.781250000000000 132.843750000000000
f: 944 tv: 1 nM: 2
380.000000000000000 143.000000000000000
353.897060000000010 133.102939999999990
f: 945 tv: 0 nM: 2
264.000000000000000 137.562500000000000
237.102939999999990 131.102939999999990
f: 945 tv: 1 nM: 2
381.413790000000010 141.120700000000000
355.092100000000020 131.907900000000010
f: 946 tv: 0 nM: 2
265.000000000000000 135.805560000000010
237.897060000000010 129.897060000000010
f: 946 tv: 1 nM: 2
383.000000000000000 139.805560000000010
356.194459999999990 131.000000000000000
f: 947 tv: 0 nM: 2
265.805540000000010 134.000000000000000
238.283340000000010 128.716659999999990
f: 947 tv: 1 nM: 2
384.413790000000010 138.120700000000000
357.833340000000020 129.384610000000010
f: 948 tv: 0 nM: 2
266.897060000000010 132.897060000000010
239.000000000000000 127.194440000000000
f: 948 tv: 1 nM: 2
385.897060000000010 136.897060000000010
359.000000000000000 128.256760000000010
f: 949 tv: 0 nM: 2
267.384610000000010 131.038469999999990
239.897060000000010 126.102940000000000
f: 949 tv: 1 nM: 2
387.413790000000010 135.120700000000000
360.242860000000010 127.371430000000000
f: 950 tv: 0 nM: 2
268.194459999999990 130.000000000000000
240.437500000000000 125.000000000000000
f: 950 tv: 1 nM: 2
388.691160000000020 134.044109999999990
362.000000000000000 126.500000000000000
f: 951 tv: 0 nM: 2
269.038450000000010 128.615389999999990
241.194439999999990 124.000000000000000
f: 951 tv: 1 nM: 2
390.102939999999990 133.102939999999990
363.000000000000000 125.500000000000000
f: 952 tv: 0 nM: 2
270.000000000000000 127.256760000000000
241.907900000000010 123.092100000000000
f: 952 tv: 1 nM: 2
391.805540000000010 132.000000000000000
364.413790000000010 124.879310000000000
f: 953 tv: 0 nM: 2
270.878049999999970 126.280490000000000
242.437500000000000 122.000000000000000
f: 953 tv: 1 nM: 2
393.000000000000000 131.194439999999990
365.907899999999980 123.907900000000000
f: 954 tv: 0 nM: 2
271.500000000000000 125.000000000000000
243.102939999999990 121.102940000000000
f: 954 tv: 1 nM: 2
394.571440000000000 130.250000000000000
367.194459999999990 123.000000000000000
f: 955 tv: 0 nM: 2
272.092100000000020 124.092100000000000
244.000000000000000 120.500000000000000
f: 955 tv: 1 nM: 2
395.961549999999990 129.384610000000010
368.910250000000020 122.435900000000000
f: 956 tv: 0 nM: 2
273.000000000000000 123.000000000000000
244.562500000000000 120.031250000000000
f: 956 tv: 1 nM: 2
397.413790000000010 128.879300000000000
370.000000000000000 122.000000000000000
f: 957 tv: 0 nM: 2
274.000000000000000 122.500000000000000
245.308820000000000 119.044120000000010
f: 957 tv: 1 nM: 2
399.000000000000000 127.805560000000000
371.782039999999990 121.205130000000000
f: 958 tv: 0 nM: 2
274.910250000000020 121.153850000000010
246.000000000000000 118.500000000000000
f: 958 tv: 1 nM: 2
400.500000000000000 127.259260000000000
373.000000000000000 120.743240000000000
f: 959 tv: 0 nM: 2
275.750000000000000 120.597820000000000
246.907900000000010 117.907900000000000
f: 959 tv: 1 nM: 2
402.000000000000000 126.805560000000000
374.500000000000000 120.000000000000000
f: 960 tv: 0 nM: 2
276.500000000000000 120.000000000000000
247.636370000000000 117.621219999999990
f: 960 tv: 1 nM: 2
403.500000000000000 126.000000000000000
376.000000000000000 120.000000000000000
f: 961 tv: 0 nM: 2
277.295439999999990 119.295460000000010
248.308820000000000 117.044120000000010
f: 961 tv: 1 nM: 2
405.000000000000000 125.805560000000000
377.217960000000010 119.794870000000000
f: 962 tv: 0 nM: 2
278.384610000000010 118.961540000000000
249.092099999999990 116.907900000000000
f: 962 tv: 1 nM: 2
406.421879999999990 125.640630000000000
378.829250000000000 119.329269999999990
f: 963 tv: 0 nM: 2
279.178560000000000 118.726190000000000
250.034879999999990 116.186049999999990
f: 963 tv: 1 nM: 2
408.000000000000000 125.256760000000000
380.081390000000000 119.395349999999990
f: 964 tv: 0 nM: 2
280.000000000000000 118.300000000000000
250.810810000000000 116.067570000000000
f: 964 tv: 1 nM: 2
409.350010000000000 125.150000000000010
381.907899999999980 118.907900000000000
f: 965 tv: 0 nM: 2
280.818179999999980 118.090909999999990
251.308820000000000 116.044120000000010
f: 965 tv: 1 nM: 2
410.805540000000010 125.000000000000000
382.878049999999970 119.280490000000000
f: 966 tv: 0 nM: 2
281.687500000000000 118.500000000000000
252.092099999999990 116.092100000000000
f: 966 tv: 1 nM: 2
411.961549999999990 125.384610000000000
384.081390000000000 119.395349999999990
f: 967 tv: 0 nM: 2
282.589999999999970 118.550000000000000
253.000000000000000 116.300000000000000
f: 967 tv: 1 nM: 2
413.189180000000020 125.581090000000000
385.821440000000000 119.297619999999990
f: 968 tv: 0 nM: 2
283.395359999999980 118.918600000000000
253.918610000000000 116.604650000000010
f: 968 tv: 1 nM: 2
414.810819999999980 125.932430000000000
386.907899999999980 119.907900000000000
f: 969 tv: 0 nM: 2
284.295439999999990 119.500000000000000
254.194439999999990 117.000000000000000
f: 969 tv: 1 nM: 2
415.961549999999990 126.615390000000000
388.000000000000000 120.500000000000000
f: 970 tv: 0 nM: 2
285.000000000000000 120.000000000000000
255.081390000000000 117.395349999999990
f: 970 tv: 1 nM: 2
416.864870000000000 127.310810000000000
389.092100000000020 121.092100000000000
f: 971 tv: 0 nM: 2
285.645840000000020 120.645840000000010
255.810810000000000 118.067570000000000
f: 971 tv: 1 nM: 2
417.897060000000010 128.102939999999990
390.428560000000000 121.900000000000010
f: 972 tv: 0 nM: 2
286.458340000000020 121.541659999999990
256.197659999999980 118.767439999999990
f: 972 tv: 1 nM: 2
418.897060000000010 129.102939999999990
391.392850000000010 122.273810000000000
f: 973 tv: 0 nM: 2
286.700010000000020 123.000000000000000
256.951230000000010 119.719510000000000
f: 973 tv: 1 nM: 2
419.897060000000010 130.102939999999990
392.089749999999980 123.564100000000000
f: 974 tv: 0 nM: 2
287.386349999999990 124.136370000000000
257.189180000000020 120.932430000000000
f: 974 tv: 1 nM: 2
421.000000000000000 131.500000000000000
393.089749999999980 124.153850000000010
f: 975 tv: 0 nM: 2
287.597840000000020 125.750000000000000
257.256739999999980 121.972980000000010
f: 975 tv: 1 nM: 2
421.961549999999990 132.615389999999990
394.081390000000000 125.395349999999990
f: 976 tv: 0 nM: 2
287.878049999999970 127.280490000000000
257.743260000000020 123.000000000000000
f: 976 tv: 1 nM: 2
422.310819999999980 134.270260000000010
394.805540000000010 127.000000000000000
f: 977 tv: 0 nM: 2
288.060970000000000 129.000000000000000
258.000000000000000 124.500000000000000
f: 977 tv: 1 nM: 2
422.951230000000010 135.719510000000010
395.153840000000000 128.089740000000010
f: 978 tv: 0 nM: 2
288.060970000000000 131.000000000000000
258.000000000000000 126.000000000000000
f: 978 tv: 1 nM: 2
423.445949999999980 137.270260000000010
395.918610000000000 129.604649999999990
f: 979 tv: 0 nM: 2
288.186039999999990 132.965120000000010
258.000000000000000 127.500000000000000
f: 979 tv: 1 nM: 2
423.897060000000010 139.102939999999990
396.280489999999990 131.048779999999990
f: 980 tv: 0 nM: 2
288.000000000000000 135.000000000000000
258.000000000000000 129.000000000000000
f: 980 tv: 1 nM: 2
423.897060000000010 141.102939999999990
396.340910000000010 132.659089999999990
f: 981 tv: 0 nM: 2
287.604649999999990 137.081390000000000
257.805540000000010 130.861120000000000
f: 981 tv: 1 nM: 2
424.000000000000000 143.194439999999990
396.719510000000010 134.024380000000010
f: 982 tv: 0 nM: 2
287.000000000000000 139.500000000000000
257.121950000000030 132.719510000000010
f: 982 tv: 1 nM: 2
424.000000000000000 145.194439999999990
396.805540000000010 136.000000000000000
f: 983 tv: 0 nM: 2
286.700010000000020 142.000000000000000
257.000000000000000 134.500000000000000
f: 983 tv: 1 nM: 2
423.957150000000010 147.371430000000000
396.805540000000010 138.000000000000000
f: 984 tv: 0 nM: 2
285.878049999999970 144.280489999999990
256.155550000000010 136.500000000000000
f: 984 tv: 1 nM: 2
424.000000000000000 149.805560000000010
396.940490000000010 139.511900000000000
f: 985 tv: 0 nM: 2
285.060970000000000 147.000000000000000
255.850010000000000 138.425000000000010
f: 985 tv: 1 nM: 2
423.691160000000020 151.955890000000010
396.725010000000000 141.225010000000000
f: 986 tv: 0 nM: 2
284.178560000000000 149.726200000000010
255.000000000000000 140.500000000000000
f: 986 tv: 1 nM: 2
423.000000000000000 154.194439999999990
396.000000000000000 143.194439999999990
f: 987 tv: 0 nM: 2
283.092100000000020 152.092099999999990
254.000000000000000 142.500000000000000
f: 987 tv: 1 nM: 2
422.805540000000010 157.000000000000000
395.805540000000010 145.000000000000000
f: 988 tv: 0 nM: 2
282.000000000000000 155.000000000000000
253.089740000000010 144.846160000000000
f: 988 tv: 1 nM: 2
422.000000000000000 159.194439999999990
395.121950000000030 147.280489999999990
f: 989 tv: 0 nM: 2
280.907899999999980 157.907900000000010
252.092099999999990 146.907900000000010
f: 989 tv: 1 nM: 2
421.628570000000020 161.957140000000010
394.628570000000020 149.242860000000010
f: 990 tv: 0 nM: 2
279.354159999999980 160.645829999999990
251.000000000000000 149.000000000000000
f: 990 tv: 1 nM: 2
420.897060000000010 164.102939999999990
393.961549999999990 151.384610000000010
f: 991 tv: 0 nM: 2
278.000000000000000 163.300000000000010
250.000000000000000 151.000000000000000
f: 991 tv: 1 nM: 2
419.691160000000020 166.955890000000010
393.038450000000010 153.384610000000010
f: 992 tv: 0 nM: 2
276.700010000000020 166.000000000000000
248.782039999999990 153.205119999999990
f: 992 tv: 1 nM: 2
419.000000000000000 169.194439999999990
392.038450000000010 155.384610000000010
f: 993 tv: 0 nM: 2
275.092100000000020 168.907900000000010
247.328949999999990 155.302629999999990
f: 993 tv: 1 nM: 2
417.897060000000010 171.897060000000010
391.000000000000000 157.500000000000000
f: 994 tv: 0 nM: 2
273.336950000000000 171.250000000000000
246.038469999999990 157.615389999999990
f: 994 tv: 1 nM: 2
416.500000000000000 174.081089999999990
390.000000000000000 159.500000000000000
f: 995 tv: 0 nM: 2
271.907899999999980 174.092099999999990
244.918610000000000 159.604649999999990
f: 995 tv: 1 nM: 2
415.000000000000000 176.805560000000010
389.000000000000000 161.500000000000000
f: 996 tv: 0 nM: 2
270.000000000000000 176.500000000000000
243.384610000000010 161.961530000000010
f: 996 tv: 1 nM: 2
413.805540000000010 179.000000000000000
387.607149999999990 163.345249999999990
f: 997 tv: 0 nM: 2
268.500000000000000 179.000000000000000
242.000000000000000 163.805560000000010
f: 997 tv: 1 nM: 2
412.102939999999990 181.102939999999990
386.273799999999990 165.178570000000010
f: 998 tv: 0 nM: 2
266.961549999999990 181.615389999999990
240.782039999999990 165.666670000000010
f: 998 tv: 1 nM: 2
410.955870000000000 183.308820000000000
385.092100000000020 167.092099999999990
f: 999 tv: 0 nM: 2
264.805540000000010 184.000000000000000
239.081390000000000 167.395360000000010
f: 999 tv: 1 nM: 2
409.256739999999980 186.000000000000000
383.500000000000000 169.000000000000000
f: 1000 tv: 0 nM: 2
263.000000000000000 186.000000000000000
237.805560000000010 169.000000000000000
f: 1000 tv: 1 nM: 2
407.805540000000010 188.000000000000000
382.000000000000000 171.000000000000000
f: 1001 tv: 0 nM: 2
261.458340000000020 188.458329999999990
236.256760000000010 171.000000000000000
f: 1001 tv: 1 nM: 2
406.092100000000020 190.092099999999990
380.554350000000000 172.706529999999990
f: 1002 tv: 0 nM: 2
259.687500000000000 190.500000000000000
234.907900000000010 172.907900000000010
f: 1002 tv: 1 nM: 2
404.194459999999990 192.000000000000000
379.092100000000020 174.092099999999990
f: 1003 tv: 0 nM: 2
258.000000000000000 192.500000000000000
233.048779999999990 174.280489999999990
f: 1003 tv: 1 nM: 2
402.194459999999990 194.000000000000000
377.274990000000000 175.800000000000010
f: 1004 tv: 0 nM: 2
256.000000000000000 194.300000000000010
231.907900000000010 175.907900000000010
f: 1004 tv: 1 nM: 2
400.805540000000010 196.000000000000000
375.704560000000010 177.295459999999990
f: 1005 tv: 0 nM: 2
254.000000000000000 196.000000000000000
230.092099999999990 177.092099999999990
f: 1005 tv: 1 nM: 2
398.864870000000000 197.689190000000000
374.089749999999980 178.846160000000000
f: 1006 tv: 0 nM: 2
252.092099999999990 197.907900000000010
228.704540000000010 178.704540000000010
f: 1006 tv: 1 nM: 2
396.907899999999980 199.092099999999990
372.000000000000000 180.060970000000000
f: 1007 tv: 0 nM: 2
250.081390000000000 199.604649999999990
227.000000000000000 180.000000000000000
f: 1007 tv: 1 nM: 2
394.615389999999990 201.038469999999990
370.121950000000030 181.280489999999990
f: 1008 tv: 0 nM: 2
248.000000000000000 201.000000000000000
225.153840000000000 181.089740000000010
f: 1008 tv: 1 nM: 2
392.726200000000010 202.559530000000000
368.000000000000000 182.500000000000000
f: 1009 tv: 0 nM: 2
246.081390000000000 202.604649999999990
223.600010000000000 182.100010000000000
f: 1009 tv: 1 nM: 2
390.250000000000000 203.934200000000000
366.038450000000010 183.615389999999990
f: 1010 tv: 0 nM: 2
244.000000000000000 203.500000000000000
221.864870000000000 183.310810000000000
f: 1010 tv: 1 nM: 2
388.092100000000020 205.092099999999990
364.092100000000020 185.092099999999990
f: 1011 tv: 0 nM: 2
242.000000000000000 204.805560000000010
220.000000000000000 184.256760000000010
f: 1011 tv: 1 nM: 2
386.000000000000000 206.500000000000000
362.000000000000000 186.000000000000000
f: 1012 tv: 0 nM: 2
240.000000000000000 206.000000000000000
218.375000000000000 185.149990000000000
f: 1012 tv: 1 nM: 2
383.961549999999990 207.615389999999990
360.000000000000000 187.000000000000000
f: 1013 tv: 0 nM: 2
238.000000000000000 207.000000000000000
216.805560000000010 186.000000000000000
f: 1013 tv: 1 nM: 2
381.828579999999990 208.899990000000000
358.000000000000000 187.699999999999990
f: 1014 tv: 0 nM: 2
236.000000000000000 208.000000000000000
214.907900000000010 186.907900000000010
f: 1014 tv: 1 nM: 2
379.166659999999980 209.615389999999990
355.818179999999980 188.500000000000000
f: 1015 tv: 0 nM: 2
234.000000000000000 208.500000000000000
212.955890000000010 187.691180000000000
f: 1015 tv: 1 nM: 2
377.000000000000000 210.500000000000000
353.392850000000010 189.226200000000010
f: 1016 tv: 0 nM: 2
232.000000000000000 209.500000000000000
211.092099999999990 188.092099999999990
f: 1016 tv: 1 nM: 2
374.500000000000000 211.181819999999990
351.089749999999980 189.846160000000000
f: 1017 tv: 0 nM: 2
229.910259999999990 210.153840000000000
209.310810000000000 188.864870000000000
f: 1017 tv: 1 nM: 2
372.092100000000020 211.907900000000010
349.000000000000000 190.500000000000000
f: 1018 tv: 0 nM: 2
228.000000000000000 210.500000000000000
207.500000000000000 189.000000000000000
f: 1018 tv: 1 nM: 2
369.907899999999980 212.907900000000010
346.918610000000000 190.604649999999990
f: 1019 tv: 0 nM: 2
225.907900000000010 211.092099999999990
205.554049999999990 189.729739999999990
f: 1019 tv: 1 nM: 2
367.500000000000000 213.000000000000000
344.081390000000000 191.395360000000010
f: 1020 tv: 0 nM: 2
223.628570000000000 211.385709999999990
203.907900000000010 189.907900000000010
f: 1020 tv: 1 nM: 2
365.092100000000020 213.907900000000010
341.918610000000000 191.604649999999990
f: 1021 tv: 0 nM: 2
221.384610000000010 211.961530000000010
201.897060000000010 190.102939999999990
f: 1021 tv: 1 nM: 2
362.899990000000000 214.171429999999990
339.805540000000010 192.000000000000000
f: 1022 tv: 0 nM: 2
219.102939999999990 212.102939999999990
199.879300000000000 190.413790000000010
f: 1022 tv: 1 nM: 2
360.194459999999990 215.000000000000000
337.081390000000000 192.395360000000010
f: 1023 tv: 0 nM: 2
217.116670000000000 212.350010000000000
198.102939999999990 190.897060000000010
f: 1023 tv: 1 nM: 2
358.092100000000020 215.092099999999990
334.918610000000000 192.604649999999990
f: 1024 tv: 0 nM: 2
215.189190000000000 212.932430000000010
196.000000000000000 191.000000000000000
f: 1024 tv: 1 nM: 2
356.000000000000000 215.500000000000000
332.511900000000030 192.940470000000000
f: 1025 tv: 0 nM: 2
213.194439999999990 213.000000000000000
194.628570000000000 190.957140000000010
f: 1025 tv: 1 nM: 2
353.371429999999980 215.928570000000010
330.384610000000010 192.961530000000010
f: 1026 tv: 0 nM: 2
211.384610000000010 212.961530000000010
192.805560000000010 191.000000000000000
f: 1026 tv: 1 nM: 2
351.092100000000020 215.907900000000010
328.000000000000000 193.000000000000000
f: 1027 tv: 0 nM: 2
209.500000000000000 213.000000000000000
191.000000000000000 191.000000000000000
f: 1027 tv: 1 nM: 2
349.000000000000000 216.000000000000000
326.000000000000000 193.000000000000000
f: 1028 tv: 0 nM: 2
207.907900000000010 212.907900000000010
189.562500000000000 191.000000000000000
f: 1028 tv: 1 nM: 2
347.000000000000000 216.000000000000000
323.910250000000020 192.846160000000000
f: 1029 tv: 0 nM: 2
206.000000000000000 212.743239999999990
187.907900000000010 190.907900000000010
f: 1029 tv: 1 nM: 2
345.000000000000000 216.000000000000000
321.910250000000020 192.846160000000000
f: 1030 tv: 0 nM: 2
204.218750000000000 212.156250000000000
186.548390000000010 190.725799999999990
f: 1030 tv: 1 nM: 2
343.000000000000000 215.939030000000000
319.918610000000000 192.604649999999990
f: 1031 tv: 0 nM: 2
202.805560000000010 212.000000000000000
184.897060000000010 190.102939999999990
f: 1031 tv: 1 nM: 2
341.000000000000000 215.500000000000000
318.000000000000000 192.300000000000010
f: 1032 tv: 0 nM: 2
201.218750000000000 211.843750000000000
183.625000000000000 189.843750000000000
f: 1032 tv: 1 nM: 2
339.500000000000000 215.000000000000000
316.034879999999990 191.813950000000010
f: 1033 tv: 0 nM: 2
200.000000000000000 211.000000000000000
182.672410000000010 189.448270000000010
f: 1033 tv: 1 nM: 2
338.000000000000000 214.300000000000010
314.489140000000020 191.054350000000000
f: 1034 tv: 0 nM: 2
199.000000000000000 210.194439999999990
181.102939999999990 188.897060000000010
f: 1034 tv: 1 nM: 2
336.554350000000000 213.597820000000010
312.833340000000020 190.687500000000000
f: 1035 tv: 0 nM: 2
198.000000000000000 209.805560000000010
180.308820000000000 188.044109999999990
f: 1035 tv: 1 nM: 2
335.000000000000000 213.000000000000000
311.053189999999970 190.234039999999990
f: 1036 tv: 0 nM: 2
196.805560000000010 209.000000000000000
179.258060000000000 187.693540000000010
f: 1036 tv: 1 nM: 2
333.687500000000000 212.270829999999990
309.541659999999980 189.458329999999990
f: 1037 tv: 0 nM: 2
196.000000000000000 208.000000000000000
178.413790000000010 186.879300000000000
f: 1037 tv: 1 nM: 2
332.458340000000020 211.541670000000010
308.416659999999980 188.583329999999990
f: 1038 tv: 0 nM: 2
195.153840000000000 207.089740000000010
177.897060000000010 186.102939999999990
f: 1038 tv: 1 nM: 2
331.402159999999980 210.750000000000000
307.206509999999980 187.793470000000010
f: 1039 tv: 0 nM: 2
194.805560000000010 206.000000000000000
176.937500000000000 185.218750000000000
f: 1039 tv: 1 nM: 2
330.206509999999980 209.793470000000010
306.458340000000020 186.541670000000010
f: 1040 tv: 0 nM: 2
194.092099999999990 205.092099999999990
176.714280000000000 184.571429999999990
f: 1040 tv: 1 nM: 2
329.634610000000010 208.500000000000000
305.402159999999980 185.750000000000000
f: 1041 tv: 0 nM: 2
193.907900000000010 204.092099999999990
175.955890000000010 183.691180000000000
f: 1041 tv: 1 nM: 2
328.863650000000010 207.295459999999990
304.206509999999980 184.793470000000010
f: 1042 tv: 0 nM: 2
193.805560000000010 203.000000000000000
175.843750000000000 182.625000000000000
f: 1042 tv: 1 nM: 2
328.186039999999990 205.965120000000010
303.549989999999980 183.729999999999990
f: 1043 tv: 0 nM: 2
193.194439999999990 202.000000000000000
175.850010000000000 181.483340000000000
f: 1043 tv: 1 nM: 2
327.395359999999980 205.081390000000000
303.250000000000000 182.402179999999990
f: 1044 tv: 0 nM: 2
193.194439999999990 200.000000000000000
175.621219999999990 180.484849999999990
f: 1044 tv: 1 nM: 2
326.750000000000000 203.597820000000010
302.354159999999980 181.354170000000010
f: 1045 tv: 0 nM: 2
193.194439999999990 199.000000000000000
174.897060000000010 179.102939999999990
f: 1045 tv: 1 nM: 2
326.700010000000020 202.111120000000000
301.793490000000020 180.206529999999990
f: 1046 tv: 0 nM: 2
193.571429999999990 197.250000000000000
175.102939999999990 177.897060000000010
f: 1046 tv: 1 nM: 2
326.402159999999980 200.445650000000000
301.461549999999990 178.673080000000000
f: 1047 tv: 0 nM: 2
193.805560000000010 196.000000000000000
175.102939999999990 176.897060000000010
f: 1047 tv: 1 nM: 2
326.395359999999980 199.081390000000000
301.336950000000000 177.250000000000000
f: 1048 tv: 0 nM: 2
194.000000000000000 194.194439999999990
175.258060000000000 175.693540000000010
f: 1048 tv: 1 nM: 2
326.613650000000010 197.136370000000000
301.410000000000030 175.449999999999990
f: 1049 tv: 0 nM: 2
194.805560000000010 193.000000000000000
175.897060000000010 174.102939999999990
f: 1049 tv: 1 nM: 2
326.813969999999980 195.034879999999990
301.354159999999980 174.354170000000010
f: 1050 tv: 0 nM: 2
195.194439999999990 191.000000000000000
176.102939999999990 172.897060000000010
f: 1050 tv: 1 nM: 2
327.250000000000000 193.597820000000010
301.269990000000010 172.729999999999990
f: 1051 tv: 0 nM: 2
196.000000000000000 189.194439999999990
176.479999999999990 171.580000000000010
f: 1051 tv: 1 nM: 2
327.500000000000000 191.818180000000010
301.410000000000030 171.550000000000010
f: 1052 tv: 0 nM: 2
197.000000000000000 187.743239999999990
176.897060000000010 170.102939999999990
f: 1052 tv: 1 nM: 2
327.625000000000000 189.899990000000000
301.700010000000020 170.000000000000000
f: 1053 tv: 0 nM: 2
197.691180000000000 186.044109999999990
177.413790000000010 168.879300000000000
f: 1053 tv: 1 nM: 2
328.299989999999980 188.000000000000000
302.136349999999990 168.295459999999990
f: 1054 tv: 0 nM: 2
198.805560000000010 184.000000000000000
178.283340000000010 167.283340000000010
f: 1054 tv: 1 nM: 2
328.625000000000000 185.899990000000000
302.500000000000000 166.818180000000010
f: 1055 tv: 0 nM: 2
199.691180000000000 182.044109999999990
179.000000000000000 165.843750000000000
f: 1055 tv: 1 nM: 2
329.719510000000010 183.951220000000010
302.846160000000000 165.089740000000010
f: 1056 tv: 0 nM: 2
200.897060000000010 180.250000000000000
179.500000000000000 164.500000000000000
f: 1056 tv: 1 nM: 2
330.060970000000000 182.000000000000000
303.410000000000030 163.449999999999990
f: 1057 tv: 0 nM: 2
201.879300000000000 178.586209999999990
180.413790000000010 162.879300000000000
f: 1057 tv: 1 nM: 2
331.384610000000010 180.038469999999990
304.206509999999980 161.793470000000010
f: 1058 tv: 0 nM: 2
203.000000000000000 176.437500000000000
181.120700000000000 161.586209999999990
f: 1058 tv: 1 nM: 2
331.907899999999980 178.092099999999990
304.850010000000000 160.149990000000000
f: 1059 tv: 0 nM: 2
204.000000000000000 174.500000000000000
182.102939999999990 159.897060000000010
f: 1059 tv: 1 nM: 2
332.805540000000010 176.000000000000000
305.354159999999980 158.645829999999990
f: 1060 tv: 0 nM: 2
205.000000000000000 172.500000000000000
183.350010000000000 158.116670000000000
f: 1060 tv: 1 nM: 2
333.805540000000010 174.000000000000000
306.395359999999980 157.081390000000000
f: 1061 tv: 0 nM: 2
206.500000000000000 170.500000000000000
184.218750000000000 156.843750000000000
f: 1061 tv: 1 nM: 2
334.961549999999990 171.615389999999990
307.386349999999990 155.136370000000000
f: 1062 tv: 0 nM: 2
207.968750000000000 168.437500000000000
185.102939999999990 154.897060000000010
f: 1062 tv: 1 nM: 2
336.000000000000000 169.194439999999990
308.295439999999990 153.295459999999990
f: 1063 tv: 0 nM: 2
209.194439999999990 166.000000000000000
186.050000000000010 153.116670000000000
f: 1063 tv: 1 nM: 2
337.092100000000020 167.092099999999990
309.273799999999990 151.821429999999990
f: 1064 tv: 0 nM: 2
210.500000000000000 164.000000000000000
187.218750000000000 151.843750000000000
f: 1064 tv: 1 nM: 2
338.102939999999990 164.897060000000010
310.273799999999990 149.821429999999990
f: 1065 tv: 0 nM: 2
212.000000000000000 161.805560000000010
188.218750000000000 149.843750000000000
f: 1065 tv: 1 nM: 2
339.038450000000010 162.384610000000010
311.092100000000020 148.092099999999990
f: 1066 tv: 0 nM: 2
213.102939999999990 159.102939999999990
189.500000000000000 148.259260000000010
f: 1066 tv: 1 nM: 2
340.384610000000010 160.038469999999990
312.092100000000020 146.092099999999990
f: 1067 tv: 0 nM: 2
214.805560000000010 157.000000000000000
190.413790000000010 146.879300000000000
f: 1067 tv: 1 nM: 2
341.805540000000010 158.000000000000000
313.038450000000010 144.384610000000010
f: 1068 tv: 0 nM: 2
216.102939999999990 154.897060000000010
191.562500000000000 144.968750000000000
f: 1068 tv: 1 nM: 2
342.814270000000020 155.428570000000010
314.384610000000010 142.961530000000010
f: 1069 tv: 0 nM: 2
217.879300000000000 152.586209999999990
192.740739999999990 143.388880000000000
f: 1069 tv: 1 nM: 2
344.000000000000000 153.194439999999990
315.500000000000000 141.000000000000000
f: 1070 tv: 0 nM: 2
218.955890000000010 150.308820000000000
194.000000000000000 141.805560000000010
f: 1070 tv: 1 nM: 2
345.153840000000000 151.089740000000010
316.384610000000010 139.038469999999990
f: 1071 tv: 0 nM: 2
220.171429999999990 148.128570000000000
195.102939999999990 139.897060000000010
f: 1071 tv: 1 nM: 2
346.256739999999980 149.000000000000000
317.445650000000000 137.402179999999990
f: 1072 tv: 0 nM: 2
221.907900000000010 146.092099999999990
196.500000000000000 138.740739999999990
f: 1072 tv: 1 nM: 2
347.743260000000020 147.000000000000000
318.500000000000000 136.000000000000000
f: 1073 tv: 0 nM: 2
223.194439999999990 144.000000000000000
197.500000000000000 137.000000000000000
f: 1073 tv: 1 nM: 2
348.615389999999990 145.038469999999990
319.500000000000000 134.295459999999990
f: 1074 tv: 0 nM: 2
224.883330000000000 142.516660000000000
198.586209999999990 135.637920000000010
f: 1074 tv: 1 nM: 2
349.194459999999990 143.000000000000000
320.604649999999990 132.918610000000000
f: 1075 tv: 0 nM: 2
226.031250000000000 140.562500000000000
200.000000000000000 134.000000000000000
f: 1075 tv: 1 nM: 2
350.500000000000000 141.081089999999990
321.772740000000000 131.295459999999990
f: 1076 tv: 0 nM: 2
227.615389999999990 138.961530000000010
201.500000000000000 132.740739999999990
f: 1076 tv: 1 nM: 2
351.615389999999990 139.038469999999990
322.907899999999980 130.092099999999990
f: 1077 tv: 0 nM: 2
228.907900000000010 136.907900000000010
202.500000000000000 131.500000000000000
f: 1077 tv: 1 nM: 2
352.102939999999990 137.897060000000010
324.000000000000000 128.805560000000010
f: 1078 tv: 0 nM: 2
230.500000000000000 135.303020000000000
203.897060000000010 130.102939999999990
f: 1078 tv: 1 nM: 2
353.500000000000000 136.000000000000000
324.961549999999990 127.384610000000000
f: 1079 tv: 0 nM: 2
231.897060000000010 133.897060000000010
205.194439999999990 129.000000000000000
f: 1079 tv: 1 nM: 2
354.000000000000000 134.500000000000000
325.719510000000010 126.121950000000000
f: 1080 tv: 0 nM: 2
233.000000000000000 132.194439999999990
206.500000000000000 128.000000000000000
f: 1080 tv: 1 nM: 2
355.000000000000000 133.194439999999990
327.000000000000000 125.000000000000000
f: 1081 tv: 0 nM: 2
234.691180000000000 131.044109999999990
207.500000000000000 127.000000000000000
f: 1081 tv: 1 nM: 2
356.000000000000000 131.500000000000000
327.907899999999980 124.092100000000000
f: 1082 tv: 0 nM: 2
236.044109999999990 129.691180000000000
209.000000000000000 125.805560000000000
f: 1082 tv: 1 nM: 2
356.910250000000020 130.564100000000000
328.615389999999990 123.038460000000000
f: 1083 tv: 0 nM: 2
237.000000000000000 128.194439999999990
210.194439999999990 125.000000000000000
f: 1083 tv: 1 nM: 2
357.691160000000020 129.044109999999990
329.153840000000000 122.064100000000000
f: 1084 tv: 0 nM: 2
238.645160000000000 127.274190000000000
211.308820000000000 123.955879999999990
f: 1084 tv: 1 nM: 2
358.500000000000000 128.000000000000000
330.081390000000000 121.395349999999990
f: 1085 tv: 0 nM: 2
240.000000000000000 126.256760000000000
212.515629999999990 123.078130000000000
f: 1085 tv: 1 nM: 2
359.102939999999990 127.102940000000000
331.000000000000000 120.500000000000000
f: 1086 tv: 0 nM: 2
241.038469999999990 125.384610000000000
213.586209999999990 122.879310000000000
f: 1086 tv: 1 nM: 2
359.897060000000010 126.102940000000000
332.000000000000000 120.000000000000000
f: 1087 tv: 0 nM: 2
242.000000000000000 124.805560000000000
214.781250000000000 122.062500000000000
f: 1087 tv: 1 nM: 2
360.573519999999970 125.250000000000000
333.000000000000000 119.500000000000000
f: 1088 tv: 0 nM: 2
243.102939999999990 123.897060000000000
216.000000000000000 121.194440000000000
f: 1088 tv: 1 nM: 2
361.256739999999980 125.000000000000000
333.805540000000010 119.000000000000000
f: 1089 tv: 0 nM: 2
244.691180000000000 123.044120000000010
216.907900000000010 121.092100000000000
f: 1089 tv: 1 nM: 2
362.038450000000010 124.384610000000000
334.325010000000020 118.325000000000000
f: 1090 tv: 0 nM: 2
245.615389999999990 122.961540000000000
217.961530000000010 120.615390000000000
f: 1090 tv: 1 nM: 2
362.691160000000020 124.044120000000010
335.194459999999990 118.000000000000000
f: 1091 tv: 0 nM: 2
246.918920000000010 122.500000000000000
219.194439999999990 120.000000000000000
f: 1091 tv: 1 nM: 2
363.092100000000020 124.092100000000000
336.092100000000020 117.907900000000000
f: 1092 tv: 0 nM: 2
247.910259999999990 122.153850000000010
220.194439999999990 120.000000000000000
f: 1092 tv: 1 nM: 2
363.782039999999990 123.205130000000000
336.907899999999980 117.907900000000000
f: 1093 tv: 0 nM: 2
248.910259999999990 122.153850000000010
221.194439999999990 120.000000000000000
f: 1093 tv: 1 nM: 2
364.194459999999990 123.138890000000000
337.092100000000020 118.092100000000000
f: 1094 tv: 0 nM: 2
249.910259999999990 122.153850000000010
222.194439999999990 120.000000000000000
f: 1094 tv: 1 nM: 2
364.782039999999990 123.205130000000000
338.092100000000020 117.907900000000000
f: 1095 tv: 0 nM: 2
250.897060000000010 122.897060000000000
223.250000000000000 120.102940000000000
f: 1095 tv: 1 nM: 2
365.189180000000020 124.067570000000000
338.691160000000020 117.955879999999990
f: 1096 tv: 0 nM: 2
251.897060000000010 122.897060000000000
224.089740000000010 120.564100000000000
f: 1096 tv: 1 nM: 2
365.805540000000010 123.861120000000000
339.000000000000000 118.000000000000000
f: 1097 tv: 0 nM: 2
252.805560000000010 123.000000000000000
225.102939999999990 120.897060000000000
f: 1097 tv: 1 nM: 2
366.000000000000000 124.067570000000000
339.674989999999980 118.400000000000010
f: 1098 tv: 0 nM: 2
253.500000000000000 124.000000000000000
226.092099999999990 121.092100000000000
f: 1098 tv: 1 nM: 2
366.218750000000000 124.937500000000000
339.899990000000000 119.171430000000000
f: 1099 tv: 0 nM: 2
254.145160000000000 124.419360000000000
226.787870000000000 121.772730000000000
f: 1099 tv: 1 nM: 2
366.500000000000000 125.764709999999990
340.081390000000000 119.395349999999990
f: 1100 tv: 0 nM: 2
255.000000000000000 125.194440000000000
227.306459999999990 122.354840000000000
f: 1100 tv: 1 nM: 2
367.000000000000000 126.194440000000000
340.743260000000020 120.027019999999990
f: 1101 tv: 0 nM: 2
255.805560000000010 126.000000000000000
228.194439999999990 123.000000000000000
f: 1101 tv: 1 nM: 2
366.897060000000010 127.102940000000000
340.782039999999990 120.794870000000000
f: 1102 tv: 0 nM: 2
256.194459999999990 127.000000000000000
229.000000000000000 123.805560000000000
f: 1102 tv: 1 nM: 2
366.897060000000010 128.102939999999990
340.861110000000000 121.805560000000000
f: 1103 tv: 0 nM: 2
256.897060000000010 127.897060000000000
229.303020000000000 124.500000000000000
f: 1103 tv: 1 nM: 2
366.500000000000000 129.000000000000000
340.961549999999990 122.384610000000000
f: 1104 tv: 0 nM: 2
257.194459999999990 129.000000000000000
229.945950000000010 125.554050000000000
f: 1104 tv: 1 nM: 2
366.218750000000000 130.250000000000000
340.961549999999990 123.384610000000000
f: 1105 tv: 0 nM: 2
257.843750000000000 130.218750000000000
230.500000000000000 126.500000000000000
f: 1105 tv: 1 nM: 2
366.089749999999980 131.153840000000000
341.000000000000000 124.194440000000000
f: 1106 tv: 0 nM: 2
258.000000000000000 131.805560000000010
230.500000000000000 127.500000000000000
f: 1106 tv: 1 nM: 2
365.897060000000010 132.897060000000010
340.696959999999990 125.500000000000000
f: 1107 tv: 0 nM: 2
258.194459999999990 133.000000000000000
231.000000000000000 128.743239999999990
f: 1107 tv: 1 nM: 2
365.092100000000020 134.092099999999990
340.555540000000010 126.833340000000010
f: 1108 tv: 0 nM: 2
258.156250000000000 134.781250000000000
231.102939999999990 129.897060000000010
f: 1108 tv: 1 nM: 2
364.781250000000000 135.156250000000000
340.000000000000000 127.805560000000000
f: 1109 tv: 0 nM: 2
258.000000000000000 136.194439999999990
231.102939999999990 131.102939999999990
f: 1109 tv: 1 nM: 2
364.092100000000020 137.092099999999990
339.308839999999980 129.044109999999990
f: 1110 tv: 0 nM: 2
258.000000000000000 138.000000000000000
231.000000000000000 132.805560000000010
f: 1110 tv: 1 nM: 2
363.428560000000000 138.750000000000000
339.000000000000000 130.805560000000010
f: 1111 tv: 0 nM: 2
257.897060000000010 139.897060000000010
231.102939999999990 133.897060000000010
f: 1111 tv: 1 nM: 2
362.500000000000000 140.259260000000010
337.897060000000010 132.102939999999990
f: 1112 tv: 0 nM: 2
257.500000000000000 141.500000000000000
230.879300000000000 135.413790000000010
f: 1112 tv: 1 nM: 2
361.500000000000000 142.000000000000000
337.350010000000000 133.149990000000000
f: 1113 tv: 0 nM: 2
256.879300000000000 143.586209999999990
230.500000000000000 137.000000000000000
f: 1113 tv: 1 nM: 2
360.500000000000000 143.740739999999990
336.500000000000000 135.000000000000000
f: 1114 tv: 0 nM: 2
256.500000000000000 145.500000000000000
230.156250000000000 138.781250000000000
f: 1114 tv: 1 nM: 2
359.428560000000000 145.785720000000000
335.350010000000000 136.883330000000000
f: 1115 tv: 0 nM: 2
255.843750000000000 147.781250000000000
229.500000000000000 140.259260000000010
f: 1115 tv: 1 nM: 2
358.156250000000000 147.781250000000000
334.500000000000000 138.259260000000010
f: 1116 tv: 0 nM: 2
255.000000000000000 150.000000000000000
229.000000000000000 142.000000000000000
f: 1116 tv: 1 nM: 2
357.000000000000000 150.000000000000000
333.000000000000000 140.000000000000000
f: 1117 tv: 0 nM: 2
254.102939999999990 152.102939999999990
228.413790000000010 143.879300000000000
f: 1117 tv: 1 nM: 2
355.413790000000010 151.879300000000000
332.102939999999990 141.897060000000010
f: 1118 tv: 0 nM: 2
253.500000000000000 154.500000000000000
227.740739999999990 145.500000000000000
f: 1118 tv: 1 nM: 2
354.116670000000000 154.050000000000010
330.740749999999990 143.500000000000000
f: 1119 tv: 0 nM: 2
252.500000000000000 156.500000000000000
226.740739999999990 147.500000000000000
f: 1119 tv: 1 nM: 2
352.586209999999990 156.120700000000000
329.500000000000000 145.259260000000010
f: 1120 tv: 0 nM: 2
251.500000000000000 158.740739999999990
226.000000000000000 149.500000000000000
f: 1120 tv: 1 nM: 2
351.120700000000000 158.586209999999990
328.102939999999990 147.102939999999990
f: 1121 tv: 0 nM: 2
250.413790000000010 161.120700000000000
225.062500000000000 151.218750000000000
f: 1121 tv: 1 nM: 2
349.500000000000000 160.500000000000000
326.691160000000020 148.955890000000010
f: 1122 tv: 0 nM: 2
249.259260000000010 163.500000000000000
224.116670000000000 153.350010000000000
f: 1122 tv: 1 nM: 2
347.571440000000000 162.750000000000000
325.102939999999990 150.897060000000010
f: 1123 tv: 0 nM: 2
247.897060000000010 165.897060000000010
223.000000000000000 155.000000000000000
f: 1123 tv: 1 nM: 2
346.116670000000000 165.050000000000010
323.691160000000020 152.955890000000010
f: 1124 tv: 0 nM: 2
246.500000000000000 168.000000000000000
222.000000000000000 157.000000000000000
f: 1124 tv: 1 nM: 2
344.386349999999990 167.386370000000000
322.102939999999990 154.897060000000010
f: 1125 tv: 0 nM: 2
245.259260000000010 170.500000000000000
221.116670000000000 158.649990000000000
f: 1125 tv: 1 nM: 2
342.500000000000000 169.740739999999990
320.500000000000000 156.740739999999990
f: 1126 tv: 0 nM: 2
243.580000000000010 172.520000000000010
219.520000000000010 160.580000000000010
f: 1126 tv: 1 nM: 2
340.600010000000000 171.860000000000010
318.750000000000000 158.571429999999990
f: 1127 tv: 0 nM: 2
242.000000000000000 175.000000000000000
218.500000000000000 162.500000000000000
f: 1127 tv: 1 nM: 2
338.611110000000000 174.259260000000010
317.120700000000000 160.586209999999990
f: 1128 tv: 0 nM: 2
240.500000000000000 177.500000000000000
217.403840000000000 164.403840000000000
f: 1128 tv: 1 nM: 2
336.500000000000000 176.500000000000000
315.283320000000000 162.283340000000010
f: 1129 tv: 0 nM: 2
238.879300000000000 179.413790000000010
215.750000000000000 166.000000000000000
f: 1129 tv: 1 nM: 2
334.519990000000010 178.580000000000010
313.308839999999980 164.044109999999990
f: 1130 tv: 0 nM: 2
237.139999999999990 181.399990000000000
214.500000000000000 167.740739999999990
f: 1130 tv: 1 nM: 2
332.519990000000010 180.580000000000010
311.437500000000000 166.000000000000000
f: 1131 tv: 0 nM: 2
235.500000000000000 183.500000000000000
213.259260000000010 169.500000000000000
f: 1131 tv: 1 nM: 2
330.500000000000000 182.740739999999990
309.750000000000000 167.571429999999990
f: 1132 tv: 0 nM: 2
233.879300000000000 185.413790000000010
211.781250000000000 170.843750000000000
f: 1132 tv: 1 nM: 2
328.500000000000000 184.500000000000000
307.649990000000000 169.116670000000000
f: 1133 tv: 0 nM: 2
232.314820000000000 187.000000000000000
210.250000000000000 172.428570000000010
f: 1133 tv: 1 nM: 2
326.500000000000000 186.500000000000000
306.000000000000000 171.000000000000000
f: 1134 tv: 0 nM: 2
230.500000000000000 188.500000000000000
208.586209999999990 173.879300000000000
f: 1134 tv: 1 nM: 2
324.480009999999990 188.419999999999990
304.000000000000000 172.194439999999990
f: 1135 tv: 0 nM: 2
228.843750000000000 190.218750000000000
207.308820000000000 175.044109999999990
f: 1135 tv: 1 nM: 2
322.350010000000000 189.883330000000000
302.102939999999990 173.897060000000010
f: 1136 tv: 0 nM: 2
227.259260000000010 191.500000000000000
205.821429999999990 176.178570000000010
f: 1136 tv: 1 nM: 2
320.500000000000000 191.500000000000000
300.194459999999990 175.000000000000000
f: 1137 tv: 0 nM: 2
225.685180000000000 193.000000000000000
204.500000000000000 177.259260000000010
f: 1137 tv: 1 nM: 2
318.500000000000000 193.259260000000010
298.500000000000000 176.259260000000010
f: 1138 tv: 0 nM: 2
224.000000000000000 194.000000000000000
202.883330000000000 178.350010000000000
f: 1138 tv: 1 nM: 2
316.420009999999990 194.520000000000010
296.579990000000010 177.479999999999990
f: 1139 tv: 0 nM: 2
222.259260000000010 195.500000000000000
201.500000000000000 179.500000000000000
f: 1139 tv: 1 nM: 2
314.586209999999990 195.879300000000000
294.716680000000000 178.716659999999990
f: 1140 tv: 0 nM: 2
220.843750000000000 196.781250000000000
200.000000000000000 180.437500000000000
f: 1140 tv: 1 nM: 2
312.685180000000000 197.000000000000000
293.000000000000000 179.805560000000010
f: 1141 tv: 0 nM: 2
219.000000000000000 197.685180000000000
198.500000000000000 181.259260000000010
f: 1141 tv: 1 nM: 2
310.897060000000010 198.102939999999990
291.151520000000000 180.439390000000000
f: 1142 tv: 0 nM: 2
217.520000000000010 198.580000000000010
197.194439999999990 182.000000000000000
f: 1142 tv: 1 nM: 2
309.102939999999990 199.102939999999990
289.571440000000000 181.250000000000000
f: 1143 tv: 0 nM: 2
215.955890000000010 199.308820000000000
196.000000000000000 183.000000000000000
f: 1143 tv: 1 nM: 2
307.218750000000000 200.156250000000000
287.897060000000010 182.102939999999990
f: 1144 tv: 0 nM: 2
214.413790000000010 200.120700000000000
194.500000000000000 183.500000000000000
f: 1144 tv: 1 nM: 2
305.649990000000000 200.883330000000000
286.000000000000000 183.194439999999990
f: 1145 tv: 0 nM: 2
212.883330000000000 200.483340000000000
192.897060000000010 184.102939999999990
f: 1145 tv: 1 nM: 2
304.000000000000000 201.805560000000010
284.135130000000000 183.689190000000000
f: 1146 tv: 0 nM: 2
211.500000000000000 201.500000000000000
191.740739999999990 184.500000000000000
f: 1146 tv: 1 nM: 2
302.283320000000000 202.283340000000010
282.897060000000010 184.102939999999990
f: 1147 tv: 0 nM: 2
210.102939999999990 201.897060000000010
190.218750000000000 184.843750000000000
f: 1147 tv: 1 nM: 2
300.586209999999990 203.120700000000000
281.121950000000030 184.719510000000010
f: 1148 tv: 0 nM: 2
208.500000000000000 202.740739999999990
188.879300000000000 185.413790000000010
f: 1148 tv: 1 nM: 2
299.000000000000000 204.194439999999990
279.571440000000000 185.250000000000000
f: 1149 tv: 0 nM: 2
207.000000000000000 203.000000000000000
187.685180000000000 186.000000000000000
f: 1149 tv: 1 nM: 2
297.283320000000000 204.716659999999990
278.000000000000000 186.000000000000000
f: 1150 tv: 0 nM: 2
205.500000000000000 203.740739999999990
186.259260000000010 186.500000000000000
f: 1150 tv: 1 nM: 2
295.781250000000000 205.156250000000000
276.375000000000000 186.156250000000000
f: 1151 tv: 0 nM: 2
203.955890000000010 204.308820000000000
184.883330000000000 186.949999999999990
f: 1151 tv: 1 nM: 2
294.000000000000000 206.000000000000000
274.805540000000010 187.000000000000000
f: 1152 tv: 0 nM: 2
202.413790000000010 204.879300000000000
183.500000000000000 187.259260000000010
f: 1152 tv: 1 nM: 2
292.716680000000000 206.283340000000010
273.151520000000000 187.439390000000000
f: 1153 tv: 0 nM: 2
200.955890000000010 205.308820000000000
182.283340000000010 187.716659999999990
f: 1153 tv: 1 nM: 2
291.092100000000020 207.092099999999990
271.910250000000020 187.846160000000000
f: 1154 tv: 0 nM: 2
199.716659999999990 205.283340000000010
181.000000000000000 188.000000000000000
f: 1154 tv: 1 nM: 2
289.716680000000000 207.283340000000010
270.280489999999990 188.048779999999990
f: 1155 tv: 0 nM: 2
198.586209999999990 205.879300000000000
179.500000000000000 188.259260000000010
f: 1155 tv: 1 nM: 2
288.092100000000020 208.092099999999990
268.961549999999990 188.384610000000010
f: 1156 tv: 0 nM: 2
196.879300000000000 206.586209999999990
178.259260000000010 188.500000000000000
f: 1156 tv: 1 nM: 2
286.918920000000010 208.500000000000000
267.500000000000000 188.500000000000000
f: 1157 tv: 0 nM: 2
195.500000000000000 206.740739999999990
176.883330000000000 188.483340000000000
f: 1157 tv: 1 nM: 2
285.375000000000000 208.843750000000000
266.000000000000000 189.000000000000000
f: 1158 tv: 0 nM: 2
194.102939999999990 207.102939999999990
175.586209999999990 188.879300000000000
f: 1158 tv: 1 nM: 2
284.000000000000000 209.194439999999990
265.000000000000000 189.194439999999990
f: 1159 tv: 0 nM: 2
193.000000000000000 207.000000000000000
174.314820000000000 189.000000000000000
f: 1159 tv: 1 nM: 2
282.897060000000010 209.102939999999990
263.864870000000000 189.310810000000000
f: 1160 tv: 0 nM: 2
191.586209999999990 207.120700000000000
173.314820000000000 189.000000000000000
f: 1160 tv: 1 nM: 2
281.899990000000000 209.171429999999990
262.659089999999990 189.340910000000010
f: 1161 tv: 0 nM: 2
190.000000000000000 207.743239999999990
172.000000000000000 189.000000000000000
f: 1161 tv: 1 nM: 2
280.395359999999980 210.081390000000000
261.155550000000010 189.500000000000000
f: 1162 tv: 0 nM: 2
188.750000000000000 207.571429999999990
170.716659999999990 189.283340000000010
f: 1162 tv: 1 nM: 2
279.092100000000020 210.092099999999990
260.034879999999990 189.813950000000010
f: 1163 tv: 0 nM: 2
187.897060000000010 207.897060000000010
169.649990000000000 189.116670000000000
f: 1163 tv: 1 nM: 2
277.897060000000010 210.102939999999990
259.042849999999990 189.628570000000000
f: 1164 tv: 0 nM: 2
186.500000000000000 207.259260000000010
168.586209999999990 189.120700000000000
f: 1164 tv: 1 nM: 2
277.000000000000000 210.194439999999990
257.918610000000000 189.604649999999990
f: 1165 tv: 0 nM: 2
185.586209999999990 207.120700000000000
167.413790000000010 188.879300000000000
f: 1165 tv: 1 nM: 2
276.000000000000000 210.194439999999990
256.875000000000000 189.416670000000010
f: 1166 tv: 0 nM: 2
184.308820000000000 207.044109999999990
166.479999999999990 188.580000000000010
f: 1166 tv: 1 nM: 2
275.719510000000010 210.121950000000000
255.907900000000010 189.092099999999990
f: 1167 tv: 0 nM: 2
183.413790000000010 207.120700000000000
165.500000000000000 188.500000000000000
f: 1167 tv: 1 nM: 2
274.813969999999980 210.034879999999990
255.092099999999990 189.092099999999990
f: 1168 tv: 0 nM: 2
182.649990000000000 206.883330000000000
164.500000000000000 188.500000000000000
f: 1168 tv: 1 nM: 2
274.059509999999990 209.488100000000000
254.675000000000010 188.675000000000010
f: 1169 tv: 0 nM: 2
181.649990000000000 206.116670000000000
163.500000000000000 187.740739999999990
f: 1169 tv: 1 nM: 2
273.607149999999990 209.345249999999990
253.607149999999990 188.226200000000010
f: 1170 tv: 0 nM: 2
180.897060000000010 205.897060000000010
162.580000000000010 187.479999999999990
f: 1170 tv: 1 nM: 2
273.135130000000000 208.689190000000000
253.550000000000010 187.590000000000000
f: 1171 tv: 0 nM: 2
179.740739999999990 205.500000000000000
161.600010000000000 186.860000000000010
f: 1171 tv: 1 nM: 2
272.559509999999990 208.392850000000010
252.726200000000010 187.178570000000010
f: 1172 tv: 0 nM: 2
179.000000000000000 205.000000000000000
160.879300000000000 186.413790000000010
f: 1172 tv: 1 nM: 2
272.092100000000020 208.092099999999990
251.951220000000010 186.719510000000010
f: 1173 tv: 0 nM: 2
178.218750000000000 204.156250000000000
160.102939999999990 185.897060000000010
f: 1173 tv: 1 nM: 2
272.048769999999990 207.280489999999990
251.604649999999990 186.197679999999990
f: 1174 tv: 0 nM: 2
177.500000000000000 203.500000000000000
159.500000000000000 185.500000000000000
f: 1174 tv: 1 nM: 2
272.034879999999990 206.813950000000010
251.458329999999990 185.458329999999990
f: 1175 tv: 0 nM: 2
176.805560000000010 203.000000000000000
158.479999999999990 184.580000000000010
f: 1175 tv: 1 nM: 2
272.000000000000000 206.000000000000000
251.034879999999990 184.813950000000010
f: 1176 tv: 0 nM: 2
175.883330000000000 202.649990000000000
157.750000000000000 184.428570000000010
f: 1176 tv: 1 nM: 2
271.773799999999990 205.392850000000010
250.607149999999990 184.226200000000010
f: 1177 tv: 0 nM: 2
175.308820000000000 202.044109999999990
157.000000000000000 183.500000000000000
f: 1177 tv: 1 nM: 2
272.038450000000010 204.615389999999990
250.772719999999990 183.295459999999990
f: 1178 tv: 0 nM: 2
174.649990000000000 201.116670000000000
156.413790000000010 182.879300000000000
f: 1178 tv: 1 nM: 2
272.092100000000020 204.092099999999990
250.863630000000000 182.613630000000000
f: 1179 tv: 0 nM: 2
174.120700000000000 200.586209999999990
155.883330000000000 182.350010000000000
f: 1179 tv: 1 nM: 2
272.659089999999990 203.454540000000010
250.395360000000010 182.081390000000000
f: 1180 tv: 0 nM: 2
173.691180000000000 200.044109999999990
155.413790000000010 181.879300000000000
f: 1180 tv: 1 nM: 2
273.048769999999990 202.280489999999990
250.645829999999990 181.458329999999990
f: 1181 tv: 0 nM: 2
173.000000000000000 199.437500000000000
154.883330000000000 180.949999999999990
f: 1181 tv: 1 nM: 2
273.000000000000000 201.939030000000000
251.250000000000000 180.597820000000010
f: 1182 tv: 0 nM: 2
172.740739999999990 198.500000000000000
154.479999999999990 180.419999999999990
f: 1182 tv: 1 nM: 2
273.907899999999980 201.092099999999990
251.295459999999990 179.772719999999990
f: 1183 tv: 0 nM: 2
172.500000000000000 197.500000000000000
154.259260000000010 179.500000000000000
f: 1183 tv: 1 nM: 2
274.700010000000020 200.000000000000000
251.909089999999990 178.818180000000010
f: 1184 tv: 0 nM: 2
172.102939999999990 196.897060000000010
153.500000000000000 178.500000000000000
f: 1184 tv: 1 nM: 2
275.186039999999990 198.965120000000010
252.153840000000000 178.089740000000010
f: 1185 tv: 0 nM: 2
171.897060000000010 195.897060000000010
153.413790000000010 177.879300000000000
f: 1185 tv: 1 nM: 2
276.256739999999980 198.000000000000000
252.939030000000000 177.000000000000000
f: 1186 tv: 0 nM: 2
171.879300000000000 194.586209999999990
153.321429999999990 176.750000000000000
f: 1186 tv: 1 nM: 2
277.384610000000010 196.961530000000010
253.604649999999990 176.081390000000000
f: 1187 tv: 0 nM: 2
171.879300000000000 193.413790000000010
153.102939999999990 175.897060000000010
f: 1187 tv: 1 nM: 2
278.295439999999990 195.500000000000000
254.488100000000000 174.940470000000000
f: 1188 tv: 0 nM: 2
171.716659999999990 192.283340000000010
152.821429999999990 174.821429999999990
f: 1188 tv: 1 nM: 2
279.500000000000000 194.000000000000000
255.354170000000010 173.645829999999990
f: 1189 tv: 0 nM: 2
171.805560000000010 191.000000000000000
152.716659999999990 173.716659999999990
f: 1189 tv: 1 nM: 2
280.863650000000010 192.613630000000000
256.402159999999980 172.250000000000000
f: 1190 tv: 0 nM: 2
171.843750000000000 189.625000000000000
152.750000000000000 172.571429999999990
f: 1190 tv: 1 nM: 2
282.153840000000000 191.089740000000010
257.280489999999990 170.951220000000010
f: 1191 tv: 0 nM: 2
171.805560000000010 188.000000000000000
152.571429999999990 171.250000000000000
f: 1191 tv: 1 nM: 2
283.818179999999980 189.500000000000000
258.500000000000000 169.500000000000000
f: 1192 tv: 0 nM: 2
172.000000000000000 186.562500000000000
152.586209999999990 170.120700000000000
f: 1192 tv: 1 nM: 2
285.092100000000020 188.092099999999990
259.500000000000000 168.295459999999990
f: 1193 tv: 0 nM: 2
172.194439999999990 185.000000000000000
152.716659999999990 168.716659999999990
f: 1193 tv: 1 nM: 2
286.846160000000000 186.089740000000010
260.597840000000020 166.902179999999990
f: 1194 tv: 0 nM: 2
172.500000000000000 183.000000000000000
152.879300000000000 167.413790000000010
f: 1194 tv: 1 nM: 2
288.392850000000010 184.440470000000000
261.805540000000010 165.000000000000000
f: 1195 tv: 0 nM: 2
172.879300000000000 181.413790000000010
152.897060000000010 166.102939999999990
f: 1195 tv: 1 nM: 2
290.000000000000000 182.500000000000000
263.081390000000000 163.604649999999990
f: 1196 tv: 0 nM: 2
173.218750000000000 179.843750000000000
153.062500000000000 164.781250000000000
f: 1196 tv: 1 nM: 2
291.704560000000010 180.500000000000000
264.092100000000020 162.092099999999990
f: 1197 tv: 0 nM: 2
173.805560000000010 178.000000000000000
153.500000000000000 163.000000000000000
f: 1197 tv: 1 nM: 2
293.458340000000020 178.458329999999990
265.750000000000000 160.402179999999990
f: 1198 tv: 0 nM: 2
174.194439999999990 176.000000000000000
153.413790000000010 161.879300000000000
f: 1198 tv: 1 nM: 2
295.000000000000000 176.500000000000000
267.299989999999980 159.000000000000000
f: 1199 tv: 0 nM: 2
174.805560000000010 174.000000000000000
153.899990000000000 160.171429999999990
f: 1199 tv: 1 nM: 2
297.081390000000000 174.395360000000010
268.604649999999990 157.081390000000000
f: 1200 tv: 0 nM: 2
175.102939999999990 172.102939999999990
154.413790000000010 158.879300000000000
f: 1200 tv: 1 nM: 2
298.918610000000000 172.395360000000010
270.181820000000020 155.500000000000000
f: 1201 tv: 0 nM: 2
175.897060000000010 170.102939999999990
154.781250000000000 157.062500000000000
f: 1201 tv: 1 nM: 2
300.846160000000000 170.089740000000010
271.589999999999970 153.550000000000010
f: 1202 tv: 0 nM: 2
176.413790000000010 168.120700000000000
155.413790000000010 155.879300000000000
f: 1202 tv: 1 nM: 2
302.615389999999990 167.961530000000010
273.000000000000000 152.000000000000000
f: 1203 tv: 0 nM: 2
177.000000000000000 166.194439999999990
155.500000000000000 154.000000000000000
f: 1203 tv: 1 nM: 2
304.500000000000000 166.000000000000000
274.597840000000020 150.250000000000000
f: 1204 tv: 0 nM: 2
177.805560000000010 164.000000000000000
155.949999999999990 152.716659999999990
f: 1204 tv: 1 nM: 2
306.402159999999980 163.554350000000000
276.081390000000000 148.395360000000010
f: 1205 tv: 0 nM: 2
178.308820000000000 162.044109999999990
156.413790000000010 150.879300000000000
f: 1205 tv: 1 nM: 2
308.500000000000000 161.295459999999990
277.597840000000020 146.750000000000000
f: 1206 tv: 0 nM: 2
179.000000000000000 160.194439999999990
157.000000000000000 149.571429999999990
f: 1206 tv: 1 nM: 2
310.280489999999990 159.121950000000000
279.604649999999990 145.081390000000000
f: 1207 tv: 0 nM: 2
179.805560000000010 158.000000000000000
157.413790000000010 147.879300000000000
f: 1207 tv: 1 nM: 2
312.194459999999990 157.000000000000000
281.038450000000010 143.384610000000010
f: 1208 tv: 0 nM: 2
180.000000000000000 156.194439999999990
157.571429999999990 146.714280000000000
f: 1208 tv: 1 nM: 2
314.000000000000000 155.000000000000000
282.645840000000020 141.645829999999990
f: 1209 tv: 0 nM: 2
181.000000000000000 154.256760000000010
158.283340000000010 145.050000000000010
f: 1209 tv: 1 nM: 2
316.000000000000000 153.000000000000000
284.358700000000000 140.402179999999990
f: 1210 tv: 0 nM: 2
181.615389999999990 152.961530000000010
158.500000000000000 144.000000000000000
f: 1210 tv: 1 nM: 2
317.719510000000010 150.878050000000000
286.000000000000000 138.699999999999990
f: 1211 tv: 0 nM: 2
181.907900000000010 151.092099999999990
159.218750000000000 142.843750000000000
f: 1211 tv: 1 nM: 2
319.450010000000020 149.410000000000000
287.354159999999980 137.354170000000010
f: 1212 tv: 0 nM: 2
182.638880000000000 149.694439999999990
159.413790000000010 141.879300000000000
f: 1212 tv: 1 nM: 2
321.250000000000000 147.663040000000000
289.000000000000000 136.000000000000000
f: 1213 tv: 0 nM: 2
183.000000000000000 148.000000000000000
159.945950000000010 140.554049999999990
f: 1213 tv: 1 nM: 2
323.000000000000000 146.300000000000010
290.402159999999980 134.750000000000000
f: 1214 tv: 0 nM: 2
183.846160000000000 146.910259999999990
160.500000000000000 139.500000000000000
f: 1214 tv: 1 nM: 2
324.645840000000020 144.645829999999990
292.000000000000000 133.699999999999990
f: 1215 tv: 0 nM: 2
184.000000000000000 145.805560000000010
160.787870000000000 138.681819999999990
f: 1215 tv: 1 nM: 2
326.166659999999980 143.687500000000000
293.326930000000000 132.461530000000010
f: 1216 tv: 0 nM: 2
184.607149999999990 144.773799999999990
161.218750000000000 137.843750000000000
f: 1216 tv: 1 nM: 2
327.902159999999980 142.597820000000010
294.693879999999980 131.887759999999990
f: 1217 tv: 0 nM: 2
185.060970000000000 144.000000000000000
161.586209999999990 137.120700000000000
f: 1217 tv: 1 nM: 2
329.450010000000020 141.729999999999990
296.245450000000010 131.000000000000000
f: 1218 tv: 0 nM: 2
185.500000000000000 143.295459999999990
162.000000000000000 136.772719999999990
f: 1218 tv: 1 nM: 2
331.000000000000000 141.000000000000000
297.583340000000020 130.583329999999990
f: 1219 tv: 0 nM: 2
186.000000000000000 142.805560000000010
162.437500000000000 136.031250000000000
f: 1219 tv: 1 nM: 2
332.410000000000030 140.550000000000010
298.630000000000000 130.369990000000000
f: 1220 tv: 0 nM: 2
186.554350000000000 142.402179999999990
162.897060000000010 135.955890000000010
f: 1220 tv: 1 nM: 2
333.706509999999980 139.945650000000000
300.263150000000000 129.710530000000010
f: 1221 tv: 0 nM: 2
186.940470000000000 142.059530000000000
163.194439999999990 136.000000000000000
f: 1221 tv: 1 nM: 2
335.245450000000010 140.000000000000000
301.549989999999980 129.729999999999990
f: 1222 tv: 0 nM: 2
187.034089999999990 141.875000000000000
163.805560000000010 135.861120000000000
f: 1222 tv: 1 nM: 2
336.645840000000020 139.645829999999990
303.273590000000010 129.547169999999990
f: 1223 tv: 0 nM: 2
187.604649999999990 141.918610000000000
164.102939999999990 135.897060000000010
f: 1223 tv: 1 nM: 2
338.000000000000000 139.500000000000000
304.500000000000000 129.687500000000000
f: 1224 tv: 0 nM: 2
188.402179999999990 142.554350000000000
164.500000000000000 135.969699999999990
f: 1224 tv: 1 nM: 2
339.326930000000000 140.538469999999990
305.538450000000010 130.326920000000000
f: 1225 tv: 0 nM: 2
188.181819999999990 143.022719999999990
164.910259999999990 136.435900000000000
f: 1225 tv: 1 nM: 2
340.549989999999980 140.729999999999990
306.925540000000010 130.595750000000010
f: 1226 tv: 0 nM: 2
188.687500000000000 143.500000000000000
165.000000000000000 137.000000000000000
f: 1226 tv: 1 nM: 2
341.945650000000000 141.315220000000010
308.370000000000000 131.270000000000010
f: 1227 tv: 0 nM: 2
188.965120000000010 144.186049999999990
165.515150000000010 137.651520000000000
f: 1227 tv: 1 nM: 2
343.326930000000000 142.365389999999990
309.416659999999980 131.583329999999990
f: 1228 tv: 0 nM: 2
189.270000000000010 145.270000000000010
165.756760000000010 138.175670000000000
f: 1228 tv: 1 nM: 2
344.269990000000010 143.270000000000010
310.500000000000000 132.500000000000000
f: 1229 tv: 0 nM: 2
189.550000000000010 146.410000000000000
166.000000000000000 139.000000000000000
f: 1229 tv: 1 nM: 2
345.326930000000000 144.538469999999990
311.416659999999980 133.583329999999990
f: 1230 tv: 0 nM: 2
189.554350000000000 147.402179999999990
166.500000000000000 140.000000000000000
f: 1230 tv: 1 nM: 2
346.273590000000010 145.641510000000010
312.416659999999980 134.583329999999990
f: 1231 tv: 0 nM: 2
190.000000000000000 149.000000000000000
166.500000000000000 141.000000000000000
f: 1231 tv: 1 nM: 2
347.269990000000010 147.270000000000010
313.269990000000010 135.729999999999990
f: 1232 tv: 0 nM: 2
189.965120000000010 150.186049999999990
166.810810000000000 141.932430000000010
f: 1232 tv: 1 nM: 2
348.000000000000000 148.699999999999990
314.103760000000020 137.509430000000010
f: 1233 tv: 0 nM: 2
190.000000000000000 152.000000000000000
167.000000000000000 143.329270000000010
f: 1233 tv: 1 nM: 2
348.500000000000000 150.500000000000000
314.769990000000010 138.590000000000000
f: 1234 tv: 0 nM: 2
190.000000000000000 154.000000000000000
167.102939999999990 144.897060000000010
f: 1234 tv: 1 nM: 2
349.326930000000000 152.538469999999990
315.538450000000010 140.326920000000000
f: 1235 tv: 0 nM: 2
190.000000000000000 155.699999999999990
167.269229999999990 146.384610000000010
f: 1235 tv: 1 nM: 2
349.673070000000000 154.461530000000010
316.000000000000000 141.735289999999990
f: 1236 tv: 0 nM: 2
189.965120000000010 157.813950000000010
167.413790000000010 147.879300000000000
f: 1236 tv: 1 nM: 2
349.910000000000030 156.649990000000000
316.583340000000020 143.583329999999990
f: 1237 tv: 0 nM: 2
190.000000000000000 159.939030000000000
167.421879999999990 149.640629999999990
f: 1237 tv: 1 nM: 2
350.269990000000010 158.729999999999990
317.000000000000000 145.500000000000000
f: 1238 tv: 0 nM: 2
190.000000000000000 162.000000000000000
167.500000000000000 151.235289999999990
f: 1238 tv: 1 nM: 2
350.416659999999980 161.416670000000010
317.326930000000000 147.461530000000010
f: 1239 tv: 0 nM: 2
189.704540000000010 164.295459999999990
167.413790000000010 152.879300000000000
f: 1239 tv: 1 nM: 2
350.500000000000000 163.500000000000000
317.410000000000030 149.449999999999990
f: 1240 tv: 0 nM: 2
189.386370000000000 166.863630000000000
167.413790000000010 154.879300000000000
f: 1240 tv: 1 nM: 2
350.206509999999980 166.206529999999990
317.326930000000000 151.538469999999990
f: 1241 tv: 0 nM: 2
189.060970000000000 169.000000000000000
167.442860000000000 156.514280000000010
f: 1241 tv: 1 nM: 2
349.769990000000010 168.410000000000000
317.326930000000000 153.461530000000010
f: 1242 tv: 0 nM: 2
188.907900000000010 171.092099999999990
167.350010000000000 157.883330000000000
f: 1242 tv: 1 nM: 2
349.604649999999990 171.081390000000000
317.000000000000000 155.300000000000010
f: 1243 tv: 0 nM: 2
188.844449999999990 173.500000000000000
167.102939999999990 159.897060000000010
f: 1243 tv: 1 nM: 2
348.730009999999990 173.270000000000010
316.583340000000020 157.416670000000010
f: 1244 tv: 0 nM: 2
188.402179999999990 175.750000000000000
167.413790000000010 161.879300000000000
f: 1244 tv: 1 nM: 2
348.500000000000000 175.634610000000010
316.402159999999980 159.250000000000000
f: 1245 tv: 0 nM: 2
188.000000000000000 178.000000000000000
167.135130000000000 163.500000000000000
f: 1245 tv: 1 nM: 2
347.700010000000020 178.000000000000000
316.112239999999990 161.081639999999990
f: 1246 tv: 0 nM: 2
188.000000000000000 180.000000000000000
167.000000000000000 165.000000000000000
f: 1246 tv: 1 nM: 2
346.687500000000000 180.500000000000000
315.354159999999980 163.354170000000010
f: 1247 tv: 0 nM: 2
187.402179999999990 182.250000000000000
167.000000000000000 167.000000000000000
f: 1247 tv: 1 nM: 2
345.885409999999980 183.031250000000000
315.114590000000020 165.031250000000000
f: 1248 tv: 0 nM: 2
187.181819999999990 184.500000000000000
166.843750000000000 168.625000000000000
f: 1248 tv: 1 nM: 2
345.028290000000030 185.150939999999990
314.410000000000030 167.229999999999990
f: 1249 tv: 0 nM: 2
186.821429999999990 186.726200000000010
166.782039999999990 170.435900000000000
f: 1249 tv: 1 nM: 2
344.326930000000000 187.538469999999990
313.700010000000020 169.000000000000000
f: 1250 tv: 0 nM: 2
186.395360000000010 188.918610000000000
166.691180000000000 171.955890000000010
f: 1250 tv: 1 nM: 2
343.186039999999990 190.034879999999990
312.676480000000030 171.000000000000000
f: 1251 tv: 0 nM: 2
186.000000000000000 191.000000000000000
166.350010000000000 173.883330000000000
f: 1251 tv: 1 nM: 2
341.833340000000020 192.500000000000000
311.634610000000010 172.673080000000000
f: 1252 tv: 0 nM: 2
185.500000000000000 193.000000000000000
166.062500000000000 175.781250000000000
f: 1252 tv: 1 nM: 2
340.500000000000000 194.500000000000000
310.730009999999990 174.729999999999990
f: 1253 tv: 0 nM: 2
185.181819999999990 195.500000000000000
165.897060000000010 177.102939999999990
f: 1253 tv: 1 nM: 2
339.299989999999980 197.000000000000000
309.730009999999990 176.729999999999990
f: 1254 tv: 0 nM: 2
184.641300000000000 197.597820000000010
165.805560000000010 178.861120000000000
f: 1254 tv: 1 nM: 2
337.645840000000020 199.354170000000010
308.583340000000020 178.583329999999990
f: 1255 tv: 0 nM: 2
184.000000000000000 199.500000000000000
165.750000000000000 180.750000000000000
f: 1255 tv: 1 nM: 2
336.000000000000000 201.500000000000000
307.500000000000000 180.500000000000000
f: 1256 tv: 0 nM: 2
183.907900000000010 201.907900000000010
165.691180000000000 181.955890000000010
f: 1256 tv: 1 nM: 2
334.402159999999980 203.750000000000000
306.354159999999980 182.354170000000010
f: 1257 tv: 0 nM: 2
183.000000000000000 203.500000000000000
165.102939999999990 183.897060000000010
f: 1257 tv: 1 nM: 2
332.541659999999980 205.541670000000010
305.181820000000020 184.090910000000010
f: 1258 tv: 0 nM: 2
183.000000000000000 205.256760000000010
165.000000000000000 185.000000000000000
f: 1258 tv: 1 nM: 2
330.909089999999990 207.818180000000010
303.833340000000020 185.687500000000000
f: 1259 tv: 0 nM: 2
182.500000000000000 207.000000000000000
164.955890000000010 186.691180000000000
f: 1259 tv: 1 nM: 2
329.500000000000000 210.000000000000000
302.645840000000020 187.354170000000010
f: 1260 tv: 0 nM: 2
181.907900000000010 208.907900000000010
164.861120000000000 187.805560000000010
f: 1260 tv: 1 nM: 2
327.597840000000020 211.902179999999990
301.269990000000010 188.729999999999990
f: 1261 tv: 0 nM: 2
181.719510000000010 210.121950000000000
164.897060000000010 189.102939999999990
f: 1261 tv: 1 nM: 2
325.750000000000000 213.402179999999990
300.054350000000000 190.293470000000010
f: 1262 tv: 0 nM: 2
181.092099999999990 211.907900000000010
164.611120000000000 190.305560000000010
f: 1262 tv: 1 nM: 2
324.000000000000000 215.000000000000000
298.583340000000020 191.583329999999990
f: 1263 tv: 0 nM: 2
180.805560000000010 213.000000000000000
164.348480000000000 191.636370000000000
f: 1263 tv: 1 nM: 2
322.081390000000000 216.604649999999990
297.034879999999990 192.813950000000010
f: 1264 tv: 0 nM: 2
180.557140000000000 214.228579999999990
164.416670000000010 192.500000000000000
f: 1264 tv: 1 nM: 2
320.395359999999980 217.918610000000000
295.730009999999990 193.729999999999990
f: 1265 tv: 0 nM: 2
180.000000000000000 215.194439999999990
164.000000000000000 193.256760000000010
f: 1265 tv: 1 nM: 2
318.704560000000010 219.295459999999990
294.354159999999980 195.354170000000010
f: 1266 tv: 0 nM: 2
180.000000000000000 216.194439999999990
164.250000000000000 194.000000000000000
f: 1266 tv: 1 nM: 2
317.155550000000010 220.500000000000000
293.054350000000000 195.706529999999990
f: 1267 tv: 0 nM: 2
179.897060000000010 217.102939999999990
164.218750000000000 194.937500000000000
f: 1267 tv: 1 nM: 2
315.645840000000020 221.458329999999990
292.059509999999990 197.059530000000000
f: 1268 tv: 0 nM: 2
179.907900000000010 217.907900000000010
164.062500000000000 195.781250000000000
f: 1268 tv: 1 nM: 2
314.074459999999990 222.404249999999990
290.730009999999990 197.729999999999990
f: 1269 tv: 0 nM: 2
179.815800000000000 218.578949999999990
164.092099999999990 196.092099999999990
f: 1269 tv: 1 nM: 2
312.395359999999980 223.081390000000000
289.500000000000000 198.500000000000000
f: 1270 tv: 0 nM: 2
179.340910000000010 219.454540000000010
164.177410000000010 196.645160000000000
f: 1270 tv: 1 nM: 2
311.034879999999990 223.813950000000010
288.395359999999980 198.918610000000000
f: 1271 tv: 0 nM: 2
179.611120000000000 219.888880000000000
164.483340000000000 196.883330000000000
f: 1271 tv: 1 nM: 2
309.645840000000020 224.354170000000010
287.074459999999990 199.595750000000010
f: 1272 tv: 0 nM: 2
179.691180000000000 219.955890000000010
164.384610000000010 197.166670000000010
f: 1272 tv: 1 nM: 2
308.081390000000000 224.604649999999990
286.295439999999990 199.500000000000000
f: 1273 tv: 0 nM: 2
179.805560000000010 220.000000000000000
164.716659999999990 197.283340000000010
f: 1273 tv: 1 nM: 2
307.000000000000000 225.000000000000000
285.206509999999980 199.793470000000010
f: 1274 tv: 0 nM: 2
179.805560000000010 220.000000000000000
164.883330000000000 197.350010000000000
f: 1274 tv: 1 nM: 2
305.939030000000000 225.000000000000000
284.269990000000010 199.729999999999990
f: 1275 tv: 0 nM: 2
180.000000000000000 220.075760000000000
165.000000000000000 197.500000000000000
f: 1275 tv: 1 nM: 2
304.604649999999990 225.081390000000000
283.299989999999980 200.000000000000000
f: 1276 tv: 0 nM: 2
180.102939999999990 220.102939999999990
164.961530000000010 197.384610000000010
f: 1276 tv: 1 nM: 2
303.500000000000000 225.155550000000010
282.186039999999990 200.034879999999990
f: 1277 tv: 0 nM: 2
180.500000000000000 220.000000000000000
165.611120000000000 197.111120000000000
f: 1277 tv: 1 nM: 2
302.700010000000020 225.000000000000000
281.597840000000020 200.250000000000000
f: 1278 tv: 0 nM: 2
180.897060000000010 219.897060000000010
165.897060000000010 197.102939999999990
f: 1278 tv: 1 nM: 2
301.818179999999980 224.909089999999990
280.595730000000000 200.074459999999990
f: 1279 tv: 0 nM: 2
181.000000000000000 219.805560000000010
166.000000000000000 197.000000000000000
f: 1279 tv: 1 nM: 2
301.000000000000000 224.699999999999990
280.000000000000000 199.699999999999990
f: 1280 tv: 0 nM: 2
181.442860000000000 219.257139999999990
166.560610000000000 196.848480000000000
f: 1280 tv: 1 nM: 2
300.092100000000020 224.092099999999990
279.354159999999980 199.354170000000010
f: 1281 tv: 0 nM: 2
182.000000000000000 218.743239999999990
166.879300000000000 196.413790000000010
f: 1281 tv: 1 nM: 2
299.500000000000000 223.590910000000010
278.833340000000020 198.750000000000000
f: 1282 tv: 0 nM: 2
182.308820000000000 217.955890000000010
167.102939999999990 195.897060000000010
f: 1282 tv: 1 nM: 2
299.000000000000000 223.000000000000000
278.354159999999980 198.354170000000010
f: 1283 tv: 0 nM: 2
182.879300000000000 217.413790000000010
167.843750000000000 195.218750000000000
f: 1283 tv: 1 nM: 2
298.500000000000000 222.181819999999990
277.750000000000000 197.663040000000000
f: 1284 tv: 0 nM: 2
183.586209999999990 216.879300000000000
168.102939999999990 194.897060000000010
f: 1284 tv: 1 nM: 2
298.000000000000000 221.500000000000000
277.613650000000010 196.863630000000000
f: 1285 tv: 0 nM: 2
184.000000000000000 216.000000000000000
168.897060000000010 194.102939999999990
f: 1285 tv: 1 nM: 2
298.000000000000000 220.500000000000000
277.186039999999990 196.034879999999990
f: 1286 tv: 0 nM: 2
184.562500000000000 215.000000000000000
169.120700000000000 193.586209999999990
f: 1286 tv: 1 nM: 2
297.955870000000000 219.691180000000000
277.000000000000000 195.699999999999990
f: 1287 tv: 0 nM: 2
185.102939999999990 214.102939999999990
169.716659999999990 192.716659999999990
f: 1287 tv: 1 nM: 2
297.750000000000000 218.597820000000010
277.402159999999980 194.445650000000000
f: 1288 tv: 0 nM: 2
186.000000000000000 213.194439999999990
170.000000000000000 192.000000000000000
f: 1288 tv: 1 nM: 2
297.750000000000000 217.402179999999990
277.178560000000000 193.511900000000000
f: 1289 tv: 0 nM: 2
186.500000000000000 212.259260000000010
170.897060000000010 191.102939999999990
f: 1289 tv: 1 nM: 2
297.488099999999970 216.059530000000000
276.663050000000000 192.750000000000000
f: 1290 tv: 0 nM: 2
187.218750000000000 211.156250000000000
171.500000000000000 190.259260000000010
f: 1290 tv: 1 nM: 2
298.000000000000000 215.000000000000000
277.034879999999990 191.813950000000010
f: 1291 tv: 0 nM: 2
188.000000000000000 210.000000000000000
171.843750000000000 189.218750000000000
f: 1291 tv: 1 nM: 2
298.325010000000020 213.675000000000010
277.410000000000030 190.550000000000010
f: 1292 tv: 0 nM: 2
188.897060000000010 208.897060000000010
172.649990000000000 188.116670000000000
f: 1292 tv: 1 nM: 2
298.794860000000030 212.217960000000010
277.630000000000000 189.369990000000000
f: 1293 tv: 0 nM: 2
189.500000000000000 207.500000000000000
173.413790000000010 186.879300000000000
f: 1293 tv: 1 nM: 2
299.092100000000020 211.092099999999990
278.000000000000000 188.000000000000000
f: 1294 tv: 0 nM: 2
190.500000000000000 206.000000000000000
174.000000000000000 186.000000000000000
f: 1294 tv: 1 nM: 2
300.089749999999980 209.846160000000000
278.500000000000000 187.000000000000000
f: 1295 tv: 0 nM: 2
191.413790000000010 204.879300000000000
174.500000000000000 184.740739999999990
f: 1295 tv: 1 nM: 2
300.743260000000020 208.000000000000000
279.354159999999980 185.645829999999990
f: 1296 tv: 0 nM: 2
192.283340000000010 203.283340000000010
175.500000000000000 183.500000000000000
f: 1296 tv: 1 nM: 2
301.325010000000020 206.324999999999990
279.961549999999990 184.384610000000010
f: 1297 tv: 0 nM: 2
193.314820000000000 202.000000000000000
176.139999999999990 182.399990000000000
f: 1297 tv: 1 nM: 2
302.500000000000000 204.704540000000010
280.918610000000000 182.604649999999990
f: 1298 tv: 0 nM: 2
194.500000000000000 200.500000000000000
177.000000000000000 181.000000000000000
f: 1298 tv: 1 nM: 2
304.000000000000000 203.194439999999990
282.000000000000000 181.256760000000010
f: 1299 tv: 0 nM: 2
195.520000000000010 198.580000000000010
178.000000000000000 179.571429999999990
f: 1299 tv: 1 nM: 2
305.000000000000000 201.256760000000010
282.907899999999980 180.092099999999990
f: 1300 tv: 0 nM: 2
196.691180000000000 197.044109999999990
178.897060000000010 178.102939999999990
f: 1300 tv: 1 nM: 2
306.828579999999990 199.871430000000000
284.000000000000000 178.256760000000010
f: 1301 tv: 0 nM: 2
197.955890000000010 195.308820000000000
179.716659999999990 176.716659999999990
f: 1301 tv: 1 nM: 2
308.044130000000000 197.691180000000000
284.907899999999980 176.907900000000010
f: 1302 tv: 0 nM: 2
199.102939999999990 193.102939999999990
180.843750000000000 175.218750000000000
f: 1302 tv: 1 nM: 2
309.227260000000000 195.787870000000000
286.500000000000000 175.000000000000000
f: 1303 tv: 0 nM: 2
200.500000000000000 191.500000000000000
181.716659999999990 173.716659999999990
f: 1303 tv: 1 nM: 2
311.194459999999990 194.000000000000000
287.961549999999990 173.384610000000010
f: 1304 tv: 0 nM: 2
201.879300000000000 189.586209999999990
183.000000000000000 172.000000000000000
f: 1304 tv: 1 nM: 2
312.843750000000000 191.375000000000000
289.156250000000000 171.781250000000000
f: 1305 tv: 0 nM: 2
203.000000000000000 187.314820000000000
184.139999999999990 170.399990000000000
f: 1305 tv: 1 nM: 2
314.907899999999980 189.092099999999990
291.000000000000000 169.805560000000010
f: 1306 tv: 0 nM: 2
204.781250000000000 185.156250000000000
185.500000000000000 168.500000000000000
f: 1306 tv: 1 nM: 2
316.218750000000000 186.843750000000000
292.092100000000020 167.907900000000010
f: 1307 tv: 0 nM: 2
206.178570000000010 182.821429999999990
186.500000000000000 166.740739999999990
f: 1307 tv: 1 nM: 2
318.283320000000000 184.283340000000010
293.615389999999990 165.961530000000010
f: 1308 tv: 0 nM: 2
207.879300000000000 180.586209999999990
187.600010000000000 164.860000000000010
f: 1308 tv: 1 nM: 2
320.102939999999990 181.897060000000010
295.194459999999990 164.000000000000000
f: 1309 tv: 0 nM: 2
209.116670000000000 178.050000000000010
189.000000000000000 163.000000000000000
f: 1309 tv: 1 nM: 2
322.000000000000000 179.500000000000000
297.000000000000000 162.000000000000000
f: 1310 tv: 0 nM: 2
210.879300000000000 175.586209999999990
190.369570000000010 161.304350000000000
f: 1310 tv: 1 nM: 2
324.000000000000000 177.000000000000000
298.897060000000010 159.897060000000010
f: 1311 tv: 0 nM: 2
212.428570000000010 173.250000000000000
191.369570000000010 159.304350000000000
f: 1311 tv: 1 nM: 2
326.000000000000000 174.500000000000000
300.102939999999990 157.897060000000010
f: 1312 tv: 0 nM: 2
213.879300000000000 170.586209999999990
192.500000000000000 157.500000000000000
f: 1312 tv: 1 nM: 2
328.000000000000000 171.805560000000010
301.897060000000010 155.897060000000010
f: 1313 tv: 0 nM: 2
215.479999999999990 168.419999999999990
193.879300000000000 155.413790000000010
f: 1313 tv: 1 nM: 2
329.897060000000010 169.102939999999990
303.781250000000000 153.843750000000000
f: 1314 tv: 0 nM: 2
217.259260000000010 165.500000000000000
195.399990000000000 153.139999999999990
f: 1314 tv: 1 nM: 2
331.897060000000010 166.897060000000010
305.044130000000000 151.691180000000000
f: 1315 tv: 0 nM: 2
218.625000000000000 163.156250000000000
196.500000000000000 151.500000000000000
f: 1315 tv: 1 nM: 2
333.691160000000020 164.044109999999990
306.955870000000000 149.691180000000000
f: 1316 tv: 0 nM: 2
220.120700000000000 160.586209999999990
197.500000000000000 149.500000000000000
f: 1316 tv: 1 nM: 2
335.500000000000000 161.500000000000000
308.151520000000000 147.560610000000000
f: 1317 tv: 0 nM: 2
221.805560000000010 158.000000000000000
198.879300000000000 147.413790000000010
f: 1317 tv: 1 nM: 2
337.413790000000010 158.879300000000000
310.000000000000000 145.743239999999990
f: 1318 tv: 0 nM: 2
223.413790000000010 155.879300000000000
200.388880000000000 145.740739999999990
f: 1318 tv: 1 nM: 2
338.955870000000000 156.691180000000000
311.897060000000010 143.897060000000010
f: 1319 tv: 0 nM: 2
224.879300000000000 153.413790000000010
201.500000000000000 143.740739999999990
f: 1319 tv: 1 nM: 2
340.897060000000010 154.102939999999990
313.250000000000000 141.897060000000010
f: 1320 tv: 0 nM: 2
226.500000000000000 151.000000000000000
202.586209999999990 142.120700000000000
f: 1320 tv: 1 nM: 2
342.805540000000010 152.000000000000000
314.907899999999980 139.907900000000010
f: 1321 tv: 0 nM: 2
228.000000000000000 149.000000000000000
204.386370000000000 140.386370000000000
f: 1321 tv: 1 nM: 2
344.149990000000000 149.649990000000000
316.500000000000000 138.000000000000000
f: 1322 tv: 0 nM: 2
229.740739999999990 146.500000000000000
205.520000000000010 138.580000000000010
f: 1322 tv: 1 nM: 2
346.000000000000000 147.194439999999990
318.000000000000000 136.194439999999990
f: 1323 tv: 0 nM: 2
231.000000000000000 144.500000000000000
206.750000000000000 137.000000000000000
f: 1323 tv: 1 nM: 2
347.716680000000000 145.283340000000010
319.571440000000000 134.814290000000000
f: 1324 tv: 0 nM: 2
233.000000000000000 142.500000000000000
208.259260000000010 135.500000000000000
f: 1324 tv: 1 nM: 2
349.102939999999990 143.102939999999990
321.092100000000020 133.092099999999990
f: 1325 tv: 0 nM: 2
234.044109999999990 140.691180000000000
209.586209999999990 134.120700000000000
f: 1325 tv: 1 nM: 2
350.843750000000000 141.218750000000000
322.750000000000000 131.897060000000010
f: 1326 tv: 0 nM: 2
236.000000000000000 138.805560000000010
210.897060000000010 132.750000000000000
f: 1326 tv: 1 nM: 2
352.586209999999990 139.879300000000000
324.038450000000010 130.384610000000010
f: 1327 tv: 0 nM: 2
237.437500000000000 137.000000000000000
212.428570000000010 131.250000000000000
f: 1327 tv: 1 nM: 2
353.897060000000010 138.102939999999990
325.805540000000010 129.000000000000000
f: 1328 tv: 0 nM: 2
239.000000000000000 135.500000000000000
213.649990000000000 130.116670000000000
f: 1328 tv: 1 nM: 2
355.370970000000000 136.225799999999990
327.102939999999990 127.897060000000000
f: 1329 tv: 0 nM: 2
240.308820000000000 133.955890000000010
215.102939999999990 128.897060000000010
f: 1329 tv: 1 nM: 2
356.805540000000010 135.000000000000000
328.615389999999990 127.038460000000000
f: 1330 tv: 0 nM: 2
242.044109999999990 132.691180000000000
216.500000000000000 128.000000000000000
f: 1330 tv: 1 nM: 2
358.000000000000000 134.000000000000000
330.092100000000020 125.907900000000000
f: 1331 tv: 0 nM: 2
243.428570000000010 131.250000000000000
217.883330000000000 126.950000000000000
f: 1331 tv: 1 nM: 2
359.557129999999970 132.514280000000010
331.250000000000000 124.897060000000000
f: 1332 tv: 0 nM: 2
245.000000000000000 130.194439999999990
219.500000000000000 126.000000000000000
f: 1332 tv: 1 nM: 2
360.864870000000000 131.689190000000000
332.897060000000010 123.897060000000000
f: 1333 tv: 0 nM: 2
246.691180000000000 129.044109999999990
220.500000000000000 125.000000000000000
f: 1333 tv: 1 nM: 2
362.000000000000000 130.500000000000000
333.907899999999980 122.907900000000000
f: 1334 tv: 0 nM: 2
248.000000000000000 128.000000000000000
222.000000000000000 124.000000000000000
f: 1334 tv: 1 nM: 2
363.000000000000000 129.743239999999990
335.081390000000000 122.395349999999990
f: 1335 tv: 0 nM: 2
249.500000000000000 127.000000000000000
223.413790000000010 123.120690000000000
f: 1335 tv: 1 nM: 2
364.250000000000000 128.897060000000010
336.483340000000000 121.883330000000000
f: 1336 tv: 0 nM: 2
250.805560000000010 126.000000000000000
224.520000000000010 122.580000000000000
f: 1336 tv: 1 nM: 2
365.500000000000000 128.000000000000000
337.907899999999980 120.907900000000000
f: 1337 tv: 0 nM: 2
252.102939999999990 125.102940000000000
226.194439999999990 122.000000000000000
f: 1337 tv: 1 nM: 2
366.628570000000020 127.071430000000010
338.910250000000020 120.435900000000000
f: 1338 tv: 0 nM: 2
253.787870000000000 124.227270000000000
227.363630000000000 121.348490000000000
f: 1338 tv: 1 nM: 2
367.564509999999980 126.516130000000000
340.000000000000000 120.000000000000000
f: 1339 tv: 0 nM: 2
255.000000000000000 123.805560000000000
228.586209999999990 120.879310000000000
f: 1339 tv: 1 nM: 2
368.500000000000000 126.000000000000000
340.910250000000020 119.435900000000000
f: 1340 tv: 0 nM: 2
256.194459999999990 123.000000000000000
229.781250000000000 120.156250000000000
f: 1340 tv: 1 nM: 2
369.308839999999980 125.044120000000010
341.897060000000010 119.102940000000000
f: 1341 tv: 0 nM: 2
257.716680000000000 122.716669999999990
231.102939999999990 119.897060000000000
f: 1341 tv: 1 nM: 2
370.092100000000020 125.092100000000000
342.907899999999980 118.907900000000000
f: 1342 tv: 0 nM: 2
259.000000000000000 122.256760000000000
232.500000000000000 119.740740000000000
f: 1342 tv: 1 nM: 2
371.000000000000000 124.194440000000000
343.864870000000000 118.310810000000000
f: 1343 tv: 0 nM: 2
260.194459999999990 122.000000000000000
233.586209999999990 119.120690000000000
f: 1343 tv: 1 nM: 2
371.897060000000010 124.102940000000000
344.805540000000010 118.000000000000000
f: 1344 tv: 0 nM: 2
261.649990000000000 121.849999999999990
234.897060000000010 119.102940000000000
f: 1344 tv: 1 nM: 2
372.500000000000000 124.000000000000000
345.691160000000020 117.955879999999990
f: 1345 tv: 0 nM: 2
263.000000000000000 121.743240000000000
236.194439999999990 119.000000000000000
f: 1345 tv: 1 nM: 2
373.102939999999990 124.102940000000000
346.194459999999990 118.000000000000000
f: 1346 tv: 0 nM: 2
264.000000000000000 121.256760000000000
237.194439999999990 119.000000000000000
f: 1346 tv: 1 nM: 2
373.897060000000010 123.897060000000000
347.194459999999990 118.000000000000000
f: 1347 tv: 0 nM: 2
265.185729999999980 121.571430000000010
238.308820000000000 119.044120000000010
f: 1347 tv: 1 nM: 2
374.000000000000000 124.194440000000000
347.864870000000000 118.310810000000000
f: 1348 tv: 0 nM: 2
266.500000000000000 122.000000000000000
239.500000000000000 119.500000000000000
f: 1348 tv: 1 nM: 2
374.694459999999990 124.638890000000000
348.250000000000000 118.897060000000000
f: 1349 tv: 0 nM: 2
267.716680000000000 122.716669999999990
240.500000000000000 120.000000000000000
f: 1349 tv: 1 nM: 2
375.000000000000000 125.194440000000000
348.805540000000010 119.000000000000000
f: 1350 tv: 0 nM: 2
268.805540000000010 123.000000000000000
241.586209999999990 120.120690000000000
f: 1350 tv: 1 nM: 2
375.212130000000000 125.863630000000000
349.194459999999990 119.138890000000000
f: 1351 tv: 0 nM: 2
269.897060000000010 123.897060000000000
242.586209999999990 120.879310000000000
f: 1351 tv: 1 nM: 2
375.897060000000010 126.102940000000000
349.805540000000010 120.000000000000000
f: 1352 tv: 0 nM: 2
270.716680000000000 124.716669999999990
243.580000000000010 121.480000000000000
f: 1352 tv: 1 nM: 2
376.102939999999990 127.102940000000000
350.000000000000000 121.194440000000000
f: 1353 tv: 0 nM: 2
271.897060000000010 125.897060000000000
244.571429999999990 122.250000000000000
f: 1353 tv: 1 nM: 2
376.194459999999990 128.000000000000000
350.781250000000000 121.843750000000000
f: 1354 tv: 0 nM: 2
272.437500000000000 127.000000000000000
245.500000000000000 123.500000000000000
f: 1354 tv: 1 nM: 2
376.102939999999990 129.250000000000000
350.805540000000010 123.000000000000000
f: 1355 tv: 0 nM: 2
273.218750000000000 128.156250000000000
246.500000000000000 124.500000000000000
f: 1355 tv: 1 nM: 2
376.156250000000000 130.375000000000000
351.000000000000000 124.000000000000000
f: 1356 tv: 0 nM: 2
274.102939999999990 129.897060000000010
247.500000000000000 125.740740000000000
f: 1356 tv: 1 nM: 2
376.194459999999990 132.000000000000000
351.437500000000000 125.031250000000000
f: 1357 tv: 0 nM: 2
274.897060000000010 131.102939999999990
248.102939999999990 126.897060000000000
f: 1357 tv: 1 nM: 2
376.218750000000000 133.156250000000000
351.500000000000000 126.000000000000000
f: 1358 tv: 0 nM: 2
275.314270000000020 132.899990000000000
248.562500000000000 128.000000000000000
f: 1358 tv: 1 nM: 2
375.649990000000000 135.116670000000000
351.218750000000000 127.937500000000000
f: 1359 tv: 0 nM: 2
276.000000000000000 134.500000000000000
249.500000000000000 129.500000000000000
f: 1359 tv: 1 nM: 2
375.740749999999990 136.500000000000000
351.562500000000000 128.968750000000000
f: 1360 tv: 0 nM: 2
276.500000000000000 136.500000000000000
250.000000000000000 131.000000000000000
f: 1360 tv: 1 nM: 2
375.500000000000000 138.259260000000010
351.428560000000000 130.285720000000000
f: 1361 tv: 0 nM: 2
276.879300000000000 138.413790000000010
250.500000000000000 132.500000000000000
f: 1361 tv: 1 nM: 2
375.102939999999990 140.102939999999990
351.218750000000000 131.937500000000000
f: 1362 tv: 0 nM: 2
277.120700000000000 140.413790000000010
251.000000000000000 134.000000000000000
f: 1362 tv: 1 nM: 2
374.500000000000000 142.000000000000000
351.259250000000010 133.500000000000000
f: 1363 tv: 0 nM: 2
277.500000000000000 142.500000000000000
251.259260000000010 135.500000000000000
f: 1363 tv: 1 nM: 2
374.000000000000000 144.000000000000000
350.897060000000010 135.102939999999990
f: 1364 tv: 0 nM: 2
277.579990000000010 144.479999999999990
251.500000000000000 137.500000000000000
f: 1364 tv: 1 nM: 2
373.413790000000010 145.879300000000000
350.586209999999990 136.879300000000000
f: 1365 tv: 0 nM: 2
277.740749999999990 146.500000000000000
251.781250000000000 139.062500000000000
f: 1365 tv: 1 nM: 2
373.116670000000000 148.050000000000010
350.259250000000010 138.611120000000000
f: 1366 tv: 0 nM: 2
277.897060000000010 148.897060000000010
252.102939999999990 140.897060000000010
f: 1366 tv: 1 nM: 2
372.413790000000010 149.879300000000000
349.750000000000000 140.428570000000010
f: 1367 tv: 0 nM: 2
278.000000000000000 151.000000000000000
252.500000000000000 142.500000000000000
f: 1367 tv: 1 nM: 2
371.750000000000000 152.428570000000010
349.218750000000000 142.156250000000000
f: 1368 tv: 0 nM: 2
277.740749999999990 153.500000000000000
252.259260000000010 144.500000000000000
f: 1368 tv: 1 nM: 2
371.140019999999990 154.399990000000000
348.781250000000000 144.062500000000000
f: 1369 tv: 0 nM: 2
277.500000000000000 155.500000000000000
252.120700000000000 146.413790000000010
f: 1369 tv: 1 nM: 2
370.386349999999990 156.386370000000000
348.218750000000000 145.937500000000000
f: 1370 tv: 0 nM: 2
277.000000000000000 158.000000000000000
252.000000000000000 148.000000000000000
f: 1370 tv: 1 nM: 2
369.500000000000000 158.500000000000000
347.500000000000000 147.500000000000000
f: 1371 tv: 0 nM: 2
276.500000000000000 160.259260000000010
252.000000000000000 150.000000000000000
f: 1371 tv: 1 nM: 2
368.314820000000000 161.000000000000000
346.879300000000000 149.413790000000010
f: 1372 tv: 0 nM: 2
276.259250000000010 162.500000000000000
251.781250000000000 151.843750000000000
f: 1372 tv: 1 nM: 2
367.314820000000000 163.000000000000000
345.883330000000000 151.350010000000000
f: 1373 tv: 0 nM: 2
275.519990000000010 164.580000000000010
251.500000000000000 153.500000000000000
f: 1373 tv: 1 nM: 2
366.386349999999990 165.386370000000000
345.399990000000000 153.139999999999990
f: 1374 tv: 0 nM: 2
275.000000000000000 167.000000000000000
250.740739999999990 155.500000000000000
f: 1374 tv: 1 nM: 2
365.500000000000000 167.500000000000000
344.413790000000010 154.879300000000000
f: 1375 tv: 0 nM: 2
274.500000000000000 169.500000000000000
250.500000000000000 157.500000000000000
f: 1375 tv: 1 nM: 2
364.420009999999990 169.520000000000010
343.579990000000010 156.479999999999990
f: 1376 tv: 0 nM: 2
273.500000000000000 171.500000000000000
250.000000000000000 159.000000000000000
f: 1376 tv: 1 nM: 2
363.000000000000000 171.685180000000000
342.579990000000010 158.479999999999990
f: 1377 tv: 0 nM: 2
272.879300000000000 173.586209999999990
249.500000000000000 160.740739999999990
f: 1377 tv: 1 nM: 2
362.000000000000000 173.750000000000000
341.816680000000020 160.283340000000010
f: 1378 tv: 0 nM: 2
272.000000000000000 175.750000000000000
248.860000000000010 162.600010000000000
f: 1378 tv: 1 nM: 2
361.000000000000000 175.685180000000000
340.897060000000010 162.102939999999990
f: 1379 tv: 0 nM: 2
271.120700000000000 177.586209999999990
248.283340000000010 164.283340000000010
f: 1379 tv: 1 nM: 2
359.613650000000010 177.613630000000000
339.859980000000010 163.600010000000000
f: 1380 tv: 0 nM: 2
270.120700000000000 179.586209999999990
247.500000000000000 165.740739999999990
f: 1380 tv: 1 nM: 2
358.500000000000000 179.500000000000000
338.897060000000010 165.102939999999990
f: 1381 tv: 0 nM: 2
269.000000000000000 181.314820000000000
246.695650000000000 167.369570000000010
f: 1381 tv: 1 nM: 2
357.304350000000000 181.630429999999990
338.102939999999990 166.897060000000010
f: 1382 tv: 0 nM: 2
268.134610000000010 183.326920000000000
246.178570000000010 168.928570000000010
f: 1382 tv: 1 nM: 2
356.116670000000000 183.050000000000010
337.000000000000000 168.000000000000000
f: 1383 tv: 0 nM: 2
267.000000000000000 185.000000000000000
245.500000000000000 170.259260000000010
f: 1383 tv: 1 nM: 2
355.000000000000000 185.000000000000000
336.120700000000000 169.586209999999990
f: 1384 tv: 0 nM: 2
266.259250000000010 186.500000000000000
244.500000000000000 171.500000000000000
f: 1384 tv: 1 nM: 2
353.500000000000000 186.500000000000000
335.000000000000000 171.000000000000000
f: 1385 tv: 0 nM: 2
265.102939999999990 187.897060000000010
243.740739999999990 172.500000000000000
f: 1385 tv: 1 nM: 2
352.685180000000000 188.000000000000000
333.897060000000010 172.102939999999990
f: 1386 tv: 0 nM: 2
264.116670000000000 189.050000000000010
243.000000000000000 174.000000000000000
f: 1386 tv: 1 nM: 2
351.326930000000000 189.173080000000000
333.000000000000000 173.000000000000000
f: 1387 tv: 0 nM: 2
263.218750000000000 190.156250000000000
242.000000000000000 175.000000000000000
f: 1387 tv: 1 nM: 2
350.000000000000000 190.750000000000000
331.859980000000010 174.600010000000000
f: 1388 tv: 0 nM: 2
262.000000000000000 192.000000000000000
241.428570000000010 175.750000000000000
f: 1388 tv: 1 nM: 2
349.000000000000000 192.000000000000000
331.049989999999980 175.116670000000000
f: 1389 tv: 0 nM: 2
261.194459999999990 193.000000000000000
240.571429999999990 176.750000000000000
f: 1389 tv: 1 nM: 2
348.000000000000000 193.194439999999990
330.000000000000000 176.194439999999990
f: 1390 tv: 0 nM: 2
260.375000000000000 193.843750000000000
239.740739999999990 177.500000000000000
f: 1390 tv: 1 nM: 2
347.000000000000000 194.000000000000000
329.000000000000000 177.685180000000000
f: 1391 tv: 0 nM: 2
259.000000000000000 195.000000000000000
238.716659999999990 178.716659999999990
f: 1391 tv: 1 nM: 2
345.750000000000000 195.428570000000010
328.000000000000000 178.194439999999990
f: 1392 tv: 0 nM: 2
258.218750000000000 195.843750000000000
237.740739999999990 179.500000000000000
f: 1392 tv: 1 nM: 2
344.897060000000010 196.102939999999990
326.897060000000010 179.102939999999990
f: 1393 tv: 0 nM: 2
257.000000000000000 197.000000000000000
237.102939999999990 179.897060000000010
f: 1393 tv: 1 nM: 2
343.716680000000000 197.283340000000010
326.194459999999990 180.000000000000000
f: 1394 tv: 0 nM: 2
256.259250000000010 197.500000000000000
236.283340000000010 180.716659999999990
f: 1394 tv: 1 nM: 2
342.500000000000000 198.259260000000010
325.283320000000000 180.716659999999990
f: 1395 tv: 0 nM: 2
254.897060000000010 198.897060000000010
235.274200000000010 181.645160000000000
f: 1395 tv: 1 nM: 2
341.571440000000000 199.250000000000000
324.120700000000000 181.586209999999990
f: 1396 tv: 0 nM: 2
253.897060000000010 199.102939999999990
234.350010000000000 181.883330000000000
f: 1396 tv: 1 nM: 2
340.586209999999990 200.120700000000000
323.000000000000000 182.000000000000000
f: 1397 tv: 0 nM: 2
252.716659999999990 200.283340000000010
233.274200000000010 182.645160000000000
f: 1397 tv: 1 nM: 2
339.660709999999990 200.517850000000010
322.500000000000000 182.740739999999990
f: 1398 tv: 0 nM: 2
252.000000000000000 201.000000000000000
232.437500000000000 183.000000000000000
f: 1398 tv: 1 nM: 2
338.500000000000000 201.500000000000000
321.716680000000000 183.283340000000010
f: 1399 tv: 0 nM: 2
250.716659999999990 201.716659999999990
231.350010000000000 183.883330000000000
f: 1399 tv: 1 nM: 2
337.428560000000000 202.000000000000000
320.802640000000000 183.750000000000000
f: 1400 tv: 0 nM: 2
250.000000000000000 202.000000000000000
230.750000000000000 184.000000000000000
f: 1400 tv: 1 nM: 2
336.843750000000000 202.781250000000000
320.102939999999990 183.897060000000010
f: 1401 tv: 0 nM: 2
248.897060000000010 202.897060000000010
229.571429999999990 184.714280000000000
f: 1401 tv: 1 nM: 2
335.897060000000010 203.102939999999990
318.957150000000010 184.628570000000000
