# Supplementary material for: Action Sport Cameras as an Instrument to Perform a 3D Underwater Motion Analysis
Source: PLoS One. 2016 Aug 11;11(8):e0160490. doi: 10.1371/journal.pone.0160490 (PMC4981397; doi:10.1371/journal.pone.0160490)
Supplement: S1 Supporting Information — S1.1_Calibration Quality > S1.1.1_Underwater > S1.1.1.1_Highres > S1.1.1.1.1_Calibration > File A. This is the BUNDLE_CameraParameters. This is the camera calibration parameters. File B. This is the Triad. This is the 2D coordinates of the waterproof orthogonal triad structure carrying nine spherical black markers. File C. This is the WandCalibration. This is the 2D coordinates of the wand structure carrying one spherical black marker. S1.1.1.1.2_Accuracy > File D. This is the Trial_1. This is the 2D coordinates of the first rigid bar test acquisition, carrying two markers at known distance. File E. This is the Trial_2. This is the 2D coordinates of the second rigid bar test acquisition, carrying two markers at known distance. File F. This is the Trial_3. This is the 2D coordinates of the third rigid bar test acquisition, carrying two markers at known distance. File G. This is the Trial_4. This is the 2D coordinates of the fourth rigid bar test acquisition, carrying two markers at known distance. File H. This is the Trial_5. This is the 2D coordinates of the fifth rigid bar test acquisition, carrying two markers at known distance. File I. This is the MotionSequence3D_Trial_1. This is the 3D coordinates of the first rigid bar test acquisition. File J. This is the MotionSequence3D_Trial_2. This is the 3D coordinates of the second rigid bar test acquisition. File K. This is the MotionSequence3D_Trial_3. This is the 3D coordinates of the third rigid bar test acquisition. File L. This is the MotionSequence3D_Trial_4. This is the 3D coordinates of the fourth rigid bar test acquisition. File M. This is the MotionSequence3D_Trial_5. This is the 3D coordinates of the fifth rigid bar test acquisition. S1.1.1.2_Lowres > S1.1.1.2.1_Calibration > File N. This is the BUNDLE_CameraParameters. This is the camera calibration parameters. File O. This is the Triad. This is the 2D coordinates of the waterproof orthogonal triad structure carrying nine spherical black markers. File P. Th [file pone.0160490.s001.zip › S1_SupportingInformation/S1.1_Calibration_Quality/S1.1.2_Land/S1.1.2.2_Lowres/S1.1.2.2.2_Accuracy/File AJ.txt]

   3.0000000e+00   8.1191613e+01  -5.7083739e+02   1.8509965e+02
   3.0000000e+00   8.0739610e+01  -7.2016290e+02   3.8467897e+02
   4.0000000e+00   8.0466219e+01  -5.6966492e+02   1.8818232e+02
   4.0000000e+00   7.1965684e+01  -7.2215973e+02   3.8558455e+02
   5.0000000e+00   7.7960223e+01  -5.6866696e+02   1.9112377e+02
   5.0000000e+00   6.6949984e+01  -7.2233561e+02   3.8875422e+02
   6.0000000e+00   7.7976132e+01  -5.6633258e+02   1.9754142e+02
   6.0000000e+00   7.2615953e+01  -7.1892205e+02   3.9268500e+02
   7.0000000e+00   7.4235860e+01  -5.6406308e+02   1.9942264e+02
   7.0000000e+00   6.7808138e+01  -7.2202922e+02   3.9499862e+02
   8.0000000e+00   7.6893234e+01  -5.6284780e+02   2.0781062e+02
   8.0000000e+00   7.5546504e+01  -7.1936439e+02   4.0171387e+02
   9.0000000e+00   7.2787749e+01  -5.6166935e+02   2.1406652e+02
   9.0000000e+00   6.9454556e+01  -7.2121405e+02   4.0445752e+02
   1.0000000e+01   7.3994783e+01  -5.5999597e+02   2.2129028e+02
   1.0000000e+01   7.4164491e+01  -7.2097216e+02   4.1191265e+02
   1.1000000e+01   7.5421501e+01  -5.5954724e+02   2.2766944e+02
   1.1000000e+01   7.3255498e+01  -7.1913024e+02   4.1675896e+02
   1.2000000e+01   7.2824847e+01  -5.5865797e+02   2.3301273e+02
   1.2000000e+01   6.7082281e+01  -7.1903149e+02   4.2106517e+02
   1.3000000e+01   6.4397305e+01  -5.5914663e+02   2.3810310e+02
   1.3000000e+01   6.3804064e+01  -7.2054950e+02   4.2730538e+02
   1.4000000e+01   7.0148370e+01  -5.5499089e+02   2.4563435e+02
   1.4000000e+01   7.1426476e+01  -7.1695324e+02   4.3520891e+02
   1.5000000e+01   6.8913852e+01  -5.5286283e+02   2.5450734e+02
   1.5000000e+01   7.0175910e+01  -7.2140818e+02   4.4104921e+02
   1.6000000e+01   6.5810173e+01  -5.5269699e+02   2.6332975e+02
   1.6000000e+01   7.4183323e+01  -7.2214129e+02   4.4879699e+02
   1.7000000e+01   6.3808930e+01  -5.5180773e+02   2.7296405e+02
   1.7000000e+01   6.7881722e+01  -7.1964958e+02   4.5656170e+02
   1.8000000e+01   6.4797884e+01  -5.5296808e+02   2.7993438e+02
   1.8000000e+01   7.1099470e+01  -7.1991215e+02   4.6250939e+02
   1.9000000e+01   6.1170878e+01  -5.5278551e+02   2.9079829e+02
   1.9000000e+01   6.6532030e+01  -7.2389075e+02   4.6927771e+02
   2.0000000e+01   6.7635739e+01  -5.4785993e+02   3.0257670e+02
   2.0000000e+01   6.5721365e+01  -7.2475464e+02   4.7810258e+02
   2.1000000e+01   6.4950621e+01  -5.4640001e+02   3.1222953e+02
   2.1000000e+01   6.7400922e+01  -7.2397535e+02   4.8730004e+02
   2.2000000e+01   6.4132980e+01  -5.4677396e+02   3.2328032e+02
   2.2000000e+01   6.0149410e+01  -7.2801248e+02   4.9452364e+02
   2.3000000e+01   5.9717099e+01  -5.4646177e+02   3.3346603e+02
   2.3000000e+01   5.9699938e+01  -7.2812462e+02   5.0295701e+02
   2.4000000e+01   5.8081492e+01  -5.4639332e+02   3.4401387e+02
   2.4000000e+01   6.4664893e+01  -7.2507167e+02   5.1247259e+02
   2.5000000e+01   4.9282429e+01  -5.4409236e+02   3.5333554e+02
   2.5000000e+01   5.7763583e+01  -7.3077261e+02   5.2043442e+02
   2.6000000e+01   4.9468755e+01  -5.4299482e+02   3.6338307e+02
   2.6000000e+01   5.6179374e+01  -7.3193639e+02   5.2905475e+02
   2.7000000e+01   4.6801739e+01  -5.4213944e+02   3.7583985e+02
   2.7000000e+01   6.2817613e+01  -7.2678249e+02   5.4032502e+02
   2.8000000e+01   4.0081943e+01  -5.4411943e+02   3.8411752e+02
   2.8000000e+01   5.3790554e+01  -7.3186113e+02   5.4643783e+02
   2.9000000e+01   4.4899778e+01  -5.4126522e+02   3.9688950e+02
   2.9000000e+01   5.5025201e+01  -7.3241329e+02   5.5484036e+02
   3.0000000e+01   4.8528629e+01  -5.3811151e+02   4.0818213e+02
   3.0000000e+01   5.4233841e+01  -7.3258869e+02   5.6240294e+02
   3.1000000e+01   4.5656165e+01  -5.3892114e+02   4.1770166e+02
   3.1000000e+01   4.8181992e+01  -7.3319510e+02   5.7134402e+02
   3.2000000e+01   4.3024067e+01  -5.3752938e+02   4.2640422e+02
   3.2000000e+01   5.1736476e+01  -7.3115478e+02   5.7864685e+02
   3.3000000e+01   4.1397414e+01  -5.3641620e+02   4.3849690e+02
   3.3000000e+01   4.9498916e+01  -7.3358908e+02   5.8839901e+02
   3.4000000e+01   3.7796181e+01  -5.3451104e+02   4.4743803e+02
   3.4000000e+01   4.7872357e+01  -7.3366192e+02   5.9618531e+02
   3.5000000e+01   3.8942301e+01  -5.2995022e+02   4.5750839e+02
   3.5000000e+01   4.7278270e+01  -7.3325074e+02   6.0518027e+02
   3.6000000e+01   3.9406122e+01  -5.2821097e+02   4.6924798e+02
   3.6000000e+01   5.0856118e+01  -7.3061297e+02   6.1293860e+02
   3.7000000e+01   3.5841472e+01  -5.2502541e+02   4.7930367e+02
   3.7000000e+01   5.4839166e+01  -7.3011168e+02   6.2212095e+02
   3.8000000e+01   4.0195852e+01  -5.2338308e+02   4.9001718e+02
   3.8000000e+01   5.0718052e+01  -7.2799778e+02   6.3051266e+02
   3.9000000e+01   3.4777294e+01  -5.2132417e+02   5.0160822e+02
   3.9000000e+01   4.9492261e+01  -7.2722705e+02   6.3811798e+02
   4.0000000e+01   3.0270874e+01  -5.1884465e+02   5.1014943e+02
   4.0000000e+01   4.4911581e+01  -7.2863620e+02   6.4638237e+02
   4.1000000e+01   2.9619774e+01  -5.1658693e+02   5.2201245e+02
   4.1000000e+01   4.2093357e+01  -7.2686953e+02   6.5570791e+02
   4.2000000e+01   3.1726769e+01  -5.1505261e+02   5.3118803e+02
   4.2000000e+01   4.3049401e+01  -7.2410903e+02   6.6688742e+02
   4.3000000e+01   2.9216679e+01  -5.1263681e+02   5.4354077e+02
   4.3000000e+01   3.9697228e+01  -7.2376825e+02   6.7501617e+02
   4.4000000e+01   1.5624053e+01  -5.1119567e+02   5.5642835e+02
   4.4000000e+01   4.8712895e+01  -7.2004495e+02   6.8402076e+02
   4.5000000e+01   2.5767206e+01  -5.0447628e+02   5.6756016e+02
   4.5000000e+01   4.1109507e+01  -7.1840883e+02   6.9228642e+02
   4.6000000e+01   2.4670089e+01  -5.0115059e+02   5.7819027e+02
   4.6000000e+01   4.1831893e+01  -7.1510890e+02   7.0369073e+02
   4.7000000e+01   2.1788366e+01  -4.9688069e+02   5.8926082e+02
   4.7000000e+01   3.9934864e+01  -7.1463355e+02   7.1049137e+02
   4.8000000e+01   2.1681721e+01  -4.9303041e+02   6.0277539e+02
   4.8000000e+01   3.8257163e+01  -7.1066628e+02   7.2142857e+02
   4.9000000e+01   2.4091891e+01  -4.9057104e+02   6.1585287e+02
   4.9000000e+01   3.7841147e+01  -7.0869501e+02   7.3147097e+02
   5.0000000e+01   2.1564235e+01  -4.8335152e+02   6.2635570e+02
   5.0000000e+01   3.7634576e+01  -7.0218966e+02   7.4246260e+02
   5.1000000e+01   1.9761145e+01  -4.8037402e+02   6.3837159e+02
   5.1000000e+01   4.1507004e+01  -6.9890153e+02   7.5232483e+02
   5.2000000e+01   1.6840693e+01  -4.7453267e+02   6.5207357e+02
   5.2000000e+01   3.8892477e+01  -6.9528699e+02   7.6358582e+02
   5.3000000e+01   1.5762438e+01  -4.7102099e+02   6.6411169e+02
   5.3000000e+01   4.1062854e+01  -6.9170010e+02   7.7413903e+02
   5.4000000e+01   2.3775488e+01  -4.6413280e+02   6.7813708e+02
   5.4000000e+01   3.9781432e+01  -6.8698538e+02   7.8425181e+02
   5.5000000e+01   1.6856838e+01  -4.5909658e+02   6.9297381e+02
   5.5000000e+01   4.3179809e+01  -6.8286306e+02   7.9642467e+02
   5.6000000e+01   1.7764934e+01  -4.5464896e+02   7.0520080e+02
   5.6000000e+01   4.0670710e+01  -6.7984421e+02   8.0548010e+02
   5.7000000e+01   2.1615510e+01  -4.4868591e+02   7.1990979e+02
   5.7000000e+01   3.9746407e+01  -6.7542795e+02   8.1470595e+02
   5.8000000e+01   2.1959479e+01  -4.4253972e+02   7.3225195e+02
   5.8000000e+01   4.0555356e+01  -6.7089966e+02   8.2541441e+02
   5.9000000e+01   2.6327377e+01  -4.3607983e+02   7.4555267e+02
   5.9000000e+01   4.5533655e+01  -6.6504795e+02   8.3839095e+02
   6.0000000e+01   2.9266783e+01  -4.2951364e+02   7.6199012e+02
   6.0000000e+01   4.3933050e+01  -6.6122155e+02   8.4979796e+02
   6.1000000e+01   1.8953846e+01  -4.2746762e+02   7.7253992e+02
   6.1000000e+01   4.1436398e+01  -6.5636506e+02   8.6015031e+02
   6.2000000e+01   2.8927768e+01  -4.1950515e+02   7.8985564e+02
   6.2000000e+01   4.7728549e+01  -6.5138701e+02   8.7358295e+02
   6.3000000e+01   2.1912090e+01  -4.1431946e+02   8.0206232e+02
   6.3000000e+01   4.7466206e+01  -6.4814453e+02   8.8293917e+02
   6.4000000e+01   2.7449336e+01  -4.0898606e+02   8.1702363e+02
   6.4000000e+01   4.2553733e+01  -6.4189169e+02   8.9353271e+02
   6.5000000e+01   2.3564652e+01  -4.0064913e+02   8.2958253e+02
   6.5000000e+01   5.1037119e+01  -6.3587778e+02   9.0305217e+02
   6.6000000e+01   2.9188747e+01  -3.9446097e+02   8.4356570e+02
   6.6000000e+01   4.5715074e+01  -6.3267243e+02   9.1580748e+02
   6.7000000e+01   2.3950136e+01  -3.8848053e+02   8.5746538e+02
   6.7000000e+01   4.8672327e+01  -6.2757087e+02   9.2699425e+02
   6.8000000e+01   3.1170899e+01  -3.8190225e+02   8.7266649e+02
   6.8000000e+01   4.9322690e+01  -6.1930620e+02   9.3916912e+02
   6.9000000e+01   2.7424164e+01  -3.7410035e+02   8.8618200e+02
   6.9000000e+01   5.4264543e+01  -6.1364805e+02   9.5109916e+02
   7.0000000e+01   3.4943669e+01  -3.6751616e+02   8.9984770e+02
   7.0000000e+01   5.3178311e+01  -6.0806091e+02   9.6105715e+02
   7.1000000e+01   3.0087279e+01  -3.6130609e+02   9.1542580e+02
   7.1000000e+01   4.9403627e+01  -6.0415187e+02   9.7064906e+02
   7.2000000e+01   3.8676374e+01  -3.5327786e+02   9.2643346e+02
   7.2000000e+01   5.1028444e+01  -5.9663295e+02   9.8460416e+02
   7.3000000e+01   3.6285047e+01  -3.4431106e+02   9.4249502e+02
   7.3000000e+01   5.2088499e+01  -5.8802870e+02   9.9063136e+02
   7.4000000e+01   4.1887040e+01  -3.3731225e+02   9.5407700e+02
   7.4000000e+01   5.5013196e+01  -5.8081669e+02   1.0041570e+03
   7.5000000e+01   3.9874067e+01  -3.2909569e+02   9.6808125e+02
   7.5000000e+01   5.2270581e+01  -5.7313745e+02   1.0136143e+03
   7.6000000e+01   3.7146584e+01  -3.2156954e+02   9.8155205e+02
   7.6000000e+01   5.6612892e+01  -5.6677081e+02   1.0241317e+03
   7.7000000e+01   3.4430540e+01  -3.1310418e+02   9.9610903e+02
   7.7000000e+01   5.5187303e+01  -5.5857849e+02   1.0339772e+03
   7.8000000e+01   4.0556109e+01  -3.0551800e+02   1.0079137e+03
   7.8000000e+01   5.0901266e+01  -5.4954018e+02   1.0454686e+03
   7.9000000e+01   3.8790545e+01  -2.9655577e+02   1.0208971e+03
   7.9000000e+01   5.3549280e+01  -5.4218516e+02   1.0534987e+03
   8.0000000e+01   3.8516708e+01  -2.8855631e+02   1.0349372e+03
   8.0000000e+01   5.3981192e+01  -5.3433595e+02   1.0666367e+03
   8.1000000e+01   3.7392220e+01  -2.7831362e+02   1.0463547e+03
   8.1000000e+01   5.1010538e+01  -5.2458683e+02   1.0761683e+03
   8.2000000e+01   4.3147388e+01  -2.6653933e+02   1.0607221e+03
   8.2000000e+01   5.3818406e+01  -5.1549708e+02   1.0842936e+03
   8.3000000e+01   4.1431465e+01  -2.5787973e+02   1.0715632e+03
   8.3000000e+01   5.5687510e+01  -5.0434808e+02   1.0945406e+03
   8.4000000e+01   4.2710519e+01  -2.4745515e+02   1.0839900e+03
   8.4000000e+01   6.0586007e+01  -4.9560729e+02   1.1018532e+03
   8.5000000e+01   4.1475006e+01  -2.3731177e+02   1.0941354e+03
   8.5000000e+01   5.8014680e+01  -4.8577987e+02   1.1105653e+03
   8.6000000e+01   4.5933509e+01  -2.2536352e+02   1.1046878e+03
   8.6000000e+01   5.8707069e+01  -4.7202958e+02   1.1199301e+03
   8.7000000e+01   4.3236485e+01  -2.1600369e+02   1.1151434e+03
   8.7000000e+01   5.8890930e+01  -4.6265714e+02   1.1285546e+03
   8.8000000e+01   4.8079521e+01  -2.0294600e+02   1.1248351e+03
   8.8000000e+01   5.8811057e+01  -4.5146080e+02   1.1375491e+03
   8.9000000e+01   4.6396537e+01  -1.9271402e+02   1.1341833e+03
   8.9000000e+01   5.7742061e+01  -4.4096073e+02   1.1450276e+03
   9.0000000e+01   4.8940835e+01  -1.7933017e+02   1.1447404e+03
   9.0000000e+01   6.0462406e+01  -4.2827666e+02   1.1533661e+03
   9.1000000e+01   5.0605171e+01  -1.6805520e+02   1.1530677e+03
   9.1000000e+01   6.2879898e+01  -4.1609993e+02   1.1563823e+03
   9.2000000e+01   4.9197063e+01  -1.5458564e+02   1.1620269e+03
   9.2000000e+01   5.6968466e+01  -4.0438639e+02   1.1632626e+03
   9.3000000e+01   4.6385983e+01  -1.4219446e+02   1.1701140e+03
   9.3000000e+01   6.2265489e+01  -3.9149372e+02   1.1710951e+03
   9.4000000e+01   5.2904424e+01  -1.2878534e+02   1.1777957e+03
   9.4000000e+01   5.6325189e+01  -3.7901160e+02   1.1770132e+03
   9.5000000e+01   4.9463410e+01  -1.1901857e+02   1.1873169e+03
   9.5000000e+01   5.6833231e+01  -3.6610546e+02   1.1825374e+03
   9.6000000e+01   5.5173864e+01  -1.0511601e+02   1.1926328e+03
   9.6000000e+01   5.8584394e+01  -3.5448828e+02   1.1883396e+03
   9.7000000e+01   5.5960047e+01  -9.3610564e+01   1.1970970e+03
   9.7000000e+01   6.2311396e+01  -3.4103807e+02   1.1897080e+03
   9.8000000e+01   5.1687358e+01  -7.8731717e+01   1.2023442e+03
   9.8000000e+01   6.1084496e+01  -3.2703968e+02   1.1946286e+03
   9.9000000e+01   5.4317525e+01  -6.8295904e+01   1.2090689e+03
   9.9000000e+01   6.1057434e+01  -3.1619756e+02   1.1987651e+03
   1.0000000e+02   5.7061259e+01  -5.4378256e+01   1.2097529e+03
   1.0000000e+02   6.2129589e+01  -3.0196700e+02   1.2007171e+03
   1.0100000e+02   5.7421365e+01  -4.0251458e+01   1.2179309e+03
   1.0100000e+02   5.7860206e+01  -2.9001733e+02   1.2042053e+03
   1.0200000e+02   5.8181781e+01  -2.7292625e+01   1.2167491e+03
   1.0200000e+02   6.5297961e+01  -2.7649266e+02   1.2070155e+03
   1.0300000e+02   6.2252601e+01  -1.3919308e+01   1.2186150e+03
   1.0300000e+02   6.2206007e+01  -2.6147004e+02   1.2099721e+03
   1.0400000e+02   5.4871691e+01  -3.4394100e-01   1.2220042e+03
   1.0400000e+02   5.7956878e+01  -2.4951593e+02   1.2089532e+03
   1.0500000e+02   6.0930830e+01   1.2759423e+01   1.2221737e+03
   1.0500000e+02   6.5298932e+01  -2.3520574e+02   1.2089735e+03
   1.0600000e+02   6.2267933e+01   2.7674992e+01   1.2215626e+03
   1.0600000e+02   6.6321402e+01  -2.2011143e+02   1.2056194e+03
   1.0700000e+02   5.8666999e+01   4.0446687e+01   1.2197199e+03
   1.0700000e+02   6.0938590e+01  -2.0849427e+02   1.2057443e+03
   1.0800000e+02   5.8026674e+01   5.2929595e+01   1.2164795e+03
   1.0800000e+02   6.6956680e+01  -1.9466792e+02   1.2047631e+03
   1.0900000e+02   5.9055508e+01   6.8123487e+01   1.2155921e+03
   1.0900000e+02   6.0568389e+01  -1.8177446e+02   1.2035322e+03
   1.1000000e+02   5.7311009e+01   8.0168778e+01   1.2092143e+03
   1.1000000e+02   6.1544463e+01  -1.6737506e+02   1.2006733e+03
   1.1100000e+02   5.9217475e+01   9.1586028e+01   1.2038625e+03
   1.1100000e+02   6.1641731e+01  -1.5670474e+02   1.1944602e+03
   1.1200000e+02   5.9009232e+01   1.0596076e+02   1.1996416e+03
   1.1200000e+02   6.0651457e+01  -1.4121967e+02   1.1916496e+03
   1.1300000e+02   6.1703923e+01   1.1881074e+02   1.1921475e+03
   1.1300000e+02   5.8305145e+01  -1.2995194e+02   1.1844663e+03
   1.1400000e+02   5.6592536e+01   1.3352704e+02   1.1876614e+03
   1.1400000e+02   6.2209970e+01  -1.1659656e+02   1.1794457e+03
   1.1500000e+02   5.8591997e+01   1.4414002e+02   1.1785257e+03
   1.1500000e+02   5.8462024e+01  -1.0357282e+02   1.1730865e+03
   1.1600000e+02   5.7833162e+01   1.5626471e+02   1.1694760e+03
   1.1600000e+02   5.2752061e+01  -9.2914399e+01   1.1678260e+03
   1.1700000e+02   5.5056466e+01   1.6816849e+02   1.1606881e+03
   1.1700000e+02   6.1703705e+01  -8.0296110e+01   1.1595908e+03
   1.1800000e+02   5.6685668e+01   1.7934717e+02   1.1491421e+03
   1.1800000e+02   6.3389893e+01  -6.9293896e+01   1.1531125e+03
   1.1900000e+02   5.8682618e+01   1.8914656e+02   1.1373353e+03
   1.1900000e+02   6.0992900e+01  -5.9542376e+01   1.1415085e+03
   1.2000000e+02   5.9395650e+01   1.9946661e+02   1.1245271e+03
   1.2000000e+02   5.7110630e+01  -4.8880044e+01   1.1329551e+03
   1.2100000e+02   5.3728582e+01   2.1039954e+02   1.1144795e+03
   1.2100000e+02   5.6152543e+01  -3.9650129e+01   1.1251247e+03
   1.2200000e+02   5.3903555e+01   2.1963908e+02   1.1013516e+03
   1.2200000e+02   5.8057533e+01  -3.0660914e+01   1.1129142e+03
   1.2300000e+02   5.1996956e+01   2.2843794e+02   1.0883927e+03
   1.2300000e+02   5.9402093e+01  -2.1881528e+01   1.1037476e+03
   1.2400000e+02   5.5402328e+01   2.3728478e+02   1.0733552e+03
   1.2400000e+02   6.0216950e+01  -1.2359275e+01   1.0932264e+03
   1.2500000e+02   4.9763143e+01   2.4478786e+02   1.0616151e+03
   1.2500000e+02   5.7765287e+01  -4.2506930e+00   1.0829537e+03
   1.2600000e+02   4.6926210e+01   2.5146157e+02   1.0463814e+03
   1.2600000e+02   5.2776424e+01   3.6823050e+00   1.0724371e+03
   1.2700000e+02   4.8453816e+01   2.5840970e+02   1.0299313e+03
   1.2700000e+02   5.4676468e+01   1.1316385e+01   1.0579218e+03
   1.2800000e+02   4.7241588e+01   2.6477059e+02   1.0167441e+03
   1.2800000e+02   5.5017575e+01   1.7844410e+01   1.0479067e+03
   1.2900000e+02   4.7045110e+01   2.7202303e+02   1.0012671e+03
   1.2900000e+02   5.2773912e+01   2.5903410e+01   1.0357173e+03
   1.3000000e+02   4.5545770e+01   2.7820656e+02   9.8582530e+02
   1.3000000e+02   5.1075618e+01   3.0256212e+01   1.0221036e+03
   1.3100000e+02   4.7394890e+01   2.8478594e+02   9.6918607e+02
   1.3100000e+02   5.1946822e+01   3.9601456e+01   1.0100020e+03
   1.3200000e+02   4.6214074e+01   2.9049516e+02   9.5178864e+02
   1.3200000e+02   5.3714991e+01   4.4202518e+01   9.9704236e+02
   1.3300000e+02   4.6758066e+01   2.9440473e+02   9.3439241e+02
   1.3300000e+02   4.9551166e+01   5.0759973e+01   9.8356879e+02
   1.3400000e+02   4.3365584e+01   3.0053717e+02   9.1855406e+02
   1.3400000e+02   5.3167393e+01   5.5989852e+01   9.6749561e+02
   1.3500000e+02   4.5360013e+01   3.0376225e+02   8.9953168e+02
   1.3500000e+02   5.0677820e+01   5.9075940e+01   9.5492656e+02
   1.3600000e+02   4.3358213e+01   3.0668007e+02   8.8248459e+02
   1.3600000e+02   4.7760897e+01   6.3791198e+01   9.4036518e+02
   1.3700000e+02   4.1705465e+01   3.0764532e+02   8.6421695e+02
   1.3700000e+02   5.0828934e+01   6.7024368e+01   9.2336814e+02
   1.3800000e+02   4.2540851e+01   3.0869896e+02   8.4402556e+02
   1.3800000e+02   4.9400723e+01   7.0534992e+01   9.1087424e+02
   1.3900000e+02   4.0156876e+01   3.1054885e+02   8.2477610e+02
   1.3900000e+02   4.7010502e+01   7.2732957e+01   8.9552108e+02
   1.4000000e+02   3.7158259e+01   3.1244185e+02   8.0482307e+02
   1.4000000e+02   4.5930767e+01   7.4973190e+01   8.7968531e+02
   1.4100000e+02   4.0209223e+01   3.1148378e+02   7.8434154e+02
   1.4100000e+02   4.8675994e+01   7.5128098e+01   8.6231942e+02
   1.4200000e+02   3.8702952e+01   3.1104935e+02   7.6576665e+02
   1.4200000e+02   4.6986722e+01   7.5718350e+01   8.4672264e+02
   1.4300000e+02   3.5628236e+01   3.0793861e+02   7.4458047e+02
   1.4300000e+02   4.5994185e+01   7.5600978e+01   8.3099644e+02
   1.4400000e+02   3.4365406e+01   3.0622678e+02   7.2459472e+02
   1.4400000e+02   4.6162493e+01   7.4182008e+01   8.1616469e+02
   1.4500000e+02   3.2581953e+01   3.0376119e+02   7.0312886e+02
   1.4500000e+02   4.3155374e+01   7.2596138e+01   7.9947004e+02
   1.4600000e+02   3.0504147e+01   2.9760048e+02   6.8329287e+02
   1.4600000e+02   4.4691088e+01   7.1247621e+01   7.8222209e+02
   1.4700000e+02   2.9284125e+01   2.9378228e+02   6.6207780e+02
   1.4700000e+02   4.4749880e+01   6.8057679e+01   7.6698820e+02
   1.4800000e+02   3.3104933e+01   2.8773891e+02   6.4406080e+02
   1.4800000e+02   4.2922480e+01   6.4747101e+01   7.5114627e+02
   1.4900000e+02   3.0216430e+01   2.8302768e+02   6.2538847e+02
   1.4900000e+02   3.9137587e+01   5.9836624e+01   7.3553554e+02
   1.5000000e+02   3.1457714e+01   2.7793849e+02   6.0811855e+02
   1.5000000e+02   4.1475104e+01   5.6019762e+01   7.2178009e+02
   1.5100000e+02   2.7986733e+01   2.7119792e+02   5.8878676e+02
   1.5100000e+02   4.0908389e+01   5.1832627e+01   7.0694276e+02
   1.5200000e+02   3.7674145e+01   2.6419695e+02   5.7093725e+02
   1.5200000e+02   4.5042929e+01   4.7195856e+01   6.9336499e+02
   1.5300000e+02   2.6701896e+01   2.5878583e+02   5.5481520e+02
   1.5300000e+02   4.3706065e+01   4.1780606e+01   6.7877680e+02
   1.5400000e+02   2.9589641e+01   2.4959485e+02   5.3868951e+02
   1.5400000e+02   4.3066804e+01   3.5120514e+01   6.6497531e+02
   1.5500000e+02   3.1765424e+01   2.4151646e+02   5.2242671e+02
   1.5500000e+02   3.6873703e+01   3.0057339e+01   6.5225141e+02
   1.5600000e+02   3.4964017e+01   2.3350332e+02   5.0732270e+02
   1.5600000e+02   4.2462823e+01   2.4745267e+01   6.4061981e+02
   1.5700000e+02   3.1248404e+01   2.2518291e+02   4.9026562e+02
   1.5700000e+02   4.2004826e+01   1.7251966e+01   6.2764834e+02
   1.5800000e+02   2.8348538e+01   2.1778103e+02   4.7607936e+02
   1.5800000e+02   4.3903068e+01   1.0372605e+01   6.1535034e+02
   1.5900000e+02   3.2174504e+01   2.0901570e+02   4.6374792e+02
   1.5900000e+02   4.0625165e+01   2.2527800e+00   6.0217734e+02
   1.6000000e+02   3.3294893e+01   1.9917731e+02   4.4887971e+02
   1.6000000e+02   4.3374911e+01  -5.1510030e+00   5.9245489e+02
   1.6100000e+02   3.5852138e+01   1.8987948e+02   4.3566331e+02
   1.6100000e+02   3.9099890e+01  -1.3148933e+01   5.8081199e+02
   1.6200000e+02   3.6967839e+01   1.8008440e+02   4.2211441e+02
   1.6200000e+02   3.9254182e+01  -2.1688073e+01   5.7303173e+02
   1.6300000e+02   3.8003903e+01   1.7048942e+02   4.1336882e+02
   1.6300000e+02   4.0221127e+01  -2.9912288e+01   5.5981699e+02
   1.6400000e+02   3.5531965e+01   1.6029052e+02   3.9967274e+02
   1.6400000e+02   4.2937020e+01  -3.6729842e+01   5.5077686e+02
   1.6500000e+02   3.7568023e+01   1.5103360e+02   3.9164541e+02
   1.6500000e+02   3.8039143e+01  -4.5081480e+01   5.4042815e+02
   1.6600000e+02   3.2736225e+01   1.3888279e+02   3.7665744e+02
   1.6600000e+02   3.6404793e+01  -5.5025102e+01   5.3465058e+02
   1.6700000e+02   3.3238226e+01   1.2998473e+02   3.6811937e+02
   1.6700000e+02   4.0846124e+01  -6.3494318e+01   5.2538522e+02
   1.6800000e+02   3.4000682e+01   1.1908167e+02   3.5794976e+02
   1.6800000e+02   4.1350970e+01  -7.2557868e+01   5.1923385e+02
   1.6900000e+02   3.3567600e+01   1.0921571e+02   3.4958495e+02
   1.6900000e+02   3.8160888e+01  -8.2508764e+01   5.1081099e+02
   1.7000000e+02   3.0501640e+01   9.7489280e+01   3.4125730e+02
   1.7000000e+02   3.9131175e+01  -9.2601347e+01   5.0245175e+02
   1.7100000e+02   3.1904543e+01   8.6312797e+01   3.3275539e+02
   1.7100000e+02   2.7931924e+01  -1.0290351e+02   4.9407045e+02
   1.7200000e+02   2.5427670e+01   7.4145108e+01   3.2432976e+02
   1.7200000e+02   3.2380610e+01  -1.1263653e+02   4.8860188e+02
   1.7300000e+02   2.7900503e+01   6.5515927e+01   3.1817862e+02
   1.7300000e+02   3.0708421e+01  -1.2178344e+02   4.8406482e+02
   1.7400000e+02   2.3708727e+01   5.3176657e+01   3.1124895e+02
   1.7400000e+02   2.7875029e+01  -1.3294255e+02   4.7816676e+02
   1.7500000e+02   2.3170300e+01   4.1755113e+01   3.0659137e+02
   1.7500000e+02   2.5474953e+01  -1.4402509e+02   4.7174512e+02
   1.7600000e+02   2.1631476e+01   2.8773679e+01   2.9702873e+02
   1.7600000e+02   2.8879104e+01  -1.5420416e+02   4.6564102e+02
   1.7700000e+02   2.8578025e+01   1.5864861e+01   2.9544057e+02
   1.7700000e+02   2.5512072e+01  -1.6386435e+02   4.6323461e+02
   1.7800000e+02   2.5542644e+01   6.2133050e+00   2.8795693e+02
   1.7800000e+02   2.5047524e+01  -1.7550078e+02   4.6088438e+02
   1.7900000e+02   2.0007915e+01  -6.9642310e+00   2.8176817e+02
   1.7900000e+02   2.5726941e+01  -1.8467561e+02   4.5600681e+02
   1.8000000e+02   2.3086577e+01  -1.8161285e+01   2.7681296e+02
   1.8000000e+02   2.2771452e+01  -1.9769496e+02   4.5157596e+02
   1.8100000e+02   2.3475852e+01  -2.9207622e+01   2.7190110e+02
   1.8100000e+02   2.1947649e+01  -2.0819628e+02   4.4607427e+02
   1.8200000e+02   1.7157176e+01  -4.3401391e+01   2.6644008e+02
   1.8200000e+02   2.1224714e+01  -2.1949891e+02   4.4453221e+02
   1.8300000e+02   2.1070135e+01  -5.3543904e+01   2.6657375e+02
   1.8300000e+02   2.1319340e+01  -2.2761169e+02   4.4518908e+02
   1.8400000e+02   9.1990640e+00  -6.7332155e+01   2.5860193e+02
   1.8400000e+02   2.2367708e+01  -2.4059661e+02   4.3964886e+02
   1.8500000e+02   1.6459296e+01  -7.7497878e+01   2.5866791e+02
   1.8500000e+02   2.0135327e+01  -2.4963566e+02   4.3593657e+02
   1.8600000e+02   2.3275759e+01  -8.8364577e+01   2.5930727e+02
   1.8600000e+02   2.2422769e+01  -2.5980203e+02   4.3791636e+02
   1.8700000e+02   1.2616663e+01  -9.7323025e+01   2.5708825e+02
   1.8700000e+02   1.6110036e+01  -2.7244734e+02   4.3553322e+02
   1.8800000e+02   8.5819490e+00  -1.0874412e+02   2.5494038e+02
   1.8800000e+02   1.6871808e+01  -2.8255129e+02   4.3536585e+02
   1.8900000e+02   6.8354710e+00  -1.2116083e+02   2.5513518e+02
   1.8900000e+02   8.1567480e+00  -2.9103374e+02   4.3437529e+02
   1.9000000e+02   1.0205130e+00  -1.2981231e+02   2.5772169e+02
   1.9000000e+02   9.0167460e+00  -3.0088352e+02   4.3778305e+02
   1.9100000e+02   1.1366760e+00  -1.3891816e+02   2.5818389e+02
   1.9100000e+02   6.6107850e+00  -3.0842673e+02   4.3993127e+02
   1.9200000e+02   2.5356970e+00  -1.4814551e+02   2.6145680e+02
   1.9200000e+02   1.1784328e+01  -3.1832567e+02   4.4212674e+02
   1.9300000e+02  -2.4463850e+00  -1.5750149e+02   2.6562823e+02
   1.9300000e+02   8.4483000e+00  -3.2644546e+02   4.4512928e+02
   1.9400000e+02   2.7486330e+00  -1.6569296e+02   2.7023795e+02
   1.9400000e+02   9.3853000e+00  -3.3594417e+02   4.5180499e+02
   1.9500000e+02  -5.2224060e+00  -1.7337004e+02   2.7151282e+02
   1.9500000e+02   7.1101200e+00  -3.4319015e+02   4.5373305e+02
   1.9600000e+02   1.5603590e+00  -1.7803267e+02   2.8009892e+02
   1.9600000e+02   3.4633900e+00  -3.5088120e+02   4.6005123e+02
   1.9700000e+02  -4.8152190e+00  -1.8395902e+02   2.8470874e+02
   1.9700000e+02  -7.7609700e-01  -3.5599657e+02   4.6441793e+02
   1.9800000e+02  -4.3521710e+00  -1.9175621e+02   2.9360909e+02
   1.9800000e+02  -2.1375450e+00  -3.6477080e+02   4.7061900e+02
   1.9900000e+02  -8.1244050e+00  -1.9392603e+02   3.0064425e+02
   1.9900000e+02  -2.9685080e+00  -3.6923451e+02   4.7787456e+02
   2.0000000e+02  -1.3124137e+01  -2.0246664e+02   3.0578009e+02
   2.0000000e+02   2.9167270e+00  -3.7482154e+02   4.8396245e+02
   2.0100000e+02  -3.1949190e+00  -2.0480480e+02   3.1786555e+02
   2.0100000e+02  -1.0553627e+01  -3.8297157e+02   4.9053408e+02
   2.0200000e+02  -1.3400112e+01  -2.1049705e+02   3.2411937e+02
   2.0200000e+02  -3.3834280e+00  -3.8635203e+02   4.9876606e+02
   2.0300000e+02  -1.3988288e+01  -2.1237327e+02   3.3277279e+02
   2.0300000e+02  -8.7447600e-01  -3.8804086e+02   5.0748618e+02
   2.0400000e+02  -1.0112568e+01  -2.1630899e+02   3.4306905e+02
   2.0400000e+02  -6.9382240e+00  -3.9508704e+02   5.1349837e+02
   2.0500000e+02  -1.1705080e+01  -2.1925619e+02   3.5113301e+02
   2.0500000e+02  -1.1133211e+01  -3.9775186e+02   5.2195417e+02
   2.0600000e+02  -1.5626312e+01  -2.2057481e+02   3.5972340e+02
   2.0600000e+02  -1.1681777e+01  -4.0117885e+02   5.3025521e+02
   2.0700000e+02  -2.1220444e+01  -2.2373358e+02   3.6599424e+02
   2.0700000e+02  -1.1693055e+01  -4.0206960e+02   5.3945698e+02
   2.0800000e+02  -1.9237971e+01  -2.2191287e+02   3.7730674e+02
   2.0800000e+02  -1.2305302e+01  -4.0406644e+02   5.4823603e+02
   2.0900000e+02  -2.0780456e+01  -2.2197814e+02   3.8626349e+02
   2.0900000e+02  -1.0136687e+01  -4.0482110e+02   5.5714445e+02
   2.1000000e+02  -2.2486458e+01  -2.2204056e+02   3.9706253e+02
   2.1000000e+02  -1.4340867e+01  -4.0688620e+02   5.6591773e+02
   2.1100000e+02  -2.5545646e+01  -2.2171670e+02   4.0602427e+02
   2.1100000e+02  -1.1254345e+01  -4.0770768e+02   5.7315189e+02
   2.1200000e+02  -2.6171557e+01  -2.2169450e+02   4.1725125e+02
   2.1200000e+02  -1.5292519e+01  -4.0583710e+02   5.8585023e+02
   2.1300000e+02  -2.2245644e+01  -2.1767465e+02   4.3223178e+02
   2.1300000e+02  -1.0577933e+01  -4.0547829e+02   5.9303996e+02
   2.1400000e+02  -3.0893523e+01  -2.1234292e+02   4.4109326e+02
   2.1400000e+02  -2.2902137e+01  -4.0390821e+02   6.0386660e+02
   2.1500000e+02  -3.2440230e+01  -2.1027009e+02   4.5136858e+02
   2.1500000e+02  -1.2618181e+01  -3.9874253e+02   6.1683683e+02
   2.1600000e+02  -3.6897294e+01  -2.0418958e+02   4.6539681e+02
   2.1600000e+02  -1.2137223e+01  -3.9272754e+02   6.2586082e+02
   2.1700000e+02  -3.0919501e+01  -1.9815557e+02   4.7892646e+02
   2.1700000e+02  -1.5619692e+01  -3.9033242e+02   6.3645326e+02
   2.1800000e+02  -3.2790268e+01  -1.8995373e+02   4.9065803e+02
   2.1800000e+02  -7.8959640e+00  -3.8351871e+02   6.5050667e+02
   2.1900000e+02  -2.1687916e+01  -1.8259925e+02   5.0797207e+02
   2.1900000e+02  -1.6634405e+01  -3.8074011e+02   6.6025155e+02
   2.2000000e+02  -2.5873853e+01  -1.7444817e+02   5.2256937e+02
   2.2000000e+02  -1.6410790e+01  -3.7329356e+02   6.7018079e+02
   2.2100000e+02  -2.9105214e+01  -1.6452402e+02   5.3623241e+02
   2.2100000e+02  -1.2580489e+01  -3.6679458e+02   6.8463883e+02
   2.2200000e+02  -2.4263268e+01  -1.5729409e+02   5.5188905e+02
   2.2200000e+02  -1.2173098e+01  -3.5840735e+02   6.9762721e+02
   2.2300000e+02  -2.7193679e+01  -1.4753083e+02   5.6825840e+02
   2.2300000e+02  -8.8499080e+00  -3.5037594e+02   7.1150200e+02
   2.2400000e+02  -2.9920054e+01  -1.3500727e+02   5.8446976e+02
   2.2400000e+02  -7.0998710e+00  -3.4245946e+02   7.2394109e+02
   2.2500000e+02  -2.9852632e+01  -1.2377902e+02   6.0008421e+02
   2.2500000e+02  -1.0814368e+01  -3.3374532e+02   7.3652314e+02
   2.2600000e+02  -1.7599538e+01  -1.1204227e+02   6.1922442e+02
   2.2600000e+02  -2.5199010e+00  -3.2028483e+02   7.5002493e+02
   2.2700000e+02  -1.9241786e+01  -9.9045187e+01   6.3452469e+02
   2.2700000e+02  -3.3935340e+00  -3.1213407e+02   7.6564611e+02
   2.2800000e+02  -1.5889546e+01  -8.6460510e+01   6.5151098e+02
   2.2800000e+02  -6.1856360e+00  -3.0231193e+02   7.7648685e+02
   2.2900000e+02  -1.8224923e+01  -7.4012258e+01   6.6766175e+02
   2.2900000e+02  -6.3225080e+00  -2.9258607e+02   7.9100410e+02
   2.3000000e+02  -1.6178109e+01  -6.2010084e+01   6.8583852e+02
   2.3000000e+02   5.4903500e-01  -2.7992073e+02   8.0295431e+02
   2.3100000e+02  -1.7142046e+01  -4.7496558e+01   7.0222660e+02
   2.3100000e+02  -6.8364600e-01  -2.7080002e+02   8.1656687e+02
   2.3200000e+02  -1.1919745e+01  -3.4376711e+01   7.1880426e+02
   2.3200000e+02   1.4077480e+00  -2.5693344e+02   8.3043508e+02
   2.3300000e+02  -9.6277370e+00  -2.1426372e+01   7.3678139e+02
   2.3300000e+02   3.4867870e+00  -2.4523961e+02   8.4597583e+02
   2.3400000e+02  -7.8875990e+00  -8.6396850e+00   7.5698071e+02
   2.3400000e+02   8.5247420e+00  -2.3236184e+02   8.6171555e+02
   2.3500000e+02  -7.0900660e+00   6.3405820e+00   7.7305312e+02
   2.3500000e+02   7.0957340e+00  -2.2204940e+02   8.7367483e+02
   2.3600000e+02   2.6739000e-02   2.0113223e+01   7.9209003e+02
   2.3600000e+02   9.2660330e+00  -2.0986558e+02   8.8820376e+02
   2.3700000e+02   2.2397730e+00   3.4225761e+01   8.1211707e+02
   2.3700000e+02   9.9857740e+00  -1.9824009e+02   9.0595131e+02
   2.3800000e+02   4.4665090e+00   4.7051774e+01   8.3133220e+02
   2.3800000e+02   1.3457618e+01  -1.8556629e+02   9.1994647e+02
   2.3900000e+02   9.9749270e+00   6.1362419e+01   8.5129340e+02
   2.3900000e+02   1.5043012e+01  -1.7384461e+02   9.3402883e+02
   2.4000000e+02   1.6196048e+01   7.6474953e+01   8.6850627e+02
   2.4000000e+02   1.8650025e+01  -1.6112896e+02   9.4965157e+02
   2.4100000e+02   1.5142751e+01   8.9394235e+01   8.8796012e+02
   2.4100000e+02   2.1820059e+01  -1.4797820e+02   9.6219315e+02
   2.4200000e+02   1.8065200e+01   1.0102088e+02   9.0566580e+02
   2.4200000e+02   2.4601075e+01  -1.3735985e+02   9.7765360e+02
   2.4300000e+02   2.5918696e+01   1.1456863e+02   9.2495101e+02
   2.4300000e+02   2.4427406e+01  -1.2592131e+02   9.9174047e+02
   2.4400000e+02   2.6670989e+01   1.2759619e+02   9.4426252e+02
   2.4400000e+02   2.9151428e+01  -1.1291084e+02   1.0074785e+03
   2.4500000e+02   2.7877431e+01   1.3994220e+02   9.6247635e+02
   2.4500000e+02   2.7784225e+01  -1.0193376e+02   1.0222678e+03
   2.4600000e+02   2.9764829e+01   1.5198327e+02   9.8121767e+02
   2.4600000e+02   3.3750569e+01  -8.9432421e+01   1.0360425e+03
   2.4700000e+02   3.7925234e+01   1.6623188e+02   9.9848998e+02
   2.4700000e+02   3.5116304e+01  -7.7361990e+01   1.0496510e+03
   2.4800000e+02   4.0113044e+01   1.7722276e+02   1.0152736e+03
   2.4800000e+02   3.6413957e+01  -6.6187541e+01   1.0635152e+03
   2.4900000e+02   4.5712200e+01   1.8941296e+02   1.0322342e+03
   2.4900000e+02   3.7838547e+01  -5.5854296e+01   1.0774442e+03
   2.5000000e+02   5.0797749e+01   2.0052662e+02   1.0514876e+03
   2.5000000e+02   4.1476997e+01  -4.4407534e+01   1.0904155e+03
   2.5100000e+02   5.3089957e+01   2.1143743e+02   1.0686686e+03
   2.5100000e+02   4.4852622e+01  -3.1916275e+01   1.1031762e+03
   2.5200000e+02   5.8068117e+01   2.2323371e+02   1.0854913e+03
   2.5200000e+02   4.7629309e+01  -2.0968707e+01   1.1153832e+03
   2.5300000e+02   6.4860224e+01   2.3560242e+02   1.1021577e+03
   2.5300000e+02   5.1458755e+01  -1.0695061e+01   1.1287617e+03
   2.5400000e+02   7.0900937e+01   2.4752947e+02   1.1167605e+03
   2.5400000e+02   5.7981195e+01   7.9768900e-01   1.1395390e+03
   2.5500000e+02   7.4990575e+01   2.5788459e+02   1.1309603e+03
   2.5500000e+02   5.9112936e+01   1.1404200e+01   1.1496975e+03
   2.5600000e+02   8.2588235e+01   2.7110013e+02   1.1448736e+03
   2.5600000e+02   6.9192841e+01   2.0643175e+01   1.1601808e+03
   2.5700000e+02   8.5445445e+01   2.7967696e+02   1.1575121e+03
   2.5700000e+02   7.2023225e+01   3.1418644e+01   1.1705783e+03
   2.5800000e+02   9.6400409e+01   2.8945707e+02   1.1696980e+03
   2.5800000e+02   7.0341512e+01   4.1400327e+01   1.1811017e+03
   2.5900000e+02   1.0228375e+02   2.9743123e+02   1.1809762e+03
   2.5900000e+02   8.2630662e+01   5.2686811e+01   1.1897325e+03
   2.6000000e+02   1.0573688e+02   3.0811815e+02   1.1927534e+03
   2.6000000e+02   8.4662018e+01   6.2449926e+01   1.1963038e+03
   2.6100000e+02   1.0990063e+02   3.1877228e+02   1.2004434e+03
   2.6100000e+02   8.6848628e+01   7.1199135e+01   1.2030726e+03
   2.6200000e+02   1.1528260e+02   3.2975919e+02   1.2084789e+03
   2.6200000e+02   9.7289202e+01   8.1261698e+01   1.2076581e+03
   2.6300000e+02   1.2526733e+02   3.4176610e+02   1.2136810e+03
   2.6300000e+02   1.0056178e+02   9.1448281e+01   1.2134809e+03
   2.6400000e+02   1.2447967e+02   3.5102328e+02   1.2208346e+03
   2.6400000e+02   1.0295378e+02   1.0361784e+02   1.2187267e+03
   2.6500000e+02   1.3660830e+02   3.6045509e+02   1.2232066e+03
   2.6500000e+02   1.0712829e+02   1.1457744e+02   1.2212405e+03
   2.6600000e+02   1.4316107e+02   3.7200854e+02   1.2281192e+03
   2.6600000e+02   1.0791898e+02   1.2450215e+02   1.2251126e+03
   2.6700000e+02   1.4685938e+02   3.8350726e+02   1.2306528e+03
   2.6700000e+02   1.1659600e+02   1.3636935e+02   1.2269411e+03
   2.6800000e+02   1.5187067e+02   3.9483262e+02   1.2318835e+03
   2.6800000e+02   1.1850580e+02   1.4712735e+02   1.2266884e+03
   2.6900000e+02   1.5575871e+02   4.0503793e+02   1.2317819e+03
   2.6900000e+02   1.2762026e+02   1.5893876e+02   1.2262674e+03
   2.7000000e+02   1.6370079e+02   4.1622533e+02   1.2293896e+03
   2.7000000e+02   1.2976440e+02   1.6886755e+02   1.2250531e+03
   2.7100000e+02   1.6726906e+02   4.2717800e+02   1.2252333e+03
   2.7100000e+02   1.4012307e+02   1.8184097e+02   1.2225473e+03
   2.7200000e+02   1.7011829e+02   4.4075991e+02   1.2240450e+03
   2.7200000e+02   1.3845173e+02   1.9296249e+02   1.2186410e+03
   2.7300000e+02   1.7556263e+02   4.4993949e+02   1.2167371e+03
   2.7300000e+02   1.4332760e+02   2.0522216e+02   1.2126472e+03
   2.7400000e+02   1.8195886e+02   4.6323811e+02   1.2088085e+03
   2.7400000e+02   1.4667989e+02   2.1641607e+02   1.2074205e+03
   2.7500000e+02   1.8816349e+02   4.7312604e+02   1.2003553e+03
   2.7500000e+02   1.4530096e+02   2.2801278e+02   1.2030851e+03
   2.7600000e+02   1.9159711e+02   4.8333073e+02   1.1921413e+03
   2.7600000e+02   1.5499359e+02   2.4086584e+02   1.1945762e+03
   2.7700000e+02   1.9135117e+02   4.9774801e+02   1.1826641e+03
   2.7700000e+02   1.5789086e+02   2.5039712e+02   1.1842410e+03
   2.7800000e+02   1.9982092e+02   5.0803141e+02   1.1710966e+03
   2.7800000e+02   1.6119053e+02   2.6073291e+02   1.1771615e+03
   2.7900000e+02   2.0232572e+02   5.1723316e+02   1.1569112e+03
   2.7900000e+02   1.6624709e+02   2.7302947e+02   1.1657311e+03
   2.8000000e+02   2.0404757e+02   5.2884252e+02   1.1452142e+03
   2.8000000e+02   1.7487640e+02   2.8091172e+02   1.1557254e+03
   2.8100000e+02   2.0848408e+02   5.3762401e+02   1.1309654e+03
   2.8100000e+02   1.7631409e+02   2.9105878e+02   1.1436835e+03
   2.8200000e+02   2.1484293e+02   5.4528691e+02   1.1151303e+03
   2.8200000e+02   1.7661119e+02   3.0144701e+02   1.1319427e+03
   2.8300000e+02   2.1423233e+02   5.5347412e+02   1.0984912e+03
   2.8300000e+02   1.8151022e+02   3.0864883e+02   1.1186787e+03
   2.8400000e+02   2.1952403e+02   5.6239937e+02   1.0823375e+03
   2.8400000e+02   1.8292489e+02   3.1717860e+02   1.1036245e+03
   2.8500000e+02   2.2295175e+02   5.6853673e+02   1.0657885e+03
   2.8500000e+02   1.8825082e+02   3.2479192e+02   1.0925713e+03
   2.8600000e+02   2.2371511e+02   5.7548102e+02   1.0490673e+03
   2.8600000e+02   1.9324275e+02   3.3264695e+02   1.0780961e+03
   2.8700000e+02   2.2825514e+02   5.8275865e+02   1.0305525e+03
   2.8700000e+02   1.9648999e+02   3.3885271e+02   1.0620213e+03
   2.8800000e+02   2.3136521e+02   5.8816401e+02   1.0132112e+03
   2.8800000e+02   1.9782388e+02   3.4269119e+02   1.0482120e+03
   2.8900000e+02   2.3145812e+02   5.9222262e+02   9.9271893e+02
   2.8900000e+02   2.0235097e+02   3.4999568e+02   1.0333641e+03
   2.9000000e+02   2.4021866e+02   5.9678194e+02   9.7481281e+02
   2.9000000e+02   2.0866791e+02   3.5402818e+02   1.0184894e+03
   2.9100000e+02   2.3997385e+02   6.0061889e+02   9.5563299e+02
   2.9100000e+02   2.1466182e+02   3.5687252e+02   1.0024705e+03
   2.9200000e+02   2.4759314e+02   6.0192093e+02   9.3625011e+02
   2.9200000e+02   2.1276487e+02   3.5977946e+02   9.8547395e+02
   2.9300000e+02   2.5465956e+02   6.0287118e+02   9.1679925e+02
   2.9300000e+02   2.2162859e+02   3.6355177e+02   9.6939809e+02
   2.9400000e+02   2.5289894e+02   6.0275456e+02   8.9487815e+02
   2.9400000e+02   2.2299673e+02   3.6417456e+02   9.5186625e+02
   2.9500000e+02   2.6192250e+02   6.0280404e+02   8.7381100e+02
   2.9500000e+02   2.3034151e+02   3.6482005e+02   9.3608616e+02
   2.9600000e+02   2.6617704e+02   6.0303788e+02   8.5426595e+02
   2.9600000e+02   2.2979199e+02   3.6562753e+02   9.1613082e+02
   2.9700000e+02   2.7035950e+02   6.0307526e+02   8.3118832e+02
   2.9700000e+02   2.3913597e+02   3.6504842e+02   8.9910002e+02
   2.9800000e+02   2.7881312e+02   6.0015864e+02   8.0943100e+02
   2.9800000e+02   2.3849519e+02   3.6478737e+02   8.8090852e+02
   2.9900000e+02   2.8245946e+02   5.9763100e+02   7.8709431e+02
   2.9900000e+02   2.4655852e+02   3.6402326e+02   8.6274768e+02
   3.0000000e+02   2.8357433e+02   5.9376699e+02   7.6362017e+02
   3.0000000e+02   2.4864825e+02   3.6283126e+02   8.4469475e+02
   3.0100000e+02   2.9242767e+02   5.9006325e+02   7.4147812e+02
   3.0100000e+02   2.5354454e+02   3.6035399e+02   8.2586647e+02
   3.0200000e+02   2.9546876e+02   5.8617972e+02   7.1791576e+02
   3.0200000e+02   2.6046988e+02   3.5662631e+02   8.0950621e+02
   3.0300000e+02   2.9780740e+02   5.7983281e+02   6.9649208e+02
   3.0300000e+02   2.5925817e+02   3.5227036e+02   7.9231649e+02
   3.0400000e+02   3.0748318e+02   5.7323938e+02   6.7447893e+02
   3.0400000e+02   2.6663178e+02   3.4987177e+02   7.7016622e+02
   3.0500000e+02   3.1119151e+02   5.6637074e+02   6.5139163e+02
   3.0500000e+02   2.7341265e+02   3.4354467e+02   7.5317442e+02
   3.0600000e+02   3.0971879e+02   5.6277118e+02   6.2848311e+02
   3.0600000e+02   2.7612680e+02   3.3857383e+02   7.3675387e+02
   3.0700000e+02   3.1501047e+02   5.5204688e+02   6.0768897e+02
   3.0700000e+02   2.7646404e+02   3.3268223e+02   7.1775867e+02
   3.0800000e+02   3.2230077e+02   5.4245431e+02   5.8683980e+02
   3.0800000e+02   2.7907561e+02   3.2487131e+02   7.0042053e+02
   3.0900000e+02   3.2284677e+02   5.3348260e+02   5.6482885e+02
   3.0900000e+02   2.8744551e+02   3.1919829e+02   6.8363180e+02
   3.1000000e+02   3.2893663e+02   5.2450781e+02   5.4466355e+02
   3.1000000e+02   2.8889481e+02   3.1197486e+02   6.6551230e+02
   3.1100000e+02   3.2623067e+02   5.1471563e+02   5.2486517e+02
   3.1100000e+02   2.9209402e+02   3.0423787e+02   6.5017150e+02
   3.1200000e+02   3.2844622e+02   5.0623750e+02   5.0501462e+02
   3.1200000e+02   2.9204015e+02   2.9595188e+02   6.3536262e+02
   3.1300000e+02   3.2687624e+02   4.9491436e+02   4.8563375e+02
   3.1300000e+02   2.9570348e+02   2.8776952e+02   6.1890928e+02
   3.1400000e+02   3.3363199e+02   4.8301406e+02   4.6911613e+02
   3.1400000e+02   2.9810165e+02   2.7737021e+02   6.0391246e+02
   3.1500000e+02   3.2881066e+02   4.6937253e+02   4.5213269e+02
   3.1500000e+02   2.9148179e+02   2.6621160e+02   5.8831596e+02
   3.1600000e+02   3.2796669e+02   4.6036873e+02   4.3500911e+02
   3.1600000e+02   2.9518604e+02   2.5584884e+02   5.7677951e+02
   3.1700000e+02   3.3050875e+02   4.4501612e+02   4.1881863e+02
   3.1700000e+02   2.9960842e+02   2.4722489e+02   5.6323220e+02
   3.1800000e+02   3.3313943e+02   4.3339094e+02   4.0265817e+02
   3.1800000e+02   2.9708012e+02   2.3693031e+02   5.5137010e+02
   3.1900000e+02   3.3309222e+02   4.1921729e+02   3.8750883e+02
   3.1900000e+02   2.9346960e+02   2.2514510e+02   5.3703427e+02
   3.2000000e+02   3.2955199e+02   4.0757749e+02   3.7244096e+02
   3.2000000e+02   2.9827718e+02   2.1413904e+02   5.2697601e+02
   3.2100000e+02   3.2891521e+02   3.9132204e+02   3.5951527e+02
   3.2100000e+02   2.9594625e+02   1.9969639e+02   5.1454677e+02
   3.2200000e+02   3.2944421e+02   3.7812540e+02   3.4576842e+02
   3.2200000e+02   2.9584639e+02   1.8991789e+02   5.0444730e+02
   3.2300000e+02   3.2704012e+02   3.6395026e+02   3.3263237e+02
   3.2300000e+02   2.9195979e+02   1.7725218e+02   4.9423083e+02
   3.2400000e+02   3.2447084e+02   3.4814859e+02   3.2144462e+02
   3.2400000e+02   2.9232148e+02   1.6643874e+02   4.8565302e+02
   3.2500000e+02   3.2677344e+02   3.3618721e+02   3.1017469e+02
   3.2500000e+02   2.9011866e+02   1.5226866e+02   4.7671221e+02
   3.2600000e+02   3.2395877e+02   3.2014468e+02   3.0063666e+02
   3.2600000e+02   2.9109615e+02   1.4153739e+02   4.6933792e+02
   3.2700000e+02   3.1798879e+02   3.0644473e+02   2.8998536e+02
   3.2700000e+02   2.8676017e+02   1.2854573e+02   4.5965654e+02
   3.2800000e+02   3.1182746e+02   2.9264163e+02   2.8105921e+02
   3.2800000e+02   2.8104439e+02   1.1516666e+02   4.5251338e+02
   3.2900000e+02   3.0816489e+02   2.7690128e+02   2.7337843e+02
   3.2900000e+02   2.8416275e+02   1.0318417e+02   4.4824725e+02
   3.3000000e+02   3.0228352e+02   2.6322222e+02   2.6539162e+02
   3.3000000e+02   2.7935907e+02   9.0424012e+01   4.4315666e+02
   3.3100000e+02   3.0398559e+02   2.5070342e+02   2.6101708e+02
   3.3100000e+02   2.7603926e+02   8.0055930e+01   4.3751153e+02
   3.3200000e+02   2.9588570e+02   2.3738713e+02   2.5487416e+02
   3.3200000e+02   2.7014476e+02   6.7391008e+01   4.3444825e+02
   3.3300000e+02   2.9426651e+02   2.2652128e+02   2.5181979e+02
   3.3300000e+02   2.6827845e+02   5.7300363e+01   4.3140619e+02
   3.3400000e+02   2.8741938e+02   2.1433325e+02   2.4764060e+02
   3.3400000e+02   2.6560086e+02   4.6847672e+01   4.2971983e+02
   3.3500000e+02   2.8559610e+02   2.0473569e+02   2.4705444e+02
   3.3500000e+02   2.5931440e+02   3.6639050e+01   4.2802740e+02
   3.3600000e+02   2.7638813e+02   1.9221039e+02   2.4491086e+02
   3.3600000e+02   2.5933685e+02   2.6554458e+01   4.2811078e+02
   3.3700000e+02   2.7510063e+02   1.8351858e+02   2.4366671e+02
   3.3700000e+02   2.4791406e+02   1.8665704e+01   4.2539102e+02
   3.3800000e+02   2.7260939e+02   1.7481533e+02   2.4545052e+02
   3.3800000e+02   2.4630430e+02   1.0114014e+01   4.2659834e+02
   3.3900000e+02   2.6035897e+02   1.6730991e+02   2.4297735e+02
   3.3900000e+02   2.4672826e+02   3.6171180e+00   4.3227712e+02
   3.4000000e+02   2.5927274e+02   1.5959312e+02   2.4566389e+02
   3.4000000e+02   2.3659683e+02  -4.7372510e+00   4.2947534e+02
   3.4100000e+02   2.5352909e+02   1.5199910e+02   2.4700153e+02
   3.4100000e+02   2.3597871e+02  -8.4106240e+00   4.3239373e+02
   3.4200000e+02   2.4217306e+02   1.4931930e+02   2.5014648e+02
   3.4200000e+02   2.2575539e+02  -1.5606517e+01   4.3628031e+02
   3.4300000e+02   2.3937928e+02   1.4329055e+02   2.5249319e+02
   3.4300000e+02   2.1911776e+02  -2.0963092e+01   4.4034270e+02
   3.4400000e+02   2.3554512e+02   1.4218157e+02   2.5765214e+02
   3.4400000e+02   2.1761482e+02  -2.1271359e+01   4.4624283e+02
   3.4500000e+02   2.2674216e+02   1.3916632e+02   2.6459441e+02
   3.4500000e+02   2.0696018e+02  -2.6417095e+01   4.4916877e+02
   3.4600000e+02   2.1698469e+02   1.4038671e+02   2.7095272e+02
   3.4600000e+02   2.0766161e+02  -2.4641548e+01   4.5611993e+02
   3.4700000e+02   2.0590467e+02   1.4015520e+02   2.7660018e+02
   3.4700000e+02   2.0113177e+02  -2.5622522e+01   4.6229265e+02
   3.4800000e+02   2.0444879e+02   1.4103965e+02   2.8426035e+02
   3.4800000e+02   1.9332889e+02  -2.4771141e+01   4.6808333e+02
   3.4900000e+02   1.9418861e+02   1.4590779e+02   2.9219846e+02
   3.4900000e+02   1.8468432e+02  -2.2422895e+01   4.7645815e+02
   3.5000000e+02   1.8926016e+02   1.4666319e+02   3.0295294e+02
   3.5000000e+02   1.7446599e+02  -2.1633444e+01   4.8475211e+02
   3.5100000e+02   1.8096735e+02   1.5333049e+02   3.1439012e+02
   3.5100000e+02   1.6895874e+02  -1.8712763e+01   4.9374140e+02
   3.5200000e+02   1.6954940e+02   1.5882427e+02   3.2307922e+02
   3.5200000e+02   1.6276846e+02  -1.3093799e+01   5.0344077e+02
   3.5300000e+02   1.6739738e+02   1.6823574e+02   3.3888888e+02
   3.5300000e+02   1.5285260e+02  -9.3957970e+00   5.1350596e+02
   3.5400000e+02   1.5419289e+02   1.7385739e+02   3.5177509e+02
   3.5400000e+02   1.4997383e+02  -2.9900100e+00   5.2617147e+02
   3.5500000e+02   1.4981915e+02   1.8330960e+02   3.6403695e+02
   3.5500000e+02   1.4307913e+02   3.4327680e+00   5.3662752e+02
   3.5600000e+02   1.3046554e+02   1.9198363e+02   3.7707200e+02
   3.5600000e+02   1.3782508e+02   1.0666454e+01   5.4846221e+02
   3.5700000e+02   1.3339065e+02   2.0423068e+02   3.9455681e+02
   3.5700000e+02   1.2806209e+02   1.6702473e+01   5.5937946e+02
   3.5800000e+02   1.1771895e+02   2.1441975e+02   4.0807299e+02
   3.5800000e+02   1.2227728e+02   2.6399937e+01   5.7245125e+02
   3.5900000e+02   1.1512229e+02   2.2702521e+02   4.2458440e+02
   3.5900000e+02   1.1565109e+02   3.5977741e+01   5.8446715e+02
   3.6000000e+02   9.9686617e+01   2.3950353e+02   4.3842080e+02
   3.6000000e+02   1.0780096e+02   4.6242795e+01   5.9618390e+02
   3.6100000e+02   9.9907395e+01   2.5102014e+02   4.5387122e+02
   3.6100000e+02   1.0240776e+02   5.5929197e+01   6.1100654e+02
   3.6200000e+02   8.5811238e+01   2.6448632e+02   4.6762378e+02
   3.6200000e+02   9.3342700e+01   6.7107912e+01   6.2094318e+02
   3.6300000e+02   7.7185268e+01   2.8039423e+02   4.8467576e+02
   3.6300000e+02   8.4957114e+01   7.7871553e+01   6.3553660e+02
   3.6400000e+02   7.5973151e+01   2.9290249e+02   5.0172228e+02
   3.6400000e+02   7.4783680e+01   8.9484146e+01   6.4599073e+02
   3.6500000e+02   6.3283376e+01   3.0652293e+02   5.1841473e+02
   3.6500000e+02   6.9542536e+01   1.0176152e+02   6.6123837e+02
   3.6600000e+02   5.4043105e+01   3.2269504e+02   5.3432860e+02
   3.6600000e+02   6.7830201e+01   1.1433635e+02   6.7457565e+02
   3.6700000e+02   4.8359931e+01   3.3775799e+02   5.5256430e+02
   3.6700000e+02   5.8486422e+01   1.2839526e+02   6.8874165e+02
   3.6800000e+02   4.0537399e+01   3.5199675e+02   5.6849255e+02
   3.6800000e+02   5.2398277e+01   1.4100547e+02   7.0226839e+02
   3.6900000e+02   3.3641221e+01   3.6770423e+02   5.8852828e+02
   3.6900000e+02   4.7054444e+01   1.5390792e+02   7.1639590e+02
   3.7000000e+02   2.2478576e+01   3.8503635e+02   6.0611788e+02
   3.7000000e+02   4.2479970e+01   1.6716260e+02   7.3180508e+02
   3.7100000e+02   1.6387204e+01   4.0004305e+02   6.2435546e+02
   3.7100000e+02   3.2197881e+01   1.8224333e+02   7.4495959e+02
   3.7200000e+02   1.0510208e+01   4.1506743e+02   6.4174376e+02
   3.7200000e+02   2.9698594e+01   1.9483475e+02   7.6028022e+02
   3.7300000e+02   4.9211000e+00   4.3193168e+02   6.6058911e+02
   3.7300000e+02   2.2720168e+01   2.1000773e+02   7.7452535e+02
   3.7400000e+02   4.5028530e+00   4.4677221e+02   6.7894086e+02
   3.7400000e+02   2.0992150e+01   2.2334576e+02   7.8884063e+02
   3.7500000e+02  -6.2567550e+00   4.6272824e+02   6.9643294e+02
   3.7500000e+02   1.2819216e+01   2.3523520e+02   8.0282718e+02
   3.7600000e+02  -1.0189557e+01   4.7600148e+02   7.1406754e+02
   3.7600000e+02   7.9698100e+00   2.5033215e+02   8.1708435e+02
   3.7700000e+02  -1.6547684e+01   4.9223217e+02   7.3201675e+02
   3.7700000e+02   6.4509960e+00   2.6246058e+02   8.3185404e+02
   3.7800000e+02  -2.2426887e+01   5.0581421e+02   7.5097094e+02
   3.7800000e+02  -1.6144510e+00   2.7642071e+02   8.4519690e+02
   3.7900000e+02  -2.1507386e+01   5.2174188e+02   7.6588045e+02
   3.7900000e+02  -7.7668100e+00   2.8963496e+02   8.5985826e+02
   3.8000000e+02  -2.8838036e+01   5.3727662e+02   7.8420594e+02
   3.8000000e+02  -9.2120760e+00   3.0350876e+02   8.7345402e+02
   3.8100000e+02  -2.7758488e+01   5.5172320e+02   8.0276572e+02
   3.8100000e+02  -1.1171705e+01   3.1761983e+02   8.8745454e+02
   3.8200000e+02  -3.2455925e+01   5.6469128e+02   8.1822573e+02
   3.8200000e+02  -1.2296319e+01   3.3120419e+02   9.0198499e+02
   3.8300000e+02  -3.7107689e+01   5.8184980e+02   8.3690767e+02
   3.8300000e+02  -1.9204210e+01   3.4372053e+02   9.1497839e+02
   3.8400000e+02  -4.1701036e+01   5.9504992e+02   8.5234083e+02
   3.8400000e+02  -2.3400468e+01   3.5919930e+02   9.2706619e+02
   3.8500000e+02  -4.2342056e+01   6.0911116e+02   8.6882356e+02
   3.8500000e+02  -1.9665977e+01   3.7011095e+02   9.4115992e+02
   3.8600000e+02  -4.1193681e+01   6.2337892e+02   8.8604884e+02
   3.8600000e+02  -2.4880549e+01   3.8384201e+02   9.5358209e+02
   3.8700000e+02  -4.1062193e+01   6.3635151e+02   9.0393584e+02
   3.8700000e+02  -2.5003144e+01   3.9713859e+02   9.6668872e+02
   3.8800000e+02  -3.7396151e+01   6.4876014e+02   9.1975290e+02
   3.8800000e+02  -2.5203271e+01   4.0760520e+02   9.8024019e+02
   3.8900000e+02  -4.2708448e+01   6.6043971e+02   9.3592626e+02
   3.8900000e+02  -3.0421724e+01   4.1871791e+02   9.9367475e+02
   3.9000000e+02  -4.5038981e+01   6.7290055e+02   9.5000731e+02
   3.9000000e+02  -2.8186480e+01   4.2995175e+02   1.0064096e+03
   3.9100000e+02  -4.0288803e+01   6.8563058e+02   9.6702093e+02
   3.9100000e+02  -2.4170134e+01   4.4249155e+02   1.0204271e+03
   3.9200000e+02  -4.2259366e+01   6.9693311e+02   9.8235201e+02
   3.9200000e+02  -2.4992064e+01   4.5454433e+02   1.0310939e+03
   3.9300000e+02  -4.7517950e+01   7.0962253e+02   9.9857955e+02
   3.9300000e+02  -2.7291427e+01   4.6360398e+02   1.0450215e+03
   3.9400000e+02  -4.5967242e+01   7.2023198e+02   1.0162314e+03
   3.9400000e+02  -3.0121943e+01   4.7461077e+02   1.0579552e+03
   3.9500000e+02  -4.1630437e+01   7.3138045e+02   1.0321065e+03
   3.9500000e+02  -2.8597452e+01   4.8593765e+02   1.0694263e+03
   3.9600000e+02  -4.4198567e+01   7.4207809e+02   1.0470344e+03
   3.9600000e+02  -3.3355340e+01   4.9556086e+02   1.0823688e+03
   3.9700000e+02  -5.2412597e+01   7.5413602e+02   1.0629211e+03
   3.9700000e+02  -3.3402240e+01   5.0564763e+02   1.0952079e+03
   3.9800000e+02  -5.3557292e+01   7.6288519e+02   1.0768194e+03
   3.9800000e+02  -3.2999415e+01   5.1516409e+02   1.1056245e+03
   3.9900000e+02  -5.9815480e+01   7.7246569e+02   1.0921248e+03
   3.9900000e+02  -3.5510122e+01   5.2438748e+02   1.1154004e+03
   4.0000000e+02  -6.1122043e+01   7.8160130e+02   1.1064123e+03
   4.0000000e+02  -3.2688392e+01   5.3356029e+02   1.1261582e+03
   4.0100000e+02  -5.9205881e+01   7.9102695e+02   1.1182063e+03
   4.0100000e+02  -3.4950005e+01   5.4291178e+02   1.1366205e+03
   4.0200000e+02  -6.2427238e+01   8.0056738e+02   1.1300672e+03
   4.0200000e+02  -3.5046406e+01   5.5278791e+02   1.1432502e+03
   4.0300000e+02  -5.8624511e+01   8.1034492e+02   1.1395246e+03
   4.0300000e+02  -4.0186769e+01   5.6428981e+02   1.1498539e+03
   4.0400000e+02  -5.9067016e+01   8.1963316e+02   1.1475752e+03
   4.0400000e+02  -4.1632027e+01   5.7318279e+02   1.1555300e+03
   4.0500000e+02  -6.5846458e+01   8.3253907e+02   1.1526184e+03
   4.0500000e+02  -3.8675409e+01   5.8302221e+02   1.1619733e+03
   4.0600000e+02  -6.5823245e+01   8.4384300e+02   1.1590655e+03
   4.0600000e+02  -4.1512026e+01   5.9503087e+02   1.1651271e+03
   4.0700000e+02  -6.3635035e+01   8.5395340e+02   1.1639590e+03
   4.0700000e+02  -3.8929012e+01   6.0484265e+02   1.1698853e+03
   4.0800000e+02  -6.4643571e+01   8.6419562e+02   1.1656855e+03
   4.0800000e+02  -3.2520660e+01   6.1594132e+02   1.1699021e+03
   4.0900000e+02  -6.3037187e+01   8.7404075e+02   1.1659890e+03
   4.0900000e+02  -3.4632949e+01   6.2784614e+02   1.1714814e+03
   4.1000000e+02  -6.3089506e+01   8.8686749e+02   1.1682695e+03
   4.1000000e+02  -3.6774689e+01   6.3902077e+02   1.1724630e+03
   4.1100000e+02  -6.2502646e+01   8.9719589e+02   1.1635975e+03
   4.1100000e+02  -3.8517939e+01   6.4941039e+02   1.1707279e+03
   4.1200000e+02  -5.7521343e+01   9.0643574e+02   1.1617131e+03
   4.1200000e+02  -3.6847249e+01   6.5974959e+02   1.1685191e+03
   4.1300000e+02  -5.7574369e+01   9.1689198e+02   1.1567747e+03
   4.1300000e+02  -3.8024634e+01   6.7086590e+02   1.1653773e+03
   4.1400000e+02  -6.2442101e+01   9.3124061e+02   1.1517870e+03
   4.1400000e+02  -4.0101028e+01   6.8250316e+02   1.1607951e+03
   4.1500000e+02  -6.0403821e+01   9.3965024e+02   1.1441491e+03
   4.1500000e+02  -3.8470073e+01   6.9324948e+02   1.1568033e+03
   4.1600000e+02  -5.8732406e+01   9.5107586e+02   1.1377019e+03
   4.1600000e+02  -3.7323171e+01   7.0267193e+02   1.1490440e+03
   4.1700000e+02  -6.3090886e+01   9.6349832e+02   1.1291091e+03
   4.1700000e+02  -4.2315516e+01   7.1620542e+02   1.1449340e+03
   4.1800000e+02  -6.1985168e+01   9.7349058e+02   1.1208508e+03
   4.1800000e+02  -3.9480022e+01   7.2629357e+02   1.1379346e+03
   4.1900000e+02  -5.8537386e+01   9.8302873e+02   1.1106374e+03
   4.1900000e+02  -3.6968987e+01   7.3592035e+02   1.1306201e+03
   4.2000000e+02  -6.2386521e+01   9.9295409e+02   1.0970276e+03
   4.2000000e+02  -4.0471170e+01   7.4721898e+02   1.1212089e+03
   4.2100000e+02  -6.6983432e+01   1.0034167e+03   1.0877400e+03
   4.2100000e+02  -4.1845083e+01   7.5694899e+02   1.1131309e+03
   4.2200000e+02  -6.4888733e+01   1.0125924e+03   1.0763109e+03
   4.2200000e+02  -4.0263996e+01   7.6516691e+02   1.1029067e+03
   4.2300000e+02  -5.9098744e+01   1.0206360e+03   1.0624859e+03
   4.2300000e+02  -4.4189041e+01   7.7413608e+02   1.0930427e+03
   4.2400000e+02  -6.7155350e+01   1.0293928e+03   1.0522999e+03
   4.2400000e+02  -4.0642851e+01   7.8276106e+02   1.0810709e+03
   4.2500000e+02  -6.5318347e+01   1.0365967e+03   1.0368799e+03
   4.2500000e+02  -4.5960215e+01   7.9006915e+02   1.0702843e+03
   4.2600000e+02  -6.4131806e+01   1.0414242e+03   1.0241466e+03
   4.2600000e+02  -4.0736264e+01   7.9727639e+02   1.0598235e+03
   4.2700000e+02  -5.8541945e+01   1.0463613e+03   1.0089669e+03
   4.2700000e+02  -4.2245330e+01   8.0236093e+02   1.0475617e+03
   4.2800000e+02  -6.1963861e+01   1.0541389e+03   9.9444537e+02
   4.2800000e+02  -4.4297614e+01   8.0980469e+02   1.0355118e+03
   4.2900000e+02  -7.0115221e+01   1.0606862e+03   9.7913534e+02
   4.2900000e+02  -4.4449718e+01   8.1632577e+02   1.0231522e+03
   4.3000000e+02  -7.2018937e+01   1.0672336e+03   9.6541782e+02
   4.3000000e+02  -4.7000772e+01   8.2406352e+02   1.0107360e+03
   4.3100000e+02  -6.4025794e+01   1.0712741e+03   9.4859114e+02
   4.3100000e+02  -4.4453548e+01   8.2907830e+02   9.9871078e+02
   4.3200000e+02  -7.3492167e+01   1.0775863e+03   9.3221796e+02
   4.3200000e+02  -4.4401687e+01   8.3654264e+02   9.8427120e+02
   4.3300000e+02  -7.2885913e+01   1.0839480e+03   9.1672866e+02
   4.3300000e+02  -4.5131749e+01   8.4110186e+02   9.7449590e+02
   4.3400000e+02  -6.7742021e+01   1.0890000e+03   8.9871059e+02
   4.3400000e+02  -4.5320300e+01   8.4820685e+02   9.5809248e+02
   4.3500000e+02  -7.1077799e+01   1.0924418e+03   8.8180807e+02
   4.3500000e+02  -4.7627201e+01   8.5171157e+02   9.4400215e+02
   4.3600000e+02  -7.3129560e+01   1.0977587e+03   8.6567624e+02
   4.3600000e+02  -4.2895590e+01   8.5703506e+02   9.2935802e+02
   4.3700000e+02  -7.1969179e+01   1.0998406e+03   8.4695948e+02
   4.3700000e+02  -4.6816732e+01   8.6459495e+02   9.1546770e+02
   4.3800000e+02  -6.6675400e+01   1.1059635e+03   8.2781899e+02
   4.3800000e+02  -4.8001809e+01   8.6969209e+02   8.9978120e+02
   4.3900000e+02  -6.3682409e+01   1.1079569e+03   8.1062514e+02
   4.3900000e+02  -4.0181841e+01   8.7204922e+02   8.8230039e+02
   4.4000000e+02  -6.7430417e+01   1.1137979e+03   7.9026668e+02
   4.4000000e+02  -4.2398090e+01   8.7735873e+02   8.6719801e+02
   4.4100000e+02  -6.6586027e+01   1.1150966e+03   7.7068779e+02
   4.4100000e+02  -4.5658516e+01   8.8078545e+02   8.5138333e+02
   4.4200000e+02  -6.3002581e+01   1.1161081e+03   7.5005458e+02
   4.4200000e+02  -4.6779863e+01   8.8592226e+02   8.3563841e+02
   4.4300000e+02  -6.5749505e+01   1.1200736e+03   7.2939357e+02
   4.4300000e+02  -3.6144871e+01   8.8674339e+02   8.1822783e+02
   4.4400000e+02  -5.8535891e+01   1.1194388e+03   7.0968127e+02
   4.4400000e+02  -3.7067760e+01   8.8783975e+02   8.0235500e+02
   4.4500000e+02  -5.5747809e+01   1.1196444e+03   6.8821514e+02
   4.4500000e+02  -3.4110839e+01   8.9000055e+02   7.8554017e+02
   4.4600000e+02  -5.4206680e+01   1.1176797e+03   6.6877915e+02
   4.4600000e+02  -3.2059962e+01   8.9081919e+02   7.6904647e+02
   4.4700000e+02  -4.4121744e+01   1.1136054e+03   6.4902129e+02
   4.4700000e+02  -3.3985358e+01   8.9001810e+02   7.5182369e+02
   4.4800000e+02  -4.1826568e+01   1.1131728e+03   6.3015004e+02
   4.4800000e+02  -3.4223783e+01   8.8946090e+02   7.3539676e+02
   4.4900000e+02  -4.4145399e+01   1.1108398e+03   6.0929488e+02
   4.4900000e+02  -2.9101023e+01   8.8696853e+02   7.1854543e+02
   4.5000000e+02  -4.0258447e+01   1.1052368e+03   5.8965169e+02
   4.5000000e+02  -3.0229474e+01   8.8554981e+02   7.0321000e+02
   4.5100000e+02  -3.8052869e+01   1.1028094e+03   5.7184521e+02
   4.5100000e+02  -2.7314465e+01   8.8421028e+02   6.8844325e+02
   4.5200000e+02  -3.8365282e+01   1.0981521e+03   5.5273983e+02
   4.5200000e+02  -3.1683918e+01   8.8111487e+02   6.7301500e+02
   4.5300000e+02  -3.3646560e+01   1.0930883e+03   5.3586285e+02
   4.5300000e+02  -3.0340512e+01   8.7632909e+02   6.5771503e+02
   4.5400000e+02  -3.0885238e+01   1.0852055e+03   5.1827991e+02
   4.5400000e+02  -2.7799745e+01   8.7365498e+02   6.4297257e+02
   4.5500000e+02  -3.3354804e+01   1.0783362e+03   5.0033111e+02
   4.5500000e+02  -2.4449711e+01   8.6836962e+02   6.2812196e+02
   4.5600000e+02  -3.0962678e+01   1.0743661e+03   4.8439452e+02
   4.5600000e+02  -2.3012824e+01   8.6410521e+02   6.1673523e+02
   4.5700000e+02  -2.7799888e+01   1.0658188e+03   4.6961728e+02
   4.5700000e+02  -1.8644510e+01   8.5772368e+02   6.0272463e+02
   4.5800000e+02  -2.5237702e+01   1.0588491e+03   4.5421627e+02
   4.5800000e+02  -1.5742443e+01   8.5197047e+02   5.9077059e+02
   4.5900000e+02  -2.2111964e+01   1.0502555e+03   4.3902555e+02
   4.5900000e+02  -1.8503554e+01   8.4605787e+02   5.7626844e+02
   4.6000000e+02  -1.3575937e+01   1.0421666e+03   4.2589164e+02
   4.6000000e+02  -1.4725451e+01   8.3783750e+02   5.6535415e+02
   4.6100000e+02  -1.7710750e+01   1.0339120e+03   4.1110438e+02
   4.6100000e+02  -6.6618940e+00   8.3179525e+02   5.5641137e+02
   4.6200000e+02  -9.6875730e+00   1.0249193e+03   3.9941969e+02
   4.6200000e+02  -7.0545220e+00   8.2510410e+02   5.4414463e+02
   4.6300000e+02  -1.2053138e+01   1.0167825e+03   3.8462434e+02
   4.6300000e+02  -4.5242810e+00   8.1956115e+02   5.3277261e+02
   4.6400000e+02  -4.5228080e+00   1.0078638e+03   3.7497950e+02
   4.6400000e+02  -6.4121350e+00   8.1188211e+02   5.2368382e+02
   4.6500000e+02   1.5265880e+00   9.9965636e+02   3.6227033e+02
   4.6500000e+02  -4.6475940e+00   8.0319053e+02   5.1403970e+02
   4.6600000e+02   1.8106150e+00   9.9014944e+02   3.5122784e+02
   4.6600000e+02   3.9559720e+00   7.9643398e+02   5.0592166e+02
   4.6700000e+02   1.0497110e+01   9.8163080e+02   3.4355646e+02
   4.6700000e+02   2.8789020e+00   7.8731196e+02   4.9662811e+02
   4.6800000e+02   1.1672267e+01   9.7021394e+02   3.3135707e+02
   4.6800000e+02   1.0648683e+01   7.7941864e+02   4.8894238e+02
   4.6900000e+02   1.8972394e+01   9.5872689e+02   3.2106415e+02
   4.6900000e+02   1.2431670e+01   7.7033531e+02   4.8261150e+02
   4.7000000e+02   2.6410059e+01   9.5008106e+02   3.1444214e+02
   4.7000000e+02   1.7518866e+01   7.6228914e+02   4.7486190e+02
   4.7100000e+02   3.2867633e+01   9.4130323e+02   3.0749389e+02
   4.7100000e+02   1.9634264e+01   7.5352630e+02   4.6722694e+02
   4.7200000e+02   4.1429501e+01   9.2898127e+02   3.0073946e+02
   4.7200000e+02   3.0097134e+01   7.4362314e+02   4.6451314e+02
   4.7300000e+02   4.7719677e+01   9.1807097e+02   2.9649241e+02
   4.7300000e+02   3.8377680e+01   7.3332900e+02   4.5988807e+02
   4.7400000e+02   5.0349593e+01   9.0886070e+02   2.8929109e+02
   4.7400000e+02   4.5272407e+01   7.2608084e+02   4.5723122e+02
   4.7500000e+02   5.4900523e+01   8.9800724e+02   2.8685664e+02
   4.7500000e+02   4.3161508e+01   7.1588104e+02   4.5337195e+02
   4.7600000e+02   6.3295974e+01   8.8735034e+02   2.8282551e+02
   4.7600000e+02   4.8327596e+01   7.0696541e+02   4.5095426e+02
   4.7700000e+02   6.6422983e+01   8.7757152e+02   2.7987946e+02
   4.7700000e+02   5.9432099e+01   6.9679514e+02   4.5133820e+02
   4.7800000e+02   7.3230202e+01   8.6910381e+02   2.7812279e+02
   4.7800000e+02   6.3549394e+01   6.8663340e+02   4.4722306e+02
   4.7900000e+02   8.4552609e+01   8.5834500e+02   2.7972693e+02
   4.7900000e+02   6.9611363e+01   6.7766805e+02   4.4999359e+02
   4.8000000e+02   9.4867228e+01   8.4845641e+02   2.8076658e+02
   4.8000000e+02   7.6491436e+01   6.6962896e+02   4.4960165e+02
   4.8100000e+02   9.3836207e+01   8.3896147e+02   2.7891105e+02
   4.8100000e+02   7.8831062e+01   6.6121966e+02   4.5031277e+02
   4.8200000e+02   1.0576610e+02   8.3161845e+02   2.8193146e+02
   4.8200000e+02   8.5151484e+01   6.5387582e+02   4.5264688e+02
   4.8300000e+02   1.1475256e+02   8.2370858e+02   2.8710785e+02
   4.8300000e+02   8.8012675e+01   6.4647610e+02   4.5913874e+02
   4.8400000e+02   1.2327932e+02   8.1515984e+02   2.9169485e+02
   4.8400000e+02   1.0418448e+02   6.3626104e+02   4.6293998e+02
   4.8500000e+02   1.2800894e+02   8.0769470e+02   2.9552502e+02
   4.8500000e+02   1.0191566e+02   6.2702090e+02   4.6612899e+02
   4.8600000e+02   1.3730357e+02   8.0103146e+02   3.0455895e+02
   4.8600000e+02   1.0974003e+02   6.2239149e+02   4.7385126e+02
   4.8700000e+02   1.4472393e+02   7.9441313e+02   3.0910497e+02
   4.8700000e+02   1.1806854e+02   6.1682238e+02   4.7875356e+02
   4.8800000e+02   1.5397668e+02   7.8927271e+02   3.1822156e+02
   4.8800000e+02   1.2457388e+02   6.1170018e+02   4.8792231e+02
   4.8900000e+02   1.5988582e+02   7.8272588e+02   3.2727303e+02
   4.8900000e+02   1.2546815e+02   6.0448571e+02   4.9541517e+02
   4.9000000e+02   1.7040296e+02   7.7971164e+02   3.3728554e+02
   4.9000000e+02   1.3919616e+02   6.0106403e+02   5.0539810e+02
   4.9100000e+02   1.7558158e+02   7.7696368e+02   3.4615535e+02
   4.9100000e+02   1.4478648e+02   5.9671353e+02   5.1342369e+02
   4.9200000e+02   1.9214436e+02   7.7374653e+02   3.5819711e+02
   4.9200000e+02   1.4512859e+02   5.9187252e+02   5.2086271e+02
   4.9300000e+02   1.9144932e+02   7.7333528e+02   3.6916073e+02
   4.9300000e+02   1.5831826e+02   5.9043679e+02   5.3258576e+02
   4.9400000e+02   2.0700474e+02   7.7065090e+02   3.8173251e+02
   4.9400000e+02   1.6712323e+02   5.8703911e+02   5.4228576e+02
   4.9500000e+02   2.1050736e+02   7.7031441e+02   3.9348910e+02
   4.9500000e+02   1.7143774e+02   5.8432579e+02   5.5417477e+02
   4.9600000e+02   2.1452437e+02   7.7065082e+02   4.0560574e+02
   4.9600000e+02   1.7932424e+02   5.8395403e+02   5.6635826e+02
   4.9700000e+02   2.2542151e+02   7.7052299e+02   4.1852092e+02
   4.9700000e+02   1.8637036e+02   5.8371059e+02   5.7678993e+02
   4.9800000e+02   2.3376563e+02   7.7342072e+02   4.3241379e+02
   4.9800000e+02   1.9420867e+02   5.8279547e+02   5.8911667e+02
   4.9900000e+02   2.4284593e+02   7.7468494e+02   4.4660195e+02
   4.9900000e+02   2.0176370e+02   5.8403074e+02   5.9945327e+02
   5.0000000e+02   2.4676945e+02   7.7606414e+02   4.5968488e+02
   5.0000000e+02   2.0580736e+02   5.8659233e+02   6.1320355e+02
   5.0100000e+02   2.5789681e+02   7.8055971e+02   4.7433950e+02
   5.0100000e+02   2.1086086e+02   5.8750043e+02   6.2363732e+02
   5.0200000e+02   2.6415556e+02   7.8529681e+02   4.8974694e+02
   5.0200000e+02   2.1813585e+02   5.9132769e+02   6.3728491e+02
   5.0300000e+02   2.7546100e+02   7.8863102e+02   5.0576900e+02
   5.0300000e+02   2.2657070e+02   5.9309359e+02   6.4912505e+02
   5.0400000e+02   2.8179294e+02   7.9418848e+02   5.1960946e+02
   5.0400000e+02   2.3549613e+02   5.9741087e+02   6.6200678e+02
   5.0500000e+02   2.8910120e+02   8.0125360e+02   5.3416134e+02
   5.0500000e+02   2.3910743e+02   6.0460763e+02   6.7348744e+02
   5.0600000e+02   2.9909471e+02   8.0614083e+02   5.5213551e+02
   5.0600000e+02   2.4196021e+02   6.0826007e+02   6.8836861e+02
   5.0700000e+02   3.0267059e+02   8.1580446e+02   5.6604688e+02
   5.0700000e+02   2.5126902e+02   6.1312079e+02   7.0180079e+02
   5.0800000e+02   3.1144428e+02   8.2192404e+02   5.8264782e+02
   5.0800000e+02   2.5436674e+02   6.1883734e+02   7.1361940e+02
   5.0900000e+02   3.1465754e+02   8.2906584e+02   6.0046775e+02
   5.0900000e+02   2.5626085e+02   6.2489641e+02   7.2799379e+02
   5.1000000e+02   3.2483622e+02   8.3709681e+02   6.1694589e+02
   5.1000000e+02   2.6660828e+02   6.3106329e+02   7.4322838e+02
   5.1100000e+02   3.3201295e+02   8.4622422e+02   6.3463114e+02
   5.1100000e+02   2.6999795e+02   6.4043288e+02   7.5512757e+02
   5.1200000e+02   3.3649773e+02   8.5567463e+02   6.5113882e+02
   5.1200000e+02   2.7160944e+02   6.4791041e+02   7.6968165e+02
   5.1300000e+02   3.4042697e+02   8.6640730e+02   6.6863402e+02
   5.1300000e+02   2.8163652e+02   6.5389975e+02   7.8372062e+02
   5.1400000e+02   3.4925250e+02   8.7684918e+02   6.8802953e+02
   5.1400000e+02   2.8681179e+02   6.6374970e+02   8.0005656e+02
   5.1500000e+02   3.5089353e+02   8.8609833e+02   7.0556978e+02
   5.1500000e+02   2.9076558e+02   6.7222563e+02   8.1241277e+02
   5.1600000e+02   3.5663139e+02   8.9808269e+02   7.2173087e+02
   5.1600000e+02   2.9400660e+02   6.8086051e+02   8.2710411e+02
   5.1700000e+02   3.6111909e+02   9.0700250e+02   7.4268011e+02
   5.1700000e+02   3.0067646e+02   6.9111841e+02   8.4046848e+02
   5.1800000e+02   3.6522839e+02   9.1941022e+02   7.5787072e+02
   5.1800000e+02   3.0357767e+02   6.9994411e+02   8.5497628e+02
   5.1900000e+02   3.6998861e+02   9.3197883e+02   7.7707277e+02
   5.1900000e+02   3.0868905e+02   7.1101670e+02   8.6918857e+02
   5.2000000e+02   3.7298041e+02   9.4425028e+02   7.9603447e+02
   5.2000000e+02   3.1343462e+02   7.2094111e+02   8.8281822e+02
   5.2100000e+02   3.7912011e+02   9.5529132e+02   8.1090046e+02
   5.2100000e+02   3.1361339e+02   7.3211324e+02   8.9605076e+02
   5.2200000e+02   3.8258281e+02   9.6520874e+02   8.2737280e+02
   5.2200000e+02   3.1706490e+02   7.4251020e+02   9.0939301e+02
   5.2300000e+02   3.8748201e+02   9.7832388e+02   8.4534239e+02
   5.2300000e+02   3.2151871e+02   7.5268609e+02   9.2123930e+02
   5.2400000e+02   3.8982758e+02   9.8945537e+02   8.6124256e+02
   5.2400000e+02   3.2348883e+02   7.6367663e+02   9.3678446e+02
   5.2500000e+02   3.9274487e+02   1.0021428e+03   8.7545938e+02
   5.2500000e+02   3.2239298e+02   7.7723348e+02   9.4670313e+02
   5.2600000e+02   3.9430877e+02   1.0152848e+03   8.9009418e+02
   5.2600000e+02   3.3178550e+02   7.8716418e+02   9.5801306e+02
   5.2700000e+02   3.9768225e+02   1.0265266e+03   9.0642040e+02
   5.2700000e+02   3.2939177e+02   7.9857739e+02   9.7169648e+02
   5.2800000e+02   3.9956391e+02   1.0404187e+03   9.2059024e+02
   5.2800000e+02   3.3012593e+02   8.1071727e+02   9.8223219e+02
   5.2900000e+02   3.9919788e+02   1.0536675e+03   9.3478406e+02
   5.2900000e+02   3.3532616e+02   8.2224376e+02   9.9381572e+02
   5.3000000e+02   4.0376511e+02   1.0649620e+03   9.4748023e+02
   5.3000000e+02   3.3254465e+02   8.3505636e+02   1.0033522e+03
   5.3100000e+02   4.0303366e+02   1.0794015e+03   9.6162329e+02
   5.3100000e+02   3.3740405e+02   8.4559491e+02   1.0137374e+03
   5.3200000e+02   4.0575240e+02   1.0924384e+03   9.7359957e+02
   5.3200000e+02   3.3725980e+02   8.6027688e+02   1.0232240e+03
   5.3300000e+02   4.0691475e+02   1.1058632e+03   9.8442832e+02
   5.3300000e+02   3.3992279e+02   8.6983026e+02   1.0317592e+03
   5.3400000e+02   4.0126565e+02   1.1198046e+03   9.9739450e+02
   5.3400000e+02   3.3913833e+02   8.8498887e+02   1.0413287e+03
   5.3500000e+02   4.0402695e+02   1.1328730e+03   1.0087974e+03
   5.3500000e+02   3.3546076e+02   8.9926652e+02   1.0483274e+03
   5.3600000e+02   4.0368788e+02   1.1470519e+03   1.0187340e+03
   5.3600000e+02   3.3647900e+02   9.1115461e+02   1.0573344e+03
   5.3700000e+02   4.0428312e+02   1.1612000e+03   1.0279307e+03
   5.3700000e+02   3.3962929e+02   9.2476650e+02   1.0661900e+03
   5.3800000e+02   4.0036858e+02   1.1755074e+03   1.0363073e+03
   5.3800000e+02   3.3858419e+02   9.3888154e+02   1.0718166e+03
   5.3900000e+02   3.9979339e+02   1.1902673e+03   1.0447225e+03
   5.3900000e+02   3.3537350e+02   9.5352963e+02   1.0797604e+03
   5.4000000e+02   3.9557964e+02   1.2047806e+03   1.0523961e+03
   5.4000000e+02   3.3667780e+02   9.6728494e+02   1.0835941e+03
   5.4100000e+02   3.9756626e+02   1.2187909e+03   1.0596161e+03
   5.4100000e+02   3.3317974e+02   9.8212976e+02   1.0897912e+03
   5.4200000e+02   3.9095707e+02   1.2344344e+03   1.0653684e+03
   5.4200000e+02   3.3572154e+02   9.9344854e+02   1.0928554e+03
   5.4300000e+02   3.8966817e+02   1.2478631e+03   1.0712127e+03
   5.4300000e+02   3.3462106e+02   1.0075718e+03   1.0988984e+03
   5.4400000e+02   3.8734546e+02   1.2627788e+03   1.0740933e+03
   5.4400000e+02   3.3183503e+02   1.0223306e+03   1.1019007e+03
   5.4500000e+02   3.8252668e+02   1.2769294e+03   1.0804457e+03
   5.4500000e+02   3.3250742e+02   1.0371298e+03   1.1049970e+03
   5.4600000e+02   3.7888049e+02   1.2921236e+03   1.0813883e+03
   5.4600000e+02   3.2543542e+02   1.0514071e+03   1.1075903e+03
   5.4700000e+02   3.7453107e+02   1.3054151e+03   1.0846116e+03
   5.4700000e+02   3.2413121e+02   1.0656347e+03   1.1104900e+03
   5.4800000e+02   3.7129550e+02   1.3203016e+03   1.0859019e+03
   5.4800000e+02   3.1895710e+02   1.0808043e+03   1.1108170e+03
   5.4900000e+02   3.6144292e+02   1.3345686e+03   1.0868182e+03
   5.4900000e+02   3.1736512e+02   1.0930264e+03   1.1106118e+03
   5.5000000e+02   3.5930823e+02   1.3470206e+03   1.0858876e+03
   5.5000000e+02   3.1019788e+02   1.1067588e+03   1.1099071e+03
   5.5100000e+02   3.5621752e+02   1.3610566e+03   1.0837082e+03
   5.5100000e+02   3.0891283e+02   1.1183972e+03   1.1102686e+03
   5.5200000e+02   3.4512689e+02   1.3754917e+03   1.0800528e+03
   5.5200000e+02   3.0232737e+02   1.1320485e+03   1.1093476e+03
   5.5300000e+02   3.4011329e+02   1.3873125e+03   1.0789326e+03
   5.5300000e+02   2.9709726e+02   1.1465784e+03   1.1080077e+03
   5.5400000e+02   3.3300895e+02   1.3995825e+03   1.0741862e+03
   5.5400000e+02   2.9763506e+02   1.1548720e+03   1.1023563e+03
   5.5500000e+02   3.2749804e+02   1.4100649e+03   1.0676538e+03
   5.5500000e+02   2.8847901e+02   1.1682885e+03   1.0971346e+03
   5.5600000e+02   3.1268359e+02   1.4230622e+03   1.0619461e+03
   5.5600000e+02   2.8330670e+02   1.1801840e+03   1.0944473e+03
   5.5700000e+02   3.0806016e+02   1.4347322e+03   1.0555256e+03
   5.5700000e+02   2.7714056e+02   1.1899757e+03   1.0873635e+03
   5.5800000e+02   3.0155256e+02   1.4425685e+03   1.0473606e+03
   5.5800000e+02   2.7214172e+02   1.2000421e+03   1.0817006e+03
   5.5900000e+02   2.9334979e+02   1.4534237e+03   1.0412976e+03
   5.5900000e+02   2.6056898e+02   1.2106887e+03   1.0769411e+03
   5.6000000e+02   2.8361573e+02   1.4624473e+03   1.0336570e+03
   5.6000000e+02   2.6216796e+02   1.2189121e+03   1.0711023e+03
   5.6100000e+02   2.7371379e+02   1.4723383e+03   1.0228518e+03
   5.6100000e+02   2.5359453e+02   1.2268862e+03   1.0631768e+03
   5.6200000e+02   2.6652641e+02   1.4801323e+03   1.0142369e+03
   5.6200000e+02   2.4055896e+02   1.2374916e+03   1.0551005e+03
   5.6300000e+02   2.5977609e+02   1.4871202e+03   1.0026521e+03
   5.6300000e+02   2.3670248e+02   1.2447678e+03   1.0465855e+03
   5.6400000e+02   2.5017483e+02   1.4954846e+03   9.9286545e+02
   5.6400000e+02   2.3447477e+02   1.2503989e+03   1.0388443e+03
   5.6500000e+02   2.4360471e+02   1.5012778e+03   9.8229070e+02
   5.6500000e+02   2.2260108e+02   1.2591450e+03   1.0289288e+03
   5.6600000e+02   2.3974187e+02   1.5061148e+03   9.6780449e+02
   5.6600000e+02   2.1910989e+02   1.2629932e+03   1.0189362e+03
   5.6700000e+02   2.2802218e+02   1.5108578e+03   9.5649305e+02
   5.6700000e+02   2.1270087e+02   1.2689900e+03   1.0080140e+03
   5.6800000e+02   2.2019803e+02   1.5158134e+03   9.4386538e+02
   5.6800000e+02   2.0416412e+02   1.2763395e+03   9.9964885e+02
   5.6900000e+02   2.1274466e+02   1.5200592e+03   9.3176579e+02
   5.6900000e+02   2.0029146e+02   1.2804603e+03   9.8718835e+02
   5.7000000e+02   2.0520811e+02   1.5240260e+03   9.1572574e+02
   5.7000000e+02   1.9229830e+02   1.2832070e+03   9.7696961e+02
   5.7100000e+02   1.9348103e+02   1.5275624e+03   9.0271997e+02
   5.7100000e+02   1.8757599e+02   1.2877560e+03   9.6561123e+02
   5.7200000e+02   1.8519710e+02   1.5278582e+03   8.8695352e+02
   5.7200000e+02   1.7803106e+02   1.2908061e+03   9.5299837e+02
   5.7300000e+02   1.7811900e+02   1.5319130e+03   8.7234950e+02
   5.7300000e+02   1.6976866e+02   1.2926327e+03   9.3992839e+02
   5.7400000e+02   1.6776280e+02   1.5323926e+03   8.5687869e+02
   5.7400000e+02   1.6634871e+02   1.2940955e+03   9.3006597e+02
   5.7500000e+02   1.5944326e+02   1.5327150e+03   8.4229462e+02
   5.7500000e+02   1.5558334e+02   1.2967067e+03   9.1622333e+02
   5.7600000e+02   1.5740417e+02   1.5325975e+03   8.2623150e+02
   5.7600000e+02   1.5113056e+02   1.2969903e+03   9.0251897e+02
   5.7700000e+02   1.4456617e+02   1.5308936e+03   8.1181247e+02
   5.7700000e+02   1.4193778e+02   1.2959125e+03   8.8878683e+02
   5.7800000e+02   1.3443211e+02   1.5306242e+03   7.9482979e+02
   5.7800000e+02   1.3474320e+02   1.2955851e+03   8.7567896e+02
   5.7900000e+02   1.2423082e+02   1.5296792e+03   7.7957589e+02
   5.7900000e+02   1.2729506e+02   1.2951316e+03   8.6230196e+02
   5.8000000e+02   1.1667630e+02   1.5243557e+03   7.6259913e+02
   5.8000000e+02   1.1942369e+02   1.2937954e+03   8.4809200e+02
   5.8100000e+02   1.0762535e+02   1.5217153e+03   7.4403363e+02
   5.8100000e+02   1.1046926e+02   1.2912806e+03   8.3557499e+02
   5.8200000e+02   1.0107363e+02   1.5162645e+03   7.3017462e+02
   5.8200000e+02   1.0585418e+02   1.2860679e+03   8.1859741e+02
   5.8300000e+02   9.2921830e+01   1.5128370e+03   7.1171372e+02
   5.8300000e+02   9.8550161e+01   1.2841194e+03   8.0477773e+02
   5.8400000e+02   8.7022252e+01   1.5074244e+03   6.9381032e+02
   5.8400000e+02   9.5835787e+01   1.2788339e+03   7.9020446e+02
   5.8500000e+02   8.1655421e+01   1.5002037e+03   6.7591599e+02
   5.8500000e+02   8.5949460e+01   1.2754602e+03   7.7538854e+02
   5.8600000e+02   6.8296328e+01   1.4928182e+03   6.5697033e+02
   5.8600000e+02   8.2763141e+01   1.2684159e+03   7.5935676e+02
   5.8700000e+02   6.1911494e+01   1.4856919e+03   6.4015871e+02
   5.8700000e+02   8.1808574e+01   1.2600437e+03   7.4539858e+02
   5.8800000e+02   5.8683065e+01   1.4768818e+03   6.2294638e+02
   5.8800000e+02   6.9268700e+01   1.2580102e+03   7.3068421e+02
   5.8900000e+02   4.7886632e+01   1.4691913e+03   6.0340229e+02
   5.8900000e+02   5.9427951e+01   1.2493851e+03   7.1477410e+02
   5.9000000e+02   4.1155190e+01   1.4599491e+03   5.8241611e+02
   5.9000000e+02   5.6959128e+01   1.2408714e+03   7.0008466e+02
   5.9100000e+02   3.8420585e+01   1.4488621e+03   5.6716711e+02
   5.9100000e+02   5.1235183e+01   1.2330991e+03   6.8369168e+02
   5.9200000e+02   3.1570211e+01   1.4384755e+03   5.4779455e+02
   5.9200000e+02   4.9359744e+01   1.2253476e+03   6.7007973e+02
   5.9300000e+02   2.2621014e+01   1.4288996e+03   5.2802009e+02
   5.9300000e+02   4.6147678e+01   1.2167954e+03   6.5487332e+02
   5.9400000e+02   2.0091121e+01   1.4185743e+03   5.1446403e+02
   5.9400000e+02   4.0578449e+01   1.2065568e+03   6.4176120e+02
   5.9500000e+02   1.1616617e+01   1.4059314e+03   4.9466662e+02
   5.9500000e+02   3.0792222e+01   1.1967552e+03   6.2598438e+02
   5.9600000e+02   1.1281094e+01   1.3943948e+03   4.8054855e+02
   5.9600000e+02   3.0552444e+01   1.1859681e+03   6.1132248e+02
   5.9700000e+02   2.2087990e+00   1.3803672e+03   4.6152450e+02
   5.9700000e+02   3.0676596e+01   1.1756243e+03   6.0020704e+02
   5.9800000e+02   6.2845620e+00   1.3668843e+03   4.4757952e+02
   5.9800000e+02   2.0049144e+01   1.1649868e+03   5.8484513e+02
   5.9900000e+02  -5.0822300e+00   1.3544807e+03   4.3035195e+02
   5.9900000e+02   1.6676625e+01   1.1536709e+03   5.7089568e+02
   6.0000000e+02  -3.6469580e+00   1.3402624e+03   4.1775339e+02
   6.0000000e+02   2.0774272e+01   1.1408687e+03   5.5914945e+02
   6.0100000e+02  -1.3965052e+01   1.3284053e+03   3.9904433e+02
   6.0100000e+02   1.4332170e+01   1.1290500e+03   5.4820017e+02
   6.0200000e+02  -1.0339827e+01   1.3124074e+03   3.8900805e+02
   6.0200000e+02   1.1558127e+01   1.1161642e+03   5.3787182e+02
   6.0300000e+02  -1.9212291e+01   1.2990029e+03   3.7394277e+02
   6.0300000e+02   1.1193953e+01   1.1049723e+03   5.2624691e+02
   6.0400000e+02  -1.9278282e+01   1.2854075e+03   3.6515769e+02
   6.0400000e+02   6.6120220e+00   1.0918830e+03   5.1639230e+02
   6.0500000e+02  -2.5589790e+01   1.2699855e+03   3.5256905e+02
   6.0500000e+02   2.1659420e+00   1.0787450e+03   5.0625201e+02
   6.0600000e+02  -2.2069550e+01   1.2554461e+03   3.4399311e+02
   6.0600000e+02   4.3542180e+00   1.0648160e+03   4.9764048e+02
   6.0700000e+02  -3.1766826e+01   1.2407451e+03   3.3283779e+02
   6.0700000e+02   4.2810200e-01   1.0518378e+03   4.9128830e+02
   6.0800000e+02  -2.6501631e+01   1.2264740e+03   3.2606004e+02
   6.0800000e+02   4.0766900e-01   1.0368086e+03   4.8616157e+02
   6.0900000e+02  -2.3849051e+01   1.2103721e+03   3.1760906e+02
   6.0900000e+02   4.2512160e+00   1.0228592e+03   4.7849496e+02
   6.1000000e+02  -2.9815469e+01   1.1947869e+03   3.1049525e+02
   6.1000000e+02   2.9794400e-01   1.0083329e+03   4.7209188e+02
   6.1100000e+02  -2.6371808e+01   1.1803355e+03   3.0593577e+02
   6.1100000e+02   2.4458700e-01   9.9308154e+02   4.6787273e+02
   6.1200000e+02  -2.6805605e+01   1.1632654e+03   3.0127340e+02
   6.1200000e+02  -2.8948700e+00   9.7931928e+02   4.6130495e+02
   6.1300000e+02  -2.7731030e+01   1.1482405e+03   2.9469611e+02
   6.1300000e+02   2.6414250e+00   9.6339692e+02   4.6238552e+02
   6.1400000e+02  -2.1879943e+01   1.1318805e+03   2.9376304e+02
   6.1400000e+02   2.9751950e+00   9.4915513e+02   4.5746583e+02
   6.1500000e+02  -1.7759540e+01   1.1153306e+03   2.9253939e+02
   6.1500000e+02   3.6638330e+00   9.3253921e+02   4.5402394e+02
   6.1600000e+02  -2.4199773e+01   1.0994285e+03   2.8828606e+02
   6.1600000e+02   5.0236290e+00   9.1644720e+02   4.5318327e+02
   6.1700000e+02  -1.6628193e+01   1.0832971e+03   2.8584878e+02
   6.1700000e+02   1.1149191e+01   8.9916914e+02   4.5229551e+02
   6.1800000e+02  -1.5145367e+01   1.0653751e+03   2.8391371e+02
   6.1800000e+02   1.4479840e+01   8.8336422e+02   4.5217490e+02
   6.1900000e+02  -6.9861430e+00   1.0488796e+03   2.8525153e+02
   6.1900000e+02   1.4636320e+01   8.6657422e+02   4.5093946e+02
   6.2000000e+02  -5.1868830e+00   1.0318835e+03   2.8505862e+02
   6.2000000e+02   1.7613801e+01   8.4912619e+02   4.5032704e+02
   6.2100000e+02   7.8743200e-01   1.0148777e+03   2.8410807e+02
   6.2100000e+02   2.6140014e+01   8.3359818e+02   4.5274144e+02
   6.2200000e+02   5.8278470e+00   9.9862924e+02   2.8659737e+02
   6.2200000e+02   3.1064388e+01   8.1720755e+02   4.5429536e+02
   6.2300000e+02   1.3231915e+01   9.8222837e+02   2.8722140e+02
   6.2300000e+02   3.2584445e+01   8.0030283e+02   4.5522855e+02
   6.2400000e+02   1.8508963e+01   9.6573329e+02   2.8917066e+02
   6.2400000e+02   3.9563960e+01   7.8433480e+02   4.5753231e+02
   6.2500000e+02   2.5270221e+01   9.5033540e+02   2.9216678e+02
   6.2500000e+02   4.2149485e+01   7.6761532e+02   4.5899559e+02
   6.2600000e+02   3.2541100e+01   9.3488870e+02   2.9408261e+02
   6.2600000e+02   4.9822543e+01   7.5282782e+02   4.6395792e+02
   6.2700000e+02   3.7712639e+01   9.1770434e+02   2.9707912e+02
   6.2700000e+02   5.2824130e+01   7.3716865e+02   4.6720216e+02
   6.2800000e+02   4.3342671e+01   9.0312275e+02   3.0159824e+02
   6.2800000e+02   5.9581503e+01   7.2137753e+02   4.7073895e+02
   6.2900000e+02   5.5690079e+01   8.8610856e+02   3.0737356e+02
   6.2900000e+02   6.2710684e+01   7.0639246e+02   4.7636806e+02
   6.3000000e+02   6.1223490e+01   8.7148016e+02   3.1092997e+02
   6.3000000e+02   6.9250777e+01   6.9095765e+02   4.7893811e+02
   6.3100000e+02   6.5851238e+01   8.5704635e+02   3.1643628e+02
   6.3100000e+02   6.9995820e+01   6.7808293e+02   4.8532443e+02
   6.3200000e+02   7.0292168e+01   8.4430215e+02   3.2031192e+02
   6.3200000e+02   7.9812519e+01   6.6295658e+02   4.8860918e+02
   6.3300000e+02   7.8975649e+01   8.2941384e+02   3.2473733e+02
   6.3300000e+02   8.2312395e+01   6.4805865e+02   4.9450223e+02
   6.3400000e+02   8.7181806e+01   8.1557954e+02   3.3099778e+02
   6.3400000e+02   8.8360767e+01   6.3535385e+02   4.9920394e+02
   6.3500000e+02   9.0172915e+01   8.0520617e+02   3.3803627e+02
   6.3500000e+02   8.9258045e+01   6.2320598e+02   5.0638609e+02
   6.3600000e+02   1.0184901e+02   7.9116826e+02   3.4549669e+02
   6.3600000e+02   1.0131065e+02   6.0992434e+02   5.1077472e+02
   6.3700000e+02   1.0076336e+02   7.8179056e+02   3.4921294e+02
   6.3700000e+02   1.0143130e+02   5.9997851e+02   5.1902204e+02
   6.3800000e+02   1.0707354e+02   7.6780150e+02   3.5710999e+02
   6.3800000e+02   1.1101135e+02   5.8606549e+02   5.2692856e+02
   6.3900000e+02   1.1211585e+02   7.5967979e+02   3.6544461e+02
   6.3900000e+02   1.1133356e+02   5.7777943e+02   5.3357666e+02
   6.4000000e+02   1.1800695e+02   7.5259253e+02   3.7631934e+02
   6.4000000e+02   1.1615865e+02   5.6903834e+02   5.4161515e+02
   6.4100000e+02   1.2010753e+02   7.4309623e+02   3.8408777e+02
   6.4100000e+02   1.1973162e+02   5.6046437e+02   5.5099677e+02
   6.4200000e+02   1.3155166e+02   7.3541590e+02   3.9534673e+02
   6.4200000e+02   1.2350126e+02   5.4800920e+02   5.5940034e+02
   6.4300000e+02   1.3231127e+02   7.2950070e+02   4.0496409e+02
   6.4300000e+02   1.3109626e+02   5.4163910e+02   5.6811864e+02
   6.4400000e+02   1.3703108e+02   7.2307091e+02   4.1585024e+02
   6.4400000e+02   1.3230695e+02   5.3338859e+02   5.7728062e+02
   6.4500000e+02   1.4446005e+02   7.1666502e+02   4.2665154e+02
   6.4500000e+02   1.3998318e+02   5.2683193e+02   5.8780238e+02
   6.4600000e+02   1.4953785e+02   7.0994692e+02   4.3835404e+02
   6.4600000e+02   1.4846049e+02   5.2089083e+02   5.9894946e+02
   6.4700000e+02   1.6385190e+02   7.0643361e+02   4.5093779e+02
   6.4700000e+02   1.4738918e+02   5.1468502e+02   6.0931891e+02
   6.4800000e+02   1.6425908e+02   7.0443238e+02   4.6395425e+02
   6.4800000e+02   1.5123913e+02   5.1058372e+02   6.1845003e+02
   6.4900000e+02   1.7166475e+02   6.9969162e+02   4.7499991e+02
   6.4900000e+02   1.5678422e+02   5.0729539e+02   6.3055343e+02
   6.5000000e+02   1.7536910e+02   6.9952902e+02   4.8700718e+02
   6.5000000e+02   1.6224429e+02   5.0388550e+02   6.4068469e+02
   6.5100000e+02   1.7691493e+02   6.9659142e+02   4.9924270e+02
   6.5100000e+02   1.6266132e+02   5.0112125e+02   6.4968346e+02
   6.5200000e+02   1.9160774e+02   6.9660054e+02   5.1131026e+02
   6.5200000e+02   1.6434042e+02   4.9940581e+02   6.6048926e+02
   6.5300000e+02   1.9374774e+02   6.9679996e+02   5.2622745e+02
   6.5300000e+02   1.7306258e+02   5.0172721e+02   6.7224417e+02
   6.5400000e+02   2.0013510e+02   7.0026042e+02   5.3913307e+02
   6.5400000e+02   1.7321974e+02   5.0124536e+02   6.8510184e+02
   6.5500000e+02   2.0999253e+02   7.0117887e+02   5.5576203e+02
   6.5500000e+02   1.8108101e+02   5.0016696e+02   6.9616240e+02
   6.5600000e+02   2.1439469e+02   7.0750428e+02   5.6953107e+02
   6.5600000e+02   1.8411523e+02   5.0227201e+02   7.0864168e+02
   6.5700000e+02   2.2191017e+02   7.1055966e+02   5.8616872e+02
   6.5700000e+02   1.9006022e+02   5.0317712e+02   7.2225676e+02
   6.5800000e+02   2.2816355e+02   7.1472184e+02   6.0302693e+02
   6.5800000e+02   1.9665647e+02   5.0636890e+02   7.3643611e+02
   6.5900000e+02   2.3615037e+02   7.2001977e+02   6.1929481e+02
   6.5900000e+02   2.0449709e+02   5.0983444e+02   7.5180736e+02
   6.6000000e+02   2.3884489e+02   7.2547674e+02   6.3747586e+02
   6.6000000e+02   2.0460371e+02   5.1585757e+02   7.6406823e+02
   6.6100000e+02   2.4866532e+02   7.3195263e+02   6.5429764e+02
   6.6100000e+02   2.1565129e+02   5.2021880e+02   7.7902084e+02
   6.6200000e+02   2.5657037e+02   7.3917111e+02   6.7647563e+02
   6.6200000e+02   2.2280907e+02   5.2522478e+02   7.9489444e+02
   6.6300000e+02   2.6338446e+02   7.4712279e+02   6.9509552e+02
   6.6300000e+02   2.2610073e+02   5.3093751e+02   8.1043948e+02
   6.6400000e+02   2.7278627e+02   7.5576487e+02   7.1709820e+02
   6.6400000e+02   2.3437118e+02   5.3642131e+02   8.2675153e+02
   6.6500000e+02   2.8322943e+02   7.6251553e+02   7.3883082e+02
   6.6500000e+02   2.3784342e+02   5.4375031e+02   8.4251311e+02
   6.6600000e+02   2.8968516e+02   7.7234887e+02   7.5848132e+02
   6.6600000e+02   2.4636714e+02   5.4929819e+02   8.6007871e+02
   6.6700000e+02   2.9830690e+02   7.8060747e+02   7.8053886e+02
   6.6700000e+02   2.4555705e+02   5.5687805e+02   8.7849228e+02
   6.6800000e+02   3.1464573e+02   7.8725116e+02   8.0287590e+02
   6.6800000e+02   2.5739159e+02   5.6271087e+02   8.9525753e+02
   6.6900000e+02   3.1831703e+02   7.9571183e+02   8.2413214e+02
   6.6900000e+02   2.6607836e+02   5.7058628e+02   9.1232145e+02
   6.7000000e+02   3.2493293e+02   8.0546149e+02   8.4610186e+02
   6.7000000e+02   2.7135196e+02   5.7761430e+02   9.2708574e+02
   6.7100000e+02   3.3389163e+02   8.1479856e+02   8.6601238e+02
   6.7100000e+02   2.8082090e+02   5.8637850e+02   9.4433743e+02
   6.7200000e+02   3.4143929e+02   8.2334716e+02   8.8695404e+02
   6.7200000e+02   2.8864130e+02   5.9302493e+02   9.5967010e+02
   6.7300000e+02   3.5253561e+02   8.3190389e+02   9.0960779e+02
   6.7300000e+02   2.9207162e+02   6.0115359e+02   9.7714441e+02
   6.7400000e+02   3.5772369e+02   8.4271793e+02   9.2898776e+02
   6.7400000e+02   3.0186008e+02   6.1166064e+02   9.9383400e+02
   6.7500000e+02   3.6481814e+02   8.5277402e+02   9.4876463e+02
   6.7500000e+02   3.0621314e+02   6.2040108e+02   1.0092430e+03
   6.7600000e+02   3.7419690e+02   8.6317065e+02   9.6878836e+02
   6.7600000e+02   3.1493458e+02   6.2957135e+02   1.0234654e+03
   6.7700000e+02   3.8353357e+02   8.7414547e+02   9.8792495e+02
   6.7700000e+02   3.2055339e+02   6.4029759e+02   1.0391208e+03
   6.7800000e+02   3.9131792e+02   8.8348027e+02   1.0050349e+03
   6.7800000e+02   3.2774335e+02   6.4943324e+02   1.0526535e+03
   6.7900000e+02   3.9768566e+02   8.9257138e+02   1.0221089e+03
   6.7900000e+02   3.3730212e+02   6.5724434e+02   1.0641946e+03
   6.8000000e+02   4.0146026e+02   9.0351245e+02   1.0388573e+03
   6.8000000e+02   3.4483904e+02   6.6582567e+02   1.0774162e+03
   6.8100000e+02   4.0935669e+02   9.1179404e+02   1.0534496e+03
   6.8100000e+02   3.4984252e+02   6.7463207e+02   1.0906240e+03
   6.8200000e+02   4.1821043e+02   9.2137683e+02   1.0641353e+03
   6.8200000e+02   3.5764404e+02   6.8360397e+02   1.0997974e+03
   6.8300000e+02   4.2332139e+02   9.3006041e+02   1.0773945e+03
   6.8300000e+02   3.5901372e+02   6.9260242e+02   1.1089773e+03
   6.8400000e+02   4.2364729e+02   9.3986141e+02   1.0870040e+03
   6.8400000e+02   3.6467997e+02   7.0076261e+02   1.1179876e+03
   6.8500000e+02   4.3153325e+02   9.4766655e+02   1.0968905e+03
   6.8500000e+02   3.6967739e+02   7.0987131e+02   1.1237772e+03
   6.8600000e+02   4.3838582e+02   9.5627477e+02   1.1030171e+03
   6.8600000e+02   3.7695505e+02   7.1936205e+02   1.1295424e+03
   6.8700000e+02   4.3881916e+02   9.6596823e+02   1.1081861e+03
   6.8700000e+02   3.7860791e+02   7.2752329e+02   1.1337693e+03
   6.8800000e+02   4.4365771e+02   9.7349568e+02   1.1130515e+03
   6.8800000e+02   3.8200978e+02   7.3668447e+02   1.1370985e+03
   6.8900000e+02   4.4859374e+02   9.8145943e+02   1.1128172e+03
   6.8900000e+02   3.8919983e+02   7.4516610e+02   1.1398371e+03
   6.9000000e+02   4.4837888e+02   9.9153346e+02   1.1118921e+03
   6.9000000e+02   3.9579276e+02   7.5421718e+02   1.1388948e+03
   6.9100000e+02   4.5238984e+02   1.0020014e+03   1.1119182e+03
   6.9100000e+02   3.9827624e+02   7.6229573e+02   1.1382515e+03
   6.9200000e+02   4.5651664e+02   1.0098537e+03   1.1112316e+03
   6.9200000e+02   4.0217190e+02   7.7046067e+02   1.1372103e+03
   6.9300000e+02   4.6261253e+02   1.0177613e+03   1.1071689e+03
   6.9300000e+02   4.0613784e+02   7.7935284e+02   1.1339626e+03
   6.9400000e+02   4.6401372e+02   1.0264654e+03   1.1025944e+03
   6.9400000e+02   4.0939683e+02   7.8687421e+02   1.1293986e+03
   6.9500000e+02   4.6862038e+02   1.0335887e+03   1.0942264e+03
   6.9500000e+02   4.1406468e+02   7.9425959e+02   1.1236324e+03
   6.9600000e+02   4.7455305e+02   1.0434558e+03   1.0870597e+03
   6.9600000e+02   4.2046648e+02   8.0208024e+02   1.1177941e+03
   6.9700000e+02   4.7834692e+02   1.0487357e+03   1.0780295e+03
   6.9700000e+02   4.2595204e+02   8.0955566e+02   1.1103655e+03
   6.9800000e+02   4.7889464e+02   1.0556765e+03   1.0675085e+03
   6.9800000e+02   4.3003030e+02   8.1552982e+02   1.1021189e+03
   6.9900000e+02   4.8256297e+02   1.0624613e+03   1.0558782e+03
   6.9900000e+02   4.3612392e+02   8.2086291e+02   1.0929785e+03
   7.0000000e+02   4.8242269e+02   1.0673235e+03   1.0423697e+03
   7.0000000e+02   4.3950308e+02   8.2746887e+02   1.0823386e+03
   7.0100000e+02   4.8643087e+02   1.0730165e+03   1.0282835e+03
   7.0100000e+02   4.4579002e+02   8.3228642e+02   1.0713608e+03
   7.0200000e+02   4.8772941e+02   1.0748121e+03   1.0129342e+03
   7.0200000e+02   4.4609572e+02   8.3619894e+02   1.0579114e+03
   7.0300000e+02   4.9048420e+02   1.0780043e+03   9.9542904e+02
   7.0300000e+02   4.4862050e+02   8.3794237e+02   1.0441418e+03
   7.0400000e+02   4.9437217e+02   1.0796393e+03   9.7882244e+02
   7.0400000e+02   4.5467594e+02   8.4079815e+02   1.0321370e+03
   7.0500000e+02   4.9671241e+02   1.0792299e+03   9.6168304e+02
   7.0500000e+02   4.5716826e+02   8.4271939e+02   1.0173838e+03
   7.0600000e+02   4.9840955e+02   1.0810429e+03   9.4299446e+02
   7.0600000e+02   4.5995647e+02   8.4253991e+02   1.0016520e+03
   7.0700000e+02   4.9735887e+02   1.0793955e+03   9.2312776e+02
   7.0700000e+02   4.6246986e+02   8.4348840e+02   9.8511487e+02
   7.0800000e+02   5.0085569e+02   1.0790073e+03   9.0300742e+02
   7.0800000e+02   4.6452188e+02   8.4288814e+02   9.6881771e+02
   7.0900000e+02   5.0325165e+02   1.0764176e+03   8.8400103e+02
   7.0900000e+02   4.6743212e+02   8.4194669e+02   9.5337455e+02
   7.1000000e+02   5.0209046e+02   1.0728617e+03   8.6219238e+02
   7.1000000e+02   4.6620283e+02   8.4109443e+02   9.3697677e+02
   7.1100000e+02   4.9895172e+02   1.0713110e+03   8.4160749e+02
   7.1100000e+02   4.6681285e+02   8.3757581e+02   9.2031155e+02
   7.1200000e+02   5.0012099e+02   1.0665085e+03   8.2290626e+02
   7.1200000e+02   4.6903396e+02   8.3506332e+02   9.0408249e+02
   7.1300000e+02   4.9652726e+02   1.0624127e+03   8.0263033e+02
   7.1300000e+02   4.6575279e+02   8.3184566e+02   8.8864475e+02
   7.1400000e+02   4.9594895e+02   1.0572836e+03   7.8264754e+02
   7.1400000e+02   4.6821587e+02   8.2728599e+02   8.7085045e+02
   7.1500000e+02   4.9568517e+02   1.0524263e+03   7.6368690e+02
   7.1500000e+02   4.6845316e+02   8.2364216e+02   8.5382857e+02
   7.1600000e+02   4.9385842e+02   1.0452535e+03   7.4342896e+02
   7.1600000e+02   4.6652591e+02   8.1906506e+02   8.3840074e+02
   7.1700000e+02   4.9216400e+02   1.0393174e+03   7.2452969e+02
   7.1700000e+02   4.6607156e+02   8.1367341e+02   8.2259891e+02
   7.1800000e+02   4.8985531e+02   1.0316953e+03   7.0454472e+02
   7.1800000e+02   4.6469804e+02   8.0643686e+02   8.0645582e+02
   7.1900000e+02   4.8909530e+02   1.0239580e+03   6.8557958e+02
   7.1900000e+02   4.6596977e+02   7.9913021e+02   7.9034264e+02
   7.2000000e+02   4.9043524e+02   1.0141238e+03   6.6758784e+02
   7.2000000e+02   4.6489579e+02   7.9421942e+02   7.7465417e+02
   7.2100000e+02   4.8478920e+02   1.0068684e+03   6.4964538e+02
   7.2100000e+02   4.6692281e+02   7.8586084e+02   7.5930119e+02
   7.2200000e+02   4.8616913e+02   9.9745824e+02   6.3154673e+02
   7.2200000e+02   4.6399021e+02   7.7804826e+02   7.4331765e+02
   7.2300000e+02   4.8375600e+02   9.8770937e+02   6.1378982e+02
   7.2300000e+02   4.6578990e+02   7.6936707e+02   7.2999303e+02
   7.2400000e+02   4.8419797e+02   9.7608750e+02   5.9536870e+02
   7.2400000e+02   4.6566346e+02   7.5970005e+02   7.1432473e+02
   7.2500000e+02   4.8268306e+02   9.6643233e+02   5.7903680e+02
   7.2500000e+02   4.6177879e+02   7.5045479e+02   6.9871090e+02
   7.2600000e+02   4.8337691e+02   9.5484710e+02   5.6217991e+02
   7.2600000e+02   4.6010975e+02   7.4129536e+02   6.8694218e+02
   7.2700000e+02   4.8276812e+02   9.4241567e+02   5.4548454e+02
   7.2700000e+02   4.6215613e+02   7.3020745e+02   6.7290663e+02
   7.2800000e+02   4.8590348e+02   9.2930025e+02   5.2945342e+02
   7.2800000e+02   4.6529218e+02   7.1952132e+02   6.5870093e+02
   7.2900000e+02   4.8263234e+02   9.1681227e+02   5.1464838e+02
   7.2900000e+02   4.6022757e+02   7.0935677e+02   6.4680115e+02
   7.3000000e+02   4.8394454e+02   9.0377176e+02   5.0199915e+02
   7.3000000e+02   4.6592719e+02   6.9635555e+02   6.3496913e+02
   7.3100000e+02   4.8198141e+02   8.9025348e+02   4.8665392e+02
   7.3100000e+02   4.5615681e+02   6.8513400e+02   6.2222342e+02
   7.3200000e+02   4.8581382e+02   8.7568884e+02   4.7324487e+02
   7.3200000e+02   4.6057039e+02   6.7235765e+02   6.1148055e+02
   7.3300000e+02   4.7958323e+02   8.6330555e+02   4.6005750e+02
   7.3300000e+02   4.5658596e+02   6.6124172e+02   6.0207253e+02
   7.3400000e+02   4.7871021e+02   8.4811365e+02   4.4813155e+02
   7.3400000e+02   4.6111684e+02   6.4718317e+02   5.8999131e+02
   7.3500000e+02   4.8326980e+02   8.3369963e+02   4.3578558e+02
   7.3500000e+02   4.5591354e+02   6.3331420e+02   5.8114453e+02
   7.3600000e+02   4.8040329e+02   8.1792213e+02   4.2443766e+02
   7.3600000e+02   4.5338402e+02   6.1917943e+02   5.7021865e+02
   7.3700000e+02   4.7958372e+02   8.0131157e+02   4.1269896e+02
   7.3700000e+02   4.5395830e+02   6.0580808e+02   5.6139822e+02
   7.3800000e+02   4.7886428e+02   7.8464170e+02   4.0143995e+02
   7.3800000e+02   4.5516896e+02   5.9025396e+02   5.5207496e+02
   7.3900000e+02   4.7779952e+02   7.6695689e+02   3.9230287e+02
   7.3900000e+02   4.5372317e+02   5.7429973e+02   5.4467253e+02
   7.4000000e+02   4.7990645e+02   7.5032219e+02   3.8129480e+02
   7.4000000e+02   4.5439114e+02   5.5922093e+02   5.3642332e+02
   7.4100000e+02   4.7939416e+02   7.3405074e+02   3.6915199e+02
   7.4100000e+02   4.5680314e+02   5.4325702e+02   5.2840399e+02
   7.4200000e+02   4.8299856e+02   7.1571176e+02   3.6171955e+02
   7.4200000e+02   4.5519728e+02   5.2745233e+02   5.2097307e+02
   7.4300000e+02   4.8574502e+02   6.9783740e+02   3.5264153e+02
   7.4300000e+02   4.5618255e+02   5.1063061e+02   5.1186489e+02
   7.4400000e+02   4.8981919e+02   6.7659568e+02   3.4455815e+02
   7.4400000e+02   4.5737377e+02   4.9395384e+02   5.0578621e+02
   7.4500000e+02   4.9015062e+02   6.5951762e+02   3.3492788e+02
   7.4500000e+02   4.5509196e+02   4.7710191e+02   4.9855270e+02
   7.4600000e+02   4.9491133e+02   6.3899294e+02   3.2684656e+02
   7.4600000e+02   4.5342529e+02   4.6067651e+02   4.9331323e+02
   7.4700000e+02   4.9557557e+02   6.2080357e+02   3.1928205e+02
   7.4700000e+02   4.5851523e+02   4.4178889e+02   4.8635253e+02
   7.4800000e+02   5.0181120e+02   6.0046119e+02   3.1306568e+02
   7.4800000e+02   4.6530366e+02   4.2457885e+02   4.8046357e+02
   7.4900000e+02   5.0051863e+02   5.8338613e+02   3.0664074e+02
   7.4900000e+02   4.6300306e+02   4.0834299e+02   4.7696489e+02
   7.5000000e+02   5.0655350e+02   5.6241359e+02   3.0082031e+02
   7.5000000e+02   4.6647816e+02   3.9165482e+02   4.7182179e+02
   7.5100000e+02   5.0513323e+02   5.4540000e+02   2.9577017e+02
   7.5100000e+02   4.6777732e+02   3.7552349e+02   4.6850079e+02
   7.5200000e+02   5.1150906e+02   5.2525357e+02   2.9069931e+02
   7.5200000e+02   4.6732908e+02   3.5866767e+02   4.6387358e+02
   7.5300000e+02   5.1400925e+02   5.0835051e+02   2.8583226e+02
   7.5300000e+02   4.6761500e+02   3.4204280e+02   4.6189624e+02
   7.5400000e+02   5.1839969e+02   4.9353757e+02   2.8420042e+02
   7.5400000e+02   4.6614770e+02   3.2555708e+02   4.5949775e+02
   7.5500000e+02   5.2327828e+02   4.7413786e+02   2.8331358e+02
   7.5500000e+02   4.6700118e+02   3.0832034e+02   4.5588768e+02
   7.5600000e+02   5.2515164e+02   4.5742794e+02   2.8012126e+02
   7.5600000e+02   4.6917937e+02   2.9264332e+02   4.5574131e+02
   7.5700000e+02   5.2278327e+02   4.4086549e+02   2.7948224e+02
   7.5700000e+02   4.7045832e+02   2.7799884e+02   4.5609845e+02
   7.5800000e+02   5.2733099e+02   4.2515362e+02   2.8114616e+02
   7.5800000e+02   4.7160983e+02   2.6186771e+02   4.5585107e+02
   7.5900000e+02   5.2946200e+02   4.0918181e+02   2.8171175e+02
   7.5900000e+02   4.7199535e+02   2.4544175e+02   4.5619928e+02
   7.6000000e+02   5.3125746e+02   3.9149435e+02   2.8248256e+02
   7.6000000e+02   4.7086437e+02   2.2885897e+02   4.5821198e+02
   7.6100000e+02   5.3141297e+02   3.7743088e+02   2.8324641e+02
   7.6100000e+02   4.7162161e+02   2.1379767e+02   4.6197203e+02
   7.6200000e+02   5.3173305e+02   3.6265852e+02   2.8742939e+02
   7.6200000e+02   4.6763687e+02   2.0104298e+02   4.6346352e+02
   7.6300000e+02   5.3032398e+02   3.4682777e+02   2.9018007e+02
   7.6300000e+02   4.6701525e+02   1.8463775e+02   4.6804941e+02
   7.6400000e+02   5.3069652e+02   3.3184752e+02   2.9558188e+02
   7.6400000e+02   4.6630550e+02   1.7092812e+02   4.6938908e+02
   7.6500000e+02   5.3435002e+02   3.1804336e+02   3.0146065e+02
   7.6500000e+02   4.5967041e+02   1.5642649e+02   4.7470373e+02
   7.6600000e+02   5.2617473e+02   3.0578138e+02   3.0463440e+02
   7.6600000e+02   4.6263515e+02   1.4244866e+02   4.7982752e+02
   7.6700000e+02   5.2997144e+02   2.9268708e+02   3.1050313e+02
   7.6700000e+02   4.5882411e+02   1.3177675e+02   4.8476127e+02
   7.6800000e+02   5.2654825e+02   2.8226497e+02   3.1820571e+02
   7.6800000e+02   4.5774737e+02   1.2111859e+02   4.9169938e+02
   7.6900000e+02   5.2784123e+02   2.7073985e+02   3.2529415e+02
   7.6900000e+02   4.5454673e+02   1.0752932e+02   4.9768354e+02
   7.7000000e+02   5.2511326e+02   2.6035541e+02   3.3185773e+02
   7.7000000e+02   4.4989581e+02   9.6658017e+01   5.0339863e+02
   7.7100000e+02   5.2148993e+02   2.5038859e+02   3.3949077e+02
   7.7100000e+02   4.4898050e+02   8.7546292e+01   5.0903523e+02
   7.7200000e+02   5.2070825e+02   2.4151093e+02   3.4612821e+02
   7.7200000e+02   4.4326072e+02   7.6784316e+01   5.1600904e+02
   7.7300000e+02   5.1417458e+02   2.3345803e+02   3.5397853e+02
   7.7300000e+02   4.3690627e+02   6.7073799e+01   5.2271386e+02
   7.7400000e+02   5.0783317e+02   2.2705219e+02   3.6119642e+02
   7.7400000e+02   4.3061853e+02   6.0598847e+01   5.2945324e+02
   7.7500000e+02   5.0369274e+02   2.2047996e+02   3.7049941e+02
   7.7500000e+02   4.2869314e+02   5.3473626e+01   5.3694471e+02
   7.7600000e+02   4.9719549e+02   2.1705667e+02   3.7944313e+02
   7.7600000e+02   4.2169515e+02   4.7851860e+01   5.4584731e+02
   7.7700000e+02   4.8853399e+02   2.1061123e+02   3.8597390e+02
   7.7700000e+02   4.2082502e+02   4.1523196e+01   5.5483423e+02
   7.7800000e+02   4.8704745e+02   2.0807347e+02   3.9710229e+02
   7.7800000e+02   4.0866518e+02   3.6439101e+01   5.6121847e+02
   7.7900000e+02   4.8208588e+02   2.0531892e+02   4.0839052e+02
   7.7900000e+02   4.0572797e+02   3.3547267e+01   5.7113786e+02
   7.8000000e+02   4.7319654e+02   2.0445620e+02   4.1765709e+02
   7.8000000e+02   4.0032822e+02   2.9818833e+01   5.7918092e+02
   7.8100000e+02   4.6884576e+02   2.0286178e+02   4.2799109e+02
   7.8100000e+02   3.9116146e+02   2.6706962e+01   5.8607382e+02
   7.8200000e+02   4.6124701e+02   2.0397036e+02   4.3846397e+02
   7.8200000e+02   3.8815757e+02   2.7353532e+01   5.9626900e+02
   7.8300000e+02   4.5304056e+02   2.0546342e+02   4.4858887e+02
   7.8300000e+02   3.8059149e+02   2.6550676e+01   6.0492897e+02
   7.8400000e+02   4.4793914e+02   2.0751273e+02   4.5898647e+02
   7.8400000e+02   3.7748435e+02   2.6123356e+01   6.1502811e+02
   7.8500000e+02   4.3992269e+02   2.0999822e+02   4.6934402e+02
   7.8500000e+02   3.7446765e+02   2.7241769e+01   6.2466974e+02
   7.8600000e+02   4.3226144e+02   2.1547866e+02   4.8172708e+02
   7.8600000e+02   3.6252036e+02   2.8628476e+01   6.3228150e+02
   7.8700000e+02   4.2238319e+02   2.1994932e+02   4.9241185e+02
   7.8700000e+02   3.5958120e+02   3.4991711e+01   6.4489259e+02
   7.8800000e+02   4.1445960e+02   2.2686445e+02   5.0519192e+02
   7.8800000e+02   3.5097280e+02   3.5567358e+01   6.5420286e+02
   7.8900000e+02   4.0768243e+02   2.3317763e+02   5.1758461e+02
   7.8900000e+02   3.4746351e+02   4.2237464e+01   6.6472775e+02
   7.9000000e+02   4.0357472e+02   2.4173067e+02   5.3378976e+02
   7.9000000e+02   3.3857265e+02   4.8403767e+01   6.7557898e+02
   7.9100000e+02   3.9445134e+02   2.5142029e+02   5.4712410e+02
   7.9100000e+02   3.3253708e+02   5.4129601e+01   6.8698786e+02
   7.9200000e+02   3.8747690e+02   2.6228743e+02   5.6118552e+02
   7.9200000e+02   3.2776953e+02   6.2264738e+01   6.9963641e+02
   7.9300000e+02   3.8075796e+02   2.7139637e+02   5.7880273e+02
   7.9300000e+02   3.2177015e+02   7.0346407e+01   7.1452816e+02
   7.9400000e+02   3.7373231e+02   2.8375153e+02   5.9521212e+02
   7.9400000e+02   3.1713744e+02   7.7529750e+01   7.2621926e+02
   7.9500000e+02   3.6364924e+02   2.9451794e+02   6.1283054e+02
   7.9500000e+02   3.1144297e+02   8.7116106e+01   7.3920838e+02
   7.9600000e+02   3.5811606e+02   3.0688131e+02   6.3111770e+02
   7.9600000e+02   3.0261852e+02   9.6720113e+01   7.5389240e+02
   7.9700000e+02   3.4755437e+02   3.1938346e+02   6.5128112e+02
   7.9700000e+02   3.0064837e+02   1.0577582e+02   7.7019315e+02
   7.9800000e+02   3.4696043e+02   3.3218683e+02   6.7052859e+02
   7.9800000e+02   2.9327310e+02   1.1696638e+02   7.8582061e+02
   7.9900000e+02   3.3725403e+02   3.4503976e+02   6.9192213e+02
   7.9900000e+02   2.8984186e+02   1.2804881e+02   8.0090277e+02
   8.0000000e+02   3.2732347e+02   3.5867097e+02   7.1290311e+02
   8.0000000e+02   2.8402542e+02   1.3848651e+02   8.1681741e+02
   8.0100000e+02   3.2078763e+02   3.7343181e+02   7.3273237e+02
   8.0100000e+02   2.7704075e+02   1.4855078e+02   8.3326777e+02
   8.0200000e+02   3.1739388e+02   3.8417059e+02   7.5307857e+02
   8.0200000e+02   2.6913420e+02   1.5900156e+02   8.4913136e+02
   8.0300000e+02   3.0802713e+02   3.9734059e+02   7.7519654e+02
   8.0300000e+02   2.6415972e+02   1.6856664e+02   8.6384596e+02
   8.0400000e+02   2.9895473e+02   4.1118389e+02   7.9312455e+02
   8.0400000e+02   2.6121575e+02   1.7919560e+02   8.7801336e+02
   8.0500000e+02   2.9756310e+02   4.2182921e+02   8.1444943e+02
   8.0500000e+02   2.5238172e+02   1.9012620e+02   8.9353410e+02
   8.0600000e+02   2.8807742e+02   4.3555858e+02   8.3221263e+02
   8.0600000e+02   2.4348197e+02   2.0039545e+02   9.0726441e+02
   8.0700000e+02   2.8077910e+02   4.4852661e+02   8.5169341e+02
   8.0700000e+02   2.4218819e+02   2.1209821e+02   9.2187944e+02
   8.0800000e+02   2.7506679e+02   4.5906835e+02   8.6807423e+02
   8.0800000e+02   2.3649912e+02   2.2290199e+02   9.3487826e+02
   8.0900000e+02   2.6700469e+02   4.7169496e+02   8.8413563e+02
   8.0900000e+02   2.3141518e+02   2.3402648e+02   9.4644254e+02
   8.1000000e+02   2.5472647e+02   4.8552436e+02   9.0022259e+02
   8.1000000e+02   2.2494373e+02   2.4552622e+02   9.6003186e+02
   8.1100000e+02   2.5016573e+02   4.9645843e+02   9.1479063e+02
   8.1100000e+02   2.1793288e+02   2.5661276e+02   9.6907319e+02
   8.1200000e+02   2.3880572e+02   5.0891685e+02   9.2806512e+02
   8.1200000e+02   2.1160384e+02   2.6892214e+02   9.8226898e+02
   8.1300000e+02   2.2751103e+02   5.2222362e+02   9.4011472e+02
   8.1300000e+02   2.0288386e+02   2.8039686e+02   9.9157603e+02
   8.1400000e+02   2.2001080e+02   5.3402052e+02   9.5222728e+02
   8.1400000e+02   1.9494073e+02   2.9216145e+02   9.9954554e+02
   8.1500000e+02   2.0998269e+02   5.4592220e+02   9.6160350e+02
   8.1500000e+02   1.8792452e+02   3.0332489e+02   1.0085483e+03
   8.1600000e+02   2.0267425e+02   5.5942106e+02   9.6958236e+02
   8.1600000e+02   1.7653306e+02   3.1631652e+02   1.0146200e+03
   8.1700000e+02   1.8739921e+02   5.7260106e+02   9.7834155e+02
   8.1700000e+02   1.6868074e+02   3.2819271e+02   1.0223361e+03
   8.1800000e+02   1.8311431e+02   5.8533523e+02   9.8543750e+02
   8.1800000e+02   1.6270055e+02   3.4129247e+02   1.0280076e+03
   8.1900000e+02   1.7904672e+02   5.9942021e+02   9.9092380e+02
   8.1900000e+02   1.5435923e+02   3.5359110e+02   1.0310352e+03
   8.2000000e+02   1.6604288e+02   6.1034709e+02   9.9793447e+02
   8.2000000e+02   1.4584566e+02   3.6696924e+02   1.0367867e+03
   8.2100000e+02   1.5670414e+02   6.2392869e+02   1.0005315e+03
   8.2100000e+02   1.4211761e+02   3.8037218e+02   1.0408308e+03
   8.2200000e+02   1.4819434e+02   6.3926745e+02   1.0051539e+03
   8.2200000e+02   1.3710529e+02   3.9355729e+02   1.0445078e+03
   8.2300000e+02   1.4047946e+02   6.5157551e+02   1.0084542e+03
   8.2300000e+02   1.2598140e+02   4.0581573e+02   1.0462565e+03
   8.2400000e+02   1.3612778e+02   6.6437705e+02   1.0111461e+03
   8.2400000e+02   1.1992875e+02   4.2074732e+02   1.0494403e+03
   8.2500000e+02   1.2785871e+02   6.7745101e+02   1.0142996e+03
   8.2500000e+02   1.1656743e+02   4.3307338e+02   1.0527709e+03
   8.2600000e+02   1.1811148e+02   6.9141206e+02   1.0152514e+03
   8.2600000e+02   1.0932136e+02   4.4574649e+02   1.0529973e+03
   8.2700000e+02   1.1228935e+02   7.0408849e+02   1.0164992e+03
   8.2700000e+02   1.0070606e+02   4.5909876e+02   1.0540598e+03
   8.2800000e+02   1.0795440e+02   7.1572623e+02   1.0197051e+03
   8.2800000e+02   9.3966284e+01   4.7166841e+02   1.0555520e+03
   8.2900000e+02   1.0102307e+02   7.3075037e+02   1.0205729e+03
   8.2900000e+02   8.7966878e+01   4.8396395e+02   1.0563017e+03
   8.3000000e+02   8.8294209e+01   7.4337526e+02   1.0182062e+03
   8.3000000e+02   8.2886587e+01   4.9673334e+02   1.0569453e+03
   8.3100000e+02   8.8160794e+01   7.5327280e+02   1.0139607e+03
   8.3100000e+02   7.6682355e+01   5.0984594e+02   1.0514895e+03
   8.3200000e+02   7.4880208e+01   7.6684784e+02   1.0132602e+03
   8.3200000e+02   7.0825024e+01   5.2067566e+02   1.0534635e+03
   8.3300000e+02   7.3017871e+01   7.7622481e+02   1.0115802e+03
   8.3300000e+02   6.8310156e+01   5.3128567e+02   1.0502293e+03
   8.3400000e+02   6.1949813e+01   7.8863679e+02   1.0065555e+03
   8.3400000e+02   5.7596761e+01   5.4243727e+02   1.0483999e+03
   8.3500000e+02   5.2265000e+01   7.9705920e+02   1.0046388e+03
   8.3500000e+02   5.2556476e+01   5.5208452e+02   1.0420041e+03
   8.3600000e+02   5.1012614e+01   8.0710066e+02   9.9783848e+02
   8.3600000e+02   4.7829183e+01   5.6228345e+02   1.0419231e+03
   8.3700000e+02   3.4594720e+01   8.1811863e+02   9.9022897e+02
   8.3700000e+02   3.5480631e+01   5.7182043e+02   1.0359243e+03
   8.3800000e+02   2.8511461e+01   8.2627783e+02   9.8663627e+02
   8.3800000e+02   3.4005183e+01   5.8093496e+02   1.0286812e+03
   8.3900000e+02   1.8074861e+01   8.3363088e+02   9.7839251e+02
   8.3900000e+02   2.6198782e+01   5.8684204e+02   1.0232347e+03
   8.4000000e+02   8.6441830e+00   8.4037772e+02   9.7134516e+02
   8.4000000e+02   2.3662285e+01   5.9468470e+02   1.0166636e+03
   8.4100000e+02   2.5936930e+00   8.4684329e+02   9.6075660e+02
   8.4100000e+02   1.3636912e+01   6.0236764e+02   1.0096116e+03
   8.4200000e+02  -5.8858110e+00   8.5363825e+02   9.4926528e+02
   8.4200000e+02   8.0240800e+00   6.0867754e+02   1.0012561e+03
   8.4300000e+02  -1.1657334e+01   8.6010005e+02   9.3953684e+02
   8.4300000e+02   3.8235040e+00   6.1581701e+02   9.9530176e+02
   8.4400000e+02  -1.7442650e+01   8.6341595e+02   9.2724214e+02
   8.4400000e+02  -3.0495820e+00   6.2051121e+02   9.8165998e+02
   8.4500000e+02  -2.5164790e+01   8.6583625e+02   9.1604676e+02
   8.4500000e+02  -8.7673530e+00   6.2499712e+02   9.7328361e+02
   8.4600000e+02  -3.0210300e+01   8.6828931e+02   9.0298375e+02
   8.4600000e+02  -1.4732919e+01   6.2767222e+02   9.6307109e+02
   8.4700000e+02  -3.6539170e+01   8.7111255e+02   8.8865283e+02
   8.4700000e+02  -1.8435628e+01   6.3024706e+02   9.5279652e+02
   8.4800000e+02  -4.2430777e+01   8.7144047e+02   8.7335523e+02
   8.4800000e+02  -2.7832942e+01   6.3180769e+02   9.4027283e+02
   8.4900000e+02  -5.1367699e+01   8.7014767e+02   8.5982489e+02
   8.4900000e+02  -2.5786460e+01   6.3268492e+02   9.2835113e+02
   8.5000000e+02  -5.4041500e+01   8.6976042e+02   8.4444733e+02
   8.5000000e+02  -3.4457565e+01   6.3194780e+02   9.1448194e+02
   8.5100000e+02  -6.2641235e+01   8.6800616e+02   8.2773536e+02
   8.5100000e+02  -3.9165539e+01   6.3012347e+02   9.0215962e+02
   8.5200000e+02  -7.0171048e+01   8.6548481e+02   8.1041582e+02
   8.5200000e+02  -4.0070461e+01   6.3073670e+02   8.8890486e+02
   8.5300000e+02  -8.0267433e+01   8.6275028e+02   7.9391755e+02
   8.5300000e+02  -4.6984478e+01   6.2842730e+02   8.7348168e+02
   8.5400000e+02  -7.4059983e+01   8.5600634e+02   7.7656529e+02
   8.5400000e+02  -4.5940358e+01   6.2562180e+02   8.6066062e+02
   8.5500000e+02  -8.1264478e+01   8.5349408e+02   7.5787787e+02
   8.5500000e+02  -5.2785398e+01   6.2079658e+02   8.4512032e+02
   8.5600000e+02  -8.4685544e+01   8.4614613e+02   7.3993458e+02
   8.5600000e+02  -5.5701022e+01   6.1507069e+02   8.2905640e+02
   8.5700000e+02  -8.9980005e+01   8.3999001e+02   7.2014970e+02
   8.5700000e+02  -5.7459836e+01   6.1133279e+02   8.1432273e+02
   8.5800000e+02  -9.0712721e+01   8.3138045e+02   7.0158475e+02
   8.5800000e+02  -6.0303548e+01   6.0666337e+02   7.9888308e+02
   8.5900000e+02  -9.2084673e+01   8.2311335e+02   6.8200698e+02
   8.5900000e+02  -6.3528880e+01   5.9831020e+02   7.8243241e+02
   8.6000000e+02  -9.8353455e+01   8.1165892e+02   6.6173888e+02
   8.6000000e+02  -6.2275569e+01   5.9059897e+02   7.6702973e+02
   8.6100000e+02  -1.0445567e+02   8.0224823e+02   6.4135308e+02
   8.6100000e+02  -6.6876584e+01   5.8257438e+02   7.4986632e+02
   8.6200000e+02  -1.0413239e+02   7.9180422e+02   6.1993902e+02
   8.6200000e+02  -7.1439758e+01   5.7459467e+02   7.3272397e+02
   8.6300000e+02  -9.8996899e+01   7.8013746e+02   6.0140463e+02
   8.6300000e+02  -6.8529995e+01   5.6479229e+02   7.1657389e+02
   8.6400000e+02  -1.0911275e+02   7.6834004e+02   5.7978005e+02
   8.6400000e+02  -7.8896531e+01   5.5342686e+02   6.9908513e+02
   8.6500000e+02  -1.0516134e+02   7.5489970e+02   5.5893418e+02
   8.6500000e+02  -7.4679194e+01   5.4269303e+02   6.8291703e+02
   8.6600000e+02  -1.0716043e+02   7.4127125e+02   5.4041562e+02
   8.6600000e+02  -7.3510430e+01   5.3218117e+02   6.6980954e+02
   8.6700000e+02  -1.0671167e+02   7.2838882e+02   5.2001391e+02
   8.6700000e+02  -6.8407318e+01   5.2122386e+02   6.5245996e+02
   8.6800000e+02  -1.1140886e+02   7.1480589e+02   4.9879955e+02
   8.6800000e+02  -7.5920189e+01   5.0735640e+02   6.3666941e+02
   8.6900000e+02  -1.0639522e+02   6.9951079e+02   4.8386941e+02
   8.6900000e+02  -7.5363061e+01   4.9632105e+02   6.2134057e+02
   8.7000000e+02  -1.1058588e+02   6.8328904e+02   4.6547692e+02
   8.7000000e+02  -7.3609933e+01   4.8345764e+02   6.0608805e+02
   8.7100000e+02  -1.0312205e+02   6.6814648e+02   4.4817692e+02
   8.7100000e+02  -7.9549573e+01   4.7011176e+02   5.9249569e+02
   8.7200000e+02  -1.0761279e+02   6.5187793e+02   4.3120312e+02
   8.7200000e+02  -7.5238001e+01   4.5550184e+02   5.7843337e+02
   8.7300000e+02  -1.1032942e+02   6.3474140e+02   4.1552508e+02
   8.7300000e+02  -7.6409022e+01   4.4096844e+02   5.6573583e+02
   8.7400000e+02  -1.0884737e+02   6.2113829e+02   3.9882397e+02
   8.7400000e+02  -7.2032150e+01   4.2978640e+02   5.5478880e+02
   8.7500000e+02  -1.0689563e+02   6.0277848e+02   3.8749241e+02
   8.7500000e+02  -7.4171396e+01   4.1366602e+02   5.4001727e+02
   8.7600000e+02  -1.0885971e+02   5.8426862e+02   3.6990230e+02
   8.7600000e+02  -7.5360388e+01   3.9928329e+02   5.2987748e+02
   8.7700000e+02  -1.1058357e+02   5.6884263e+02   3.5904760e+02
   8.7700000e+02  -7.3809084e+01   3.8370331e+02   5.1833594e+02
   8.7800000e+02  -1.0417905e+02   5.5204924e+02   3.4521668e+02
   8.7800000e+02  -7.1825592e+01   3.6977365e+02   5.0829011e+02
   8.7900000e+02  -1.1038446e+02   5.3617751e+02   3.3160848e+02
   8.7900000e+02  -7.0929512e+01   3.5413560e+02   4.9890110e+02
   8.8000000e+02  -9.8182361e+01   5.2011194e+02   3.2381441e+02
   8.8000000e+02  -7.2507180e+01   3.3930365e+02   4.8987634e+02
   8.8100000e+02  -1.0337517e+02   5.0253528e+02   3.1310866e+02
   8.8100000e+02  -6.8851266e+01   3.2434068e+02   4.8110127e+02
   8.8200000e+02  -1.0230712e+02   4.8566012e+02   3.0158905e+02
   8.8200000e+02  -7.2384702e+01   3.0766560e+02   4.7226400e+02
   8.8300000e+02  -1.0177769e+02   4.6887888e+02   2.9156534e+02
   8.8300000e+02  -6.4848371e+01   2.9379750e+02   4.6635299e+02
   8.8400000e+02  -9.8874130e+01   4.5202838e+02   2.8554592e+02
   8.8400000e+02  -6.5918838e+01   2.7671875e+02   4.5825430e+02
   8.8500000e+02  -9.8529375e+01   4.3386244e+02   2.7653931e+02
   8.8500000e+02  -6.6966829e+01   2.6312523e+02   4.4974257e+02
   8.8600000e+02  -9.6096685e+01   4.1925819e+02   2.6858176e+02
   8.8600000e+02  -6.4190724e+01   2.4792144e+02   4.4443455e+02
   8.8700000e+02  -9.2043047e+01   4.0375160e+02   2.6149281e+02
   8.8700000e+02  -6.1741050e+01   2.3293794e+02   4.3923235e+02
   8.8800000e+02  -9.0674911e+01   3.8621676e+02   2.5302974e+02
   8.8800000e+02  -6.3758670e+01   2.1874778e+02   4.3405932e+02
   8.8900000e+02  -8.6494810e+01   3.6972115e+02   2.5040312e+02
   8.8900000e+02  -5.7461898e+01   2.0415330e+02   4.3121974e+02
   8.9000000e+02  -8.9930628e+01   3.5418771e+02   2.4525557e+02
   8.9000000e+02  -5.9857669e+01   1.9050001e+02   4.2566225e+02
   8.9100000e+02  -8.8002398e+01   3.4153747e+02   2.4394327e+02
   8.9100000e+02  -5.7741143e+01   1.7454240e+02   4.2214658e+02
   8.9200000e+02  -8.3353205e+01   3.2443586e+02   2.3826713e+02
   8.9200000e+02  -5.4834912e+01   1.6036759e+02   4.2157959e+02
   8.9300000e+02  -8.4594127e+01   3.1240663e+02   2.3868814e+02
   8.9300000e+02  -5.7790265e+01   1.4645374e+02   4.2122546e+02
   8.9400000e+02  -7.9435396e+01   2.9612344e+02   2.3629177e+02
   8.9400000e+02  -5.1859914e+01   1.3408838e+02   4.2061829e+02
   8.9500000e+02  -8.0691129e+01   2.8374760e+02   2.3798055e+02
   8.9500000e+02  -5.0430383e+01   1.1976415e+02   4.2019368e+02
   8.9600000e+02  -7.3986618e+01   2.7036871e+02   2.3892561e+02
   8.9600000e+02  -5.0525330e+01   1.0616251e+02   4.2173932e+02
   8.9700000e+02  -7.3310614e+01   2.5927546e+02   2.4035531e+02
   8.9700000e+02  -4.5262793e+01   9.5025196e+01   4.2355997e+02
   8.9800000e+02  -7.6953799e+01   2.4814315e+02   2.4476714e+02
   8.9800000e+02  -4.3957206e+01   8.3500829e+01   4.2952447e+02
   8.9900000e+02  -7.8187697e+01   2.3784704e+02   2.4935632e+02
   8.9900000e+02  -4.2229740e+01   7.2729872e+01   4.3275325e+02
   9.0000000e+02  -6.9381022e+01   2.2854733e+02   2.5700313e+02
   9.0000000e+02  -4.5844234e+01   5.9574865e+01   4.3625615e+02
   9.0100000e+02  -7.1999618e+01   2.2008031e+02   2.6029275e+02
   9.0100000e+02  -3.8554898e+01   4.7930000e+01   4.4160125e+02
   9.0200000e+02  -7.1138743e+01   2.1105535e+02   2.6809726e+02
   9.0200000e+02  -3.8399468e+01   3.7918978e+01   4.4866523e+02
   9.0300000e+02  -6.9224206e+01   2.0132827e+02   2.7636786e+02
   9.0300000e+02  -3.9875398e+01   2.7142897e+01   4.5390623e+02
   9.0400000e+02  -5.9849883e+01   1.9347166e+02   2.8816968e+02
   9.0400000e+02  -2.8139436e+01   1.9505550e+01   4.6421963e+02
   9.0500000e+02  -5.3981506e+01   1.8259313e+02   2.9543960e+02
   9.0500000e+02  -2.3563789e+01   1.1166972e+01   4.7140749e+02
   9.0600000e+02  -5.6415796e+01   1.7934380e+02   3.0708105e+02
   9.0600000e+02  -2.4035818e+01   2.4910680e+00   4.8033020e+02
   9.0700000e+02  -5.1393281e+01   1.7175024e+02   3.1458798e+02
   9.0700000e+02  -2.6001879e+01  -5.7725330e+00   4.8894648e+02
   9.0800000e+02  -4.0738230e+01   1.6643797e+02   3.2701421e+02
   9.0800000e+02  -2.5432659e+01  -1.5006637e+01   4.9700121e+02
   9.0900000e+02  -4.1144805e+01   1.5904945e+02   3.3664094e+02
   9.0900000e+02  -2.0732661e+01  -2.1344379e+01   5.0576652e+02
   9.1000000e+02  -4.2262922e+01   1.5751416e+02   3.4907860e+02
   9.1000000e+02  -1.4611312e+01  -2.9589558e+01   5.1493473e+02
   9.1100000e+02  -3.5434774e+01   1.5186135e+02   3.6032145e+02
   9.1100000e+02  -1.1127814e+01  -3.4492075e+01   5.2268766e+02
   9.1200000e+02  -2.9607647e+01   1.4633985e+02   3.7060021e+02
   9.1200000e+02  -6.8144160e+00  -3.7579285e+01   5.3403683e+02
   9.1300000e+02  -2.1495380e+01   1.4686687e+02   3.8178582e+02
   9.1300000e+02   4.2590600e-01  -4.3055382e+01   5.4551345e+02
   9.1400000e+02  -1.3300038e+01   1.4240202e+02   3.9554635e+02
   9.1400000e+02   5.7981300e-01  -4.9683053e+01   5.5431310e+02
   9.1500000e+02  -1.6559725e+01   1.4024780e+02   4.0704809e+02
   9.1500000e+02   8.2460410e+00  -5.1829032e+01   5.6656572e+02
   9.1600000e+02  -4.6343710e+00   1.3783400e+02   4.2115643e+02
   9.1600000e+02   1.2195195e+01  -5.4730640e+01   5.7706321e+02
   9.1700000e+02  -2.1753000e-01   1.3847574e+02   4.3192877e+02
   9.1700000e+02   1.6608967e+01  -5.7920189e+01   5.8865747e+02
   9.1800000e+02   7.8282850e+00   1.3557763e+02   4.4863930e+02
   9.1800000e+02   2.1375528e+01  -5.9016914e+01   5.9950746e+02
   9.1900000e+02   1.3162630e+01   1.3771276e+02   4.6161235e+02
   9.1900000e+02   2.1951721e+01  -6.0236051e+01   6.1031792e+02
   9.2000000e+02   1.3590458e+01   1.3859972e+02   4.7602529e+02
   9.2000000e+02   3.2839294e+01  -6.0636828e+01   6.2391597e+02
   9.2100000e+02   2.4643594e+01   1.4134705e+02   4.9037597e+02
   9.2100000e+02   3.3457303e+01  -6.1713446e+01   6.3478471e+02
   9.2200000e+02   2.5412848e+01   1.4241138e+02   5.0222768e+02
   9.2200000e+02   4.0188887e+01  -5.9933294e+01   6.4655178e+02
   9.2300000e+02   3.4862416e+01   1.4740449e+02   5.1846932e+02
   9.2300000e+02   4.4940614e+01  -5.7053795e+01   6.5937234e+02
   9.2400000e+02   3.8538256e+01   1.4991372e+02   5.3158945e+02
   9.2400000e+02   4.7853985e+01  -5.6424747e+01   6.6924047e+02
   9.2500000e+02   4.9396849e+01   1.5581055e+02   5.4872993e+02
   9.2500000e+02   5.5060923e+01  -5.2694793e+01   6.8247500e+02
   9.2600000e+02   4.7345265e+01   1.6327610e+02   5.6423308e+02
   9.2600000e+02   5.5278795e+01  -4.9662108e+01   6.9374390e+02
   9.2700000e+02   5.2886683e+01   1.6717085e+02   5.7792920e+02
   9.2700000e+02   6.2377349e+01  -4.3692278e+01   7.0842645e+02
   9.2800000e+02   6.2388876e+01   1.7627292e+02   5.9507064e+02
   9.2800000e+02   6.7542587e+01  -3.8637248e+01   7.1960097e+02
   9.2900000e+02   6.6301455e+01   1.8326483e+02   6.1161114e+02
   9.2900000e+02   7.2972507e+01  -3.3528966e+01   7.3411074e+02
   9.3000000e+02   7.4300167e+01   1.9014782e+02   6.2705351e+02
   9.3000000e+02   7.9632590e+01  -2.7800396e+01   7.4581565e+02
   9.3100000e+02   7.7520534e+01   1.9825637e+02   6.4215219e+02
   9.3100000e+02   8.7762141e+01  -2.1795992e+01   7.5985062e+02
   9.3200000e+02   8.1150266e+01   2.0690295e+02   6.6004879e+02
   9.3200000e+02   8.7972652e+01  -1.6929172e+01   7.7280582e+02
   9.3300000e+02   9.2932734e+01   2.1582467e+02   6.7754921e+02
   9.3300000e+02   9.3774313e+01  -9.4955480e+00   7.8660248e+02
   9.3400000e+02   9.7682919e+01   2.2263463e+02   6.9465759e+02
   9.3400000e+02   1.0437521e+02  -2.1024660e+00   7.9894785e+02
   9.3500000e+02   1.0328604e+02   2.3123581e+02   7.1090545e+02
   9.3500000e+02   1.0900978e+02   5.0499270e+00   8.1349009e+02
   9.3600000e+02   1.1178202e+02   2.4150108e+02   7.2790487e+02
   9.3600000e+02   1.1554482e+02   1.1503698e+01   8.2561247e+02
   9.3700000e+02   1.1892345e+02   2.5034231e+02   7.4502139e+02
   9.3700000e+02   1.2052918e+02   1.8979267e+01   8.3906550e+02
   9.3800000e+02   1.2493380e+02   2.5878330e+02   7.6264047e+02
   9.3800000e+02   1.2254469e+02   2.6277362e+01   8.5187021e+02
   9.3900000e+02   1.2951730e+02   2.6935095e+02   7.8048072e+02
   9.3900000e+02   1.2786491e+02   3.4017129e+01   8.6558730e+02
   9.4000000e+02   1.3454641e+02   2.7914846e+02   7.9729120e+02
   9.4000000e+02   1.3873274e+02   4.4034662e+01   8.7892522e+02
   9.4100000e+02   1.4806328e+02   2.8807403e+02   8.1448811e+02
   9.4100000e+02   1.4361399e+02   5.1450798e+01   8.9120142e+02
   9.4200000e+02   1.5095340e+02   2.9615522e+02   8.2958708e+02
   9.4200000e+02   1.4707249e+02   5.9071815e+01   9.0496780e+02
   9.4300000e+02   1.5958413e+02   3.0782488e+02   8.4604906e+02
   9.4300000e+02   1.5339263e+02   6.7247474e+01   9.1733997e+02
   9.4400000e+02   1.6230387e+02   3.1561748e+02   8.6139788e+02
   9.4400000e+02   1.6205857e+02   7.7762949e+01   9.2954734e+02
   9.4500000e+02   1.7115576e+02   3.2370636e+02   8.7705203e+02
   9.4500000e+02   1.7026494e+02   8.4809491e+01   9.4207305e+02
   9.4600000e+02   1.7683554e+02   3.3498906e+02   8.9019626e+02
   9.4600000e+02   1.7204208e+02   9.3337327e+01   9.5100049e+02
   9.4700000e+02   1.8233386e+02   3.4453402e+02   9.0505339e+02
   9.4700000e+02   1.8433581e+02   1.0251251e+02   9.6287829e+02
   9.4800000e+02   1.8612351e+02   3.5571869e+02   9.1497856e+02
   9.4800000e+02   1.8753639e+02   1.1096539e+02   9.7400213e+02
   9.4900000e+02   1.9649093e+02   3.6400437e+02   9.3045274e+02
   9.4900000e+02   1.8982792e+02   1.2050675e+02   9.8229077e+02
   9.5000000e+02   2.0126879e+02   3.7293102e+02   9.3942669e+02
   9.5000000e+02   2.0235120e+02   1.3088296e+02   9.9057982e+02
   9.5100000e+02   2.0729540e+02   3.8258383e+02   9.4922435e+02
   9.5100000e+02   2.0351764e+02   1.3862168e+02   9.9891085e+02
   9.5200000e+02   2.1539488e+02   3.9385742e+02   9.5960705e+02
   9.5200000e+02   2.1035775e+02   1.4811023e+02   1.0052682e+03
   9.5300000e+02   2.1878161e+02   4.0275810e+02   9.6707352e+02
   9.5300000e+02   2.1990237e+02   1.5708019e+02   1.0137983e+03
   9.5400000e+02   2.2933483e+02   4.1175602e+02   9.7639277e+02
   9.5400000e+02   2.2560240e+02   1.6564945e+02   1.0212418e+03
   9.5500000e+02   2.3825340e+02   4.1984424e+02   9.8381489e+02
   9.5500000e+02   2.3389754e+02   1.7712226e+02   1.0260214e+03
   9.5600000e+02   2.4471124e+02   4.2981042e+02   9.9041812e+02
   9.5600000e+02   2.3916794e+02   1.8434641e+02   1.0297172e+03
   9.5700000e+02   2.5150665e+02   4.4049851e+02   9.9705385e+02
   9.5700000e+02   2.4965516e+02   1.9536768e+02   1.0369473e+03
   9.5800000e+02   2.5841948e+02   4.5059862e+02   1.0047812e+03
   9.5800000e+02   2.5487129e+02   2.0365894e+02   1.0410275e+03
   9.5900000e+02   2.6652739e+02   4.6018732e+02   1.0089629e+03
   9.5900000e+02   2.6055716e+02   2.1403752e+02   1.0464542e+03
   9.6000000e+02   2.7529225e+02   4.6921501e+02   1.0147672e+03
   9.6000000e+02   2.6904700e+02   2.2369235e+02   1.0475259e+03
   9.6100000e+02   2.8406675e+02   4.7855186e+02   1.0183932e+03
   9.6100000e+02   2.7475002e+02   2.3187295e+02   1.0506362e+03
   9.6200000e+02   2.8902639e+02   4.8904345e+02   1.0204651e+03
   9.6200000e+02   2.8354936e+02   2.4203559e+02   1.0530066e+03
   9.6300000e+02   2.9882336e+02   4.9843856e+02   1.0230308e+03
   9.6300000e+02   2.8685509e+02   2.5159555e+02   1.0556036e+03
   9.6400000e+02   3.0581818e+02   5.0724711e+02   1.0251736e+03
   9.6400000e+02   2.9815391e+02   2.6251308e+02   1.0579360e+03
   9.6500000e+02   3.1416492e+02   5.1630547e+02   1.0266460e+03
   9.6500000e+02   3.0375914e+02   2.6879993e+02   1.0564358e+03
   9.6600000e+02   3.1923260e+02   5.2460585e+02   1.0235165e+03
   9.6600000e+02   3.0866454e+02   2.7724312e+02   1.0557393e+03
   9.6700000e+02   3.2450940e+02   5.3331341e+02   1.0225648e+03
   9.6700000e+02   3.1807548e+02   2.8830702e+02   1.0552319e+03
   9.6800000e+02   3.3567172e+02   5.4270725e+02   1.0197327e+03
   9.6800000e+02   3.2079547e+02   2.9691174e+02   1.0515493e+03
   9.6900000e+02   3.4078209e+02   5.5108482e+02   1.0147388e+03
   9.6900000e+02   3.3049305e+02   3.0254228e+02   1.0474721e+03
   9.7000000e+02   3.4498370e+02   5.5765196e+02   1.0099980e+03
   9.7000000e+02   3.3369355e+02   3.1096668e+02   1.0435246e+03
   9.7100000e+02   3.5143738e+02   5.6428367e+02   1.0043141e+03
   9.7100000e+02   3.4155520e+02   3.1959103e+02   1.0375765e+03
   9.7200000e+02   3.5616513e+02   5.7166896e+02   9.9684653e+02
   9.7200000e+02   3.4863121e+02   3.2507317e+02   1.0333070e+03
   9.7300000e+02   3.6685012e+02   5.7592830e+02   9.8728008e+02
   9.7300000e+02   3.4976326e+02   3.3135606e+02   1.0244028e+03
   9.7400000e+02   3.7446121e+02   5.8293538e+02   9.7733786e+02
   9.7400000e+02   3.5920775e+02   3.3621758e+02   1.0173096e+03
   9.7500000e+02   3.8514043e+02   5.8687206e+02   9.6683204e+02
   9.7500000e+02   3.7066590e+02   3.4037415e+02   1.0082598e+03
   9.7600000e+02   3.8846753e+02   5.8941677e+02   9.5433257e+02
   9.7600000e+02   3.7515608e+02   3.4551962e+02   9.9785355e+02
   9.7700000e+02   3.9603285e+02   5.9225875e+02   9.4209608e+02
   9.7700000e+02   3.7779986e+02   3.4801947e+02   9.8772854e+02
   9.7800000e+02   4.0393156e+02   5.9367652e+02   9.2844928e+02
   9.7800000e+02   3.8786508e+02   3.5095122e+02   9.7596130e+02
   9.7900000e+02   4.1029550e+02   5.9566594e+02   9.1379004e+02
   9.7900000e+02   3.9352321e+02   3.5235782e+02   9.6448752e+02
   9.8000000e+02   4.1466688e+02   5.9469588e+02   8.9813177e+02
   9.8000000e+02   3.9606197e+02   3.5266550e+02   9.5232252e+02
   9.8100000e+02   4.2228290e+02   5.9294150e+02   8.8208271e+02
   9.8100000e+02   4.0399228e+02   3.5317521e+02   9.3990572e+02
   9.8200000e+02   4.3084962e+02   5.8975383e+02   8.6526871e+02
   9.8200000e+02   4.1408526e+02   3.5042336e+02   9.2512934e+02
   9.8300000e+02   4.3622752e+02   5.8805999e+02   8.4736418e+02
   9.8300000e+02   4.1761876e+02   3.4997303e+02   9.1046290e+02
   9.8400000e+02   4.4747980e+02   5.8396287e+02   8.2957395e+02
   9.8400000e+02   4.2954156e+02   3.4660080e+02   8.9722066e+02
   9.8500000e+02   4.5484568e+02   5.7880390e+02   8.1119976e+02
   9.8500000e+02   4.3251741e+02   3.4445624e+02   8.8321738e+02
   9.8600000e+02   4.5868621e+02   5.7219013e+02   7.9225486e+02
   9.8600000e+02   4.3580030e+02   3.3793498e+02   8.6762543e+02
   9.8700000e+02   4.7002394e+02   5.6612462e+02   7.7292683e+02
   9.8700000e+02   4.4596712e+02   3.3271923e+02   8.5333990e+02
   9.8800000e+02   4.7467642e+02   5.5811779e+02   7.5365817e+02
   9.8800000e+02   4.5067098e+02   3.2612844e+02   8.3565176e+02
   9.8900000e+02   4.8445128e+02   5.5151338e+02   7.3259458e+02
   9.8900000e+02   4.5784716e+02   3.1985653e+02   8.2048607e+02
   9.9000000e+02   4.9406484e+02   5.4146629e+02   7.1471519e+02
   9.9000000e+02   4.6430387e+02   3.1254063e+02   8.0450448e+02
   9.9100000e+02   4.9720570e+02   5.3102970e+02   6.9371781e+02
   9.9100000e+02   4.6712796e+02   3.0466272e+02   7.8922828e+02
   9.9200000e+02   5.0502398e+02   5.2245325e+02   6.7557678e+02
   9.9200000e+02   4.7146689e+02   2.9551610e+02   7.7330472e+02
   9.9300000e+02   5.1177326e+02   5.1110085e+02   6.5473839e+02
   9.9300000e+02   4.7777348e+02   2.8521731e+02   7.5751411e+02
   9.9400000e+02   5.1611464e+02   4.9807993e+02   6.3781169e+02
   9.9400000e+02   4.8298722e+02   2.7578155e+02   7.4133243e+02
   9.9500000e+02   5.1720224e+02   4.8634938e+02   6.1650199e+02
   9.9500000e+02   4.8638836e+02   2.6711716e+02   7.2624581e+02
   9.9600000e+02   5.2529177e+02   4.7327611e+02   5.9983849e+02
   9.9600000e+02   4.9010703e+02   2.5509275e+02   7.1041214e+02
   9.9700000e+02   5.2447597e+02   4.6049356e+02   5.8201536e+02
   9.9700000e+02   4.9269641e+02   2.4397082e+02   6.9646806e+02
   9.9800000e+02   5.3001702e+02   4.4939536e+02   5.6426234e+02
   9.9800000e+02   4.9529374e+02   2.3417727e+02   6.8216584e+02
   9.9900000e+02   5.3577115e+02   4.3351819e+02   5.4547211e+02
   9.9900000e+02   4.9855460e+02   2.2069130e+02   6.6845125e+02
   1.0000000e+03   5.4025179e+02   4.2012992e+02   5.3071649e+02
   1.0000000e+03   4.9866675e+02   2.0937654e+02   6.5452177e+02
   1.0010000e+03   5.4012733e+02   4.0707875e+02   5.1315606e+02
   1.0010000e+03   5.0209347e+02   1.9710550e+02   6.4060570e+02
   1.0020000e+03   5.3995296e+02   3.9227063e+02   4.9783455e+02
   1.0020000e+03   5.0322327e+02   1.8557434e+02   6.2802090e+02
   1.0030000e+03   5.3814395e+02   3.7745225e+02   4.8199305e+02
   1.0030000e+03   5.0591075e+02   1.7050303e+02   6.1640277e+02
   1.0040000e+03   5.4538896e+02   3.6339481e+02   4.6849816e+02
   1.0040000e+03   5.0400808e+02   1.5936472e+02   6.0406127e+02
   1.0050000e+03   5.4693056e+02   3.4732490e+02   4.5559612e+02
   1.0050000e+03   5.0825697e+02   1.4531326e+02   5.9400077e+02
   1.0060000e+03   5.4753746e+02   3.3160002e+02   4.4285469e+02
   1.0060000e+03   5.0376670e+02   1.3090830e+02   5.8239511e+02
   1.0070000e+03   5.4617532e+02   3.1413235e+02   4.2836283e+02
   1.0070000e+03   5.0443367e+02   1.1613127e+02   5.7268237e+02
   1.0080000e+03   5.4913536e+02   2.9784007e+02   4.1752805e+02
   1.0080000e+03   5.0419355e+02   9.9726241e+01   5.6362242e+02
   1.0090000e+03   5.4496649e+02   2.7998490e+02   4.0503425e+02
   1.0090000e+03   5.0255482e+02   8.5136149e+01   5.5506946e+02
   1.0100000e+03   5.4501029e+02   2.6257820e+02   3.9693930e+02
   1.0100000e+03   5.0342537e+02   6.9928485e+01   5.4469971e+02
   1.0110000e+03   5.4556208e+02   2.4579268e+02   3.8637869e+02
   1.0110000e+03   5.0378086e+02   5.3525024e+01   5.3746837e+02
   1.0120000e+03   5.4649472e+02   2.2919817e+02   3.7746735e+02
   1.0120000e+03   5.0274515e+02   3.8436081e+01   5.2987628e+02
   1.0130000e+03   5.4668723e+02   2.1220056e+02   3.6848220e+02
   1.0130000e+03   5.0098773e+02   2.3511550e+01   5.2348188e+02
   1.0140000e+03   5.4146199e+02   1.9298463e+02   3.6053825e+02
   1.0140000e+03   5.0115938e+02   6.5370070e+00   5.1675763e+02
   1.0150000e+03   5.4103840e+02   1.7575577e+02   3.5491412e+02
   1.0150000e+03   4.9964708e+02  -1.1786615e+01   5.1052452e+02
   1.0160000e+03   5.3772222e+02   1.5712070e+02   3.4746827e+02
   1.0160000e+03   4.9824930e+02  -2.9246354e+01   5.0623471e+02
   1.0170000e+03   5.3618251e+02   1.3845764e+02   3.4158253e+02
   1.0170000e+03   4.9836056e+02  -4.5409251e+01   5.0057862e+02
   1.0180000e+03   5.3524084e+02   1.2143947e+02   3.3598132e+02
   1.0180000e+03   4.9823776e+02  -6.1675780e+01   4.9953066e+02
   1.0190000e+03   5.3351905e+02   1.0270679e+02   3.3275597e+02
   1.0190000e+03   4.9352762e+02  -8.2038310e+01   4.9268853e+02
   1.0200000e+03   5.3438693e+02   8.3230149e+01   3.2810541e+02
   1.0200000e+03   4.9130817e+02  -9.8168921e+01   4.9071360e+02
   1.0210000e+03   5.3677116e+02   6.4867949e+01   3.2518489e+02
   1.0210000e+03   4.9379124e+02  -1.1524614e+02   4.8874416e+02
   1.0220000e+03   5.3515059e+02   4.4032502e+01   3.2088574e+02
   1.0220000e+03   4.9093409e+02  -1.3539183e+02   4.8539170e+02
   1.0230000e+03   5.3579693e+02   2.7035297e+01   3.1955782e+02
   1.0230000e+03   4.9073821e+02  -1.5196739e+02   4.8250693e+02
   1.0240000e+03   5.3658358e+02   1.0331010e+01   3.1568474e+02
   1.0240000e+03   4.9196344e+02  -1.7078760e+02   4.8091981e+02
   1.0250000e+03   5.3294625e+02  -9.1587240e+00   3.1277263e+02
   1.0250000e+03   4.8754358e+02  -1.8594451e+02   4.8018228e+02
   1.0260000e+03   5.3038302e+02  -2.6385559e+01   3.1228826e+02
   1.0260000e+03   4.8593642e+02  -2.0382726e+02   4.7949217e+02
   1.0270000e+03   5.3063878e+02  -4.2986563e+01   3.1170513e+02
   1.0270000e+03   4.8776064e+02  -2.1964523e+02   4.7971906e+02
   1.0280000e+03   5.2868588e+02  -5.8138733e+01   3.1151297e+02
   1.0280000e+03   4.8465356e+02  -2.3486642e+02   4.7969048e+02
   1.0290000e+03   5.3014356e+02  -7.4374917e+01   3.1239052e+02
   1.0290000e+03   4.8501246e+02  -2.5022684e+02   4.8005102e+02
   1.0300000e+03   5.3019555e+02  -9.0182337e+01   3.1491718e+02
   1.0300000e+03   4.8199023e+02  -2.6472901e+02   4.8112712e+02
   1.0310000e+03   5.2626451e+02  -1.0476978e+02   3.1622835e+02
   1.0310000e+03   4.8282558e+02  -2.7964161e+02   4.8492567e+02
   1.0320000e+03   5.2885729e+02  -1.1744607e+02   3.1926980e+02
   1.0320000e+03   4.7900460e+02  -2.9379917e+02   4.8711955e+02
   1.0330000e+03   5.2708963e+02  -1.2894231e+02   3.2492315e+02
   1.0330000e+03   4.7511166e+02  -3.0485281e+02   4.9092175e+02
   1.0340000e+03   5.2356922e+02  -1.3946664e+02   3.3005127e+02
   1.0340000e+03   4.7766920e+02  -3.1809214e+02   4.9495776e+02
   1.0350000e+03   5.1940951e+02  -1.5054012e+02   3.3292688e+02
   1.0350000e+03   4.7007149e+02  -3.3000165e+02   4.9893344e+02
   1.0360000e+03   5.1929407e+02  -1.6101754e+02   3.3892655e+02
   1.0360000e+03   4.6778096e+02  -3.4115874e+02   5.0289203e+02
   1.0370000e+03   5.1569984e+02  -1.6986031e+02   3.4498803e+02
   1.0370000e+03   4.6639335e+02  -3.4962717e+02   5.0933367e+02
   1.0380000e+03   5.1415759e+02  -1.7794477e+02   3.5137614e+02
   1.0380000e+03   4.6052030e+02  -3.5775970e+02   5.1459939e+02
   1.0390000e+03   5.0571246e+02  -1.8524467e+02   3.5768374e+02
   1.0390000e+03   4.6360503e+02  -3.6442869e+02   5.2346305e+02
   1.0400000e+03   5.0668864e+02  -1.9045307e+02   3.6653856e+02
   1.0400000e+03   4.5574925e+02  -3.7100529e+02   5.2792522e+02
   1.0410000e+03   5.0011682e+02  -1.9509063e+02   3.7387469e+02
   1.0410000e+03   4.5273990e+02  -3.7969004e+02   5.3473811e+02
   1.0420000e+03   4.9333446e+02  -1.9901535e+02   3.8206532e+02
   1.0420000e+03   4.4679399e+02  -3.8377217e+02   5.4233259e+02
   1.0430000e+03   4.9161647e+02  -2.0504092e+02   3.8920119e+02
   1.0430000e+03   4.4240893e+02  -3.8557180e+02   5.5149837e+02
   1.0440000e+03   4.8355550e+02  -2.0851384e+02   4.0156253e+02
   1.0440000e+03   4.3570008e+02  -3.9132432e+02   5.5868793e+02
   1.0450000e+03   4.8123438e+02  -2.0887439e+02   4.1093149e+02
   1.0450000e+03   4.3783271e+02  -3.9630000e+02   5.6913815e+02
   1.0460000e+03   4.7202684e+02  -2.0942006e+02   4.2281591e+02
   1.0460000e+03   4.3053497e+02  -3.9786101e+02   5.7900104e+02
   1.0470000e+03   4.6755599e+02  -2.0884366e+02   4.3240103e+02
   1.0470000e+03   4.2778054e+02  -3.9871019e+02   5.8821575e+02
   1.0480000e+03   4.6487120e+02  -2.0723581e+02   4.4686234e+02
   1.0480000e+03   4.2458337e+02  -3.9810012e+02   5.9966757e+02
   1.0490000e+03   4.5516340e+02  -2.0391849e+02   4.5815265e+02
   1.0490000e+03   4.1483020e+02  -3.9697128e+02   6.0930808e+02
   1.0500000e+03   4.5277601e+02  -2.0052883e+02   4.7158087e+02
   1.0500000e+03   4.0969457e+02  -3.9713116e+02   6.1991953e+02
   1.0510000e+03   4.4367407e+02  -1.9688749e+02   4.8438993e+02
   1.0510000e+03   4.0493806e+02  -3.9551081e+02   6.2940143e+02
   1.0520000e+03   4.3106403e+02  -1.9332745e+02   4.9573771e+02
   1.0520000e+03   4.0070133e+02  -3.9297134e+02   6.4104104e+02
   1.0530000e+03   4.2717075e+02  -1.8778873e+02   5.0952710e+02
   1.0530000e+03   3.9651966e+02  -3.8940013e+02   6.5221178e+02
   1.0540000e+03   4.1479475e+02  -1.8278451e+02   5.2424342e+02
   1.0540000e+03   3.8746655e+02  -3.8532841e+02   6.6360936e+02
   1.0550000e+03   4.1263761e+02  -1.7441265e+02   5.3962380e+02
   1.0550000e+03   3.7990875e+02  -3.8177210e+02   6.7550256e+02
   1.0560000e+03   3.9957667e+02  -1.6898094e+02   5.5277005e+02
   1.0560000e+03   3.7719557e+02  -3.7746528e+02   6.8717371e+02
   1.0570000e+03   3.9866743e+02  -1.5910121e+02   5.6719947e+02
   1.0570000e+03   3.7152026e+02  -3.7077855e+02   6.9981380e+02
   1.0580000e+03   3.8831129e+02  -1.5291806e+02   5.8231492e+02
   1.0580000e+03   3.6705238e+02  -3.6550505e+02   7.1115300e+02
   1.0590000e+03   3.8291614e+02  -1.4518402e+02   5.9782704e+02
   1.0590000e+03   3.5790271e+02  -3.6026921e+02   7.2326208e+02
   1.0600000e+03   3.7866155e+02  -1.3689206e+02   6.1341415e+02
   1.0600000e+03   3.5058183e+02  -3.5125238e+02   7.3619583e+02
   1.0610000e+03   3.6978347e+02  -1.2619083e+02   6.2997684e+02
   1.0610000e+03   3.4720459e+02  -3.4360565e+02   7.4877775e+02
   1.0620000e+03   3.6010861e+02  -1.1616478e+02   6.4692711e+02
   1.0620000e+03   3.4286996e+02  -3.3627743e+02   7.6377489e+02
   1.0630000e+03   3.5408829e+02  -1.0657632e+02   6.6465934e+02
   1.0630000e+03   3.3887942e+02  -3.2832020e+02   7.7670339e+02
   1.0640000e+03   3.4636053e+02  -9.7156557e+01   6.8080023e+02
   1.0640000e+03   3.3190547e+02  -3.1982688e+02   7.8931498e+02
   1.0650000e+03   3.3526617e+02  -8.7456841e+01   6.9874255e+02
   1.0650000e+03   3.2545321e+02  -3.1263588e+02   8.0406092e+02
   1.0660000e+03   3.3312152e+02  -7.6953036e+01   7.1903731e+02
   1.0660000e+03   3.1710235e+02  -3.0375442e+02   8.1801773e+02
   1.0670000e+03   3.2526353e+02  -6.3956311e+01   7.3515878e+02
   1.0670000e+03   3.1317400e+02  -2.9611558e+02   8.3026799e+02
   1.0680000e+03   3.1738688e+02  -5.4526228e+01   7.5344174e+02
   1.0680000e+03   3.1052915e+02  -2.8542453e+02   8.4373916e+02
   1.0690000e+03   3.0609540e+02  -4.2376828e+01   7.7108781e+02
   1.0690000e+03   3.0478386e+02  -2.7610890e+02   8.5777649e+02
   1.0700000e+03   3.0288484e+02  -3.2868694e+01   7.8870830e+02
   1.0700000e+03   2.9576571e+02  -2.6783153e+02   8.7174945e+02
   1.0710000e+03   2.9760034e+02  -2.3100690e+01   8.0575793e+02
   1.0710000e+03   2.9076842e+02  -2.5886197e+02   8.8603380e+02
   1.0720000e+03   2.9042837e+02  -9.4858520e+00   8.2179170e+02
   1.0720000e+03   2.8242454e+02  -2.4910655e+02   8.9613422e+02
   1.0730000e+03   2.8212389e+02  -5.1982900e-01   8.3790169e+02
   1.0730000e+03   2.7814208e+02  -2.4077712e+02   9.1007219e+02
   1.0740000e+03   2.6595502e+02   8.4933420e+00   8.5150644e+02
   1.0740000e+03   2.7427800e+02  -2.3157481e+02   9.2114549e+02
   1.0750000e+03   2.6407404e+02   1.9104548e+01   8.6730808e+02
   1.0750000e+03   2.6672531e+02  -2.2103585e+02   9.3430587e+02
   1.0760000e+03   2.5500721e+02   3.0427033e+01   8.8190421e+02
   1.0760000e+03   2.5827230e+02  -2.1032698e+02   9.4423156e+02
   1.0770000e+03   2.4332270e+02   3.7860611e+01   8.9470049e+02
   1.0770000e+03   2.5561635e+02  -2.0139207e+02   9.5453863e+02
   1.0780000e+03   2.3743153e+02   5.0684161e+01   9.0895837e+02
   1.0780000e+03   2.4649454e+02  -1.9191936e+02   9.6599408e+02
   1.0790000e+03   2.2442901e+02   5.8527603e+01   9.2064137e+02
   1.0790000e+03   2.3670884e+02  -1.8383698e+02   9.7562608e+02
   1.0800000e+03   2.2065056e+02   6.7697397e+01   9.3303780e+02
   1.0800000e+03   2.3253691e+02  -1.7283634e+02   9.8432234e+02
   1.0810000e+03   2.0960101e+02   7.9120466e+01   9.4464414e+02
   1.0810000e+03   2.2851350e+02  -1.6476292e+02   9.9218591e+02
   1.0820000e+03   2.0231496e+02   8.8972480e+01   9.5407690e+02
   1.0820000e+03   2.1587149e+02  -1.5611340e+02   1.0014915e+03
   1.0830000e+03   1.9777498e+02   9.6494359e+01   9.6659883e+02
   1.0830000e+03   2.0541712e+02  -1.4938345e+02   1.0088827e+03
   1.0840000e+03   1.8586141e+02   1.0706699e+02   9.7472102e+02
   1.0840000e+03   2.0044635e+02  -1.4066923e+02   1.0160529e+03
   1.0850000e+03   1.7519396e+02   1.1555584e+02   9.8269424e+02
   1.0850000e+03   1.9404920e+02  -1.3175957e+02   1.0234678e+03
   1.0860000e+03   1.7055330e+02   1.2358246e+02   9.9055366e+02
   1.0860000e+03   1.9084480e+02  -1.2286662e+02   1.0263657e+03
   1.0870000e+03   1.6574829e+02   1.3073744e+02   9.9658935e+02
   1.0870000e+03   1.8595298e+02  -1.1341743e+02   1.0319217e+03
   1.0880000e+03   1.5973675e+02   1.3873563e+02   1.0014733e+03
   1.0880000e+03   1.7863982e+02  -1.0488102e+02   1.0377450e+03
   1.0890000e+03   1.4864350e+02   1.4923947e+02   1.0077144e+03
   1.0890000e+03   1.7213985e+02  -9.9110860e+01   1.0410367e+03
   1.0900000e+03   1.4469377e+02   1.5622180e+02   1.0095427e+03
   1.0900000e+03   1.6793615e+02  -9.0791286e+01   1.0444575e+03
   1.0910000e+03   1.3331319e+02   1.6389712e+02   1.0113507e+03
   1.0910000e+03   1.6197019e+02  -8.1571067e+01   1.0475392e+03
   1.0920000e+03   1.2840406e+02   1.7130931e+02   1.0166513e+03
   1.0920000e+03   1.5833699e+02  -7.3682340e+01   1.0475798e+03
   1.0930000e+03   1.2094445e+02   1.7764604e+02   1.0170038e+03
   1.0930000e+03   1.4773990e+02  -6.9029508e+01   1.0469675e+03
   1.0940000e+03   1.1572884e+02   1.8482919e+02   1.0167773e+03
   1.0940000e+03   1.4607133e+02  -6.0187506e+01   1.0477475e+03
   1.0950000e+03   1.0949789e+02   1.9121342e+02   1.0099748e+03
   1.0950000e+03   1.3939107e+02  -5.3169933e+01   1.0471998e+03
   1.0960000e+03   1.0441693e+02   1.9850646e+02   1.0109219e+03
   1.0960000e+03   1.3228095e+02  -4.8507266e+01   1.0451449e+03
   1.0970000e+03   9.5686090e+01   2.0357861e+02   1.0096463e+03
   1.0970000e+03   1.2743487e+02  -4.1152883e+01   1.0420969e+03
   1.0980000e+03   9.0901904e+01   2.0779318e+02   1.0016610e+03
   1.0980000e+03   1.1796429e+02  -3.6077765e+01   1.0381180e+03
   1.0990000e+03   8.7213031e+01   2.1215196e+02   9.9629660e+02
   1.0990000e+03   1.1145365e+02  -3.2553931e+01   1.0343223e+03
   1.1000000e+03   8.3439563e+01   2.1833398e+02   9.9116354e+02
   1.1000000e+03   1.1322183e+02  -2.7080204e+01   1.0291192e+03
   1.1010000e+03   7.3155018e+01   2.2170970e+02   9.8375058e+02
   1.1010000e+03   1.0300230e+02  -2.3383056e+01   1.0231693e+03
   1.1020000e+03   6.9581020e+01   2.2359114e+02   9.7509743e+02
   1.1020000e+03   9.4571954e+01  -1.9740925e+01   1.0154409e+03
   1.1030000e+03   5.6829097e+01   2.2517798e+02   9.6723501e+02
   1.1030000e+03   9.2560045e+01  -1.8015184e+01   1.0099793e+03
   1.1040000e+03   5.1078626e+01   2.2541554e+02   9.5694146e+02
   1.1040000e+03   8.5386633e+01  -1.5437717e+01   1.0011646e+03
   1.1050000e+03   4.2488907e+01   2.2792004e+02   9.4762369e+02
   1.1050000e+03   7.9623805e+01  -1.3028005e+01   9.9360136e+02
   1.1060000e+03   4.0332772e+01   2.2791682e+02   9.3304418e+02
   1.1060000e+03   7.7527878e+01  -1.4434393e+01   9.8364376e+02
   1.1070000e+03   2.9087712e+01   2.2528842e+02   9.2235610e+02
   1.1070000e+03   7.0871154e+01  -1.3082392e+01   9.7247328e+02
   1.1080000e+03   2.7424855e+01   2.2367107e+02   9.0990321e+02
   1.1080000e+03   6.4114964e+01  -1.5515134e+01   9.6320631e+02
   1.1090000e+03   2.2951495e+01   2.1998484e+02   8.9501683e+02
   1.1090000e+03   5.7319181e+01  -1.9014208e+01   9.5251606e+02
   1.1100000e+03   1.6733478e+01   2.1704529e+02   8.7958908e+02
   1.1100000e+03   5.7226954e+01  -2.0870026e+01   9.3745257e+02
   1.1110000e+03   8.3040870e+00   2.1235634e+02   8.6428052e+02
   1.1110000e+03   4.3982861e+01  -2.6133640e+01   9.2679856e+02
   1.1120000e+03   2.8463220e+00   2.0599467e+02   8.4923996e+02
   1.1120000e+03   4.1901068e+01  -2.9874357e+01   9.1554777e+02
   1.1130000e+03   6.3330800e-01   1.9850331e+02   8.3219220e+02
   1.1130000e+03   3.8956512e+01  -3.5660305e+01   9.0043967e+02
   1.1140000e+03  -5.5339100e+00   1.9186537e+02   8.1428530e+02
   1.1140000e+03   3.1964080e+01  -4.2952639e+01   8.8416805e+02
   1.1150000e+03  -1.0474958e+01   1.8291265e+02   7.9498295e+02
   1.1150000e+03   3.2369699e+01  -4.9931163e+01   8.7164807e+02
   1.1160000e+03  -1.1163826e+01   1.7364910e+02   7.7513799e+02
   1.1160000e+03   2.3071617e+01  -5.9798369e+01   8.5598099e+02
   1.1170000e+03  -1.7132737e+01   1.6202257e+02   7.5694587e+02
   1.1170000e+03   2.2643630e+01  -6.6732567e+01   8.3931844e+02
   1.1180000e+03  -2.2787395e+01   1.5312203e+02   7.3609273e+02
   1.1180000e+03   1.7298553e+01  -7.6589047e+01   8.2483461e+02
   1.1190000e+03  -2.6419890e+01   1.4124490e+02   7.1750657e+02
   1.1190000e+03   1.8373782e+01  -8.7034807e+01   8.0826274e+02
   1.1200000e+03  -2.8619887e+01   1.2969023e+02   6.9612362e+02
   1.1200000e+03   1.4026451e+01  -9.7385655e+01   7.9100015e+02
   1.1210000e+03  -3.2045836e+01   1.1686246e+02   6.7647474e+02
   1.1210000e+03   1.2162535e+01  -1.0853605e+02   7.7504787e+02
   1.1220000e+03  -3.8232480e+01   1.0218724e+02   6.5495524e+02
   1.1220000e+03   8.5776540e+00  -1.2076711e+02   7.5671443e+02
   1.1230000e+03  -3.5084355e+01   8.8953661e+01   6.3398793e+02
   1.1230000e+03   9.5177690e+00  -1.3255846e+02   7.4029265e+02
   1.1240000e+03  -3.5154427e+01   7.4170827e+01   6.1381901e+02
   1.1240000e+03   6.7645490e+00  -1.4502511e+02   7.2252421e+02
   1.1250000e+03  -3.9099257e+01   5.9212179e+01   5.9131897e+02
   1.1250000e+03   1.9600480e+00  -1.5718807e+02   7.0655108e+02
   1.1260000e+03  -3.7460608e+01   4.2255222e+01   5.7263530e+02
   1.1260000e+03   5.7504990e+00  -1.7272622e+02   6.9004797e+02
   1.1270000e+03  -3.7700932e+01   2.5246838e+01   5.5034748e+02
   1.1270000e+03   3.0298580e+00  -1.8556652e+02   6.7220034e+02
   1.1280000e+03  -4.0665994e+01   7.8629930e+00   5.2829600e+02
   1.1280000e+03  -1.3956940e+00  -1.9999157e+02   6.5561099e+02
   1.1290000e+03  -4.0571489e+01  -9.3515130e+00   5.0998425e+02
   1.1290000e+03   5.5956400e-01  -2.1706265e+02   6.4072111e+02
   1.1300000e+03  -3.8912879e+01  -2.7184912e+01   4.9190579e+02
   1.1300000e+03  -1.6996490e+00  -2.3219892e+02   6.2386821e+02
   1.1310000e+03  -3.8561227e+01  -4.4734528e+01   4.7236205e+02
   1.1310000e+03  -2.0613580e+00  -2.4628901e+02   6.0879275e+02
   1.1320000e+03  -3.8552738e+01  -6.2157585e+01   4.5543823e+02
   1.1320000e+03  -4.1823700e+00  -2.6363721e+02   5.9551594e+02
   1.1330000e+03  -3.9221508e+01  -7.9353106e+01   4.3876440e+02
   1.1330000e+03   6.0714700e-01  -2.7833824e+02   5.8042246e+02
   1.1340000e+03  -3.6477560e+01  -9.7637274e+01   4.2338376e+02
   1.1340000e+03   2.4693860e+00  -2.9571148e+02   5.6863501e+02
   1.1350000e+03  -3.7600836e+01  -1.1602974e+02   4.0843923e+02
   1.1350000e+03   3.1794800e-01  -3.1120155e+02   5.5544485e+02
   1.1360000e+03  -3.6115854e+01  -1.3251438e+02   3.9524229e+02
   1.1360000e+03   6.8861900e-01  -3.2748795e+02   5.4532099e+02
   1.1370000e+03  -3.6312995e+01  -1.4985091e+02   3.8007241e+02
   1.1370000e+03   1.4379570e+00  -3.4191490e+02   5.3480824e+02
   1.1380000e+03  -3.6542084e+01  -1.6811207e+02   3.6949469e+02
   1.1380000e+03   3.9378250e+00  -3.5860976e+02   5.2463784e+02
   1.1390000e+03  -3.2231034e+01  -1.8509175e+02   3.5691027e+02
   1.1390000e+03   3.7925050e+00  -3.7431254e+02   5.1376031e+02
   1.1400000e+03  -3.3827598e+01  -2.0138913e+02   3.4537371e+02
   1.1400000e+03   7.0609530e+00  -3.8936497e+02   5.0499548e+02
   1.1410000e+03  -2.7719176e+01  -2.1841135e+02   3.3710547e+02
   1.1410000e+03   8.3536310e+00  -4.0533226e+02   4.9848167e+02
   1.1420000e+03  -2.7076922e+01  -2.3426666e+02   3.2834484e+02
   1.1420000e+03   1.0187130e+01  -4.1899245e+02   4.9166349e+02
   1.1430000e+03  -2.6248214e+01  -2.5094489e+02   3.2015862e+02
   1.1430000e+03   9.4514760e+00  -4.3302979e+02   4.8305355e+02
   1.1440000e+03  -2.1880524e+01  -2.6559732e+02   3.1373767e+02
   1.1440000e+03   1.0766722e+01  -4.4921066e+02   4.7607360e+02
   1.1450000e+03  -1.8674861e+01  -2.8067308e+02   3.0837760e+02
   1.1450000e+03   1.3656921e+01  -4.6549390e+02   4.7142553e+02
   1.1460000e+03  -1.8476295e+01  -2.9577501e+02   3.0127921e+02
   1.1460000e+03   1.7146148e+01  -4.7647812e+02   4.6822228e+02
   1.1470000e+03  -1.7727549e+01  -3.1074049e+02   2.9565058e+02
   1.1470000e+03   2.0079926e+01  -4.9188068e+02   4.6430721e+02
   1.1480000e+03  -1.1861400e+01  -3.2556913e+02   2.8783177e+02
   1.1480000e+03   2.3014339e+01  -5.0535764e+02   4.5968616e+02
   1.1490000e+03  -9.9560600e+00  -3.4095578e+02   2.8452221e+02
   1.1490000e+03   2.3762711e+01  -5.1863989e+02   4.5370940e+02
   1.1500000e+03  -5.0703300e+00  -3.5492740e+02   2.7985360e+02
   1.1500000e+03   2.6945722e+01  -5.3282018e+02   4.5107346e+02
   1.1510000e+03  -2.5807810e+00  -3.7080015e+02   2.7372887e+02
   1.1510000e+03   3.0736363e+01  -5.4638506e+02   4.4582420e+02
   1.1520000e+03   5.6163570e+00  -3.8337346e+02   2.7128517e+02
   1.1520000e+03   3.3291333e+01  -5.6058125e+02   4.4280037e+02
   1.1530000e+03   8.8270850e+00  -3.9791656e+02   2.6616050e+02
   1.1530000e+03   3.8234764e+01  -5.7154196e+02   4.3959195e+02
   1.1540000e+03   1.1004231e+01  -4.1025051e+02   2.6579622e+02
   1.1540000e+03   3.9458571e+01  -5.8537405e+02   4.3749965e+02
   1.1550000e+03   9.4986570e+00  -4.2396800e+02   2.5889131e+02
   1.1550000e+03   4.7899395e+01  -5.9729260e+02   4.3611817e+02
   1.1560000e+03   2.2095395e+01  -4.3601526e+02   2.5618583e+02
   1.1560000e+03   5.0496742e+01  -6.0979876e+02   4.3483188e+02
   1.1570000e+03   2.4860173e+01  -4.4974714e+02   2.5438907e+02
   1.1570000e+03   5.5080303e+01  -6.2269084e+02   4.3348085e+02
   1.1580000e+03   3.0162696e+01  -4.6234102e+02   2.5209668e+02
   1.1580000e+03   6.4179116e+01  -6.3187796e+02   4.3217440e+02
   1.1590000e+03   3.3619154e+01  -4.7238852e+02   2.5365016e+02
   1.1590000e+03   7.1163768e+01  -6.4194708e+02   4.3219329e+02
   1.1600000e+03   4.3438163e+01  -4.8234995e+02   2.5476023e+02
   1.1600000e+03   7.3023998e+01  -6.5211510e+02   4.3232998e+02
   1.1610000e+03   5.0966687e+01  -4.9609566e+02   2.4923913e+02
   1.1610000e+03   7.6592642e+01  -6.6484612e+02   4.3219303e+02
   1.1620000e+03   5.4527008e+01  -5.0773084e+02   2.5069357e+02
   1.1620000e+03   8.4362922e+01  -6.7469864e+02   4.3073065e+02
   1.1630000e+03   5.3654579e+01  -5.1780396e+02   2.4877822e+02
   1.1630000e+03   8.9577314e+01  -6.8331847e+02   4.3313253e+02
   1.1640000e+03   6.4182073e+01  -5.2682245e+02   2.5367837e+02
   1.1640000e+03   9.3529928e+01  -6.9287294e+02   4.3382100e+02
   1.1650000e+03   6.6353733e+01  -5.3560011e+02   2.5474552e+02
   1.1650000e+03   9.9868236e+01  -7.0192599e+02   4.3677111e+02
   1.1660000e+03   8.2449532e+01  -5.3999705e+02   2.5882816e+02
   1.1660000e+03   1.0322647e+02  -7.1012602e+02   4.4008463e+02
   1.1670000e+03   8.5528543e+01  -5.4802349e+02   2.5941358e+02
   1.1670000e+03   1.0941888e+02  -7.1720989e+02   4.4144684e+02
   1.1680000e+03   8.7793303e+01  -5.5474809e+02   2.6333475e+02
   1.1680000e+03   1.1999800e+02  -7.2139734e+02   4.4486207e+02
   1.1690000e+03   9.7220069e+01  -5.5972760e+02   2.6963165e+02
   1.1690000e+03   1.2305196e+02  -7.3029798e+02   4.5083595e+02
   1.1700000e+03   1.0248582e+02  -5.6441089e+02   2.7455711e+02
   1.1700000e+03   1.3599348e+02  -7.3168781e+02   4.5675652e+02
   1.1710000e+03   1.1291093e+02  -5.7049106e+02   2.7987167e+02
   1.1710000e+03   1.4154222e+02  -7.3870902e+02   4.6227341e+02
   1.1720000e+03   1.1823928e+02  -5.7505794e+02   2.8463797e+02
   1.1720000e+03   1.4368041e+02  -7.4512839e+02   4.6660958e+02
   1.1730000e+03   1.2828205e+02  -5.7671955e+02   2.9419892e+02
   1.1730000e+03   1.5122758e+02  -7.4841342e+02   4.7237824e+02
   1.1740000e+03   1.3810135e+02  -5.7804905e+02   3.0132243e+02
   1.1740000e+03   1.5809457e+02  -7.5009589e+02   4.7833656e+02
   1.1750000e+03   1.4701402e+02  -5.7949648e+02   3.0892507e+02
   1.1750000e+03   1.6825284e+02  -7.5410320e+02   4.8687662e+02
   1.1760000e+03   1.5743030e+02  -5.8264424e+02   3.1520661e+02
   1.1760000e+03   1.7428044e+02  -7.5794856e+02   4.9087019e+02
   1.1770000e+03   1.6775983e+02  -5.8179791e+02   3.2339936e+02
   1.1770000e+03   1.8622055e+02  -7.5740282e+02   5.0080721e+02
   1.1780000e+03   1.7705968e+02  -5.8252826e+02   3.3181637e+02
   1.1780000e+03   1.9518288e+02  -7.5726780e+02   5.0779606e+02
   1.1790000e+03   1.9002152e+02  -5.7953551e+02   3.3952429e+02
   1.1790000e+03   1.9763875e+02  -7.6115197e+02   5.1277961e+02
   1.1800000e+03   1.9905825e+02  -5.7765115e+02   3.4866791e+02
   1.1800000e+03   2.0656139e+02  -7.5975902e+02   5.1877215e+02
   1.1810000e+03   2.0788159e+02  -5.7914270e+02   3.5460971e+02
   1.1810000e+03   2.1958715e+02  -7.5584960e+02   5.2841589e+02
   1.1820000e+03   2.1994946e+02  -5.7344015e+02   3.6479793e+02
   1.1820000e+03   2.2511834e+02  -7.5593538e+02   5.3494163e+02
   1.1830000e+03   2.3019588e+02  -5.6854936e+02   3.7585452e+02
   1.1830000e+03   2.3343423e+02  -7.5175493e+02   5.4416205e+02
   1.1840000e+03   2.3962695e+02  -5.6602842e+02   3.8460453e+02
   1.1840000e+03   2.4609558e+02  -7.5065877e+02   5.5340427e+02
   1.1850000e+03   2.5222303e+02  -5.5928251e+02   3.9546865e+02
   1.1850000e+03   2.5401457e+02  -7.4525470e+02   5.6160797e+02
   1.1860000e+03   2.6250559e+02  -5.5187704e+02   4.0756804e+02
   1.1860000e+03   2.6079477e+02  -7.4063649e+02   5.7131056e+02
   1.1870000e+03   2.6992387e+02  -5.4596440e+02   4.2011984e+02
   1.1870000e+03   2.7139065e+02  -7.3470963e+02   5.8103965e+02
   1.1880000e+03   2.8247025e+02  -5.3848168e+02   4.3345949e+02
   1.1880000e+03   2.8243621e+02  -7.2901265e+02   5.9237854e+02
   1.1890000e+03   2.9313713e+02  -5.2955824e+02   4.4663154e+02
   1.1890000e+03   2.9254802e+02  -7.2194593e+02   6.0404732e+02
   1.1900000e+03   3.0351943e+02  -5.2128195e+02   4.6061384e+02
   1.1900000e+03   2.9907342e+02  -7.1593803e+02   6.1503006e+02
   1.1910000e+03   3.1837530e+02  -5.1083869e+02   4.7660708e+02
   1.1910000e+03   3.1163658e+02  -7.0785905e+02   6.2802829e+02
   1.1920000e+03   3.2646045e+02  -5.0249359e+02   4.8983576e+02
   1.1920000e+03   3.1958537e+02  -7.0111362e+02   6.3860804e+02
   1.1930000e+03   3.3854871e+02  -4.9127600e+02   5.0646245e+02
   1.1930000e+03   3.2657901e+02  -6.9361936e+02   6.5097581e+02
   1.1940000e+03   3.4734467e+02  -4.8113557e+02   5.2303201e+02
   1.1940000e+03   3.3368178e+02  -6.8552210e+02   6.6476095e+02
   1.1950000e+03   3.5554152e+02  -4.7061672e+02   5.3869648e+02
   1.1950000e+03   3.4383972e+02  -6.7708497e+02   6.7689829e+02
   1.1960000e+03   3.6509483e+02  -4.5967386e+02   5.5460899e+02
   1.1960000e+03   3.4934245e+02  -6.7031094e+02   6.8899598e+02
   1.1970000e+03   3.7183213e+02  -4.4797000e+02   5.7138018e+02
   1.1970000e+03   3.5690793e+02  -6.5894083e+02   7.0391222e+02
   1.1980000e+03   3.7910314e+02  -4.3800791e+02   5.8847962e+02
   1.1980000e+03   3.7085727e+02  -6.4907268e+02   7.1532660e+02
   1.1990000e+03   3.8851267e+02  -4.2444051e+02   6.0629635e+02
   1.1990000e+03   3.7425128e+02  -6.4014317e+02   7.3023756e+02
   1.2000000e+03   3.9962024e+02  -4.1311062e+02   6.2334682e+02
   1.2000000e+03   3.8016876e+02  -6.2944730e+02   7.4221922e+02
   1.2010000e+03   4.0509593e+02  -4.0024449e+02   6.4120166e+02
   1.2010000e+03   3.8604059e+02  -6.2009478e+02   7.5779819e+02
   1.2020000e+03   4.1269338e+02  -3.8898128e+02   6.5845483e+02
   1.2020000e+03   3.8892634e+02  -6.1039928e+02   7.6885272e+02
   1.2030000e+03   4.2068403e+02  -3.7693942e+02   6.7478152e+02
   1.2030000e+03   4.0034539e+02  -6.0030753e+02   7.8420756e+02
   1.2040000e+03   4.2567626e+02  -3.6439953e+02   6.9363742e+02
   1.2040000e+03   4.0595674e+02  -5.9058476e+02   7.9689358e+02
   1.2050000e+03   4.3630286e+02  -3.5156641e+02   7.1123133e+02
   1.2050000e+03   4.1180704e+02  -5.8053128e+02   8.1113713e+02
   1.2060000e+03   4.4190804e+02  -3.4011915e+02   7.2749355e+02
   1.2060000e+03   4.2050559e+02  -5.6741261e+02   8.2327652e+02
   1.2070000e+03   4.4739954e+02  -3.2764979e+02   7.4489912e+02
   1.2070000e+03   4.2621685e+02  -5.5810032e+02   8.3694242e+02
   1.2080000e+03   4.5921219e+02  -3.1743962e+02   7.6065865e+02
   1.2080000e+03   4.3668605e+02  -5.4832947e+02   8.4869609e+02
   1.2090000e+03   4.6341934e+02  -3.0413175e+02   7.7627034e+02
   1.2090000e+03   4.4152571e+02  -5.3680117e+02   8.6039518e+02
   1.2100000e+03   4.6958822e+02  -2.9350768e+02   7.8979721e+02
   1.2100000e+03   4.5151822e+02  -5.2687511e+02   8.7136255e+02
   1.2110000e+03   4.7998485e+02  -2.8355006e+02   8.0344802e+02
   1.2110000e+03   4.5312076e+02  -5.1768316e+02   8.8109197e+02
   1.2120000e+03   4.8587894e+02  -2.7221235e+02   8.1585022e+02
   1.2120000e+03   4.6371109e+02  -5.0780453e+02   8.9035015e+02
   1.2130000e+03   4.9576063e+02  -2.6209364e+02   8.2820504e+02
   1.2130000e+03   4.6808614e+02  -4.9868852e+02   9.0045998e+02
   1.2140000e+03   4.9918593e+02  -2.5136398e+02   8.3878426e+02
   1.2140000e+03   4.7410900e+02  -4.8841611e+02   9.0872979e+02
   1.2150000e+03   5.0977151e+02  -2.4311604e+02   8.4721316e+02
   1.2150000e+03   4.8087495e+02  -4.8037054e+02   9.1671316e+02
   1.2160000e+03   5.1713023e+02  -2.3257253e+02   8.5561481e+02
   1.2160000e+03   4.8681311e+02  -4.7165973e+02   9.2231301e+02
   1.2170000e+03   5.2476438e+02  -2.2345887e+02   8.6216641e+02
   1.2170000e+03   4.9482340e+02  -4.6216729e+02   9.2859460e+02
   1.2180000e+03   5.3269195e+02  -2.1440076e+02   8.6792596e+02
   1.2180000e+03   5.0090724e+02  -4.5377380e+02   9.3158997e+02
   1.2190000e+03   5.3902373e+02  -2.0587899e+02   8.7173563e+02
   1.2190000e+03   5.0435416e+02  -4.4687797e+02   9.3539235e+02
   1.2200000e+03   5.4370640e+02  -1.9783786e+02   8.7568630e+02
   1.2200000e+03   5.1222677e+02  -4.3690189e+02   9.3815897e+02
   1.2210000e+03   5.5277785e+02  -1.8898710e+02   8.7718118e+02
   1.2210000e+03   5.1963130e+02  -4.2908310e+02   9.3800865e+02
   1.2220000e+03   5.6342374e+02  -1.8183819e+02   8.7959978e+02
   1.2220000e+03   5.2687710e+02  -4.1822210e+02   9.3929668e+02
   1.2230000e+03   5.6890047e+02  -1.7351335e+02   8.8017205e+02
   1.2230000e+03   5.3383201e+02  -4.1077642e+02   9.3874289e+02
   1.2240000e+03   5.7286178e+02  -1.6448841e+02   8.7414252e+02
   1.2240000e+03   5.3847284e+02  -4.0404117e+02   9.3622166e+02
   1.2250000e+03   5.8575953e+02  -1.5922711e+02   8.7221364e+02
   1.2250000e+03   5.4565006e+02  -3.9555436e+02   9.3351131e+02
   1.2260000e+03   5.9290872e+02  -1.5088692e+02   8.6860706e+02
   1.2260000e+03   5.5719879e+02  -3.8743561e+02   9.2909357e+02
   1.2270000e+03   6.0262986e+02  -1.4328210e+02   8.6268401e+02
   1.2270000e+03   5.6047773e+02  -3.8062565e+02   9.2545343e+02
   1.2280000e+03   6.0844609e+02  -1.3777824e+02   8.5562927e+02
   1.2280000e+03   5.6747873e+02  -3.7410187e+02   9.2027995e+02
   1.2290000e+03   6.1572140e+02  -1.3176663e+02   8.4716913e+02
   1.2290000e+03   5.7329249e+02  -3.6849000e+02   9.1333588e+02
   1.2300000e+03   6.2463702e+02  -1.2717043e+02   8.3998595e+02
   1.2300000e+03   5.7696590e+02  -3.6188762e+02   9.0595614e+02
   1.2310000e+03   6.3017419e+02  -1.2094434e+02   8.2851526e+02
   1.2310000e+03   5.8500532e+02  -3.5723153e+02   8.9823415e+02
   1.2320000e+03   6.3793678e+02  -1.1748678e+02   8.1946592e+02
   1.2320000e+03   5.8991825e+02  -3.5180263e+02   8.8846757e+02
   1.2330000e+03   6.4362951e+02  -1.1488222e+02   8.0667053e+02
   1.2330000e+03   5.9443655e+02  -3.4777703e+02   8.7937472e+02
   1.2340000e+03   6.5256348e+02  -1.1084777e+02   7.9261578e+02
   1.2340000e+03   6.0122666e+02  -3.4330903e+02   8.6743460e+02
   1.2350000e+03   6.5735328e+02  -1.0905837e+02   7.7983924e+02
   1.2350000e+03   6.0462903e+02  -3.4036262e+02   8.5685343e+02
   1.2360000e+03   6.6196611e+02  -1.0787394e+02   7.6460377e+02
   1.2360000e+03   6.0952975e+02  -3.3675059e+02   8.4479517e+02
   1.2370000e+03   6.6686616e+02  -1.0591775e+02   7.4977275e+02
   1.2370000e+03   6.1470219e+02  -3.3436363e+02   8.3151828e+02
   1.2380000e+03   6.7068659e+02  -1.0498138e+02   7.3296689e+02
   1.2380000e+03   6.1837684e+02  -3.3225317e+02   8.1867553e+02
   1.2390000e+03   6.7663008e+02  -1.0535589e+02   7.1765500e+02
   1.2390000e+03   6.2189223e+02  -3.3181781e+02   8.0556451e+02
   1.2400000e+03   6.8027832e+02  -1.0747589e+02   6.9892998e+02
   1.2400000e+03   6.2339748e+02  -3.3204968e+02   7.9060551e+02
   1.2410000e+03   6.8234569e+02  -1.1032607e+02   6.8342529e+02
   1.2410000e+03   6.2501008e+02  -3.3177965e+02   7.7764961e+02
   1.2420000e+03   6.8518996e+02  -1.1133325e+02   6.6653196e+02
   1.2420000e+03   6.2515496e+02  -3.3350286e+02   7.6590939e+02
   1.2430000e+03   6.8144232e+02  -1.1541435e+02   6.4935254e+02
   1.2430000e+03   6.2667995e+02  -3.3608187e+02   7.5079873e+02
   1.2440000e+03   6.8651403e+02  -1.1766394e+02   6.3321223e+02
   1.2440000e+03   6.2401375e+02  -3.3611542e+02   7.3642609e+02
   1.2450000e+03   6.8666161e+02  -1.2244526e+02   6.1642646e+02
   1.2450000e+03   6.2655921e+02  -3.3813573e+02   7.2391883e+02
   1.2460000e+03   6.8117641e+02  -1.2697906e+02   5.9928621e+02
   1.2460000e+03   6.2409135e+02  -3.4218122e+02   7.0984636e+02
   1.2470000e+03   6.8333651e+02  -1.3238641e+02   5.8211550e+02
   1.2470000e+03   6.2419289e+02  -3.4331771e+02   6.9614406e+02
   1.2480000e+03   6.8121711e+02  -1.3693685e+02   5.6575034e+02
   1.2480000e+03   6.2240218e+02  -3.4717893e+02   6.8184924e+02
   1.2490000e+03   6.8186223e+02  -1.4117004e+02   5.4890620e+02
   1.2490000e+03   6.1939328e+02  -3.5092630e+02   6.6816435e+02
   1.2500000e+03   6.7967433e+02  -1.4769448e+02   5.3129984e+02
   1.2500000e+03   6.1418058e+02  -3.5637170e+02   6.5450636e+02
   1.2510000e+03   6.7541920e+02  -1.5516736e+02   5.1381157e+02
   1.2510000e+03   6.1151250e+02  -3.6260196e+02   6.4063973e+02
   1.2520000e+03   6.7203857e+02  -1.6292659e+02   4.9836512e+02
   1.2520000e+03   6.0961655e+02  -3.6794060e+02   6.2558232e+02
   1.2530000e+03   6.6860720e+02  -1.6949054e+02   4.7912914e+02
   1.2530000e+03   6.0528459e+02  -3.7350585e+02   6.1265611e+02
   1.2540000e+03   6.6334053e+02  -1.7897238e+02   4.6152183e+02
   1.2540000e+03   5.9909614e+02  -3.7975601e+02   5.9820240e+02
   1.2550000e+03   6.5891034e+02  -1.8877340e+02   4.4548746e+02
   1.2550000e+03   5.9312808e+02  -3.8561417e+02   5.8295067e+02
   1.2560000e+03   6.4981102e+02  -1.9676608e+02   4.2610063e+02
   1.2560000e+03   5.8625183e+02  -3.9183586e+02   5.7046250e+02
   1.2570000e+03   6.4591469e+02  -2.0853120e+02   4.1246939e+02
   1.2570000e+03   5.8532843e+02  -3.9948036e+02   5.5623033e+02
   1.2580000e+03   6.3504754e+02  -2.1658524e+02   3.9494450e+02
   1.2580000e+03   5.7702088e+02  -4.0701492e+02   5.4473886e+02
   1.2590000e+03   6.3108397e+02  -2.2500254e+02   3.7914088e+02
   1.2590000e+03   5.6971745e+02  -4.1359056e+02   5.3068196e+02
   1.2600000e+03   6.2393193e+02  -2.3623647e+02   3.6290346e+02
   1.2600000e+03   5.6086410e+02  -4.2138345e+02   5.1970534e+02
   1.2610000e+03   6.1224696e+02  -2.4617359e+02   3.4984637e+02
   1.2610000e+03   5.5204501e+02  -4.2803386e+02   5.0723383e+02
   1.2620000e+03   6.0644892e+02  -2.5687226e+02   3.3531710e+02
   1.2620000e+03   5.4447102e+02  -4.3689547e+02   4.9626800e+02
   1.2630000e+03   5.9506605e+02  -2.6761348e+02   3.2223268e+02
   1.2630000e+03   5.3597754e+02  -4.4621336e+02   4.8476186e+02
   1.2640000e+03   5.8511287e+02  -2.7710955e+02   3.0991332e+02
   1.2640000e+03   5.2517555e+02  -4.5351442e+02   4.7590461e+02
   1.2650000e+03   5.7827690e+02  -2.8753636e+02   2.9908965e+02
   1.2650000e+03   5.1982592e+02  -4.6221977e+02   4.6578108e+02
   1.2660000e+03   5.6646267e+02  -2.9578702e+02   2.8754397e+02
   1.2660000e+03   5.0630509e+02  -4.6927832e+02   4.5891945e+02
   1.2670000e+03   5.5579236e+02  -3.0417335e+02   2.7749910e+02
   1.2670000e+03   4.9952342e+02  -4.7509611e+02   4.4869415e+02
   1.2680000e+03   5.4315721e+02  -3.1267090e+02   2.6739348e+02
   1.2680000e+03   4.9073039e+02  -4.8322847e+02   4.4097171e+02
   1.2690000e+03   5.3033167e+02  -3.2211211e+02   2.5874971e+02
   1.2690000e+03   4.8029706e+02  -4.9043126e+02   4.3482454e+02
   1.2700000e+03   5.2478727e+02  -3.3082801e+02   2.5077795e+02
   1.2700000e+03   4.7008378e+02  -4.9686265e+02   4.2896322e+02
   1.2710000e+03   5.0998692e+02  -3.3787969e+02   2.4310701e+02
   1.2710000e+03   4.5518854e+02  -5.0419532e+02   4.2258919e+02
   1.2720000e+03   4.9518870e+02  -3.4648687e+02   2.3807425e+02
   1.2720000e+03   4.4946644e+02  -5.0912961e+02   4.2062295e+02
   1.2730000e+03   4.8437245e+02  -3.5233662e+02   2.3359714e+02
   1.2730000e+03   4.3576640e+02  -5.1513360e+02   4.1641460e+02
   1.2740000e+03   4.7466801e+02  -3.5839603e+02   2.3110224e+02
   1.2740000e+03   4.2511202e+02  -5.2058659e+02   4.1433912e+02
   1.2750000e+03   4.6017664e+02  -3.6559026e+02   2.2675027e+02
   1.2750000e+03   4.1501815e+02  -5.2635398e+02   4.1072941e+02
   1.2760000e+03   4.4875890e+02  -3.7173912e+02   2.2341492e+02
   1.2760000e+03   4.0518579e+02  -5.3334760e+02   4.0921961e+02
   1.2770000e+03   4.3628420e+02  -3.7544272e+02   2.2131139e+02
   1.2770000e+03   3.9145504e+02  -5.3582567e+02   4.0702693e+02
   1.2780000e+03   4.2299040e+02  -3.7965789e+02   2.1875230e+02
   1.2780000e+03   3.7816557e+02  -5.4164140e+02   4.0521592e+02
   1.2790000e+03   4.1370838e+02  -3.8424047e+02   2.1761061e+02
   1.2790000e+03   3.7080368e+02  -5.4525926e+02   4.0572119e+02
   1.2800000e+03   3.9869286e+02  -3.8858355e+02   2.1866804e+02
   1.2800000e+03   3.5692319e+02  -5.4840316e+02   4.0513685e+02
   1.2810000e+03   3.8529718e+02  -3.9080086e+02   2.1961446e+02
   1.2810000e+03   3.4698934e+02  -5.5120678e+02   4.0757971e+02
   1.2820000e+03   3.7561685e+02  -3.9308285e+02   2.2309140e+02
   1.2820000e+03   3.3881576e+02  -5.5390312e+02   4.0992926e+02
   1.2830000e+03   3.6245618e+02  -3.9475203e+02   2.2556018e+02
   1.2830000e+03   3.2211748e+02  -5.5654171e+02   4.1263530e+02
   1.2840000e+03   3.4759782e+02  -3.9610877e+02   2.2708646e+02
   1.2840000e+03   3.1643600e+02  -5.5703219e+02   4.1619383e+02
   1.2850000e+03   3.4091775e+02  -3.9514870e+02   2.3347996e+02
   1.2850000e+03   3.0037332e+02  -5.5847162e+02   4.2017609e+02
   1.2860000e+03   3.3201537e+02  -3.9409636e+02   2.3915437e+02
   1.2860000e+03   2.9495921e+02  -5.5930198e+02   4.2288485e+02
   1.2870000e+03   3.2147415e+02  -3.9408479e+02   2.4514467e+02
   1.2870000e+03   2.8933145e+02  -5.5570979e+02   4.3082619e+02
   1.2880000e+03   3.0822736e+02  -3.9195715e+02   2.5104123e+02
   1.2880000e+03   2.8206648e+02  -5.5673084e+02   4.3652213e+02
   1.2890000e+03   2.9726317e+02  -3.9239458e+02   2.5821423e+02
   1.2890000e+03   2.6342587e+02  -5.5857825e+02   4.4045548e+02
   1.2900000e+03   2.9155918e+02  -3.8754411e+02   2.6629334e+02
   1.2900000e+03   2.5764545e+02  -5.5511715e+02   4.4708859e+02
   1.2910000e+03   2.8281892e+02  -3.8368330e+02   2.7502805e+02
   1.2910000e+03   2.5511395e+02  -5.5211046e+02   4.5648197e+02
   1.2920000e+03   2.7393664e+02  -3.7863865e+02   2.8407665e+02
   1.2920000e+03   2.4461952e+02  -5.4928561e+02   4.6454221e+02
   1.2930000e+03   2.6734568e+02  -3.7535859e+02   2.9364215e+02
   1.2930000e+03   2.3600497e+02  -5.4554772e+02   4.7433528e+02
   1.2940000e+03   2.6274580e+02  -3.6678348e+02   3.0466240e+02
   1.2940000e+03   2.3170043e+02  -5.4124381e+02   4.8171460e+02
   1.2950000e+03   2.5510091e+02  -3.6054713e+02   3.1574360e+02
   1.2950000e+03   2.3181367e+02  -5.3477948e+02   4.9294931e+02
   1.2960000e+03   2.4735382e+02  -3.5483654e+02   3.2831756e+02
   1.2960000e+03   2.2248967e+02  -5.2899140e+02   5.0230390e+02
   1.2970000e+03   2.4394162e+02  -3.4508136e+02   3.4017298e+02
   1.2970000e+03   2.2140268e+02  -5.2165812e+02   5.1434027e+02
   1.2980000e+03   2.4205080e+02  -3.3293922e+02   3.5288201e+02
   1.2980000e+03   2.1888797e+02  -5.1300761e+02   5.2581143e+02
   1.2990000e+03   2.3648449e+02  -3.2427186e+02   3.6850837e+02
   1.2990000e+03   2.1282831e+02  -5.0517377e+02   5.3618813e+02
   1.3000000e+03   2.3859248e+02  -3.1018969e+02   3.8162000e+02
   1.3000000e+03   2.0948187e+02  -4.9643055e+02   5.4982708e+02
   1.3010000e+03   2.3198378e+02  -2.9956867e+02   3.9721268e+02
   1.3010000e+03   2.0584247e+02  -4.8896564e+02   5.6110643e+02
   1.3020000e+03   2.2690175e+02  -2.8941811e+02   4.1411418e+02
   1.3020000e+03   2.0456870e+02  -4.7652467e+02   5.7545068e+02
   1.3030000e+03   2.2728679e+02  -2.7393368e+02   4.2878730e+02
   1.3030000e+03   2.0581963e+02  -4.6542512e+02   5.8893673e+02
   1.3040000e+03   2.2350313e+02  -2.6044844e+02   4.4752750e+02
   1.3040000e+03   1.9857098e+02  -4.5511975e+02   6.0231340e+02
   1.3050000e+03   2.2803407e+02  -2.4529865e+02   4.6782722e+02
   1.3050000e+03   1.9990225e+02  -4.4107168e+02   6.1766802e+02
   1.3060000e+03   2.1596892e+02  -2.3250917e+02   4.8480530e+02
   1.3060000e+03   1.9028784e+02  -4.3123015e+02   6.3284196e+02
   1.3070000e+03   2.1680180e+02  -2.1658117e+02   5.0586835e+02
   1.3070000e+03   1.9029765e+02  -4.1950811e+02   6.4863899e+02
   1.3080000e+03   2.1137656e+02  -2.0109623e+02   5.2482662e+02
   1.3080000e+03   1.8955174e+02  -4.0720615e+02   6.6494524e+02
   1.3090000e+03   2.1285595e+02  -1.8663735e+02   5.4612624e+02
   1.3090000e+03   1.8715248e+02  -3.9279175e+02   6.8113401e+02
   1.3100000e+03   2.0870108e+02  -1.6994104e+02   5.6672946e+02
   1.3100000e+03   1.8618320e+02  -3.7793128e+02   6.9712362e+02
   1.3110000e+03   2.0744827e+02  -1.5395778e+02   5.8712971e+02
   1.3110000e+03   1.8297005e+02  -3.6818869e+02   7.1386947e+02
   1.3120000e+03   2.0731112e+02  -1.3833151e+02   6.0986958e+02
   1.3120000e+03   1.8442012e+02  -3.5455376e+02   7.3011031e+02
   1.3130000e+03   2.0432832e+02  -1.2281232e+02   6.3010080e+02
   1.3130000e+03   1.8344010e+02  -3.3972045e+02   7.4760342e+02
   1.3140000e+03   2.0082732e+02  -1.0598162e+02   6.5155642e+02
   1.3140000e+03   1.7378817e+02  -3.2823232e+02   7.6572848e+02
   1.3150000e+03   1.9971575e+02  -9.1859751e+01   6.7335825e+02
   1.3150000e+03   1.7722965e+02  -3.1403665e+02   7.8131511e+02
   1.3160000e+03   1.9759021e+02  -7.7140370e+01   6.9477781e+02
   1.3160000e+03   1.7411611e+02  -3.0438032e+02   7.9860591e+02
   1.3170000e+03   1.9428685e+02  -6.1199822e+01   7.1647447e+02
   1.3170000e+03   1.7339946e+02  -2.8971233e+02   8.1513724e+02
   1.3180000e+03   1.8848028e+02  -4.7434438e+01   7.3418965e+02
   1.3180000e+03   1.7160114e+02  -2.7445656e+02   8.2988552e+02
   1.3190000e+03   1.8856628e+02  -3.2167124e+01   7.5551579e+02
   1.3190000e+03   1.6907925e+02  -2.6352134e+02   8.4668710e+02
   1.3200000e+03   1.8702292e+02  -1.6414822e+01   7.7448595e+02
   1.3200000e+03   1.7037180e+02  -2.5095395e+02   8.6192477e+02
   1.3210000e+03   1.8051109e+02  -4.0703740e+00   7.9238088e+02
   1.3210000e+03   1.6158693e+02  -2.3657552e+02   8.7695197e+02
   1.3220000e+03   1.7663604e+02   1.1811332e+01   8.1306939e+02
   1.3220000e+03   1.6085656e+02  -2.2469698e+02   8.9220213e+02
   1.3230000e+03   1.7806608e+02   2.5184032e+01   8.2964532e+02
   1.3230000e+03   1.6019516e+02  -2.1204356e+02   9.0471408e+02
   1.3240000e+03   1.6629555e+02   3.9817999e+01   8.4672220e+02
   1.3240000e+03   1.5501361e+02  -1.9888916e+02   9.1816715e+02
   1.3250000e+03   1.7097696e+02   5.2416982e+01   8.6251367e+02
   1.3250000e+03   1.5443542e+02  -1.8541350e+02   9.2905021e+02
   1.3260000e+03   1.6499863e+02   6.8831592e+01   8.7592866e+02
   1.3260000e+03   1.4970496e+02  -1.7412871e+02   9.4113816e+02
   1.3270000e+03   1.6011158e+02   8.0962519e+01   8.9089916e+02
   1.3270000e+03   1.4761750e+02  -1.5938734e+02   9.5331567e+02
   1.3280000e+03   1.5565005e+02   9.4355023e+01   9.0504874e+02
   1.3280000e+03   1.4478772e+02  -1.4824816e+02   9.6274510e+02
   1.3290000e+03   1.5459770e+02   1.0664482e+02   9.1675504e+02
   1.3290000e+03   1.4164617e+02  -1.3505012e+02   9.7154389e+02
   1.3300000e+03   1.4582813e+02   1.1964023e+02   9.2616888e+02
   1.3300000e+03   1.3870829e+02  -1.2234895e+02   9.8008213e+02
   1.3310000e+03   1.4523283e+02   1.3278609e+02   9.3858168e+02
   1.3310000e+03   1.3249170e+02  -1.1134141e+02   9.8880131e+02
   1.3320000e+03   1.4022617e+02   1.4567389e+02   9.4650116e+02
   1.3320000e+03   1.2891630e+02  -9.6859435e+01   9.9706432e+02
   1.3330000e+03   1.3135034e+02   1.5826379e+02   9.5634653e+02
   1.3330000e+03   1.2620604e+02  -8.7960281e+01   1.0055246e+03
   1.3340000e+03   1.2609343e+02   1.6865584e+02   9.6397352e+02
   1.3340000e+03   1.1933060e+02  -7.6237254e+01   1.0120145e+03
   1.3350000e+03   1.2146733e+02   1.8104261e+02   9.7183004e+02
   1.3350000e+03   1.1633799e+02  -6.3606369e+01   1.0179762e+03
   1.3360000e+03   1.1927154e+02   1.9255939e+02   9.7993591e+02
   1.3360000e+03   1.1732048e+02  -5.2174682e+01   1.0243943e+03
   1.3370000e+03   1.1576468e+02   2.0348139e+02   9.8774717e+02
   1.3370000e+03   1.0650688e+02  -4.0662578e+01   1.0289829e+03
   1.3380000e+03   1.0550962e+02   2.1543247e+02   9.9387549e+02
   1.3380000e+03   1.0339581e+02  -3.0543638e+01   1.0336730e+03
   1.3390000e+03   1.0134745e+02   2.2516643e+02   9.9793227e+02
   1.3390000e+03   9.7437578e+01  -2.1198958e+01   1.0381625e+03
   1.3400000e+03   9.5314182e+01   2.3424818e+02   1.0055392e+03
   1.3400000e+03   9.2942323e+01  -1.1431053e+01   1.0427652e+03
   1.3410000e+03   8.6045752e+01   2.4492587e+02   1.0066050e+03
   1.3410000e+03   8.7373105e+01  -1.0678190e+00   1.0447940e+03
   1.3420000e+03   8.0394516e+01   2.5487808e+02   1.0125503e+03
   1.3420000e+03   7.9860276e+01   9.2235320e+00   1.0481391e+03
   1.3430000e+03   7.6587492e+01   2.6451772e+02   1.0141086e+03
   1.3430000e+03   7.6409883e+01   1.8383566e+01   1.0522159e+03
   1.3440000e+03   6.5834484e+01   2.7416187e+02   1.0153057e+03
   1.3440000e+03   6.9820844e+01   2.8150752e+01   1.0525969e+03
   1.3450000e+03   5.6599382e+01   2.8337654e+02   1.0154052e+03
   1.3450000e+03   5.8826593e+01   3.6006455e+01   1.0530415e+03
   1.3460000e+03   5.3800682e+01   2.9171700e+02   1.0184504e+03
   1.3460000e+03   5.7847452e+01   4.5149032e+01   1.0530662e+03
   1.3470000e+03   4.0533258e+01   2.9803556e+02   1.0159026e+03
   1.3470000e+03   5.1652418e+01   5.3196524e+01   1.0516360e+03
   1.3480000e+03   3.3484302e+01   3.0755113e+02   1.0121842e+03
   1.3480000e+03   4.1320159e+01   6.0162939e+01   1.0472712e+03
   1.3490000e+03   2.2813210e+01   3.1495098e+02   1.0067187e+03
   1.3490000e+03   3.5203768e+01   6.7077357e+01   1.0447465e+03
   1.3500000e+03   1.2405818e+01   3.2144761e+02   1.0025617e+03
   1.3500000e+03   2.5747356e+01   7.3629481e+01   1.0437573e+03
   1.3510000e+03   8.1418750e+00   3.2977662e+02   9.9769718e+02
   1.3510000e+03   2.1149435e+01   8.1017967e+01   1.0367347e+03
   1.3520000e+03   1.6480740e+00   3.3490218e+02   9.8968566e+02
   1.3520000e+03   1.1622318e+01   8.6446717e+01   1.0289560e+03
   1.3530000e+03  -1.0981056e+01   3.4136148e+02   9.8054303e+02
   1.3530000e+03   9.1360280e+00   9.4627641e+01   1.0227562e+03
   1.3540000e+03  -1.7544294e+01   3.4385186e+02   9.7007060e+02
   1.3540000e+03  -1.4852680e+00   9.8858862e+01   1.0122355e+03
   1.3550000e+03  -2.5384855e+01   3.4817754e+02   9.5989925e+02
   1.3550000e+03  -1.1176079e+01   1.0427350e+02   1.0034465e+03
   1.3560000e+03  -3.4035031e+01   3.5300491e+02   9.4484785e+02
   1.3560000e+03  -1.7600893e+01   1.1088208e+02   9.9341680e+02
   1.3570000e+03  -4.2442955e+01   3.5731902e+02   9.3419826e+02
   1.3570000e+03  -2.3585864e+01   1.1390406e+02   9.8399497e+02
   1.3580000e+03  -5.3056666e+01   3.5725945e+02   9.1712663e+02
   1.3580000e+03  -3.1253033e+01   1.1483445e+02   9.7039684e+02
   1.3590000e+03  -5.8738838e+01   3.6129113e+02   9.0364523e+02
   1.3590000e+03  -3.7960431e+01   1.2071824e+02   9.5909280e+02
   1.3600000e+03  -6.6018103e+01   3.6298710e+02   8.8655794e+02
   1.3600000e+03  -4.4682471e+01   1.2236971e+02   9.4644436e+02
   1.3610000e+03  -7.3876759e+01   3.6342327e+02   8.6934560e+02
   1.3610000e+03  -5.2124234e+01   1.2372644e+02   9.3221002e+02
   1.3620000e+03  -8.2723813e+01   3.6226511e+02   8.5136945e+02
   1.3620000e+03  -5.6328944e+01   1.2630502e+02   9.1839273e+02
   1.3630000e+03  -9.1869837e+01   3.6227945e+02   8.3242719e+02
   1.3630000e+03  -6.2541254e+01   1.2581592e+02   9.0429185e+02
   1.3640000e+03  -9.8383463e+01   3.6031670e+02   8.1453564e+02
   1.3640000e+03  -6.7411556e+01   1.2546277e+02   8.8716030e+02
   1.3650000e+03  -1.0155825e+02   3.6003256e+02   7.9521659e+02
   1.3650000e+03  -7.3334929e+01   1.2526102e+02   8.7209118e+02
   1.3660000e+03  -1.1063532e+02   3.5793998e+02   7.7541597e+02
   1.3660000e+03  -8.2097296e+01   1.2431483e+02   8.5524384e+02
   1.3670000e+03  -1.1790115e+02   3.5582796e+02   7.5351545e+02
   1.3670000e+03  -9.2471827e+01   1.2360703e+02   8.3969012e+02
   1.3680000e+03  -1.1972833e+02   3.5188324e+02   7.3287031e+02
   1.3680000e+03  -9.2172210e+01   1.2044027e+02   8.2193168e+02
   1.3690000e+03  -1.2416142e+02   3.4745536e+02   7.1413865e+02
   1.3690000e+03  -9.5093405e+01   1.1711044e+02   8.0452438e+02
   1.3700000e+03  -1.2648041e+02   3.4103721e+02   6.9266770e+02
   1.3700000e+03  -1.0088141e+02   1.1304208e+02   7.8983035e+02
   1.3710000e+03  -1.3287577e+02   3.3335515e+02   6.7000257e+02
   1.3710000e+03  -1.0650281e+02   1.1002298e+02   7.7159713e+02
   1.3720000e+03  -1.4074017e+02   3.2779168e+02   6.4958655e+02
   1.3720000e+03  -1.1422509e+02   1.0410234e+02   7.5374703e+02
   1.3730000e+03  -1.4018137e+02   3.1989629e+02   6.2877936e+02
   1.3730000e+03  -1.1420145e+02   1.0049714e+02   7.3790417e+02
   1.3740000e+03  -1.4217779e+02   3.1330968e+02   6.0745213e+02
   1.3740000e+03  -1.1407957e+02   9.2108153e+01   7.2070852e+02
   1.3750000e+03  -1.4733478e+02   3.0594725e+02   5.8580247e+02
   1.3750000e+03  -1.1947411e+02   8.6799016e+01   7.0371470e+02
   1.3760000e+03  -1.5044061e+02   2.9439970e+02   5.6585914e+02
   1.3760000e+03  -1.2325102e+02   7.9547243e+01   6.8720280e+02
   1.3770000e+03  -1.5281604e+02   2.8671644e+02   5.4606285e+02
   1.3770000e+03  -1.2379728e+02   7.3466579e+01   6.7075698e+02
   1.3780000e+03  -1.5154440e+02   2.7766115e+02   5.2694944e+02
   1.3780000e+03  -1.2436332e+02   6.5928049e+01   6.5366269e+02
   1.3790000e+03  -1.5608352e+02   2.6680334e+02   5.0856845e+02
   1.3790000e+03  -1.2788589e+02   5.7998094e+01   6.3856724e+02
   1.3800000e+03  -1.5477780e+02   2.5656626e+02   4.9038611e+02
   1.3800000e+03  -1.2741818e+02   4.9558381e+01   6.2484958e+02
   1.3810000e+03  -1.5272429e+02   2.4532381e+02   4.7237141e+02
   1.3810000e+03  -1.2387059e+02   4.1958188e+01   6.0930373e+02
   1.3820000e+03  -1.5488115e+02   2.3538659e+02   4.5585129e+02
   1.3820000e+03  -1.2957402e+02   3.3839093e+01   5.9630120e+02
   1.3830000e+03  -1.5157754e+02   2.2442238e+02   4.3912554e+02
   1.3830000e+03  -1.2937005e+02   2.6295175e+01   5.8271157e+02
   1.3840000e+03  -1.6018855e+02   2.1354899e+02   4.2351637e+02
   1.3840000e+03  -1.2793421e+02   1.6040836e+01   5.7047325e+02
   1.3850000e+03  -1.5269777e+02   2.0390577e+02   4.1089973e+02
   1.3850000e+03  -1.3023435e+02   6.8664630e+00   5.6036367e+02
   1.3860000e+03  -1.5609239e+02   1.9242748e+02   3.9924534e+02
   1.3860000e+03  -1.2989721e+02  -1.1592520e+00   5.4919675e+02
   1.3870000e+03  -1.5981625e+02   1.8152464e+02   3.8578879e+02
   1.3870000e+03  -1.2850619e+02  -1.1501507e+01   5.3718087e+02
   1.3880000e+03  -1.5401485e+02   1.7068051e+02   3.7200764e+02
   1.3880000e+03  -1.3021558e+02  -1.8360815e+01   5.3101682e+02
   1.3890000e+03  -1.5473728e+02   1.6181741e+02   3.6137024e+02
   1.3890000e+03  -1.3019943e+02  -2.7689867e+01   5.2126405e+02
   1.3900000e+03  -1.5576779e+02   1.5285885e+02   3.5327867e+02
   1.3900000e+03  -1.2952137e+02  -3.6572160e+01   5.1085911e+02
   1.3910000e+03  -1.5124091e+02   1.3999723e+02   3.4167416e+02
   1.3910000e+03  -1.2673412e+02  -4.6379393e+01   5.0308482e+02
   1.3920000e+03  -1.5077321e+02   1.3196146e+02   3.3447441e+02
   1.3920000e+03  -1.2581625e+02  -5.6506240e+01   4.9524946e+02
   1.3930000e+03  -1.4773703e+02   1.2020115e+02   3.2380917e+02
   1.3930000e+03  -1.2466558e+02  -6.2978459e+01   4.8934637e+02
   1.3940000e+03  -1.5284606e+02   1.1044465e+02   3.1575409e+02
   1.3940000e+03  -1.2359224e+02  -7.1409812e+01   4.8225768e+02
   1.3950000e+03  -1.4403191e+02   9.9345926e+01   3.0592792e+02
   1.3950000e+03  -1.2283332e+02  -8.2025775e+01   4.7388976e+02
   1.3960000e+03  -1.4214282e+02   8.9593566e+01   3.0110648e+02
   1.3960000e+03  -1.2357209e+02  -9.2096109e+01   4.7069946e+02
   1.3970000e+03  -1.3671885e+02   7.9359954e+01   2.9453879e+02
   1.3970000e+03  -1.1291028e+02  -9.9082101e+01   4.6517744e+02
   1.3980000e+03  -1.4104496e+02   6.9966747e+01   2.8551853e+02
   1.3980000e+03  -1.1011535e+02  -1.0680675e+02   4.6137464e+02
   1.3990000e+03  -1.3619116e+02   5.8494735e+01   2.8058649e+02
   1.3990000e+03  -1.0508488e+02  -1.1626249e+02   4.5573074e+02
   1.4000000e+03  -1.3270434e+02   5.2183866e+01   2.7615357e+02
   1.4000000e+03  -1.0522517e+02  -1.2262714e+02   4.5445253e+02
   1.4010000e+03  -1.2882746e+02   4.2218543e+01   2.7103941e+02
   1.4010000e+03  -1.0165570e+02  -1.3373422e+02   4.4818294e+02
   1.4020000e+03  -1.1832434e+02   3.1814226e+01   2.7006932e+02
   1.4020000e+03  -1.0214406e+02  -1.4124070e+02   4.4436016e+02
   1.4030000e+03  -1.1963883e+02   2.3435925e+01   2.6445353e+02
   1.4030000e+03  -9.1175450e+01  -1.4737458e+02   4.4432048e+02
