# Supplementary material for: Action Sport Cameras as an Instrument to Perform a 3D Underwater Motion Analysis
Source: PLoS One. 2016 Aug 11;11(8):e0160490. doi: 10.1371/journal.pone.0160490 (PMC4981397; doi:10.1371/journal.pone.0160490)
Supplement: S1 Supporting Information — S1.1_Calibration Quality > S1.1.1_Underwater > S1.1.1.1_Highres > S1.1.1.1.1_Calibration > File A. This is the BUNDLE_CameraParameters. This is the camera calibration parameters. File B. This is the Triad. This is the 2D coordinates of the waterproof orthogonal triad structure carrying nine spherical black markers. File C. This is the WandCalibration. This is the 2D coordinates of the wand structure carrying one spherical black marker. S1.1.1.1.2_Accuracy > File D. This is the Trial_1. This is the 2D coordinates of the first rigid bar test acquisition, carrying two markers at known distance. File E. This is the Trial_2. This is the 2D coordinates of the second rigid bar test acquisition, carrying two markers at known distance. File F. This is the Trial_3. This is the 2D coordinates of the third rigid bar test acquisition, carrying two markers at known distance. File G. This is the Trial_4. This is the 2D coordinates of the fourth rigid bar test acquisition, carrying two markers at known distance. File H. This is the Trial_5. This is the 2D coordinates of the fifth rigid bar test acquisition, carrying two markers at known distance. File I. This is the MotionSequence3D_Trial_1. This is the 3D coordinates of the first rigid bar test acquisition. File J. This is the MotionSequence3D_Trial_2. This is the 3D coordinates of the second rigid bar test acquisition. File K. This is the MotionSequence3D_Trial_3. This is the 3D coordinates of the third rigid bar test acquisition. File L. This is the MotionSequence3D_Trial_4. This is the 3D coordinates of the fourth rigid bar test acquisition. File M. This is the MotionSequence3D_Trial_5. This is the 3D coordinates of the fifth rigid bar test acquisition. S1.1.1.2_Lowres > S1.1.1.2.1_Calibration > File N. This is the BUNDLE_CameraParameters. This is the camera calibration parameters. File O. This is the Triad. This is the 2D coordinates of the waterproof orthogonal triad structure carrying nine spherical black markers. File P. Th [file pone.0160490.s001.zip › S1_SupportingInformation/S1.2_Calibration_Dependability/S1.2.1_Calibration/File AK.txt]

[VIMS_CALIBRATION_DATA]
Creation_Date: 02/04/15 - 10:05:16
[SYSTEM_TYPE]
AFP
[METHOD]
BUNDLE
[CALIBRATION_PARAMETERS]
NumberOfCameras: 2
CAMERA: 0
Location
3256.66119995073950000000 1248.05292053433820000000 1148.51608944120400000000
RotationMatrix
-0.25253936791102238000 0.96593513417739696000 -0.05650826680049159100
0.33077351827850182000 0.03130153417781145200 -0.94319091045438785000
-0.90929244320007574000 -0.25688427456699170000 -0.32741063241658408000
RotationAngles
141.88249752103502000000 -65.40775482884650700000 232.63894599320761000000
Focals
748.94019307481085000000 746.49836595882107000000
PrincipalPoint
471.08611868083506000000 273.56608887835358000000
DistortionParameters
-0.15746466499906503000
0.00000000000000000000
0.00000000000000000000
0.00000000000000000000
0.00000000000000000000
CAMERA: 1
Location
3242.08599829897500000000 -642.40376080434874000000 1155.46869721239660000000
RotationMatrix
0.24252334396874162000 0.96987999285700821000 0.02269861418477409100
0.30981111890859098000 -0.05525539693891834400 -0.94919118817534831000
-0.91934732187069890000 0.23723330408020782000 -0.31388032943203259000
RotationAngles
217.08228452314054000000 -66.83085059861595300000 -51.94579356879243200000
Focals
749.69432217501367000000 745.38371058878158000000
PrincipalPoint
475.89911278054990000000 261.04685727559405000000
DistortionParameters
-0.16696093328976608000
0.00000000000000000000
0.00000000000000000000
0.00000000000000000000
0.00000000000000000000
[CALIBRATION_VOLUME_SIZE]
minX: -2000.00000 maxX: 2000.00000 minY: -2000.00000 maxY: 2000.00000 minZ: -2000.00000 maxZ: 2000.00000
[CALIBRATION_TIP]
NumberofInsertPoints: 0
