# Supplementary material for: Action Sport Cameras as an Instrument to Perform a 3D Underwater Motion Analysis
Source: PLoS One. 2016 Aug 11;11(8):e0160490. doi: 10.1371/journal.pone.0160490 (PMC4981397; doi:10.1371/journal.pone.0160490)
Supplement: S1 Supporting Information — S1.1_Calibration Quality > S1.1.1_Underwater > S1.1.1.1_Highres > S1.1.1.1.1_Calibration > File A. This is the BUNDLE_CameraParameters. This is the camera calibration parameters. File B. This is the Triad. This is the 2D coordinates of the waterproof orthogonal triad structure carrying nine spherical black markers. File C. This is the WandCalibration. This is the 2D coordinates of the wand structure carrying one spherical black marker. S1.1.1.1.2_Accuracy > File D. This is the Trial_1. This is the 2D coordinates of the first rigid bar test acquisition, carrying two markers at known distance. File E. This is the Trial_2. This is the 2D coordinates of the second rigid bar test acquisition, carrying two markers at known distance. File F. This is the Trial_3. This is the 2D coordinates of the third rigid bar test acquisition, carrying two markers at known distance. File G. This is the Trial_4. This is the 2D coordinates of the fourth rigid bar test acquisition, carrying two markers at known distance. File H. This is the Trial_5. This is the 2D coordinates of the fifth rigid bar test acquisition, carrying two markers at known distance. File I. This is the MotionSequence3D_Trial_1. This is the 3D coordinates of the first rigid bar test acquisition. File J. This is the MotionSequence3D_Trial_2. This is the 3D coordinates of the second rigid bar test acquisition. File K. This is the MotionSequence3D_Trial_3. This is the 3D coordinates of the third rigid bar test acquisition. File L. This is the MotionSequence3D_Trial_4. This is the 3D coordinates of the fourth rigid bar test acquisition. File M. This is the MotionSequence3D_Trial_5. This is the 3D coordinates of the fifth rigid bar test acquisition. S1.1.1.2_Lowres > S1.1.1.2.1_Calibration > File N. This is the BUNDLE_CameraParameters. This is the camera calibration parameters. File O. This is the Triad. This is the 2D coordinates of the waterproof orthogonal triad structure carrying nine spherical black markers. File P. Th [file pone.0160490.s001.zip › S1_SupportingInformation/S1.2_Calibration_Dependability/S1.2.1_Calibration/File AL.txt]

[VIMS_CALIBRATION_DATA]
Creation_Date: 02/03/15 - 11:59:14
[SYSTEM_TYPE]
AFP
[METHOD]
BUNDLE
[CALIBRATION_PARAMETERS]
NumberOfCameras: 2
CAMERA: 0
Location
3267.47187394957250000000 1253.44281088373440000000 1155.24805949088090000000
RotationMatrix
-0.25994652234862081000 0.96383328983921479000 -0.05876389126474007600
0.32431900261196517000 0.02982430717166317800 -0.94547749589639118000
-0.90953009299507959000 -0.26483183362172780000 -0.32034217617559413000
RotationAngles
140.41893414928504000000 -65.44049442638125000000 231.28730460093897000000
Focals
751.56294386858497000000 749.56842552563660000000
PrincipalPoint
465.47445717239111000000 267.77812224343205000000
DistortionParameters
-0.15127499341489789000
0.00000000000000000000
0.00000000000000000000
0.00000000000000000000
0.00000000000000000000
CAMERA: 1
Location
3258.67575299238430000000 -645.93953622754361000000 1163.24483013397530000000
RotationMatrix
0.25515377580492721000 0.96653253126378447000 0.02667239586746311700
0.30782134271558825000 -0.05504935734128291200 -0.94985029832341694000
-0.91659291490893668000 0.25056822277602059000 -0.31156539293317742000
RotationAngles
218.80705999644479000000 -66.43296458401039200000 -50.34459107882031500000
Focals
753.89849328879825000000 749.51381604114511000000
PrincipalPoint
486.38168574863681000000 259.01486465317072000000
DistortionParameters
-0.15720619723995966000
0.00000000000000000000
0.00000000000000000000
0.00000000000000000000
0.00000000000000000000
[CALIBRATION_VOLUME_SIZE]
minX: -2000.00000 maxX: 2000.00000 minY: -2000.00000 maxY: 2000.00000 minZ: -2000.00000 maxZ: 2000.00000
[CALIBRATION_TIP]
NumberofInsertPoints: 0
