# Supplementary material for: Action Sport Cameras as an Instrument to Perform a 3D Underwater Motion Analysis
Source: PLoS One. 2016 Aug 11;11(8):e0160490. doi: 10.1371/journal.pone.0160490 (PMC4981397; doi:10.1371/journal.pone.0160490)
Supplement: S1 Supporting Information — S1.1_Calibration Quality > S1.1.1_Underwater > S1.1.1.1_Highres > S1.1.1.1.1_Calibration > File A. This is the BUNDLE_CameraParameters. This is the camera calibration parameters. File B. This is the Triad. This is the 2D coordinates of the waterproof orthogonal triad structure carrying nine spherical black markers. File C. This is the WandCalibration. This is the 2D coordinates of the wand structure carrying one spherical black marker. S1.1.1.1.2_Accuracy > File D. This is the Trial_1. This is the 2D coordinates of the first rigid bar test acquisition, carrying two markers at known distance. File E. This is the Trial_2. This is the 2D coordinates of the second rigid bar test acquisition, carrying two markers at known distance. File F. This is the Trial_3. This is the 2D coordinates of the third rigid bar test acquisition, carrying two markers at known distance. File G. This is the Trial_4. This is the 2D coordinates of the fourth rigid bar test acquisition, carrying two markers at known distance. File H. This is the Trial_5. This is the 2D coordinates of the fifth rigid bar test acquisition, carrying two markers at known distance. File I. This is the MotionSequence3D_Trial_1. This is the 3D coordinates of the first rigid bar test acquisition. File J. This is the MotionSequence3D_Trial_2. This is the 3D coordinates of the second rigid bar test acquisition. File K. This is the MotionSequence3D_Trial_3. This is the 3D coordinates of the third rigid bar test acquisition. File L. This is the MotionSequence3D_Trial_4. This is the 3D coordinates of the fourth rigid bar test acquisition. File M. This is the MotionSequence3D_Trial_5. This is the 3D coordinates of the fifth rigid bar test acquisition. S1.1.1.2_Lowres > S1.1.1.2.1_Calibration > File N. This is the BUNDLE_CameraParameters. This is the camera calibration parameters. File O. This is the Triad. This is the 2D coordinates of the waterproof orthogonal triad structure carrying nine spherical black markers. File P. Th [file pone.0160490.s001.zip › S1_SupportingInformation/S1.2_Calibration_Dependability/S1.2.1_Calibration/File AM.txt]

[VIMS_CALIBRATION_DATA]
Creation_Date: 02/04/15 - 10:29:26
[SYSTEM_TYPE]
AFP
[METHOD]
BUNDLE
[CALIBRATION_PARAMETERS]
NumberOfCameras: 2
CAMERA: 0
Location
3271.78675102821030000000 1247.84039297187410000000 1149.26182920900190000000
RotationMatrix
-0.25044977714507999000 0.96649098893229657000 -0.05630344075321708200
0.31696863666160080000 0.02690765708475351100 -0.94805425022152368000
-0.91477089618158813000 -0.25528640054433094000 -0.31308634782796507000
RotationAngles
140.80665993670186000000 -66.17321219979096700000 231.68630590849639000000
Focals
751.40681110991227000000 748.02101672949630000000
PrincipalPoint
471.85306103961773000000 263.00720919981785000000
DistortionParameters
-0.12421101321990295000
0.00000000000000000000
0.00000000000000000000
0.00000000000000000000
0.00000000000000000000
CAMERA: 1
Location
3257.55250927137740000000 -647.08049351284114000000 1158.33411328735610000000
RotationMatrix
0.26076823818552275000 0.96496897340360155000 0.02889301510776809400
0.28897432976612869000 -0.04946472605670887400 -0.95605809322046498000
-0.92113721165189888000 0.25765892424780085000 -0.29175009180055256000
RotationAngles
221.44931399488073000000 -67.09290482309651800000 -47.93714589174949500000
Focals
752.96711697659498000000 748.84998327447113000000
PrincipalPoint
490.55119689331713000000 244.55386762925133000000
DistortionParameters
-0.09583735297377366000
0.00000000000000000000
0.00000000000000000000
0.00000000000000000000
0.00000000000000000000
[CALIBRATION_VOLUME_SIZE]
minX: -2000.00000 maxX: 2000.00000 minY: -2000.00000 maxY: 2000.00000 minZ: -2000.00000 maxZ: 2000.00000
[CALIBRATION_TIP]
NumberofInsertPoints: 0
