# Supplementary material for: Action Sport Cameras as an Instrument to Perform a 3D Underwater Motion Analysis
Source: PLoS One. 2016 Aug 11;11(8):e0160490. doi: 10.1371/journal.pone.0160490 (PMC4981397; doi:10.1371/journal.pone.0160490)
Supplement: S1 Supporting Information — S1.1_Calibration Quality > S1.1.1_Underwater > S1.1.1.1_Highres > S1.1.1.1.1_Calibration > File A. This is the BUNDLE_CameraParameters. This is the camera calibration parameters. File B. This is the Triad. This is the 2D coordinates of the waterproof orthogonal triad structure carrying nine spherical black markers. File C. This is the WandCalibration. This is the 2D coordinates of the wand structure carrying one spherical black marker. S1.1.1.1.2_Accuracy > File D. This is the Trial_1. This is the 2D coordinates of the first rigid bar test acquisition, carrying two markers at known distance. File E. This is the Trial_2. This is the 2D coordinates of the second rigid bar test acquisition, carrying two markers at known distance. File F. This is the Trial_3. This is the 2D coordinates of the third rigid bar test acquisition, carrying two markers at known distance. File G. This is the Trial_4. This is the 2D coordinates of the fourth rigid bar test acquisition, carrying two markers at known distance. File H. This is the Trial_5. This is the 2D coordinates of the fifth rigid bar test acquisition, carrying two markers at known distance. File I. This is the MotionSequence3D_Trial_1. This is the 3D coordinates of the first rigid bar test acquisition. File J. This is the MotionSequence3D_Trial_2. This is the 3D coordinates of the second rigid bar test acquisition. File K. This is the MotionSequence3D_Trial_3. This is the 3D coordinates of the third rigid bar test acquisition. File L. This is the MotionSequence3D_Trial_4. This is the 3D coordinates of the fourth rigid bar test acquisition. File M. This is the MotionSequence3D_Trial_5. This is the 3D coordinates of the fifth rigid bar test acquisition. S1.1.1.2_Lowres > S1.1.1.2.1_Calibration > File N. This is the BUNDLE_CameraParameters. This is the camera calibration parameters. File O. This is the Triad. This is the 2D coordinates of the waterproof orthogonal triad structure carrying nine spherical black markers. File P. Th [file pone.0160490.s001.zip › S1_SupportingInformation/S1.2_Calibration_Dependability/S1.2.1_Calibration/File AN.txt]

[VIMS_CALIBRATION_DATA]
Creation_Date: 02/03/15 - 16:35:22
[SYSTEM_TYPE]
AFP
[METHOD]
BUNDLE
[CALIBRATION_PARAMETERS]
NumberOfCameras: 2
CAMERA: 0
Location
3291.04541174859560000000 1264.00175337294240000000 1162.52170986689130000000
RotationMatrix
-0.26355060927306390000 0.96276995223127504000 -0.06012566367521571300
0.31734210118597939000 0.02767239377550817500 -0.94790728947381808000
-0.91095283476515099000 -0.26890194812109774000 -0.31282051583937714000
RotationAngles
139.31749513199762000000 -65.63736010615734500000 230.29058287921671000000
Focals
757.02166286794534000000 755.69102073239696000000
PrincipalPoint
463.24521708219038000000 262.23661815319213000000
DistortionParameters
-0.14367745748681723000
0.00000000000000000000
0.00000000000000000000
0.00000000000000000000
0.00000000000000000000
CAMERA: 1
Location
3262.63306103163770000000 -647.85342487044932000000 1167.43234919679750000000
RotationMatrix
0.25870966806322260000 0.96554277088721463000 0.02822171571781090200
0.30535248532482001000 -0.05402878492230189800 -0.95070539606429882000
-0.91642193740469391000 0.25457424847627341000 -0.30880865379093225000
RotationAngles
219.50132991408248000000 -66.40847493937000900000 -49.72708590972493400000
Focals
754.79711009348296000000 749.81007070353519000000
PrincipalPoint
489.18307381339838000000 256.28574817945764000000
DistortionParameters
-0.12733510995999209000
0.00000000000000000000
0.00000000000000000000
0.00000000000000000000
0.00000000000000000000
[CALIBRATION_VOLUME_SIZE]
minX: -2000.00000 maxX: 2000.00000 minY: -2000.00000 maxY: 2000.00000 minZ: -2000.00000 maxZ: 2000.00000
[CALIBRATION_TIP]
NumberofInsertPoints: 0
