# Supplementary material for: Action Sport Cameras as an Instrument to Perform a 3D Underwater Motion Analysis
Source: PLoS One. 2016 Aug 11;11(8):e0160490. doi: 10.1371/journal.pone.0160490 (PMC4981397; doi:10.1371/journal.pone.0160490)
Supplement: S1 Supporting Information — S1.1_Calibration Quality > S1.1.1_Underwater > S1.1.1.1_Highres > S1.1.1.1.1_Calibration > File A. This is the BUNDLE_CameraParameters. This is the camera calibration parameters. File B. This is the Triad. This is the 2D coordinates of the waterproof orthogonal triad structure carrying nine spherical black markers. File C. This is the WandCalibration. This is the 2D coordinates of the wand structure carrying one spherical black marker. S1.1.1.1.2_Accuracy > File D. This is the Trial_1. This is the 2D coordinates of the first rigid bar test acquisition, carrying two markers at known distance. File E. This is the Trial_2. This is the 2D coordinates of the second rigid bar test acquisition, carrying two markers at known distance. File F. This is the Trial_3. This is the 2D coordinates of the third rigid bar test acquisition, carrying two markers at known distance. File G. This is the Trial_4. This is the 2D coordinates of the fourth rigid bar test acquisition, carrying two markers at known distance. File H. This is the Trial_5. This is the 2D coordinates of the fifth rigid bar test acquisition, carrying two markers at known distance. File I. This is the MotionSequence3D_Trial_1. This is the 3D coordinates of the first rigid bar test acquisition. File J. This is the MotionSequence3D_Trial_2. This is the 3D coordinates of the second rigid bar test acquisition. File K. This is the MotionSequence3D_Trial_3. This is the 3D coordinates of the third rigid bar test acquisition. File L. This is the MotionSequence3D_Trial_4. This is the 3D coordinates of the fourth rigid bar test acquisition. File M. This is the MotionSequence3D_Trial_5. This is the 3D coordinates of the fifth rigid bar test acquisition. S1.1.1.2_Lowres > S1.1.1.2.1_Calibration > File N. This is the BUNDLE_CameraParameters. This is the camera calibration parameters. File O. This is the Triad. This is the 2D coordinates of the waterproof orthogonal triad structure carrying nine spherical black markers. File P. Th [file pone.0160490.s001.zip › S1_SupportingInformation/S1.2_Calibration_Dependability/S1.2.1_Calibration/File AQ.txt]

1303 2
f: 0 tv: 0 nM: 1
0.000000000000000 0.000000000000000
f: 0 tv: 1 nM: 1
0.000000000000000 0.000000000000000
f: 1 tv: 0 nM: 1
167.250000000000000 200.500000000000000
f: 1 tv: 1 nM: 1
117.000000000000000 217.750000000000000
f: 2 tv: 0 nM: 1
165.250000000000000 199.806459999999990
f: 2 tv: 1 nM: 1
116.020000000000000 217.820010000000000
f: 3 tv: 0 nM: 1
164.841680000000000 199.891660000000000
f: 3 tv: 1 nM: 1
115.441860000000010 217.858139999999990
f: 4 tv: 0 nM: 1
164.567669999999990 199.774430000000000
f: 4 tv: 1 nM: 1
114.682460000000010 217.803310000000010
f: 5 tv: 0 nM: 1
163.465380000000010 200.411540000000000
f: 5 tv: 1 nM: 1
113.902379999999990 217.864290000000010
f: 6 tv: 0 nM: 1
163.714280000000000 200.342860000000000
f: 6 tv: 1 nM: 1
113.784650000000000 218.027220000000000
f: 7 tv: 0 nM: 1
162.737020000000000 200.457789999999990
f: 7 tv: 1 nM: 1
113.085650000000000 218.062500000000000
f: 8 tv: 0 nM: 1
162.000000000000000 200.625000000000000
f: 8 tv: 1 nM: 1
112.623320000000010 217.966370000000010
f: 9 tv: 0 nM: 1
161.658940000000000 200.549669999999990
f: 9 tv: 1 nM: 1
112.521320000000000 218.045030000000000
f: 10 tv: 0 nM: 1
161.299209999999990 200.153550000000000
f: 10 tv: 1 nM: 1
111.739430000000000 217.967130000000000
f: 11 tv: 0 nM: 1
160.295070000000010 199.844269999999990
f: 11 tv: 1 nM: 1
111.833340000000010 218.164549999999990
f: 12 tv: 0 nM: 1
160.095249999999990 200.420639999999990
f: 12 tv: 1 nM: 1
111.386480000000010 218.166670000000010
f: 13 tv: 0 nM: 1
159.219699999999990 200.325760000000000
f: 13 tv: 1 nM: 1
110.892529999999990 218.074770000000000
f: 14 tv: 0 nM: 1
159.019839999999990 200.281740000000010
f: 14 tv: 1 nM: 1
110.560390000000000 217.944439999999990
f: 15 tv: 0 nM: 1
158.447560000000010 200.157350000000010
f: 15 tv: 1 nM: 1
110.420289999999990 217.673920000000010
f: 16 tv: 0 nM: 1
158.876859999999990 200.055970000000000
f: 16 tv: 1 nM: 1
110.468190000000010 217.459090000000000
f: 17 tv: 0 nM: 1
157.923660000000010 199.904590000000010
f: 17 tv: 1 nM: 1
110.280000000000000 217.205000000000010
f: 18 tv: 0 nM: 1
157.832089999999990 199.876859999999990
f: 18 tv: 1 nM: 1
110.553740000000000 216.988310000000010
f: 19 tv: 0 nM: 1
157.162960000000000 199.025929999999990
f: 19 tv: 1 nM: 1
110.862070000000000 216.637939999999990
f: 20 tv: 0 nM: 1
157.315599999999990 198.907810000000010
f: 20 tv: 1 nM: 1
111.127709999999990 216.588740000000000
f: 21 tv: 0 nM: 1
156.889710000000010 198.904419999999990
f: 21 tv: 1 nM: 1
111.667410000000000 216.024550000000000
f: 22 tv: 0 nM: 1
155.992580000000000 198.914809999999990
f: 22 tv: 1 nM: 1
112.179040000000000 216.006550000000000
f: 23 tv: 0 nM: 1
155.748290000000000 198.948970000000000
f: 23 tv: 1 nM: 1
112.734300000000000 216.031399999999990
f: 24 tv: 0 nM: 1
155.632659999999990 198.860549999999990
f: 24 tv: 1 nM: 1
113.325680000000010 215.926610000000010
f: 25 tv: 0 nM: 1
154.916670000000010 198.599210000000000
f: 25 tv: 1 nM: 1
113.905000000000000 215.880010000000000
f: 26 tv: 0 nM: 1
154.467620000000010 198.974819999999990
f: 26 tv: 1 nM: 1
114.883720000000000 215.983720000000010
f: 27 tv: 0 nM: 1
153.449220000000000 199.378909999999990
f: 27 tv: 1 nM: 1
115.070420000000000 216.481220000000010
f: 28 tv: 0 nM: 1
153.398650000000000 199.351350000000000
f: 28 tv: 1 nM: 1
115.971570000000000 216.874410000000010
f: 29 tv: 0 nM: 1
152.566409999999990 199.605470000000000
f: 29 tv: 1 nM: 1
116.748830000000000 217.122070000000010
f: 30 tv: 0 nM: 1
152.467620000000010 200.025180000000010
f: 30 tv: 1 nM: 1
117.706980000000000 217.690699999999990
f: 31 tv: 0 nM: 1
151.713330000000010 200.246669999999990
f: 31 tv: 1 nM: 1
118.404979999999990 217.904979999999990
f: 32 tv: 0 nM: 1
151.460140000000000 200.626820000000010
f: 32 tv: 1 nM: 1
119.566530000000000 218.368959999999990
f: 33 tv: 0 nM: 1
150.455780000000000 200.948970000000000
f: 33 tv: 1 nM: 1
120.509220000000000 218.834110000000010
f: 34 tv: 0 nM: 1
150.472410000000000 201.013790000000000
f: 34 tv: 1 nM: 1
121.500000000000000 219.000000000000000
f: 35 tv: 0 nM: 1
149.809530000000000 201.772110000000000
f: 35 tv: 1 nM: 1
122.744490000000000 219.477970000000000
f: 36 tv: 0 nM: 1
150.174499999999990 202.063750000000000
f: 36 tv: 1 nM: 1
124.292790000000000 219.918920000000010
f: 37 tv: 0 nM: 1
149.306900000000010 202.924129999999990
f: 37 tv: 1 nM: 1
125.811200000000000 220.331950000000010
f: 38 tv: 0 nM: 1
149.363630000000000 202.933560000000000
f: 38 tv: 1 nM: 1
126.910259999999990 220.854710000000010
f: 39 tv: 0 nM: 1
149.418749999999990 203.381260000000000
f: 39 tv: 1 nM: 1
128.713959999999990 221.322070000000000
f: 40 tv: 0 nM: 1
149.156049999999990 203.382170000000000
f: 40 tv: 1 nM: 1
130.380429999999990 221.454350000000010
f: 41 tv: 0 nM: 1
149.258860000000000 203.822689999999990
f: 41 tv: 1 nM: 1
132.161880000000000 221.854510000000000
f: 42 tv: 0 nM: 1
149.655620000000000 204.135760000000000
f: 42 tv: 1 nM: 1
133.943760000000000 222.031250000000000
f: 43 tv: 0 nM: 1
148.864330000000000 204.255810000000000
f: 43 tv: 1 nM: 1
135.525790000000000 222.410720000000000
f: 44 tv: 0 nM: 1
149.800630000000010 204.572779999999990
f: 44 tv: 1 nM: 1
137.452910000000000 222.890140000000000
f: 45 tv: 0 nM: 1
150.445159999999990 204.951609999999990
f: 45 tv: 1 nM: 1
139.096630000000000 223.037810000000010
f: 46 tv: 0 nM: 1
151.231779999999990 205.009930000000000
f: 46 tv: 1 nM: 1
141.234569999999990 223.302470000000000
f: 47 tv: 0 nM: 1
151.445159999999990 205.132260000000000
f: 47 tv: 1 nM: 1
143.231550000000000 223.104510000000000
f: 48 tv: 0 nM: 1
152.358980000000000 205.705119999999990
f: 48 tv: 1 nM: 1
145.000000000000000 223.500000000000000
f: 49 tv: 0 nM: 1
153.582280000000000 205.848099999999990
f: 49 tv: 1 nM: 1
147.022449999999990 223.583679999999990
f: 50 tv: 0 nM: 1
154.233769999999990 205.883119999999990
f: 50 tv: 1 nM: 1
148.576920000000000 223.941180000000000
f: 51 tv: 0 nM: 1
155.509739999999990 206.029220000000010
f: 51 tv: 1 nM: 1
150.615389999999990 223.978640000000010
f: 52 tv: 0 nM: 1
156.673920000000010 206.428570000000010
f: 52 tv: 1 nM: 1
152.877590000000000 224.070539999999990
f: 53 tv: 0 nM: 1
157.645060000000000 206.552470000000000
f: 53 tv: 1 nM: 1
154.757139999999990 224.224490000000000
f: 54 tv: 0 nM: 1
159.313289999999990 206.420880000000010
f: 54 tv: 1 nM: 1
156.443970000000010 224.237060000000010
f: 55 tv: 0 nM: 1
160.541140000000010 206.484180000000010
f: 55 tv: 1 nM: 1
158.412510000000000 224.437500000000000
f: 56 tv: 0 nM: 1
162.338609999999990 206.585450000000010
f: 56 tv: 1 nM: 1
160.367709999999990 223.899110000000010
f: 57 tv: 0 nM: 1
164.088820000000000 207.049350000000000
f: 57 tv: 1 nM: 1
161.614110000000010 223.939830000000000
f: 58 tv: 0 nM: 1
165.112120000000000 206.527269999999990
f: 58 tv: 1 nM: 1
163.111819999999990 223.721509999999990
f: 59 tv: 0 nM: 1
166.630720000000000 206.758160000000000
f: 59 tv: 1 nM: 1
164.744720000000000 223.637130000000010
f: 60 tv: 0 nM: 1
168.516130000000000 206.880650000000000
f: 60 tv: 1 nM: 1
166.079410000000000 223.171680000000010
f: 61 tv: 0 nM: 1
170.493419999999990 206.375000000000000
f: 61 tv: 1 nM: 1
167.411640000000010 223.066800000000000
f: 62 tv: 0 nM: 1
171.679489999999990 205.775630000000010
f: 62 tv: 1 nM: 1
169.060170000000000 222.647310000000000
f: 63 tv: 0 nM: 1
173.565090000000000 205.396449999999990
f: 63 tv: 1 nM: 1
170.424440000000000 222.066669999999990
f: 64 tv: 0 nM: 1
175.243329999999990 205.583329999999990
f: 64 tv: 1 nM: 1
171.576920000000000 221.837099999999990
f: 65 tv: 0 nM: 1
176.600010000000000 204.875000000000000
f: 65 tv: 1 nM: 1
172.443940000000000 221.150219999999990
f: 66 tv: 0 nM: 1
178.821689999999990 204.545459999999990
f: 66 tv: 1 nM: 1
174.300450000000010 220.957400000000010
f: 67 tv: 0 nM: 1
180.631260000000000 204.587490000000000
f: 67 tv: 1 nM: 1
175.368419999999990 220.434200000000000
f: 68 tv: 0 nM: 1
182.634750000000000 204.021269999999990
f: 68 tv: 1 nM: 1
176.461180000000010 219.956619999999990
f: 69 tv: 0 nM: 1
183.474369999999990 203.692309999999990
f: 69 tv: 1 nM: 1
178.245499999999990 219.241000000000010
f: 70 tv: 0 nM: 1
185.885099999999990 203.633550000000010
f: 70 tv: 1 nM: 1
179.426670000000000 218.824450000000010
f: 71 tv: 0 nM: 1
187.431240000000000 203.312500000000000
f: 71 tv: 1 nM: 1
180.707259999999990 218.211530000000010
f: 72 tv: 0 nM: 1
189.324330000000000 202.716219999999990
f: 72 tv: 1 nM: 1
182.034410000000010 217.525219999999990
f: 73 tv: 0 nM: 1
191.152480000000000 202.063830000000000
f: 73 tv: 1 nM: 1
183.576920000000000 216.778280000000000
f: 74 tv: 0 nM: 1
193.049669999999990 201.556289999999990
f: 74 tv: 1 nM: 1
185.111390000000000 215.962880000000010
f: 75 tv: 0 nM: 1
195.081480000000000 200.722230000000000
f: 75 tv: 1 nM: 1
186.715679999999990 214.892149999999990
f: 76 tv: 0 nM: 1
196.170729999999990 200.191059999999990
f: 76 tv: 1 nM: 1
188.594060000000010 214.490100000000010
f: 77 tv: 0 nM: 1
198.414469999999990 199.328949999999990
f: 77 tv: 1 nM: 1
190.113200000000010 213.500000000000000
f: 78 tv: 0 nM: 1
200.259539999999990 198.919850000000000
f: 78 tv: 1 nM: 1
192.000000000000000 213.000000000000000
f: 79 tv: 0 nM: 1
202.625000000000000 198.413469999999990
f: 79 tv: 1 nM: 1
193.926469999999990 211.990199999999990
f: 80 tv: 0 nM: 1
204.121700000000000 198.062500000000000
f: 80 tv: 1 nM: 1
195.911000000000000 211.589000000000000
f: 81 tv: 0 nM: 1
206.763880000000000 197.270829999999990
f: 81 tv: 1 nM: 1
198.056659999999990 210.536939999999990
f: 82 tv: 0 nM: 1
208.286260000000000 197.992369999999990
f: 82 tv: 1 nM: 1
199.755370000000000 210.094089999999990
f: 83 tv: 0 nM: 1
210.540539999999990 196.351350000000000
f: 83 tv: 1 nM: 1
201.939470000000000 209.244740000000010
f: 84 tv: 0 nM: 1
212.447190000000010 196.517609999999990
f: 84 tv: 1 nM: 1
204.340380000000010 208.746479999999990
f: 85 tv: 0 nM: 1
214.426580000000000 195.835659999999990
f: 85 tv: 1 nM: 1
206.090669999999990 208.295330000000010
f: 86 tv: 0 nM: 1
216.557830000000000 195.772110000000000
f: 86 tv: 1 nM: 1
208.310939999999990 207.990050000000000
f: 87 tv: 0 nM: 1
219.071949999999990 195.061160000000000
f: 87 tv: 1 nM: 1
210.707950000000010 207.628510000000010
f: 88 tv: 0 nM: 1
221.345400000000010 195.062500000000000
f: 88 tv: 1 nM: 1
213.056119999999990 207.250000000000000
f: 89 tv: 0 nM: 1
223.036280000000000 194.487900000000000
f: 89 tv: 1 nM: 1
215.310530000000000 206.668430000000000
f: 90 tv: 0 nM: 1
225.226930000000010 194.657680000000000
f: 90 tv: 1 nM: 1
217.500000000000000 206.769960000000000
f: 91 tv: 0 nM: 1
227.442569999999990 194.753369999999990
f: 91 tv: 1 nM: 1
219.984039999999990 206.617020000000000
f: 92 tv: 0 nM: 1
228.606380000000000 194.936170000000000
f: 92 tv: 1 nM: 1
222.417070000000000 206.926830000000000
f: 93 tv: 0 nM: 1
230.832089999999990 196.011200000000000
f: 93 tv: 1 nM: 1
224.492650000000000 207.007350000000000
f: 94 tv: 0 nM: 1
232.525630000000010 195.525630000000010
f: 94 tv: 1 nM: 1
226.900540000000010 207.233870000000000
f: 95 tv: 0 nM: 1
233.440550000000000 195.898609999999990
f: 95 tv: 1 nM: 1
228.909089999999990 207.500000000000000
f: 96 tv: 0 nM: 1
235.054350000000000 196.054350000000000
f: 96 tv: 1 nM: 1
230.056119999999990 207.750000000000000
f: 97 tv: 0 nM: 1
237.063549999999990 196.538130000000000
f: 97 tv: 1 nM: 1
232.062819999999990 208.582920000000000
f: 98 tv: 0 nM: 1
237.924610000000000 196.757939999999990
f: 98 tv: 1 nM: 1
234.293430000000000 208.859160000000000
f: 99 tv: 0 nM: 1
239.014600000000000 197.032850000000000
f: 99 tv: 1 nM: 1
236.212560000000000 208.891300000000000
f: 100 tv: 0 nM: 1
240.170359999999990 197.929630000000000
f: 100 tv: 1 nM: 1
237.538819999999990 209.043380000000010
f: 101 tv: 0 nM: 1
240.662160000000000 197.858110000000010
f: 101 tv: 1 nM: 1
238.706189999999990 209.422680000000010
f: 102 tv: 0 nM: 1
241.215149999999990 198.357570000000010
f: 102 tv: 1 nM: 1
240.135420000000010 209.812500000000000
f: 103 tv: 0 nM: 1
241.662160000000000 198.256760000000010
f: 103 tv: 1 nM: 1
241.169999999999990 209.925000000000010
f: 104 tv: 0 nM: 1
242.382749999999990 198.834489999999990
f: 104 tv: 1 nM: 1
242.333329999999990 210.619800000000000
f: 105 tv: 0 nM: 1
242.709460000000010 198.939190000000000
f: 105 tv: 1 nM: 1
243.469190000000000 210.689570000000000
f: 106 tv: 0 nM: 1
242.729450000000010 199.181500000000000
f: 106 tv: 1 nM: 1
244.356460000000000 210.866029999999990
f: 107 tv: 0 nM: 1
242.038760000000000 199.515500000000000
f: 107 tv: 1 nM: 1
244.264999999999990 210.955000000000010
f: 108 tv: 0 nM: 1
241.887499999999990 199.362500000000010
f: 108 tv: 1 nM: 1
245.065000000000000 211.020000000000010
f: 109 tv: 0 nM: 1
241.000000000000000 199.500000000000000
f: 109 tv: 1 nM: 1
245.431270000000010 211.045030000000000
f: 110 tv: 0 nM: 1
240.612900000000000 199.489240000000000
f: 110 tv: 1 nM: 1
245.481220000000010 211.070420000000010
f: 111 tv: 0 nM: 1
240.218349999999990 199.066450000000000
f: 111 tv: 1 nM: 1
245.579820000000010 210.929579999999990
f: 112 tv: 0 nM: 1
238.665680000000010 199.207110000000000
f: 112 tv: 1 nM: 1
245.212560000000000 210.746370000000010
f: 113 tv: 0 nM: 1
237.041050000000010 198.847019999999990
f: 113 tv: 1 nM: 1
244.943909999999990 210.809750000000010
f: 114 tv: 0 nM: 1
235.635830000000000 199.274570000000010
f: 114 tv: 1 nM: 1
244.639819999999990 210.827010000000000
f: 115 tv: 0 nM: 1
234.486210000000000 198.972410000000000
f: 115 tv: 1 nM: 1
244.141789999999990 210.616909999999990
f: 116 tv: 0 nM: 1
232.503160000000010 199.136079999999990
f: 116 tv: 1 nM: 1
243.500000000000000 210.769960000000000
f: 117 tv: 0 nM: 1
230.525160000000000 199.320750000000000
f: 117 tv: 1 nM: 1
243.019610000000000 210.823530000000010
f: 118 tv: 0 nM: 1
229.036419999999990 199.344380000000000
f: 118 tv: 1 nM: 1
242.557080000000010 210.878999999999990
f: 119 tv: 0 nM: 1
227.577159999999990 199.182099999999990
f: 119 tv: 1 nM: 1
242.000000000000000 211.000000000000000
f: 120 tv: 0 nM: 1
225.543049999999990 199.049669999999990
f: 120 tv: 1 nM: 1
241.404540000000000 211.181819999999990
f: 121 tv: 0 nM: 1
223.211530000000010 199.500000000000000
f: 121 tv: 1 nM: 1
240.677780000000010 211.084440000000000
f: 122 tv: 0 nM: 1
221.269229999999990 199.564100000000000
f: 122 tv: 1 nM: 1
240.340000000000000 211.142230000000010
f: 123 tv: 0 nM: 1
218.737660000000010 199.527770000000000
f: 123 tv: 1 nM: 1
239.544109999999990 211.527310000000000
f: 124 tv: 0 nM: 1
216.603649999999990 199.798779999999990
f: 124 tv: 1 nM: 1
238.782900000000010 211.826750000000000
f: 125 tv: 0 nM: 1
214.500000000000000 200.000000000000000
f: 125 tv: 1 nM: 1
238.358749999999990 211.890140000000000
f: 126 tv: 0 nM: 1
212.051510000000010 199.715149999999990
f: 126 tv: 1 nM: 1
237.815350000000000 212.331950000000010
f: 127 tv: 0 nM: 1
210.057570000000000 200.145450000000010
f: 127 tv: 1 nM: 1
236.869480000000010 212.542170000000000
f: 128 tv: 0 nM: 1
208.020710000000010 200.142010000000000
f: 128 tv: 1 nM: 1
236.401260000000010 212.712189999999990
f: 129 tv: 0 nM: 1
205.551210000000000 200.358430000000000
f: 129 tv: 1 nM: 1
235.512710000000000 213.000000000000000
f: 130 tv: 0 nM: 1
203.552020000000000 200.381499999999990
f: 130 tv: 1 nM: 1
235.231370000000000 213.225490000000010
f: 131 tv: 0 nM: 1
201.399990000000000 200.568420000000000
f: 131 tv: 1 nM: 1
234.663940000000000 213.516390000000000
f: 132 tv: 0 nM: 1
198.843140000000010 200.611120000000000
f: 132 tv: 1 nM: 1
234.416670000000010 213.895289999999990
f: 133 tv: 0 nM: 1
196.626340000000000 201.029570000000010
f: 133 tv: 1 nM: 1
234.287510000000000 214.262499999999990
f: 134 tv: 0 nM: 1
194.520970000000010 201.356290000000000
f: 134 tv: 1 nM: 1
233.542679999999990 214.380079999999990
f: 135 tv: 0 nM: 1
192.217150000000000 201.294279999999990
f: 135 tv: 1 nM: 1
233.271260000000010 214.544540000000010
f: 136 tv: 0 nM: 1
189.925410000000000 201.640880000000010
f: 136 tv: 1 nM: 1
233.179840000000010 214.660079999999990
f: 137 tv: 0 nM: 1
187.997179999999990 201.706210000000000
f: 137 tv: 1 nM: 1
233.066669999999990 215.268630000000000
f: 138 tv: 0 nM: 1
185.940720000000000 202.069580000000000
f: 138 tv: 1 nM: 1
233.052320000000010 214.998060000000010
f: 139 tv: 0 nM: 1
183.628140000000000 202.032670000000000
f: 139 tv: 1 nM: 1
233.028730000000000 215.459779999999990
f: 140 tv: 0 nM: 1
181.803280000000000 202.428959999999990
f: 140 tv: 1 nM: 1
233.122639999999990 215.596219999999990
f: 141 tv: 0 nM: 1
179.806289999999990 202.468580000000000
f: 141 tv: 1 nM: 1
233.362779999999990 215.742480000000000
f: 142 tv: 0 nM: 1
177.793470000000010 202.548920000000010
f: 142 tv: 1 nM: 1
233.945500000000010 216.137220000000010
f: 143 tv: 0 nM: 1
176.347820000000010 202.891300000000000
f: 143 tv: 1 nM: 1
234.545289999999990 216.331529999999990
f: 144 tv: 0 nM: 1
174.318420000000000 203.192110000000010
f: 144 tv: 1 nM: 1
235.036759999999990 216.330890000000010
f: 145 tv: 0 nM: 1
172.739360000000000 203.244679999999990
f: 145 tv: 1 nM: 1
235.619640000000000 216.462490000000000
f: 146 tv: 0 nM: 1
171.551729999999990 203.017239999999990
f: 146 tv: 1 nM: 1
236.544649999999990 216.476789999999990
f: 147 tv: 0 nM: 1
170.010420000000010 203.156250000000000
f: 147 tv: 1 nM: 1
237.320150000000010 216.500000000000000
f: 148 tv: 0 nM: 1
168.806760000000000 203.272950000000010
f: 148 tv: 1 nM: 1
238.724200000000000 216.459080000000000
f: 149 tv: 0 nM: 1
167.709370000000010 203.017239999999990
f: 149 tv: 1 nM: 1
239.764999999999990 216.261670000000010
f: 150 tv: 0 nM: 1
166.549759999999990 202.973940000000000
f: 150 tv: 1 nM: 1
241.364080000000000 215.944979999999990
f: 151 tv: 0 nM: 1
165.959460000000010 202.616210000000000
f: 151 tv: 1 nM: 1
242.938140000000000 215.974230000000010
f: 152 tv: 0 nM: 1
165.221949999999990 202.768689999999990
f: 152 tv: 1 nM: 1
244.479800000000010 215.346800000000000
f: 153 tv: 0 nM: 1
164.596160000000000 202.139420000000000
f: 153 tv: 1 nM: 1
246.381620000000000 214.920500000000000
f: 154 tv: 0 nM: 1
164.000000000000000 202.091340000000000
f: 154 tv: 1 nM: 1
248.160900000000000 214.519029999999990
f: 155 tv: 0 nM: 1
163.596769999999990 201.940090000000000
f: 155 tv: 1 nM: 1
250.458740000000010 214.100660000000000
f: 156 tv: 0 nM: 1
163.677830000000000 201.324270000000010
f: 156 tv: 1 nM: 1
252.634670000000000 213.296290000000000
f: 157 tv: 0 nM: 1
163.964280000000000 201.045240000000010
f: 157 tv: 1 nM: 1
255.423579999999990 212.850490000000010
f: 158 tv: 0 nM: 1
164.026700000000010 200.138350000000000
f: 158 tv: 1 nM: 1
257.922820000000000 212.114090000000000
f: 159 tv: 0 nM: 1
164.451159999999990 199.876740000000010
f: 159 tv: 1 nM: 1
260.704770000000000 211.276440000000010
f: 160 tv: 0 nM: 1
165.500000000000000 199.151109999999990
f: 160 tv: 1 nM: 1
264.039730000000020 210.433780000000010
f: 161 tv: 0 nM: 1
166.034240000000010 198.721470000000010
f: 161 tv: 1 nM: 1
267.000000000000000 209.922300000000010
f: 162 tv: 0 nM: 1
167.583329999999990 198.324549999999990
f: 162 tv: 1 nM: 1
270.436890000000010 208.930240000000000
f: 163 tv: 0 nM: 1
168.930560000000010 197.625000000000000
f: 163 tv: 1 nM: 1
273.735930000000000 208.214069999999990
f: 164 tv: 0 nM: 1
170.487060000000010 197.155170000000000
f: 164 tv: 1 nM: 1
277.290709999999990 207.162800000000000
f: 165 tv: 0 nM: 1
172.347460000000010 196.572039999999990
f: 165 tv: 1 nM: 1
280.576419999999980 206.335540000000010
f: 166 tv: 0 nM: 1
174.452910000000000 195.908070000000010
f: 166 tv: 1 nM: 1
284.366879999999980 205.723559999999990
f: 167 tv: 0 nM: 1
176.257219999999990 195.459139999999990
f: 167 tv: 1 nM: 1
288.031369999999980 204.653300000000000
f: 168 tv: 0 nM: 1
178.273540000000000 195.042599999999990
f: 168 tv: 1 nM: 1
291.589420000000020 204.076159999999990
f: 169 tv: 0 nM: 1
181.051639999999990 194.213619999999990
f: 169 tv: 1 nM: 1
295.630679999999980 203.144589999999990
f: 170 tv: 0 nM: 1
183.300900000000010 193.941180000000000
f: 170 tv: 1 nM: 1
299.473750000000000 202.475400000000010
f: 171 tv: 0 nM: 1
186.447370000000010 193.750000000000000
f: 171 tv: 1 nM: 1
303.310119999999980 201.865860000000000
f: 172 tv: 0 nM: 1
189.278529999999990 193.130140000000010
f: 172 tv: 1 nM: 1
306.882540000000010 201.063750000000000
f: 173 tv: 0 nM: 1
192.347029999999990 192.938350000000010
f: 173 tv: 1 nM: 1
310.477809999999980 200.578489999999990
f: 174 tv: 0 nM: 1
195.255460000000000 192.659390000000000
f: 174 tv: 1 nM: 1
314.152310000000000 200.225159999999990
f: 175 tv: 0 nM: 1
198.303239999999990 192.437500000000000
f: 175 tv: 1 nM: 1
317.698300000000020 199.974580000000000
f: 176 tv: 0 nM: 1
201.171169999999990 192.144150000000000
f: 176 tv: 1 nM: 1
320.790860000000010 199.701519999999990
f: 177 tv: 0 nM: 1
205.111120000000000 192.214980000000000
f: 177 tv: 1 nM: 1
324.761019999999970 199.341919999999990
f: 178 tv: 0 nM: 1
207.745579999999990 191.993360000000000
f: 178 tv: 1 nM: 1
327.696050000000010 199.206830000000000
f: 179 tv: 0 nM: 1
211.538819999999990 192.043380000000010
f: 179 tv: 1 nM: 1
331.000000000000000 199.164289999999990
f: 180 tv: 0 nM: 1
214.582560000000000 191.944950000000010
f: 180 tv: 1 nM: 1
333.869570000000010 199.130429999999990
f: 181 tv: 0 nM: 1
218.131470000000010 192.088359999999990
f: 181 tv: 1 nM: 1
336.613560000000010 199.103389999999990
f: 182 tv: 0 nM: 1
221.417340000000000 192.389109999999990
f: 182 tv: 1 nM: 1
338.831599999999980 199.135740000000000
f: 183 tv: 0 nM: 1
224.686890000000010 192.050960000000000
f: 183 tv: 1 nM: 1
341.096439999999970 199.217860000000000
f: 184 tv: 0 nM: 1
227.901919999999990 192.248809999999990
f: 184 tv: 1 nM: 1
343.328829999999980 199.079669999999990
f: 185 tv: 0 nM: 1
230.654920000000000 192.812209999999990
f: 185 tv: 1 nM: 1
345.250920000000010 199.371839999999990
f: 186 tv: 0 nM: 1
234.424440000000000 192.840000000000000
f: 186 tv: 1 nM: 1
346.759120000000000 199.525540000000010
f: 187 tv: 0 nM: 1
237.582979999999990 193.074230000000000
f: 187 tv: 1 nM: 1
348.518070000000020 199.736470000000000
f: 188 tv: 0 nM: 1
240.414030000000000 193.018100000000000
f: 188 tv: 1 nM: 1
349.705570000000020 199.846300000000010
f: 189 tv: 0 nM: 1
242.944179999999990 193.513949999999990
f: 189 tv: 1 nM: 1
350.805139999999990 200.330890000000010
f: 190 tv: 0 nM: 1
245.672239999999990 193.933010000000000
f: 190 tv: 1 nM: 1
351.711950000000000 200.538040000000000
f: 191 tv: 0 nM: 1
248.451159999999990 193.974430000000010
f: 191 tv: 1 nM: 1
352.157320000000030 200.713490000000010
f: 192 tv: 0 nM: 1
251.000000000000000 194.587169999999990
f: 192 tv: 1 nM: 1
352.879180000000020 201.460970000000000
f: 193 tv: 0 nM: 1
253.661540000000000 195.223080000000010
f: 193 tv: 1 nM: 1
353.169220000000000 201.719240000000010
f: 194 tv: 0 nM: 1
255.861979999999990 195.419270000000010
f: 194 tv: 1 nM: 1
353.426300000000030 202.476090000000000
f: 195 tv: 0 nM: 1
258.047970000000020 196.027770000000000
f: 195 tv: 1 nM: 1
353.697630000000000 202.691700000000000
f: 196 tv: 0 nM: 1
260.007720000000010 196.389170000000010
f: 196 tv: 1 nM: 1
353.575409999999980 203.492070000000010
f: 197 tv: 0 nM: 1
261.833340000000020 197.000000000000000
f: 197 tv: 1 nM: 1
353.329860000000000 204.236510000000010
f: 198 tv: 0 nM: 1
263.930420000000030 197.234540000000010
f: 198 tv: 1 nM: 1
353.282100000000010 204.665380000000000
f: 199 tv: 0 nM: 1
265.339290000000010 197.655610000000000
f: 199 tv: 1 nM: 1
352.926879999999980 205.241099999999990
f: 200 tv: 0 nM: 1
267.038670000000020 198.322160000000000
f: 200 tv: 1 nM: 1
352.670590000000000 205.649020000000010
f: 201 tv: 0 nM: 1
268.483090000000000 198.789860000000000
f: 201 tv: 1 nM: 1
352.045990000000020 206.097990000000010
f: 202 tv: 0 nM: 1
269.723360000000010 199.162440000000000
f: 202 tv: 1 nM: 1
351.376039999999990 206.607149999999990
f: 203 tv: 0 nM: 1
270.843750000000000 199.734379999999990
f: 203 tv: 1 nM: 1
350.545439999999990 207.032469999999990
f: 204 tv: 0 nM: 1
271.859800000000010 200.375660000000010
f: 204 tv: 1 nM: 1
349.510859999999980 207.728260000000010
f: 205 tv: 0 nM: 1
272.856749999999980 200.545940000000000
f: 205 tv: 1 nM: 1
348.577879999999990 208.422130000000010
f: 206 tv: 0 nM: 1
273.592960000000010 201.007540000000010
f: 206 tv: 1 nM: 1
347.471650000000010 208.846160000000000
f: 207 tv: 0 nM: 1
274.343079999999990 201.518620000000000
f: 207 tv: 1 nM: 1
346.398320000000010 209.402539999999990
f: 208 tv: 0 nM: 1
274.758879999999980 201.817260000000000
f: 208 tv: 1 nM: 1
345.143160000000020 209.800829999999990
f: 209 tv: 0 nM: 1
275.748629999999990 202.491710000000010
f: 209 tv: 1 nM: 1
343.702180000000000 210.267390000000010
f: 210 tv: 0 nM: 1
276.090910000000010 202.580220000000000
f: 210 tv: 1 nM: 1
342.417019999999980 210.925770000000000
f: 211 tv: 0 nM: 1
276.216430000000000 202.850740000000000
f: 211 tv: 1 nM: 1
340.726470000000010 211.060530000000000
f: 212 tv: 0 nM: 1
276.386109999999970 203.491670000000000
f: 212 tv: 1 nM: 1
339.546269999999990 211.966960000000000
f: 213 tv: 0 nM: 1
276.818420000000000 203.723680000000000
f: 213 tv: 1 nM: 1
337.722960000000000 212.398650000000000
f: 214 tv: 0 nM: 1
277.051359999999990 204.291890000000000
f: 214 tv: 1 nM: 1
336.075899999999990 212.562500000000000
f: 215 tv: 0 nM: 1
277.078129999999990 204.166670000000010
f: 215 tv: 1 nM: 1
334.282500000000030 213.024660000000010
f: 216 tv: 0 nM: 1
277.053679999999990 204.463269999999990
f: 216 tv: 1 nM: 1
332.425200000000020 213.284200000000000
f: 217 tv: 0 nM: 1
277.365779999999970 204.802629999999990
f: 217 tv: 1 nM: 1
330.363650000000010 213.618180000000000
f: 218 tv: 0 nM: 1
276.934199999999980 204.681580000000000
f: 218 tv: 1 nM: 1
328.510859999999980 213.645649999999990
f: 219 tv: 0 nM: 1
277.083800000000000 204.678769999999990
f: 219 tv: 1 nM: 1
326.451169999999990 213.844190000000000
f: 220 tv: 0 nM: 1
277.013730000000010 204.750000000000000
f: 220 tv: 1 nM: 1
324.793729999999980 213.813899999999990
f: 221 tv: 0 nM: 1
277.000000000000000 204.500000000000000
f: 221 tv: 1 nM: 1
323.103360000000010 213.645569999999990
f: 222 tv: 0 nM: 1
277.085170000000010 204.711530000000010
f: 222 tv: 1 nM: 1
321.401400000000020 212.957750000000000
f: 223 tv: 0 nM: 1
277.333340000000020 204.309530000000000
f: 223 tv: 1 nM: 1
319.576930000000000 212.778280000000000
f: 224 tv: 0 nM: 1
277.669490000000000 203.587570000000000
f: 224 tv: 1 nM: 1
318.502290000000020 212.792239999999990
f: 225 tv: 0 nM: 1
277.717800000000010 203.475460000000000
f: 225 tv: 1 nM: 1
317.000000000000000 212.091340000000000
f: 226 tv: 0 nM: 1
277.589290000000010 202.589280000000000
f: 226 tv: 1 nM: 1
315.712069999999980 211.863850000000010
f: 227 tv: 0 nM: 1
278.161009999999980 202.474580000000000
f: 227 tv: 1 nM: 1
314.451169999999990 211.025569999999990
f: 228 tv: 0 nM: 1
278.469510000000010 201.695130000000010
f: 228 tv: 1 nM: 1
313.410799999999990 210.699520000000010
f: 229 tv: 0 nM: 1
279.239899999999980 201.364170000000000
f: 229 tv: 1 nM: 1
312.355410000000010 209.541670000000010
f: 230 tv: 0 nM: 1
279.502839999999990 200.457380000000000
f: 230 tv: 1 nM: 1
311.213619999999990 209.079820000000010
f: 231 tv: 0 nM: 1
280.543340000000000 199.856660000000010
f: 231 tv: 1 nM: 1
310.327420000000020 208.507610000000000
f: 232 tv: 0 nM: 1
281.205199999999990 199.150280000000010
f: 232 tv: 1 nM: 1
310.023930000000010 207.700960000000010
f: 233 tv: 0 nM: 1
282.152989999999990 198.764919999999990
f: 233 tv: 1 nM: 1
309.129549999999990 206.940410000000010
f: 234 tv: 0 nM: 1
282.891140000000010 197.914960000000010
f: 234 tv: 1 nM: 1
308.870729999999980 206.199999999999990
f: 235 tv: 0 nM: 1
283.896549999999990 197.382749999999990
f: 235 tv: 1 nM: 1
308.989960000000000 205.675870000000000
f: 236 tv: 0 nM: 1
284.773280000000000 196.726720000000000
f: 236 tv: 1 nM: 1
308.676879999999980 204.974060000000010
f: 237 tv: 0 nM: 1
286.000000000000000 196.000000000000000
f: 237 tv: 1 nM: 1
309.095730000000000 204.000000000000000
f: 238 tv: 0 nM: 1
287.500000000000000 195.500000000000000
f: 238 tv: 1 nM: 1
309.105529999999990 203.077900000000000
f: 239 tv: 0 nM: 1
289.037870000000000 194.659089999999990
f: 239 tv: 1 nM: 1
309.771059999999980 202.592099999999990
f: 240 tv: 0 nM: 1
289.750000000000000 193.921050000000010
f: 240 tv: 1 nM: 1
310.097379999999990 201.502620000000010
f: 241 tv: 0 nM: 1
291.436550000000010 193.182830000000000
f: 241 tv: 1 nM: 1
310.803279999999970 200.571050000000010
f: 242 tv: 0 nM: 1
293.406250000000000 192.381260000000000
f: 242 tv: 1 nM: 1
311.760310000000000 199.775769999999990
f: 243 tv: 0 nM: 1
295.136869999999990 191.653629999999990
f: 243 tv: 1 nM: 1
312.502900000000010 198.528899999999990
f: 244 tv: 0 nM: 1
296.537660000000020 190.832179999999990
f: 244 tv: 1 nM: 1
313.734309999999990 197.712560000000000
f: 245 tv: 0 nM: 1
299.077999999999970 189.861690000000010
f: 245 tv: 1 nM: 1
314.822659999999980 196.889160000000000
f: 246 tv: 0 nM: 1
300.592100000000020 189.164469999999990
f: 246 tv: 1 nM: 1
316.019990000000010 196.084990000000000
f: 247 tv: 0 nM: 1
302.406250000000000 188.406250000000000
f: 247 tv: 1 nM: 1
317.807889999999990 195.060530000000000
f: 248 tv: 0 nM: 1
304.926580000000000 188.083920000000010
f: 248 tv: 1 nM: 1
318.921879999999990 193.843750000000000
f: 249 tv: 0 nM: 1
307.237000000000020 187.509739999999990
f: 249 tv: 1 nM: 1
321.179350000000000 193.527179999999990
f: 250 tv: 0 nM: 1
308.709990000000000 186.690000000000000
f: 250 tv: 1 nM: 1
322.810060000000020 192.511169999999990
f: 251 tv: 0 nM: 1
310.857640000000000 185.788189999999990
f: 251 tv: 1 nM: 1
324.855259999999990 192.071050000000010
f: 252 tv: 0 nM: 1
313.269990000000010 185.636670000000010
f: 252 tv: 1 nM: 1
326.757049999999990 191.703380000000010
f: 253 tv: 0 nM: 1
315.471529999999970 185.268980000000000
f: 253 tv: 1 nM: 1
329.559689999999990 191.000000000000000
f: 254 tv: 0 nM: 1
317.429469999999980 185.391020000000000
f: 254 tv: 1 nM: 1
331.409580000000010 190.750000000000000
f: 255 tv: 0 nM: 1
320.164280000000020 184.814290000000000
f: 255 tv: 1 nM: 1
334.417539999999970 190.156920000000010
f: 256 tv: 0 nM: 1
322.467100000000020 184.809200000000000
f: 256 tv: 1 nM: 1
336.947510000000020 190.370160000000000
f: 257 tv: 0 nM: 1
324.760710000000020 185.053570000000010
f: 257 tv: 1 nM: 1
339.708559999999980 190.191419999999990
f: 258 tv: 0 nM: 1
327.257229999999990 184.641300000000000
f: 258 tv: 1 nM: 1
342.361269999999990 190.537569999999990
f: 259 tv: 0 nM: 1
329.344359999999990 184.791400000000010
f: 259 tv: 1 nM: 1
345.000000000000000 190.401960000000000
f: 260 tv: 0 nM: 1
331.317079999999980 185.432920000000000
f: 260 tv: 1 nM: 1
348.300569999999990 190.638730000000010
f: 261 tv: 0 nM: 1
333.629520000000010 185.460849999999990
f: 261 tv: 1 nM: 1
351.278840000000000 190.964740000000010
f: 262 tv: 0 nM: 1
335.775179999999980 186.375840000000010
f: 262 tv: 1 nM: 1
354.002900000000010 191.213869999999990
f: 263 tv: 0 nM: 1
338.027949999999980 186.621119999999990
f: 263 tv: 1 nM: 1
357.087069999999980 191.682590000000000
f: 264 tv: 0 nM: 1
340.149350000000030 186.720779999999990
f: 264 tv: 1 nM: 1
359.989080000000000 192.357920000000010
f: 265 tv: 0 nM: 1
342.653840000000000 187.455630000000010
f: 265 tv: 1 nM: 1
363.537420000000000 192.329929999999990
f: 266 tv: 0 nM: 1
344.465179999999980 188.041140000000010
f: 266 tv: 1 nM: 1
365.649990000000000 193.385300000000000
f: 267 tv: 0 nM: 1
345.603670000000020 188.457320000000010
f: 267 tv: 1 nM: 1
368.521390000000000 193.796780000000010
f: 268 tv: 0 nM: 1
347.420750000000000 189.213410000000010
f: 268 tv: 1 nM: 1
371.489260000000000 194.284940000000010
f: 269 tv: 0 nM: 1
348.793430000000000 189.616760000000000
f: 269 tv: 1 nM: 1
373.561460000000010 194.715090000000000
f: 270 tv: 0 nM: 1
350.205719999999990 190.242860000000010
f: 270 tv: 1 nM: 1
376.474580000000000 194.968930000000000
f: 271 tv: 0 nM: 1
351.082760000000010 190.113800000000000
f: 271 tv: 1 nM: 1
379.185790000000000 195.128420000000010
f: 272 tv: 0 nM: 1
352.396329999999980 191.237810000000000
f: 272 tv: 1 nM: 1
381.401149999999970 195.412800000000000
f: 273 tv: 0 nM: 1
352.977140000000020 191.214280000000000
f: 273 tv: 1 nM: 1
383.367740000000030 195.910050000000010
f: 274 tv: 0 nM: 1
354.148739999999980 191.484180000000010
f: 274 tv: 1 nM: 1
384.840489999999990 195.972399999999990
f: 275 tv: 0 nM: 1
354.009250000000010 191.540130000000000
f: 275 tv: 1 nM: 1
386.789490000000000 196.289469999999990
f: 276 tv: 0 nM: 1
354.875000000000000 191.826079999999990
f: 276 tv: 1 nM: 1
389.168520000000000 196.453030000000010
f: 277 tv: 0 nM: 1
354.869689999999990 192.096970000000000
f: 277 tv: 1 nM: 1
390.884030000000000 196.873719999999990
f: 278 tv: 0 nM: 1
354.817320000000000 192.009610000000010
f: 278 tv: 1 nM: 1
392.213930000000000 196.909789999999990
f: 279 tv: 0 nM: 1
354.724240000000010 192.587880000000010
f: 279 tv: 1 nM: 1
393.755000000000000 196.979999999999990
f: 280 tv: 0 nM: 1
354.789460000000020 192.687130000000000
f: 280 tv: 1 nM: 1
395.154049999999980 197.123729999999990
f: 281 tv: 0 nM: 1
354.442780000000030 192.966870000000000
f: 281 tv: 1 nM: 1
396.364410000000020 197.316390000000010
f: 282 tv: 0 nM: 1
353.916659999999980 193.153230000000010
f: 282 tv: 1 nM: 1
397.769619999999970 197.667540000000000
f: 283 tv: 0 nM: 1
353.064970000000020 193.389829999999990
f: 283 tv: 1 nM: 1
398.791659999999980 197.734379999999990
f: 284 tv: 0 nM: 1
352.175810000000010 193.554949999999990
f: 284 tv: 1 nM: 1
399.869350000000000 197.781399999999990
f: 285 tv: 0 nM: 1
351.511630000000030 193.598829999999990
f: 285 tv: 1 nM: 1
400.704070000000000 197.923460000000010
f: 286 tv: 0 nM: 1
350.589389999999980 193.692730000000010
f: 286 tv: 1 nM: 1
401.463039999999980 198.233990000000010
f: 287 tv: 0 nM: 1
349.896180000000020 194.265030000000000
f: 287 tv: 1 nM: 1
402.166659999999980 198.251280000000010
f: 288 tv: 0 nM: 1
348.896180000000020 194.347000000000010
f: 288 tv: 1 nM: 1
403.434910000000000 198.419270000000010
f: 289 tv: 0 nM: 1
347.893860000000020 194.343570000000000
f: 289 tv: 1 nM: 1
404.412320000000020 198.760670000000000
f: 290 tv: 0 nM: 1
347.120000000000000 194.254290000000000
f: 290 tv: 1 nM: 1
405.330989999999990 198.727690000000000
f: 291 tv: 0 nM: 1
345.786070000000000 194.729390000000000
f: 291 tv: 1 nM: 1
406.046110000000000 198.788829999999990
f: 292 tv: 0 nM: 1
344.807279999999990 194.588550000000000
f: 292 tv: 1 nM: 1
406.983250000000000 198.899520000000000
f: 293 tv: 0 nM: 1
343.638309999999990 194.765960000000010
f: 293 tv: 1 nM: 1
407.938380000000000 198.950240000000010
f: 294 tv: 0 nM: 1
342.163270000000010 194.836729999999990
f: 294 tv: 1 nM: 1
408.871370000000010 198.890780000000010
f: 295 tv: 0 nM: 1
341.428949999999990 194.710389999999990
f: 295 tv: 1 nM: 1
409.634709999999980 198.897259999999990
f: 296 tv: 0 nM: 1
340.000000000000000 194.739790000000000
f: 296 tv: 1 nM: 1
410.634709999999980 198.947499999999990
f: 297 tv: 0 nM: 1
339.038670000000020 194.853090000000010
f: 297 tv: 1 nM: 1
411.730590000000010 198.956619999999990
f: 298 tv: 0 nM: 1
337.987120000000000 194.677840000000000
f: 298 tv: 1 nM: 1
412.702760000000010 198.972350000000010
f: 299 tv: 0 nM: 1
337.037870000000000 194.866170000000010
f: 299 tv: 1 nM: 1
413.634709999999980 198.897259999999990
f: 300 tv: 0 nM: 1
336.164249999999980 194.789860000000000
f: 300 tv: 1 nM: 1
414.602170000000000 198.828260000000000
f: 301 tv: 0 nM: 1
335.000000000000000 194.500000000000000
f: 301 tv: 1 nM: 1
416.306519999999980 198.480439999999990
f: 302 tv: 0 nM: 1
334.000000000000000 194.500000000000000
f: 302 tv: 1 nM: 1
417.122130000000030 198.064510000000010
f: 303 tv: 0 nM: 1
333.150789999999970 194.513229999999990
f: 303 tv: 1 nM: 1
418.502200000000020 198.024340000000000
f: 304 tv: 0 nM: 1
332.074740000000020 194.342790000000010
f: 304 tv: 1 nM: 1
419.838439999999990 198.050220000000000
f: 305 tv: 0 nM: 1
331.166659999999980 194.000000000000000
f: 305 tv: 1 nM: 1
421.361600000000010 197.933030000000000
f: 306 tv: 0 nM: 1
330.888610000000030 194.056929999999990
f: 306 tv: 1 nM: 1
422.736719999999990 197.816380000000010
f: 307 tv: 0 nM: 1
330.360570000000000 194.043270000000010
f: 307 tv: 1 nM: 1
424.394619999999970 197.621900000000010
f: 308 tv: 0 nM: 1
329.881070000000020 193.963590000000010
f: 308 tv: 1 nM: 1
426.409670000000010 197.649159999999990
f: 309 tv: 0 nM: 1
329.362790000000020 194.044189999999990
f: 309 tv: 1 nM: 1
428.122500000000000 197.534130000000000
f: 310 tv: 0 nM: 1
328.866210000000020 193.910799999999990
f: 310 tv: 1 nM: 1
429.875519999999990 197.428570000000010
f: 311 tv: 0 nM: 1
328.884979999999980 193.976530000000000
f: 311 tv: 1 nM: 1
432.466680000000000 197.333329999999990
f: 312 tv: 0 nM: 1
328.680999999999980 193.932130000000000
f: 312 tv: 1 nM: 1
434.483060000000020 197.483049999999990
f: 313 tv: 0 nM: 1
328.712339999999980 194.093610000000010
f: 313 tv: 1 nM: 1
436.819489999999970 197.431530000000010
f: 314 tv: 0 nM: 1
329.000000000000000 194.000000000000000
f: 314 tv: 1 nM: 1
439.060299999999980 197.416339999999990
f: 315 tv: 0 nM: 1
329.373350000000020 194.353710000000010
f: 315 tv: 1 nM: 1
441.691350000000000 197.372420000000010
f: 316 tv: 0 nM: 1
329.450930000000030 194.137849999999990
f: 316 tv: 1 nM: 1
444.291499999999980 197.354250000000010
f: 317 tv: 0 nM: 1
330.149990000000000 194.318180000000010
f: 317 tv: 1 nM: 1
447.271419999999980 197.379590000000010
f: 318 tv: 0 nM: 1
330.990940000000020 194.328049999999990
f: 318 tv: 1 nM: 1
450.348970000000010 197.395919999999990
f: 319 tv: 0 nM: 1
331.684779999999990 194.415220000000010
f: 319 tv: 1 nM: 1
453.095340000000020 197.319060000000010
f: 320 tv: 0 nM: 1
332.608979999999970 194.301289999999990
f: 320 tv: 1 nM: 1
456.469630000000000 197.354250000000010
f: 321 tv: 0 nM: 1
334.069120000000000 194.587560000000000
f: 321 tv: 1 nM: 1
459.604829999999990 197.157260000000010
f: 322 tv: 0 nM: 1
335.379459999999990 194.830350000000010
f: 322 tv: 1 nM: 1
462.976110000000010 197.308760000000010
f: 323 tv: 0 nM: 1
336.608700000000000 194.917390000000010
f: 323 tv: 1 nM: 1
466.542359999999970 197.055080000000000
f: 324 tv: 0 nM: 1
338.450899999999990 194.866070000000010
f: 324 tv: 1 nM: 1
469.843990000000020 197.058269999999990
f: 325 tv: 0 nM: 1
339.741300000000020 195.149990000000000
f: 325 tv: 1 nM: 1
473.427730000000000 197.158199999999990
f: 326 tv: 0 nM: 1
342.040959999999980 195.079739999999990
f: 326 tv: 1 nM: 1
476.992070000000010 197.150790000000000
f: 327 tv: 0 nM: 1
343.753940000000000 195.190949999999990
f: 327 tv: 1 nM: 1
480.230619999999990 197.094959999999990
f: 328 tv: 0 nM: 1
346.237059999999990 195.387920000000010
f: 328 tv: 1 nM: 1
484.058229999999980 196.975910000000000
f: 329 tv: 0 nM: 1
348.437500000000000 195.500000000000000
f: 329 tv: 1 nM: 1
487.643430000000020 197.188520000000010
f: 330 tv: 0 nM: 1
350.838039999999980 195.508100000000010
f: 330 tv: 1 nM: 1
491.143739999999980 197.068760000000000
f: 331 tv: 0 nM: 1
353.462560000000000 195.892079999999990
f: 331 tv: 1 nM: 1
494.661160000000000 197.355380000000000
f: 332 tv: 0 nM: 1
355.983859999999990 196.092739999999990
f: 332 tv: 1 nM: 1
498.430659999999990 197.161759999999990
f: 333 tv: 0 nM: 1
358.309419999999990 196.211060000000000
f: 333 tv: 1 nM: 1
502.027890000000010 197.213150000000010
f: 334 tv: 0 nM: 1
361.477359999999980 196.290130000000000
f: 334 tv: 1 nM: 1
505.409879999999990 197.072970000000000
f: 335 tv: 0 nM: 1
364.182740000000020 196.337340000000010
f: 335 tv: 1 nM: 1
508.613249999999990 197.194439999999990
f: 336 tv: 0 nM: 1
367.233060000000020 196.262710000000000
f: 336 tv: 1 nM: 1
512.165960000000040 197.064320000000010
f: 337 tv: 0 nM: 1
370.500000000000000 196.000000000000000
f: 337 tv: 1 nM: 1
515.200010000000020 196.798039999999990
f: 338 tv: 0 nM: 1
373.475889999999990 196.046050000000010
f: 338 tv: 1 nM: 1
518.555790000000000 196.787190000000010
f: 339 tv: 0 nM: 1
376.545439999999990 195.967530000000010
f: 339 tv: 1 nM: 1
521.847899999999980 196.709120000000010
f: 340 tv: 0 nM: 1
380.655460000000010 195.890760000000000
f: 340 tv: 1 nM: 1
524.544130000000000 196.472690000000000
f: 341 tv: 0 nM: 1
383.395840000000020 195.653410000000010
f: 341 tv: 1 nM: 1
527.556699999999980 196.186229999999990
f: 342 tv: 0 nM: 1
386.756930000000010 195.482210000000010
f: 342 tv: 1 nM: 1
530.287780000000000 195.783680000000000
f: 343 tv: 0 nM: 1
390.112640000000000 195.450590000000010
f: 343 tv: 1 nM: 1
532.647519999999990 195.413940000000000
f: 344 tv: 0 nM: 1
393.683719999999990 195.395829999999990
f: 344 tv: 1 nM: 1
535.222470000000040 195.232650000000010
f: 345 tv: 0 nM: 1
396.707460000000030 195.195020000000000
f: 345 tv: 1 nM: 1
537.543400000000020 194.770659999999990
f: 346 tv: 0 nM: 1
399.807529999999990 194.663180000000010
f: 346 tv: 1 nM: 1
539.871520000000030 194.778660000000000
f: 347 tv: 0 nM: 1
403.426480000000030 194.800410000000000
f: 347 tv: 1 nM: 1
541.732480000000010 194.549380000000010
f: 348 tv: 0 nM: 1
406.508210000000020 194.639340000000000
f: 348 tv: 1 nM: 1
544.006039999999980 194.373490000000000
f: 349 tv: 0 nM: 1
409.950010000000020 194.576079999999990
f: 349 tv: 1 nM: 1
545.859190000000010 194.261230000000010
f: 350 tv: 0 nM: 1
413.282039999999990 194.653840000000000
f: 350 tv: 1 nM: 1
547.636539999999970 194.359240000000000
f: 351 tv: 0 nM: 1
416.549989999999980 194.949999999999990
f: 351 tv: 1 nM: 1
549.217099999999960 194.155700000000000
f: 352 tv: 0 nM: 1
419.493589999999980 194.724369999999990
f: 352 tv: 1 nM: 1
550.469299999999980 194.140350000000010
f: 353 tv: 0 nM: 1
422.530700000000020 195.000000000000000
f: 353 tv: 1 nM: 1
551.867370000000050 194.579590000000000
f: 354 tv: 0 nM: 1
425.389130000000020 195.399579999999990
f: 354 tv: 1 nM: 1
552.652529999999960 194.588990000000000
f: 355 tv: 0 nM: 1
427.852570000000010 195.600429999999990
f: 355 tv: 1 nM: 1
553.605959999999980 194.822039999999990
f: 356 tv: 0 nM: 1
430.701750000000000 195.850879999999990
f: 356 tv: 1 nM: 1
554.370059999999970 195.041860000000010
f: 357 tv: 0 nM: 1
433.032620000000010 196.489139999999990
f: 357 tv: 1 nM: 1
555.000000000000000 195.591700000000000
f: 358 tv: 0 nM: 1
435.481080000000020 196.720580000000010
f: 358 tv: 1 nM: 1
555.462520000000040 196.041860000000010
f: 359 tv: 0 nM: 1
437.545840000000000 197.264190000000010
f: 359 tv: 1 nM: 1
555.615540000000010 196.552519999999990
f: 360 tv: 0 nM: 1
439.766820000000000 197.590329999999990
f: 360 tv: 1 nM: 1
555.641240000000040 196.975339999999990
f: 361 tv: 0 nM: 1
441.593320000000010 197.915560000000000
f: 361 tv: 1 nM: 1
556.119450000000030 197.022120000000000
f: 362 tv: 0 nM: 1
443.676089999999990 198.545649999999990
f: 362 tv: 1 nM: 1
555.694089999999960 197.276260000000010
f: 363 tv: 0 nM: 1
445.556060000000000 198.899110000000010
f: 363 tv: 1 nM: 1
555.555050000000050 198.041860000000010
f: 364 tv: 0 nM: 1
447.336209999999990 199.435350000000000
f: 364 tv: 1 nM: 1
555.529180000000000 198.195069999999990
f: 365 tv: 0 nM: 1
448.526310000000020 199.714900000000000
f: 365 tv: 1 nM: 1
554.946839999999950 198.847820000000010
f: 366 tv: 0 nM: 1
450.233029999999990 200.000000000000000
f: 366 tv: 1 nM: 1
554.461180000000010 199.043380000000010
f: 367 tv: 0 nM: 1
451.411009999999980 200.500000000000000
f: 367 tv: 1 nM: 1
553.596800000000030 199.235019999999990
f: 368 tv: 0 nM: 1
452.331079999999990 200.804049999999990
f: 368 tv: 1 nM: 1
552.680970000000000 199.932130000000000
f: 369 tv: 0 nM: 1
453.424440000000000 201.066669999999990
f: 369 tv: 1 nM: 1
552.037900000000040 200.047969999999990
f: 370 tv: 0 nM: 1
454.332580000000010 201.118300000000000
f: 370 tv: 1 nM: 1
550.753600000000010 200.296650000000000
f: 371 tv: 0 nM: 1
454.948210000000020 201.349089999999990
f: 371 tv: 1 nM: 1
549.565740000000010 200.671359999999990
f: 372 tv: 0 nM: 1
455.344330000000010 201.740569999999990
f: 372 tv: 1 nM: 1
548.544620000000010 200.803570000000010
f: 373 tv: 0 nM: 1
456.035709999999990 201.954759999999990
f: 373 tv: 1 nM: 1
547.279599999999960 201.111369999999990
f: 374 tv: 0 nM: 1
456.442929999999990 202.121000000000010
f: 374 tv: 1 nM: 1
545.953859999999960 201.128649999999990
f: 375 tv: 0 nM: 1
456.567870000000030 202.153840000000000
f: 375 tv: 1 nM: 1
544.283689999999980 201.123259999999990
f: 376 tv: 0 nM: 1
456.735020000000020 202.105989999999990
f: 376 tv: 1 nM: 1
542.384220000000030 201.332519999999990
f: 377 tv: 0 nM: 1
456.997470000000020 202.229800000000010
f: 377 tv: 1 nM: 1
540.955019999999990 201.264999999999990
f: 378 tv: 0 nM: 1
456.997740000000020 202.171950000000010
f: 378 tv: 1 nM: 1
539.342530000000010 201.502500000000000
f: 379 tv: 0 nM: 1
456.964290000000010 202.045240000000010
f: 379 tv: 1 nM: 1
537.885009999999970 201.199999999999990
f: 380 tv: 0 nM: 1
457.000000000000000 202.091340000000000
f: 380 tv: 1 nM: 1
535.997439999999980 201.430049999999990
f: 381 tv: 0 nM: 1
456.906859999999990 202.093140000000010
f: 381 tv: 1 nM: 1
534.123720000000050 201.790400000000010
f: 382 tv: 0 nM: 1
456.500000000000000 202.086119999999990
f: 382 tv: 1 nM: 1
532.281560000000010 201.818420000000000
f: 383 tv: 0 nM: 1
456.451169999999990 202.025569999999990
f: 383 tv: 1 nM: 1
530.767029999999980 201.544500000000000
f: 384 tv: 0 nM: 1
456.029999999999970 201.905000000000000
f: 384 tv: 1 nM: 1
528.665830000000030 201.720290000000010
f: 385 tv: 0 nM: 1
455.965790000000030 201.560530000000000
f: 385 tv: 1 nM: 1
526.881589999999960 201.118419999999990
f: 386 tv: 0 nM: 1
455.074740000000020 201.332470000000000
f: 386 tv: 1 nM: 1
524.833309999999980 200.953129999999990
f: 387 tv: 0 nM: 1
454.915010000000000 201.160000000000000
f: 387 tv: 1 nM: 1
523.055240000000030 200.850010000000000
f: 388 tv: 0 nM: 1
454.447360000000000 200.856460000000000
f: 388 tv: 1 nM: 1
520.977420000000050 200.638180000000010
f: 389 tv: 0 nM: 1
454.101589999999990 200.500000000000000
f: 389 tv: 1 nM: 1
519.304930000000010 200.145600000000000
f: 390 tv: 0 nM: 1
453.909089999999990 200.419780000000000
f: 390 tv: 1 nM: 1
517.689030000000000 199.945269999999990
f: 391 tv: 0 nM: 1
453.739809999999980 199.816329999999990
f: 391 tv: 1 nM: 1
515.909120000000030 199.580220000000000
f: 392 tv: 0 nM: 1
453.300540000000010 199.368850000000010
f: 392 tv: 1 nM: 1
514.213930000000000 199.090210000000010
f: 393 tv: 0 nM: 1
453.466680000000000 198.577769999999990
f: 393 tv: 1 nM: 1
512.353089999999950 198.514129999999990
f: 394 tv: 0 nM: 1
453.107149999999990 198.107149999999990
f: 394 tv: 1 nM: 1
511.084990000000000 197.915010000000000
f: 395 tv: 0 nM: 1
453.201110000000030 197.522340000000010
f: 395 tv: 1 nM: 1
509.845950000000020 197.524319999999990
f: 396 tv: 0 nM: 1
453.173459999999980 196.836729999999990
f: 396 tv: 1 nM: 1
508.634610000000010 196.695050000000010
f: 397 tv: 0 nM: 1
453.295439999999990 196.047969999999990
f: 397 tv: 1 nM: 1
507.292539999999970 196.191499999999990
f: 398 tv: 0 nM: 1
453.941930000000010 195.866170000000010
f: 398 tv: 1 nM: 1
506.596589999999990 195.500000000000000
f: 399 tv: 0 nM: 1
454.126950000000020 194.839390000000010
f: 399 tv: 1 nM: 1
505.571050000000010 194.803280000000000
f: 400 tv: 0 nM: 1
454.840419999999990 194.000000000000000
f: 400 tv: 1 nM: 1
504.836029999999990 194.266130000000000
f: 401 tv: 0 nM: 1
455.488099999999970 193.321429999999990
f: 401 tv: 1 nM: 1
503.853580000000020 193.392270000000000
f: 402 tv: 0 nM: 1
455.838990000000020 192.666670000000010
f: 402 tv: 1 nM: 1
503.048979999999970 192.904630000000000
f: 403 tv: 0 nM: 1
456.298400000000020 192.185489999999990
f: 403 tv: 1 nM: 1
502.824250000000010 192.141079999999990
f: 404 tv: 0 nM: 1
457.343079999999990 191.417560000000010
f: 404 tv: 1 nM: 1
502.048710000000030 191.887180000000000
f: 405 tv: 0 nM: 1
458.024200000000010 191.357530000000000
f: 405 tv: 1 nM: 1
501.843750000000000 191.645829999999990
f: 406 tv: 0 nM: 1
459.008060000000000 190.696239999999990
f: 406 tv: 1 nM: 1
501.500000000000000 190.814210000000000
f: 407 tv: 0 nM: 1
459.969600000000010 190.287290000000010
f: 407 tv: 1 nM: 1
501.448579999999990 190.302860000000010
f: 408 tv: 0 nM: 1
461.000000000000000 189.439899999999990
f: 408 tv: 1 nM: 1
501.397370000000020 189.881580000000010
f: 409 tv: 0 nM: 1
462.078129999999990 188.989579999999990
f: 409 tv: 1 nM: 1
501.825440000000010 189.071010000000000
f: 410 tv: 0 nM: 1
463.542359999999970 188.646899999999990
f: 410 tv: 1 nM: 1
501.979159999999980 188.921879999999990
f: 411 tv: 0 nM: 1
465.048920000000010 188.000000000000000
f: 411 tv: 1 nM: 1
502.353119999999990 188.514129999999990
f: 412 tv: 0 nM: 1
466.314270000000020 187.619990000000000
f: 412 tv: 1 nM: 1
502.710660000000020 187.935390000000010
f: 413 tv: 0 nM: 1
467.946320000000010 187.536730000000010
f: 413 tv: 1 nM: 1
503.893860000000020 187.343570000000000
f: 414 tv: 0 nM: 1
469.777769999999980 186.975310000000010
f: 414 tv: 1 nM: 1
504.205199999999990 187.202319999999990
f: 415 tv: 0 nM: 1
471.101589999999990 186.500000000000000
f: 415 tv: 1 nM: 1
505.196720000000030 186.478150000000000
f: 416 tv: 0 nM: 1
472.668880000000000 185.950330000000010
f: 416 tv: 1 nM: 1
506.103819999999980 186.407100000000010
f: 417 tv: 0 nM: 1
474.406070000000000 186.184850000000010
f: 417 tv: 1 nM: 1
507.500000000000000 185.601200000000010
f: 418 tv: 0 nM: 1
476.451140000000010 185.451140000000010
f: 418 tv: 1 nM: 1
508.412780000000000 185.500000000000000
f: 419 tv: 0 nM: 1
478.650300000000020 185.271680000000000
f: 419 tv: 1 nM: 1
509.980650000000030 184.690609999999990
f: 420 tv: 0 nM: 1
480.074520000000010 185.381990000000000
f: 420 tv: 1 nM: 1
511.511900000000030 184.589280000000000
f: 421 tv: 0 nM: 1
482.228270000000010 185.027179999999990
f: 421 tv: 1 nM: 1
513.042360000000030 184.548020000000010
f: 422 tv: 0 nM: 1
484.398799999999990 184.500000000000000
f: 422 tv: 1 nM: 1
514.832459999999970 184.229739999999990
f: 423 tv: 0 nM: 1
486.783230000000000 184.398850000000010
f: 423 tv: 1 nM: 1
516.390499999999970 183.754439999999990
f: 424 tv: 0 nM: 1
488.580840000000020 184.278439999999990
f: 424 tv: 1 nM: 1
518.410709999999990 183.589280000000000
f: 425 tv: 0 nM: 1
491.090359999999980 183.783130000000000
f: 425 tv: 1 nM: 1
520.820740000000000 183.150939999999990
f: 426 tv: 0 nM: 1
493.436739999999990 183.448790000000000
f: 426 tv: 1 nM: 1
522.659120000000030 182.750000000000000
f: 427 tv: 0 nM: 1
495.361760000000000 183.438230000000000
f: 427 tv: 1 nM: 1
524.695129999999950 182.524380000000010
f: 428 tv: 0 nM: 1
498.197049999999990 183.149990000000000
f: 428 tv: 1 nM: 1
527.224000000000050 182.347399999999990
f: 429 tv: 0 nM: 1
500.309199999999980 182.868419999999990
f: 429 tv: 1 nM: 1
529.412780000000000 182.412800000000000
f: 430 tv: 0 nM: 1
502.584470000000010 182.888520000000000
f: 430 tv: 1 nM: 1
532.348820000000050 182.063950000000010
f: 431 tv: 0 nM: 1
505.205719999999990 182.545719999999990
f: 431 tv: 1 nM: 1
534.629519999999960 182.256030000000010
f: 432 tv: 0 nM: 1
507.515719999999990 182.921390000000000
f: 432 tv: 1 nM: 1
537.547490000000040 181.851270000000000
f: 433 tv: 0 nM: 1
510.194090000000020 182.694080000000010
f: 433 tv: 1 nM: 1
539.877560000000020 181.840129999999990
f: 434 tv: 0 nM: 1
513.420709999999990 183.304869999999990
f: 434 tv: 1 nM: 1
542.258850000000050 181.907810000000010
f: 435 tv: 0 nM: 1
515.775700000000030 183.362169999999990
f: 435 tv: 1 nM: 1
546.045470000000020 182.484849999999990
f: 436 tv: 0 nM: 1
518.491210000000020 183.365489999999990
f: 436 tv: 1 nM: 1
549.044859999999970 182.179489999999990
f: 437 tv: 0 nM: 1
521.071839999999950 183.683519999999990
f: 437 tv: 1 nM: 1
552.210510000000000 182.092099999999990
f: 438 tv: 0 nM: 1
523.426019999999990 184.470409999999990
f: 438 tv: 1 nM: 1
554.790889999999990 182.824250000000010
f: 439 tv: 0 nM: 1
525.581909999999990 184.906780000000000
f: 439 tv: 1 nM: 1
557.746639999999960 183.060000000000000
f: 440 tv: 0 nM: 1
528.358460000000040 185.358430000000000
f: 440 tv: 1 nM: 1
560.674989999999980 183.606249999999990
f: 441 tv: 0 nM: 1
530.414310000000000 185.720000000000000
f: 441 tv: 1 nM: 1
563.996759999999990 184.308439999999990
f: 442 tv: 0 nM: 1
532.786560000000010 186.420729999999990
f: 442 tv: 1 nM: 1
566.801939999999950 184.912340000000000
f: 443 tv: 0 nM: 1
535.172730000000000 186.751510000000000
f: 443 tv: 1 nM: 1
569.533869999999980 184.977399999999990
f: 444 tv: 0 nM: 1
537.180849999999960 187.760640000000000
f: 444 tv: 1 nM: 1
572.287050000000020 185.645060000000000
f: 445 tv: 0 nM: 1
539.177059999999980 187.864579999999990
f: 445 tv: 1 nM: 1
575.342589999999970 186.274689999999990
f: 446 tv: 0 nM: 1
541.095519999999960 188.500000000000000
f: 446 tv: 1 nM: 1
578.098750000000000 186.267519999999990
f: 447 tv: 0 nM: 1
542.967470000000050 188.550289999999990
f: 447 tv: 1 nM: 1
580.076900000000020 186.429489999999990
f: 448 tv: 0 nM: 1
544.609919999999990 189.439789999999990
f: 448 tv: 1 nM: 1
582.966680000000000 186.836369999999990
f: 449 tv: 0 nM: 1
545.959470000000010 189.383790000000000
f: 449 tv: 1 nM: 1
585.691770000000020 186.945210000000000
f: 450 tv: 0 nM: 1
547.678589999999990 189.651090000000010
f: 450 tv: 1 nM: 1
588.309510000000050 186.601200000000010
f: 451 tv: 0 nM: 1
549.050290000000020 189.386249999999990
f: 451 tv: 1 nM: 1
590.361760000000000 186.638229999999990
f: 452 tv: 0 nM: 1
550.028320000000010 189.765459999999990
f: 452 tv: 1 nM: 1
592.922059999999990 186.948929999999990
f: 453 tv: 0 nM: 1
551.350770000000010 189.492539999999990
f: 453 tv: 1 nM: 1
594.736999999999970 186.630050000000010
f: 454 tv: 0 nM: 1
552.010930000000030 189.581970000000010
f: 454 tv: 1 nM: 1
597.000000000000000 186.552629999999990
f: 455 tv: 0 nM: 1
552.894350000000030 189.765459999999990
f: 455 tv: 1 nM: 1
599.263609999999970 186.333329999999990
f: 456 tv: 0 nM: 1
553.835879999999970 189.607699999999990
f: 456 tv: 1 nM: 1
600.690489999999950 186.398799999999990
f: 457 tv: 0 nM: 1
554.177860000000010 189.413469999999990
f: 457 tv: 1 nM: 1
602.576050000000010 186.099410000000010
f: 458 tv: 0 nM: 1
554.834230000000050 189.371050000000000
f: 458 tv: 1 nM: 1
604.500000000000000 186.000000000000000
f: 459 tv: 0 nM: 1
555.631470000000040 189.079890000000010
f: 459 tv: 1 nM: 1
606.552609999999960 186.000000000000000
f: 460 tv: 0 nM: 1
555.934999999999950 189.095000000000000
f: 460 tv: 1 nM: 1
608.576900000000020 185.710050000000000
f: 461 tv: 0 nM: 1
556.333309999999980 189.130200000000000
f: 461 tv: 1 nM: 1
610.421939999999950 185.835270000000010
f: 462 tv: 0 nM: 1
556.933170000000020 189.141079999999990
f: 462 tv: 1 nM: 1
612.250000000000000 185.839480000000010
f: 463 tv: 0 nM: 1
557.241760000000000 189.089200000000010
f: 463 tv: 1 nM: 1
614.346800000000030 185.830639999999990
f: 464 tv: 0 nM: 1
557.518190000000000 189.250000000000000
f: 464 tv: 1 nM: 1
616.616999999999960 185.909580000000010
f: 465 tv: 0 nM: 1
558.046140000000040 189.128649999999990
f: 465 tv: 1 nM: 1
617.912289999999980 185.663739999999990
f: 466 tv: 0 nM: 1
558.557069999999950 189.121000000000010
f: 466 tv: 1 nM: 1
620.548829999999950 185.548859999999990
f: 467 tv: 0 nM: 1
559.231869999999960 189.345409999999990
f: 467 tv: 1 nM: 1
622.489069999999970 185.989080000000000
f: 468 tv: 0 nM: 1
559.834110000000010 189.474300000000000
f: 468 tv: 1 nM: 1
624.535889999999990 186.052490000000010
f: 469 tv: 0 nM: 1
560.418210000000040 189.759089999999990
f: 469 tv: 1 nM: 1
627.128969999999980 185.949999999999990
f: 470 tv: 0 nM: 1
561.312189999999990 189.788729999999990
f: 470 tv: 1 nM: 1
629.353820000000040 186.333329999999990
f: 471 tv: 0 nM: 1
561.928890000000020 190.002370000000010
f: 471 tv: 1 nM: 1
631.244869999999990 185.981959999999990
f: 472 tv: 0 nM: 1
563.182620000000040 189.984019999999990
f: 472 tv: 1 nM: 1
634.029540000000000 186.319889999999990
f: 473 tv: 0 nM: 1
564.016300000000000 190.274409999999990
f: 473 tv: 1 nM: 1
636.291200000000000 186.320590000000010
f: 474 tv: 0 nM: 1
564.924440000000000 190.415560000000000
f: 474 tv: 1 nM: 1
638.982300000000010 186.315660000000010
f: 475 tv: 0 nM: 1
565.997679999999950 190.832550000000000
f: 475 tv: 1 nM: 1
641.710389999999960 186.428959999999990
f: 476 tv: 0 nM: 1
567.104550000000020 190.636370000000000
f: 476 tv: 1 nM: 1
644.196230000000010 186.325269999999990
f: 477 tv: 0 nM: 1
568.634710000000040 190.897259999999990
f: 477 tv: 1 nM: 1
646.608700000000000 186.771739999999990
f: 478 tv: 0 nM: 1
570.131350000000000 190.898619999999990
f: 478 tv: 1 nM: 1
649.453060000000050 186.654689999999990
f: 479 tv: 0 nM: 1
571.538090000000010 190.957400000000010
f: 479 tv: 1 nM: 1
651.961369999999990 186.631440000000000
f: 480 tv: 0 nM: 1
573.348269999999960 191.202990000000000
f: 480 tv: 1 nM: 1
654.342769999999970 186.863400000000010
f: 481 tv: 0 nM: 1
575.014530000000040 191.165969999999990
f: 481 tv: 1 nM: 1
657.376340000000030 186.381710000000000
f: 482 tv: 0 nM: 1
577.209839999999990 191.116070000000010
f: 482 tv: 1 nM: 1
660.451170000000050 186.548859999999990
f: 483 tv: 0 nM: 1
579.326900000000020 191.301289999999990
f: 483 tv: 1 nM: 1
663.608700000000000 186.701079999999990
f: 484 tv: 0 nM: 1
581.159729999999970 191.423229999999990
f: 484 tv: 1 nM: 1
666.346620000000030 186.585219999999990
f: 485 tv: 0 nM: 1
583.384459999999990 191.535720000000000
f: 485 tv: 1 nM: 1
669.509770000000000 186.887800000000000
f: 486 tv: 0 nM: 1
585.695370000000030 191.623950000000010
f: 486 tv: 1 nM: 1
672.283450000000020 186.500000000000000
f: 487 tv: 0 nM: 1
588.541320000000040 191.867390000000000
f: 487 tv: 1 nM: 1
675.093139999999950 186.906859999999990
f: 488 tv: 0 nM: 1
591.088679999999950 192.245970000000000
f: 488 tv: 1 nM: 1
678.472350000000010 186.695979999999990
f: 489 tv: 0 nM: 1
593.545650000000020 192.189130000000010
f: 489 tv: 1 nM: 1
681.349489999999950 186.553570000000010
f: 490 tv: 0 nM: 1
596.909790000000040 192.374509999999990
f: 490 tv: 1 nM: 1
684.345519999999960 186.777480000000000
f: 491 tv: 0 nM: 1
599.442869999999970 192.522449999999990
f: 491 tv: 1 nM: 1
687.962099999999960 186.952030000000010
f: 492 tv: 0 nM: 1
602.740969999999950 192.594380000000000
f: 492 tv: 1 nM: 1
690.916690000000020 186.846769999999990
f: 493 tv: 0 nM: 1
606.135989999999990 192.820179999999990
f: 493 tv: 1 nM: 1
694.000000000000000 186.765960000000010
f: 494 tv: 0 nM: 1
609.383360000000040 192.824999999999990
f: 494 tv: 1 nM: 1
696.896300000000000 186.837770000000010
f: 495 tv: 0 nM: 1
612.888429999999970 193.121520000000000
f: 495 tv: 1 nM: 1
700.078129999999990 186.979170000000010
f: 496 tv: 0 nM: 1
616.107120000000010 193.263399999999990
f: 496 tv: 1 nM: 1
703.545960000000040 186.856750000000010
f: 497 tv: 0 nM: 1
619.418950000000000 193.072070000000000
f: 497 tv: 1 nM: 1
706.114199999999980 186.688279999999990
f: 498 tv: 0 nM: 1
623.421259999999960 193.253189999999990
f: 498 tv: 1 nM: 1
709.580199999999990 186.909089999999990
f: 499 tv: 0 nM: 1
626.925420000000030 193.460530000000010
f: 499 tv: 1 nM: 1
712.039670000000000 186.624339999999990
f: 500 tv: 0 nM: 1
630.605350000000040 193.535130000000010
f: 500 tv: 1 nM: 1
715.046389999999970 186.381440000000000
f: 501 tv: 0 nM: 1
634.275080000000000 193.578309999999990
f: 501 tv: 1 nM: 1
717.492430000000010 186.560300000000010
f: 502 tv: 0 nM: 1
637.692139999999990 193.559920000000010
f: 502 tv: 1 nM: 1
720.296079999999960 186.460890000000010
f: 503 tv: 0 nM: 1
641.686770000000020 193.642030000000010
f: 503 tv: 1 nM: 1
722.989559999999980 186.526050000000000
f: 504 tv: 0 nM: 1
645.477899999999980 193.716870000000000
f: 504 tv: 1 nM: 1
725.763000000000030 186.565110000000000
f: 505 tv: 0 nM: 1
648.847899999999980 193.685409999999990
f: 505 tv: 1 nM: 1
727.920409999999950 186.300999999999990
f: 506 tv: 0 nM: 1
652.922490000000040 193.666670000000010
f: 506 tv: 1 nM: 1
730.626890000000000 186.477160000000000
f: 507 tv: 0 nM: 1
656.481509999999960 193.767490000000010
f: 507 tv: 1 nM: 1
732.497250000000010 186.250000000000000
f: 508 tv: 0 nM: 1
660.134519999999950 193.755020000000000
f: 508 tv: 1 nM: 1
734.903869999999980 186.162090000000010
f: 509 tv: 0 nM: 1
663.324889999999980 193.680939999999990
f: 509 tv: 1 nM: 1
736.171140000000040 186.328869999999990
f: 510 tv: 0 nM: 1
666.496089999999980 193.802320000000010
f: 510 tv: 1 nM: 1
738.291259999999970 186.095370000000000
f: 511 tv: 0 nM: 1
670.456670000000030 194.000000000000000
f: 511 tv: 1 nM: 1
739.971070000000050 186.118419999999990
f: 512 tv: 0 nM: 1
673.954709999999980 193.899170000000000
f: 512 tv: 1 nM: 1
741.853089999999950 186.126280000000010
f: 513 tv: 0 nM: 1
676.919009999999960 194.253040000000000
f: 513 tv: 1 nM: 1
743.024170000000030 185.997310000000000
f: 514 tv: 0 nM: 1
679.954529999999980 194.347820000000010
f: 514 tv: 1 nM: 1
744.081969999999960 186.314210000000000
f: 515 tv: 0 nM: 1
682.942080000000030 194.500000000000000
f: 515 tv: 1 nM: 1
745.271790000000010 186.438459999999990
f: 516 tv: 0 nM: 1
685.543400000000020 194.708679999999990
f: 516 tv: 1 nM: 1
746.175230000000060 186.541230000000010
f: 517 tv: 0 nM: 1
688.495970000000060 194.983990000000010
f: 517 tv: 1 nM: 1
747.413390000000050 186.594969999999990
f: 518 tv: 0 nM: 1
691.044740000000050 195.392990000000000
f: 518 tv: 1 nM: 1
747.898379999999970 186.671130000000010
f: 519 tv: 0 nM: 1
693.400819999999950 195.633610000000000
f: 519 tv: 1 nM: 1
748.760499999999980 187.250000000000000
f: 520 tv: 0 nM: 1
695.719669999999950 196.002090000000010
f: 520 tv: 1 nM: 1
749.318419999999950 187.466479999999990
f: 521 tv: 0 nM: 1
697.796450000000050 196.407119999999990
f: 521 tv: 1 nM: 1
749.450010000000020 187.538240000000000
f: 522 tv: 0 nM: 1
699.726869999999960 196.852939999999990
f: 522 tv: 1 nM: 1
749.850280000000000 187.621479999999990
f: 523 tv: 0 nM: 1
701.417050000000020 197.074230000000000
f: 523 tv: 1 nM: 1
749.786129999999960 187.653609999999990
f: 524 tv: 0 nM: 1
703.192440000000030 197.667360000000000
f: 524 tv: 1 nM: 1
749.856750000000030 188.454060000000000
f: 525 tv: 0 nM: 1
704.454529999999980 197.967530000000010
f: 525 tv: 1 nM: 1
749.485540000000010 188.736999999999990
f: 526 tv: 0 nM: 1
705.519409999999990 198.032330000000000
f: 526 tv: 1 nM: 1
749.025999999999950 189.080930000000000
f: 527 tv: 0 nM: 1
706.548949999999990 198.432650000000000
f: 527 tv: 1 nM: 1
747.547789999999960 189.340759999999990
f: 528 tv: 0 nM: 1
707.430600000000030 198.734690000000000
f: 528 tv: 1 nM: 1
747.410709999999990 189.511900000000000
f: 529 tv: 0 nM: 1
708.133789999999980 199.050450000000010
f: 529 tv: 1 nM: 1
746.964910000000030 189.827480000000010
f: 530 tv: 0 nM: 1
708.617489999999980 199.502140000000000
f: 530 tv: 1 nM: 1
746.077760000000010 189.955549999999990
f: 531 tv: 0 nM: 1
709.525020000000040 199.754169999999990
f: 531 tv: 1 nM: 1
745.094360000000050 190.468549999999990
f: 532 tv: 0 nM: 1
709.545470000000020 200.032469999999990
f: 532 tv: 1 nM: 1
744.127140000000050 190.632769999999990
f: 533 tv: 0 nM: 1
709.652529999999960 200.355930000000000
f: 533 tv: 1 nM: 1
742.474979999999960 190.768750000000010
f: 534 tv: 0 nM: 1
709.546259999999960 200.883250000000000
f: 534 tv: 1 nM: 1
741.186770000000020 191.336209999999990
f: 535 tv: 0 nM: 1
709.461909999999990 200.890140000000000
f: 535 tv: 1 nM: 1
739.888919999999980 191.517550000000000
f: 536 tv: 0 nM: 1
709.200010000000020 200.978260000000010
f: 536 tv: 1 nM: 1
738.434939999999980 191.615389999999990
f: 537 tv: 0 nM: 1
708.500000000000000 201.087560000000000
f: 537 tv: 1 nM: 1
736.629519999999960 191.460849999999990
f: 538 tv: 0 nM: 1
707.637389999999980 201.290539999999990
f: 538 tv: 1 nM: 1
735.265689999999950 191.960010000000010
f: 539 tv: 0 nM: 1
707.240909999999990 201.318180000000010
f: 539 tv: 1 nM: 1
733.939089999999960 191.932690000000010
f: 540 tv: 0 nM: 1
706.111819999999970 201.367099999999990
f: 540 tv: 1 nM: 1
732.000000000000000 192.033320000000000
f: 541 tv: 0 nM: 1
705.463989999999970 201.144150000000000
f: 541 tv: 1 nM: 1
729.846859999999990 191.828129999999990
f: 542 tv: 0 nM: 1
704.509580000000030 201.253590000000000
f: 542 tv: 1 nM: 1
728.357610000000020 192.053800000000000
f: 543 tv: 0 nM: 1
703.269900000000010 201.026549999999990
f: 543 tv: 1 nM: 1
725.927609999999960 191.937929999999990
f: 544 tv: 0 nM: 1
702.452030000000040 201.111880000000010
f: 544 tv: 1 nM: 1
724.259400000000030 191.828129999999990
f: 545 tv: 0 nM: 1
701.218439999999990 200.948200000000010
f: 545 tv: 1 nM: 1
722.600649999999970 192.087250000000010
f: 546 tv: 0 nM: 1
699.716310000000020 200.876740000000010
f: 546 tv: 1 nM: 1
720.921939999999950 191.728320000000000
f: 547 tv: 0 nM: 1
698.538819999999990 200.856169999999990
f: 547 tv: 1 nM: 1
718.500000000000000 192.000000000000000
f: 548 tv: 0 nM: 1
697.444460000000050 200.615739999999990
f: 548 tv: 1 nM: 1
717.087710000000020 191.757309999999990
f: 549 tv: 0 nM: 1
696.016600000000040 200.578200000000010
f: 549 tv: 1 nM: 1
715.048400000000020 191.554840000000010
f: 550 tv: 0 nM: 1
694.734310000000050 200.190830000000010
f: 550 tv: 1 nM: 1
713.151730000000040 191.396549999999990
f: 551 tv: 0 nM: 1
693.490779999999970 199.981570000000000
f: 551 tv: 1 nM: 1
710.729000000000040 191.570969999999990
f: 552 tv: 0 nM: 1
692.393980000000060 199.801850000000000
f: 552 tv: 1 nM: 1
709.269469999999960 191.278439999999990
f: 553 tv: 0 nM: 1
691.099489999999950 199.489530000000000
f: 553 tv: 1 nM: 1
707.797180000000030 190.947560000000010
f: 554 tv: 0 nM: 1
690.157590000000030 199.233700000000000
f: 554 tv: 1 nM: 1
705.590029999999960 190.883330000000000
f: 555 tv: 0 nM: 1
689.181580000000050 198.616909999999990
f: 555 tv: 1 nM: 1
703.753240000000010 190.129870000000010
f: 556 tv: 0 nM: 1
687.953859999999960 198.128649999999990
f: 556 tv: 1 nM: 1
702.460630000000040 190.045459999999990
f: 557 tv: 0 nM: 1
686.907900000000040 197.592099999999990
f: 557 tv: 1 nM: 1
701.000000000000000 189.500000000000000
f: 558 tv: 0 nM: 1
686.104190000000020 197.016210000000000
f: 558 tv: 1 nM: 1
699.570500000000040 189.076920000000000
f: 559 tv: 0 nM: 1
685.363399999999960 196.780489999999990
f: 559 tv: 1 nM: 1
697.988280000000030 188.605259999999990
f: 560 tv: 0 nM: 1
684.867370000000050 195.816329999999990
f: 560 tv: 1 nM: 1
697.165529999999990 188.279310000000010
f: 561 tv: 0 nM: 1
684.068179999999980 195.209599999999990
f: 561 tv: 1 nM: 1
696.052429999999960 187.797210000000010
f: 562 tv: 0 nM: 1
683.943539999999980 194.572589999999990
f: 562 tv: 1 nM: 1
694.775510000000050 187.023799999999990
f: 563 tv: 0 nM: 1
683.822630000000000 193.977830000000010
f: 563 tv: 1 nM: 1
693.960140000000020 186.836960000000000
f: 564 tv: 0 nM: 1
683.546939999999950 193.748629999999990
f: 564 tv: 1 nM: 1
693.325929999999970 186.420880000000010
f: 565 tv: 0 nM: 1
683.529300000000030 193.068299999999990
f: 565 tv: 1 nM: 1
692.628360000000040 185.905409999999990
f: 566 tv: 0 nM: 1
683.845950000000020 192.524319999999990
f: 566 tv: 1 nM: 1
692.076050000000010 185.347960000000000
f: 567 tv: 0 nM: 1
684.331670000000030 191.866840000000000
f: 567 tv: 1 nM: 1
691.926569999999970 185.097900000000010
f: 568 tv: 0 nM: 1
684.949709999999980 191.359790000000000
f: 568 tv: 1 nM: 1
691.525629999999980 184.596160000000000
f: 569 tv: 0 nM: 1
686.002619999999980 190.871050000000000
f: 569 tv: 1 nM: 1
691.592470000000050 184.106169999999990
f: 570 tv: 0 nM: 1
686.743709999999960 190.670850000000000
f: 570 tv: 1 nM: 1
691.834470000000010 183.617250000000010
f: 571 tv: 0 nM: 1
687.598939999999970 190.024059999999990
f: 571 tv: 1 nM: 1
692.000000000000000 183.385910000000000
f: 572 tv: 0 nM: 1
689.213499999999950 189.670269999999990
f: 572 tv: 1 nM: 1
692.674070000000030 182.951860000000010
f: 573 tv: 0 nM: 1
690.370670000000020 189.343279999999990
f: 573 tv: 1 nM: 1
693.048580000000020 182.791670000000010
f: 574 tv: 0 nM: 1
692.260499999999980 189.192110000000010
f: 574 tv: 1 nM: 1
693.876890000000000 182.832089999999990
f: 575 tv: 0 nM: 1
693.959659999999990 189.266130000000000
f: 575 tv: 1 nM: 1
694.557800000000040 181.962580000000000
f: 576 tv: 0 nM: 1
695.606139999999980 189.106140000000010
f: 576 tv: 1 nM: 1
696.054319999999960 182.054350000000000
f: 577 tv: 0 nM: 1
697.653080000000050 189.030610000000000
f: 577 tv: 1 nM: 1
697.251949999999970 181.953489999999990
f: 578 tv: 0 nM: 1
699.500000000000000 189.284030000000000
f: 578 tv: 1 nM: 1
698.888490000000050 182.257690000000000
f: 579 tv: 0 nM: 1
702.422299999999950 189.222790000000000
f: 579 tv: 1 nM: 1
699.655639999999950 182.208599999999990
f: 580 tv: 0 nM: 1
704.010440000000020 189.151050000000000
f: 580 tv: 1 nM: 1
701.484500000000030 182.131779999999990
f: 581 tv: 0 nM: 1
706.710389999999960 189.428959999999990
f: 581 tv: 1 nM: 1
702.978389999999990 181.989210000000010
f: 582 tv: 0 nM: 1
709.623659999999970 189.713169999999990
f: 582 tv: 1 nM: 1
705.320680000000040 182.089660000000010
f: 583 tv: 0 nM: 1
712.222229999999970 189.615939999999990
f: 583 tv: 1 nM: 1
707.357970000000020 182.396449999999990
f: 584 tv: 0 nM: 1
714.793030000000040 190.153230000000010
f: 584 tv: 1 nM: 1
709.122129999999970 182.133590000000000
f: 585 tv: 0 nM: 1
717.601199999999950 190.386900000000000
f: 585 tv: 1 nM: 1
710.463259999999990 182.404419999999990
f: 586 tv: 0 nM: 1
720.771300000000000 190.691499999999990
f: 586 tv: 1 nM: 1
713.140750000000030 182.899990000000000
f: 587 tv: 0 nM: 1
723.770390000000020 190.739790000000000
f: 587 tv: 1 nM: 1
715.293090000000010 182.848279999999990
f: 588 tv: 0 nM: 1
726.524409999999990 191.213410000000010
f: 588 tv: 1 nM: 1
717.142879999999990 182.913530000000010
f: 589 tv: 0 nM: 1
729.328430000000030 191.436280000000010
f: 589 tv: 1 nM: 1
718.809330000000050 183.783909999999990
f: 590 tv: 0 nM: 1
732.343870000000040 192.053670000000010
f: 590 tv: 1 nM: 1
721.761409999999960 183.725490000000010
f: 591 tv: 0 nM: 1
735.271669999999970 192.118500000000010
f: 591 tv: 1 nM: 1
724.089050000000040 184.191769999999990
f: 592 tv: 0 nM: 1
738.500000000000000 192.500000000000000
f: 592 tv: 1 nM: 1
726.169859999999970 184.105770000000010
f: 593 tv: 0 nM: 1
741.892090000000050 193.039469999999990
f: 593 tv: 1 nM: 1
728.014159999999950 184.407810000000010
f: 594 tv: 0 nM: 1
744.908390000000050 193.214660000000010
f: 594 tv: 1 nM: 1
730.974789999999980 184.345319999999990
f: 595 tv: 0 nM: 1
747.715090000000030 193.315640000000000
f: 595 tv: 1 nM: 1
733.151730000000040 184.513790000000000
f: 596 tv: 0 nM: 1
751.422850000000040 193.534290000000000
f: 596 tv: 1 nM: 1
735.481990000000000 184.435260000000000
f: 597 tv: 0 nM: 1
753.854370000000020 193.788469999999990
f: 597 tv: 1 nM: 1
738.296140000000040 184.511540000000000
f: 598 tv: 0 nM: 1
756.960199999999990 193.585219999999990
f: 598 tv: 1 nM: 1
740.382749999999990 185.062070000000010
f: 599 tv: 0 nM: 1
760.300479999999990 193.825120000000000
f: 599 tv: 1 nM: 1
742.600649999999970 184.838930000000000
f: 600 tv: 0 nM: 1
763.250000000000000 193.981580000000010
f: 600 tv: 1 nM: 1
745.702999999999970 185.007520000000000
f: 601 tv: 0 nM: 1
766.560119999999980 194.112979999999990
f: 601 tv: 1 nM: 1
746.785709999999990 184.399990000000000
f: 602 tv: 0 nM: 1
769.199520000000010 194.204330000000000
f: 602 tv: 1 nM: 1
749.833309999999980 184.410860000000010
f: 603 tv: 0 nM: 1
772.719360000000050 193.936330000000000
f: 603 tv: 1 nM: 1
752.537169999999950 184.185939999999990
f: 604 tv: 0 nM: 1
776.294250000000030 194.047850000000010
f: 604 tv: 1 nM: 1
754.847049999999970 184.152989999999990
f: 605 tv: 0 nM: 1
779.602420000000050 193.863419999999990
f: 605 tv: 1 nM: 1
757.823729999999950 184.237410000000010
f: 606 tv: 0 nM: 1
782.871030000000020 193.934200000000000
f: 606 tv: 1 nM: 1
760.000000000000000 184.000000000000000
f: 607 tv: 0 nM: 1
785.973330000000030 193.696589999999990
f: 607 tv: 1 nM: 1
763.088619999999990 183.957439999999990
f: 608 tv: 0 nM: 1
789.438899999999990 193.677780000000010
f: 608 tv: 1 nM: 1
765.208620000000000 183.888489999999990
f: 609 tv: 0 nM: 1
792.683589999999980 193.599030000000000
f: 609 tv: 1 nM: 1
767.513180000000030 183.671050000000010
f: 610 tv: 0 nM: 1
795.481570000000030 193.160519999999990
f: 610 tv: 1 nM: 1
770.222229999999970 183.089740000000010
f: 611 tv: 0 nM: 1
799.386229999999950 192.949739999999990
f: 611 tv: 1 nM: 1
772.944030000000000 182.958949999999990
f: 612 tv: 0 nM: 1
802.460450000000040 192.904650000000000
f: 612 tv: 1 nM: 1
775.689210000000000 182.790539999999990
f: 613 tv: 0 nM: 1
805.660709999999990 192.477039999999990
f: 613 tv: 1 nM: 1
777.731019999999940 182.325940000000000
f: 614 tv: 0 nM: 1
808.982060000000050 192.186100000000010
f: 614 tv: 1 nM: 1
780.250000000000000 182.115080000000010
f: 615 tv: 0 nM: 1
812.213619999999990 191.896710000000010
f: 615 tv: 1 nM: 1
783.256840000000010 181.633559999999990
f: 616 tv: 0 nM: 1
815.940740000000010 191.569580000000000
f: 616 tv: 1 nM: 1
786.126710000000000 181.366440000000010
f: 617 tv: 0 nM: 1
819.632629999999950 191.729580000000000
f: 617 tv: 1 nM: 1
788.052249999999960 181.029850000000010
f: 618 tv: 0 nM: 1
822.332520000000050 191.162630000000010
f: 618 tv: 1 nM: 1
790.667850000000040 180.853150000000000
f: 619 tv: 0 nM: 1
826.189570000000000 191.040280000000000
f: 619 tv: 1 nM: 1
793.561339999999970 180.334900000000000
f: 620 tv: 0 nM: 1
829.422180000000030 190.983489999999990
f: 620 tv: 1 nM: 1
795.455810000000040 180.125850000000010
f: 621 tv: 0 nM: 1
832.990170000000030 190.889160000000000
f: 621 tv: 1 nM: 1
797.368230000000040 180.248060000000010
f: 622 tv: 0 nM: 1
836.675600000000030 190.848780000000000
f: 622 tv: 1 nM: 1
799.761899999999970 180.051030000000000
f: 623 tv: 0 nM: 1
840.169679999999970 190.434390000000010
f: 623 tv: 1 nM: 1
802.833309999999980 179.777770000000000
f: 624 tv: 0 nM: 1
843.259829999999970 190.205890000000010
f: 624 tv: 1 nM: 1
804.897889999999960 179.750000000000000
f: 625 tv: 0 nM: 1
846.182249999999950 190.145330000000000
f: 625 tv: 1 nM: 1
807.778199999999970 179.721800000000000
f: 626 tv: 0 nM: 1
849.631470000000040 190.140840000000000
f: 626 tv: 1 nM: 1
809.546749999999970 179.053959999999990
f: 627 tv: 0 nM: 1
852.826109999999970 190.008700000000000
f: 627 tv: 1 nM: 1
811.470950000000020 179.216129999999990
f: 628 tv: 0 nM: 1
855.574280000000040 190.465350000000000
f: 628 tv: 1 nM: 1
813.655759999999990 179.639340000000000
f: 629 tv: 0 nM: 1
858.589600000000020 190.599060000000010
f: 629 tv: 1 nM: 1
815.540769999999950 179.314820000000000
f: 630 tv: 0 nM: 1
861.735289999999960 190.920170000000010
f: 630 tv: 1 nM: 1
817.185970000000000 179.611570000000000
f: 631 tv: 0 nM: 1
864.643800000000060 190.723450000000010
f: 631 tv: 1 nM: 1
818.979739999999990 179.527019999999990
f: 632 tv: 0 nM: 1
866.841000000000010 191.078340000000000
f: 632 tv: 1 nM: 1
820.530639999999950 179.758500000000000
f: 633 tv: 0 nM: 1
869.685179999999950 191.263880000000000
f: 633 tv: 1 nM: 1
822.689390000000000 180.000000000000000
f: 634 tv: 0 nM: 1
871.687810000000010 191.830990000000010
f: 634 tv: 1 nM: 1
823.876650000000040 180.012980000000000
f: 635 tv: 0 nM: 1
874.086490000000030 192.042190000000010
f: 635 tv: 1 nM: 1
825.194210000000000 180.233810000000010
f: 636 tv: 0 nM: 1
876.306400000000050 192.682979999999990
f: 636 tv: 1 nM: 1
826.072940000000020 180.427079999999990
f: 637 tv: 0 nM: 1
878.224920000000000 193.240170000000010
f: 637 tv: 1 nM: 1
827.095580000000040 181.000000000000000
f: 638 tv: 0 nM: 1
879.846009999999980 193.770100000000010
f: 638 tv: 1 nM: 1
828.030030000000010 181.509999999999990
f: 639 tv: 0 nM: 1
881.841369999999980 194.220890000000000
f: 639 tv: 1 nM: 1
829.340149999999990 182.112240000000010
f: 640 tv: 0 nM: 1
883.690060000000020 194.954759999999990
f: 640 tv: 1 nM: 1
829.931820000000020 182.886370000000000
f: 641 tv: 0 nM: 1
884.811709999999950 195.445600000000010
f: 641 tv: 1 nM: 1
830.847840000000020 182.920289999999990
f: 642 tv: 0 nM: 1
885.972589999999970 196.210970000000000
f: 642 tv: 1 nM: 1
831.485840000000050 183.184400000000010
f: 643 tv: 0 nM: 1
887.213380000000030 196.790960000000010
f: 643 tv: 1 nM: 1
831.952700000000050 183.743239999999990
f: 644 tv: 0 nM: 1
888.734799999999950 197.213040000000010
f: 644 tv: 1 nM: 1
832.107120000000010 184.000000000000000
f: 645 tv: 0 nM: 1
889.240720000000010 198.037029999999990
f: 645 tv: 1 nM: 1
832.562500000000000 184.547789999999990
f: 646 tv: 0 nM: 1
889.934570000000010 198.848099999999990
f: 646 tv: 1 nM: 1
832.729190000000020 185.083329999999990
f: 647 tv: 0 nM: 1
889.954100000000040 199.146790000000010
f: 647 tv: 1 nM: 1
833.152950000000030 185.847019999999990
f: 648 tv: 0 nM: 1
890.456540000000020 199.939130000000010
f: 648 tv: 1 nM: 1
833.397280000000020 186.000000000000000
f: 649 tv: 0 nM: 1
890.575560000000000 200.764450000000010
f: 649 tv: 1 nM: 1
833.430240000000030 186.635670000000000
f: 650 tv: 0 nM: 1
890.543090000000010 201.492830000000000
f: 650 tv: 1 nM: 1
832.922490000000040 187.748060000000010
f: 651 tv: 0 nM: 1
890.611570000000030 202.214599999999990
f: 651 tv: 1 nM: 1
832.606379999999940 187.858149999999990
f: 652 tv: 0 nM: 1
890.265750000000030 203.117110000000000
f: 652 tv: 1 nM: 1
832.795589999999950 188.609500000000000
f: 653 tv: 0 nM: 1
889.910650000000030 204.040420000000010
f: 653 tv: 1 nM: 1
832.377619999999980 189.947560000000010
f: 654 tv: 0 nM: 1
889.048710000000030 204.807210000000000
f: 654 tv: 1 nM: 1
831.904419999999960 190.000000000000000
f: 655 tv: 0 nM: 1
888.385620000000020 205.737670000000010
f: 655 tv: 1 nM: 1
830.714780000000020 190.838930000000000
f: 656 tv: 0 nM: 1
887.530700000000020 206.425450000000010
f: 656 tv: 1 nM: 1
830.319030000000000 191.365039999999990
f: 657 tv: 0 nM: 1
886.900020000000040 207.008700000000000
f: 657 tv: 1 nM: 1
829.301389999999970 191.829790000000000
f: 658 tv: 0 nM: 1
885.753109999999990 207.525100000000010
f: 658 tv: 1 nM: 1
828.000000000000000 192.000000000000000
f: 659 tv: 0 nM: 1
884.269409999999990 208.002289999999990
f: 659 tv: 1 nM: 1
827.443670000000000 192.767609999999990
f: 660 tv: 0 nM: 1
882.587830000000050 208.466219999999990
f: 660 tv: 1 nM: 1
827.018800000000060 192.902250000000010
f: 661 tv: 0 nM: 1
881.024109999999950 208.778500000000010
f: 661 tv: 1 nM: 1
825.236509999999950 193.459460000000010
f: 662 tv: 0 nM: 1
878.872679999999950 208.969910000000000
f: 662 tv: 1 nM: 1
823.693670000000000 193.588030000000000
f: 663 tv: 0 nM: 1
877.500000000000000 209.089200000000010
f: 663 tv: 1 nM: 1
822.782289999999990 193.879030000000000
f: 664 tv: 0 nM: 1
875.851440000000030 209.488200000000010
f: 664 tv: 1 nM: 1
821.697810000000000 193.823749999999990
f: 665 tv: 0 nM: 1
873.412420000000000 209.774200000000010
f: 665 tv: 1 nM: 1
820.273069999999960 194.120579999999990
f: 666 tv: 0 nM: 1
871.207210000000030 209.918920000000010
f: 666 tv: 1 nM: 1
818.330749999999970 194.261540000000000
f: 667 tv: 0 nM: 1
869.470820000000000 209.804930000000010
f: 667 tv: 1 nM: 1
817.038450000000010 194.482509999999990
f: 668 tv: 0 nM: 1
866.923400000000020 209.842350000000010
f: 668 tv: 1 nM: 1
815.316410000000020 194.449220000000000
f: 669 tv: 0 nM: 1
864.605410000000010 210.042599999999990
f: 669 tv: 1 nM: 1
813.870239999999970 194.431310000000000
f: 670 tv: 0 nM: 1
862.527280000000020 210.392850000000010
f: 670 tv: 1 nM: 1
812.007629999999950 195.072530000000000
f: 671 tv: 0 nM: 1
859.958309999999980 210.361120000000000
f: 671 tv: 1 nM: 1
810.573430000000030 194.982509999999990
f: 672 tv: 0 nM: 1
857.090879999999970 210.490430000000000
f: 672 tv: 1 nM: 1
808.617250000000010 195.013790000000000
f: 673 tv: 0 nM: 1
855.205870000000000 210.366520000000010
f: 673 tv: 1 nM: 1
807.345339999999960 194.910069999999990
f: 674 tv: 0 nM: 1
852.740720000000010 210.305560000000010
f: 674 tv: 1 nM: 1
805.111509999999950 195.129500000000010
f: 675 tv: 0 nM: 1
850.342099999999960 210.220090000000000
f: 675 tv: 1 nM: 1
803.297180000000030 194.825470000000000
f: 676 tv: 0 nM: 1
847.106630000000000 210.260670000000000
f: 676 tv: 1 nM: 1
801.316040000000040 195.627370000000010
f: 677 tv: 0 nM: 1
844.691959999999990 210.026060000000000
f: 677 tv: 1 nM: 1
799.648320000000010 195.224580000000000
f: 678 tv: 0 nM: 1
842.066339999999970 209.836729999999990
f: 678 tv: 1 nM: 1
797.526060000000030 195.339130000000010
f: 679 tv: 0 nM: 1
839.538819999999990 209.897259999999990
f: 679 tv: 1 nM: 1
795.913940000000030 195.413940000000000
f: 680 tv: 0 nM: 1
836.467959999999950 209.874390000000010
f: 680 tv: 1 nM: 1
794.025020000000040 195.341659999999990
f: 681 tv: 0 nM: 1
833.866999999999960 209.687199999999990
f: 681 tv: 1 nM: 1
792.380980000000020 195.051030000000000
f: 682 tv: 0 nM: 1
831.664920000000050 209.474230000000010
f: 682 tv: 1 nM: 1
790.024720000000000 195.172840000000010
f: 683 tv: 0 nM: 1
828.418699999999940 209.445820000000000
f: 683 tv: 1 nM: 1
788.481990000000000 195.269790000000000
f: 684 tv: 0 nM: 1
825.782410000000030 209.388880000000000
f: 684 tv: 1 nM: 1
786.281740000000010 195.138880000000000
f: 685 tv: 0 nM: 1
823.037109999999980 208.878710000000010
f: 685 tv: 1 nM: 1
784.757449999999950 195.168319999999990
f: 686 tv: 0 nM: 1
820.953859999999960 208.871350000000010
f: 686 tv: 1 nM: 1
782.198610000000030 195.592189999999990
f: 687 tv: 0 nM: 1
818.000000000000000 208.500000000000000
f: 687 tv: 1 nM: 1
781.285219999999980 194.899319999999990
f: 688 tv: 0 nM: 1
815.547730000000000 208.547760000000010
f: 688 tv: 1 nM: 1
778.647280000000020 194.852710000000000
f: 689 tv: 0 nM: 1
812.802059999999980 208.708329999999990
f: 689 tv: 1 nM: 1
777.360469999999960 195.131779999999990
f: 690 tv: 0 nM: 1
810.181580000000050 208.728939999999990
f: 690 tv: 1 nM: 1
775.407410000000030 195.085190000000010
f: 691 tv: 0 nM: 1
808.064939999999980 208.468930000000000
f: 691 tv: 1 nM: 1
773.639339999999950 195.139340000000000
f: 692 tv: 0 nM: 1
805.123230000000040 208.234600000000000
f: 692 tv: 1 nM: 1
771.947570000000040 194.528230000000010
f: 693 tv: 0 nM: 1
802.909120000000030 208.419780000000000
f: 693 tv: 1 nM: 1
770.111509999999950 195.152019999999990
f: 694 tv: 0 nM: 1
800.490419999999970 207.866029999999990
f: 694 tv: 1 nM: 1
768.958980000000000 195.055970000000000
f: 695 tv: 0 nM: 1
798.087160000000040 207.869229999999990
f: 695 tv: 1 nM: 1
767.669070000000030 194.982010000000000
f: 696 tv: 0 nM: 1
795.920110000000020 207.631440000000000
f: 696 tv: 1 nM: 1
766.330929999999970 194.881290000000010
f: 697 tv: 0 nM: 1
793.551699999999980 207.701969999999990
f: 697 tv: 1 nM: 1
764.799989999999980 194.940000000000000
f: 698 tv: 0 nM: 1
791.500000000000000 207.500000000000000
f: 698 tv: 1 nM: 1
763.518490000000040 195.048139999999990
f: 699 tv: 0 nM: 1
789.415399999999980 207.447750000000010
f: 699 tv: 1 nM: 1
761.622380000000020 195.024480000000010
f: 700 tv: 0 nM: 1
787.087650000000050 207.484540000000010
f: 700 tv: 1 nM: 1
761.000000000000000 195.445950000000010
f: 701 tv: 0 nM: 1
784.610540000000010 207.536840000000010
f: 701 tv: 1 nM: 1
759.083309999999980 195.227280000000010
f: 702 tv: 0 nM: 1
782.311889999999950 207.500000000000000
f: 702 tv: 1 nM: 1
758.039859999999980 195.054350000000000
f: 703 tv: 0 nM: 1
780.077329999999960 207.469069999999990
f: 703 tv: 1 nM: 1
757.306879999999980 194.834489999999990
f: 704 tv: 0 nM: 1
778.126279999999950 207.157209999999990
f: 704 tv: 1 nM: 1
755.419490000000000 195.216100000000010
f: 705 tv: 0 nM: 1
775.655880000000020 207.107530000000000
f: 705 tv: 1 nM: 1
755.285219999999980 195.000000000000000
f: 706 tv: 0 nM: 1
773.391049999999950 207.304470000000010
f: 706 tv: 1 nM: 1
754.135310000000000 195.229320000000000
f: 707 tv: 0 nM: 1
770.841130000000020 207.299479999999990
f: 707 tv: 1 nM: 1
752.822810000000000 194.874020000000000
f: 708 tv: 0 nM: 1
768.427490000000030 207.242490000000000
f: 708 tv: 1 nM: 1
751.178589999999990 194.924610000000000
f: 709 tv: 0 nM: 1
766.182980000000040 206.842790000000010
f: 709 tv: 1 nM: 1
750.359739999999990 194.830930000000000
f: 710 tv: 0 nM: 1
763.672239999999990 206.875599999999990
f: 710 tv: 1 nM: 1
749.530639999999950 195.037420000000000
f: 711 tv: 0 nM: 1
761.673099999999980 206.783660000000000
f: 711 tv: 1 nM: 1
748.636349999999990 195.066440000000000
f: 712 tv: 0 nM: 1
759.623169999999960 206.673920000000010
f: 712 tv: 1 nM: 1
748.163019999999960 194.960140000000000
f: 713 tv: 0 nM: 1
757.346369999999980 206.606770000000010
f: 713 tv: 1 nM: 1
747.944030000000000 195.055970000000000
f: 714 tv: 0 nM: 1
754.952030000000040 206.931819999999990
f: 714 tv: 1 nM: 1
747.197390000000040 195.263150000000000
f: 715 tv: 0 nM: 1
753.190370000000030 206.654820000000000
f: 715 tv: 1 nM: 1
746.314449999999970 195.525160000000000
f: 716 tv: 0 nM: 1
751.111390000000030 206.700500000000010
f: 716 tv: 1 nM: 1
746.006960000000050 195.416670000000010
f: 717 tv: 0 nM: 1
748.838010000000050 206.769960000000000
f: 717 tv: 1 nM: 1
745.812500000000000 195.298620000000000
f: 718 tv: 0 nM: 1
747.046140000000040 206.871350000000010
f: 718 tv: 1 nM: 1
745.824340000000010 195.236480000000000
f: 719 tv: 0 nM: 1
745.399540000000000 206.684200000000000
f: 719 tv: 1 nM: 1
745.557800000000040 195.697280000000010
f: 720 tv: 0 nM: 1
743.460450000000040 206.727900000000010
f: 720 tv: 1 nM: 1
745.608089999999950 195.581089999999990
f: 721 tv: 0 nM: 1
741.820010000000020 206.840000000000000
f: 721 tv: 1 nM: 1
745.411989999999950 195.940140000000010
f: 722 tv: 0 nM: 1
739.678409999999990 206.967130000000000
f: 722 tv: 1 nM: 1
745.542479999999950 195.950970000000010
f: 723 tv: 0 nM: 1
738.055849999999960 207.017000000000000
f: 723 tv: 1 nM: 1
745.445190000000030 195.951609999999990
f: 724 tv: 0 nM: 1
735.896849999999970 207.190580000000010
f: 724 tv: 1 nM: 1
745.953129999999990 196.009369999999990
f: 725 tv: 0 nM: 1
734.587650000000050 207.196689999999990
f: 725 tv: 1 nM: 1
746.137569999999980 196.308730000000000
f: 726 tv: 0 nM: 1
733.382629999999950 207.629110000000000
f: 726 tv: 1 nM: 1
745.936339999999970 196.345460000000000
f: 727 tv: 0 nM: 1
731.578920000000040 207.460530000000010
f: 727 tv: 1 nM: 1
746.623410000000040 196.351270000000000
f: 728 tv: 0 nM: 1
730.122309999999970 207.879820000000000
f: 728 tv: 1 nM: 1
747.024720000000000 196.574070000000010
f: 729 tv: 0 nM: 1
728.409490000000010 208.172410000000010
f: 729 tv: 1 nM: 1
747.155399999999990 196.479739999999990
f: 730 tv: 0 nM: 1
727.018680000000020 207.794389999999990
f: 730 tv: 1 nM: 1
748.098020000000020 196.624180000000000
f: 731 tv: 0 nM: 1
725.557500000000000 207.915920000000000
f: 731 tv: 1 nM: 1
748.645080000000010 197.287029999999990
f: 732 tv: 0 nM: 1
724.241210000000020 208.293849999999990
f: 732 tv: 1 nM: 1
749.581239999999980 197.231249999999990
f: 733 tv: 0 nM: 1
723.110660000000050 208.027660000000000
f: 733 tv: 1 nM: 1
750.630310000000010 197.112120000000000
f: 734 tv: 0 nM: 1
721.527280000000020 208.313019999999990
f: 734 tv: 1 nM: 1
751.364140000000020 197.274570000000010
f: 735 tv: 0 nM: 1
720.607120000000010 208.304630000000000
f: 735 tv: 1 nM: 1
751.812500000000000 196.911450000000000
f: 736 tv: 0 nM: 1
719.535709999999990 208.367650000000000
f: 736 tv: 1 nM: 1
752.585630000000040 197.251370000000010
f: 737 tv: 0 nM: 1
718.213679999999950 208.365140000000000
f: 737 tv: 1 nM: 1
753.948909999999960 196.922040000000010
f: 738 tv: 0 nM: 1
717.615050000000000 208.303349999999990
f: 738 tv: 1 nM: 1
754.644040000000020 196.968930000000000
f: 739 tv: 0 nM: 1
716.931150000000000 208.119429999999990
f: 739 tv: 1 nM: 1
755.972840000000020 196.777179999999990
f: 740 tv: 0 nM: 1
716.203610000000030 208.147169999999990
f: 740 tv: 1 nM: 1
757.564700000000020 196.915420000000010
f: 741 tv: 0 nM: 1
716.063290000000050 208.195920000000000
f: 741 tv: 1 nM: 1
759.053649999999950 196.672320000000010
f: 742 tv: 0 nM: 1
715.722409999999970 208.124020000000000
f: 742 tv: 1 nM: 1
760.838619999999990 196.804229999999990
f: 743 tv: 0 nM: 1
715.917969999999970 208.164060000000010
f: 743 tv: 1 nM: 1
762.104190000000020 196.744800000000000
f: 744 tv: 0 nM: 1
715.780520000000020 207.811070000000000
f: 744 tv: 1 nM: 1
764.284670000000010 196.325359999999990
f: 745 tv: 0 nM: 1
716.007569999999990 207.935610000000000
f: 745 tv: 1 nM: 1
765.358520000000000 196.311330000000000
f: 746 tv: 0 nM: 1
716.764950000000000 208.221120000000010
f: 746 tv: 1 nM: 1
767.950010000000020 196.533340000000010
f: 747 tv: 0 nM: 1
717.078369999999950 207.944030000000000
f: 747 tv: 1 nM: 1
770.089169999999970 196.183780000000010
f: 748 tv: 0 nM: 1
717.880800000000020 207.730770000000010
f: 748 tv: 1 nM: 1
772.070680000000040 196.076079999999990
f: 749 tv: 0 nM: 1
718.863650000000010 207.984849999999990
f: 749 tv: 1 nM: 1
774.365480000000050 195.777770000000000
f: 750 tv: 0 nM: 1
719.727420000000050 207.836469999999990
f: 750 tv: 1 nM: 1
776.734190000000010 195.813160000000010
f: 751 tv: 0 nM: 1
721.190309999999950 207.876859999999990
f: 751 tv: 1 nM: 1
779.083309999999980 195.895160000000000
f: 752 tv: 0 nM: 1
722.756769999999960 207.631270000000000
f: 752 tv: 1 nM: 1
781.245970000000060 195.567569999999990
f: 753 tv: 0 nM: 1
724.163509999999970 207.798869999999990
f: 753 tv: 1 nM: 1
784.123659999999970 195.677410000000010
f: 754 tv: 0 nM: 1
725.830870000000000 207.863969999999990
f: 754 tv: 1 nM: 1
786.563779999999950 195.466839999999990
f: 755 tv: 0 nM: 1
727.268490000000040 207.857409999999990
f: 755 tv: 1 nM: 1
788.770390000000020 195.173460000000010
f: 756 tv: 0 nM: 1
729.118590000000040 207.750000000000000
f: 756 tv: 1 nM: 1
791.204290000000010 195.462369999999990
f: 757 tv: 0 nM: 1
731.209410000000050 207.418870000000000
f: 757 tv: 1 nM: 1
793.760620000000020 195.069150000000010
f: 758 tv: 0 nM: 1
733.167299999999950 207.427750000000000
f: 758 tv: 1 nM: 1
795.631170000000000 194.898509999999990
f: 759 tv: 0 nM: 1
735.243470000000000 207.541200000000000
f: 759 tv: 1 nM: 1
798.146910000000050 194.930420000000000
f: 760 tv: 0 nM: 1
737.164800000000010 207.514980000000010
f: 760 tv: 1 nM: 1
800.342530000000010 194.853590000000000
f: 761 tv: 0 nM: 1
739.799319999999970 207.274640000000010
f: 761 tv: 1 nM: 1
802.466130000000020 194.679689999999990
f: 762 tv: 0 nM: 1
741.628109999999990 207.209960000000000
f: 762 tv: 1 nM: 1
804.372499999999950 194.682490000000000
f: 763 tv: 0 nM: 1
743.905579999999990 207.361120000000000
f: 763 tv: 1 nM: 1
806.000000000000000 194.578540000000000
f: 764 tv: 0 nM: 1
745.975770000000010 207.509320000000000
f: 764 tv: 1 nM: 1
807.705870000000000 194.521390000000000
f: 765 tv: 0 nM: 1
748.086850000000030 207.115250000000000
f: 765 tv: 1 nM: 1
809.153199999999970 194.427410000000010
f: 766 tv: 0 nM: 1
750.000000000000000 207.080990000000010
f: 766 tv: 1 nM: 1
810.500000000000000 194.092680000000000
f: 767 tv: 0 nM: 1
751.932130000000030 207.300000000000010
f: 767 tv: 1 nM: 1
811.748720000000050 194.055829999999990
f: 768 tv: 0 nM: 1
754.143130000000040 207.585140000000000
f: 768 tv: 1 nM: 1
812.862060000000040 194.199510000000000
f: 769 tv: 0 nM: 1
755.807009999999990 207.560669999999990
f: 769 tv: 1 nM: 1
813.325129999999940 194.071429999999990
f: 770 tv: 0 nM: 1
757.514770000000000 207.701110000000000
f: 770 tv: 1 nM: 1
813.866999999999960 194.278320000000010
f: 771 tv: 0 nM: 1
759.036740000000010 207.676469999999990
f: 771 tv: 1 nM: 1
814.171140000000040 194.505339999999990
f: 772 tv: 0 nM: 1
760.752560000000020 207.915799999999990
f: 772 tv: 1 nM: 1
814.716490000000020 194.432979999999990
f: 773 tv: 0 nM: 1
762.128540000000040 208.060710000000000
f: 773 tv: 1 nM: 1
814.763670000000050 194.328350000000000
f: 774 tv: 0 nM: 1
763.180659999999990 208.041980000000000
f: 774 tv: 1 nM: 1
814.821050000000010 194.542100000000000
f: 775 tv: 0 nM: 1
764.625430000000050 208.404599999999990
f: 775 tv: 1 nM: 1
814.387079999999970 194.537630000000010
f: 776 tv: 0 nM: 1
765.581419999999980 208.484500000000000
f: 776 tv: 1 nM: 1
813.989320000000020 194.580220000000000
f: 777 tv: 0 nM: 1
766.994630000000030 208.519710000000000
f: 777 tv: 1 nM: 1
812.949709999999980 194.534390000000000
f: 778 tv: 0 nM: 1
767.266790000000010 208.494400000000010
f: 778 tv: 1 nM: 1
812.049989999999980 195.028950000000010
f: 779 tv: 0 nM: 1
768.176270000000050 208.622300000000000
f: 779 tv: 1 nM: 1
811.235900000000020 195.048720000000000
f: 780 tv: 0 nM: 1
768.703129999999990 208.695310000000010
f: 780 tv: 1 nM: 1
809.864619999999950 195.596679999999990
f: 781 tv: 0 nM: 1
768.994630000000030 208.973019999999990
f: 781 tv: 1 nM: 1
808.905030000000010 195.416200000000000
f: 782 tv: 0 nM: 1
769.197329999999970 209.344830000000000
f: 782 tv: 1 nM: 1
807.447390000000040 195.567250000000000
f: 783 tv: 0 nM: 1
769.805659999999990 209.554720000000000
f: 783 tv: 1 nM: 1
806.000000000000000 196.202130000000010
f: 784 tv: 0 nM: 1
769.821170000000050 209.939030000000000
f: 784 tv: 1 nM: 1
804.580630000000040 196.446239999999990
f: 785 tv: 0 nM: 1
769.875490000000010 210.386979999999990
f: 785 tv: 1 nM: 1
803.411439999999970 196.465710000000000
f: 786 tv: 0 nM: 1
769.802670000000030 210.613020000000010
f: 786 tv: 1 nM: 1
801.595699999999970 196.750000000000000
f: 787 tv: 0 nM: 1
769.721800000000030 211.312029999999990
f: 787 tv: 1 nM: 1
799.874270000000020 197.380230000000010
f: 788 tv: 0 nM: 1
769.500000000000000 211.490710000000010
f: 788 tv: 1 nM: 1
798.291439999999970 197.597140000000000
f: 789 tv: 0 nM: 1
769.200380000000000 211.540860000000010
f: 789 tv: 1 nM: 1
796.472229999999970 198.016660000000000
f: 790 tv: 0 nM: 1
768.767579999999950 211.732419999999990
f: 790 tv: 1 nM: 1
794.755679999999980 198.227280000000010
f: 791 tv: 0 nM: 1
768.881350000000000 212.385210000000000
f: 791 tv: 1 nM: 1
793.161010000000030 198.327679999999990
f: 792 tv: 0 nM: 1
768.378109999999990 212.369840000000010
f: 792 tv: 1 nM: 1
790.750000000000000 198.404329999999990
f: 793 tv: 0 nM: 1
767.412479999999960 212.562500000000000
f: 793 tv: 1 nM: 1
789.303469999999950 198.554920000000010
f: 794 tv: 0 nM: 1
766.970820000000000 212.459139999999990
f: 794 tv: 1 nM: 1
787.354919999999990 198.620380000000010
f: 795 tv: 0 nM: 1
766.172850000000040 212.500000000000000
f: 795 tv: 1 nM: 1
785.694460000000050 198.861120000000000
f: 796 tv: 0 nM: 1
765.335330000000000 212.301210000000000
f: 796 tv: 1 nM: 1
784.416690000000020 198.673080000000000
f: 797 tv: 0 nM: 1
764.555050000000050 212.258469999999990
f: 797 tv: 1 nM: 1
781.156920000000010 198.992709999999990
f: 798 tv: 0 nM: 1
763.934139999999960 211.820979999999990
f: 798 tv: 1 nM: 1
779.552490000000030 198.632720000000010
f: 799 tv: 0 nM: 1
762.706729999999990 211.569629999999990
f: 799 tv: 1 nM: 1
777.625000000000000 198.328949999999990
f: 800 tv: 0 nM: 1
761.500000000000000 210.914030000000000
f: 800 tv: 1 nM: 1
774.687500000000000 197.957249999999990
f: 801 tv: 0 nM: 1
760.186950000000020 210.574330000000000
f: 801 tv: 1 nM: 1
773.000000000000000 197.626510000000000
f: 802 tv: 0 nM: 1
758.627690000000030 210.032469999999990
f: 802 tv: 1 nM: 1
770.512510000000020 197.162510000000000
f: 803 tv: 0 nM: 1
757.846130000000020 209.423080000000000
f: 803 tv: 1 nM: 1
768.573980000000010 197.109469999999990
f: 804 tv: 0 nM: 1
755.811649999999990 208.957400000000010
f: 804 tv: 1 nM: 1
766.084960000000020 196.388880000000000
f: 805 tv: 0 nM: 1
754.297419999999990 208.517239999999990
f: 805 tv: 1 nM: 1
763.614259999999940 195.009520000000010
f: 806 tv: 0 nM: 1
752.595029999999950 207.855210000000000
f: 806 tv: 1 nM: 1
761.573849999999990 195.812070000000010
f: 807 tv: 0 nM: 1
751.255679999999980 207.040730000000000
f: 807 tv: 1 nM: 1
759.266660000000000 195.596300000000010
f: 808 tv: 0 nM: 1
749.446590000000010 206.673080000000000
f: 808 tv: 1 nM: 1
757.250000000000000 194.834409999999990
f: 809 tv: 0 nM: 1
747.616449999999990 205.878999999999990
f: 809 tv: 1 nM: 1
754.893860000000020 194.386990000000000
f: 810 tv: 0 nM: 1
745.725590000000010 204.993030000000000
f: 810 tv: 1 nM: 1
752.615109999999960 194.042759999999990
f: 811 tv: 0 nM: 1
743.890750000000030 204.871350000000010
f: 811 tv: 1 nM: 1
750.420709999999990 193.304869999999990
f: 812 tv: 0 nM: 1
742.099979999999960 204.274990000000000
f: 812 tv: 1 nM: 1
747.638240000000000 193.438230000000000
f: 813 tv: 0 nM: 1
740.587580000000000 203.921660000000000
f: 813 tv: 1 nM: 1
745.500000000000000 193.000000000000000
f: 814 tv: 0 nM: 1
738.469789999999990 202.955810000000010
f: 814 tv: 1 nM: 1
743.354919999999990 192.577159999999990
f: 815 tv: 0 nM: 1
736.359130000000050 202.779339999999990
f: 815 tv: 1 nM: 1
740.855770000000010 192.048080000000000
f: 816 tv: 0 nM: 1
734.487920000000030 202.118360000000000
f: 816 tv: 1 nM: 1
738.851750000000040 191.979310000000000
f: 817 tv: 0 nM: 1
732.418819999999980 201.285339999999990
f: 817 tv: 1 nM: 1
736.107120000000010 191.000000000000000
f: 818 tv: 0 nM: 1
730.015629999999990 200.447920000000010
f: 818 tv: 1 nM: 1
733.869019999999980 190.464280000000000
f: 819 tv: 0 nM: 1
727.992920000000030 199.955189999999990
f: 819 tv: 1 nM: 1
731.692320000000000 190.262820000000000
f: 820 tv: 0 nM: 1
725.775020000000040 199.052280000000000
f: 820 tv: 1 nM: 1
729.034490000000010 190.162060000000000
f: 821 tv: 0 nM: 1
723.543400000000020 198.400510000000000
f: 821 tv: 1 nM: 1
727.000000000000000 189.266420000000010
f: 822 tv: 0 nM: 1
721.613770000000050 197.949739999999990
f: 822 tv: 1 nM: 1
724.794130000000000 189.052290000000000
f: 823 tv: 0 nM: 1
718.810430000000000 196.983409999999990
f: 823 tv: 1 nM: 1
722.663149999999970 188.411350000000000
f: 824 tv: 0 nM: 1
716.615779999999970 196.741379999999990
f: 824 tv: 1 nM: 1
720.098510000000030 187.901520000000000
f: 825 tv: 0 nM: 1
714.083309999999980 196.009800000000010
f: 825 tv: 1 nM: 1
718.275999999999950 187.470779999999990
f: 826 tv: 0 nM: 1
711.831729999999990 195.289089999999990
f: 826 tv: 1 nM: 1
715.710199999999990 187.025479999999990
f: 827 tv: 0 nM: 1
709.172850000000040 194.348400000000000
f: 827 tv: 1 nM: 1
713.662900000000040 186.522480000000000
f: 828 tv: 0 nM: 1
706.463560000000030 193.708329999999990
f: 828 tv: 1 nM: 1
711.000000000000000 186.000000000000000
f: 829 tv: 0 nM: 1
703.609619999999950 193.216579999999990
f: 829 tv: 1 nM: 1
708.647280000000020 185.147259999999990
f: 830 tv: 0 nM: 1
700.729370000000020 192.698460000000010
f: 830 tv: 1 nM: 1
706.054319999999960 184.960140000000000
f: 831 tv: 0 nM: 1
698.600460000000000 192.133970000000010
f: 831 tv: 1 nM: 1
703.947210000000040 184.947190000000010
f: 832 tv: 0 nM: 1
695.511899999999970 191.416670000000010
f: 832 tv: 1 nM: 1
701.204219999999960 184.697190000000010
f: 833 tv: 0 nM: 1
692.434570000000010 190.960739999999990
f: 833 tv: 1 nM: 1
699.028379999999970 183.528370000000000
f: 834 tv: 0 nM: 1
689.949709999999980 190.386249999999990
f: 834 tv: 1 nM: 1
696.440190000000030 183.598299999999990
f: 835 tv: 0 nM: 1
687.231509999999960 189.879300000000000
f: 835 tv: 1 nM: 1
693.750000000000000 183.774990000000000
f: 836 tv: 0 nM: 1
683.804930000000010 189.524720000000000
f: 836 tv: 1 nM: 1
691.902649999999990 183.066380000000010
f: 837 tv: 0 nM: 1
681.770200000000050 189.002530000000010
f: 837 tv: 1 nM: 1
689.174070000000030 182.572779999999990
f: 838 tv: 0 nM: 1
678.704529999999980 188.775250000000000
f: 838 tv: 1 nM: 1
686.115360000000010 182.573420000000000
f: 839 tv: 0 nM: 1
675.954770000000050 188.695979999999990
f: 839 tv: 1 nM: 1
684.141849999999980 182.287229999999990
f: 840 tv: 0 nM: 1
672.707269999999990 188.082900000000000
f: 840 tv: 1 nM: 1
681.578920000000040 181.611850000000000
f: 841 tv: 0 nM: 1
669.905030000000010 187.840000000000000
f: 841 tv: 1 nM: 1
679.265499999999970 181.820690000000010
f: 842 tv: 0 nM: 1
666.815249999999990 187.527179999999990
f: 842 tv: 1 nM: 1
676.652889999999960 181.783449999999990
f: 843 tv: 0 nM: 1
663.398800000000050 187.410720000000000
f: 843 tv: 1 nM: 1
674.256350000000000 181.484180000000010
f: 844 tv: 0 nM: 1
660.500000000000000 187.000000000000000
f: 844 tv: 1 nM: 1
672.039549999999960 181.359710000000010
f: 845 tv: 0 nM: 1
657.704529999999980 186.982329999999990
f: 845 tv: 1 nM: 1
669.572390000000040 181.263150000000000
f: 846 tv: 0 nM: 1
654.922059999999990 186.545700000000010
f: 846 tv: 1 nM: 1
667.486819999999970 181.243419999999990
f: 847 tv: 0 nM: 1
650.933530000000020 186.450870000000010
f: 847 tv: 1 nM: 1
665.171200000000000 181.465759999999990
f: 848 tv: 0 nM: 1
648.733640000000040 186.806530000000010
f: 848 tv: 1 nM: 1
663.087220000000000 181.500000000000000
f: 849 tv: 0 nM: 1
645.115969999999950 186.255159999999990
f: 849 tv: 1 nM: 1
661.036439999999970 181.556289999999990
f: 850 tv: 0 nM: 1
642.334290000000010 186.578489999999990
f: 850 tv: 1 nM: 1
658.420229999999950 181.368100000000000
f: 851 tv: 0 nM: 1
639.172490000000040 186.368419999999990
f: 851 tv: 1 nM: 1
656.611080000000020 181.529419999999990
f: 852 tv: 0 nM: 1
635.893860000000020 186.656420000000000
f: 852 tv: 1 nM: 1
654.477300000000010 181.665590000000010
f: 853 tv: 0 nM: 1
633.187810000000010 186.770739999999990
f: 853 tv: 1 nM: 1
652.538450000000010 181.826920000000000
f: 854 tv: 0 nM: 1
630.163999999999990 186.959669999999990
f: 854 tv: 1 nM: 1
650.756589999999960 182.243419999999990
f: 855 tv: 0 nM: 1
627.048949999999990 187.059280000000000
f: 855 tv: 1 nM: 1
648.687500000000000 182.512499999999990
f: 856 tv: 0 nM: 1
623.950010000000020 187.060530000000000
f: 856 tv: 1 nM: 1
646.815799999999970 182.657900000000010
f: 857 tv: 0 nM: 1
620.896730000000050 187.353260000000010
f: 857 tv: 1 nM: 1
644.900020000000040 182.966659999999990
f: 858 tv: 0 nM: 1
618.040219999999980 187.321840000000010
f: 858 tv: 1 nM: 1
643.194460000000050 182.916670000000010
f: 859 tv: 0 nM: 1
614.810550000000030 187.589480000000010
f: 859 tv: 1 nM: 1
641.570500000000040 183.115389999999990
f: 860 tv: 0 nM: 1
612.157469999999990 187.386730000000000
f: 860 tv: 1 nM: 1
639.902829999999990 183.425720000000010
f: 861 tv: 0 nM: 1
608.596070000000050 187.815280000000000
f: 861 tv: 1 nM: 1
638.363950000000050 183.674060000000000
f: 862 tv: 0 nM: 1
605.951050000000010 187.770610000000000
f: 862 tv: 1 nM: 1
637.006470000000040 183.712909999999990
f: 863 tv: 0 nM: 1
602.775269999999980 187.699490000000000
f: 863 tv: 1 nM: 1
635.425479999999990 183.720490000000010
f: 864 tv: 0 nM: 1
599.858640000000040 188.039260000000010
f: 864 tv: 1 nM: 1
633.638370000000010 183.918240000000000
f: 865 tv: 0 nM: 1
596.913149999999970 187.781589999999990
f: 865 tv: 1 nM: 1
632.315799999999970 184.085530000000010
f: 866 tv: 0 nM: 1
593.944759999999970 188.218410000000010
f: 866 tv: 1 nM: 1
631.317080000000030 184.225619999999990
f: 867 tv: 0 nM: 1
590.914980000000010 188.146909999999990
f: 867 tv: 1 nM: 1
630.420409999999950 184.073240000000000
f: 868 tv: 0 nM: 1
588.410830000000030 188.056760000000000
f: 868 tv: 1 nM: 1
628.743590000000040 184.198710000000010
f: 869 tv: 0 nM: 1
585.651920000000020 188.234800000000010
f: 869 tv: 1 nM: 1
627.902829999999990 184.374280000000000
f: 870 tv: 0 nM: 1
582.580199999999990 188.090910000000010
f: 870 tv: 1 nM: 1
626.956670000000030 184.398850000000010
f: 871 tv: 0 nM: 1
580.615779999999970 188.598530000000010
f: 871 tv: 1 nM: 1
626.358460000000040 184.382540000000010
f: 872 tv: 0 nM: 1
577.952030000000040 188.704540000000010
f: 872 tv: 1 nM: 1
625.145629999999980 184.491760000000000
f: 873 tv: 0 nM: 1
575.048769999999990 188.500000000000000
f: 873 tv: 1 nM: 1
624.546939999999950 184.853590000000000
f: 874 tv: 0 nM: 1
572.952940000000010 188.774750000000010
f: 874 tv: 1 nM: 1
623.836729999999990 184.836729999999990
f: 875 tv: 0 nM: 1
570.046140000000040 188.871350000000010
f: 875 tv: 1 nM: 1
623.692080000000030 184.981580000000010
f: 876 tv: 0 nM: 1
567.908630000000020 188.826920000000000
f: 876 tv: 1 nM: 1
622.812500000000000 185.031250000000000
f: 877 tv: 0 nM: 1
565.224979999999960 188.774990000000000
f: 877 tv: 1 nM: 1
622.411010000000030 184.911000000000000
f: 878 tv: 0 nM: 1
563.083309999999980 188.916670000000010
f: 878 tv: 1 nM: 1
621.989320000000020 185.419780000000000
f: 879 tv: 0 nM: 1
560.637209999999980 188.955810000000010
f: 879 tv: 1 nM: 1
621.740850000000020 185.691100000000010
f: 880 tv: 0 nM: 1
558.634710000000040 188.897259999999990
f: 880 tv: 1 nM: 1
621.765440000000010 185.806700000000010
f: 881 tv: 0 nM: 1
556.647219999999950 189.282720000000010
f: 881 tv: 1 nM: 1
621.712340000000040 185.712369999999990
f: 882 tv: 0 nM: 1
554.035219999999980 189.173710000000000
f: 882 tv: 1 nM: 1
621.391300000000000 186.010860000000010
f: 883 tv: 0 nM: 1
552.266660000000000 189.689740000000000
f: 883 tv: 1 nM: 1
621.362849999999980 186.314290000000000
f: 884 tv: 0 nM: 1
550.480829999999970 189.727280000000010
f: 884 tv: 1 nM: 1
621.462650000000050 186.353460000000010
f: 885 tv: 0 nM: 1
548.610840000000050 190.084779999999990
f: 885 tv: 1 nM: 1
621.952030000000040 186.704540000000010
f: 886 tv: 0 nM: 1
546.852539999999980 190.334110000000010
f: 886 tv: 1 nM: 1
622.166690000000020 187.000000000000000
f: 887 tv: 0 nM: 1
545.300479999999990 190.722469999999990
f: 887 tv: 1 nM: 1
622.639829999999960 187.035550000000000
f: 888 tv: 0 nM: 1
543.871340000000030 190.890780000000010
f: 888 tv: 1 nM: 1
623.119810000000030 187.265629999999990
f: 889 tv: 0 nM: 1
541.786380000000010 191.103289999999990
f: 889 tv: 1 nM: 1
624.085019999999990 187.914989999999990
f: 890 tv: 0 nM: 1
540.482790000000020 191.426729999999990
f: 890 tv: 1 nM: 1
624.602420000000050 188.000000000000000
f: 891 tv: 0 nM: 1
539.212459999999960 191.570820000000000
f: 891 tv: 1 nM: 1
625.779779999999960 188.419690000000000
f: 892 tv: 0 nM: 1
537.991520000000040 191.785110000000000
f: 892 tv: 1 nM: 1
626.871759999999990 188.356420000000010
f: 893 tv: 0 nM: 1
536.893190000000000 191.944439999999990
f: 893 tv: 1 nM: 1
628.026060000000030 188.546879999999990
f: 894 tv: 0 nM: 1
536.377619999999980 192.400849999999990
f: 894 tv: 1 nM: 1
629.350710000000050 188.874410000000010
f: 895 tv: 0 nM: 1
535.500000000000000 192.500000000000000
f: 895 tv: 1 nM: 1
630.598570000000000 189.000000000000000
f: 896 tv: 0 nM: 1
534.674679999999970 192.917020000000010
f: 896 tv: 1 nM: 1
632.093139999999950 189.156859999999990
f: 897 tv: 0 nM: 1
534.417050000000020 193.074230000000000
f: 897 tv: 1 nM: 1
633.906860000000050 189.093140000000010
f: 898 tv: 0 nM: 1
534.091609999999950 193.492030000000000
f: 898 tv: 1 nM: 1
635.752500000000050 189.542499999999990
f: 899 tv: 0 nM: 1
534.045290000000020 193.789369999999990
f: 899 tv: 1 nM: 1
637.748839999999970 189.920179999999990
f: 900 tv: 0 nM: 1
534.001949999999970 194.029529999999990
f: 900 tv: 1 nM: 1
639.587580000000000 190.069120000000000
f: 901 tv: 0 nM: 1
534.136349999999990 194.482210000000010
f: 901 tv: 1 nM: 1
641.782289999999990 190.224880000000010
f: 902 tv: 0 nM: 1
534.700810000000050 194.646590000000000
f: 902 tv: 1 nM: 1
644.118960000000020 190.963590000000010
f: 903 tv: 0 nM: 1
535.238770000000050 195.146940000000000
f: 903 tv: 1 nM: 1
646.586000000000010 191.076920000000000
f: 904 tv: 0 nM: 1
535.984559999999990 195.434360000000000
f: 904 tv: 1 nM: 1
648.634710000000040 191.102740000000010
f: 905 tv: 0 nM: 1
537.120540000000010 195.727260000000000
f: 905 tv: 1 nM: 1
651.468750000000000 191.348220000000000
f: 906 tv: 0 nM: 1
538.178829999999950 196.016269999999990
f: 906 tv: 1 nM: 1
654.254639999999990 191.773149999999990
f: 907 tv: 0 nM: 1
539.821839999999950 196.491899999999990
f: 907 tv: 1 nM: 1
656.859619999999950 191.970440000000000
f: 908 tv: 0 nM: 1
541.058840000000030 196.715679999999990
f: 908 tv: 1 nM: 1
659.233029999999990 192.000000000000000
f: 909 tv: 0 nM: 1
542.526430000000000 197.302840000000000
f: 909 tv: 1 nM: 1
662.204960000000030 192.376129999999990
f: 910 tv: 0 nM: 1
544.298040000000010 197.401960000000000
f: 910 tv: 1 nM: 1
664.495480000000040 192.768190000000000
f: 911 tv: 0 nM: 1
546.541990000000060 197.693999999999990
f: 911 tv: 1 nM: 1
667.358759999999960 192.939470000000000
f: 912 tv: 0 nM: 1
548.624019999999970 198.328000000000000
f: 912 tv: 1 nM: 1
670.260250000000040 193.148410000000010
f: 913 tv: 0 nM: 1
551.015440000000010 198.515440000000010
f: 913 tv: 1 nM: 1
672.859990000000040 193.190000000000000
f: 914 tv: 0 nM: 1
553.235410000000000 198.903290000000000
f: 914 tv: 1 nM: 1
675.481199999999940 193.178410000000010
f: 915 tv: 0 nM: 1
555.956789999999960 199.359019999999990
f: 915 tv: 1 nM: 1
678.026669999999970 193.861650000000000
f: 916 tv: 0 nM: 1
558.626399999999990 199.810409999999990
f: 916 tv: 1 nM: 1
680.441829999999980 194.002320000000000
f: 917 tv: 0 nM: 1
561.159419999999950 200.137679999999990
f: 917 tv: 1 nM: 1
682.651430000000000 194.459139999999990
f: 918 tv: 0 nM: 1
564.104000000000040 200.866790000000010
f: 918 tv: 1 nM: 1
685.177429999999960 194.912440000000000
f: 919 tv: 0 nM: 1
566.790589999999950 201.460370000000010
f: 919 tv: 1 nM: 1
687.403199999999970 195.235019999999990
f: 920 tv: 0 nM: 1
569.492619999999990 201.762970000000000
f: 920 tv: 1 nM: 1
689.264040000000020 195.642850000000010
f: 921 tv: 0 nM: 1
572.235170000000040 202.375930000000010
f: 921 tv: 1 nM: 1
691.140560000000050 196.018430000000000
f: 922 tv: 0 nM: 1
575.173220000000010 202.724410000000010
f: 922 tv: 1 nM: 1
692.634710000000040 196.947499999999990
f: 923 tv: 0 nM: 1
577.904970000000050 203.572239999999990
f: 923 tv: 1 nM: 1
694.461180000000010 197.043380000000010
f: 924 tv: 0 nM: 1
580.638979999999950 204.154429999999990
f: 924 tv: 1 nM: 1
695.767759999999950 197.357820000000000
f: 925 tv: 0 nM: 1
583.101440000000030 204.931150000000000
f: 925 tv: 1 nM: 1
697.315669999999950 198.078340000000000
f: 926 tv: 0 nM: 1
585.963619999999990 205.540220000000010
f: 926 tv: 1 nM: 1
698.396120000000000 198.446850000000010
f: 927 tv: 0 nM: 1
588.390139999999970 206.143939999999990
f: 927 tv: 1 nM: 1
699.000000000000000 199.000000000000000
f: 928 tv: 0 nM: 1
590.787349999999950 206.624529999999990
f: 928 tv: 1 nM: 1
699.687810000000010 199.169009999999990
f: 929 tv: 0 nM: 1
592.884339999999950 207.022390000000000
f: 929 tv: 1 nM: 1
700.374450000000020 199.810499999999990
f: 930 tv: 0 nM: 1
595.382020000000010 207.541990000000000
f: 930 tv: 1 nM: 1
700.625549999999980 200.025119999999990
f: 931 tv: 0 nM: 1
597.124509999999990 207.800770000000000
f: 931 tv: 1 nM: 1
700.650210000000020 200.150240000000000
f: 932 tv: 0 nM: 1
599.013609999999970 208.311280000000010
f: 932 tv: 1 nM: 1
700.664310000000000 200.610320000000000
f: 933 tv: 0 nM: 1
601.000000000000000 208.500000000000000
f: 933 tv: 1 nM: 1
700.706540000000020 200.859160000000000
f: 934 tv: 0 nM: 1
602.575380000000000 208.575390000000000
f: 934 tv: 1 nM: 1
700.435299999999980 200.641789999999990
f: 935 tv: 0 nM: 1
604.197329999999970 208.613020000000010
f: 935 tv: 1 nM: 1
700.294679999999970 200.688400000000000
f: 936 tv: 0 nM: 1
605.635620000000020 208.653840000000000
f: 936 tv: 1 nM: 1
699.500000000000000 200.914030000000000
f: 937 tv: 0 nM: 1
607.371949999999970 208.611790000000010
f: 937 tv: 1 nM: 1
698.934999999999950 200.725010000000000
f: 938 tv: 0 nM: 1
608.211490000000030 208.541500000000010
f: 938 tv: 1 nM: 1
697.921079999999960 200.526320000000000
f: 939 tv: 0 nM: 1
609.255070000000050 208.423080000000000
f: 939 tv: 1 nM: 1
696.943850000000000 200.250000000000000
f: 940 tv: 0 nM: 1
610.468510000000040 208.119750000000010
f: 940 tv: 1 nM: 1
695.739810000000030 200.051030000000000
f: 941 tv: 0 nM: 1
611.491819999999960 207.655730000000010
f: 941 tv: 1 nM: 1
694.449280000000040 199.881640000000000
f: 942 tv: 0 nM: 1
612.000000000000000 207.119660000000010
f: 942 tv: 1 nM: 1
693.099489999999950 199.578540000000000
f: 943 tv: 0 nM: 1
612.920169999999980 207.000000000000000
f: 943 tv: 1 nM: 1
691.873720000000050 199.115980000000010
f: 944 tv: 0 nM: 1
613.390380000000050 206.149120000000010
f: 944 tv: 1 nM: 1
690.643680000000020 198.458560000000010
f: 945 tv: 0 nM: 1
613.695370000000030 205.670170000000010
f: 945 tv: 1 nM: 1
689.131039999999980 198.176469999999990
f: 946 tv: 0 nM: 1
614.323909999999960 204.976090000000000
f: 946 tv: 1 nM: 1
687.451170000000050 197.451140000000010
f: 947 tv: 0 nM: 1
614.527280000000020 204.455890000000010
f: 947 tv: 1 nM: 1
685.592099999999960 197.065800000000000
f: 948 tv: 0 nM: 1
614.527770000000030 203.600429999999990
f: 948 tv: 1 nM: 1
683.866999999999960 196.925540000000010
f: 949 tv: 0 nM: 1
614.616390000000020 202.926729999999990
f: 949 tv: 1 nM: 1
682.065799999999970 196.171050000000010
f: 950 tv: 0 nM: 1
614.771910000000050 202.219300000000000
f: 950 tv: 1 nM: 1
680.358700000000000 195.684779999999990
f: 951 tv: 0 nM: 1
614.453740000000040 202.033040000000000
f: 951 tv: 1 nM: 1
678.330690000000000 195.084660000000010
f: 952 tv: 0 nM: 1
614.385620000000020 201.177120000000000
f: 952 tv: 1 nM: 1
676.907100000000010 194.581970000000010
f: 953 tv: 0 nM: 1
614.319030000000000 200.932130000000000
f: 953 tv: 1 nM: 1
674.574280000000040 194.097140000000000
f: 954 tv: 0 nM: 1
613.956599999999980 200.538819999999990
f: 954 tv: 1 nM: 1
672.849979999999960 194.033340000000010
f: 955 tv: 0 nM: 1
613.717470000000050 199.975339999999990
f: 955 tv: 1 nM: 1
670.748600000000010 193.546969999999990
f: 956 tv: 0 nM: 1
613.354370000000020 199.628269999999990
f: 956 tv: 1 nM: 1
668.771420000000030 193.465710000000000
f: 957 tv: 0 nM: 1
612.736629999999990 199.343750000000000
f: 957 tv: 1 nM: 1
666.946350000000050 193.429380000000010
f: 958 tv: 0 nM: 1
612.228089999999950 198.949310000000000
f: 958 tv: 1 nM: 1
664.868290000000000 192.997310000000000
f: 959 tv: 0 nM: 1
611.595029999999950 198.805430000000000
f: 959 tv: 1 nM: 1
662.406070000000000 192.699999999999990
f: 960 tv: 0 nM: 1
610.710140000000020 198.248799999999990
f: 960 tv: 1 nM: 1
660.336369999999990 192.369689999999990
f: 961 tv: 0 nM: 1
610.186029999999960 197.983720000000010
f: 961 tv: 1 nM: 1
658.017939999999950 192.128739999999990
f: 962 tv: 0 nM: 1
609.145940000000000 197.856460000000000
f: 962 tv: 1 nM: 1
655.551209999999970 192.268069999999990
f: 963 tv: 0 nM: 1
608.231869999999960 197.345409999999990
f: 963 tv: 1 nM: 1
653.447509999999970 191.645060000000000
f: 964 tv: 0 nM: 1
606.973690000000030 197.023930000000010
f: 964 tv: 1 nM: 1
650.850280000000000 191.637730000000000
f: 965 tv: 0 nM: 1
605.833309999999980 196.357850000000010
f: 965 tv: 1 nM: 1
648.572630000000000 191.011169999999990
f: 966 tv: 0 nM: 1
604.530819999999950 196.097150000000000
f: 966 tv: 1 nM: 1
646.488100000000030 190.511900000000000
f: 967 tv: 0 nM: 1
603.141790000000010 195.164189999999990
f: 967 tv: 1 nM: 1
643.603640000000040 190.396350000000010
f: 968 tv: 0 nM: 1
601.703060000000050 194.923859999999990
f: 968 tv: 1 nM: 1
641.403869999999980 189.596160000000000
f: 969 tv: 0 nM: 1
599.984069999999970 194.313830000000000
f: 969 tv: 1 nM: 1
638.731930000000030 189.448790000000000
f: 970 tv: 0 nM: 1
598.231139999999980 193.660370000000000
f: 970 tv: 1 nM: 1
635.944460000000050 188.915040000000000
f: 971 tv: 0 nM: 1
596.951050000000010 193.028349999999990
f: 971 tv: 1 nM: 1
633.473880000000010 188.189550000000000
f: 972 tv: 0 nM: 1
595.025390000000020 192.296950000000010
f: 972 tv: 1 nM: 1
630.741269999999990 187.646850000000000
f: 973 tv: 0 nM: 1
593.245970000000060 191.567569999999990
f: 973 tv: 1 nM: 1
628.165650000000030 187.171879999999990
f: 974 tv: 0 nM: 1
591.401430000000000 191.000000000000000
f: 974 tv: 1 nM: 1
625.503240000000010 186.970779999999990
f: 975 tv: 0 nM: 1
589.369810000000030 190.187500000000000
f: 975 tv: 1 nM: 1
622.648739999999980 186.433550000000000
f: 976 tv: 0 nM: 1
587.567260000000030 189.652040000000000
f: 976 tv: 1 nM: 1
620.054319999999960 185.945650000000000
f: 977 tv: 0 nM: 1
585.896179999999960 189.265030000000000
f: 977 tv: 1 nM: 1
617.688350000000010 185.236300000000000
f: 978 tv: 0 nM: 1
583.933660000000030 188.903060000000010
f: 978 tv: 1 nM: 1
614.614870000000000 185.358110000000010
f: 979 tv: 0 nM: 1
581.853579999999970 188.464080000000000
f: 979 tv: 1 nM: 1
612.299989999999980 185.000000000000000
f: 980 tv: 0 nM: 1
579.914980000000010 187.914989999999990
f: 980 tv: 1 nM: 1
609.447509999999970 184.250000000000000
f: 981 tv: 0 nM: 1
577.798890000000030 187.410609999999990
f: 981 tv: 1 nM: 1
606.527770000000030 184.262339999999990
f: 982 tv: 0 nM: 1
575.441529999999940 186.935669999999990
f: 982 tv: 1 nM: 1
604.381229999999960 183.606249999999990
f: 983 tv: 0 nM: 1
573.638609999999970 186.394029999999990
f: 983 tv: 1 nM: 1
601.027590000000030 183.175860000000000
f: 984 tv: 0 nM: 1
571.625000000000000 185.863630000000000
f: 984 tv: 1 nM: 1
598.484190000000010 183.256329999999990
f: 985 tv: 0 nM: 1
568.912900000000040 185.688199999999990
f: 985 tv: 1 nM: 1
595.963560000000030 182.655620000000000
f: 986 tv: 0 nM: 1
566.666690000000020 184.955549999999990
f: 986 tv: 1 nM: 1
593.458859999999960 182.256329999999990
f: 987 tv: 0 nM: 1
564.539369999999960 184.839390000000010
f: 987 tv: 1 nM: 1
590.838930000000000 182.285230000000010
f: 988 tv: 0 nM: 1
562.251399999999990 184.375689999999990
f: 988 tv: 1 nM: 1
587.939089999999960 181.778840000000000
f: 989 tv: 0 nM: 1
559.901060000000030 184.067700000000000
f: 989 tv: 1 nM: 1
585.581239999999980 181.431240000000000
f: 990 tv: 0 nM: 1
557.371830000000050 183.852569999999990
f: 990 tv: 1 nM: 1
582.559139999999960 181.479289999999990
f: 991 tv: 0 nM: 1
554.981260000000020 183.568760000000000
f: 991 tv: 1 nM: 1
580.309939999999980 181.464900000000000
f: 992 tv: 0 nM: 1
552.084290000000010 183.550569999999990
f: 992 tv: 1 nM: 1
577.639890000000040 181.252970000000000
f: 993 tv: 0 nM: 1
549.986999999999970 183.123380000000000
f: 993 tv: 1 nM: 1
574.775629999999980 181.224369999999990
f: 994 tv: 0 nM: 1
547.078920000000040 182.901320000000000
f: 994 tv: 1 nM: 1
571.659120000000030 180.808439999999990
f: 995 tv: 0 nM: 1
544.267759999999950 182.592899999999990
f: 995 tv: 1 nM: 1
569.268980000000060 180.579119999999990
f: 996 tv: 0 nM: 1
541.371030000000020 182.713169999999990
f: 996 tv: 1 nM: 1
566.500000000000000 180.904460000000000
f: 997 tv: 0 nM: 1
538.096130000000020 182.370880000000000
f: 997 tv: 1 nM: 1
563.903749999999950 180.869570000000010
f: 998 tv: 0 nM: 1
535.317080000000030 182.475619999999990
f: 998 tv: 1 nM: 1
561.224489999999950 180.663270000000010
f: 999 tv: 0 nM: 1
532.964839999999980 182.308110000000000
f: 999 tv: 1 nM: 1
558.704960000000030 180.639760000000000
f: 1000 tv: 0 nM: 1
530.137820000000030 181.951920000000000
f: 1000 tv: 1 nM: 1
556.322509999999970 180.526630000000010
f: 1001 tv: 0 nM: 1
526.589290000000010 181.601200000000010
f: 1001 tv: 1 nM: 1
553.706909999999990 181.000000000000000
f: 1002 tv: 0 nM: 1
523.551209999999970 181.641570000000000
f: 1002 tv: 1 nM: 1
551.165650000000030 180.616559999999990
f: 1003 tv: 0 nM: 1
520.659850000000010 181.948970000000000
f: 1003 tv: 1 nM: 1
548.467279999999960 180.663700000000010
f: 1004 tv: 0 nM: 1
518.069520000000010 181.668870000000000
f: 1004 tv: 1 nM: 1
546.063660000000030 180.915150000000010
f: 1005 tv: 0 nM: 1
514.436339999999970 181.748490000000000
f: 1005 tv: 1 nM: 1
543.638919999999980 180.750000000000000
f: 1006 tv: 0 nM: 1
511.317410000000000 181.845509999999990
f: 1006 tv: 1 nM: 1
541.098269999999960 181.026019999999990
f: 1007 tv: 0 nM: 1
508.366670000000000 181.600010000000000
f: 1007 tv: 1 nM: 1
538.864140000000020 181.005779999999990
f: 1008 tv: 0 nM: 1
505.187929999999990 181.573820000000010
f: 1008 tv: 1 nM: 1
536.633360000000040 181.290910000000000
f: 1009 tv: 0 nM: 1
501.728819999999980 182.002820000000010
f: 1009 tv: 1 nM: 1
534.675780000000030 181.345460000000000
f: 1010 tv: 0 nM: 1
498.818760000000000 182.356249999999990
f: 1010 tv: 1 nM: 1
531.786560000000010 181.579270000000010
f: 1011 tv: 0 nM: 1
495.474150000000010 182.290220000000010
f: 1011 tv: 1 nM: 1
529.803279999999970 181.478150000000000
f: 1012 tv: 0 nM: 1
492.308899999999990 182.128269999999990
f: 1012 tv: 1 nM: 1
527.703920000000040 181.539109999999990
f: 1013 tv: 0 nM: 1
489.164460000000020 182.532900000000010
f: 1013 tv: 1 nM: 1
524.873600000000010 182.081470000000000
f: 1014 tv: 0 nM: 1
485.910250000000020 182.461530000000010
f: 1014 tv: 1 nM: 1
522.805730000000040 182.237140000000010
f: 1015 tv: 0 nM: 1
482.549989999999980 182.461760000000000
f: 1015 tv: 1 nM: 1
520.940979999999970 182.341610000000000
f: 1016 tv: 0 nM: 1
479.377200000000020 182.766079999999990
f: 1016 tv: 1 nM: 1
518.905030000000010 182.583800000000000
f: 1017 tv: 0 nM: 1
475.935670000000020 182.728070000000000
f: 1017 tv: 1 nM: 1
516.629519999999960 182.966870000000000
f: 1018 tv: 0 nM: 1
472.683780000000010 182.918920000000010
f: 1018 tv: 1 nM: 1
514.687189999999990 183.454540000000010
f: 1019 tv: 0 nM: 1
469.448789999999970 183.641570000000000
f: 1019 tv: 1 nM: 1
512.287230000000020 184.005329999999990
f: 1020 tv: 0 nM: 1
466.272220000000000 184.111120000000000
f: 1020 tv: 1 nM: 1
510.808499999999980 184.670210000000000
f: 1021 tv: 0 nM: 1
463.103819999999980 184.325130000000000
f: 1021 tv: 1 nM: 1
509.187500000000000 184.828129999999990
f: 1022 tv: 0 nM: 1
460.165799999999990 184.860539999999990
f: 1022 tv: 1 nM: 1
507.596439999999970 185.137049999999990
f: 1023 tv: 0 nM: 1
457.210539999999980 185.371340000000000
f: 1023 tv: 1 nM: 1
505.667539999999970 185.513309999999990
f: 1024 tv: 0 nM: 1
453.424710000000000 185.057240000000010
f: 1024 tv: 1 nM: 1
504.383789999999980 185.959460000000010
f: 1025 tv: 0 nM: 1
450.582429999999990 185.675829999999990
f: 1025 tv: 1 nM: 1
502.542359999999970 186.646899999999990
f: 1026 tv: 0 nM: 1
447.559779999999990 186.771739999999990
f: 1026 tv: 1 nM: 1
501.473999999999990 187.274570000000010
f: 1027 tv: 0 nM: 1
444.819149999999980 186.930849999999990
f: 1027 tv: 1 nM: 1
499.722530000000010 187.354400000000000
f: 1028 tv: 0 nM: 1
442.000000000000000 187.300000000000010
f: 1028 tv: 1 nM: 1
498.592899999999990 187.896179999999990
f: 1029 tv: 0 nM: 1
439.051359999999990 187.464859999999990
f: 1029 tv: 1 nM: 1
497.136599999999990 188.698460000000010
f: 1030 tv: 0 nM: 1
436.675599999999970 187.965849999999990
f: 1030 tv: 1 nM: 1
496.608580000000020 188.886370000000000
f: 1031 tv: 0 nM: 1
433.577150000000020 188.437150000000000
f: 1031 tv: 1 nM: 1
495.793979999999980 189.133160000000000
f: 1032 tv: 0 nM: 1
431.365909999999990 188.787700000000000
f: 1032 tv: 1 nM: 1
494.688109999999990 189.500000000000000
f: 1033 tv: 0 nM: 1
428.860540000000010 189.097370000000010
f: 1033 tv: 1 nM: 1
494.131190000000000 189.952969999999990
f: 1034 tv: 0 nM: 1
426.149720000000000 189.559329999999990
f: 1034 tv: 1 nM: 1
493.229460000000020 190.570050000000010
f: 1035 tv: 0 nM: 1
424.040799999999990 189.816329999999990
f: 1035 tv: 1 nM: 1
493.027220000000000 190.784650000000000
f: 1036 tv: 0 nM: 1
421.688139999999980 189.945879999999990
f: 1036 tv: 1 nM: 1
492.350709999999990 190.950240000000010
f: 1037 tv: 0 nM: 1
419.803279999999970 190.478150000000000
f: 1037 tv: 1 nM: 1
492.095000000000030 191.810000000000000
f: 1038 tv: 0 nM: 1
417.767609999999990 190.826290000000000
f: 1038 tv: 1 nM: 1
492.334110000000010 191.852540000000000
f: 1039 tv: 0 nM: 1
415.878049999999970 191.129269999999990
f: 1039 tv: 1 nM: 1
492.360200000000020 192.120849999999990
f: 1040 tv: 0 nM: 1
414.028660000000000 191.492189999999990
f: 1040 tv: 1 nM: 1
492.620850000000020 192.841230000000000
f: 1041 tv: 0 nM: 1
412.888610000000030 192.037129999999990
f: 1041 tv: 1 nM: 1
493.346160000000000 193.076920000000000
f: 1042 tv: 0 nM: 1
411.489899999999980 192.434339999999990
f: 1042 tv: 1 nM: 1
493.908419999999980 193.225249999999990
f: 1043 tv: 0 nM: 1
410.289460000000020 192.976069999999990
f: 1043 tv: 1 nM: 1
494.949549999999990 194.015350000000010
f: 1044 tv: 0 nM: 1
409.578829999999980 193.155409999999990
f: 1044 tv: 1 nM: 1
496.332580000000010 194.199540000000010
f: 1045 tv: 0 nM: 1
409.000000000000000 193.500000000000000
f: 1045 tv: 1 nM: 1
497.383579999999990 194.878999999999990
f: 1046 tv: 0 nM: 1
408.324889999999980 194.000000000000000
f: 1046 tv: 1 nM: 1
499.009610000000010 195.009610000000010
f: 1047 tv: 0 nM: 1
407.926480000000030 194.176469999999990
f: 1047 tv: 1 nM: 1
500.449520000000010 195.531250000000000
f: 1048 tv: 0 nM: 1
407.940769999999990 194.838869999999990
f: 1048 tv: 1 nM: 1
502.278529999999990 196.006849999999990
f: 1049 tv: 0 nM: 1
408.000000000000000 195.264999999999990
f: 1049 tv: 1 nM: 1
504.500000000000000 196.160720000000000
f: 1050 tv: 0 nM: 1
408.394009999999980 195.903230000000010
f: 1050 tv: 1 nM: 1
506.578340000000030 196.783420000000010
f: 1051 tv: 0 nM: 1
408.623319999999980 196.033629999999990
f: 1051 tv: 1 nM: 1
509.269409999999990 196.956619999999990
f: 1052 tv: 0 nM: 1
409.500000000000000 196.914030000000000
f: 1052 tv: 1 nM: 1
511.198579999999990 197.105259999999990
f: 1053 tv: 0 nM: 1
410.294649999999990 197.093750000000000
f: 1053 tv: 1 nM: 1
514.100890000000050 197.632290000000010
f: 1054 tv: 0 nM: 1
411.267699999999990 197.311950000000000
f: 1054 tv: 1 nM: 1
516.843870000000040 197.914030000000000
f: 1055 tv: 0 nM: 1
412.337159999999980 197.731660000000010
f: 1055 tv: 1 nM: 1
519.730590000000010 198.084470000000010
f: 1056 tv: 0 nM: 1
413.587560000000000 198.069120000000000
f: 1056 tv: 1 nM: 1
522.500000000000000 198.084440000000000
f: 1057 tv: 0 nM: 1
415.009430000000010 198.169819999999990
f: 1057 tv: 1 nM: 1
525.600400000000040 198.527770000000000
f: 1058 tv: 0 nM: 1
416.602170000000000 198.528259999999990
f: 1058 tv: 1 nM: 1
528.490720000000010 198.782410000000000
f: 1059 tv: 0 nM: 1
418.363040000000010 198.610870000000010
f: 1059 tv: 1 nM: 1
531.637939999999960 198.637920000000010
f: 1060 tv: 0 nM: 1
420.000000000000000 199.000000000000000
f: 1060 tv: 1 nM: 1
534.486449999999990 198.610850000000000
f: 1061 tv: 0 nM: 1
421.538119999999990 198.957400000000010
f: 1061 tv: 1 nM: 1
537.968380000000020 198.497890000000010
f: 1062 tv: 0 nM: 1
423.546269999999990 198.966960000000000
f: 1062 tv: 1 nM: 1
541.101199999999950 198.431170000000010
f: 1063 tv: 0 nM: 1
425.537440000000000 198.892079999999990
f: 1063 tv: 1 nM: 1
544.280819999999950 198.304260000000000
f: 1064 tv: 0 nM: 1
427.508330000000000 198.587490000000000
f: 1064 tv: 1 nM: 1
547.438599999999950 198.315800000000000
f: 1065 tv: 0 nM: 1
429.588990000000020 198.563549999999990
f: 1065 tv: 1 nM: 1
550.565799999999970 197.666670000000010
f: 1066 tv: 0 nM: 1
431.587490000000000 198.491670000000000
f: 1066 tv: 1 nM: 1
553.437500000000000 197.587490000000000
f: 1067 tv: 0 nM: 1
433.716099999999980 198.250000000000000
f: 1067 tv: 1 nM: 1
556.236940000000000 197.280440000000000
f: 1068 tv: 0 nM: 1
436.048740000000010 197.896179999999990
f: 1068 tv: 1 nM: 1
559.098269999999960 197.000000000000000
f: 1069 tv: 0 nM: 1
438.357759999999980 197.762939999999990
f: 1069 tv: 1 nM: 1
561.683409999999980 196.834059999999990
f: 1070 tv: 0 nM: 1
440.422120000000010 197.577869999999990
f: 1070 tv: 1 nM: 1
564.340450000000030 196.419140000000000
f: 1071 tv: 0 nM: 1
442.470219999999980 197.378719999999990
f: 1071 tv: 1 nM: 1
566.582949999999980 196.074230000000000
f: 1072 tv: 0 nM: 1
445.047910000000000 197.056240000000000
f: 1072 tv: 1 nM: 1
568.859439999999950 195.949310000000000
f: 1073 tv: 0 nM: 1
447.090489999999990 196.861979999999990
f: 1073 tv: 1 nM: 1
571.595149999999990 195.865050000000000
f: 1074 tv: 0 nM: 1
449.485290000000020 196.800410000000000
f: 1074 tv: 1 nM: 1
573.876530000000000 195.421809999999990
f: 1075 tv: 0 nM: 1
451.869289999999980 196.780090000000000
f: 1075 tv: 1 nM: 1
575.876650000000040 195.160799999999990
f: 1076 tv: 0 nM: 1
454.069180000000020 196.624509999999990
f: 1076 tv: 1 nM: 1
577.616390000000020 195.245700000000000
f: 1077 tv: 0 nM: 1
456.394619999999970 196.535130000000010
f: 1077 tv: 1 nM: 1
579.370059999999970 194.958149999999990
f: 1078 tv: 0 nM: 1
458.375000000000000 196.491670000000000
f: 1078 tv: 1 nM: 1
580.646120000000000 194.495880000000000
f: 1079 tv: 0 nM: 1
460.569669999999970 196.237699999999990
f: 1079 tv: 1 nM: 1
581.745670000000020 194.250000000000000
f: 1080 tv: 0 nM: 1
462.582980000000020 196.074230000000000
f: 1080 tv: 1 nM: 1
582.777100000000020 194.031250000000000
f: 1081 tv: 0 nM: 1
464.629939999999980 196.041860000000010
f: 1081 tv: 1 nM: 1
583.634710000000040 193.997710000000010
f: 1082 tv: 0 nM: 1
466.500000000000000 195.588990000000000
f: 1082 tv: 1 nM: 1
584.365360000000010 193.698710000000010
f: 1083 tv: 0 nM: 1
468.472690000000000 195.455890000000010
f: 1083 tv: 1 nM: 1
584.472229999999970 193.544880000000010
f: 1084 tv: 0 nM: 1
470.322229999999990 195.066669999999990
f: 1084 tv: 1 nM: 1
584.480410000000010 193.454350000000010
f: 1085 tv: 0 nM: 1
471.582980000000020 195.074230000000000
f: 1085 tv: 1 nM: 1
584.459839999999990 193.312500000000000
f: 1086 tv: 0 nM: 1
473.049559999999990 194.976290000000010
f: 1086 tv: 1 nM: 1
583.964290000000010 193.045240000000010
f: 1087 tv: 0 nM: 1
474.113740000000010 194.806870000000000
f: 1087 tv: 1 nM: 1
583.236509999999950 193.024779999999990
f: 1088 tv: 0 nM: 1
475.241609999999980 194.535720000000000
f: 1088 tv: 1 nM: 1
582.319030000000000 192.855210000000000
f: 1089 tv: 0 nM: 1
475.840239999999990 194.402500000000000
f: 1089 tv: 1 nM: 1
581.353520000000000 192.211620000000010
f: 1090 tv: 0 nM: 1
476.487489999999980 194.245830000000010
f: 1090 tv: 1 nM: 1
579.786380000000010 191.896710000000010
f: 1091 tv: 0 nM: 1
476.547090000000030 193.881170000000000
f: 1091 tv: 1 nM: 1
578.143190000000000 191.826290000000000
f: 1092 tv: 0 nM: 1
476.954929999999990 193.201719999999990
f: 1092 tv: 1 nM: 1
576.426820000000020 191.458540000000000
f: 1093 tv: 0 nM: 1
477.061739999999990 192.701650000000000
f: 1093 tv: 1 nM: 1
574.500000000000000 191.000000000000000
f: 1094 tv: 0 nM: 1
477.358729999999980 192.109860000000000
f: 1094 tv: 1 nM: 1
572.442689999999970 190.295870000000010
f: 1095 tv: 0 nM: 1
476.964749999999980 191.768720000000000
f: 1095 tv: 1 nM: 1
570.353520000000000 190.034879999999990
f: 1096 tv: 0 nM: 1
476.538119999999990 191.042599999999990
f: 1096 tv: 1 nM: 1
568.069640000000050 189.385570000000000
f: 1097 tv: 0 nM: 1
475.723450000000010 190.661499999999990
f: 1097 tv: 1 nM: 1
565.289490000000000 188.909089999999990
f: 1098 tv: 0 nM: 1
475.278529999999990 190.034240000000010
f: 1098 tv: 1 nM: 1
562.660399999999980 188.924530000000000
f: 1099 tv: 0 nM: 1
474.019139999999990 189.691390000000010
f: 1099 tv: 1 nM: 1
560.297180000000030 188.523590000000010
f: 1100 tv: 0 nM: 1
473.334110000000010 189.225799999999990
f: 1100 tv: 1 nM: 1
557.390319999999970 188.446429999999990
f: 1101 tv: 0 nM: 1
472.009610000000010 188.990389999999990
f: 1101 tv: 1 nM: 1
554.292540000000030 187.989360000000000
f: 1102 tv: 0 nM: 1
471.093140000000010 188.906859999999990
f: 1102 tv: 1 nM: 1
551.347719999999980 187.974629999999990
f: 1103 tv: 0 nM: 1
469.792269999999970 188.847820000000010
f: 1103 tv: 1 nM: 1
548.647339999999990 187.610520000000010
f: 1104 tv: 0 nM: 1
468.309419999999990 188.047030000000010
f: 1104 tv: 1 nM: 1
545.226559999999950 187.502610000000000
f: 1105 tv: 0 nM: 1
467.000000000000000 188.166670000000010
f: 1105 tv: 1 nM: 1
542.257809999999950 187.299479999999990
f: 1106 tv: 0 nM: 1
465.861659999999970 187.696589999999990
f: 1106 tv: 1 nM: 1
539.158630000000020 187.244630000000000
f: 1107 tv: 0 nM: 1
464.131190000000000 187.868810000000000
f: 1107 tv: 1 nM: 1
536.096919999999950 186.933670000000010
f: 1108 tv: 0 nM: 1
462.761079999999990 187.679810000000000
f: 1108 tv: 1 nM: 1
533.000000000000000 187.000000000000000
f: 1109 tv: 0 nM: 1
461.528259999999990 187.406780000000000
f: 1109 tv: 1 nM: 1
529.905030000000010 186.895000000000010
f: 1110 tv: 0 nM: 1
459.951020000000030 186.971650000000010
f: 1110 tv: 1 nM: 1
526.870729999999980 186.878050000000000
f: 1111 tv: 0 nM: 1
458.350280000000000 186.807490000000000
f: 1111 tv: 1 nM: 1
523.892879999999990 186.836729999999990
f: 1112 tv: 0 nM: 1
456.713529999999990 186.906250000000000
f: 1112 tv: 1 nM: 1
520.911439999999970 186.875000000000000
f: 1113 tv: 0 nM: 1
455.090910000000010 186.510700000000010
f: 1113 tv: 1 nM: 1
517.989500000000020 186.589000000000000
f: 1114 tv: 0 nM: 1
453.424320000000020 186.675670000000000
f: 1114 tv: 1 nM: 1
514.602170000000000 186.580639999999990
f: 1115 tv: 0 nM: 1
451.989989999999980 186.850010000000000
f: 1115 tv: 1 nM: 1
511.781589999999990 186.871050000000000
f: 1116 tv: 0 nM: 1
450.014920000000020 186.728849999999990
f: 1116 tv: 1 nM: 1
508.567720000000010 186.968750000000000
f: 1117 tv: 0 nM: 1
448.251370000000010 186.546969999999990
f: 1117 tv: 1 nM: 1
505.273010000000000 187.496929999999990
f: 1118 tv: 0 nM: 1
446.174870000000000 186.592899999999990
f: 1118 tv: 1 nM: 1
501.988830000000010 187.354750000000000
f: 1119 tv: 0 nM: 1
444.572270000000000 186.725429999999990
f: 1119 tv: 1 nM: 1
498.385069999999980 187.712650000000000
f: 1120 tv: 0 nM: 1
442.583800000000000 186.988830000000010
f: 1120 tv: 1 nM: 1
495.451079999999990 187.972820000000010
f: 1121 tv: 0 nM: 1
440.500000000000000 187.412800000000000
f: 1121 tv: 1 nM: 1
492.045439999999990 188.351519999999990
f: 1122 tv: 0 nM: 1
438.905030000000010 187.539109999999990
f: 1122 tv: 1 nM: 1
489.271520000000010 188.352160000000000
f: 1123 tv: 0 nM: 1
436.240329999999970 187.524859999999990
f: 1123 tv: 1 nM: 1
486.026310000000020 188.401320000000000
f: 1124 tv: 0 nM: 1
434.471099999999980 187.514450000000010
f: 1124 tv: 1 nM: 1
482.821440000000000 189.002749999999990
f: 1125 tv: 0 nM: 1
432.450010000000020 187.461760000000000
f: 1125 tv: 1 nM: 1
479.812500000000000 189.046879999999990
f: 1126 tv: 0 nM: 1
430.416200000000000 187.798890000000000
f: 1126 tv: 1 nM: 1
476.412780000000000 189.401170000000010
f: 1127 tv: 0 nM: 1
428.216860000000000 187.855420000000010
f: 1127 tv: 1 nM: 1
472.940980000000020 189.354029999999990
f: 1128 tv: 0 nM: 1
425.885530000000020 188.000000000000000
f: 1128 tv: 1 nM: 1
470.269229999999990 189.473369999999990
f: 1129 tv: 0 nM: 1
423.931820000000020 188.267040000000010
f: 1129 tv: 1 nM: 1
467.035709999999990 189.480770000000010
f: 1130 tv: 0 nM: 1
421.925810000000010 188.112640000000000
f: 1130 tv: 1 nM: 1
463.572270000000000 189.661849999999990
f: 1131 tv: 0 nM: 1
418.787780000000000 188.028780000000010
f: 1131 tv: 1 nM: 1
460.827699999999990 189.621479999999990
f: 1132 tv: 0 nM: 1
417.000000000000000 187.840419999999990
f: 1132 tv: 1 nM: 1
457.411440000000030 189.517149999999990
f: 1133 tv: 0 nM: 1
414.503019999999990 187.875760000000010
f: 1133 tv: 1 nM: 1
454.000000000000000 189.571050000000010
f: 1134 tv: 0 nM: 1
412.233340000000000 187.321210000000010
f: 1134 tv: 1 nM: 1
450.500000000000000 189.500000000000000
f: 1135 tv: 0 nM: 1
410.231260000000020 187.362500000000010
f: 1135 tv: 1 nM: 1
447.451140000000010 189.364939999999990
f: 1136 tv: 0 nM: 1
407.638240000000000 187.361770000000010
f: 1136 tv: 1 nM: 1
444.185790000000000 189.500000000000000
f: 1137 tv: 0 nM: 1
405.484190000000010 186.674060000000000
f: 1137 tv: 1 nM: 1
440.712490000000000 189.212490000000000
f: 1138 tv: 0 nM: 1
403.079770000000000 186.930849999999990
f: 1138 tv: 1 nM: 1
437.585719999999980 189.314290000000000
f: 1139 tv: 0 nM: 1
400.618350000000020 186.426040000000000
f: 1139 tv: 1 nM: 1
434.510859999999980 189.076079999999990
f: 1140 tv: 0 nM: 1
398.500000000000000 186.317080000000000
f: 1140 tv: 1 nM: 1
430.656769999999990 189.043240000000000
f: 1141 tv: 0 nM: 1
395.915709999999990 186.409879999999990
f: 1141 tv: 1 nM: 1
428.099460000000020 188.911280000000000
f: 1142 tv: 0 nM: 1
393.446199999999980 186.420880000000010
f: 1142 tv: 1 nM: 1
425.078309999999990 189.102420000000000
f: 1143 tv: 0 nM: 1
391.282039999999990 186.397430000000010
f: 1143 tv: 1 nM: 1
421.769009999999980 189.070179999999990
f: 1144 tv: 0 nM: 1
388.202789999999990 186.143360000000000
f: 1144 tv: 1 nM: 1
418.500000000000000 189.000000000000000
f: 1145 tv: 0 nM: 1
386.117250000000010 186.534480000000000
f: 1145 tv: 1 nM: 1
415.149720000000000 189.440670000000010
f: 1146 tv: 0 nM: 1
383.820679999999980 186.265520000000010
f: 1146 tv: 1 nM: 1
411.502929999999990 189.622800000000010
f: 1147 tv: 0 nM: 1
381.549129999999990 185.956650000000000
f: 1147 tv: 1 nM: 1
408.827940000000010 189.505370000000000
f: 1148 tv: 0 nM: 1
378.640260000000010 186.170729999999990
f: 1148 tv: 1 nM: 1
405.660000000000030 189.880010000000000
f: 1149 tv: 0 nM: 1
375.779080000000020 186.186049999999990
f: 1149 tv: 1 nM: 1
402.436370000000010 190.251510000000000
f: 1150 tv: 0 nM: 1
373.729829999999990 186.310560000000010
f: 1150 tv: 1 nM: 1
399.122220000000030 190.316669999999990
f: 1151 tv: 0 nM: 1
371.086000000000010 186.420379999999990
f: 1151 tv: 1 nM: 1
395.776549999999990 190.522340000000010
f: 1152 tv: 0 nM: 1
368.359649999999990 186.309940000000010
f: 1152 tv: 1 nM: 1
392.444149999999980 190.513309999999990
f: 1153 tv: 0 nM: 1
365.234860000000030 186.560610000000000
f: 1153 tv: 1 nM: 1
389.114469999999980 191.054210000000010
f: 1154 tv: 0 nM: 1
363.527620000000010 186.622700000000010
f: 1154 tv: 1 nM: 1
385.678560000000000 191.167589999999990
f: 1155 tv: 0 nM: 1
360.388890000000000 187.084960000000000
f: 1155 tv: 1 nM: 1
382.240329999999970 191.392270000000000
f: 1156 tv: 0 nM: 1
357.947170000000030 187.052809999999990
f: 1156 tv: 1 nM: 1
379.164890000000010 191.728730000000010
f: 1157 tv: 0 nM: 1
355.275330000000000 187.465190000000010
f: 1157 tv: 1 nM: 1
376.198820000000010 192.078949999999990
f: 1158 tv: 0 nM: 1
352.269470000000010 187.535930000000010
f: 1158 tv: 1 nM: 1
372.861569999999970 192.242930000000000
f: 1159 tv: 0 nM: 1
349.211909999999990 187.711909999999990
f: 1159 tv: 1 nM: 1
369.275759999999990 192.436370000000010
f: 1160 tv: 0 nM: 1
346.666659999999980 187.638880000000000
f: 1160 tv: 1 nM: 1
366.367219999999970 192.872880000000010
f: 1161 tv: 0 nM: 1
343.554840000000010 187.951609999999990
f: 1161 tv: 1 nM: 1
362.491490000000000 193.508510000000000
f: 1162 tv: 0 nM: 1
340.467319999999970 188.281049999999990
f: 1162 tv: 1 nM: 1
359.713100000000000 193.907100000000010
f: 1163 tv: 0 nM: 1
337.798130000000010 188.285720000000000
f: 1163 tv: 1 nM: 1
355.751340000000030 194.000000000000000
f: 1164 tv: 0 nM: 1
335.327450000000000 188.940140000000010
f: 1164 tv: 1 nM: 1
353.044040000000000 194.694310000000000
f: 1165 tv: 0 nM: 1
332.170750000000000 188.849590000000010
f: 1165 tv: 1 nM: 1
349.308560000000000 194.922850000000010
f: 1166 tv: 0 nM: 1
328.760620000000020 189.442430000000000
f: 1166 tv: 1 nM: 1
346.205719999999990 195.380010000000000
f: 1167 tv: 0 nM: 1
325.636349999999990 189.367130000000000
f: 1167 tv: 1 nM: 1
343.413450000000010 195.932690000000010
f: 1168 tv: 0 nM: 1
323.056330000000000 189.894360000000010
f: 1168 tv: 1 nM: 1
340.198820000000010 196.628660000000000
f: 1169 tv: 0 nM: 1
319.068850000000000 190.286219999999990
f: 1169 tv: 1 nM: 1
336.935639999999980 196.653470000000000
f: 1170 tv: 0 nM: 1
316.326660000000000 190.826660000000000
f: 1170 tv: 1 nM: 1
333.710939999999990 197.309890000000000
f: 1171 tv: 0 nM: 1
313.260859999999980 191.189439999999990
f: 1171 tv: 1 nM: 1
330.886349999999990 197.866170000000010
f: 1172 tv: 0 nM: 1
310.447540000000000 191.354940000000000
f: 1172 tv: 1 nM: 1
327.636140000000010 198.368810000000000
f: 1173 tv: 0 nM: 1
307.297939999999980 191.482879999999990
f: 1173 tv: 1 nM: 1
324.475799999999990 198.943540000000010
f: 1174 tv: 0 nM: 1
303.956660000000000 192.196670000000010
f: 1174 tv: 1 nM: 1
321.586580000000030 199.455310000000000
f: 1175 tv: 0 nM: 1
300.910250000000020 192.365389999999990
f: 1175 tv: 1 nM: 1
318.831599999999980 200.196879999999990
f: 1176 tv: 0 nM: 1
296.920750000000000 192.762190000000000
f: 1176 tv: 1 nM: 1
316.131710000000000 200.776890000000010
f: 1177 tv: 0 nM: 1
294.210359999999980 192.993100000000000
f: 1177 tv: 1 nM: 1
312.464900000000000 201.233920000000010
f: 1178 tv: 0 nM: 1
290.720399999999980 193.976969999999990
f: 1178 tv: 1 nM: 1
310.135859999999980 202.010860000000010
f: 1179 tv: 0 nM: 1
287.829929999999990 194.064619999999990
f: 1179 tv: 1 nM: 1
307.025359999999980 202.258060000000000
f: 1180 tv: 0 nM: 1
283.730529999999990 194.529940000000010
f: 1180 tv: 1 nM: 1
304.232390000000010 202.873250000000010
f: 1181 tv: 0 nM: 1
280.664429999999980 194.889270000000010
f: 1181 tv: 1 nM: 1
301.839999999999970 203.095000000000000
f: 1182 tv: 0 nM: 1
278.183589999999980 195.378909999999990
f: 1182 tv: 1 nM: 1
299.453280000000010 203.925230000000000
f: 1183 tv: 0 nM: 1
274.847019999999990 195.152989999999990
f: 1183 tv: 1 nM: 1
296.500000000000000 204.206729999999990
f: 1184 tv: 0 nM: 1
271.869419999999990 195.286620000000000
f: 1184 tv: 1 nM: 1
294.453430000000030 204.825970000000010
f: 1185 tv: 0 nM: 1
268.557830000000020 195.962580000000000
f: 1185 tv: 1 nM: 1
292.272519999999990 205.236480000000000
f: 1186 tv: 0 nM: 1
265.329250000000000 196.384140000000000
f: 1186 tv: 1 nM: 1
290.075010000000020 205.820010000000000
f: 1187 tv: 0 nM: 1
262.582089999999990 197.261200000000000
f: 1187 tv: 1 nM: 1
287.906859999999990 206.093140000000010
f: 1188 tv: 0 nM: 1
259.456939999999970 196.950330000000010
f: 1188 tv: 1 nM: 1
286.342100000000020 206.550230000000000
f: 1189 tv: 0 nM: 1
256.801179999999990 197.307019999999990
f: 1189 tv: 1 nM: 1
284.520539999999980 206.819639999999990
f: 1190 tv: 0 nM: 1
253.422840000000010 197.725310000000010
f: 1190 tv: 1 nM: 1
282.955809999999990 207.362789999999990
f: 1191 tv: 0 nM: 1
251.203129999999990 197.726560000000010
f: 1191 tv: 1 nM: 1
281.599150000000010 207.508620000000010
f: 1192 tv: 0 nM: 1
248.273740000000000 198.477659999999990
f: 1192 tv: 1 nM: 1
280.438600000000010 208.214900000000000
f: 1193 tv: 0 nM: 1
246.306960000000000 198.174060000000000
f: 1193 tv: 1 nM: 1
279.144810000000010 208.337099999999990
f: 1194 tv: 0 nM: 1
244.368959999999990 197.979310000000000
f: 1194 tv: 1 nM: 1
278.573399999999990 208.876139999999990
f: 1195 tv: 0 nM: 1
241.730770000000010 198.608980000000000
f: 1195 tv: 1 nM: 1
277.910370000000000 208.919819999999990
f: 1196 tv: 0 nM: 1
239.478119999999990 198.953129999999990
f: 1196 tv: 1 nM: 1
277.000000000000000 209.000000000000000
f: 1197 tv: 0 nM: 1
237.616559999999990 199.368100000000000
f: 1197 tv: 1 nM: 1
276.827150000000020 209.248979999999990
f: 1198 tv: 0 nM: 1
235.655689999999990 198.946110000000000
f: 1198 tv: 1 nM: 1
276.645390000000020 209.083689999999990
f: 1199 tv: 0 nM: 1
233.596880000000000 199.046879999999990
f: 1199 tv: 1 nM: 1
276.464290000000010 209.367650000000000
f: 1200 tv: 0 nM: 1
231.750000000000000 199.036509999999990
f: 1200 tv: 1 nM: 1
276.612059999999990 209.301729999999990
f: 1201 tv: 0 nM: 1
230.204680000000000 199.301179999999990
f: 1201 tv: 1 nM: 1
276.655980000000000 209.267090000000000
f: 1202 tv: 0 nM: 1
228.654540000000000 198.839390000000010
f: 1202 tv: 1 nM: 1
276.804260000000000 209.325529999999990
f: 1203 tv: 0 nM: 1
227.269010000000010 198.605259999999990
f: 1203 tv: 1 nM: 1
277.370060000000020 209.041860000000010
f: 1204 tv: 0 nM: 1
225.960010000000010 198.619990000000000
f: 1204 tv: 1 nM: 1
278.112979999999990 208.864010000000010
f: 1205 tv: 0 nM: 1
225.304599999999990 198.494249999999990
f: 1205 tv: 1 nM: 1
278.872439999999980 208.837449999999990
f: 1206 tv: 0 nM: 1
224.372829999999990 198.508670000000000
f: 1206 tv: 1 nM: 1
280.007839999999990 208.539220000000000
f: 1207 tv: 0 nM: 1
223.207660000000000 198.538250000000010
f: 1207 tv: 1 nM: 1
281.045439999999990 208.557310000000000
f: 1208 tv: 0 nM: 1
222.092899999999990 198.489080000000000
f: 1208 tv: 1 nM: 1
282.413940000000030 208.500000000000000
f: 1209 tv: 0 nM: 1
221.315220000000010 198.679350000000000
f: 1209 tv: 1 nM: 1
283.894099999999980 208.335299999999990
f: 1210 tv: 0 nM: 1
221.007890000000000 198.171050000000010
f: 1210 tv: 1 nM: 1
285.502070000000000 208.291320000000010
f: 1211 tv: 0 nM: 1
220.635590000000010 198.446319999999990
f: 1211 tv: 1 nM: 1
287.135830000000000 207.848420000000000
f: 1212 tv: 0 nM: 1
220.509950000000000 198.054730000000010
f: 1212 tv: 1 nM: 1
288.977910000000010 207.931729999999990
f: 1213 tv: 0 nM: 1
220.157209999999990 198.136599999999990
f: 1213 tv: 1 nM: 1
291.013610000000030 207.688719999999990
f: 1214 tv: 0 nM: 1
220.075380000000000 198.042710000000000
f: 1214 tv: 1 nM: 1
293.265930000000030 207.664800000000010
f: 1215 tv: 0 nM: 1
220.040820000000000 198.183670000000010
f: 1215 tv: 1 nM: 1
295.419460000000020 207.754680000000010
f: 1216 tv: 0 nM: 1
220.391750000000000 198.427840000000000
f: 1216 tv: 1 nM: 1
297.749019999999970 207.588810000000000
f: 1217 tv: 0 nM: 1
221.231959999999990 198.139170000000010
f: 1217 tv: 1 nM: 1
300.247070000000010 207.582349999999990
f: 1218 tv: 0 nM: 1
221.951030000000000 198.038670000000000
f: 1218 tv: 1 nM: 1
302.702330000000020 207.525299999999990
f: 1219 tv: 0 nM: 1
222.514630000000010 198.351229999999990
f: 1219 tv: 1 nM: 1
305.768070000000020 207.427750000000000
f: 1220 tv: 0 nM: 1
223.782929999999990 198.082930000000000
f: 1220 tv: 1 nM: 1
308.042759999999990 207.390330000000010
f: 1221 tv: 0 nM: 1
224.997420000000010 198.038670000000000
f: 1221 tv: 1 nM: 1
311.000000000000000 206.842320000000000
f: 1222 tv: 0 nM: 1
226.318180000000010 198.062199999999990
f: 1222 tv: 1 nM: 1
314.482090000000030 206.687260000000010
f: 1223 tv: 0 nM: 1
227.833329999999990 198.000000000000000
f: 1223 tv: 1 nM: 1
316.952760000000010 206.767720000000000
f: 1224 tv: 0 nM: 1
229.402009999999990 197.746230000000000
f: 1224 tv: 1 nM: 1
320.371370000000010 206.429350000000000
f: 1225 tv: 0 nM: 1
231.414140000000000 197.555560000000010
f: 1225 tv: 1 nM: 1
323.387790000000000 206.187009999999990
f: 1226 tv: 0 nM: 1
233.478150000000000 197.803280000000000
f: 1226 tv: 1 nM: 1
326.336459999999990 205.926700000000010
f: 1227 tv: 0 nM: 1
235.548859999999990 197.635060000000010
f: 1227 tv: 1 nM: 1
329.798130000000010 205.532070000000000
f: 1228 tv: 0 nM: 1
237.542499999999990 197.542499999999990
f: 1228 tv: 1 nM: 1
332.768070000000020 205.534220000000000
f: 1229 tv: 0 nM: 1
239.997530000000010 197.225249999999990
f: 1229 tv: 1 nM: 1
335.531830000000010 205.129210000000000
f: 1230 tv: 0 nM: 1
242.538819999999990 197.043380000000010
f: 1230 tv: 1 nM: 1
338.281130000000020 204.618869999999990
f: 1231 tv: 0 nM: 1
245.105500000000010 197.004590000000010
f: 1231 tv: 1 nM: 1
340.690220000000010 204.429350000000000
f: 1232 tv: 0 nM: 1
247.634710000000010 196.815059999999990
f: 1232 tv: 1 nM: 1
343.253660000000020 204.022060000000010
f: 1233 tv: 0 nM: 1
250.053410000000010 196.810679999999990
f: 1233 tv: 1 nM: 1
346.075679999999980 203.480070000000010
f: 1234 tv: 0 nM: 1
252.782850000000000 196.551420000000010
f: 1234 tv: 1 nM: 1
348.706909999999990 203.375470000000010
f: 1235 tv: 0 nM: 1
255.820010000000000 196.160000000000000
f: 1235 tv: 1 nM: 1
350.971380000000010 202.898850000000010
f: 1236 tv: 0 nM: 1
258.093140000000010 196.093140000000010
f: 1236 tv: 1 nM: 1
353.044069999999980 202.475100000000000
f: 1237 tv: 0 nM: 1
260.783909999999990 195.826629999999990
f: 1237 tv: 1 nM: 1
355.029180000000000 202.459139999999990
f: 1238 tv: 0 nM: 1
263.886349999999990 195.694439999999990
f: 1238 tv: 1 nM: 1
356.976110000000010 201.770919999999990
f: 1239 tv: 0 nM: 1
266.304350000000000 195.036219999999990
f: 1239 tv: 1 nM: 1
358.449189999999990 201.542679999999990
f: 1240 tv: 0 nM: 1
268.915010000000000 195.085010000000010
f: 1240 tv: 1 nM: 1
359.978270000000010 201.375490000000010
f: 1241 tv: 0 nM: 1
271.480770000000010 194.538469999999990
f: 1241 tv: 1 nM: 1
361.278660000000000 200.750990000000000
f: 1242 tv: 0 nM: 1
273.949740000000020 194.465610000000000
f: 1242 tv: 1 nM: 1
362.195650000000000 200.624509999999990
f: 1243 tv: 0 nM: 1
276.449279999999990 194.118360000000000
f: 1243 tv: 1 nM: 1
363.429170000000000 200.420840000000000
f: 1244 tv: 0 nM: 1
278.880220000000010 194.166670000000010
f: 1244 tv: 1 nM: 1
364.255069999999990 200.305659999999990
f: 1245 tv: 0 nM: 1
281.251219999999990 193.965849999999990
f: 1245 tv: 1 nM: 1
364.952879999999990 200.108610000000000
f: 1246 tv: 0 nM: 1
283.345759999999980 193.810939999999990
f: 1246 tv: 1 nM: 1
365.500000000000000 200.000000000000000
f: 1247 tv: 0 nM: 1
285.662170000000000 193.605410000000010
f: 1247 tv: 1 nM: 1
366.036440000000030 199.670040000000000
f: 1248 tv: 0 nM: 1
287.852140000000020 193.766130000000000
f: 1248 tv: 1 nM: 1
366.536800000000030 199.958879999999990
f: 1249 tv: 0 nM: 1
289.592100000000020 193.913160000000000
f: 1249 tv: 1 nM: 1
366.919100000000010 199.871370000000010
f: 1250 tv: 0 nM: 1
291.554350000000000 194.086960000000000
f: 1250 tv: 1 nM: 1
367.000000000000000 200.047010000000000
f: 1251 tv: 0 nM: 1
293.622889999999980 193.988830000000010
f: 1251 tv: 1 nM: 1
367.088230000000010 200.063019999999990
f: 1252 tv: 0 nM: 1
294.987550000000000 194.039800000000010
f: 1252 tv: 1 nM: 1
367.050450000000010 200.054820000000010
f: 1253 tv: 0 nM: 1
296.860540000000010 194.218410000000010
f: 1253 tv: 1 nM: 1
366.729429999999980 200.290040000000000
f: 1254 tv: 0 nM: 1
298.352260000000000 194.107959999999990
f: 1254 tv: 1 nM: 1
366.508609999999980 200.353460000000010
f: 1255 tv: 0 nM: 1
299.921879999999990 194.078129999999990
f: 1255 tv: 1 nM: 1
366.353459999999980 200.500000000000000
f: 1256 tv: 0 nM: 1
301.028470000000030 194.370250000000000
f: 1256 tv: 1 nM: 1
365.561950000000020 200.455119999999990
f: 1257 tv: 0 nM: 1
302.307889999999990 194.802629999999990
f: 1257 tv: 1 nM: 1
364.957730000000030 200.401410000000000
f: 1258 tv: 0 nM: 1
303.880000000000000 194.591430000000000
f: 1258 tv: 1 nM: 1
364.474150000000010 200.573270000000010
f: 1259 tv: 0 nM: 1
304.798889999999970 194.544690000000000
f: 1259 tv: 1 nM: 1
364.006989999999970 200.460460000000010
f: 1260 tv: 0 nM: 1
306.011689999999990 194.482450000000000
f: 1260 tv: 1 nM: 1
362.581819999999990 200.759089999999990
f: 1261 tv: 0 nM: 1
306.744109999999980 194.697049999999990
f: 1261 tv: 1 nM: 1
361.622740000000020 200.654540000000000
f: 1262 tv: 0 nM: 1
307.646880000000010 194.542370000000010
f: 1262 tv: 1 nM: 1
360.334870000000020 200.783719999999990
f: 1263 tv: 0 nM: 1
308.221220000000020 194.618180000000000
f: 1263 tv: 1 nM: 1
358.716279999999980 200.834890000000000
f: 1264 tv: 0 nM: 1
308.283320000000000 194.800000000000010
f: 1264 tv: 1 nM: 1
357.553920000000010 200.607850000000010
f: 1265 tv: 0 nM: 1
309.125729999999980 194.488020000000010
f: 1265 tv: 1 nM: 1
355.980410000000010 200.823530000000010
f: 1266 tv: 0 nM: 1
308.601200000000010 194.434530000000000
f: 1266 tv: 1 nM: 1
354.289089999999990 200.770140000000000
f: 1267 tv: 0 nM: 1
308.697659999999980 194.436049999999990
f: 1267 tv: 1 nM: 1
352.458919999999980 200.838169999999990
f: 1268 tv: 0 nM: 1
308.835269999999980 194.416180000000000
f: 1268 tv: 1 nM: 1
350.657230000000030 200.925260000000010
f: 1269 tv: 0 nM: 1
308.549989999999980 194.461760000000000
f: 1269 tv: 1 nM: 1
348.936280000000010 200.906859999999990
f: 1270 tv: 0 nM: 1
308.742950000000010 194.451979999999990
f: 1270 tv: 1 nM: 1
347.131190000000000 200.952969999999990
f: 1271 tv: 0 nM: 1
308.257049999999990 194.372880000000010
f: 1271 tv: 1 nM: 1
345.350709999999990 201.016590000000010
f: 1272 tv: 0 nM: 1
307.986269999999990 194.310440000000000
f: 1272 tv: 1 nM: 1
342.981049999999980 201.059239999999990
f: 1273 tv: 0 nM: 1
306.935580000000020 194.294479999999990
f: 1273 tv: 1 nM: 1
341.209589999999990 201.224750000000000
f: 1274 tv: 0 nM: 1
306.618769999999980 194.157459999999990
f: 1274 tv: 1 nM: 1
339.154600000000020 201.166670000000010
f: 1275 tv: 0 nM: 1
305.762360000000000 194.256180000000000
f: 1275 tv: 1 nM: 1
337.148930000000010 201.212770000000010
f: 1276 tv: 0 nM: 1
305.126469999999980 194.385300000000000
f: 1276 tv: 1 nM: 1
334.390260000000010 201.500000000000000
f: 1277 tv: 0 nM: 1
303.868409999999980 194.245620000000000
f: 1277 tv: 1 nM: 1
332.535129999999980 201.867570000000000
f: 1278 tv: 0 nM: 1
303.286560000000010 194.593570000000000
f: 1278 tv: 1 nM: 1
329.931949999999970 201.597630000000010
f: 1279 tv: 0 nM: 1
302.361760000000000 194.638229999999990
f: 1279 tv: 1 nM: 1
328.000000000000000 202.000000000000000
f: 1280 tv: 0 nM: 1
301.135339999999990 194.596679999999990
f: 1280 tv: 1 nM: 1
325.842379999999990 201.963060000000010
f: 1281 tv: 0 nM: 1
299.703950000000020 194.539469999999990
f: 1281 tv: 1 nM: 1
323.522339999999990 202.223469999999990
f: 1282 tv: 0 nM: 1
299.278439999999990 194.898210000000010
f: 1282 tv: 1 nM: 1
320.972780000000000 202.784650000000000
f: 1283 tv: 0 nM: 1
297.797939999999980 195.236300000000000
f: 1283 tv: 1 nM: 1
319.010409999999980 202.786450000000000
f: 1284 tv: 0 nM: 1
296.575530000000010 195.046770000000010
f: 1284 tv: 1 nM: 1
316.403320000000010 202.864640000000010
f: 1285 tv: 0 nM: 1
294.944030000000000 194.958949999999990
f: 1285 tv: 1 nM: 1
314.041440000000020 203.331500000000010
f: 1286 tv: 0 nM: 1
293.132259999999970 195.554840000000010
f: 1286 tv: 1 nM: 1
312.040309999999980 204.255370000000000
f: 1287 tv: 0 nM: 1
291.691559999999980 195.886370000000000
f: 1287 tv: 1 nM: 1
309.338469999999970 203.992310000000000
f: 1288 tv: 0 nM: 1
290.139459999999990 196.340129999999990
f: 1288 tv: 1 nM: 1
307.027220000000000 204.710389999999990
f: 1289 tv: 0 nM: 1
288.682920000000020 196.432920000000000
f: 1289 tv: 1 nM: 1
304.466490000000020 204.927370000000000
f: 1290 tv: 0 nM: 1
287.187500000000000 196.963820000000000
f: 1290 tv: 1 nM: 1
302.081970000000010 205.428959999999990
f: 1291 tv: 0 nM: 1
285.052460000000000 196.916079999999990
f: 1291 tv: 1 nM: 1
299.760740000000000 205.943540000000010
f: 1292 tv: 0 nM: 1
283.638150000000000 197.381580000000010
f: 1292 tv: 1 nM: 1
297.156250000000000 206.734379999999990
f: 1293 tv: 0 nM: 1
281.834409999999990 197.646099999999990
f: 1293 tv: 1 nM: 1
295.027159999999980 206.793470000000010
f: 1294 tv: 0 nM: 1
279.769749999999990 197.967099999999990
f: 1294 tv: 1 nM: 1
292.686010000000010 207.297100000000000
f: 1295 tv: 0 nM: 1
277.947170000000030 198.052809999999990
f: 1295 tv: 1 nM: 1
290.654240000000020 207.915420000000010
f: 1296 tv: 0 nM: 1
276.361850000000000 198.532900000000010
f: 1296 tv: 1 nM: 1
287.900510000000000 208.489530000000000
f: 1297 tv: 0 nM: 1
274.115659999999990 199.369400000000010
f: 1297 tv: 1 nM: 1
285.421809999999990 208.926539999999990
f: 1298 tv: 0 nM: 1
271.834409999999990 199.120129999999990
f: 1298 tv: 1 nM: 1
283.136599999999990 209.213910000000000
f: 1299 tv: 0 nM: 1
269.865839999999990 199.341460000000010
f: 1299 tv: 1 nM: 1
280.468900000000020 209.829010000000010
f: 1300 tv: 0 nM: 1
268.115389999999990 200.294880000000010
f: 1300 tv: 1 nM: 1
278.103819999999980 210.347000000000010
f: 1301 tv: 0 nM: 1
266.131590000000020 200.907900000000010
f: 1301 tv: 1 nM: 1
275.786470000000010 210.625000000000000
f: 1302 tv: 0 nM: 1
263.858209999999990 201.059710000000000
f: 1302 tv: 1 nM: 1
272.919800000000010 211.163099999999990
