# Supplementary material for: Action Sport Cameras as an Instrument to Perform a 3D Underwater Motion Analysis
Source: PLoS One. 2016 Aug 11;11(8):e0160490. doi: 10.1371/journal.pone.0160490 (PMC4981397; doi:10.1371/journal.pone.0160490)
Supplement: S1 Supporting Information — S1.1_Calibration Quality > S1.1.1_Underwater > S1.1.1.1_Highres > S1.1.1.1.1_Calibration > File A. This is the BUNDLE_CameraParameters. This is the camera calibration parameters. File B. This is the Triad. This is the 2D coordinates of the waterproof orthogonal triad structure carrying nine spherical black markers. File C. This is the WandCalibration. This is the 2D coordinates of the wand structure carrying one spherical black marker. S1.1.1.1.2_Accuracy > File D. This is the Trial_1. This is the 2D coordinates of the first rigid bar test acquisition, carrying two markers at known distance. File E. This is the Trial_2. This is the 2D coordinates of the second rigid bar test acquisition, carrying two markers at known distance. File F. This is the Trial_3. This is the 2D coordinates of the third rigid bar test acquisition, carrying two markers at known distance. File G. This is the Trial_4. This is the 2D coordinates of the fourth rigid bar test acquisition, carrying two markers at known distance. File H. This is the Trial_5. This is the 2D coordinates of the fifth rigid bar test acquisition, carrying two markers at known distance. File I. This is the MotionSequence3D_Trial_1. This is the 3D coordinates of the first rigid bar test acquisition. File J. This is the MotionSequence3D_Trial_2. This is the 3D coordinates of the second rigid bar test acquisition. File K. This is the MotionSequence3D_Trial_3. This is the 3D coordinates of the third rigid bar test acquisition. File L. This is the MotionSequence3D_Trial_4. This is the 3D coordinates of the fourth rigid bar test acquisition. File M. This is the MotionSequence3D_Trial_5. This is the 3D coordinates of the fifth rigid bar test acquisition. S1.1.1.2_Lowres > S1.1.1.2.1_Calibration > File N. This is the BUNDLE_CameraParameters. This is the camera calibration parameters. File O. This is the Triad. This is the 2D coordinates of the waterproof orthogonal triad structure carrying nine spherical black markers. File P. Th [file pone.0160490.s001.zip › S1_SupportingInformation/S1.2_Calibration_Dependability/S1.2.1_Calibration/File AR.txt]

1302 2
f: 0 tv: 0 nM: 2
171.500000000000000 244.500000000000000
167.250000000000000 200.500000000000000
f: 0 tv: 1 nM: 2
121.500000000000000 272.750000000000000
117.000000000000000 217.750000000000000
f: 1 tv: 0 nM: 2
170.129912999999990 244.346451000000000
165.250000000000000 199.806457999999990
f: 1 tv: 1 nM: 2
120.381912000000000 273.108031999999980
116.020004000000000 217.820007000000000
f: 2 tv: 0 nM: 2
170.167999000000010 244.371994000000000
164.841675000000010 199.891662999999990
f: 2 tv: 1 nM: 2
119.618607000000000 272.974425999999990
115.441864000000000 217.858138999999990
f: 3 tv: 0 nM: 2
169.747940000000000 244.603302000000010
164.567673000000010 199.774429000000000
f: 3 tv: 1 nM: 2
118.886841000000000 273.202636999999980
114.682464999999990 217.803314000000000
f: 4 tv: 0 nM: 2
168.472229000000000 244.930556999999990
163.465377999999990 200.411544999999990
f: 4 tv: 1 nM: 2
117.949738000000000 273.396819999999990
113.902382000000000 217.864287999999990
f: 5 tv: 0 nM: 2
167.900787000000010 244.059525000000010
163.714279000000000 200.342864999999990
f: 5 tv: 1 nM: 2
117.349731000000010 273.614746000000030
113.784653000000010 218.027221999999990
f: 6 tv: 0 nM: 2
167.344376000000010 244.864242999999990
162.737015000000010 200.457794000000010
f: 6 tv: 1 nM: 2
116.518227000000000 273.710938000000000
113.085648000000010 218.062500000000000
f: 7 tv: 0 nM: 2
166.735076999999990 244.876861999999990
162.000000000000000 200.625000000000000
f: 7 tv: 1 nM: 2
116.282722000000010 274.034026999999980
112.623322000000000 217.966370000000010
f: 8 tv: 0 nM: 2
166.734238000000000 244.864868000000000
161.658936000000010 200.549667000000000
f: 8 tv: 1 nM: 2
115.866364000000000 273.776489000000030
112.521324000000010 218.045029000000000
f: 9 tv: 0 nM: 2
165.199997000000000 245.013336000000010
161.299209999999990 200.153549000000000
f: 9 tv: 1 nM: 2
115.507651999999990 273.716827000000020
111.739433000000010 217.967132999999990
f: 10 tv: 0 nM: 2
165.130142000000010 244.938354000000000
160.295074000000000 199.844269000000000
f: 10 tv: 1 nM: 2
114.647499000000000 274.327515000000010
111.833336000000000 218.164550999999990
f: 11 tv: 0 nM: 2
164.345138999999990 245.066375999999990
160.095245000000010 200.420638999999990
f: 11 tv: 1 nM: 2
114.114127999999990 274.380431999999980
111.386475000000000 218.166672000000010
f: 12 tv: 0 nM: 2
163.809525000000010 244.804764000000010
159.219696000000000 200.325760000000000
f: 12 tv: 1 nM: 2
114.067038999999990 274.382690000000030
110.892525000000010 218.074768000000010
f: 13 tv: 0 nM: 2
163.778229000000010 244.552414000000000
159.019836000000000 200.281737999999990
f: 13 tv: 1 nM: 2
113.764252000000000 274.181334999999990
110.560387000000010 217.944443000000010
f: 14 tv: 0 nM: 2
162.615387000000000 244.415390000000000
158.447555999999990 200.157349000000010
f: 14 tv: 1 nM: 2
113.450249000000000 273.935333000000010
110.420288000000000 217.673920000000010
f: 15 tv: 0 nM: 2
162.260864000000000 244.508698000000010
158.876861999999990 200.055969000000000
f: 15 tv: 1 nM: 2
112.783919999999990 273.590454000000020
110.468185000000010 217.459091000000000
f: 16 tv: 0 nM: 2
162.109238000000000 244.609238000000000
157.923660000000010 199.904586999999990
f: 16 tv: 1 nM: 2
112.949738000000000 273.465606999999980
110.279999000000000 217.205002000000010
f: 17 tv: 0 nM: 2
160.891479000000000 244.321700999999990
157.832091999999990 199.876861999999990
f: 17 tv: 1 nM: 2
112.898392000000000 273.441162000000020
110.553741000000000 216.988312000000010
f: 18 tv: 0 nM: 2
160.732559000000010 244.193802000000010
157.162963999999990 199.025925000000000
f: 18 tv: 1 nM: 2
112.699997000000000 273.468414000000000
110.862067999999990 216.637938999999990
f: 19 tv: 0 nM: 2
160.657897999999990 243.809203999999990
157.315597999999990 198.907805999999990
f: 19 tv: 1 nM: 2
113.078284999999990 273.047974000000010
111.127708000000000 216.588744999999990
f: 20 tv: 0 nM: 2
160.537506000000010 243.287506000000010
156.889709000000010 198.904418999999990
f: 20 tv: 1 nM: 2
113.246155000000000 273.212830000000000
111.667412000000000 216.024551000000000
f: 21 tv: 0 nM: 2
159.676223999999990 243.963120000000000
155.992583999999990 198.914809999999990
f: 21 tv: 1 nM: 2
113.569121999999990 272.912444999999990
112.179039000000000 216.006545999999990
f: 22 tv: 0 nM: 2
158.804961999999990 243.921982000000010
155.748290999999990 198.948974999999990
f: 22 tv: 1 nM: 2
114.669906999999990 273.223297000000000
112.734298999999990 216.031403000000010
f: 23 tv: 0 nM: 2
158.921875000000000 244.234375000000000
155.632659999999990 198.860549999999990
f: 23 tv: 1 nM: 2
114.949738000000000 273.317474000000000
113.325684000000000 215.926605000000000
f: 24 tv: 0 nM: 2
157.729355000000000 244.275223000000010
154.916672000000010 198.599212999999990
f: 24 tv: 1 nM: 2
115.490097000000010 273.519806000000020
113.904999000000000 215.880005000000010
f: 25 tv: 0 nM: 2
157.000000000000000 244.394302000000010
154.467621000000010 198.974822999999990
f: 25 tv: 1 nM: 2
116.285065000000000 274.142547999999980
114.883720000000000 215.983719000000010
f: 26 tv: 0 nM: 2
156.875946000000000 244.571426000000000
153.449219000000000 199.378906000000000
f: 26 tv: 1 nM: 2
116.665909000000000 274.743195000000010
115.070419000000000 216.481215999999990
f: 27 tv: 0 nM: 2
155.440369000000000 244.784409000000010
153.398651000000000 199.351349000000000
f: 27 tv: 1 nM: 2
117.207916000000000 275.435637999999980
115.971565000000000 216.874405000000000
f: 28 tv: 0 nM: 2
154.971313000000010 245.651642000000010
152.566406000000000 199.605469000000000
f: 28 tv: 1 nM: 2
118.000000000000000 275.920165999999990
116.748825000000000 217.122070000000010
f: 29 tv: 0 nM: 2
154.265869000000010 246.075393999999990
152.467621000000010 200.025177000000010
f: 29 tv: 1 nM: 2
118.951477000000000 276.455688000000010
117.706978000000010 217.690704000000010
f: 30 tv: 0 nM: 2
154.122879000000010 246.699158000000010
151.713333000000010 200.246674000000010
f: 30 tv: 1 nM: 2
120.035377999999990 277.323120000000020
118.404976000000000 217.904984000000010
f: 31 tv: 0 nM: 2
153.340134000000010 246.887756000000000
151.460144000000010 200.626815999999990
f: 31 tv: 1 nM: 2
120.700462000000000 277.500000000000000
119.566528000000010 218.368957999999990
f: 32 tv: 0 nM: 2
152.516525000000000 248.330581999999990
150.455780000000000 200.948974999999990
f: 32 tv: 1 nM: 2
121.303741000000000 278.429900999999970
120.509216000000000 218.834105999999990
f: 33 tv: 0 nM: 2
151.751724000000000 248.362076000000000
150.472411999999990 201.013793999999990
f: 33 tv: 1 nM: 2
123.000000000000000 279.500000000000000
121.500000000000000 219.000000000000000
f: 34 tv: 0 nM: 2
151.235076999999990 249.152985000000000
149.809525000000010 201.772110000000000
f: 34 tv: 1 nM: 2
124.037880000000000 279.856048999999980
122.744491999999990 219.477966000000010
f: 35 tv: 0 nM: 2
150.934203999999990 249.557021999999990
150.174499999999990 202.063751000000000
f: 35 tv: 1 nM: 2
125.035545000000000 280.545012999999980
124.292793000000000 219.918915000000000
f: 36 tv: 0 nM: 2
150.750000000000000 250.191177000000010
149.306900000000010 202.924133000000010
f: 36 tv: 1 nM: 2
126.497756999999990 281.204041000000020
125.811203000000010 220.331954999999990
f: 37 tv: 0 nM: 2
150.376815999999990 250.500000000000000
149.363632000000000 202.933562999999990
f: 37 tv: 1 nM: 2
128.343323000000000 282.041473000000000
126.910255000000010 220.854705999999990
f: 38 tv: 0 nM: 2
149.769791000000000 251.161865000000010
149.418747000000000 203.381256000000010
f: 38 tv: 1 nM: 2
129.620285000000000 282.554260000000000
128.713958999999990 221.322067000000000
f: 39 tv: 0 nM: 2
149.705124000000010 251.358978000000010
149.156051999999990 203.382172000000000
f: 39 tv: 1 nM: 2
131.434586000000000 283.154204999999990
130.380432000000010 221.454345999999990
f: 40 tv: 0 nM: 2
149.151855000000010 252.570373999999990
149.258864999999990 203.822692999999990
f: 40 tv: 1 nM: 2
132.954956000000010 283.725219999999980
132.161880000000000 221.854507000000010
f: 41 tv: 0 nM: 2
149.632659999999990 252.880951000000010
149.655623999999990 204.135757000000010
f: 41 tv: 1 nM: 2
134.898346000000000 284.278014999999980
133.943756000000010 222.031250000000000
f: 42 tv: 0 nM: 2
149.937103000000010 253.411957000000000
148.864334000000010 204.255813999999990
f: 42 tv: 1 nM: 2
136.341231999999990 284.964447000000010
135.525787000000010 222.410721000000000
f: 43 tv: 0 nM: 2
150.107589999999990 253.658233999999990
149.800628999999990 204.572784000000010
f: 43 tv: 1 nM: 2
139.000000000000000 284.953003000000020
137.452911000000000 222.890137000000010
f: 44 tv: 0 nM: 2
151.026917000000000 253.826920000000000
150.445159999999990 204.951614000000010
f: 44 tv: 1 nM: 2
141.021362000000010 285.235046000000010
139.096633999999990 223.037811000000000
f: 45 tv: 0 nM: 2
151.120254999999990 254.822784000000010
151.231781000000010 205.009932999999990
f: 45 tv: 1 nM: 2
142.668883999999990 286.000000000000000
141.234573000000010 223.302474999999990
f: 46 tv: 0 nM: 2
151.190642999999990 254.582732999999990
151.445159999999990 205.132262999999990
f: 46 tv: 1 nM: 2
144.949783000000000 286.240173000000030
143.231551999999990 223.104507000000010
f: 47 tv: 0 nM: 2
152.982605000000010 255.613036999999990
152.358978000000010 205.705124000000010
f: 47 tv: 1 nM: 2
147.057693000000000 286.583344000000010
145.000000000000000 223.500000000000000
f: 48 tv: 0 nM: 2
152.914063000000000 255.320313000000000
153.582275000000010 205.848098999999990
f: 48 tv: 1 nM: 2
148.791869999999990 286.770325000000010
147.022446000000000 223.583678999999990
f: 49 tv: 0 nM: 2
154.253632000000010 255.637679999999990
154.233765000000010 205.883118000000000
f: 49 tv: 1 nM: 2
150.963593000000000 286.953888000000010
148.576920000000000 223.941177000000010
f: 50 tv: 0 nM: 2
155.326538000000000 255.948974999999990
155.509735000000010 206.029221000000010
f: 50 tv: 1 nM: 2
152.917815999999990 287.125580000000010
150.615387000000000 223.978637999999990
f: 51 tv: 0 nM: 2
156.716125000000010 256.183868000000020
156.673920000000010 206.428574000000000
f: 51 tv: 1 nM: 2
154.959045000000000 287.127166999999990
152.877593999999990 224.070540999999990
f: 52 tv: 0 nM: 2
157.949706999999990 256.426024999999980
157.645064999999990 206.552474999999990
f: 52 tv: 1 nM: 2
156.814163000000010 287.181426999999990
154.757140999999990 224.224487000000010
f: 53 tv: 0 nM: 2
158.750000000000000 256.716675000000010
159.313292999999990 206.420883000000000
f: 53 tv: 1 nM: 2
158.672989000000000 287.308014000000010
156.443970000000010 224.237061000000010
f: 54 tv: 0 nM: 2
160.480255000000000 256.276305999999980
160.541137999999990 206.484176999999990
f: 54 tv: 1 nM: 2
160.318999999999990 286.981902999999990
158.412506000000010 224.437500000000000
f: 55 tv: 0 nM: 2
161.961838000000000 256.896942000000020
162.338607999999990 206.585449000000010
f: 55 tv: 1 nM: 2
162.203537000000010 287.057526000000000
160.367706000000000 223.899109000000010
f: 56 tv: 0 nM: 2
163.485916000000000 256.950714000000000
164.088821000000000 207.049347000000010
f: 56 tv: 1 nM: 2
163.653503000000000 286.517547999999980
161.614105000000000 223.939834999999990
f: 57 tv: 0 nM: 2
165.098480000000000 256.098480000000000
165.112122000000000 206.527266999999990
f: 57 tv: 1 nM: 2
165.128570999999990 286.195250999999980
163.111816000000000 223.721511999999990
f: 58 tv: 0 nM: 2
167.017853000000000 256.532134999999980
166.630721999999990 206.758163000000000
f: 58 tv: 1 nM: 2
166.490433000000000 285.913879000000010
164.744720000000000 223.637131000000010
f: 59 tv: 0 nM: 2
168.592102000000010 256.032897999999990
168.516129000000010 206.880646000000010
f: 59 tv: 1 nM: 2
167.734879000000010 285.132567999999990
166.079407000000000 223.171676999999990
f: 60 tv: 0 nM: 2
170.054351999999990 255.945648000000010
170.493423000000010 206.375000000000000
f: 60 tv: 1 nM: 2
169.287674000000010 284.888123000000010
167.411635999999990 223.066802999999990
f: 61 tv: 0 nM: 2
171.989441000000000 255.306334999999990
171.679488999999990 205.775634999999990
f: 61 tv: 1 nM: 2
170.221954000000010 284.253662000000020
169.060165000000010 222.647308000000010
f: 62 tv: 0 nM: 2
173.276076999999990 255.407974000000000
173.565093999999990 205.396454000000010
f: 62 tv: 1 nM: 2
171.479064999999990 283.718596999999990
170.424438000000010 222.066666000000000
f: 63 tv: 0 nM: 2
175.167908000000010 255.011200000000000
175.243332000000010 205.583327999999990
f: 63 tv: 1 nM: 2
172.285384999999990 283.000000000000000
171.576920000000000 221.837097000000000
f: 64 tv: 0 nM: 2
176.692626999999990 254.086060000000000
176.600006000000010 204.875000000000000
f: 64 tv: 1 nM: 2
173.849212999999990 282.513214000000000
172.443939000000000 221.150223000000010
f: 65 tv: 0 nM: 2
178.657135000000010 254.228577000000000
178.821686000000000 204.545456000000000
f: 65 tv: 1 nM: 2
174.933167000000000 281.858917000000020
174.300445999999990 220.957396999999990
f: 66 tv: 0 nM: 2
180.353745000000000 254.125854000000000
180.631256000000010 204.587493999999990
f: 66 tv: 1 nM: 2
176.025817999999990 281.009398999999970
175.368423000000010 220.434203999999990
f: 67 tv: 0 nM: 2
181.945648000000010 253.054351999999990
182.634750000000000 204.021271000000010
f: 67 tv: 1 nM: 2
177.481583000000000 280.771056999999980
176.461182000000010 219.956618999999990
f: 68 tv: 0 nM: 2
183.385910000000000 253.060394000000000
183.474365000000010 203.692307000000000
f: 68 tv: 1 nM: 2
178.113632000000000 279.866150000000000
178.245499000000000 219.240996999999990
f: 69 tv: 0 nM: 2
185.306900000000010 252.882751000000010
185.885100999999990 203.633545000000000
f: 69 tv: 1 nM: 2
179.538284000000000 279.143554999999990
179.426666000000010 218.824447999999990
f: 70 tv: 0 nM: 2
186.945648000000010 251.945648000000010
187.431243999999990 203.312500000000000
f: 70 tv: 1 nM: 2
180.518784000000010 277.990601000000030
180.707259999999990 218.211533000000000
f: 71 tv: 0 nM: 2
188.861694000000000 251.191498000000000
189.324326000000010 202.716217000000000
f: 71 tv: 1 nM: 2
181.979996000000000 277.105010999999990
182.034409000000010 217.525223000000010
f: 72 tv: 0 nM: 2
190.141296000000010 250.503615999999990
191.152480999999990 202.063828000000000
f: 72 tv: 1 nM: 2
183.418319999999990 276.428223000000000
183.576920000000000 216.778275000000010
f: 73 tv: 0 nM: 2
192.664336999999990 249.884613000000000
193.049667000000000 201.556289999999990
f: 73 tv: 1 nM: 2
184.950774999999990 275.611388999999970
185.111389000000000 215.962875000000000
f: 74 tv: 0 nM: 2
194.625000000000000 249.516890999999990
195.081481999999990 200.722229000000000
f: 74 tv: 1 nM: 2
186.457504000000000 274.487487999999980
186.715683000000010 214.892151000000010
f: 75 tv: 0 nM: 2
196.750000000000000 248.588989000000000
196.170730999999990 200.191055000000010
f: 75 tv: 1 nM: 2
188.327407999999990 273.162444999999990
188.594055000000000 214.490096999999990
f: 76 tv: 0 nM: 2
198.386519999999990 247.695038000000010
198.414474000000010 199.328948999999990
f: 76 tv: 1 nM: 2
190.024384000000000 272.426819000000020
190.113204999999990 213.500000000000000
f: 77 tv: 0 nM: 2
200.527588000000010 247.310349000000000
200.259536999999990 198.919846000000010
f: 77 tv: 1 nM: 2
191.930420000000000 271.533507999999980
192.000000000000000 213.000000000000000
f: 78 tv: 0 nM: 2
202.026917000000000 246.726929000000010
202.625000000000000 198.413467000000000
f: 78 tv: 1 nM: 2
193.986847000000010 270.486847000000010
193.926468000000000 211.990204000000010
f: 79 tv: 0 nM: 2
204.019836000000000 246.075393999999990
204.121703999999990 198.062500000000000
f: 79 tv: 1 nM: 2
195.734848000000000 269.876251000000020
195.910995000000010 211.589004999999990
f: 80 tv: 0 nM: 2
205.989928999999990 244.859055000000010
206.763884999999990 197.270827999999990
f: 80 tv: 1 nM: 2
198.058075000000000 268.714660999999980
198.056656000000000 210.536942000000010
f: 81 tv: 0 nM: 2
208.883240000000000 244.724548000000000
208.286255000000010 197.992370999999990
f: 81 tv: 1 nM: 2
200.087493999999990 268.431243999999990
199.755371000000000 210.094086000000000
f: 82 tv: 0 nM: 2
211.270827999999990 244.326384999999990
210.540543000000010 196.351349000000000
f: 82 tv: 1 nM: 2
202.140212999999990 267.375671000000010
201.939468000000010 209.244735999999990
f: 83 tv: 0 nM: 2
212.949538999999990 243.357802999999990
212.447189000000010 196.517608999999990
f: 83 tv: 1 nM: 2
204.552505000000000 266.532501000000020
204.340377999999990 208.746475000000000
f: 84 tv: 0 nM: 2
215.805969000000000 243.007462000000000
214.426575000000010 195.835663000000010
f: 84 tv: 1 nM: 2
206.715088000000010 265.673186999999980
206.090667999999990 208.295334000000000
f: 85 tv: 0 nM: 2
217.467391999999990 243.184784000000010
216.557830999999990 195.772110000000000
f: 85 tv: 1 nM: 2
209.732620000000000 265.034760000000010
208.310944000000010 207.990050999999990
f: 86 tv: 0 nM: 2
219.777374000000010 242.802917000000010
219.071945000000000 195.061157000000010
f: 86 tv: 1 nM: 2
211.446426000000000 264.568877999999980
210.707946999999990 207.628510000000010
f: 87 tv: 0 nM: 2
222.853180000000010 242.178574000000000
221.345397999999990 195.062500000000000
f: 87 tv: 1 nM: 2
214.232391000000010 263.877929999999990
213.056121999999990 207.250000000000000
f: 88 tv: 0 nM: 2
225.250000000000000 242.516234999999990
223.036284999999990 194.487900000000000
f: 88 tv: 1 nM: 2
216.696243000000010 263.739258000000010
215.310531999999990 206.668427000000010
f: 89 tv: 0 nM: 2
228.330353000000000 242.214279000000000
225.226929000000010 194.657683999999990
f: 89 tv: 1 nM: 2
218.958557000000010 263.392272999999990
217.500000000000000 206.769958000000000
f: 90 tv: 0 nM: 2
229.446564000000000 242.427474999999990
227.442566000000000 194.753372000000010
f: 90 tv: 1 nM: 2
221.553253000000010 263.384613000000000
219.984039000000000 206.617020000000000
f: 91 tv: 0 nM: 2
231.927414000000000 242.653229000000010
228.606383999999990 194.936172000000000
f: 91 tv: 1 nM: 2
224.281432999999990 263.368255999999970
222.417068000000000 206.926834000000010
f: 92 tv: 0 nM: 2
234.270157000000010 242.568542000000010
230.832091999999990 196.011200000000000
f: 92 tv: 1 nM: 2
226.500000000000000 263.273192999999990
224.492645000000010 207.007354999999990
f: 93 tv: 0 nM: 2
235.956207000000010 242.675186000000000
232.525634999999990 195.525634999999990
f: 93 tv: 1 nM: 2
228.786590999999990 263.475616000000000
226.900543000000000 207.233870999999990
f: 94 tv: 0 nM: 2
238.251938000000000 242.720932000000000
233.440552000000000 195.898605000000000
f: 94 tv: 1 nM: 2
231.381653000000000 263.408295000000010
228.909088000000000 207.500000000000000
f: 95 tv: 0 nM: 2
240.199997000000000 243.192307000000000
235.054351999999990 196.054351999999990
f: 95 tv: 1 nM: 2
233.548858999999990 263.548858999999990
230.056121999999990 207.750000000000000
f: 96 tv: 0 nM: 2
241.223083000000000 243.576920000000000
237.063553000000010 196.538131999999990
f: 96 tv: 1 nM: 2
235.858383000000000 263.919066999999980
232.062819999999990 208.582916000000010
f: 97 tv: 0 nM: 2
243.178801999999990 243.844376000000010
237.924606000000010 196.757935000000000
f: 97 tv: 1 nM: 2
237.604401000000000 264.527466000000000
234.293427000000010 208.859161000000000
f: 98 tv: 0 nM: 2
244.239731000000010 244.390411000000000
239.014602999999990 197.032851999999990
f: 98 tv: 1 nM: 2
239.627715999999990 264.513579999999990
236.212555000000010 208.891296000000010
f: 99 tv: 0 nM: 2
245.195038000000010 244.595749000000010
240.170364000000010 197.929626000000010
f: 99 tv: 1 nM: 2
241.462371999999990 264.672057999999990
237.538817999999990 209.043381000000010
f: 100 tv: 0 nM: 2
246.554047000000000 244.729736000000000
240.662155000000010 197.858109000000010
f: 100 tv: 1 nM: 2
243.138411999999990 265.344634999999980
238.706191999999990 209.422684000000000
f: 101 tv: 0 nM: 2
247.548615000000010 245.263884999999990
241.215149000000000 198.357574000000000
f: 101 tv: 1 nM: 2
244.681824000000010 265.500000000000000
240.135422000000010 209.812500000000000
f: 102 tv: 0 nM: 2
247.606383999999990 245.985808999999990
241.662155000000010 198.256760000000010
f: 102 tv: 1 nM: 2
245.557067999999990 265.394011999999980
241.169997999999990 209.925003000000000
f: 103 tv: 0 nM: 2
248.926926000000010 245.988463999999990
242.382751000000010 198.834487999999990
f: 103 tv: 1 nM: 2
247.277771000000000 266.058837999999980
242.333327999999990 210.619797000000010
f: 104 tv: 0 nM: 2
249.082732999999990 246.424468999999990
242.709456999999990 198.939193999999990
f: 104 tv: 1 nM: 2
248.240326000000010 266.392272999999990
243.469192999999990 210.689574999999990
f: 105 tv: 0 nM: 2
249.130005000000010 246.583327999999990
242.729446000000000 199.181502999999990
f: 105 tv: 1 nM: 2
249.208327999999990 266.130219000000010
244.356461000000000 210.866028000000000
f: 106 tv: 0 nM: 2
248.842957000000010 246.798080000000000
242.038757000000000 199.515503000000000
f: 106 tv: 1 nM: 2
249.641357000000000 266.450256000000020
244.264998999999990 210.955002000000010
f: 107 tv: 0 nM: 2
248.486206000000010 246.910338999999990
241.887497000000000 199.362503000000000
f: 107 tv: 1 nM: 2
249.952515000000010 266.731841999999970
245.065001999999990 211.020004000000000
f: 108 tv: 0 nM: 2
248.270004000000000 246.929993000000000
241.000000000000000 199.500000000000000
f: 108 tv: 1 nM: 2
250.054397999999990 266.533690999999980
245.431274000000000 211.045029000000000
f: 109 tv: 0 nM: 2
247.440001999999990 247.133331000000000
240.612900000000000 199.489242999999990
f: 109 tv: 1 nM: 2
250.081024000000010 266.733794999999990
245.481215999999990 211.070418999999990
f: 110 tv: 0 nM: 2
246.440734999999990 246.666672000000010
240.218353000000010 199.066452000000000
f: 110 tv: 1 nM: 2
250.412369000000010 267.242279000000000
245.579818999999990 210.929581000000010
f: 111 tv: 0 nM: 2
245.037415000000010 247.442169000000010
238.665680000000010 199.207108000000010
f: 111 tv: 1 nM: 2
250.031921000000010 266.941498000000020
245.212555000000010 210.746367999999990
f: 112 tv: 0 nM: 2
243.600799999999990 247.745971999999990
237.041045999999990 198.847015000000000
f: 112 tv: 1 nM: 2
249.842545000000000 267.381226000000030
244.943908999999990 210.809753000000000
f: 113 tv: 0 nM: 2
242.449219000000000 247.378906000000000
235.635833999999990 199.274566999999990
f: 113 tv: 1 nM: 2
249.074279999999990 267.500000000000000
244.639816000000000 210.827011000000000
f: 114 tv: 0 nM: 2
240.729172000000010 247.756943000000010
234.486206000000010 198.972411999999990
f: 114 tv: 1 nM: 2
248.585860999999990 267.444458000000000
244.141785000000000 210.616913000000010
f: 115 tv: 0 nM: 2
239.266189999999990 247.665466000000010
232.503159000000010 199.136078000000000
f: 115 tv: 1 nM: 2
248.152374000000010 267.980956999999990
243.500000000000000 210.769958000000000
f: 116 tv: 0 nM: 2
236.826920000000000 247.865387000000000
230.525161999999990 199.320754999999990
f: 116 tv: 1 nM: 2
247.372925000000010 268.248627000000000
243.019608000000010 210.823532000000000
f: 117 tv: 0 nM: 2
235.459259000000000 248.144440000000000
229.036423000000010 199.344376000000010
f: 117 tv: 1 nM: 2
246.617370999999990 268.840363000000020
242.557083000000010 210.878998000000000
f: 118 tv: 0 nM: 2
232.734482000000010 248.068970000000010
227.577164000000010 199.182098000000000
f: 118 tv: 1 nM: 2
246.020614999999990 269.463928000000010
242.000000000000000 211.000000000000000
f: 119 tv: 0 nM: 2
230.687500000000000 248.533081000000010
225.543045000000010 199.049667000000000
f: 119 tv: 1 nM: 2
245.144745000000000 270.049987999999980
241.404540999999990 211.181824000000010
f: 120 tv: 0 nM: 2
228.503815000000000 248.576339999999990
223.211533000000000 199.500000000000000
f: 120 tv: 1 nM: 2
244.093750000000000 270.098969000000010
240.677780000000010 211.084442000000000
f: 121 tv: 0 nM: 2
226.679488999999990 249.403839000000000
221.269226000000000 199.564101999999990
f: 121 tv: 1 nM: 2
243.285048999999990 270.817748999999990
240.339996000000010 211.142226999999990
f: 122 tv: 0 nM: 2
224.199219000000000 249.496094000000000
218.737655999999990 199.527771000000000
f: 122 tv: 1 nM: 2
242.195540999999990 271.393554999999990
239.544113000000010 211.527312999999990
f: 123 tv: 0 nM: 2
221.338607999999990 249.496840999999990
216.603653000000010 199.798781999999990
f: 123 tv: 1 nM: 2
241.500000000000000 271.824889999999980
238.782897999999990 211.826752000000000
f: 124 tv: 0 nM: 2
218.510268999999990 250.147263000000010
214.500000000000000 200.000000000000000
f: 124 tv: 1 nM: 2
240.748809999999990 272.713257000000000
238.358748999999990 211.890137000000010
f: 125 tv: 0 nM: 2
216.767365000000010 251.052077999999990
212.051514000000000 199.715149000000000
f: 125 tv: 1 nM: 2
239.728455000000000 273.198272999999970
237.815352999999990 212.331954999999990
f: 126 tv: 0 nM: 2
212.942078000000010 250.875000000000000
210.057571000000000 200.145446999999990
f: 126 tv: 1 nM: 2
239.272324000000000 274.071441999999990
236.869475999999990 212.542174999999990
f: 127 tv: 0 nM: 2
211.388884999999990 251.084960999999990
208.020705999999990 200.142013999999990
f: 127 tv: 1 nM: 2
238.073532000000000 274.823516999999980
236.401260000000010 212.712189000000000
f: 128 tv: 0 nM: 2
208.537735000000000 252.012573000000000
205.551208000000000 200.358429000000000
f: 128 tv: 1 nM: 2
237.250000000000000 275.390625000000000
235.512711000000000 213.000000000000000
f: 129 tv: 0 nM: 2
206.036423000000010 252.556289999999990
203.552017000000010 200.381499999999990
f: 129 tv: 1 nM: 2
236.538116000000000 276.042602999999990
235.231369000000000 213.225494000000000
f: 130 tv: 0 nM: 2
203.029418999999990 253.154418999999990
201.399993999999990 200.568420000000000
f: 130 tv: 1 nM: 2
235.734879000000010 276.825591999999970
234.663940000000000 213.516388000000010
f: 131 tv: 0 nM: 2
200.620376999999990 253.459869000000000
198.843140000000010 200.611115000000010
f: 131 tv: 1 nM: 2
235.274414000000010 277.848845999999980
234.416672000000010 213.895294000000010
f: 132 tv: 0 nM: 2
198.113632000000000 253.969696000000000
196.626342999999990 201.029572000000000
f: 132 tv: 1 nM: 2
234.486847000000010 278.298248000000000
234.287506000000010 214.262497000000000
f: 133 tv: 0 nM: 2
195.174057000000000 254.262665000000000
194.520965999999990 201.356292999999990
f: 133 tv: 1 nM: 2
233.861999999999990 278.972839000000020
233.542678999999990 214.380080999999990
f: 134 tv: 0 nM: 2
192.942307000000000 254.583327999999990
192.217148000000010 201.294281000000010
f: 134 tv: 1 nM: 2
233.500000000000000 279.848877000000020
233.271255000000000 214.544540000000010
f: 135 tv: 0 nM: 2
190.358429000000000 255.358429000000000
189.925414999999990 201.640884000000000
f: 135 tv: 1 nM: 2
232.727676000000000 280.000000000000000
233.179840000000010 214.660079999999990
f: 136 tv: 0 nM: 2
187.668456999999990 255.660430999999990
187.997176999999990 201.706207000000010
f: 136 tv: 1 nM: 2
232.803420999999990 280.953003000000020
233.066666000000000 215.268631000000000
f: 137 tv: 0 nM: 2
185.135757000000010 256.344359999999990
185.940720000000000 202.069580000000000
f: 137 tv: 1 nM: 2
232.582977000000000 281.925750999999990
233.052322000000000 214.998062000000000
f: 138 tv: 0 nM: 2
183.095535000000010 256.500000000000000
183.628142999999990 202.032669000000000
f: 138 tv: 1 nM: 2
232.707977000000000 282.544128000000000
233.028731999999990 215.459778000000000
f: 139 tv: 0 nM: 2
180.500000000000000 256.915038999999980
181.803283999999990 202.428955000000000
f: 139 tv: 1 nM: 2
232.500000000000000 283.258209000000020
233.122635000000000 215.596222000000010
f: 140 tv: 0 nM: 2
178.484939999999990 257.641571000000000
179.806289999999990 202.468582000000000
f: 140 tv: 1 nM: 2
232.544678000000000 283.887238000000020
233.362777999999990 215.742477000000010
f: 141 tv: 0 nM: 2
176.293792999999990 258.031067000000010
177.793472000000010 202.548920000000010
f: 141 tv: 1 nM: 2
232.955932999999990 284.475098000000000
233.945495999999990 216.137222000000010
f: 142 tv: 0 nM: 2
174.051071000000010 258.481171000000020
176.347824000000000 202.891296000000010
f: 142 tv: 1 nM: 2
233.203125000000000 285.121094000000030
234.545288000000000 216.331527999999990
f: 143 tv: 0 nM: 2
171.827682000000010 258.621460000000010
174.318420000000000 203.192107999999990
f: 143 tv: 1 nM: 2
233.235519000000010 285.500000000000000
235.036757999999990 216.330886999999990
f: 144 tv: 0 nM: 2
170.008468999999990 259.282470999999990
172.739364999999990 203.244675000000000
f: 144 tv: 1 nM: 2
234.018936000000000 286.125000000000000
235.619643999999990 216.462493999999990
f: 145 tv: 0 nM: 2
168.185790999999990 259.500000000000000
171.551727000000000 203.017242000000010
f: 145 tv: 1 nM: 2
234.567459000000010 286.500000000000000
236.544647000000000 216.476790999999990
f: 146 tv: 0 nM: 2
166.217148000000010 259.517151000000010
170.010422000000010 203.156250000000000
f: 146 tv: 1 nM: 2
235.289672999999990 287.147613999999980
237.320145000000000 216.500000000000000
f: 147 tv: 0 nM: 2
164.328201000000010 260.135895000000000
168.806762999999990 203.272949000000010
f: 147 tv: 1 nM: 2
236.494537000000010 287.045440999999980
238.724197000000000 216.459076000000010
f: 148 tv: 0 nM: 2
163.236449999999990 260.687194999999970
167.709365999999990 203.017242000000010
f: 148 tv: 1 nM: 2
237.588852000000000 287.635895000000000
239.764998999999990 216.261673000000000
f: 149 tv: 0 nM: 2
161.545914000000010 260.377563000000010
166.549758999999990 202.973938000000000
f: 149 tv: 1 nM: 2
238.890030000000000 287.771483999999990
241.364075000000010 215.944976999999990
f: 150 tv: 0 nM: 2
160.371857000000010 260.701018999999970
165.959456999999990 202.616210999999990
f: 150 tv: 1 nM: 2
240.121429000000010 287.857147000000000
242.938141000000000 215.974228000000010
f: 151 tv: 0 nM: 2
159.478149000000000 260.710388000000020
165.221954000000010 202.768691999999990
f: 151 tv: 1 nM: 2
241.877655000000000 287.838654000000020
244.479796999999990 215.346802000000000
f: 152 tv: 0 nM: 2
158.377838000000000 260.531250000000000
164.596161000000000 202.139420000000000
f: 152 tv: 1 nM: 2
243.183746000000010 287.885161999999980
246.381621999999990 214.920502000000000
f: 153 tv: 0 nM: 2
157.694443000000010 260.618682999999980
164.000000000000000 202.091339000000000
f: 153 tv: 1 nM: 2
245.457046999999990 287.713074000000010
248.160903999999990 214.519027999999990
f: 154 tv: 0 nM: 2
156.753738000000000 260.925385000000010
163.596770999999990 201.940093999999990
f: 154 tv: 1 nM: 2
247.670211999999990 287.446807999999980
250.458740000000010 214.100662000000000
f: 155 tv: 0 nM: 2
156.209595000000010 260.209594999999980
163.677826000000010 201.324265000000000
f: 155 tv: 1 nM: 2
249.908156999999990 287.010193000000020
252.634673999999990 213.296294999999990
f: 156 tv: 0 nM: 2
156.081726000000000 260.009613000000000
163.964279000000000 201.045242000000000
f: 156 tv: 1 nM: 2
252.477661000000010 286.778350999999990
255.423584000000010 212.850494000000000
f: 157 tv: 0 nM: 2
156.117218000000010 259.813384999999980
164.026703000000000 200.138351000000000
f: 157 tv: 1 nM: 2
255.265106000000000 286.050322999999990
257.922821000000000 212.114090000000000
f: 158 tv: 0 nM: 2
156.339020000000000 259.409760000000010
164.451156999999990 199.876740000000010
f: 158 tv: 1 nM: 2
257.658783000000030 285.753386999999980
260.704772999999990 211.276443000000000
f: 159 tv: 0 nM: 2
156.927887000000000 259.000000000000000
165.500000000000000 199.151107999999990
f: 159 tv: 1 nM: 2
261.000000000000000 285.000000000000000
264.039734000000010 210.433776999999990
f: 160 tv: 0 nM: 2
157.334105999999990 258.852538999999980
166.034241000000010 198.721465999999990
f: 160 tv: 1 nM: 2
263.984496999999980 284.536194000000020
267.000000000000000 209.922302000000000
f: 161 tv: 0 nM: 2
158.581345000000000 258.071777000000000
167.583327999999990 198.324554000000010
f: 161 tv: 1 nM: 2
267.756652999999970 283.869995000000020
270.436890000000010 208.930237000000010
f: 162 tv: 0 nM: 2
159.452911000000000 257.881165000000010
168.930556999999990 197.625000000000000
f: 162 tv: 1 nM: 2
271.264130000000020 282.823914000000000
273.735930999999990 208.214066000000000
f: 163 tv: 0 nM: 2
161.046082000000010 257.596770999999990
170.487061000000010 197.155167000000010
f: 163 tv: 1 nM: 2
274.894836000000000 282.039642000000010
277.290709999999990 207.162795999999990
f: 164 tv: 0 nM: 2
162.374435000000010 257.189483999999990
172.347457999999990 196.572036999999990
f: 164 tv: 1 nM: 2
278.538605000000020 281.142608999999990
280.576415999999990 206.335541000000010
f: 165 tv: 0 nM: 2
164.365295000000000 256.897246999999990
174.452911000000000 195.908065999999990
f: 165 tv: 1 nM: 2
282.198364000000030 280.409851000000000
284.366881999999980 205.723557000000000
f: 166 tv: 0 nM: 2
166.355391999999990 256.458344000000010
176.257217000000000 195.459137000000000
f: 166 tv: 1 nM: 2
286.005402000000000 279.765350000000010
288.031371999999980 204.653304999999990
f: 167 tv: 0 nM: 2
168.569121999999990 255.852539000000010
178.273543999999990 195.042603000000010
f: 167 tv: 1 nM: 2
290.500000000000000 278.915130999999970
291.589417000000030 204.076156999999990
f: 168 tv: 0 nM: 2
170.789825000000010 255.298676000000000
181.051636000000000 194.213623000000010
f: 168 tv: 1 nM: 2
294.000000000000000 278.000000000000000
295.630675999999990 203.144591999999990
f: 169 tv: 0 nM: 2
173.356170999999990 255.203201000000010
183.300903000000010 193.941177000000010
f: 169 tv: 1 nM: 2
298.012329000000020 277.015839000000030
299.473754999999980 202.475403000000000
f: 170 tv: 0 nM: 2
176.500000000000000 255.000000000000000
186.447372000000000 193.750000000000000
f: 170 tv: 1 nM: 2
301.983275999999990 276.406342000000000
303.310119999999980 201.865860000000000
f: 171 tv: 0 nM: 2
179.475342000000010 254.787003000000000
189.278534000000010 193.130142000000010
f: 171 tv: 1 nM: 2
306.665497000000020 275.957733000000020
306.882538000000010 201.063751000000000
f: 172 tv: 0 nM: 2
182.037125000000000 254.081680000000010
192.347030999999990 192.938354000000000
f: 172 tv: 1 nM: 2
310.398620999999990 275.070434999999970
310.477814000000020 200.578491000000010
f: 173 tv: 0 nM: 2
185.372100999999990 254.104645000000000
195.255462999999990 192.659392999999990
f: 173 tv: 1 nM: 2
314.025512999999990 274.593535999999970
314.152312999999990 200.225158999999990
f: 174 tv: 0 nM: 2
188.950424000000000 254.023711999999990
198.303237999999990 192.437500000000000
f: 174 tv: 1 nM: 2
318.007049999999990 273.887329000000020
317.698303000000010 199.974579000000010
f: 175 tv: 0 nM: 2
192.458130000000010 253.682266000000000
201.171173000000010 192.144150000000000
f: 175 tv: 1 nM: 2
321.579742000000010 273.229247999999980
320.790863000000000 199.701523000000010
f: 176 tv: 0 nM: 2
195.945235999999990 253.483337000000010
205.111115000000010 192.214980999999990
f: 176 tv: 1 nM: 2
325.611328000000010 272.994353999999990
324.761016999999980 199.341918999999990
f: 177 tv: 0 nM: 2
199.029953000000010 253.207367000000000
207.745575000000000 191.993361999999990
f: 177 tv: 1 nM: 2
329.039519999999980 272.786925999999990
327.696045000000030 199.206832999999990
f: 178 tv: 0 nM: 2
202.452698000000000 253.367110999999990
211.538817999999990 192.043381000000010
f: 178 tv: 1 nM: 2
332.500000000000000 272.150176999999990
331.000000000000000 199.164290999999990
f: 179 tv: 0 nM: 2
206.660721000000000 253.366074000000000
214.582564999999990 191.944945999999990
f: 179 tv: 1 nM: 2
335.894196000000020 271.598969000000010
333.869568000000020 199.130432000000010
f: 180 tv: 0 nM: 2
210.374435000000010 253.189499000000010
218.131470000000010 192.088364000000010
f: 180 tv: 1 nM: 2
338.642608999999990 271.402527000000020
336.613556000000020 199.103394000000010
f: 181 tv: 0 nM: 2
213.581345000000000 253.181824000000010
221.417342999999990 192.389114000000010
f: 181 tv: 1 nM: 2
341.351836999999990 271.077453999999990
338.831604000000030 199.135741999999990
f: 182 tv: 0 nM: 2
217.665863000000000 253.382217000000000
224.686890000000010 192.050963999999990
f: 182 tv: 1 nM: 2
343.731841999999970 271.027678999999980
341.096435999999980 199.217864999999990
f: 183 tv: 0 nM: 2
221.108887000000010 253.373336999999990
227.901917000000000 192.248809999999990
f: 183 tv: 1 nM: 2
345.923920000000010 270.681152000000000
343.328826999999990 199.079666000000000
f: 184 tv: 0 nM: 2
223.720383000000000 253.699051000000000
230.654922000000000 192.812209999999990
f: 184 tv: 1 nM: 2
348.011016999999980 270.378662000000020
345.250916000000020 199.371840999999990
f: 185 tv: 0 nM: 2
227.938415999999990 253.571426000000000
234.424438000000010 192.839996000000010
f: 185 tv: 1 nM: 2
350.016662999999990 270.575927999999980
346.759124999999980 199.525543000000000
f: 186 tv: 0 nM: 2
231.273406999999990 253.492615000000000
237.582977000000000 193.074233999999990
f: 186 tv: 1 nM: 2
351.738769999999990 270.214539000000000
348.518065999999980 199.736465000000010
f: 187 tv: 0 nM: 2
234.470154000000010 253.905472000000000
240.414031999999990 193.018097000000010
f: 187 tv: 1 nM: 2
353.019774999999980 270.041382000000000
349.705565999999980 199.846297999999990
f: 188 tv: 0 nM: 2
237.179993000000000 253.960006999999990
242.944183000000010 193.513947000000000
f: 188 tv: 1 nM: 2
354.014281999999980 270.067871000000030
350.805144999999980 200.330886999999990
f: 189 tv: 0 nM: 2
240.489304000000000 253.909088000000000
245.672241000000010 193.933013999999990
f: 189 tv: 1 nM: 2
354.815216000000020 270.144927999999990
351.711945000000010 200.538040000000000
f: 190 tv: 0 nM: 2
243.758621000000010 254.012314000000000
248.451156999999990 193.974425999999990
f: 190 tv: 1 nM: 2
355.852263999999990 270.231048999999980
352.157317999999980 200.713485999999990
f: 191 tv: 0 nM: 2
246.335022000000010 254.621826000000000
251.000000000000000 194.587173000000010
f: 191 tv: 1 nM: 2
356.122650000000020 270.403777999999990
352.879181000000020 201.460968000000010
f: 192 tv: 0 nM: 2
249.343903000000010 254.639023000000010
253.661544999999990 195.223083000000000
f: 192 tv: 1 nM: 2
356.956604000000030 270.532074000000020
353.169220000000000 201.719237999999990
f: 193 tv: 0 nM: 2
252.027221999999990 254.784652999999990
255.861984000000010 195.419265999999990
f: 193 tv: 1 nM: 2
357.044066999999980 270.524902000000000
353.426300000000030 202.476089000000000
f: 194 tv: 0 nM: 2
254.022964000000000 255.186218000000000
258.047974000000010 196.027771000000000
f: 194 tv: 1 nM: 2
357.117644999999980 270.731383999999990
353.697632000000000 202.691696000000010
f: 195 tv: 0 nM: 2
256.632842999999980 255.200484999999990
260.007721000000000 196.389174999999990
f: 195 tv: 1 nM: 2
357.484069999999970 270.832672000000000
353.575408999999980 203.492065000000000
f: 196 tv: 0 nM: 2
259.045929000000000 255.739791999999990
261.833344000000010 197.000000000000000
f: 196 tv: 1 nM: 2
356.992279000000000 271.353271000000010
353.329864999999980 204.236511000000010
f: 197 tv: 0 nM: 2
261.163269000000010 256.010193000000020
263.930420000000030 197.234543000000000
f: 197 tv: 1 nM: 2
356.939697000000020 271.459137000000000
353.282104000000000 204.665375000000010
f: 198 tv: 0 nM: 2
263.076079999999990 256.331511999999980
265.339294000000000 197.655609000000000
f: 198 tv: 1 nM: 2
356.541991999999990 271.549987999999980
352.926879999999980 205.241104000000010
f: 199 tv: 0 nM: 2
264.704315000000010 256.478484999999980
267.038665999999980 198.322159000000000
f: 199 tv: 1 nM: 2
356.325714000000000 271.655609000000030
352.670593000000000 205.649016999999990
f: 200 tv: 0 nM: 2
266.899413999999980 256.847687000000010
268.483093000000000 198.789855999999990
f: 200 tv: 1 nM: 2
355.464141999999980 272.000000000000000
352.045990000000020 206.097992000000000
f: 201 tv: 0 nM: 2
267.923461999999970 256.989806999999980
269.723358000000020 199.162444999999990
f: 201 tv: 1 nM: 2
354.686981000000000 272.296203999999990
351.376037999999990 206.607147000000000
f: 202 tv: 0 nM: 2
269.545958999999980 257.040527000000000
270.843750000000000 199.734375000000000
f: 202 tv: 1 nM: 2
354.000000000000000 272.500000000000000
350.545440999999980 207.032470999999990
f: 203 tv: 0 nM: 2
270.748627000000000 257.414368000000020
271.859802000000000 200.375655999999990
f: 203 tv: 1 nM: 2
353.236481000000030 272.768005000000020
349.510864000000030 207.728255999999990
f: 204 tv: 0 nM: 2
272.011107999999980 257.377776999999980
272.856749999999980 200.545943999999990
f: 204 tv: 1 nM: 2
352.370055999999980 273.041839999999980
348.577880999999990 208.422134000000000
f: 205 tv: 0 nM: 2
272.858703999999990 257.630431999999980
273.592957000000010 201.007538000000010
f: 205 tv: 1 nM: 2
351.018981999999990 273.189880000000020
347.471649000000010 208.846161000000000
f: 206 tv: 0 nM: 2
273.548858999999990 257.548858999999990
274.343078999999990 201.518616000000010
f: 206 tv: 1 nM: 2
349.834777999999970 273.545074000000000
346.398315000000030 209.402542000000010
f: 207 tv: 0 nM: 2
274.629821999999990 257.980652000000020
274.758880999999970 201.817261000000000
f: 207 tv: 1 nM: 2
348.623321999999970 273.966369999999980
345.143158000000030 209.800827000000000
f: 208 tv: 0 nM: 2
275.245758000000020 258.502838000000000
275.748627000000000 202.491714000000000
f: 208 tv: 1 nM: 2
347.415557999999980 273.991119000000030
343.702179000000000 210.267394999999990
f: 209 tv: 0 nM: 2
276.092896000000000 258.489075000000010
276.090912000000000 202.580215000000010
f: 209 tv: 1 nM: 2
346.000000000000000 274.091339000000000
342.417022999999970 210.925766000000010
f: 210 tv: 0 nM: 2
276.536713000000020 258.754241999999980
276.216431000000000 202.850739000000000
f: 210 tv: 1 nM: 2
344.118926999999990 274.779113999999990
340.726471000000000 211.060531999999990
f: 211 tv: 0 nM: 2
277.078125000000000 258.979155999999990
276.386107999999980 203.491669000000000
f: 211 tv: 1 nM: 2
342.571777000000000 274.952148000000020
339.546265000000010 211.966964999999990
f: 212 tv: 0 nM: 2
277.199432000000000 259.167633000000020
276.818420000000000 203.723679000000000
f: 212 tv: 1 nM: 2
341.081726000000000 274.918274000000000
337.722961000000000 212.398651000000000
f: 213 tv: 0 nM: 2
277.527100000000020 259.256012000000000
277.051360999999990 204.291885000000010
f: 213 tv: 1 nM: 2
339.045227000000010 274.964294000000000
336.075897000000000 212.562500000000000
f: 214 tv: 0 nM: 2
277.548035000000030 258.957642000000020
277.078125000000000 204.166672000000010
f: 214 tv: 1 nM: 2
337.082123000000020 275.060393999999970
334.282501000000020 213.024657999999990
f: 215 tv: 0 nM: 2
277.542693999999980 258.798767000000000
277.053679999999990 204.463271999999990
f: 215 tv: 1 nM: 2
334.848267000000020 275.194031000000000
332.425201000000020 213.284195000000010
f: 216 tv: 0 nM: 2
277.406250000000000 259.206237999999980
277.365784000000020 204.802628000000000
f: 216 tv: 1 nM: 2
332.600006000000010 275.053496999999990
330.363647000000010 213.618179000000000
f: 217 tv: 0 nM: 2
277.149719000000000 258.644072999999990
276.934204000000020 204.681580000000000
f: 217 tv: 1 nM: 2
330.421477999999980 275.000000000000000
328.510864000000030 213.645645000000000
f: 218 tv: 0 nM: 2
277.031798999999980 258.450867000000020
277.083800999999990 204.678772000000010
f: 218 tv: 1 nM: 2
328.265869000000010 274.946350000000000
326.451171999999990 213.844192999999990
f: 219 tv: 0 nM: 2
276.782867000000010 258.380004999999980
277.013733000000000 204.750000000000000
f: 219 tv: 1 nM: 2
325.780304000000000 274.765136999999980
324.793731999999980 213.813904000000010
f: 220 tv: 0 nM: 2
276.524384000000000 257.487793000000010
277.000000000000000 204.500000000000000
f: 220 tv: 1 nM: 2
323.704864999999980 273.980499000000010
323.103363000000000 213.645568999999990
f: 221 tv: 0 nM: 2
276.653624999999980 257.346375000000020
277.085174999999990 204.711533000000000
f: 221 tv: 1 nM: 2
321.849213000000020 273.544983000000000
321.401397999999970 212.957748000000010
f: 222 tv: 0 nM: 2
276.538238999999980 256.549987999999980
277.333344000000010 204.309525000000010
f: 222 tv: 1 nM: 2
319.886352999999990 273.133850000000000
319.576934999999990 212.778275000000010
f: 223 tv: 0 nM: 2
276.551207999999970 256.358429000000000
277.669494999999980 203.587570000000000
f: 223 tv: 1 nM: 2
318.500000000000000 272.716583000000010
318.502289000000020 212.792236000000000
f: 224 tv: 0 nM: 2
277.130585000000000 255.713379000000000
277.717804000000000 203.475463999999990
f: 224 tv: 1 nM: 2
316.517944000000000 271.776917000000030
317.000000000000000 212.091339000000000
f: 225 tv: 0 nM: 2
277.368743999999990 254.687500000000000
277.589294000000000 202.589279000000000
f: 225 tv: 1 nM: 2
314.817077999999980 271.185363999999990
315.712066999999990 211.863846000000000
f: 226 tv: 0 nM: 2
277.472899999999980 253.834335000000010
278.161010999999970 202.474579000000010
f: 226 tv: 1 nM: 2
313.057799999999990 270.452271000000000
314.451171999999990 211.025574000000010
f: 227 tv: 0 nM: 2
277.633118000000020 253.224030000000000
278.469513000000010 201.695129000000010
f: 227 tv: 1 nM: 2
311.867340000000010 269.183685000000030
313.410797000000000 210.699524000000000
f: 228 tv: 0 nM: 2
278.487487999999980 252.406250000000000
279.239898999999980 201.364166000000010
f: 228 tv: 1 nM: 2
310.190368999999980 268.548218000000020
312.355408000000010 209.541672000000010
f: 229 tv: 0 nM: 2
278.586822999999980 251.368256000000000
279.502838000000000 200.457382000000000
f: 229 tv: 1 nM: 2
309.050261999999980 267.465606999999980
311.213622999999980 209.079818999999990
f: 230 tv: 0 nM: 2
279.035918999999980 250.691620000000000
280.543335000000010 199.856659000000010
f: 230 tv: 1 nM: 2
308.150786999999980 266.486786000000000
310.327423000000010 208.507613999999990
f: 231 tv: 0 nM: 2
280.300750999999990 250.161652000000000
281.205199999999990 199.150284000000000
f: 231 tv: 1 nM: 2
307.192504999999980 265.500000000000000
310.023926000000020 207.700958000000010
f: 232 tv: 0 nM: 2
280.964904999999990 249.207596000000000
282.152985000000000 198.764923000000010
f: 232 tv: 1 nM: 2
306.250000000000000 264.943054000000020
309.129547000000000 206.940414000000000
f: 233 tv: 0 nM: 2
281.712951999999970 248.287033000000010
282.891144000000000 197.914963000000000
f: 233 tv: 1 nM: 2
305.750000000000000 263.637085000000010
308.870727999999990 206.199997000000000
f: 234 tv: 0 nM: 2
282.009307999999980 247.559006000000010
283.896545000000000 197.382751000000010
f: 234 tv: 1 nM: 2
305.205138999999970 262.597443000000000
308.989960000000000 205.675873000000000
f: 235 tv: 0 nM: 2
283.583344000000010 246.143340999999990
284.773284999999990 196.726715000000010
f: 235 tv: 1 nM: 2
304.731566999999980 261.542114000000030
308.676879999999980 204.974060000000010
f: 236 tv: 0 nM: 2
284.948975000000020 245.340134000000010
286.000000000000000 196.000000000000000
f: 236 tv: 1 nM: 2
304.605408000000010 260.856749999999980
309.095733999999990 204.000000000000000
f: 237 tv: 0 nM: 2
285.912291999999980 244.423981000000000
287.500000000000000 195.500000000000000
f: 237 tv: 1 nM: 2
304.581909000000000 259.635589999999980
309.105529999999990 203.077896000000010
f: 238 tv: 0 nM: 2
287.011535999999980 243.596161000000000
289.037871999999990 194.659088000000000
f: 238 tv: 1 nM: 2
304.564880000000020 258.172974000000010
309.771056999999980 202.592102000000010
f: 239 tv: 0 nM: 2
288.886352999999990 243.015152000000000
289.750000000000000 193.921051000000010
f: 239 tv: 1 nM: 2
304.771515000000020 257.153229000000010
310.097381999999980 201.502624999999990
f: 240 tv: 0 nM: 2
290.100006000000010 241.466659999999990
291.436554000000000 193.182830999999990
f: 240 tv: 1 nM: 2
305.021851000000030 255.663940000000000
310.803284000000020 200.571045000000000
f: 241 tv: 0 nM: 2
291.425322999999990 240.529221000000010
293.406250000000000 192.381256000000010
f: 241 tv: 1 nM: 2
305.228728999999990 254.569153000000000
311.760314999999990 199.775771999999990
f: 242 tv: 0 nM: 2
293.116669000000000 239.623336999999990
295.136870999999990 191.653625000000010
f: 242 tv: 1 nM: 2
306.212280000000020 253.405029000000010
312.502899000000010 198.528899999999990
f: 243 tv: 0 nM: 2
294.547455000000010 238.674057000000000
296.537659000000020 190.832184000000010
f: 243 tv: 1 nM: 2
307.177978999999990 252.463271999999990
313.734313999999980 197.712555000000010
f: 244 tv: 0 nM: 2
296.486205999999980 237.910338999999990
299.078003000000020 189.861694000000000
f: 244 tv: 1 nM: 2
308.228333000000020 251.473984000000000
314.822661999999980 196.889160000000000
f: 245 tv: 0 nM: 2
298.496764999999980 236.542205999999990
300.592102000000010 189.164474000000010
f: 245 tv: 1 nM: 2
309.227263999999990 250.119324000000010
316.019989000000010 196.084991000000000
f: 246 tv: 0 nM: 2
300.278533999999980 235.926177999999990
302.406250000000000 188.406250000000000
f: 246 tv: 1 nM: 2
310.181273999999970 248.798248000000000
317.807891999999980 195.060531999999990
f: 247 tv: 0 nM: 2
302.107604999999980 235.126587000000000
304.926575000000010 188.083923000000000
f: 247 tv: 1 nM: 2
311.579253999999990 248.304870999999990
318.921875000000000 193.843750000000000
f: 248 tv: 0 nM: 2
303.849152000000000 234.383621000000010
307.237000000000020 187.509735000000010
f: 248 tv: 1 nM: 2
313.424683000000020 247.256026999999990
321.179351999999990 193.527176000000000
f: 249 tv: 0 nM: 2
306.273499000000020 233.824783000000000
308.709991000000000 186.690001999999990
f: 249 tv: 1 nM: 2
315.070648000000010 245.896744000000010
322.810059000000020 192.511169000000000
f: 250 tv: 0 nM: 2
308.172607000000030 232.976195999999990
310.857635000000020 185.788193000000010
f: 250 tv: 1 nM: 2
316.591766000000010 244.768981999999990
324.855255000000000 192.071045000000000
f: 251 tv: 0 nM: 2
310.394745000000000 232.285721000000000
313.269989000000010 185.636673000000000
f: 251 tv: 1 nM: 2
318.346862999999980 244.040618999999990
326.757049999999990 191.703384000000000
f: 252 tv: 0 nM: 2
312.634613000000000 232.265380999999990
315.471526999999980 185.268981999999990
f: 252 tv: 1 nM: 2
320.868255999999970 243.727539000000010
329.559691999999980 191.000000000000000
f: 253 tv: 0 nM: 2
315.000000000000000 231.927414000000000
317.429474000000030 185.391021999999990
f: 253 tv: 1 nM: 2
323.010924999999990 243.418029999999990
331.409576000000020 190.750000000000000
f: 254 tv: 0 nM: 2
317.105682000000000 231.321136000000000
320.164275999999970 184.814285000000010
f: 254 tv: 1 nM: 2
325.222229000000030 242.975311000000000
334.417542000000030 190.156921000000010
f: 255 tv: 0 nM: 2
319.388885000000020 231.041672000000010
322.467102000000010 184.809203999999990
f: 255 tv: 1 nM: 2
327.914215000000010 243.065093999999990
336.947510000000020 190.370162999999990
f: 256 tv: 0 nM: 2
321.669006000000020 231.105637000000000
324.760712000000010 185.053574000000000
f: 256 tv: 1 nM: 2
330.781647000000020 242.503159000000010
339.708556999999980 190.191421999999990
f: 257 tv: 0 nM: 2
324.070313000000000 231.000000000000000
327.257232999999990 184.641296000000010
f: 257 tv: 1 nM: 2
333.367736999999980 242.745162999999990
342.361267000000000 190.537567000000000
f: 258 tv: 0 nM: 2
326.544220000000000 231.874146000000000
329.344359999999990 184.791396999999990
f: 258 tv: 1 nM: 2
335.912291999999980 242.576019000000000
345.000000000000000 190.401962000000000
f: 259 tv: 0 nM: 2
328.233550999999980 231.990128000000000
331.317077999999980 185.432921999999990
f: 259 tv: 1 nM: 2
339.399993999999990 242.912125000000000
348.300568000000000 190.638733000000000
f: 260 tv: 0 nM: 2
331.283905000000000 232.114409999999990
333.629517000000020 185.460846000000000
f: 260 tv: 1 nM: 2
342.419158999999980 243.523956000000000
351.278839000000000 190.964737000000010
f: 261 tv: 0 nM: 2
333.453246999999980 233.010787999999990
335.775176999999990 186.375839000000010
f: 261 tv: 1 nM: 2
345.382750999999980 243.165512000000010
354.002899000000010 191.213866999999990
f: 262 tv: 0 nM: 2
335.425689999999970 233.182434000000000
338.027954000000020 186.621124000000010
f: 262 tv: 1 nM: 2
348.598694000000020 244.572372000000000
357.087066999999990 191.682587000000010
f: 263 tv: 0 nM: 2
338.011199999999970 234.070891999999990
340.149353000000020 186.720778999999990
f: 263 tv: 1 nM: 2
351.723694000000020 244.276321000000000
359.989075000000010 192.357924999999990
f: 264 tv: 0 nM: 2
339.968750000000000 235.070313000000000
342.653839000000000 187.455626999999990
f: 264 tv: 1 nM: 2
355.254912999999990 244.800659000000000
363.537415000000010 192.329926000000000
f: 265 tv: 0 nM: 2
342.028381000000020 235.606383999999990
344.465178999999980 188.041137999999990
f: 265 tv: 1 nM: 2
358.772156000000000 245.911392000000010
365.649993999999990 193.385300000000000
f: 266 tv: 0 nM: 2
343.779236000000030 236.181824000000010
345.603668000000030 188.457321000000010
f: 266 tv: 1 nM: 2
360.630219000000010 246.302077999999990
368.521392999999990 193.796783000000000
f: 267 tv: 0 nM: 2
345.486205999999980 236.848282000000010
347.420746000000010 189.213409000000010
f: 267 tv: 1 nM: 2
364.500000000000000 246.893753000000000
371.489258000000010 194.284943000000000
f: 268 tv: 0 nM: 2
347.043639999999980 237.480164000000000
348.793427000000010 189.616760000000000
f: 268 tv: 1 nM: 2
367.421783000000000 247.346374999999990
373.561462000000010 194.715088000000010
f: 269 tv: 0 nM: 2
348.649993999999990 238.456664999999990
350.205718999999990 190.242859000000010
f: 269 tv: 1 nM: 2
369.820648000000010 248.010864000000000
376.474579000000010 194.968932999999990
f: 270 tv: 0 nM: 2
349.933837999999980 239.110290999999990
351.082764000000000 190.113800000000000
f: 270 tv: 1 nM: 2
372.292602999999990 248.372162000000000
379.185790999999990 195.128418000000010
f: 271 tv: 0 nM: 2
350.589660999999980 239.641372999999990
352.396331999999970 191.237808000000000
f: 271 tv: 1 nM: 2
375.344940000000010 249.231018000000010
381.401154000000020 195.412795999999990
f: 272 tv: 0 nM: 2
352.167908000000010 240.123138000000010
352.977142000000010 191.214279000000000
f: 272 tv: 1 nM: 2
377.410706000000000 249.410721000000000
383.367736999999980 195.910048999999990
f: 273 tv: 0 nM: 2
352.564086999999970 240.705124000000010
354.148743000000020 191.484176999999990
f: 273 tv: 1 nM: 2
379.730988000000020 249.663742000000010
384.840485000000000 195.972397000000000
f: 274 tv: 0 nM: 2
353.368958000000020 241.020691000000000
354.009247000000020 191.540131000000000
f: 274 tv: 1 nM: 2
381.204559000000020 250.352263999999990
386.789490000000000 196.289474000000010
f: 275 tv: 0 nM: 2
353.789459000000020 241.312866000000010
354.875000000000000 191.826079999999990
f: 275 tv: 1 nM: 2
383.196715999999980 250.571045000000000
389.168518000000010 196.453033000000000
f: 276 tv: 0 nM: 2
354.059387000000020 242.034378000000000
354.869689999999990 192.096970000000000
f: 276 tv: 1 nM: 2
385.119324000000010 251.215912000000000
390.884032999999990 196.873718000000000
f: 277 tv: 0 nM: 2
353.581177000000030 242.529221000000010
354.817321999999990 192.009613000000000
f: 277 tv: 1 nM: 2
386.549987999999980 251.461761000000000
392.213928000000010 196.909789999999990
f: 278 tv: 0 nM: 2
353.500000000000000 242.904464999999990
354.724243000000000 192.587875000000000
f: 278 tv: 1 nM: 2
387.793303999999980 251.689941000000000
393.755004999999980 196.979996000000000
f: 279 tv: 0 nM: 2
353.262360000000000 243.317902000000000
354.789459000000020 192.687133999999990
f: 279 tv: 1 nM: 2
389.412781000000000 252.401169000000010
395.154052999999980 197.123734000000010
f: 280 tv: 0 nM: 2
352.420898000000020 243.768981999999990
354.442780000000030 192.966872999999990
f: 280 tv: 1 nM: 2
390.268372000000000 252.514129999999990
396.364410000000020 197.316391000000010
f: 281 tv: 0 nM: 2
352.322357000000010 244.078948999999990
353.916655999999990 193.153229000000010
f: 281 tv: 1 nM: 2
391.299987999999980 253.378952000000000
397.769623000000020 197.667542000000000
f: 282 tv: 0 nM: 2
351.262360000000000 244.583327999999990
353.064972000000010 193.389832000000010
f: 282 tv: 1 nM: 2
392.276154000000020 253.485457999999990
398.791655999999990 197.734375000000000
f: 283 tv: 0 nM: 2
350.127106000000030 244.632767000000000
352.175812000000010 193.554947000000000
f: 283 tv: 1 nM: 2
393.005585000000000 253.689941000000000
399.869353999999990 197.781403000000010
f: 284 tv: 0 nM: 2
349.000000000000000 245.500000000000000
351.511626999999980 193.598830999999990
f: 284 tv: 1 nM: 2
394.041199000000010 254.596161000000000
400.704071000000000 197.923462000000000
f: 285 tv: 0 nM: 2
348.119751000000010 245.805388999999990
350.589385999999990 193.692734000000000
f: 285 tv: 1 nM: 2
394.719207999999980 254.839904999999990
401.463043000000030 198.233994000000000
f: 286 tv: 0 nM: 2
347.000000000000000 246.184570000000010
349.896179000000020 194.265030000000000
f: 286 tv: 1 nM: 2
395.376343000000020 255.521500000000000
402.166655999999990 198.251282000000000
f: 287 tv: 0 nM: 2
345.493743999999990 246.618743999999990
348.896179000000020 194.347000000000010
f: 287 tv: 1 nM: 2
396.684052000000010 255.711533000000000
403.434906000000010 198.419265999999990
f: 288 tv: 0 nM: 2
344.368255999999970 246.922149999999990
347.893860000000020 194.343567000000010
f: 288 tv: 1 nM: 2
397.245941000000020 256.432434000000000
404.412323000000010 198.760665999999990
f: 289 tv: 0 nM: 2
342.904632999999990 247.352600000000000
347.119995000000020 194.254288000000000
f: 289 tv: 1 nM: 2
398.000000000000000 256.500000000000000
405.330993999999980 198.727691999999990
f: 290 tv: 0 nM: 2
341.731628000000000 247.666672000000010
345.786071999999990 194.729385000000010
f: 290 tv: 1 nM: 2
398.550720000000010 256.881652999999970
406.046111999999990 198.788834000000010
f: 291 tv: 0 nM: 2
340.514708999999980 247.649993999999990
344.807280999999990 194.588547000000010
f: 291 tv: 1 nM: 2
399.088378999999970 257.143951000000020
406.983246000000010 198.899520999999990
f: 292 tv: 0 nM: 2
338.587219000000000 248.313950000000010
343.638306000000000 194.765961000000000
f: 292 tv: 1 nM: 2
399.952971999999990 257.868805000000010
407.938384999999980 198.950241000000010
f: 293 tv: 0 nM: 2
337.401154000000020 248.412795999999990
342.163269000000010 194.836730999999990
f: 293 tv: 1 nM: 2
400.164154000000000 258.047974000000010
408.871368000000020 198.890778000000010
f: 294 tv: 0 nM: 2
335.703125000000000 248.934372000000000
341.428954999999970 194.710387999999990
f: 294 tv: 1 nM: 2
401.007323999999980 258.687805000000030
409.634705000000000 198.897263000000010
f: 295 tv: 0 nM: 2
334.374298000000010 249.119994999999990
340.000000000000000 194.739791999999990
f: 295 tv: 1 nM: 2
401.952971999999990 258.868805000000010
410.634705000000000 198.947495000000000
f: 296 tv: 0 nM: 2
333.174347000000010 249.634872000000000
339.038665999999980 194.853088000000010
f: 296 tv: 1 nM: 2
402.716277999999990 258.923248000000000
411.730591000000000 198.956618999999990
f: 297 tv: 0 nM: 2
331.898407000000020 249.500000000000000
337.987122000000000 194.677841000000000
f: 297 tv: 1 nM: 2
403.649292000000000 259.016601999999980
412.702759000000010 198.972351000000000
f: 298 tv: 0 nM: 2
330.478027000000000 249.780212000000010
337.037871999999990 194.866165000000000
f: 298 tv: 1 nM: 2
404.656555000000030 259.446259000000000
413.634705000000000 198.897263000000010
f: 299 tv: 0 nM: 2
329.000000000000000 249.762573000000000
336.164245999999990 194.789855999999990
f: 299 tv: 1 nM: 2
405.579803000000030 259.985901000000010
414.602172999999990 198.828262000000000
f: 300 tv: 0 nM: 2
327.710540999999980 250.415786999999990
335.000000000000000 194.500000000000000
f: 300 tv: 1 nM: 2
406.452057000000020 259.888123000000010
416.306518999999980 198.480437999999990
f: 301 tv: 0 nM: 2
326.140198000000000 250.375655999999990
334.000000000000000 194.500000000000000
f: 301 tv: 1 nM: 2
407.374419999999990 259.974883999999970
417.122131000000020 198.064514000000000
f: 302 tv: 0 nM: 2
324.949738000000020 250.534392999999990
333.150786999999980 194.513229000000000
f: 302 tv: 1 nM: 2
408.382476999999990 260.237183000000020
418.502197000000020 198.024338000000000
f: 303 tv: 0 nM: 2
323.807495000000020 250.590912000000000
332.074738000000020 194.342789000000010
f: 303 tv: 1 nM: 2
409.451752000000000 260.434204000000020
419.838439999999990 198.050217000000000
f: 304 tv: 0 nM: 2
322.894989000000010 250.904999000000000
331.166655999999990 194.000000000000000
f: 304 tv: 1 nM: 2
411.058837999999980 260.328063999999980
421.361603000000000 197.933029000000000
f: 305 tv: 0 nM: 2
321.951018999999970 251.028350999999990
330.888611000000030 194.056930999999990
f: 305 tv: 1 nM: 2
412.377257999999980 260.786377000000020
422.736724999999980 197.816375999999990
f: 306 tv: 0 nM: 2
320.882965000000010 251.531921000000010
330.360565000000010 194.043274000000000
f: 306 tv: 1 nM: 2
413.665100000000000 260.848845999999980
424.394623000000020 197.621902000000010
f: 307 tv: 0 nM: 2
320.000000000000000 251.500000000000000
329.881073000000010 193.963593000000000
f: 307 tv: 1 nM: 2
415.328063999999980 261.058837999999980
426.409668000000010 197.649155000000010
f: 308 tv: 0 nM: 2
319.000000000000000 251.500000000000000
329.362793000000010 194.044188999999990
f: 308 tv: 1 nM: 2
417.256683000000010 260.979919000000000
428.122498000000010 197.534133999999990
f: 309 tv: 0 nM: 2
318.206481999999990 251.990050999999990
328.866211000000020 193.910797000000000
f: 309 tv: 1 nM: 2
418.587493999999990 261.491669000000000
429.875519000000000 197.428574000000000
f: 310 tv: 0 nM: 2
317.953888000000010 252.055832000000010
328.884978999999990 193.976531999999990
f: 310 tv: 1 nM: 2
420.794983000000000 261.725952000000010
432.466675000000010 197.333327999999990
f: 311 tv: 0 nM: 2
317.500000000000000 252.764984000000000
328.680999999999980 193.932129000000000
f: 311 tv: 1 nM: 2
422.963714999999980 261.963714999999980
434.483063000000020 197.483047000000000
f: 312 tv: 0 nM: 2
317.548828000000010 252.797667999999990
328.712340999999980 194.093613000000000
f: 312 tv: 1 nM: 2
425.397827000000010 262.241302000000020
436.819488999999980 197.431534000000000
f: 313 tv: 0 nM: 2
317.461182000000010 252.956618999999990
329.000000000000000 194.000000000000000
f: 313 tv: 1 nM: 2
427.916320999999980 262.476105000000020
439.060302999999980 197.416336000000000
f: 314 tv: 0 nM: 2
317.452698000000000 253.376128999999990
329.373352000000010 194.353714000000000
f: 314 tv: 1 nM: 2
430.341675000000010 262.570831000000000
441.691345000000010 197.372421000000000
f: 315 tv: 0 nM: 2
317.530242999999980 253.867447000000000
329.450927999999980 194.137847999999990
f: 315 tv: 1 nM: 2
432.844024999999990 262.690185999999980
444.291503999999970 197.354248000000010
f: 316 tv: 0 nM: 2
317.706572999999990 254.140839000000000
330.149993999999990 194.318175999999990
f: 316 tv: 1 nM: 2
435.760772999999970 263.002166999999990
447.271423000000030 197.379593000000000
f: 317 tv: 0 nM: 2
318.195342999999980 254.876740000000010
330.990935999999980 194.328048999999990
f: 317 tv: 1 nM: 2
438.792236000000000 263.365295000000000
450.348969000000010 197.395919999999990
f: 318 tv: 0 nM: 2
318.595032000000000 254.855209000000000
331.684783999999980 194.415222000000000
f: 318 tv: 1 nM: 2
442.138885000000020 263.480774000000000
453.095336999999970 197.319061000000000
f: 319 tv: 0 nM: 2
319.581909000000000 255.344832999999990
332.608977999999980 194.301285000000010
f: 319 tv: 1 nM: 2
444.995697000000010 263.831909000000000
456.469634999999980 197.354248000000010
f: 320 tv: 0 nM: 2
320.526794000000000 255.575897000000000
334.069121999999990 194.587555000000010
f: 320 tv: 1 nM: 2
448.517364999999980 263.754821999999990
459.604828000000000 197.157256999999990
f: 321 tv: 0 nM: 2
321.766968000000020 256.000000000000000
335.379456000000000 194.830353000000000
f: 321 tv: 1 nM: 2
451.768097000000010 263.838286999999980
462.976105000000020 197.308762000000000
f: 322 tv: 0 nM: 2
322.941162000000020 256.423065000000010
336.608703999999990 194.917388999999990
f: 322 tv: 1 nM: 2
455.459166999999980 264.404083000000010
466.542357999999980 197.055083999999990
f: 323 tv: 0 nM: 2
324.469817999999980 256.681030000000020
338.450897000000000 194.866074000000000
f: 323 tv: 1 nM: 2
459.408905000000000 264.406890999999970
469.843994000000010 197.058273000000010
f: 324 tv: 0 nM: 2
326.131348000000000 257.046082000000010
339.741302000000020 195.149993999999990
f: 324 tv: 1 nM: 2
463.464294000000000 264.346649000000010
473.427733999999990 197.158202999999990
f: 325 tv: 0 nM: 2
327.902130000000000 257.406371999999980
342.040955000000000 195.079742000000010
f: 325 tv: 1 nM: 2
466.886749000000010 264.412383999999970
476.992065000000030 197.150787000000010
f: 326 tv: 0 nM: 2
329.722472999999980 257.892059000000020
343.753937000000010 195.190947999999990
f: 326 tv: 1 nM: 2
470.893493999999980 264.506531000000000
480.230620999999990 197.094955000000000
f: 327 tv: 0 nM: 2
331.767242000000010 258.245697000000010
346.237060999999980 195.387924000000000
f: 327 tv: 1 nM: 2
474.681824000000010 264.468169999999990
484.058227999999990 196.975906000000010
f: 328 tv: 0 nM: 2
333.881592000000010 258.434204000000020
348.437500000000000 195.500000000000000
f: 328 tv: 1 nM: 2
478.439453000000010 264.612122000000000
487.643433000000020 197.188522000000010
f: 329 tv: 0 nM: 2
336.481566999999980 258.990784000000020
350.838043000000030 195.508102000000010
f: 329 tv: 1 nM: 2
482.753203999999980 264.669525000000020
491.143737999999980 197.068756000000010
f: 330 tv: 0 nM: 2
338.969878999999990 259.457825000000010
353.462555000000010 195.892075000000010
f: 330 tv: 1 nM: 2
486.775848000000000 265.129302999999990
494.661162999999990 197.355377000000000
f: 331 tv: 0 nM: 2
341.657897999999990 259.508759000000000
355.983856000000000 196.092743000000010
f: 331 tv: 1 nM: 2
489.850006000000010 265.319579999999970
498.430663999999980 197.161757999999990
f: 332 tv: 0 nM: 2
344.561951000000020 259.707274999999980
358.309417999999990 196.211060000000000
f: 332 tv: 1 nM: 2
494.144409000000000 265.058197000000010
502.027893000000010 197.213150000000010
f: 333 tv: 0 nM: 2
347.463684000000000 260.365387000000000
361.477355999999990 196.290131000000000
f: 333 tv: 1 nM: 2
498.590546000000020 265.156371999999980
505.409881999999980 197.072968000000000
f: 334 tv: 0 nM: 2
350.365631000000010 260.513214000000000
364.182739000000030 196.337341000000010
f: 334 tv: 1 nM: 2
502.443969999999980 264.993773999999970
508.613250999999990 197.194443000000010
f: 335 tv: 0 nM: 2
353.429169000000000 260.508331000000000
367.233063000000020 196.262711000000000
f: 335 tv: 1 nM: 2
505.893584999999970 264.618469000000000
512.165955000000050 197.064315999999990
f: 336 tv: 0 nM: 2
356.890136999999980 260.641265999999970
370.500000000000000 196.000000000000000
f: 336 tv: 1 nM: 2
509.672423999999980 264.633605999999990
515.200012000000020 196.798035000000000
f: 337 tv: 0 nM: 2
360.000000000000000 260.591704999999990
373.475890999999990 196.046051000000010
f: 337 tv: 1 nM: 2
513.203551999999950 264.407104000000000
518.555786000000010 196.787185999999990
f: 338 tv: 0 nM: 2
363.394072999999990 260.686432000000020
376.545440999999980 195.967529000000010
f: 338 tv: 1 nM: 2
516.141051999999950 264.068450999999980
521.847899999999980 196.709122000000010
f: 339 tv: 0 nM: 2
366.472229000000030 260.600433000000010
380.655457000000010 195.890762000000000
f: 339 tv: 1 nM: 2
519.621887000000020 263.551666000000010
524.544128000000000 196.472687000000010
f: 340 tv: 0 nM: 2
370.076934999999990 260.585967999999980
383.395844000000010 195.653412000000000
f: 340 tv: 1 nM: 2
522.956360000000020 263.150786999999980
527.556701999999970 196.186234000000010
f: 341 tv: 0 nM: 2
373.355499000000010 260.543579000000020
386.756927000000020 195.482208000000010
f: 341 tv: 1 nM: 2
526.233764999999950 262.534545999999980
530.287781000000000 195.783676000000010
f: 342 tv: 0 nM: 2
377.041839999999980 260.370055999999980
390.112640000000000 195.450592000000000
f: 342 tv: 1 nM: 2
528.810608000000000 262.109863000000020
532.647521999999980 195.413940000000000
f: 343 tv: 0 nM: 2
380.526855000000010 260.369843000000000
393.683716000000000 195.395827999999990
f: 343 tv: 1 nM: 2
531.081054999999990 261.565643000000020
535.222473000000040 195.232651000000000
f: 344 tv: 0 nM: 2
384.227691999999990 259.665191999999990
396.707457999999970 195.195022999999990
f: 344 tv: 1 nM: 2
534.372313999999960 261.161713000000020
537.543396000000030 194.770659999999990
f: 345 tv: 0 nM: 2
387.544861000000030 259.762816999999980
399.807526000000000 194.663176999999990
f: 345 tv: 1 nM: 2
536.485718000000020 260.704071000000000
539.871521000000030 194.778656000000010
f: 346 tv: 0 nM: 2
391.076934999999990 259.585967999999980
403.426483000000020 194.800414999999990
f: 346 tv: 1 nM: 2
538.836182000000010 260.517242000000010
541.732483000000000 194.549376999999990
f: 347 tv: 0 nM: 2
394.881165000000010 259.385651000000000
406.508209000000020 194.639343000000000
f: 347 tv: 1 nM: 2
541.225708000000050 260.291137999999990
544.006041999999980 194.373489000000010
f: 348 tv: 0 nM: 2
398.123900999999990 259.323914000000000
409.950012000000020 194.576079999999990
f: 348 tv: 1 nM: 2
543.349975999999970 259.649993999999990
545.859192000000010 194.261230000000010
f: 349 tv: 0 nM: 2
401.966369999999980 259.376678000000030
413.282042999999990 194.653839000000000
f: 349 tv: 1 nM: 2
545.378112999999980 259.535125999999990
547.636535999999980 194.359238000000000
f: 350 tv: 0 nM: 2
405.297821000000000 259.436951000000020
416.549987999999980 194.949997000000000
f: 350 tv: 1 nM: 2
547.307861000000000 259.440093999999990
549.217101999999950 194.155700999999990
f: 351 tv: 0 nM: 2
408.466827000000020 259.431273999999970
419.493590999999980 194.724365000000010
f: 351 tv: 1 nM: 2
548.840637000000020 259.380493000000000
550.469298999999980 194.140350000000010
f: 352 tv: 0 nM: 2
412.126678000000030 259.542236000000000
422.530701000000020 195.000000000000000
f: 352 tv: 1 nM: 2
550.444945999999960 259.322021000000010
551.867371000000050 194.579590000000000
f: 353 tv: 0 nM: 2
415.014771000000000 259.616027999999970
425.389130000000020 195.399582000000010
f: 353 tv: 1 nM: 2
551.500000000000000 259.000000000000000
552.652526999999960 194.588989000000000
f: 354 tv: 0 nM: 2
418.453705000000010 259.870361000000000
427.852570000000010 195.600433000000010
f: 354 tv: 1 nM: 2
552.602416999999950 259.206818000000000
553.605956999999990 194.822036999999990
f: 355 tv: 0 nM: 2
421.676758000000010 260.311615000000020
430.701752000000000 195.850876000000000
f: 355 tv: 1 nM: 2
553.579162999999990 259.333344000000010
554.370055999999980 195.041855000000000
f: 356 tv: 0 nM: 2
424.305206000000000 260.138518999999970
433.032623000000000 196.489136000000000
f: 356 tv: 1 nM: 2
554.304625999999980 259.376037999999990
555.000000000000000 195.591704999999990
f: 357 tv: 0 nM: 2
426.833344000000010 260.662291999999980
435.481079000000020 196.720581000000010
f: 357 tv: 1 nM: 2
554.878235000000020 259.489319000000020
555.462524000000030 196.041855000000000
f: 358 tv: 0 nM: 2
429.414032000000020 260.923065000000010
437.545837000000010 197.264191000000010
f: 358 tv: 1 nM: 2
555.090697999999970 259.683624000000010
555.615540000000010 196.552521000000010
f: 359 tv: 0 nM: 2
431.871368000000020 261.046111999999990
439.766815000000010 197.590331999999990
f: 359 tv: 1 nM: 2
555.419555999999940 259.793488000000020
555.641235000000050 196.975342000000010
f: 360 tv: 0 nM: 2
434.267547999999980 261.482452000000020
441.593323000000000 197.915558000000000
f: 360 tv: 1 nM: 2
555.559081999999990 260.154540999999990
556.119446000000040 197.022124999999990
f: 361 tv: 0 nM: 2
436.225799999999990 261.665893999999980
443.676086000000000 198.545654000000010
f: 361 tv: 1 nM: 2
555.590514999999980 260.344817999999980
555.694091999999960 197.276260000000010
f: 362 tv: 0 nM: 2
438.725586000000020 262.048828000000010
445.556061000000000 198.899109000000010
f: 362 tv: 1 nM: 2
555.588988999999970 260.347472999999980
555.555054000000040 198.041855000000000
f: 363 tv: 0 nM: 2
440.634705000000000 262.102753000000010
447.336211999999990 199.435349000000000
f: 363 tv: 1 nM: 2
555.527771000000030 260.544861000000030
555.529175000000010 198.195067999999990
f: 364 tv: 0 nM: 2
442.511047000000020 262.183624000000010
448.526305999999980 199.714904999999990
f: 364 tv: 1 nM: 2
555.052490000000030 260.557068000000020
554.946837999999960 198.847824000000000
f: 365 tv: 0 nM: 2
444.342102000000010 262.342102000000010
450.233031999999980 200.000000000000000
f: 365 tv: 1 nM: 2
554.571716000000040 260.636962999999980
554.461182000000010 199.043381000000010
f: 366 tv: 0 nM: 2
446.126190000000010 262.873809999999990
451.411010999999970 200.500000000000000
f: 366 tv: 1 nM: 2
553.953856999999970 260.871368000000020
553.596802000000030 199.235016000000000
f: 367 tv: 0 nM: 2
447.212951999999970 262.722229000000030
452.331084999999970 200.804047000000000
f: 367 tv: 1 nM: 2
553.251160000000030 261.082946999999990
552.680969000000000 199.932129000000000
f: 368 tv: 0 nM: 2
448.460448999999980 262.876739999999980
453.424438000000010 201.066666000000000
f: 368 tv: 1 nM: 2
552.232422000000040 261.018768000000020
552.037903000000030 200.047974000000010
f: 369 tv: 0 nM: 2
449.547089000000030 262.881165000000010
454.332581000000000 201.118301000000000
f: 369 tv: 1 nM: 2
551.073913999999950 261.135468000000000
550.753601000000000 200.296646000000010
f: 370 tv: 0 nM: 2
450.450012000000020 262.827271000000000
454.948212000000010 201.349090999999990
f: 370 tv: 1 nM: 2
550.000000000000000 261.000000000000000
549.565735000000020 200.671356000000000
f: 371 tv: 0 nM: 2
451.347229000000030 262.564819000000000
455.344330000000010 201.740569999999990
f: 371 tv: 1 nM: 2
548.344848999999950 261.066498000000020
548.544617000000020 200.803574000000000
f: 372 tv: 0 nM: 2
451.627899000000010 262.825591999999970
456.035706000000000 201.954758000000000
f: 372 tv: 1 nM: 2
547.072143999999980 261.000000000000000
547.279601999999950 201.111374000000010
f: 373 tv: 0 nM: 2
452.173920000000010 262.756041999999980
456.442931999999980 202.121002000000000
f: 373 tv: 1 nM: 2
545.658264000000030 260.992461999999990
545.953856999999970 201.128647000000000
f: 374 tv: 0 nM: 2
452.543274000000000 262.480774000000000
456.567871000000030 202.153839000000000
f: 374 tv: 1 nM: 2
543.918274000000000 260.918274000000000
544.283690999999980 201.123259999999990
f: 375 tv: 0 nM: 2
452.691956000000000 262.177733999999990
456.735015999999970 202.105988000000000
f: 375 tv: 1 nM: 2
542.131165000000010 260.952971999999990
542.384216000000040 201.332519999999990
f: 376 tv: 0 nM: 2
452.868805000000010 261.952971999999990
456.997466999999970 202.229796999999990
f: 376 tv: 1 nM: 2
540.307129000000030 261.040618999999990
540.955017000000000 201.264998999999990
f: 377 tv: 0 nM: 2
453.142487000000020 261.575133999999990
456.997742000000020 202.171951000000010
f: 377 tv: 1 nM: 2
538.317321999999990 260.240387000000000
539.342529000000010 201.502501999999990
f: 378 tv: 0 nM: 2
453.000000000000000 261.500000000000000
456.964294000000000 202.045242000000000
f: 378 tv: 1 nM: 2
536.283447000000020 260.500000000000000
537.885009999999970 201.199997000000000
f: 379 tv: 0 nM: 2
453.056945999999980 261.131194999999990
457.000000000000000 202.091339000000000
f: 379 tv: 1 nM: 2
534.750000000000000 260.382965000000010
535.997436999999990 201.430054000000010
f: 380 tv: 0 nM: 2
452.868805000000010 260.952971999999990
456.906859999999990 202.093140000000010
f: 380 tv: 1 nM: 2
532.491942999999990 259.959685999999980
534.123718000000050 201.790404999999990
f: 381 tv: 0 nM: 2
452.349731000000020 260.590667999999990
456.500000000000000 202.086120999999990
f: 381 tv: 1 nM: 2
530.429932000000010 259.910614000000010
532.281555000000030 201.818420000000000
f: 382 tv: 0 nM: 2
452.119049000000020 260.365081999999970
456.451171999999990 202.025574000000010
f: 382 tv: 1 nM: 2
528.803283999999960 259.428954999999970
530.767028999999980 201.544495000000010
f: 383 tv: 0 nM: 2
451.763671999999990 259.900512999999990
456.029998999999980 201.904999000000000
f: 383 tv: 1 nM: 2
526.276062000000020 259.390625000000000
528.665833000000020 201.720291000000000
f: 384 tv: 0 nM: 2
451.095001000000020 259.160004000000010
455.965790000000030 201.560531999999990
f: 384 tv: 1 nM: 2
523.774353000000020 258.956420999999980
526.881591999999960 201.118423000000010
f: 385 tv: 0 nM: 2
450.852600000000000 258.809235000000000
455.074738000000020 201.332473999999990
f: 385 tv: 1 nM: 2
521.750000000000000 258.541199000000010
524.833312999999980 200.953125000000000
f: 386 tv: 0 nM: 2
450.010193000000020 258.076538000000030
454.915009000000000 201.160003999999990
f: 386 tv: 1 nM: 2
519.228942999999960 257.971039000000020
523.055237000000030 200.850006000000010
f: 387 tv: 0 nM: 2
449.536925999999990 257.571013999999990
454.447357000000010 200.856461000000000
f: 387 tv: 1 nM: 2
516.968750000000000 257.723969000000010
520.977416999999950 200.638184000000000
f: 388 tv: 0 nM: 2
448.955565999999980 257.155548000000010
454.101592999999980 200.500000000000000
f: 388 tv: 1 nM: 2
514.823669000000000 256.981566999999980
519.304932000000010 200.145599000000000
f: 389 tv: 0 nM: 2
448.864655000000030 256.535918999999980
453.909088000000000 200.419784999999990
f: 389 tv: 1 nM: 2
513.143249999999970 256.454041000000020
517.689026000000010 199.945267000000000
f: 390 tv: 0 nM: 2
448.185790999999990 255.500000000000000
453.739806999999980 199.816329999999990
f: 390 tv: 1 nM: 2
511.271515000000020 255.674727999999990
515.909119000000030 199.580215000000010
f: 391 tv: 0 nM: 2
447.981171000000020 254.755371000000000
453.300537000000020 199.368851000000010
f: 391 tv: 1 nM: 2
509.013427999999980 255.276885999999990
514.213928000000010 199.090210000000010
f: 392 tv: 0 nM: 2
447.788146999999980 254.451980999999990
453.466675000000010 198.577774000000010
f: 392 tv: 1 nM: 2
507.262999999999980 254.520232999999990
512.353087999999960 198.514129999999990
f: 393 tv: 0 nM: 2
447.588562000000020 253.482848999999990
453.107147000000000 198.107147000000000
f: 393 tv: 1 nM: 2
505.223450000000010 253.410614000000010
511.084991000000000 197.915009000000000
f: 394 tv: 0 nM: 2
447.413422000000030 252.421783000000000
453.201111000000030 197.522338999999990
f: 394 tv: 1 nM: 2
503.330291999999990 252.793945000000010
509.845947000000020 197.524323000000010
f: 395 tv: 0 nM: 2
447.450012000000020 251.449997000000000
453.173461999999970 196.836730999999990
f: 395 tv: 1 nM: 2
501.847472999999980 252.319213999999990
508.634613000000000 196.695053000000000
f: 396 tv: 0 nM: 2
447.600006000000010 250.605255000000000
453.295440999999980 196.047974000000010
f: 396 tv: 1 nM: 2
500.441010000000010 251.042129999999990
507.292542000000030 196.191498000000000
f: 397 tv: 0 nM: 2
447.742950000000010 249.412430000000000
453.941925000000030 195.866165000000000
f: 397 tv: 1 nM: 2
499.508484000000010 250.257065000000010
506.596588000000000 195.500000000000000
f: 398 tv: 0 nM: 2
448.336059999999970 248.748627000000000
454.126953000000010 194.839385999999990
f: 398 tv: 1 nM: 2
498.178986000000010 249.610794000000000
505.571045000000030 194.803283999999990
f: 399 tv: 0 nM: 2
448.447357000000010 248.011687999999990
454.840423999999980 194.000000000000000
f: 399 tv: 1 nM: 2
497.041443000000020 248.546967000000000
504.836029000000000 194.266129000000010
f: 400 tv: 0 nM: 2
448.661498999999990 246.795029000000000
455.488097999999980 193.321426000000000
f: 400 tv: 1 nM: 2
495.959991000000000 247.511428999999990
503.853576999999970 193.392272999999990
f: 401 tv: 0 nM: 2
449.464508000000020 246.218932999999990
455.838989000000030 192.666672000000010
f: 401 tv: 1 nM: 2
495.085236000000010 246.750000000000000
503.048981000000030 192.904632999999990
f: 402 tv: 0 nM: 2
449.639252000000000 245.012665000000000
456.298401000000010 192.185486000000000
f: 402 tv: 1 nM: 2
494.509734999999980 246.029221000000010
502.824249000000010 192.141083000000010
f: 403 tv: 0 nM: 2
450.205718999999990 244.454285000000000
457.343078999999990 191.417556999999990
f: 403 tv: 1 nM: 2
493.500000000000000 245.420730999999990
502.048705999999980 191.887177000000010
f: 404 tv: 0 nM: 2
451.094970999999990 243.583800999999990
458.024200000000010 191.357529000000000
f: 404 tv: 1 nM: 2
493.354949999999970 244.552474999999990
501.843750000000000 191.645827999999990
f: 405 tv: 0 nM: 2
451.948578000000000 242.694290000000000
459.008057000000010 190.696243000000010
f: 405 tv: 1 nM: 2
492.940612999999980 243.803131000000010
501.500000000000000 190.814209000000010
f: 406 tv: 0 nM: 2
452.939666999999990 242.215515000000010
459.969604000000000 190.287292000000010
f: 406 tv: 1 nM: 2
492.872893999999970 243.220337000000000
501.448578000000000 190.302855999999990
f: 407 tv: 0 nM: 2
454.000000000000000 241.500000000000000
461.000000000000000 189.439896000000000
f: 407 tv: 1 nM: 2
492.056458000000020 242.040329000000010
501.397369000000030 189.881576999999990
f: 408 tv: 0 nM: 2
455.399322999999980 240.912749999999990
462.078125000000000 188.989577999999990
f: 408 tv: 1 nM: 2
492.216858000000000 241.909637000000000
501.825439000000020 189.071013999999990
f: 409 tv: 0 nM: 2
456.500000000000000 240.408538999999990
463.542357999999980 188.646896000000000
f: 409 tv: 1 nM: 2
492.405852999999980 240.983765000000010
501.979155999999990 188.921875000000000
f: 410 tv: 0 nM: 2
457.177916999999980 239.653381000000000
465.048920000000010 188.000000000000000
f: 410 tv: 1 nM: 2
492.466858000000000 240.243973000000010
502.353118999999990 188.514129999999990
f: 411 tv: 0 nM: 2
459.335480000000020 238.964508000000000
466.314270000000020 187.619994999999990
f: 411 tv: 1 nM: 2
492.585724000000030 239.794281000000010
502.710663000000010 187.935394000000000
f: 412 tv: 0 nM: 2
460.596862999999980 238.046875000000000
467.946320000000010 187.536728000000010
f: 412 tv: 1 nM: 2
493.435181000000000 239.490737999999990
503.893860000000020 187.343567000000010
f: 413 tv: 0 nM: 2
461.885529000000020 238.000000000000000
469.777770999999970 186.975311000000000
f: 413 tv: 1 nM: 2
494.146423000000030 238.441986000000010
504.205199999999990 187.202316000000000
f: 414 tv: 0 nM: 2
463.798888999999970 237.477661000000010
471.101592999999980 186.500000000000000
f: 414 tv: 1 nM: 2
495.040924000000020 238.049713000000000
505.196715999999980 186.478149000000000
f: 415 tv: 0 nM: 2
465.335480000000020 237.106445000000010
472.668883999999990 185.950333000000000
f: 415 tv: 1 nM: 2
495.820374000000020 237.350295999999990
506.103820999999980 186.407104000000000
f: 416 tv: 0 nM: 2
467.544220000000000 236.799316000000000
474.406067000000010 186.184845000000000
f: 416 tv: 1 nM: 2
497.231262000000020 236.524993999999990
507.500000000000000 185.601195999999990
f: 417 tv: 0 nM: 2
468.881804999999990 236.230301000000000
476.451141000000010 185.451141000000010
f: 417 tv: 1 nM: 2
497.855346999999990 236.487427000000000
508.412781000000000 185.500000000000000
f: 418 tv: 0 nM: 2
470.943450999999980 236.032745000000010
478.650299000000020 185.271683000000000
f: 418 tv: 1 nM: 2
499.209228999999990 236.000000000000000
509.980652000000020 184.690613000000010
f: 419 tv: 0 nM: 2
473.152039000000000 235.587723000000010
480.074524000000000 185.381989000000000
f: 419 tv: 1 nM: 2
500.753112999999980 235.103118999999990
511.511902000000020 184.589279000000000
f: 420 tv: 0 nM: 2
474.552460000000000 235.354935000000010
482.228271000000010 185.027176000000000
f: 420 tv: 1 nM: 2
502.224364999999980 235.083327999999990
513.042358000000040 184.548019000000010
f: 421 tv: 0 nM: 2
476.904632999999990 234.647400000000000
484.398803999999980 184.500000000000000
f: 421 tv: 1 nM: 2
503.856292999999990 234.667664000000000
514.832457999999970 184.229736000000000
f: 422 tv: 0 nM: 2
478.691620000000000 234.670654000000010
486.783233999999990 184.398849000000010
f: 422 tv: 1 nM: 2
505.407134999999980 233.771423000000000
516.390502999999970 183.754439999999990
f: 423 tv: 0 nM: 2
481.263306000000000 234.375000000000000
488.580841000000020 184.278442000000010
f: 423 tv: 1 nM: 2
507.276062000000020 233.763809000000010
518.410706000000000 183.589279000000000
f: 424 tv: 0 nM: 2
482.325165000000030 234.272719999999990
491.090363000000020 183.783127000000010
f: 424 tv: 1 nM: 2
509.152160999999980 233.366455000000000
520.820740000000000 183.150939999999990
f: 425 tv: 0 nM: 2
485.134155000000020 233.579269000000010
493.436736999999990 183.448792000000000
f: 425 tv: 1 nM: 2
510.824249000000010 233.081818000000000
522.659119000000030 182.750000000000000
f: 426 tv: 0 nM: 2
487.023375999999980 233.523392000000000
495.361755000000020 183.438232000000000
f: 426 tv: 1 nM: 2
513.714843999999970 232.777771000000000
524.695128999999950 182.524384000000000
f: 427 tv: 0 nM: 2
488.965393000000010 233.596161000000000
498.197051999999990 183.149993999999990
f: 427 tv: 1 nM: 2
514.752990999999950 232.312500000000000
527.223999000000050 182.347397000000000
f: 428 tv: 0 nM: 2
491.748382999999990 233.435486000000000
500.309204000000020 182.868423000000010
f: 428 tv: 1 nM: 2
517.777405000000040 232.133559999999990
529.412781000000000 182.412795999999990
f: 429 tv: 0 nM: 2
493.914215000000010 233.455626999999990
502.584473000000000 182.888519000000000
f: 429 tv: 1 nM: 2
520.293091000000000 232.000000000000000
532.348816000000060 182.063950000000010
f: 430 tv: 0 nM: 2
496.714751999999980 233.000000000000000
505.205718999999990 182.545715000000000
f: 430 tv: 1 nM: 2
523.000000000000000 232.000000000000000
534.629516999999960 182.256026999999990
f: 431 tv: 0 nM: 2
499.135772999999970 233.344376000000010
507.515717000000000 182.921387000000010
f: 431 tv: 1 nM: 2
525.471497000000000 231.471511999999990
537.547485000000050 181.851272999999990
f: 432 tv: 0 nM: 2
502.079895000000020 233.550293000000010
510.194092000000010 182.694076999999990
f: 432 tv: 1 nM: 2
529.339477999999990 231.683487000000010
539.877563000000010 181.840134000000010
f: 433 tv: 0 nM: 2
504.527770999999970 233.657410000000000
513.420714999999970 183.304870999999990
f: 433 tv: 1 nM: 2
531.339538999999950 232.138061999999990
542.258850000000050 181.907805999999990
f: 434 tv: 0 nM: 2
507.023956000000000 233.721557999999990
515.775696000000040 183.362167000000000
f: 434 tv: 1 nM: 2
534.435119999999980 232.095413000000010
546.045471000000020 182.484848000000000
f: 435 tv: 0 nM: 2
509.838226000000020 234.626465000000000
518.491211000000020 183.365494000000010
f: 435 tv: 1 nM: 2
537.777771000000030 232.354172000000010
549.044860999999970 182.179488999999990
f: 436 tv: 0 nM: 2
512.445190000000030 234.951614000000010
521.071837999999960 183.683516999999990
f: 436 tv: 1 nM: 2
540.777343999999970 232.773727000000010
552.210510000000000 182.092102000000010
f: 437 tv: 0 nM: 2
515.006408999999960 235.237182999999990
523.426024999999980 184.470413000000010
f: 437 tv: 1 nM: 2
544.335692999999990 232.856643999999990
554.790893999999980 182.824249000000010
f: 438 tv: 0 nM: 2
517.579285000000030 236.304870999999990
525.581909000000000 184.906783999999990
f: 438 tv: 1 nM: 2
547.279297000000040 233.875854000000000
557.746642999999950 183.059998000000010
f: 439 tv: 0 nM: 2
519.680115000000000 237.173920000000010
528.358459000000040 185.358429000000000
f: 439 tv: 1 nM: 2
549.811522999999970 233.803847999999990
560.674987999999980 183.606247000000000
f: 440 tv: 0 nM: 2
522.728270999999950 237.706527999999990
530.414307000000010 185.720001000000000
f: 440 tv: 1 nM: 2
553.705139000000030 234.301285000000010
563.996764999999980 184.308440999999990
f: 441 tv: 0 nM: 2
525.070128999999950 237.990860000000000
532.786560000000010 186.420730999999990
f: 441 tv: 1 nM: 2
556.579285000000030 235.304870999999990
566.801941000000060 184.912338000000010
f: 442 tv: 0 nM: 2
527.589294000000000 239.410721000000000
535.172729000000000 186.751510999999990
f: 442 tv: 1 nM: 2
559.500000000000000 235.744826999999990
569.533874999999970 184.977402000000010
f: 443 tv: 0 nM: 2
530.000000000000000 240.000000000000000
537.180846999999970 187.760635000000010
f: 443 tv: 1 nM: 2
563.338988999999970 235.296616000000000
572.287048000000030 185.645064999999990
f: 444 tv: 0 nM: 2
532.257690000000030 240.585892000000000
539.177062999999980 187.864577999999990
f: 444 tv: 1 nM: 2
566.000000000000000 237.000000000000000
575.342589999999970 186.274689000000000
f: 445 tv: 0 nM: 2
534.022461000000020 241.460678000000000
541.095519999999960 188.500000000000000
f: 445 tv: 1 nM: 2
569.125000000000000 237.055556999999990
578.098754999999980 186.267517000000000
f: 446 tv: 0 nM: 2
536.361755000000020 242.361771000000000
542.967468000000050 188.550293000000010
f: 446 tv: 1 nM: 2
571.406250000000000 237.524993999999990
580.076904000000010 186.429488999999990
f: 447 tv: 0 nM: 2
537.947509999999970 242.723755000000010
544.609923999999980 189.439788999999990
f: 447 tv: 1 nM: 2
573.965697999999970 238.231429999999990
582.966675000000010 186.836365000000000
f: 448 tv: 0 nM: 2
539.658019999999960 243.204025000000000
545.959473000000000 189.383789000000010
f: 448 tv: 1 nM: 2
577.326538000000030 238.214279000000000
585.691772000000010 186.945206000000010
f: 449 tv: 0 nM: 2
541.002807999999960 243.632767000000000
547.678588999999990 189.651093000000000
f: 449 tv: 1 nM: 2
579.577514999999950 238.077515000000010
588.309509000000050 186.601195999999990
f: 450 tv: 0 nM: 2
542.227538999999980 243.847305000000010
549.050293000000010 189.386246000000000
f: 450 tv: 1 nM: 2
581.552490000000030 238.287033000000010
590.361755000000020 186.638229000000000
f: 451 tv: 0 nM: 2
543.736815999999980 244.388884999999990
550.028320000000010 189.765457000000000
f: 451 tv: 1 nM: 2
584.059021000000030 238.527953999999990
592.922057999999990 186.948928999999990
f: 452 tv: 0 nM: 2
544.321654999999960 244.336257999999990
551.350769000000010 189.492538000000000
f: 452 tv: 1 nM: 2
586.522704999999970 238.873382999999990
594.736999999999970 186.630051000000010
f: 453 tv: 0 nM: 2
545.500000000000000 244.500000000000000
552.010925000000040 189.581970000000010
f: 453 tv: 1 nM: 2
588.554809999999970 238.867737000000010
597.000000000000000 186.552628000000000
f: 454 tv: 0 nM: 2
546.052490000000030 244.464080999999990
552.894348000000040 189.765457000000000
f: 454 tv: 1 nM: 2
590.382507000000030 238.641571000000000
599.263610999999970 186.333327999999990
f: 455 tv: 0 nM: 2
546.392273000000050 244.958557000000010
553.835875999999980 189.607697000000000
f: 455 tv: 1 nM: 2
592.548827999999960 238.548858999999990
600.690490999999950 186.398804000000010
f: 456 tv: 0 nM: 2
547.207641999999960 245.336060000000000
554.177856000000020 189.413467000000000
f: 456 tv: 1 nM: 2
594.503357000000050 238.869994999999990
602.576050000000010 186.099411000000000
f: 457 tv: 0 nM: 2
547.271544999999950 245.167510999999990
554.834229000000050 189.371048000000000
f: 457 tv: 1 nM: 2
596.303345000000040 238.869994999999990
604.500000000000000 186.000000000000000
f: 458 tv: 0 nM: 2
548.021850999999970 245.510924999999990
555.631470000000040 189.079894999999990
f: 458 tv: 1 nM: 2
598.000000000000000 239.055556999999990
606.552611999999950 186.000000000000000
f: 459 tv: 0 nM: 2
548.245972000000050 245.432434000000000
555.934997999999950 189.095001000000000
f: 459 tv: 1 nM: 2
599.963805999999980 239.134872000000000
608.576904000000010 185.710051999999990
f: 460 tv: 0 nM: 2
548.713562000000020 245.796875000000000
556.333312999999980 189.130202999999990
f: 460 tv: 1 nM: 2
601.554809999999970 238.951614000000010
610.421935999999960 185.835265999999990
f: 461 tv: 0 nM: 2
548.903076000000060 245.933670000000010
556.933167000000030 189.141083000000010
f: 461 tv: 1 nM: 2
603.514709000000040 239.350006000000010
612.250000000000000 185.839478000000010
f: 462 tv: 0 nM: 2
548.926453000000040 246.102936000000000
557.241760000000000 189.089203000000000
f: 462 tv: 1 nM: 2
605.448792000000030 239.641571000000000
614.346802000000030 185.830643000000010
f: 463 tv: 0 nM: 2
548.976807000000010 246.579894999999990
557.518188000000010 189.250000000000000
f: 463 tv: 1 nM: 2
607.461791999999950 239.550003000000000
616.617003999999950 185.909575999999990
f: 464 tv: 0 nM: 2
549.246399000000000 247.007248000000000
558.046143000000030 189.128647000000000
f: 464 tv: 1 nM: 2
609.175293000000010 239.715515000000010
617.912291999999980 185.663742000000010
f: 465 tv: 0 nM: 2
549.500000000000000 247.052628000000000
558.557067999999960 189.121002000000000
f: 465 tv: 1 nM: 2
611.149719000000000 240.344314999999990
620.548827999999960 185.548858999999990
f: 466 tv: 0 nM: 2
549.921875000000000 247.526047000000010
559.231872999999950 189.345413000000010
f: 466 tv: 1 nM: 2
613.099975999999970 240.493743999999990
622.489074999999960 185.989075000000010
f: 467 tv: 0 nM: 2
550.265685999999960 247.809174000000010
559.834106000000020 189.474303999999990
f: 467 tv: 1 nM: 2
615.367249000000020 240.872879000000010
624.535889000000000 186.052490000000010
f: 468 tv: 0 nM: 2
550.838317999999960 248.268661000000010
560.418213000000040 189.759094000000000
f: 468 tv: 1 nM: 2
617.750000000000000 240.920211999999990
627.128966999999990 185.949997000000000
f: 469 tv: 0 nM: 2
551.176453000000040 248.980391999999990
561.312194999999970 189.788726999999990
f: 469 tv: 1 nM: 2
619.803283999999960 241.478149000000000
629.353821000000040 186.333327999999990
f: 470 tv: 0 nM: 2
551.671509000000010 249.094208000000010
561.928894000000010 190.002365000000000
f: 470 tv: 1 nM: 2
621.958557000000040 241.668502999999990
631.244872999999980 185.981964000000000
f: 471 tv: 0 nM: 2
552.271118000000000 249.616913000000010
563.182617000000050 189.984024000000010
f: 471 tv: 1 nM: 2
624.403380999999970 241.500000000000000
634.029540999999990 186.319885000000000
f: 472 tv: 0 nM: 2
553.334106000000020 250.096770999999990
564.016296000000010 190.274414000000010
f: 472 tv: 1 nM: 2
626.801147000000010 242.336257999999990
636.291199000000010 186.320586999999990
f: 473 tv: 0 nM: 2
554.000000000000000 250.735001000000010
564.924438000000010 190.415558000000000
f: 473 tv: 1 nM: 2
629.500000000000000 242.500000000000000
638.982300000000010 186.315659000000010
f: 474 tv: 0 nM: 2
554.655823000000050 250.937209999999990
565.997680999999940 190.832550000000000
f: 474 tv: 1 nM: 2
631.946350000000050 242.463271999999990
641.710387999999970 186.428955000000000
f: 475 tv: 0 nM: 2
555.977172999999990 251.401016000000000
567.104553000000010 190.636368000000000
f: 475 tv: 1 nM: 2
634.557983000000040 242.947509999999990
644.196228000000020 186.325272000000010
f: 476 tv: 0 nM: 2
556.716309000000020 251.918610000000000
568.634705000000050 190.897263000000010
f: 476 tv: 1 nM: 2
637.289000999999980 243.008667000000000
646.608703999999990 186.771744000000010
f: 477 tv: 0 nM: 2
558.231994999999980 252.231979000000000
570.131348000000000 190.898620999999990
f: 477 tv: 1 nM: 2
639.673156999999950 243.212296000000010
649.453064000000040 186.654694000000010
f: 478 tv: 0 nM: 2
559.240906000000000 252.604553000000010
571.538086000000020 190.957396999999990
f: 478 tv: 1 nM: 2
642.601195999999960 243.369048999999990
651.961365000000000 186.631439000000000
f: 479 tv: 0 nM: 2
561.233031999999980 252.923080000000000
573.348266999999960 191.202988000000000
f: 479 tv: 1 nM: 2
645.002929999999990 243.409882000000010
654.342772999999970 186.863403000000010
f: 480 tv: 0 nM: 2
562.921631000000050 253.246552000000010
575.014526000000050 191.165969999999990
f: 480 tv: 1 nM: 2
648.284911999999960 243.744186000000010
657.376343000000020 186.381713999999990
f: 481 tv: 0 nM: 2
564.543884000000050 253.622803000000000
577.209838999999990 191.116074000000000
f: 481 tv: 1 nM: 2
651.539978000000020 243.577147999999990
660.451172000000040 186.548858999999990
f: 482 tv: 0 nM: 2
566.358764999999950 253.926009999999990
579.326904000000010 191.301285000000010
f: 482 tv: 1 nM: 2
654.482788000000030 243.761078000000000
663.608703999999990 186.701079999999990
f: 483 tv: 0 nM: 2
568.452576000000020 254.409484999999990
581.159728999999970 191.423233000000010
f: 483 tv: 1 nM: 2
657.403563999999960 243.807114000000010
666.346619000000030 186.585219999999990
f: 484 tv: 0 nM: 2
570.453368999999950 254.588989000000000
583.384459999999990 191.535721000000000
f: 484 tv: 1 nM: 2
660.715576000000060 244.101790999999990
669.509766000000010 186.887801999999990
f: 485 tv: 0 nM: 2
572.928894000000010 255.045029000000000
585.695374000000020 191.623946999999990
f: 485 tv: 1 nM: 2
663.978638000000050 244.093582000000000
672.283447000000020 186.500000000000000
f: 486 tv: 0 nM: 2
575.206115999999950 255.289474000000010
588.541321000000040 191.867386000000010
f: 486 tv: 1 nM: 2
667.168396000000030 244.357895000000010
675.093139999999950 186.906859999999990
f: 487 tv: 0 nM: 2
577.685913000000030 255.771362000000010
591.088683999999940 192.245971999999990
f: 487 tv: 1 nM: 2
670.451172000000040 244.364944000000010
678.472351000000000 186.695984000000010
f: 488 tv: 0 nM: 2
580.681641000000010 256.220093000000020
593.545654000000010 192.189133000000000
f: 488 tv: 1 nM: 2
673.541138000000050 244.667724999999990
681.349486999999950 186.553574000000000
f: 489 tv: 0 nM: 2
583.590514999999980 256.500000000000000
596.909790000000040 192.374512000000010
f: 489 tv: 1 nM: 2
677.350281000000000 244.771178999999990
684.345519999999960 186.777480999999990
f: 490 tv: 0 nM: 2
586.423889000000030 256.710875999999980
599.442870999999970 192.522446000000000
f: 490 tv: 1 nM: 2
679.973937999999980 244.635422000000010
687.962096999999970 186.952025999999990
f: 491 tv: 0 nM: 2
589.647338999999990 257.254456000000000
602.740966999999960 192.594376000000010
f: 491 tv: 1 nM: 2
683.502624999999970 244.798430999999990
690.916687000000020 186.846770999999990
f: 492 tv: 0 nM: 2
592.741516000000050 257.580505000000020
606.135986000000000 192.820175000000010
f: 492 tv: 1 nM: 2
687.136597000000050 244.786087000000010
694.000000000000000 186.765961000000000
f: 493 tv: 0 nM: 2
596.199158000000010 257.729430999999980
609.383362000000030 192.824997000000000
f: 493 tv: 1 nM: 2
689.898375999999980 244.441177000000010
696.896300999999990 186.837769000000010
f: 494 tv: 0 nM: 2
599.607788000000030 258.254302999999990
612.888427999999980 193.121521000000000
f: 494 tv: 1 nM: 2
693.759459999999990 244.886490000000010
700.078125000000000 186.979172000000010
f: 495 tv: 0 nM: 2
603.040770999999950 258.386260999999990
616.107117000000020 193.263397000000000
f: 495 tv: 1 nM: 2
696.638244999999980 244.438232000000000
703.545959000000040 186.856750000000010
f: 496 tv: 0 nM: 2
607.321228000000020 258.700470000000000
619.418945000000010 193.072067000000000
f: 496 tv: 1 nM: 2
700.429382000000030 244.827682000000010
706.114196999999990 186.688278000000000
f: 497 tv: 0 nM: 2
610.493469000000000 259.019562000000010
623.421264999999950 193.253188999999990
f: 497 tv: 1 nM: 2
703.139464999999970 244.850006000000010
709.580199999999990 186.909088000000000
f: 498 tv: 0 nM: 2
614.376037999999990 259.304625999999980
626.925415000000040 193.460525999999990
f: 498 tv: 1 nM: 2
706.502747000000000 244.656586000000000
712.039672999999990 186.624344000000010
f: 499 tv: 0 nM: 2
618.508057000000010 259.423401000000010
630.605347000000050 193.535125999999990
f: 499 tv: 1 nM: 2
710.056152000000000 244.374328999999990
715.046386999999980 186.381439000000000
f: 500 tv: 0 nM: 2
622.119567999999960 259.471741000000010
634.275084999999990 193.578307999999990
f: 500 tv: 1 nM: 2
713.101074000000040 244.393616000000010
717.492432000000010 186.560303000000000
f: 501 tv: 0 nM: 2
626.193970000000040 259.797423999999980
637.692139000000000 193.559921000000000
f: 501 tv: 1 nM: 2
715.893860000000020 244.293288999999990
720.296081999999960 186.460892000000000
f: 502 tv: 0 nM: 2
630.063293000000040 260.281647000000020
641.686768000000030 193.642029000000010
f: 502 tv: 1 nM: 2
718.809021000000030 243.982406999999990
722.989562999999980 186.526047000000010
f: 503 tv: 0 nM: 2
633.975341999999960 260.282501000000020
645.477904999999960 193.716872999999990
f: 503 tv: 1 nM: 2
721.267028999999980 244.112563999999990
725.763000000000030 186.565109000000010
f: 504 tv: 0 nM: 2
637.633179000000040 260.268554999999990
648.847899999999980 193.685409999999990
f: 504 tv: 1 nM: 2
723.744629000000030 244.040329000000010
727.920409999999950 186.300995000000000
f: 505 tv: 0 nM: 2
641.810485999999970 260.287659000000020
652.922485000000050 193.666672000000010
f: 505 tv: 1 nM: 2
726.500000000000000 243.875641000000000
730.626892000000000 186.477158000000000
f: 506 tv: 0 nM: 2
645.328490999999990 260.345032000000000
656.481505999999970 193.767486999999990
f: 506 tv: 1 nM: 2
728.682861000000000 243.194290000000000
732.497253000000000 186.250000000000000
f: 507 tv: 0 nM: 2
649.275696000000040 260.327148000000020
660.134520999999950 193.755020000000000
f: 507 tv: 1 nM: 2
731.039490000000000 243.139480999999990
734.903869999999980 186.162094000000000
f: 508 tv: 0 nM: 2
652.854553000000010 260.372742000000020
663.324889999999980 193.680939000000000
f: 508 tv: 1 nM: 2
733.760620000000020 242.545456000000000
736.171143000000030 186.328872999999990
f: 509 tv: 0 nM: 2
656.500000000000000 260.346770999999990
666.496093999999970 193.802322000000000
f: 509 tv: 1 nM: 2
735.549987999999980 242.538239000000000
738.291259999999970 186.095367000000010
f: 510 tv: 0 nM: 2
660.249022999999970 260.307219999999970
670.456665000000040 194.000000000000000
f: 510 tv: 1 nM: 2
737.427428999999960 242.750000000000000
739.971069000000060 186.118423000000010
f: 511 tv: 0 nM: 2
664.250000000000000 260.203399999999990
673.954711999999970 193.899170000000000
f: 511 tv: 1 nM: 2
738.882996000000050 242.351058999999990
741.853087999999960 186.126282000000000
f: 512 tv: 0 nM: 2
667.472228999999970 260.455138999999970
676.919005999999970 194.253036000000010
f: 512 tv: 1 nM: 2
740.638733000000000 242.479767000000010
743.024170000000030 185.997313999999990
f: 513 tv: 0 nM: 2
670.955444000000060 260.439270000000020
679.954528999999980 194.347824000000000
f: 513 tv: 1 nM: 2
741.989074999999960 242.418029999999990
744.081969999999960 186.314209000000010
f: 514 tv: 0 nM: 2
673.854430999999980 260.531647000000020
682.942078000000040 194.500000000000000
f: 514 tv: 1 nM: 2
743.118103000000020 242.332413000000000
745.271790000000010 186.438460999999990
f: 515 tv: 0 nM: 2
676.881348000000000 260.540863000000000
685.543396000000030 194.708678999999990
f: 515 tv: 1 nM: 2
744.000000000000000 242.336060000000000
746.175232000000050 186.541228999999990
f: 516 tv: 0 nM: 2
680.147033999999960 260.968323000000000
688.495972000000050 194.983994000000000
f: 516 tv: 1 nM: 2
745.364379999999980 242.451980999999990
747.413391000000050 186.594970999999990
f: 517 tv: 0 nM: 2
682.415527000000000 261.075561999999990
691.044739000000050 195.392990000000000
f: 517 tv: 1 nM: 2
746.354675000000040 242.224135999999990
747.898375999999980 186.671127000000010
f: 518 tv: 0 nM: 2
685.027405000000040 261.135010000000020
693.400817999999960 195.633605999999990
f: 518 tv: 1 nM: 2
747.090880999999970 242.580215000000010
748.760497999999980 187.250000000000000
f: 519 tv: 0 nM: 2
688.064635999999950 261.405182000000020
695.719665999999960 196.002090000000010
f: 519 tv: 1 nM: 2
747.451172000000040 242.451141000000010
749.318419999999950 187.466476000000000
f: 520 tv: 0 nM: 2
690.339660999999980 261.662444999999990
697.796448000000050 196.407119999999990
f: 520 tv: 1 nM: 2
747.772461000000020 242.535934000000000
749.450012000000020 187.538239000000000
f: 521 tv: 0 nM: 2
692.467956999999960 261.895293999999980
699.726867999999970 196.852936000000000
f: 521 tv: 1 nM: 2
748.000000000000000 242.500000000000000
749.850281000000000 187.621475000000000
f: 522 tv: 0 nM: 2
694.194336000000020 262.293518000000010
701.417053000000010 197.074233999999990
f: 522 tv: 1 nM: 2
748.106139999999980 242.539108000000000
749.786132999999950 187.653609999999990
f: 523 tv: 0 nM: 2
696.394652999999950 262.316101000000000
703.192444000000020 197.667358000000010
f: 523 tv: 1 nM: 2
748.408019999999960 242.844832999999990
749.856750000000030 188.454056000000010
f: 524 tv: 0 nM: 2
697.661011000000030 262.266936999999980
704.454528999999980 197.967529000000010
f: 524 tv: 1 nM: 2
747.952147999999970 242.898941000000010
749.485535000000030 188.736999999999990
f: 525 tv: 0 nM: 2
699.379332999999970 262.517242000000010
705.519409000000000 198.032332999999990
f: 525 tv: 1 nM: 2
747.479308999999940 242.630173000000010
749.026000999999950 189.080932999999990
f: 526 tv: 0 nM: 2
700.466797000000040 262.807526000000000
706.548949999999990 198.432648000000000
f: 526 tv: 1 nM: 2
747.164733999999950 243.381499999999990
747.547790999999960 189.340758999999990
f: 527 tv: 0 nM: 2
701.500000000000000 262.915557999999980
707.430603000000020 198.734694999999990
f: 527 tv: 1 nM: 2
746.461791999999950 243.361771000000000
747.410706000000000 189.511901999999990
f: 528 tv: 0 nM: 2
702.287598000000000 263.022125000000020
708.133788999999980 199.050445999999990
f: 528 tv: 1 nM: 2
745.952209000000040 243.159241000000010
746.964905000000040 189.827484000000000
f: 529 tv: 0 nM: 2
703.414000999999980 263.076934999999990
708.617492999999970 199.502136000000010
f: 529 tv: 1 nM: 2
744.748596000000020 243.546967000000000
746.077759000000010 189.955551000000010
f: 530 tv: 0 nM: 2
704.035706000000000 263.045227000000010
709.525024000000030 199.754166000000000
f: 530 tv: 1 nM: 2
743.810059000000020 243.488831000000000
745.094360000000050 190.468551999999990
f: 531 tv: 0 nM: 2
703.973449999999960 263.084075999999980
709.545471000000020 200.032470999999990
f: 531 tv: 1 nM: 2
742.607543999999960 243.456390000000000
744.127135999999950 190.632767000000000
f: 532 tv: 0 nM: 2
704.360595999999990 263.170348999999990
709.652526999999960 200.355927000000010
f: 532 tv: 1 nM: 2
741.379639000000000 243.564819000000000
742.474975999999970 190.768753000000000
f: 533 tv: 0 nM: 2
704.318358999999990 263.373932000000020
709.546264999999950 200.883254999999990
f: 533 tv: 1 nM: 2
739.544188999999960 244.051025000000010
741.186768000000030 191.336211999999990
f: 534 tv: 0 nM: 2
704.387146000000030 263.351775999999970
709.461913999999980 200.890137000000010
f: 534 tv: 1 nM: 2
737.960632000000030 244.006058000000000
739.888915999999990 191.517548000000010
f: 535 tv: 0 nM: 2
703.634705000000050 263.152954000000020
709.200012000000020 200.978255999999990
f: 535 tv: 1 nM: 2
736.388915999999990 243.915039000000010
738.434936999999990 191.615387000000000
f: 536 tv: 0 nM: 2
703.372070000000010 263.034881999999980
708.500000000000000 201.087555000000010
f: 536 tv: 1 nM: 2
734.598022000000010 244.176468000000000
736.629516999999960 191.460846000000000
f: 537 tv: 0 nM: 2
702.500000000000000 262.855193999999980
707.637389999999980 201.290543000000010
f: 537 tv: 1 nM: 2
732.775513000000050 243.874146000000000
735.265685999999960 191.960006999999990
f: 538 tv: 0 nM: 2
701.595031999999950 262.855193999999980
707.240906000000000 201.318175999999990
f: 538 tv: 1 nM: 2
731.447997999999980 243.940001999999990
733.939086999999970 191.932693000000000
f: 539 tv: 0 nM: 2
700.619384999999970 262.308562999999990
706.111815999999980 201.367096000000000
f: 539 tv: 1 nM: 2
729.142334000000010 243.978104000000000
732.000000000000000 192.033324999999990
f: 540 tv: 0 nM: 2
699.502624999999970 262.128937000000010
705.463988999999970 201.144150000000000
f: 540 tv: 1 nM: 2
727.702026000000050 243.619857999999990
729.846862999999980 191.828125000000000
f: 541 tv: 0 nM: 2
698.465637000000020 261.949738000000020
704.509583000000020 201.253586000000010
f: 541 tv: 1 nM: 2
725.513427999999980 243.771819999999990
728.357605000000040 192.053801999999990
f: 542 tv: 0 nM: 2
697.140198000000050 261.375671000000010
703.269897000000010 201.026549999999990
f: 542 tv: 1 nM: 2
722.679503999999950 243.512817000000010
725.927611999999950 191.937927000000000
f: 543 tv: 0 nM: 2
696.037108999999990 260.952971999999990
702.452026000000050 201.111876999999990
f: 543 tv: 1 nM: 2
720.583312999999980 243.307693000000000
724.259399000000030 191.828125000000000
f: 544 tv: 0 nM: 2
694.829162999999990 260.841704999999990
701.218444999999970 200.948196000000000
f: 544 tv: 1 nM: 2
718.026611000000000 242.881653000000000
722.600646999999980 192.087250000000010
f: 545 tv: 0 nM: 2
693.173461999999970 260.290801999999990
699.716309000000020 200.876740000000010
f: 545 tv: 1 nM: 2
716.033324999999990 242.763641000000010
720.921935999999960 191.728317000000000
f: 546 tv: 0 nM: 2
691.714294000000000 259.677338000000020
698.538817999999990 200.856170999999990
f: 546 tv: 1 nM: 2
713.070922999999990 242.070891999999990
718.500000000000000 192.000000000000000
f: 547 tv: 0 nM: 2
690.282593000000020 259.456511999999980
697.444458000000050 200.615737999999990
f: 547 tv: 1 nM: 2
710.775513000000050 241.976195999999990
717.087708000000020 191.757308999999990
f: 548 tv: 0 nM: 2
688.770203000000040 258.906555000000030
696.016602000000030 200.578201000000010
f: 548 tv: 1 nM: 2
708.650330000000050 242.248245000000000
715.048401000000010 191.554840000000010
f: 549 tv: 0 nM: 2
686.788024999999950 258.581511999999980
694.734314000000040 200.190825999999990
f: 549 tv: 1 nM: 2
706.877563000000010 241.976195999999990
713.151733000000040 191.396545000000000
f: 550 tv: 0 nM: 2
685.734192000000010 258.039459000000020
693.490783999999960 199.981567000000010
f: 550 tv: 1 nM: 2
704.876769999999960 241.320418999999990
710.729004000000030 191.570968999999990
f: 551 tv: 0 nM: 2
684.182983000000040 257.641753999999990
692.393982000000050 199.801849000000000
f: 551 tv: 1 nM: 2
702.603209999999990 241.458068999999990
709.269469999999960 191.278442000000010
f: 552 tv: 0 nM: 2
682.913269000000010 257.086730999999990
691.099486999999950 199.489532000000000
f: 552 tv: 1 nM: 2
700.821654999999960 241.132873999999990
707.797180000000030 190.947555999999990
f: 553 tv: 0 nM: 2
680.994689999999990 256.340423999999980
690.157593000000020 199.233703999999990
f: 553 tv: 1 nM: 2
698.688781999999950 240.524475000000000
705.590026999999960 190.883331000000000
f: 554 tv: 0 nM: 2
679.960327000000010 255.534392999999990
689.181580000000050 198.616913000000010
f: 554 tv: 1 nM: 2
696.224365000000030 240.512817000000010
703.753235000000020 190.129867999999990
f: 555 tv: 0 nM: 2
678.869324000000010 255.198486000000000
687.953856999999970 198.128647000000000
f: 555 tv: 1 nM: 2
694.783202999999960 239.856643999999990
702.460632000000030 190.045456000000000
f: 556 tv: 0 nM: 2
677.292542000000030 254.111694000000000
686.907898000000050 197.592102000000010
f: 556 tv: 1 nM: 2
692.592223999999990 239.014191000000010
701.000000000000000 189.500000000000000
f: 557 tv: 0 nM: 2
676.106139999999980 253.293304000000010
686.104187000000020 197.016205000000010
f: 557 tv: 1 nM: 2
691.330749999999970 238.384613000000000
699.570496000000050 189.076920000000000
f: 558 tv: 0 nM: 2
675.450012000000020 252.373535000000000
685.363402999999950 196.780486999999990
f: 558 tv: 1 nM: 2
689.281615999999990 237.541137999999990
697.988281000000030 188.605255000000000
f: 559 tv: 0 nM: 2
674.754089000000020 251.685790999999990
684.867371000000050 195.816329999999990
f: 559 tv: 1 nM: 2
688.399353000000020 237.087250000000010
697.165527000000000 188.279312000000000
f: 560 tv: 0 nM: 2
673.867554000000040 251.281082000000000
684.068175999999990 195.209595000000010
f: 560 tv: 1 nM: 2
686.279723999999990 236.087418000000010
696.052428999999960 187.797211000000000
f: 561 tv: 0 nM: 2
673.074584999999960 250.215469000000010
683.943541999999980 194.572586000000000
f: 561 tv: 1 nM: 2
685.113341999999990 236.126663000000010
694.775513000000050 187.023804000000010
f: 562 tv: 0 nM: 2
672.611084000000010 249.399993999999990
683.822632000000000 193.977829000000010
f: 562 tv: 1 nM: 2
684.094360000000050 235.135223000000000
693.960144000000010 186.836960000000000
f: 563 tv: 0 nM: 2
672.524353000000020 248.754059000000010
683.546935999999960 193.748627000000000
f: 563 tv: 1 nM: 2
683.307678000000010 234.821686000000000
693.325927999999980 186.420883000000000
f: 564 tv: 0 nM: 2
672.270629999999980 247.786087000000010
683.529297000000040 193.068298000000000
f: 564 tv: 1 nM: 2
682.294311999999990 233.743668000000010
692.628357000000050 185.905410999999990
f: 565 tv: 0 nM: 2
672.107117000000020 247.074173000000000
683.845947000000020 192.524323000000010
f: 565 tv: 1 nM: 2
681.481872999999950 233.344208000000010
692.076050000000010 185.347961000000000
f: 566 tv: 0 nM: 2
672.426574999999960 246.367233000000000
684.331665000000040 191.866837000000000
f: 566 tv: 1 nM: 2
680.863647000000010 232.850647000000010
691.926574999999960 185.097900000000010
f: 567 tv: 0 nM: 2
673.047973999999950 245.770203000000010
684.949706999999990 191.359787000000010
f: 567 tv: 1 nM: 2
680.456969999999960 232.049667000000000
691.525634999999970 184.596161000000000
f: 568 tv: 0 nM: 2
673.981567000000040 245.050003000000000
686.002624999999970 190.871048000000000
f: 568 tv: 1 nM: 2
681.021606000000020 231.852523999999990
691.592468000000050 184.106170999999990
f: 569 tv: 0 nM: 2
674.830382999999980 244.901779000000000
686.743712999999960 190.670852999999990
f: 569 tv: 1 nM: 2
680.779052999999980 230.984497000000000
691.834473000000000 183.617248999999990
f: 570 tv: 0 nM: 2
675.838074000000010 243.701706000000000
687.598937999999980 190.024063000000010
f: 570 tv: 1 nM: 2
680.591186999999990 230.854736000000000
692.000000000000000 183.385910000000000
f: 571 tv: 0 nM: 2
676.968932999999990 243.485870000000010
689.213500999999950 189.670273000000010
f: 571 tv: 1 nM: 2
681.025208000000020 230.345322000000010
692.674072000000020 182.951859000000010
f: 572 tv: 0 nM: 2
678.228333000000020 243.173416000000000
690.370667000000030 189.343277000000000
f: 572 tv: 1 nM: 2
681.706909000000000 229.848282000000010
693.048584000000010 182.791672000000010
f: 573 tv: 0 nM: 2
679.666687000000020 243.309525000000010
692.260497999999980 189.192107999999990
f: 573 tv: 1 nM: 2
682.571411000000010 228.989791999999990
693.876892000000000 182.832091999999990
f: 574 tv: 0 nM: 2
681.012329000000020 242.895064999999990
693.959656000000000 189.266129000000010
f: 574 tv: 1 nM: 2
683.116637999999970 229.509995000000000
694.557800000000040 181.962584999999990
f: 575 tv: 0 nM: 2
683.008179000000040 242.595108000000010
695.606139999999980 189.106140000000010
f: 575 tv: 1 nM: 2
683.720702999999960 229.103455000000000
696.054320999999960 182.054351999999990
f: 576 tv: 0 nM: 2
685.371276999999960 242.290421000000010
697.653076000000060 189.030609000000000
f: 576 tv: 1 nM: 2
685.526305999999980 228.964904999999990
697.251952999999960 181.953491000000010
f: 577 tv: 0 nM: 2
686.887084999999960 242.639785999999990
699.500000000000000 189.284027000000010
f: 577 tv: 1 nM: 2
687.179077000000010 228.929047000000000
698.888489000000050 182.257690000000000
f: 578 tv: 0 nM: 2
689.280151000000050 242.617461999999990
702.422301999999950 189.222793999999990
f: 578 tv: 1 nM: 2
688.342651000000050 229.171325999999990
699.655639999999950 182.208603000000010
f: 579 tv: 0 nM: 2
691.593750000000000 242.618743999999990
704.010437000000020 189.151047000000010
f: 579 tv: 1 nM: 2
690.032348999999950 229.589935000000000
701.484497000000030 182.131775000000000
f: 580 tv: 0 nM: 2
693.568848000000000 243.068862999999990
706.710387999999970 189.428955000000000
f: 580 tv: 1 nM: 2
692.145141999999960 229.346770999999990
702.978393999999980 181.989212000000010
f: 581 tv: 0 nM: 2
696.206543000000010 243.288040000000000
709.623656999999980 189.713165000000000
f: 581 tv: 1 nM: 2
693.978393999999980 228.931656000000000
705.320679000000040 182.089661000000010
f: 582 tv: 0 nM: 2
699.431152000000000 243.380234000000000
712.222228999999970 189.615936000000000
f: 582 tv: 1 nM: 2
696.000000000000000 229.223403999999990
707.357971000000020 182.396454000000010
f: 583 tv: 0 nM: 2
702.152709999999960 243.748504999999990
714.793030000000040 190.153229000000010
f: 583 tv: 1 nM: 2
697.618834999999990 228.872954999999990
709.122130999999970 182.133591000000000
f: 584 tv: 0 nM: 2
705.263184000000020 244.184203999999990
717.601195999999960 190.386901999999990
f: 584 tv: 1 nM: 2
700.137084999999960 228.862900000000000
710.463257000000000 182.404418999999990
f: 585 tv: 0 nM: 2
707.331115999999950 244.294708000000010
720.771300999999990 190.691498000000000
f: 585 tv: 1 nM: 2
702.000000000000000 229.223221000000000
713.140747000000030 182.899993999999990
f: 586 tv: 0 nM: 2
711.065063000000010 245.037674000000010
723.770386000000030 190.739791999999990
f: 586 tv: 1 nM: 2
704.568541999999980 229.463715000000010
715.293091000000000 182.848282000000010
f: 587 tv: 0 nM: 2
713.976867999999970 245.054915999999990
726.524413999999980 191.213409000000010
f: 587 tv: 1 nM: 2
706.979308999999940 229.892563000000000
717.142882999999980 182.913528000000010
f: 588 tv: 0 nM: 2
717.209899999999950 245.598770000000000
729.328430000000030 191.436279000000010
f: 588 tv: 1 nM: 2
709.748047000000040 229.984497000000000
718.809326000000060 183.783905000000000
f: 589 tv: 0 nM: 2
720.476624000000020 245.976608000000000
732.343872000000030 192.053665000000000
f: 589 tv: 1 nM: 2
711.637817000000040 229.940947999999990
721.761413999999950 183.725494000000000
f: 590 tv: 0 nM: 2
723.817139000000000 246.322860999999990
735.271666999999980 192.118500000000010
f: 590 tv: 1 nM: 2
714.448425000000040 230.765869000000010
724.089050000000040 184.191771999999990
f: 591 tv: 0 nM: 2
726.602172999999990 246.607529000000000
738.500000000000000 192.500000000000000
f: 591 tv: 1 nM: 2
716.160277999999950 230.774811000000000
726.169860999999970 184.105774000000000
f: 592 tv: 0 nM: 2
730.716309000000020 247.283706999999990
741.892090000000050 193.039474000000010
f: 592 tv: 1 nM: 2
718.060973999999990 232.048781999999990
728.014159999999950 184.407805999999990
f: 593 tv: 0 nM: 2
733.324097000000050 247.472229000000000
744.908385999999950 193.214661000000010
f: 593 tv: 1 nM: 2
721.432189999999990 231.262711000000000
730.974791999999980 184.345322000000010
f: 594 tv: 0 nM: 2
737.252563000000010 248.268036000000000
747.715088000000040 193.315642999999990
f: 594 tv: 1 nM: 2
723.794983000000000 231.388488999999990
733.151733000000040 184.513793999999990
f: 595 tv: 0 nM: 2
739.616942999999990 248.280700999999990
751.422852000000030 193.534286000000010
f: 595 tv: 1 nM: 2
726.755615000000030 231.766921999999990
735.481994999999980 184.435257000000010
f: 596 tv: 0 nM: 2
744.090454000000020 248.731155000000000
753.854370000000020 193.788467000000000
f: 596 tv: 1 nM: 2
729.500000000000000 231.379623000000010
738.296143000000030 184.511536000000010
f: 597 tv: 0 nM: 2
746.642028999999980 248.994324000000010
756.960204999999970 193.585219999999990
f: 597 tv: 1 nM: 2
731.424132999999980 231.896545000000000
740.382750999999980 185.062073000000000
f: 598 tv: 0 nM: 2
750.051331000000000 249.372971000000010
760.300476000000000 193.825119000000000
f: 598 tv: 1 nM: 2
734.500000000000000 231.500000000000000
742.600646999999980 184.838928000000010
f: 599 tv: 0 nM: 2
753.456603999999970 249.400512999999990
763.250000000000000 193.981583000000000
f: 599 tv: 1 nM: 2
736.910949999999960 231.000000000000000
745.703002999999970 185.007522999999990
f: 600 tv: 0 nM: 2
757.193665000000010 249.537567000000000
766.560119999999980 194.112976000000000
f: 600 tv: 1 nM: 2
739.467651000000050 230.989212000000010
746.785706000000000 184.399993999999990
f: 601 tv: 0 nM: 2
759.707703000000040 249.858978000000010
769.199524000000000 194.204330000000000
f: 601 tv: 1 nM: 2
742.626892000000000 231.417908000000010
749.833312999999980 184.410857999999990
f: 602 tv: 0 nM: 2
762.927733999999990 249.843932999999990
772.719360000000050 193.936325000000010
f: 602 tv: 1 nM: 2
745.230163999999950 231.285721000000000
752.537169999999950 184.185944000000010
f: 603 tv: 0 nM: 2
767.225524999999950 250.317932000000010
776.294250000000030 194.047852000000010
f: 603 tv: 1 nM: 2
748.045105000000040 230.881148999999990
754.847045999999980 184.152985000000000
f: 604 tv: 0 nM: 2
770.533142000000000 250.400512999999990
779.602416999999950 193.863418999999990
f: 604 tv: 1 nM: 2
750.913208000000050 230.801650999999990
757.823729999999950 184.237411000000010
f: 605 tv: 0 nM: 2
773.763610999999970 250.442932000000010
782.871033000000010 193.934203999999990
f: 605 tv: 1 nM: 2
753.623839999999970 230.692657000000000
760.000000000000000 184.000000000000000
f: 606 tv: 0 nM: 2
778.009766000000010 250.304870999999990
785.973328000000040 193.696594000000000
f: 606 tv: 1 nM: 2
756.546752999999970 230.723021999999990
763.088622999999980 183.957443000000010
f: 607 tv: 0 nM: 2
780.585875999999980 250.444443000000010
789.438903999999980 193.677780000000010
f: 607 tv: 1 nM: 2
759.306824000000010 230.503784000000000
765.208618000000000 183.888488999999990
f: 608 tv: 0 nM: 2
784.380981000000020 250.388884999999990
792.683593999999970 193.599030000000000
f: 608 tv: 1 nM: 2
762.209533999999960 230.143386999999990
767.513184000000020 183.671051000000010
f: 609 tv: 0 nM: 2
788.362915000000040 250.299499999999990
795.481567000000040 193.160521999999990
f: 609 tv: 1 nM: 2
764.375915999999960 229.598541000000010
770.222228999999970 183.089737000000010
f: 610 tv: 0 nM: 2
792.692870999999970 250.233505000000010
799.386229999999950 192.949738000000000
f: 610 tv: 1 nM: 2
767.223022000000010 229.816543999999990
772.944031000000000 182.958954000000010
f: 611 tv: 0 nM: 2
795.479979999999950 250.351425000000010
802.460449000000040 192.904648000000010
f: 611 tv: 1 nM: 2
770.634766000000010 229.163116000000000
775.689209000000010 182.790543000000010
f: 612 tv: 0 nM: 2
798.600463999999990 250.090912000000000
805.660706000000000 192.477036000000000
f: 612 tv: 1 nM: 2
773.089171999999960 229.100769000000010
777.731017999999950 182.325943000000000
f: 613 tv: 0 nM: 2
802.625731999999970 250.065872000000010
808.982055999999940 192.186095999999990
f: 613 tv: 1 nM: 2
776.054320999999960 228.945648000000010
780.250000000000000 182.115082000000000
f: 614 tv: 0 nM: 2
806.295714999999970 249.478500000000000
812.213622999999980 191.896713000000010
f: 614 tv: 1 nM: 2
778.625000000000000 228.915329000000010
783.256836000000020 181.633559999999990
f: 615 tv: 0 nM: 2
810.069336000000020 249.569366000000000
815.940735000000020 191.569580000000000
f: 615 tv: 1 nM: 2
781.893677000000030 228.291336000000000
786.126709000000010 181.366440000000010
f: 616 tv: 0 nM: 2
813.325012000000020 249.693175999999990
819.632628999999950 191.729583999999990
f: 616 tv: 1 nM: 2
784.826904000000010 228.134613000000000
788.052245999999970 181.029845999999990
f: 617 tv: 0 nM: 2
816.877135999999950 249.988571000000010
822.332520000000050 191.162628000000010
f: 617 tv: 1 nM: 2
786.821411000000010 227.638884999999990
790.667847000000050 180.853149000000000
f: 618 tv: 0 nM: 2
820.572571000000040 249.943542000000010
826.189574999999990 191.040282999999990
f: 618 tv: 1 nM: 2
789.676207999999970 227.856551999999990
793.561339999999970 180.334900000000000
f: 619 tv: 0 nM: 2
824.815552000000030 249.956313999999990
829.422180000000030 190.983489999999990
f: 619 tv: 1 nM: 2
793.059997999999950 227.447998000000010
795.455811000000040 180.125854000000000
f: 620 tv: 0 nM: 2
828.882996000000050 249.627655000000000
832.990173000000030 190.889160000000000
f: 620 tv: 1 nM: 2
795.258728000000020 226.793701000000000
797.368225000000050 180.248062000000000
f: 621 tv: 0 nM: 2
832.019226000000000 249.376373000000000
836.675598000000040 190.848784999999990
f: 621 tv: 1 nM: 2
798.080627000000050 227.120971999999990
799.761901999999960 180.051025000000010
f: 622 tv: 0 nM: 2
835.951843000000050 249.470183999999990
840.169677999999980 190.434386999999990
f: 622 tv: 1 nM: 2
800.544005999999970 226.886795000000010
802.833312999999980 179.777771000000000
f: 623 tv: 0 nM: 2
839.782410000000030 249.504623000000010
843.259826999999970 190.205886999999990
f: 623 tv: 1 nM: 2
803.904784999999950 226.531737999999990
804.897887999999970 179.750000000000000
f: 624 tv: 0 nM: 2
844.216735999999970 249.728317000000000
846.182250999999950 190.145325000000010
f: 624 tv: 1 nM: 2
805.559509000000050 226.503966999999990
807.778197999999970 179.721802000000000
f: 625 tv: 0 nM: 2
847.053040000000010 249.684340999999990
849.631470000000040 190.140839000000000
f: 625 tv: 1 nM: 2
809.280578999999990 226.255402000000000
809.546752999999970 179.053955000000000
f: 626 tv: 0 nM: 2
850.725463999999990 249.544113000000010
852.826110999999970 190.008698000000010
f: 626 tv: 1 nM: 2
810.692016999999960 226.360001000000010
811.470947000000020 179.216125000000010
f: 627 tv: 0 nM: 2
853.930480999999990 249.590912000000000
855.574280000000040 190.465347000000010
f: 627 tv: 1 nM: 2
813.650024000000030 226.159088000000000
813.655761999999980 179.639343000000000
f: 628 tv: 0 nM: 2
857.259826999999970 249.936279000000010
858.589600000000020 190.599060000000010
f: 628 tv: 1 nM: 2
815.672546000000010 225.986725000000010
815.540770999999950 179.314819000000000
f: 629 tv: 0 nM: 2
860.368958000000020 250.248657000000010
861.735290999999960 190.920165999999990
f: 629 tv: 1 nM: 2
817.948608000000040 226.000000000000000
817.185973999999990 179.611572000000000
f: 630 tv: 0 nM: 2
863.688354000000000 250.727904999999990
864.643798999999940 190.723450000000010
f: 630 tv: 1 nM: 2
819.413940000000030 225.954926000000000
818.979736000000000 179.527023000000010
f: 631 tv: 0 nM: 2
867.094604000000000 250.729736000000000
866.841003000000000 191.078339000000000
f: 631 tv: 1 nM: 2
821.595398000000050 226.278625000000010
820.530639999999950 179.758499000000000
f: 632 tv: 0 nM: 2
870.031250000000000 251.478363000000000
869.685180999999940 191.263884999999990
f: 632 tv: 1 nM: 2
823.289672999999990 226.583327999999990
822.689392000000000 180.000000000000000
f: 633 tv: 0 nM: 2
872.554688000000060 251.559890999999990
871.687805000000030 191.830994000000000
f: 633 tv: 1 nM: 2
825.042663999999950 226.651169000000010
823.876648000000050 180.012984999999990
f: 634 tv: 0 nM: 2
875.704894999999960 252.136581000000010
874.086487000000030 192.042191000000000
f: 634 tv: 1 nM: 2
825.803040000000010 226.984848000000000
825.194213999999990 180.233810000000010
f: 635 tv: 0 nM: 2
877.527526999999960 252.683487000000010
876.306395999999950 192.682983000000010
f: 635 tv: 1 nM: 2
827.379699999999960 227.293228000000000
826.072937000000020 180.427077999999990
f: 636 tv: 0 nM: 2
879.497559000000020 253.214279000000000
878.224915000000010 193.240173000000000
f: 636 tv: 1 nM: 2
828.418517999999950 227.311111000000010
827.095581000000040 181.000000000000000
f: 637 tv: 0 nM: 2
881.520569000000020 253.714615000000010
879.846007999999980 193.770096000000000
f: 637 tv: 1 nM: 2
829.546752999999970 227.794968000000010
828.030029000000010 181.509995000000000
f: 638 tv: 0 nM: 2
883.682495000000020 254.106628000000000
881.841369999999980 194.220886000000010
f: 638 tv: 1 nM: 2
830.514587000000010 227.759125000000010
829.340149000000000 182.112244000000000
f: 639 tv: 0 nM: 2
885.488953000000040 254.825225999999990
883.690063000000010 194.954758000000000
f: 639 tv: 1 nM: 2
831.023438000000060 228.546875000000000
829.931824000000010 182.886368000000000
f: 640 tv: 0 nM: 2
887.399536000000010 255.043060000000000
884.811706999999960 195.445602000000010
f: 640 tv: 1 nM: 2
831.982665999999990 228.892365000000010
830.847839000000020 182.920288000000000
f: 641 tv: 0 nM: 2
888.640868999999950 255.830994000000000
885.972594999999960 196.210968000000010
f: 641 tv: 1 nM: 2
832.720581000000040 229.500000000000000
831.485840000000050 183.184402000000010
f: 642 tv: 0 nM: 2
889.804442999999990 256.548888999999970
887.213379000000030 196.790955000000000
f: 642 tv: 1 nM: 2
833.418091000000000 229.504302999999990
831.952698000000050 183.743239999999990
f: 643 tv: 0 nM: 2
891.246399000000000 257.055542000000000
888.734801999999950 197.213043000000000
f: 643 tv: 1 nM: 2
834.340880999999970 230.269485000000000
832.107117000000020 184.000000000000000
f: 644 tv: 0 nM: 2
892.145081000000000 257.662933000000010
889.240723000000000 198.037033000000010
f: 644 tv: 1 nM: 2
833.850403000000030 230.295273000000010
832.562500000000000 184.547790999999990
f: 645 tv: 0 nM: 2
892.891113000000020 258.128875999999990
889.934570000000010 198.848098999999990
f: 645 tv: 1 nM: 2
834.786682000000040 230.906662000000010
832.729187000000020 185.083327999999990
f: 646 tv: 0 nM: 2
893.241271999999980 258.447753999999970
889.954102000000030 199.146790000000010
f: 646 tv: 1 nM: 2
835.199218999999970 231.503906000000000
833.152954000000020 185.847015000000000
f: 647 tv: 0 nM: 2
894.265259000000010 259.150238000000000
890.456543000000010 199.939133000000000
f: 647 tv: 1 nM: 2
835.106872999999950 231.965652000000010
833.397278000000030 186.000000000000000
f: 648 tv: 0 nM: 2
893.973449999999960 260.035399999999980
890.575561999999990 200.764450000000010
f: 648 tv: 1 nM: 2
835.183472000000050 232.561157000000010
833.430237000000030 186.635665999999990
f: 649 tv: 0 nM: 2
894.043396000000030 260.630127000000020
890.543091000000000 201.492828000000000
f: 649 tv: 1 nM: 2
834.755249000000050 232.821686000000000
832.922485000000050 187.748062000000000
f: 650 tv: 0 nM: 2
893.593139999999950 261.495087000000010
890.611572000000020 202.214599999999990
f: 650 tv: 1 nM: 2
834.429932000000010 233.433121000000000
832.606384000000050 187.858154000000010
f: 651 tv: 0 nM: 2
894.400024000000030 262.250000000000000
890.265747000000030 203.117110999999990
f: 651 tv: 1 nM: 2
834.545471000000020 233.870635999999990
832.795593000000050 188.609497000000000
f: 652 tv: 0 nM: 2
893.598145000000050 262.956635000000010
889.910645000000050 204.040421000000010
f: 652 tv: 1 nM: 2
833.660216999999990 234.451461999999990
832.377624999999970 189.947555999999990
f: 653 tv: 0 nM: 2
893.125548999999980 263.656371999999980
889.048706000000040 204.807205000000010
f: 653 tv: 1 nM: 2
833.450012000000020 234.686371000000010
831.904418999999960 190.000000000000000
f: 654 tv: 0 nM: 2
892.317078000000040 264.329253999999990
888.385620000000020 205.737671000000010
f: 654 tv: 1 nM: 2
831.673461999999970 236.071426000000000
830.714783000000010 190.838928000000010
f: 655 tv: 0 nM: 2
891.329528999999980 264.829559000000020
887.530701000000020 206.425445999999990
f: 655 tv: 1 nM: 2
831.765625000000000 236.234375000000000
830.319031000000000 191.365036000000000
f: 656 tv: 0 nM: 2
890.244080000000050 265.355437999999990
886.900024000000030 207.008698000000010
f: 656 tv: 1 nM: 2
830.842284999999950 237.011536000000010
829.301391999999960 191.829788000000010
f: 657 tv: 0 nM: 2
888.665893999999980 265.912444999999990
885.753112999999980 207.525101000000010
f: 657 tv: 1 nM: 2
829.515014999999950 236.932326999999990
828.000000000000000 192.000000000000000
f: 658 tv: 0 nM: 2
887.575684000000020 266.231658999999980
884.269409000000000 208.002288999999990
f: 658 tv: 1 nM: 2
828.868834999999990 237.434417999999990
827.443665000000010 192.767608999999990
f: 659 tv: 0 nM: 2
886.089171999999960 266.509398999999970
882.587830000000050 208.466217000000000
f: 659 tv: 1 nM: 2
827.163695999999960 237.460174999999990
827.018798999999940 192.902252000000000
f: 660 tv: 0 nM: 2
884.299499999999970 266.799530000000000
881.024108999999950 208.778503000000000
f: 660 tv: 1 nM: 2
826.190490999999950 238.338089000000000
825.236510999999950 193.459456999999990
f: 661 tv: 0 nM: 2
882.504882999999950 267.112183000000020
878.872680999999940 208.969910000000000
f: 661 tv: 1 nM: 2
824.876403999999980 238.724716000000000
823.693665000000010 193.588028000000010
f: 662 tv: 0 nM: 2
880.563965000000050 267.135070999999980
877.500000000000000 209.089203000000000
f: 662 tv: 1 nM: 2
823.565673999999940 238.591248000000010
822.782287999999990 193.879028000000010
f: 663 tv: 0 nM: 2
878.512329000000020 267.490142999999990
875.851440000000030 209.488204999999990
f: 663 tv: 1 nM: 2
821.996704000000020 238.773025999999990
821.697814999999990 193.823746000000000
f: 664 tv: 0 nM: 2
876.931580000000050 267.389464999999970
873.412415000000010 209.774200000000010
f: 664 tv: 1 nM: 2
821.296997000000030 238.864655000000000
820.273070999999960 194.120575000000000
f: 665 tv: 0 nM: 2
874.227478000000020 267.647491000000000
871.207214000000020 209.918915000000000
f: 665 tv: 1 nM: 2
818.878478999999970 238.948592999999990
818.330749999999970 194.261536000000010
f: 666 tv: 0 nM: 2
871.647521999999980 267.487487999999980
869.470824999999990 209.804932000000010
f: 666 tv: 1 nM: 2
817.057921999999960 239.431580000000000
817.038452000000010 194.482513000000010
f: 667 tv: 0 nM: 2
869.754882999999950 267.401947000000010
866.923401000000010 209.842345999999990
f: 667 tv: 1 nM: 2
816.043639999999980 238.797622999999990
815.316406000000030 194.449219000000000
f: 668 tv: 0 nM: 2
867.160828000000040 267.716095000000000
864.605408000000010 210.042603000000010
f: 668 tv: 1 nM: 2
814.445922999999990 239.333327999999990
813.870238999999970 194.431305000000010
f: 669 tv: 0 nM: 2
864.797973999999950 267.500000000000000
862.527283000000010 210.392853000000000
f: 669 tv: 1 nM: 2
812.963928000000010 239.587630999999990
812.007628999999950 195.072525000000010
f: 670 tv: 0 nM: 2
862.216125000000030 267.429688000000000
859.958312999999980 210.361115000000010
f: 670 tv: 1 nM: 2
810.937988000000020 239.515503000000000
810.573425000000040 194.982513000000010
f: 671 tv: 0 nM: 2
859.708800999999990 267.571441999999990
857.090880999999970 210.490433000000000
f: 671 tv: 1 nM: 2
809.126952999999960 239.301590000000000
808.617249000000020 195.013793999999990
f: 672 tv: 0 nM: 2
857.397827000000010 267.494628999999970
855.205872000000000 210.366515999999990
f: 672 tv: 1 nM: 2
807.258911000000010 239.625000000000000
807.345336999999970 194.910065000000000
f: 673 tv: 0 nM: 2
854.314452999999960 267.278350999999990
852.740723000000000 210.305556999999990
f: 673 tv: 1 nM: 2
804.847351000000000 240.255721999999990
805.111510999999950 195.129501000000000
f: 674 tv: 0 nM: 2
851.602112000000030 267.201569000000010
850.342101999999950 210.220092999999990
f: 674 tv: 1 nM: 2
802.690918000000010 240.418182000000000
803.297180000000030 194.825470000000000
f: 675 tv: 0 nM: 2
849.331665000000040 266.535187000000010
847.106628000000000 210.260665999999990
f: 675 tv: 1 nM: 2
801.098511000000030 239.901520000000000
801.316040000000040 195.627365000000000
f: 676 tv: 0 nM: 2
846.548035000000030 266.511292000000030
844.691956000000000 210.026062000000000
f: 676 tv: 1 nM: 2
799.297729000000000 240.103058000000000
799.648315000000030 195.224579000000010
f: 677 tv: 0 nM: 2
843.553588999999990 266.420929000000000
842.066344999999960 209.836730999999990
f: 677 tv: 1 nM: 2
797.424132999999980 239.896545000000000
797.526062000000020 195.339126999999990
f: 678 tv: 0 nM: 2
840.737244000000030 266.313782000000000
839.538817999999990 209.897263000000010
f: 678 tv: 1 nM: 2
795.429992999999970 239.740005000000000
795.913940000000030 195.413940000000000
f: 679 tv: 0 nM: 2
837.897827000000010 266.301086000000000
836.467956999999960 209.874390000000010
f: 679 tv: 1 nM: 2
792.538817999999990 240.599135999999990
794.025024000000030 195.341659999999990
f: 680 tv: 0 nM: 2
835.037903000000030 265.578278000000010
833.867003999999950 209.687195000000000
f: 680 tv: 1 nM: 2
791.113647000000010 239.818175999999990
792.380981000000020 195.051025000000010
f: 681 tv: 0 nM: 2
832.322509999999970 265.437865999999990
831.664916999999950 209.474228000000010
f: 681 tv: 1 nM: 2
789.163452000000010 240.269226000000000
790.024719000000000 195.172835999999990
f: 682 tv: 0 nM: 2
829.000000000000000 265.428954999999970
828.418701000000060 209.445816000000010
f: 682 tv: 1 nM: 2
786.562011999999980 240.317825000000000
788.481994999999980 195.269791000000000
f: 683 tv: 0 nM: 2
826.139587000000010 265.256500000000020
825.782410000000030 209.388884999999990
f: 683 tv: 1 nM: 2
784.414733999999950 240.209305000000000
786.281738000000020 195.138884999999990
f: 684 tv: 0 nM: 2
823.358459000000040 264.617461999999990
823.037108999999990 208.878707999999990
f: 684 tv: 1 nM: 2
782.120972000000050 239.919356999999990
784.757445999999960 195.168319999999990
f: 685 tv: 0 nM: 2
820.807495000000020 264.350281000000000
820.953856999999970 208.871353000000000
f: 685 tv: 1 nM: 2
779.924622000000000 239.900787000000010
782.198608000000040 195.592194000000010
f: 686 tv: 0 nM: 2
817.739990000000030 263.977142000000010
818.000000000000000 208.500000000000000
f: 686 tv: 1 nM: 2
777.886352999999990 240.068175999999990
781.285216999999990 194.899323000000010
f: 687 tv: 0 nM: 2
814.977721999999970 263.675170999999980
815.547729000000000 208.547760000000010
f: 687 tv: 1 nM: 2
776.273621000000050 240.138519000000000
778.647278000000030 194.852707000000010
f: 688 tv: 0 nM: 2
812.678954999999970 263.326324000000000
812.802062999999980 208.708327999999990
f: 688 tv: 1 nM: 2
774.270691000000060 239.567673000000010
777.360473999999950 195.131775000000000
f: 689 tv: 0 nM: 2
809.893860000000020 263.243011000000020
810.181580000000050 208.728942999999990
f: 689 tv: 1 nM: 2
772.737304999999990 239.381348000000000
775.407410000000030 195.085190000000010
f: 690 tv: 0 nM: 2
806.838317999999960 263.314362000000020
808.064940999999980 208.468932999999990
f: 690 tv: 1 nM: 2
770.325012000000020 240.017853000000000
773.639343000000050 195.139343000000000
f: 691 tv: 0 nM: 2
804.390930000000030 262.684845000000000
805.123230000000040 208.234603999999990
f: 691 tv: 1 nM: 2
769.060608000000000 240.651520000000000
771.947571000000040 194.528229000000010
f: 692 tv: 0 nM: 2
802.564392000000000 262.573607999999980
802.909119000000030 208.419784999999990
f: 692 tv: 1 nM: 2
766.299010999999950 239.426468000000000
770.111510999999950 195.152023000000010
f: 693 tv: 0 nM: 2
799.802673000000030 262.740540000000010
800.490416999999980 207.866028000000000
f: 693 tv: 1 nM: 2
765.285156000000030 239.910156000000000
768.958983999999990 195.055969000000000
f: 694 tv: 0 nM: 2
797.196533000000040 262.864166000000010
798.087158000000040 207.869232000000010
f: 694 tv: 1 nM: 2
763.607117000000020 239.811218000000000
767.669067000000040 194.982010000000000
f: 695 tv: 0 nM: 2
794.370055999999980 262.508484000000010
795.920105000000040 207.631439000000000
f: 695 tv: 1 nM: 2
761.790770999999950 239.659575999999990
766.330932999999960 194.881286999999990
f: 696 tv: 0 nM: 2
793.011169000000000 262.332397000000010
793.551696999999990 207.701965000000000
f: 696 tv: 1 nM: 2
760.613831000000000 239.699187999999990
764.799987999999980 194.940001999999990
f: 697 tv: 0 nM: 2
790.029114000000050 262.285706000000000
791.500000000000000 207.500000000000000
f: 697 tv: 1 nM: 2
759.103455000000050 240.077591000000010
763.518494000000030 195.048140999999990
f: 698 tv: 0 nM: 2
788.116577000000010 262.253875999999990
789.415404999999960 207.447754000000000
f: 698 tv: 1 nM: 2
757.885071000000040 240.821838000000010
761.622375000000030 195.024475000000000
f: 699 tv: 0 nM: 2
785.990600999999970 262.071868999999990
787.087645999999950 207.484543000000000
f: 699 tv: 1 nM: 2
756.788452000000010 240.955124000000010
761.000000000000000 195.445953000000000
f: 700 tv: 0 nM: 2
783.541199000000010 262.288452000000010
784.610535000000030 207.536835000000000
f: 700 tv: 1 nM: 2
754.455382999999980 239.625000000000000
759.083312999999980 195.227280000000010
f: 701 tv: 0 nM: 2
780.510986000000000 262.214294000000000
782.311889999999950 207.500000000000000
f: 701 tv: 1 nM: 2
753.566895000000050 239.707748000000010
758.039855999999990 195.054351999999990
f: 702 tv: 0 nM: 2
778.557800000000040 261.583800999999990
780.077331999999960 207.469069999999990
f: 702 tv: 1 nM: 2
753.024841000000040 240.106383999999990
757.306884999999970 194.834487999999990
f: 703 tv: 0 nM: 2
775.827942000000010 261.602142000000010
778.126281999999950 207.157210999999990
f: 703 tv: 1 nM: 2
750.762084999999960 240.794356999999990
755.419494999999980 195.216095000000000
f: 704 tv: 0 nM: 2
774.000000000000000 261.674408000000030
775.655884000000010 207.107529000000000
f: 704 tv: 1 nM: 2
749.869689999999990 240.376755000000000
755.285216999999990 195.000000000000000
f: 705 tv: 0 nM: 2
771.893615999999950 261.787231000000020
773.391051999999950 207.304474000000000
f: 705 tv: 1 nM: 2
748.941161999999960 240.533615000000000
754.135314999999990 195.229323999999990
f: 706 tv: 0 nM: 2
768.630981000000020 261.702392999999970
770.841125000000030 207.299484000000010
f: 706 tv: 1 nM: 2
747.770386000000030 240.637756000000000
752.822814999999990 194.874022999999990
f: 707 tv: 0 nM: 2
766.367432000000010 261.497223000000020
768.427490000000030 207.242493000000000
f: 707 tv: 1 nM: 2
746.333312999999980 240.333327999999990
751.178588999999990 194.924606000000010
f: 708 tv: 0 nM: 2
763.943787000000040 261.763306000000000
766.182983000000040 206.842789000000010
f: 708 tv: 1 nM: 2
744.995361000000000 240.384262000000010
750.359740999999990 194.830932999999990
f: 709 tv: 0 nM: 2
761.703918000000040 261.539092999999980
763.672240999999990 206.875595000000000
f: 709 tv: 1 nM: 2
744.346802000000030 240.959670999999990
749.530639999999950 195.037415000000010
f: 710 tv: 0 nM: 2
759.111694000000060 261.601073999999980
761.673095999999990 206.783661000000000
f: 710 tv: 1 nM: 2
743.062988000000020 240.996062999999990
748.636352999999990 195.066437000000010
f: 711 tv: 0 nM: 2
756.686401000000050 262.115387000000000
759.623168999999960 206.673920000000010
f: 711 tv: 1 nM: 2
742.297606999999970 241.059525000000010
748.163024999999950 194.960144000000010
f: 712 tv: 0 nM: 2
754.565978999999970 262.355316000000020
757.346374999999970 206.606765999999990
f: 712 tv: 1 nM: 2
741.728576999999970 241.257140999999990
747.944031000000000 195.055969000000000
f: 713 tv: 0 nM: 2
752.482483000000000 262.245605000000010
754.952026000000050 206.931824000000010
f: 713 tv: 1 nM: 2
741.281006000000050 241.503647000000000
747.197388000000050 195.263152999999990
f: 714 tv: 0 nM: 2
749.842589999999970 262.490752999999980
753.190369000000030 206.654816000000010
f: 714 tv: 1 nM: 2
740.753112999999980 241.953125000000000
746.314452999999960 195.525161999999990
f: 715 tv: 0 nM: 2
747.538208000000050 262.450012000000020
751.111389000000030 206.700500000000010
f: 715 tv: 1 nM: 2
740.587219000000000 242.000000000000000
746.006958000000050 195.416672000000010
f: 716 tv: 0 nM: 2
746.128661999999960 262.581879000000010
748.838013000000050 206.769958000000000
f: 716 tv: 1 nM: 2
739.500000000000000 242.405791999999990
745.812500000000000 195.298615000000010
f: 717 tv: 0 nM: 2
743.690063000000010 263.260223000000000
747.046143000000030 206.871353000000000
f: 717 tv: 1 nM: 2
739.517028999999980 242.772110000000000
745.824341000000000 195.236481000000000
f: 718 tv: 0 nM: 2
741.293822999999970 263.489685000000010
745.399536000000010 206.684203999999990
f: 718 tv: 1 nM: 2
739.407776000000010 243.198578000000000
745.557800000000040 195.697281000000000
f: 719 tv: 0 nM: 2
739.431029999999960 263.402283000000010
743.460449000000040 206.727904999999990
f: 719 tv: 1 nM: 2
738.962584999999990 243.557830999999990
745.608093000000050 195.581085000000000
f: 720 tv: 0 nM: 2
737.313537999999990 264.143250000000020
741.820007000000030 206.839996000000010
f: 720 tv: 1 nM: 2
739.171875000000000 243.796875000000000
745.411986999999950 195.940140000000010
f: 721 tv: 0 nM: 2
735.187194999999970 264.775848000000000
739.678406000000000 206.967132999999990
f: 721 tv: 1 nM: 2
739.251831000000040 243.861313000000000
745.542479999999950 195.950974000000000
f: 722 tv: 0 nM: 2
732.951781999999980 264.959381000000010
738.055846999999970 207.016998000000000
f: 722 tv: 1 nM: 2
738.989196999999990 244.683456000000010
745.445190000000030 195.951614000000010
f: 723 tv: 0 nM: 2
731.372253000000000 265.535339000000020
735.896850999999970 207.190582000000010
f: 723 tv: 1 nM: 2
739.239990000000030 245.133331000000000
745.953125000000000 196.009368999999990
f: 724 tv: 0 nM: 2
729.469543000000040 265.446686000000000
734.587645999999950 207.196686000000000
f: 724 tv: 1 nM: 2
739.263184000000020 245.572372000000000
746.137572999999970 196.308730999999990
f: 725 tv: 0 nM: 2
727.829773000000050 266.239349000000000
733.382628999999950 207.629105000000010
f: 725 tv: 1 nM: 2
739.500000000000000 246.198578000000000
745.936339999999970 196.345459000000010
f: 726 tv: 0 nM: 2
725.946959999999990 266.578278000000010
731.578918000000040 207.460525999999990
f: 726 tv: 1 nM: 2
740.012634000000050 246.170883000000000
746.623413000000030 196.351272999999990
f: 727 tv: 0 nM: 2
724.147949000000040 267.193877999999980
730.122313999999960 207.879821999999990
f: 727 tv: 1 nM: 2
740.801270000000050 246.512817000000010
747.024719000000000 196.574065999999990
f: 728 tv: 0 nM: 2
722.420288000000030 267.838165000000000
728.409485000000020 208.172408999999990
f: 728 tv: 1 nM: 2
741.543030000000040 246.950333000000000
747.155396000000000 196.479736000000000
f: 729 tv: 0 nM: 2
720.653137000000020 267.937805000000030
727.018677000000030 207.794388000000000
f: 729 tv: 1 nM: 2
741.687500000000000 247.805923000000010
748.098022000000010 196.624176000000010
f: 730 tv: 0 nM: 2
719.075378000000000 268.319092000000010
725.557495000000020 207.915923999999990
f: 730 tv: 1 nM: 2
742.263610999999970 247.581818000000000
748.645081000000000 197.287033000000010
f: 731 tv: 0 nM: 2
717.389953999999990 268.856445000000010
724.241211000000020 208.293854000000010
f: 731 tv: 1 nM: 2
743.128661999999960 248.213455000000010
749.581237999999980 197.231247000000000
f: 732 tv: 0 nM: 2
715.964294000000000 269.045227000000010
723.110656999999950 208.027663999999990
f: 732 tv: 1 nM: 2
744.000000000000000 248.407104000000000
750.630310000000010 197.112122000000000
f: 733 tv: 0 nM: 2
714.707946999999990 269.500000000000000
721.527283000000010 208.313019000000000
f: 733 tv: 1 nM: 2
744.696105999999990 248.627456999999990
751.364136000000030 197.274566999999990
f: 734 tv: 0 nM: 2
713.283690999999980 269.946503000000010
720.607117000000020 208.304626000000010
f: 734 tv: 1 nM: 2
745.780151000000050 248.882538000000010
751.812500000000000 196.911452999999990
f: 735 tv: 0 nM: 2
711.786377000000020 270.183105000000010
719.535706000000000 208.367645000000010
f: 735 tv: 1 nM: 2
746.556152000000000 249.455048000000010
752.585632000000030 197.251373000000000
f: 736 tv: 0 nM: 2
710.531798999999980 270.290893999999980
718.213683999999940 208.365142999999990
f: 736 tv: 1 nM: 2
747.331298999999940 249.592026000000000
753.948913999999950 196.922043000000000
f: 737 tv: 0 nM: 2
709.557067999999960 270.897246999999990
717.615050999999990 208.303345000000010
f: 737 tv: 1 nM: 2
748.728149000000030 250.021881000000010
754.644043000000010 196.968932999999990
f: 738 tv: 0 nM: 2
708.588745000000020 271.305206000000000
716.931152000000000 208.119430999999990
f: 738 tv: 1 nM: 2
750.185608000000000 250.014969000000010
755.972839000000020 196.777176000000000
f: 739 tv: 0 nM: 2
707.904540999999990 271.522736000000010
716.203613000000020 208.147170999999990
f: 739 tv: 1 nM: 2
751.760742000000050 249.960128999999990
757.564697000000020 196.915421000000010
f: 740 tv: 0 nM: 2
707.424438000000010 271.933318999999980
716.063293000000040 208.195922999999990
f: 740 tv: 1 nM: 2
753.239502000000020 250.368256000000000
759.053649999999950 196.672317999999990
f: 741 tv: 0 nM: 2
706.879761000000030 272.388184000000020
715.722411999999960 208.124022999999990
f: 741 tv: 1 nM: 2
754.546752999999970 250.725143000000000
760.838622999999980 196.804229999999990
f: 742 tv: 0 nM: 2
706.525451999999970 272.508484000000010
715.917968999999970 208.164063000000000
f: 742 tv: 1 nM: 2
756.715820000000010 250.915298000000010
762.104187000000020 196.744797000000010
f: 743 tv: 0 nM: 2
706.508728000000020 272.851532000000020
715.780518000000030 207.811066000000010
f: 743 tv: 1 nM: 2
758.707824999999960 250.641571000000000
764.284668000000010 196.325363000000010
f: 744 tv: 0 nM: 2
706.772704999999970 273.383392000000010
716.007567999999990 207.935608000000000
f: 744 tv: 1 nM: 2
761.016051999999950 251.009613000000000
765.358521000000000 196.311325000000010
f: 745 tv: 0 nM: 2
707.323303000000010 273.510040000000000
716.764953999999990 208.221115000000000
f: 745 tv: 1 nM: 2
763.176636000000030 251.156662000000010
767.950012000000020 196.533340000000010
f: 746 tv: 0 nM: 2
707.986144999999960 274.233214999999970
717.078368999999950 207.944031000000000
f: 746 tv: 1 nM: 2
765.577147999999970 251.410492000000000
770.089171999999960 196.183776999999990
f: 747 tv: 0 nM: 2
708.796448000000050 274.407104000000000
717.880798000000030 207.730774000000000
f: 747 tv: 1 nM: 2
768.295714999999970 251.403229000000010
772.070679000000040 196.076079999999990
f: 748 tv: 0 nM: 2
709.904968000000050 274.913208000000000
718.863647000000010 207.984848000000000
f: 748 tv: 1 nM: 2
770.726257000000030 251.656418000000000
774.365479000000050 195.777771000000000
f: 749 tv: 0 nM: 2
710.905639999999950 275.244995000000020
719.727416999999950 207.836471999999990
f: 749 tv: 1 nM: 2
773.593750000000000 251.764206000000000
776.734192000000010 195.813155999999990
f: 750 tv: 0 nM: 2
712.044739000000050 275.474700999999980
721.190307999999960 207.876861999999990
f: 750 tv: 1 nM: 2
776.076293999999960 251.881576999999990
779.083312999999980 195.895157000000010
f: 751 tv: 0 nM: 2
713.890807999999990 275.605376999999980
722.756774999999950 207.631271000000000
f: 751 tv: 1 nM: 2
778.921875000000000 251.921875000000000
781.245972000000050 195.567566000000000
f: 752 tv: 0 nM: 2
715.493591000000040 276.023499000000020
724.163512999999970 207.798874000000010
f: 752 tv: 1 nM: 2
781.068970000000040 251.609192000000010
784.123656999999980 195.677414000000000
f: 753 tv: 0 nM: 2
717.367554000000040 276.430969000000000
725.830872000000000 207.863968000000000
f: 753 tv: 1 nM: 2
784.901062000000020 251.989577999999990
786.563781999999950 195.466843000000010
f: 754 tv: 0 nM: 2
719.596069000000060 276.507842999999980
727.268494000000030 207.857406999999990
f: 754 tv: 1 nM: 2
787.389771000000000 251.689742999999990
788.770386000000030 195.173462000000000
f: 755 tv: 0 nM: 2
721.816649999999980 277.005554000000020
729.118591000000040 207.750000000000000
f: 755 tv: 1 nM: 2
790.510925000000040 252.103821000000010
791.204285000000030 195.462371999999990
f: 756 tv: 0 nM: 2
723.896606000000020 277.122191999999980
731.209412000000040 207.418869000000000
f: 756 tv: 1 nM: 2
793.522338999999990 252.050277999999990
793.760620000000020 195.069153000000000
f: 757 tv: 0 nM: 2
725.971802000000030 277.302642999999990
733.167296999999960 207.427750000000000
f: 757 tv: 1 nM: 2
795.286803999999960 252.086288000000000
795.631165000000010 194.898514000000010
f: 758 tv: 0 nM: 2
728.702881000000050 277.731873000000010
735.243469000000000 207.541199000000010
f: 758 tv: 1 nM: 2
798.199524000000000 251.866165000000000
798.146912000000040 194.930420000000000
f: 759 tv: 0 nM: 2
730.955932999999960 277.475098000000000
737.164795000000030 207.514984000000000
f: 759 tv: 1 nM: 2
800.797973999999950 251.611115000000010
800.342529000000010 194.853591999999990
f: 760 tv: 0 nM: 2
733.018982000000050 277.952484000000030
739.799315999999980 207.274643000000000
f: 760 tv: 1 nM: 2
803.346374999999970 251.418670999999990
802.466125000000030 194.679688000000000
f: 761 tv: 0 nM: 2
735.623108000000000 277.917908000000010
741.628112999999980 207.209960999999990
f: 761 tv: 1 nM: 2
805.594298999999980 251.619994999999990
804.372497999999950 194.682494999999990
f: 762 tv: 0 nM: 2
738.393372000000000 277.959564000000000
743.905578999999990 207.361115000000010
f: 762 tv: 1 nM: 2
807.683899000000000 251.482757999999990
806.000000000000000 194.578537000000010
f: 763 tv: 0 nM: 2
740.979004000000030 278.009551999999990
745.975769000000010 207.509322999999990
f: 763 tv: 1 nM: 2
810.242371000000050 251.385208000000010
807.705872000000000 194.521392999999990
f: 764 tv: 0 nM: 2
743.212645999999950 278.444458000000000
748.086853000000020 207.115250000000000
f: 764 tv: 1 nM: 2
811.888061999999990 251.099503000000000
809.153197999999970 194.427414000000000
f: 765 tv: 0 nM: 2
745.853270999999950 278.360992000000010
750.000000000000000 207.080994000000000
f: 765 tv: 1 nM: 2
813.363402999999950 251.185363999999990
810.500000000000000 194.092682000000000
f: 766 tv: 0 nM: 2
748.132324000000040 278.246337999999980
751.932129000000030 207.300003000000000
f: 766 tv: 1 nM: 2
814.947205000000050 250.997222999999990
811.748718000000050 194.055832000000010
f: 767 tv: 0 nM: 2
750.729796999999960 278.490814000000000
754.143127000000050 207.585144000000010
f: 767 tv: 1 nM: 2
816.265625000000000 251.020827999999990
812.862061000000040 194.199509000000010
f: 768 tv: 0 nM: 2
753.007628999999950 278.564636000000010
755.807007000000000 207.560668999999990
f: 768 tv: 1 nM: 2
817.394103999999970 251.027099999999990
813.325134000000050 194.071426000000000
f: 769 tv: 0 nM: 2
755.115111999999950 278.524536000000010
757.514771000000000 207.701111000000000
f: 769 tv: 1 nM: 2
818.020386000000030 250.913269000000010
813.867003999999950 194.278320000000010
f: 770 tv: 0 nM: 2
757.290709999999990 278.496124000000010
759.036743000000000 207.676468000000000
f: 770 tv: 1 nM: 2
818.833312999999980 250.843750000000000
814.171143000000030 194.505340999999990
f: 771 tv: 0 nM: 2
759.012389999999980 278.810272000000000
760.752563000000010 207.915802000000010
f: 771 tv: 1 nM: 2
819.216735999999970 250.721679999999990
814.716492000000020 194.432983000000010
f: 772 tv: 0 nM: 2
760.958007999999950 278.735412999999990
762.128540000000040 208.060714999999990
f: 772 tv: 1 nM: 2
819.334166999999980 250.717072000000000
814.763672000000040 194.328353999999990
f: 773 tv: 0 nM: 2
762.545288000000030 278.548920000000010
763.180663999999980 208.041977000000000
f: 773 tv: 1 nM: 2
819.615356000000020 250.538467000000000
814.821045000000030 194.542099000000010
f: 774 tv: 0 nM: 2
764.086121000000050 278.477538999999980
764.625426999999950 208.404602000000010
f: 774 tv: 1 nM: 2
819.682067999999960 250.508148000000010
814.387084999999960 194.537628000000010
f: 775 tv: 0 nM: 2
765.574463000000040 278.439728000000000
765.581420999999980 208.484497000000000
f: 775 tv: 1 nM: 2
818.528930999999940 250.485549999999990
813.989319000000020 194.580215000000010
f: 776 tv: 0 nM: 2
767.068175999999990 278.443175999999990
766.994629000000030 208.519713999999990
f: 776 tv: 1 nM: 2
817.902831999999990 250.522858000000010
812.949706999999990 194.534392999999990
f: 777 tv: 0 nM: 2
767.896606000000020 278.216156000000010
767.266785000000030 208.494400000000010
f: 777 tv: 1 nM: 2
817.384399000000030 250.323700000000000
812.049987999999980 195.028945999999990
f: 778 tv: 0 nM: 2
768.797423999999980 278.118622000000020
768.176270000000050 208.622299000000000
f: 778 tv: 1 nM: 2
816.333312999999980 250.010422000000010
811.235901000000010 195.048721000000000
f: 779 tv: 0 nM: 2
769.458191000000060 277.827271000000000
768.703125000000000 208.695313000000000
f: 779 tv: 1 nM: 2
815.549377000000050 249.932098000000000
809.864624000000050 195.596679999999990
f: 780 tv: 0 nM: 2
769.896606000000020 278.163544000000000
768.994629000000030 208.973021999999990
f: 780 tv: 1 nM: 2
813.946350000000050 250.209045000000000
808.905029000000010 195.416199000000010
f: 781 tv: 0 nM: 2
770.819579999999970 277.598052999999990
769.197326999999970 209.344832999999990
f: 781 tv: 1 nM: 2
812.589294000000000 250.410721000000000
807.447388000000050 195.567245000000010
f: 782 tv: 0 nM: 2
771.507567999999990 277.894347999999980
769.805663999999980 209.554718000000010
f: 782 tv: 1 nM: 2
810.860229000000000 250.329193000000000
806.000000000000000 196.202133000000000
f: 783 tv: 0 nM: 2
771.522644000000010 277.739623999999990
769.821166999999950 209.939026000000010
f: 783 tv: 1 nM: 2
809.905823000000050 250.340912000000000
804.580627000000050 196.446243000000010
f: 784 tv: 0 nM: 2
772.090880999999970 278.071959999999990
769.875488000000020 210.386978000000000
f: 784 tv: 1 nM: 2
808.210510000000000 250.342102000000010
803.411437999999980 196.465713999999990
f: 785 tv: 0 nM: 2
772.060302999999980 277.762633999999990
769.802673000000030 210.613022000000000
f: 785 tv: 1 nM: 2
806.703918000000040 250.500000000000000
801.595702999999960 196.750000000000000
f: 786 tv: 0 nM: 2
772.184813999999960 277.754852000000030
769.721802000000030 211.312027000000000
f: 786 tv: 1 nM: 2
804.805725000000050 250.642853000000000
799.874268000000030 197.380234000000000
f: 787 tv: 0 nM: 2
772.429992999999970 277.902008000000020
769.500000000000000 211.490706999999990
f: 787 tv: 1 nM: 2
803.284362999999980 250.890625000000000
798.291442999999960 197.597137000000000
f: 788 tv: 0 nM: 2
772.510680999999980 277.976500999999980
769.200378000000000 211.540863000000000
f: 788 tv: 1 nM: 2
801.261108000000040 250.866669000000000
796.472228999999970 198.016662999999990
f: 789 tv: 0 nM: 2
772.526428000000010 277.697143999999980
768.767577999999960 211.732422000000010
f: 789 tv: 1 nM: 2
800.268982000000050 250.893097000000010
794.755675999999990 198.227280000000010
f: 790 tv: 0 nM: 2
772.302368000000000 277.565216000000020
768.881348000000000 212.385208000000010
f: 790 tv: 1 nM: 2
797.448792000000030 250.641571000000000
793.161011000000030 198.327682000000010
f: 791 tv: 0 nM: 2
772.210204999999970 277.448975000000020
768.378112999999980 212.369843000000000
f: 791 tv: 1 nM: 2
795.565490999999950 250.601195999999990
790.750000000000000 198.404326999999990
f: 792 tv: 0 nM: 2
771.901733000000040 277.000000000000000
767.412475999999970 212.562500000000000
f: 792 tv: 1 nM: 2
794.239136000000030 250.732924999999990
789.303466999999960 198.554915999999990
f: 793 tv: 0 nM: 2
771.373901000000050 276.878265000000000
766.970824999999990 212.459137000000000
f: 793 tv: 1 nM: 2
792.301941000000060 250.360381999999990
787.354919000000000 198.620376999999990
f: 794 tv: 0 nM: 2
770.900451999999970 276.015136999999980
766.172852000000030 212.500000000000000
f: 794 tv: 1 nM: 2
789.648438000000060 249.882813000000000
785.694458000000050 198.861115000000010
f: 795 tv: 0 nM: 2
770.358764999999950 275.890136999999980
765.335327000000010 212.301208000000000
f: 795 tv: 1 nM: 2
788.018860000000020 249.921387000000010
784.416687000000020 198.673080000000000
f: 796 tv: 0 nM: 2
769.623290999999990 275.033630000000020
764.555054000000040 212.258468999999990
f: 796 tv: 1 nM: 2
786.097228999999970 249.569443000000010
781.156921000000010 198.992706000000000
f: 797 tv: 0 nM: 2
769.009337999999960 274.780365000000020
763.934142999999950 211.820984000000010
f: 797 tv: 1 nM: 2
783.446228000000020 249.256331999999990
779.552490000000030 198.632721000000000
f: 798 tv: 0 nM: 2
768.334044999999950 273.909302000000030
762.706726000000000 211.569626000000000
f: 798 tv: 1 nM: 2
781.365233999999990 248.950347999999990
777.625000000000000 198.328948999999990
f: 799 tv: 0 nM: 2
767.376160000000030 273.018341000000020
761.500000000000000 210.914031999999990
f: 799 tv: 1 nM: 2
778.884643999999980 248.321686000000000
774.687500000000000 197.957245000000000
f: 800 tv: 0 nM: 2
766.018982000000050 272.040282999999990
760.186951000000020 210.574326000000010
f: 800 tv: 1 nM: 2
776.828856999999970 247.724838000000010
773.000000000000000 197.626510999999990
f: 801 tv: 0 nM: 2
764.662658999999960 271.162689000000000
758.627686000000040 210.032470999999990
f: 801 tv: 1 nM: 2
774.985229000000000 247.349106000000010
770.512512000000020 197.162506000000010
f: 802 tv: 0 nM: 2
763.649291999999950 270.713257000000000
757.846130000000020 209.423080000000000
f: 802 tv: 1 nM: 2
772.487793000000010 246.591461000000010
768.573975000000020 197.109467000000000
f: 803 tv: 0 nM: 2
762.338134999999970 269.862304999999990
755.811646000000000 208.957396999999990
f: 803 tv: 1 nM: 2
769.911377000000020 246.170211999999990
766.084961000000020 196.388884999999990
f: 804 tv: 0 nM: 2
760.571777000000000 268.866027999999970
754.297423999999980 208.517242000000010
f: 804 tv: 1 nM: 2
767.881591999999960 245.296051000000010
763.614257999999950 195.009521000000010
f: 805 tv: 0 nM: 2
759.143860000000020 267.686309999999990
752.595031999999950 207.855209000000000
f: 805 tv: 1 nM: 2
765.104308999999940 244.791367000000010
761.573852999999990 195.812073000000000
f: 806 tv: 0 nM: 2
757.579834000000010 267.018768000000020
751.255675999999990 207.040726000000010
f: 806 tv: 1 nM: 2
762.620544000000000 244.297867000000000
759.266662999999990 195.596297999999990
f: 807 tv: 0 nM: 2
755.806763000000050 266.326079999999990
749.446594000000000 206.673080000000000
f: 807 tv: 1 nM: 2
760.407410000000030 243.937041999999990
757.250000000000000 194.834411999999990
f: 808 tv: 0 nM: 2
754.083312999999980 265.143951000000020
747.616454999999970 205.878998000000000
f: 808 tv: 1 nM: 2
757.736510999999950 243.216217000000000
754.893860000000020 194.386992999999990
f: 809 tv: 0 nM: 2
752.085875999999980 264.368682999999980
745.725586000000020 204.993027000000010
f: 809 tv: 1 nM: 2
755.898621000000050 242.559448000000000
752.615111999999950 194.042755000000000
f: 810 tv: 0 nM: 2
750.788208000000050 263.711822999999980
743.890747000000030 204.871353000000000
f: 810 tv: 1 nM: 2
753.790344000000000 241.896773999999990
750.420714999999970 193.304870999999990
f: 811 tv: 0 nM: 2
748.952942000000010 262.962859999999980
742.099975999999970 204.274993999999990
f: 811 tv: 1 nM: 2
750.942444000000020 241.672729000000000
747.638244999999980 193.438232000000000
f: 812 tv: 0 nM: 2
747.081726000000000 261.918274000000000
740.587584999999990 203.921661000000000
f: 812 tv: 1 nM: 2
749.123108000000000 241.167908000000010
745.500000000000000 193.000000000000000
f: 813 tv: 0 nM: 2
745.111938000000010 261.000000000000000
738.469787999999990 202.955811000000010
f: 813 tv: 1 nM: 2
745.655639999999950 240.864242999999990
743.354919000000000 192.577164000000010
f: 814 tv: 0 nM: 2
743.183227999999990 260.248688000000020
736.359131000000050 202.779343000000010
f: 814 tv: 1 nM: 2
744.034179999999990 240.335403000000010
740.855774000000000 192.048080000000000
f: 815 tv: 0 nM: 2
741.022704999999970 259.674255000000020
734.487915000000040 202.118361999999990
f: 815 tv: 1 nM: 2
742.000000000000000 239.892853000000000
738.851746000000050 191.979309000000000
f: 816 tv: 0 nM: 2
738.580811000000040 258.686859000000030
732.418822999999970 201.285338999999990
f: 816 tv: 1 nM: 2
739.624084000000040 238.788315000000010
736.107117000000020 191.000000000000000
f: 817 tv: 0 nM: 2
736.428588999999990 257.820190000000030
730.015625000000000 200.447922000000010
f: 817 tv: 1 nM: 2
736.804809999999970 238.530823000000000
733.869018999999980 190.464279000000000
f: 818 tv: 0 nM: 2
734.683167000000030 256.767334000000010
727.992920000000030 199.955185000000000
f: 818 tv: 1 nM: 2
734.321654999999960 238.073424999999990
731.692321999999990 190.262817000000010
f: 819 tv: 0 nM: 2
732.951050000000010 255.961333999999990
725.775024000000030 199.052277000000000
f: 819 tv: 1 nM: 2
732.118712999999960 237.669067000000010
729.034485000000020 190.162063999999990
f: 820 tv: 0 nM: 2
730.173095999999990 255.222534000000000
723.543396000000030 198.400512999999990
f: 820 tv: 1 nM: 2
729.733581999999960 236.510955999999990
727.000000000000000 189.266417999999990
f: 821 tv: 0 nM: 2
728.000000000000000 254.500000000000000
721.613770000000050 197.949738000000000
f: 821 tv: 1 nM: 2
727.169372999999950 235.959670999999990
724.794128000000000 189.052291999999990
f: 822 tv: 0 nM: 2
725.379882999999950 253.405029000000010
718.810425000000010 196.983414000000010
f: 822 tv: 1 nM: 2
725.421264999999950 235.795273000000010
722.663146999999980 188.411346000000010
f: 823 tv: 0 nM: 2
723.166687000000020 252.836609000000010
716.615783999999960 196.741378999999990
f: 823 tv: 1 nM: 2
722.385925000000040 235.013428000000000
720.098511000000030 187.901520000000000
f: 824 tv: 0 nM: 2
720.486572000000020 251.516785000000000
714.083312999999980 196.009795999999990
f: 824 tv: 1 nM: 2
720.724975999999970 234.216659999999990
718.276000999999950 187.470778999999990
f: 825 tv: 0 nM: 2
718.664855999999990 250.532440000000010
711.831726000000000 195.289093000000010
f: 825 tv: 1 nM: 2
717.556274000000030 234.149002000000000
715.710204999999970 187.025482000000010
f: 826 tv: 0 nM: 2
716.055846999999970 249.843078999999990
709.172852000000030 194.348403999999990
f: 826 tv: 1 nM: 2
715.346740999999950 233.620438000000010
713.662903000000030 186.522476000000010
f: 827 tv: 0 nM: 2
712.730774000000000 249.585800000000010
706.463562000000020 193.708327999999990
f: 827 tv: 1 nM: 2
712.897521999999980 232.922134000000000
711.000000000000000 186.000000000000000
f: 828 tv: 0 nM: 2
710.051331000000000 248.594589000000010
703.609618999999950 193.216583000000010
f: 828 tv: 1 nM: 2
710.808959999999960 232.821136000000000
708.647278000000030 185.147263000000010
f: 829 tv: 0 nM: 2
707.728882000000000 248.069656000000010
700.729370000000020 192.698455999999990
f: 829 tv: 1 nM: 2
708.147461000000020 232.561157000000010
706.054320999999960 184.960144000000010
f: 830 tv: 0 nM: 2
704.887389999999980 247.969787999999990
698.600463999999990 192.133972000000000
f: 830 tv: 1 nM: 2
705.349669999999950 231.884613000000000
703.947205000000050 184.947189000000010
f: 831 tv: 0 nM: 2
701.854736000000000 247.321227999999990
695.511901999999960 191.416672000000010
f: 831 tv: 1 nM: 2
703.152466000000000 231.872345000000000
701.204223999999950 184.697189000000010
f: 832 tv: 0 nM: 2
699.047180000000030 246.377365000000000
692.434570000000010 190.960738999999990
f: 832 tv: 1 nM: 2
700.000000000000000 231.640625000000000
699.028380999999970 183.528366000000010
f: 833 tv: 0 nM: 2
695.589294000000000 245.410721000000000
689.949706999999990 190.386246000000000
f: 833 tv: 1 nM: 2
698.000000000000000 230.916672000000010
696.440186000000040 183.598297000000000
f: 834 tv: 0 nM: 2
692.916076999999970 245.066437000000010
687.231505999999970 189.879302999999990
f: 834 tv: 1 nM: 2
695.778625000000030 230.874054000000000
693.750000000000000 183.774993999999990
f: 835 tv: 0 nM: 2
689.559142999999950 244.579880000000000
683.804932000000010 189.524719000000000
f: 835 tv: 1 nM: 2
692.140625000000000 230.218750000000000
691.902649000000000 183.066375999999990
f: 836 tv: 0 nM: 2
687.392273000000050 243.759673999999990
681.770203000000040 189.002533000000000
f: 836 tv: 1 nM: 2
690.106872999999950 229.843505999999990
689.174072000000020 182.572784000000010
f: 837 tv: 0 nM: 2
684.092896000000000 243.357924999999990
678.704528999999980 188.775252999999990
f: 837 tv: 1 nM: 2
687.546875000000000 229.382813000000000
686.115356000000020 182.573424999999990
f: 838 tv: 0 nM: 2
681.534057999999960 242.892670000000010
675.954773000000050 188.695984000000010
f: 838 tv: 1 nM: 2
684.947388000000050 229.469924999999990
684.141845999999990 182.287230999999990
f: 839 tv: 0 nM: 2
678.054625999999980 242.707657000000010
672.707274999999980 188.082900999999990
f: 839 tv: 1 nM: 2
682.451415999999990 229.541672000000010
681.578918000000040 181.611847000000010
f: 840 tv: 0 nM: 2
674.396361999999950 242.329269000000010
669.905029000000010 187.839996000000010
f: 840 tv: 1 nM: 2
679.661682000000040 229.627823000000010
679.265502999999970 181.820694000000000
f: 841 tv: 0 nM: 2
671.932983000000040 241.835190000000010
666.815247000000000 187.527176000000000
f: 841 tv: 1 nM: 2
676.770386000000030 229.388884999999990
676.652892999999950 181.783447000000000
f: 842 tv: 0 nM: 2
668.403380999999970 241.500000000000000
663.398804000000040 187.410721000000000
f: 842 tv: 1 nM: 2
674.732117000000020 229.175003000000000
674.256348000000000 181.484176999999990
f: 843 tv: 0 nM: 2
664.879882999999950 241.145248000000010
660.500000000000000 187.000000000000000
f: 843 tv: 1 nM: 2
671.677307000000040 229.276596000000010
672.039550999999960 181.359711000000000
f: 844 tv: 0 nM: 2
661.723816000000060 241.375000000000000
657.704528999999980 186.982329999999990
f: 844 tv: 1 nM: 2
670.055969000000000 229.167908000000010
669.572388000000050 181.263152999999990
f: 845 tv: 0 nM: 2
658.970764000000030 241.282470999999990
654.922057999999990 186.545700000000010
f: 845 tv: 1 nM: 2
666.940490999999950 229.297622999999990
667.486815999999980 181.243423000000010
f: 846 tv: 0 nM: 2
655.650024000000030 241.056243999999990
650.933533000000010 186.450866999999990
f: 846 tv: 1 nM: 2
664.946594000000000 229.690842000000000
665.171203999999990 181.465758999999990
f: 847 tv: 0 nM: 2
652.351257000000030 240.661392000000010
648.733643000000030 186.806534000000000
f: 847 tv: 1 nM: 2
662.530944999999970 229.535400000000010
663.087219000000000 181.500000000000000
f: 848 tv: 0 nM: 2
649.260620000000020 241.112122000000000
645.115966999999960 186.255157000000000
f: 848 tv: 1 nM: 2
659.698608000000040 229.737595000000000
661.036437999999980 181.556289999999990
f: 849 tv: 0 nM: 2
645.339171999999960 240.524475000000000
642.334290000000010 186.578491000000010
f: 849 tv: 1 nM: 2
657.373047000000040 229.919234999999990
658.420226999999950 181.368102999999990
f: 850 tv: 0 nM: 2
642.120972000000050 240.981186000000010
639.172485000000050 186.368423000000010
f: 850 tv: 1 nM: 2
655.870483000000040 229.924454000000000
656.611084000000010 181.529418999999990
f: 851 tv: 0 nM: 2
638.748534999999950 241.248520000000010
635.893860000000020 186.656418000000000
f: 851 tv: 1 nM: 2
653.599303999999960 230.134750000000000
654.477295000000030 181.665588000000010
f: 852 tv: 0 nM: 2
636.000000000000000 241.407104000000000
633.187805000000030 186.770737000000000
f: 852 tv: 1 nM: 2
651.613036999999960 230.558212000000000
652.538452000000010 181.826920000000000
f: 853 tv: 0 nM: 2
632.719970999999990 241.471436000000010
630.164000999999980 186.959670999999990
f: 853 tv: 1 nM: 2
649.285216999999990 231.151412999999990
650.756591999999960 182.243423000000010
f: 854 tv: 0 nM: 2
629.314452999999960 241.618561000000000
627.048949999999990 187.059280000000000
f: 854 tv: 1 nM: 2
647.088074000000010 231.688674999999990
648.687500000000000 182.512497000000000
f: 855 tv: 0 nM: 2
625.865479000000050 241.576019000000000
623.950012000000020 187.060531999999990
f: 855 tv: 1 nM: 2
645.589722000000050 231.788467000000000
646.815795999999980 182.657897999999990
f: 856 tv: 0 nM: 2
622.539184999999970 242.370483000000010
620.896729000000050 187.353255999999990
f: 856 tv: 1 nM: 2
643.061279000000010 232.154845999999990
644.900024000000030 182.966659999999990
f: 857 tv: 0 nM: 2
619.257079999999970 242.288131999999990
618.040221999999970 187.321838000000010
f: 857 tv: 1 nM: 2
641.114868000000000 232.695953000000000
643.194458000000050 182.916672000000010
f: 858 tv: 0 nM: 2
616.085692999999990 242.397141000000000
614.810547000000040 187.589478000000010
f: 858 tv: 1 nM: 2
639.385925000000040 233.000000000000000
641.570496000000050 183.115387000000000
f: 859 tv: 0 nM: 2
612.788878999999950 242.666672000000010
612.157470999999990 187.386733999999990
f: 859 tv: 1 nM: 2
637.644714000000020 233.256576999999990
639.902831999999990 183.425720000000010
f: 860 tv: 0 nM: 2
609.447875999999950 243.205521000000000
608.596069000000060 187.815277000000010
f: 860 tv: 1 nM: 2
635.614074999999960 233.738250999999990
638.363953000000040 183.674057000000000
f: 861 tv: 0 nM: 2
606.585692999999990 243.228577000000000
605.951050000000010 187.770614999999990
f: 861 tv: 1 nM: 2
633.637329000000020 234.602112000000010
637.006470000000040 183.712906000000000
f: 862 tv: 0 nM: 2
603.451172000000040 243.451141000000010
602.775268999999980 187.699492999999990
f: 862 tv: 1 nM: 2
631.634766000000010 234.042556999999990
635.425476000000000 183.720490000000010
f: 863 tv: 0 nM: 2
599.947509999999970 243.535919000000010
599.858643000000030 188.039261000000010
f: 863 tv: 1 nM: 2
630.940002000000050 234.447998000000010
633.638367000000020 183.918242999999990
f: 864 tv: 0 nM: 2
597.080139000000030 243.629837000000010
596.913146999999980 187.781586000000000
f: 864 tv: 1 nM: 2
628.701293999999960 235.246749999999990
632.315795999999980 184.085525999999990
f: 865 tv: 0 nM: 2
593.840026999999960 243.865706999999990
593.944762999999970 188.218414000000000
f: 865 tv: 1 nM: 2
627.527771000000030 235.262344000000010
631.317078000000040 184.225616000000000
f: 866 tv: 0 nM: 2
590.621459999999960 244.053680000000010
590.914978000000020 188.146911999999990
f: 866 tv: 1 nM: 2
626.172729000000000 235.563628999999990
630.420409999999950 184.073241999999990
f: 867 tv: 0 nM: 2
587.455749999999970 244.455734000000010
588.410828000000040 188.056762999999990
f: 867 tv: 1 nM: 2
624.754882999999950 236.091507000000010
628.743591000000040 184.198714999999990
f: 868 tv: 0 nM: 2
584.063843000000020 244.718078999999990
585.651917000000030 188.234802000000000
f: 868 tv: 1 nM: 2
623.973389000000000 236.207108000000010
627.902831999999990 184.374282999999990
f: 869 tv: 0 nM: 2
581.335938000000060 244.533859000000010
582.580199999999990 188.090912000000000
f: 869 tv: 1 nM: 2
622.388550000000010 236.380005000000010
626.956665000000040 184.398849000000010
f: 870 tv: 0 nM: 2
578.047057999999990 245.225249999999990
580.615783999999960 188.598525999999990
f: 870 tv: 1 nM: 2
621.414490000000000 236.907897999999990
626.358459000000040 184.382538000000010
f: 871 tv: 0 nM: 2
575.420409999999950 245.328353999999990
577.952026000000050 188.704544000000000
f: 871 tv: 1 nM: 2
620.391723999999950 237.000000000000000
625.145629999999980 184.491760000000000
f: 872 tv: 0 nM: 2
572.656127999999970 245.804870999999990
575.048767000000000 188.500000000000000
f: 872 tv: 1 nM: 2
619.871642999999950 237.702698000000000
624.546935999999960 184.853591999999990
f: 873 tv: 0 nM: 2
570.038635000000000 245.677841000000000
572.952942000000010 188.774750000000010
f: 873 tv: 1 nM: 2
618.705505000000020 238.266876000000000
623.836730999999990 184.836730999999990
f: 874 tv: 0 nM: 2
567.146912000000040 246.028350999999990
570.046143000000030 188.871353000000000
f: 874 tv: 1 nM: 2
618.101135000000000 238.289017000000000
623.692078000000040 184.981583000000000
f: 875 tv: 0 nM: 2
564.154052999999980 246.524323000000010
567.908630000000020 188.826920000000000
f: 875 tv: 1 nM: 2
617.573120000000020 238.634505999999990
622.812500000000000 185.031250000000000
f: 876 tv: 0 nM: 2
561.320922999999990 246.885573999999990
565.224975999999970 188.774993999999990
f: 876 tv: 1 nM: 2
616.651917000000030 238.924057000000000
622.411011000000030 184.910995000000010
f: 877 tv: 0 nM: 2
558.902649000000000 247.339478000000010
563.083312999999980 188.916672000000010
f: 877 tv: 1 nM: 2
616.111389000000030 239.259064000000000
621.989319000000020 185.419784999999990
f: 878 tv: 0 nM: 2
556.316649999999980 247.522217000000010
560.637206999999990 188.955811000000010
f: 878 tv: 1 nM: 2
616.183350000000020 240.216659999999990
621.740845000000040 185.691101000000000
f: 879 tv: 0 nM: 2
553.734375000000000 248.015625000000000
558.634705000000050 188.897263000000010
f: 879 tv: 1 nM: 2
615.736572000000020 240.333327999999990
621.765442000000010 185.806702000000000
f: 880 tv: 0 nM: 2
551.532653999999980 248.670852999999990
556.647216999999960 189.282715000000000
f: 880 tv: 1 nM: 2
615.508605999999990 241.175293000000010
621.712341000000040 185.712371999999990
f: 881 tv: 0 nM: 2
549.075012000000020 248.820007000000000
554.035216999999990 189.173706000000010
f: 881 tv: 1 nM: 2
615.479979999999950 241.437149000000010
621.391296000000010 186.010864000000000
f: 882 tv: 0 nM: 2
546.587708000000020 249.135071000000010
552.266662999999990 189.689742999999990
f: 882 tv: 1 nM: 2
615.610840000000050 241.858246000000010
621.362853999999970 186.314285000000010
f: 883 tv: 0 nM: 2
544.357483000000000 249.736709999999990
550.480834999999960 189.727280000000010
f: 883 tv: 1 nM: 2
615.143249999999970 242.454056000000010
621.462645999999950 186.353455000000000
f: 884 tv: 0 nM: 2
542.107665999999990 250.023925999999990
548.610840000000050 190.084778000000000
f: 884 tv: 1 nM: 2
615.465637000000020 243.050262000000000
621.952026000000050 186.704544000000000
f: 885 tv: 0 nM: 2
540.363831000000000 250.830994000000000
546.852538999999980 190.334105999999990
f: 885 tv: 1 nM: 2
615.759643999999980 243.475143000000000
622.166687000000020 187.000000000000000
f: 886 tv: 0 nM: 2
537.908385999999950 251.131194999999990
545.300476000000000 190.722473000000010
f: 886 tv: 1 nM: 2
616.417053000000010 244.073165999999990
622.639831999999960 187.035552999999990
f: 887 tv: 0 nM: 2
536.000000000000000 251.833327999999990
543.871338000000040 190.890778000000010
f: 887 tv: 1 nM: 2
616.489502000000020 244.394745000000000
623.119812000000020 187.265625000000000
f: 888 tv: 0 nM: 2
534.217712000000010 252.224884000000000
541.786377000000020 191.103286999999990
f: 888 tv: 1 nM: 2
617.223389000000000 245.297867000000000
624.085021999999980 187.914993000000010
f: 889 tv: 0 nM: 2
532.265136999999980 252.904648000000010
540.482788000000030 191.426727000000000
f: 889 tv: 1 nM: 2
617.907898000000050 245.581572999999990
624.602416999999950 188.000000000000000
f: 890 tv: 0 nM: 2
530.668945000000010 253.488739000000010
539.212462999999960 191.570816000000010
f: 890 tv: 1 nM: 2
618.952026000000050 245.972229000000000
625.779784999999950 188.419693000000000
f: 891 tv: 0 nM: 2
529.452942000000010 253.881165000000010
537.991516000000050 191.785110000000000
f: 891 tv: 1 nM: 2
620.018065999999980 246.688141000000000
626.871764999999980 188.356415000000000
f: 892 tv: 0 nM: 2
528.145569000000020 254.438812000000010
536.893188000000010 191.944443000000010
f: 892 tv: 1 nM: 2
621.081726000000000 246.918274000000000
628.026062000000020 188.546875000000000
f: 893 tv: 0 nM: 2
526.869263000000050 254.974776999999990
536.377624999999970 192.400848000000000
f: 893 tv: 1 nM: 2
622.412963999999990 247.375626000000010
629.350708000000050 188.874405000000000
f: 894 tv: 0 nM: 2
525.707274999999980 255.544875999999990
535.500000000000000 192.500000000000000
f: 894 tv: 1 nM: 2
623.647216999999960 247.928940000000010
630.598571999999990 189.000000000000000
f: 895 tv: 0 nM: 2
524.799561000000040 256.092346000000020
534.674682999999960 192.917023000000000
f: 895 tv: 1 nM: 2
625.826538000000030 248.862244000000000
632.093139999999950 189.156859999999990
f: 896 tv: 0 nM: 2
524.367737000000030 256.948424999999990
534.417053000000010 193.074233999999990
f: 896 tv: 1 nM: 2
627.500000000000000 248.898392000000000
633.906860000000050 189.093140000000010
f: 897 tv: 0 nM: 2
523.857726999999950 257.474883999999970
534.091614000000050 193.492034999999990
f: 897 tv: 1 nM: 2
629.429625999999980 249.623779000000010
635.752502000000050 189.542496000000000
f: 898 tv: 0 nM: 2
523.603455000000050 258.073272999999970
534.045288000000030 193.789368000000000
f: 898 tv: 1 nM: 2
631.447266000000010 250.087936000000010
637.748839999999970 189.920181000000010
f: 899 tv: 0 nM: 2
523.644652999999950 258.710631999999980
534.001952999999960 194.029526000000000
f: 899 tv: 1 nM: 2
633.641906999999950 250.641890999999990
639.587584999999990 190.069121999999990
f: 900 tv: 0 nM: 2
523.647521999999980 259.500000000000000
534.136352999999990 194.482208000000010
f: 900 tv: 1 nM: 2
636.079040999999960 251.020935000000010
641.782287999999990 190.224884000000000
f: 901 tv: 0 nM: 2
524.005981000000020 260.246001999999980
534.700805999999940 194.646591000000000
f: 901 tv: 1 nM: 2
638.619567999999960 251.545654000000010
644.118958000000020 190.963593000000000
f: 902 tv: 0 nM: 2
524.533324999999990 260.666655999999990
535.238770000000050 195.146942000000000
f: 902 tv: 1 nM: 2
641.131165000000010 252.047028000000010
646.585999000000020 191.076920000000000
f: 903 tv: 0 nM: 2
525.422118999999950 261.422119000000010
535.984557999999990 195.434357000000010
f: 903 tv: 1 nM: 2
644.098511000000030 252.411621000000000
648.634705000000050 191.102736999999990
f: 904 tv: 0 nM: 2
526.324401999999960 262.221069000000000
537.120544000000000 195.727263999999990
f: 904 tv: 1 nM: 2
646.424499999999970 252.933960000000010
651.468750000000000 191.348221000000000
f: 905 tv: 0 nM: 2
527.112670999999980 262.450591999999970
538.178833000000050 196.016266000000000
f: 905 tv: 1 nM: 2
649.547973999999950 253.061646000000000
654.254639000000000 191.773147999999990
f: 906 tv: 0 nM: 2
528.526428000000010 263.302856000000020
539.821837999999960 196.491897999999990
f: 906 tv: 1 nM: 2
652.586365000000000 253.509094000000000
656.859618999999950 191.970443999999990
f: 907 tv: 0 nM: 2
529.918945000000010 263.623565999999980
541.058838000000040 196.715683000000010
f: 907 tv: 1 nM: 2
655.421326000000020 253.666672000000010
659.233031999999980 192.000000000000000
f: 908 tv: 0 nM: 2
531.619933999999940 264.457306000000020
542.526428000000010 197.302841000000000
f: 908 tv: 1 nM: 2
658.369446000000040 254.418137000000000
662.204956000000040 192.376128999999990
f: 909 tv: 0 nM: 2
533.759154999999960 264.977538999999980
544.298035000000030 197.401962000000000
f: 909 tv: 1 nM: 2
661.357848999999990 254.483414000000010
664.495483000000040 192.768188000000010
f: 910 tv: 0 nM: 2
535.653197999999970 265.500000000000000
546.541992000000050 197.693999999999990
f: 910 tv: 1 nM: 2
664.062194999999970 254.681824000000010
667.358764999999950 192.939468000000010
f: 911 tv: 0 nM: 2
537.778014999999980 266.007721000000000
548.624022999999970 198.328003000000000
f: 911 tv: 1 nM: 2
667.684326000000060 255.036865000000010
670.260254000000030 193.148406999999990
f: 912 tv: 0 nM: 2
540.679137999999970 266.674987999999980
551.015442000000010 198.515442000000010
f: 912 tv: 1 nM: 2
670.246399000000000 255.132843000000010
672.859985000000050 193.190001999999990
f: 913 tv: 0 nM: 2
543.475891000000050 267.337340999999980
553.235412999999990 198.903290000000000
f: 913 tv: 1 nM: 2
673.442687999999980 255.736236999999990
675.481201000000060 193.178406000000000
f: 914 tv: 0 nM: 2
546.020386000000030 267.831481999999990
555.956786999999960 199.359024000000010
f: 914 tv: 1 nM: 2
676.916687000000020 255.926468000000000
678.026671999999960 193.861649000000000
f: 915 tv: 0 nM: 2
548.955932999999960 268.524902000000000
558.626403999999980 199.810409999999990
f: 915 tv: 1 nM: 2
679.268372000000000 256.217896000000000
680.441832999999970 194.002319000000000
f: 916 tv: 0 nM: 2
552.032470999999990 269.227111999999980
561.159423999999940 200.137679999999990
f: 916 tv: 1 nM: 2
682.267517000000000 256.482452000000020
682.651428000000010 194.459137000000000
f: 917 tv: 0 nM: 2
555.107117000000020 269.682343000000000
564.104004000000030 200.866791000000010
f: 917 tv: 1 nM: 2
685.045226999999950 256.964294000000000
685.177428999999960 194.912444999999990
f: 918 tv: 0 nM: 2
558.242797999999990 270.454742000000010
566.790587999999960 201.460373000000000
f: 918 tv: 1 nM: 2
687.250000000000000 257.112731999999990
687.403197999999970 195.235016000000000
f: 919 tv: 0 nM: 2
561.379944000000020 271.021666999999980
569.492615000000000 201.762970000000000
f: 919 tv: 1 nM: 2
689.900939999999990 257.681152000000000
689.264038000000030 195.642853000000000
f: 920 tv: 0 nM: 2
564.466003000000000 271.390015000000010
572.235168000000040 202.375931000000010
f: 920 tv: 1 nM: 2
691.983397999999970 257.649292000000000
691.140564000000040 196.018432999999990
f: 921 tv: 0 nM: 2
567.758483999999950 272.360167999999990
575.173218000000020 202.724411000000000
f: 921 tv: 1 nM: 2
693.868834999999990 257.982665999999990
692.634705000000050 196.947495000000000
f: 922 tv: 0 nM: 2
571.172057999999990 272.983794999999990
577.904968000000050 203.572235000000010
f: 922 tv: 1 nM: 2
695.815673999999940 258.352538999999980
694.461182000000010 197.043381000000010
f: 923 tv: 0 nM: 2
574.191649999999980 273.420837000000010
580.638976999999950 204.154434000000010
f: 923 tv: 1 nM: 2
697.798095999999990 258.758209000000020
695.767760999999950 197.357819000000010
f: 924 tv: 0 nM: 2
577.482483000000000 274.134247000000020
583.101440000000030 204.931152000000000
f: 924 tv: 1 nM: 2
699.397033999999960 259.446075000000010
697.315673999999940 198.078339000000000
f: 925 tv: 0 nM: 2
580.310302999999980 274.505920000000000
585.963622999999980 205.540222000000000
f: 925 tv: 1 nM: 2
700.830017000000000 259.255004999999980
698.396118000000000 198.446854000000000
f: 926 tv: 0 nM: 2
583.428283999999960 275.342621000000010
588.390136999999980 206.143936000000000
f: 926 tv: 1 nM: 2
701.918274000000000 259.918274000000000
699.000000000000000 199.000000000000000
f: 927 tv: 0 nM: 2
585.735046000000010 275.673309000000020
590.787354000000050 206.624527000000000
f: 927 tv: 1 nM: 2
702.687805000000030 259.938965000000000
699.687805000000030 199.169006000000000
f: 928 tv: 0 nM: 2
588.899230999999990 275.944031000000000
592.884337999999960 207.022385000000010
f: 928 tv: 1 nM: 2
703.526611000000000 260.111694000000000
700.374451000000020 199.810500999999990
f: 929 tv: 0 nM: 2
591.336487000000030 276.099608999999990
595.382019000000010 207.541991999999990
f: 929 tv: 1 nM: 2
704.070434999999970 260.410797000000000
700.625548999999980 200.025116000000000
f: 930 tv: 0 nM: 2
593.911682000000040 276.280089999999970
597.124511999999980 207.800766000000010
f: 930 tv: 1 nM: 2
704.314209000000010 260.199553999999980
700.650208000000020 200.150238000000000
f: 931 tv: 0 nM: 2
596.380066000000060 276.457306000000020
599.013610999999970 208.311279000000010
f: 931 tv: 1 nM: 2
704.630736999999950 260.172028000000010
700.664307000000010 200.610321000000000
f: 932 tv: 0 nM: 2
598.710144000000010 276.385223000000000
601.000000000000000 208.500000000000000
f: 932 tv: 1 nM: 2
704.408874999999970 260.128510000000010
700.706543000000010 200.859161000000000
f: 933 tv: 0 nM: 2
600.717896000000000 276.334625000000020
602.575378000000000 208.575393999999990
f: 933 tv: 1 nM: 2
704.779114000000050 259.973297000000000
700.435302999999980 200.641785000000000
f: 934 tv: 0 nM: 2
602.500000000000000 276.346770999999990
604.197326999999970 208.613022000000000
f: 934 tv: 1 nM: 2
704.111938000000010 259.925385000000010
700.294677999999980 200.688400000000000
f: 935 tv: 0 nM: 2
604.566284000000000 276.146575999999980
605.635620000000020 208.653839000000000
f: 935 tv: 1 nM: 2
703.878844999999960 259.590210000000010
699.500000000000000 200.914031999999990
f: 936 tv: 0 nM: 2
606.175293000000010 275.567719000000010
607.371947999999970 208.611786000000000
f: 936 tv: 1 nM: 2
703.027343999999970 259.084564000000000
698.934997999999950 200.725006000000010
f: 937 tv: 0 nM: 2
607.655761999999980 275.344269000000000
608.211487000000030 208.541504000000000
f: 937 tv: 1 nM: 2
702.209595000000040 258.876251000000020
697.921081999999960 200.526321000000000
f: 938 tv: 0 nM: 2
609.136352999999990 274.806824000000010
609.255066000000060 208.423080000000000
f: 938 tv: 1 nM: 2
701.514464999999970 258.471099999999980
696.943848000000000 200.250000000000000
f: 939 tv: 0 nM: 2
610.443298000000030 274.093109000000030
610.468506000000050 208.119751000000010
f: 939 tv: 1 nM: 2
700.241394000000010 257.963043000000030
695.739807000000040 200.051025000000010
f: 940 tv: 0 nM: 2
611.500000000000000 273.500000000000000
611.491820999999960 207.655731000000000
f: 940 tv: 1 nM: 2
699.192504999999980 257.409088000000000
694.449280000000040 199.881638000000010
f: 941 tv: 0 nM: 2
612.544128000000000 272.800414999999990
612.000000000000000 207.119659000000010
f: 941 tv: 1 nM: 2
697.962891000000010 256.868805000000010
693.099486999999950 199.578537000000010
f: 942 tv: 0 nM: 2
613.562500000000000 272.183318999999980
612.920165999999990 207.000000000000000
f: 942 tv: 1 nM: 2
696.524353000000020 256.051360999999990
691.873718000000050 199.115982000000000
f: 943 tv: 0 nM: 2
614.455139000000030 271.220093000000020
613.390381000000050 206.149124000000000
f: 943 tv: 1 nM: 2
695.065978999999970 255.352798000000010
690.643677000000030 198.458557000000010
f: 944 tv: 0 nM: 2
615.315247000000000 270.371735000000000
613.695374000000020 205.670165999999990
f: 944 tv: 1 nM: 2
693.500000000000000 254.500000000000000
689.131041999999980 198.176468000000000
f: 945 tv: 0 nM: 2
616.018188000000010 269.468169999999990
614.323913999999950 204.976089000000000
f: 945 tv: 1 nM: 2
692.151611000000000 253.699463000000010
687.451172000000040 197.451141000000010
f: 946 tv: 0 nM: 2
616.570862000000030 268.420837000000010
614.527283000000010 204.455886999999990
f: 946 tv: 1 nM: 2
690.364379999999980 253.396271000000010
685.592101999999950 197.065796000000010
f: 947 tv: 0 nM: 2
617.215209999999960 267.310882999999990
614.527771000000030 203.600433000000010
f: 947 tv: 1 nM: 2
688.825134000000050 252.467209000000000
683.867003999999950 196.925536999999990
f: 948 tv: 0 nM: 2
617.500000000000000 266.500000000000000
614.616394000000010 202.926727000000000
f: 948 tv: 1 nM: 2
687.548827999999960 251.451141000000010
682.065795999999980 196.171051000000010
f: 949 tv: 0 nM: 2
617.691956000000000 265.508941999999990
614.771912000000040 202.219299000000010
f: 949 tv: 1 nM: 2
685.577147999999970 250.568572999999990
680.358703999999990 195.684784000000010
f: 950 tv: 0 nM: 2
618.170531999999980 264.693541999999980
614.453735000000050 202.033035000000010
f: 950 tv: 1 nM: 2
683.703918000000040 250.460892000000000
678.330688000000010 195.084656000000000
f: 951 tv: 0 nM: 2
618.237793000000010 263.982208000000010
614.385620000000020 201.177123999999990
f: 951 tv: 1 nM: 2
681.960327000000010 249.544968000000010
676.907104000000000 194.581970000000010
f: 952 tv: 0 nM: 2
618.315673999999940 262.963135000000020
614.319031000000000 200.932129000000000
f: 952 tv: 1 nM: 2
680.029540999999990 248.948928999999990
674.574280000000040 194.097137000000000
f: 953 tv: 0 nM: 2
618.344176999999950 262.123260000000020
613.956603999999970 200.538817999999990
f: 953 tv: 1 nM: 2
677.678588999999990 248.488098000000010
672.849975999999970 194.033340000000010
f: 954 tv: 0 nM: 2
618.129027999999950 261.596770999999990
613.717468000000050 199.975342000000010
f: 954 tv: 1 nM: 2
676.410706000000000 248.410721000000000
670.748596000000020 193.546967000000000
f: 955 tv: 0 nM: 2
618.000000000000000 260.908661000000000
613.354370000000020 199.628265000000000
f: 955 tv: 1 nM: 2
674.114562999999980 247.052077999999990
668.771423000000030 193.465713999999990
f: 956 tv: 0 nM: 2
618.016968000000020 260.128631999999980
612.736632999999980 199.343750000000000
f: 956 tv: 1 nM: 2
671.903380999999970 246.977263999999990
666.946350000000050 193.429382000000000
f: 957 tv: 0 nM: 2
617.632874000000020 259.200470000000000
612.228087999999960 198.949310000000000
f: 957 tv: 1 nM: 2
670.042358000000040 246.389832000000010
664.868286000000010 192.997313999999990
f: 958 tv: 0 nM: 2
617.362793000000010 258.955810999999980
611.595031999999950 198.805434999999990
f: 958 tv: 1 nM: 2
668.416687000000020 246.250000000000000
662.406067000000010 192.699997000000000
f: 959 tv: 0 nM: 2
616.541687000000020 258.458344000000010
610.710144000000010 198.248795000000000
f: 959 tv: 1 nM: 2
665.538208000000050 245.550003000000000
660.336365000000000 192.369689999999990
f: 960 tv: 0 nM: 2
615.978270999999950 257.560393999999970
610.186034999999950 197.983719000000010
f: 960 tv: 1 nM: 2
663.544311999999990 244.981018000000010
658.017944000000060 192.128738000000000
f: 961 tv: 0 nM: 2
615.055846999999970 256.953888000000010
609.145935000000010 197.856461000000000
f: 961 tv: 1 nM: 2
661.073608000000040 245.064423000000010
655.551207999999970 192.268066000000000
f: 962 tv: 0 nM: 2
614.044983000000000 256.265015000000010
608.231872999999950 197.345413000000010
f: 962 tv: 1 nM: 2
658.793762000000020 244.456253000000000
653.447509999999970 191.645064999999990
f: 963 tv: 0 nM: 2
613.178954999999970 255.526321000000000
606.973694000000020 197.023925999999990
f: 963 tv: 1 nM: 2
656.976684999999970 243.690001999999990
650.850281000000000 191.637725999999990
f: 964 tv: 0 nM: 2
612.181580000000050 254.671051000000010
605.833312999999980 196.357848999999990
f: 964 tv: 1 nM: 2
654.733581999999960 243.109497000000000
648.572632000000000 191.011169000000000
f: 965 tv: 0 nM: 2
611.213562000000020 253.932297000000010
604.530823000000050 196.097152999999990
f: 965 tv: 1 nM: 2
651.736084000000010 242.902771000000000
646.488098000000040 190.511901999999990
f: 966 tv: 0 nM: 2
610.026062000000020 253.020827999999990
603.141785000000030 195.164185000000000
f: 966 tv: 1 nM: 2
648.926391999999960 241.739258000000010
643.603638000000050 190.396346999999990
f: 967 tv: 0 nM: 2
608.484131000000050 252.280426000000010
601.703064000000040 194.923858999999990
f: 967 tv: 1 nM: 2
645.816649999999980 241.103332999999990
641.403869999999980 189.596161000000000
f: 968 tv: 0 nM: 2
607.040527000000000 251.454056000000010
599.984069999999970 194.313828000000000
f: 968 tv: 1 nM: 2
643.974669999999950 240.822784000000010
638.731934000000020 189.448792000000000
f: 969 tv: 0 nM: 2
605.500000000000000 250.585860999999990
598.231139999999980 193.660370000000000
f: 969 tv: 1 nM: 2
641.437011999999980 240.092590000000000
635.944458000000050 188.915039000000010
f: 970 tv: 0 nM: 2
603.885254000000030 249.620224000000010
596.951050000000010 193.028350999999990
f: 970 tv: 1 nM: 2
638.553771999999980 239.541137999999990
633.473877000000020 188.189545000000010
f: 971 tv: 0 nM: 2
602.040527000000000 248.545943999999990
595.025391000000010 192.296951000000010
f: 971 tv: 1 nM: 2
635.667908000000010 238.605835000000010
630.741271999999980 187.646851000000000
f: 972 tv: 0 nM: 2
600.359557999999990 247.595505000000000
593.245972000000050 191.567566000000000
f: 972 tv: 1 nM: 2
633.458618000000000 238.165512000000010
628.165649000000030 187.171875000000000
f: 973 tv: 0 nM: 2
598.743834999999990 246.830245999999990
591.401428000000010 191.000000000000000
f: 973 tv: 1 nM: 2
630.194213999999990 236.974822999999990
625.503235000000020 186.970778999999990
f: 974 tv: 0 nM: 2
597.102233999999950 245.723755000000010
589.369812000000020 190.187500000000000
f: 974 tv: 1 nM: 2
626.770812999999980 236.750000000000000
622.648742999999970 186.433548000000000
f: 975 tv: 0 nM: 2
595.052490000000030 245.309386999999990
587.567261000000030 189.652039000000000
f: 975 tv: 1 nM: 2
624.809997999999950 236.169997999999990
620.054320999999960 185.945648000000010
f: 976 tv: 0 nM: 2
593.196716000000040 244.478149000000000
585.896178999999960 189.265030000000000
f: 976 tv: 1 nM: 2
622.074097000000050 235.937041999999990
617.688354000000000 185.236298000000010
f: 977 tv: 0 nM: 2
591.538208000000050 243.550003000000000
583.933655000000040 188.903061000000010
f: 977 tv: 1 nM: 2
619.200012000000020 234.929626000000010
614.614868000000000 185.358109000000010
f: 978 tv: 0 nM: 2
589.506165000000010 243.012268000000010
581.853576999999970 188.464080999999990
f: 978 tv: 1 nM: 2
616.278197999999970 234.299301000000010
612.299987999999980 185.000000000000000
f: 979 tv: 0 nM: 2
587.198852999999990 242.213455000000010
579.914978000000020 187.914993000000010
f: 979 tv: 1 nM: 2
613.486572000000020 233.912749999999990
609.447509999999970 184.250000000000000
f: 980 tv: 0 nM: 2
585.135314999999990 241.547057999999990
577.798889000000030 187.410614000000010
f: 980 tv: 1 nM: 2
611.000000000000000 233.892853000000000
606.527771000000030 184.262344000000010
f: 981 tv: 0 nM: 2
583.587951999999970 240.972365999999990
575.441527999999950 186.935668999999990
f: 981 tv: 1 nM: 2
607.954528999999980 233.338837000000010
604.381225999999970 183.606247000000000
f: 982 tv: 0 nM: 2
581.583312999999980 239.657410000000000
573.638610999999970 186.394027999999990
f: 982 tv: 1 nM: 2
604.992858999999950 232.764282000000010
601.027588000000040 183.175858000000010
f: 983 tv: 0 nM: 2
579.464477999999990 239.593903000000010
571.625000000000000 185.863632000000000
f: 983 tv: 1 nM: 2
602.929992999999970 232.330002000000010
598.484192000000010 183.256331999999990
f: 984 tv: 0 nM: 2
577.311339999999970 238.754715000000000
568.912903000000030 185.688201999999990
f: 984 tv: 1 nM: 2
600.143860000000020 231.924652000000010
595.963562000000020 182.655623999999990
f: 985 tv: 0 nM: 2
574.627197000000020 238.416182999999990
566.666687000000020 184.955551000000010
f: 985 tv: 1 nM: 2
596.659851000000000 231.799316000000000
593.458861999999950 182.256331999999990
f: 986 tv: 0 nM: 2
572.337036000000010 237.958557000000010
564.539367999999970 184.839385999999990
f: 986 tv: 1 nM: 2
594.531006000000050 231.023254000000010
590.838928000000010 182.285233000000010
f: 987 tv: 0 nM: 2
570.287720000000040 237.000000000000000
562.251403999999980 184.375687000000000
f: 987 tv: 1 nM: 2
591.559875000000030 231.102112000000010
587.939086999999970 181.778839000000000
f: 988 tv: 0 nM: 2
567.862365999999950 237.087082000000010
559.901062000000020 184.067702999999990
f: 988 tv: 1 nM: 2
588.213867000000050 230.990569999999990
585.581237999999980 181.431243999999990
f: 989 tv: 0 nM: 2
565.461791999999950 236.550003000000000
557.371826000000060 183.852569999999990
f: 989 tv: 1 nM: 2
586.214843999999970 230.744446000000010
582.559142999999950 181.479294000000010
f: 990 tv: 0 nM: 2
562.662598000000000 236.039871000000010
554.981262000000020 183.568756000000010
f: 990 tv: 1 nM: 2
582.922363000000020 230.590057000000000
580.309936999999990 181.464904999999990
f: 991 tv: 0 nM: 2
560.410706000000000 235.589279000000000
552.084290000000010 183.550568000000000
f: 991 tv: 1 nM: 2
581.031921000000010 229.872345000000000
577.639893000000030 181.252974999999990
f: 992 tv: 0 nM: 2
557.431274000000030 235.193756000000010
549.986999999999970 183.123382999999990
f: 992 tv: 1 nM: 2
577.379456000000000 230.092194000000010
574.775634999999970 181.224365000000010
f: 993 tv: 0 nM: 2
554.609985000000050 234.910003999999990
547.078918000000040 182.901321000000000
f: 993 tv: 1 nM: 2
575.544188999999960 229.799316000000000
571.659119000000030 180.808440999999990
f: 994 tv: 0 nM: 2
551.656432999999990 234.788344999999990
544.267760999999950 182.592896000000000
f: 994 tv: 1 nM: 2
572.917847000000050 230.103577000000000
569.268982000000050 180.579117000000000
f: 995 tv: 0 nM: 2
548.632690000000030 234.472229000000000
541.371033000000010 182.713165000000000
f: 995 tv: 1 nM: 2
569.892394999999960 229.917724999999990
566.500000000000000 180.904464999999990
f: 996 tv: 0 nM: 2
546.031798999999980 234.450866999999990
538.096130000000020 182.370880000000000
f: 996 tv: 1 nM: 2
566.947388000000050 229.710525999999990
563.903747999999950 180.869567999999990
f: 997 tv: 0 nM: 2
542.611084000000010 233.915039000000010
535.317078000000040 182.475616000000000
f: 997 tv: 1 nM: 2
564.557800000000040 229.772110000000000
561.224486999999950 180.663269000000010
f: 998 tv: 0 nM: 2
540.257507000000030 233.691620000000000
532.964843999999970 182.308105000000010
f: 998 tv: 1 nM: 2
561.456969999999960 229.864242999999990
558.704956000000040 180.639755000000010
f: 999 tv: 0 nM: 2
537.468567000000010 233.672957999999990
530.137817000000040 181.951920000000000
f: 999 tv: 1 nM: 2
557.775513000000050 229.874146000000000
556.322509999999970 180.526626999999990
f: 1000 tv: 0 nM: 2
534.354919000000000 233.645064999999990
526.589294000000000 181.601195999999990
f: 1000 tv: 1 nM: 2
556.548156999999950 230.092590000000000
553.706909000000000 181.000000000000000
f: 1001 tv: 0 nM: 2
530.855285999999980 233.677628000000000
523.551207999999970 181.641571000000000
f: 1001 tv: 1 nM: 2
553.854492000000050 229.817169000000010
551.165649000000030 180.616561999999990
f: 1002 tv: 0 nM: 2
527.688293000000040 233.669754000000010
520.659851000000000 181.948974999999990
f: 1002 tv: 1 nM: 2
551.064209000000010 229.866974000000000
548.467284999999950 180.663695999999990
f: 1003 tv: 0 nM: 2
524.418822999999970 233.373382999999990
518.069519000000010 181.668869000000000
f: 1003 tv: 1 nM: 2
548.125854000000000 230.455780000000000
546.063660000000030 180.915145999999990
f: 1004 tv: 0 nM: 2
521.130066000000060 233.537567000000000
514.436339999999970 181.748489000000010
f: 1004 tv: 1 nM: 2
546.152954000000020 230.764923000000010
543.638915999999990 180.750000000000000
f: 1005 tv: 0 nM: 2
518.274536000000010 233.612717000000000
511.317412999999990 181.845505000000000
f: 1005 tv: 1 nM: 2
543.611084000000010 230.986922999999990
541.098266999999960 181.026016000000000
f: 1006 tv: 0 nM: 2
514.496764999999980 233.970778999999990
508.366669000000000 181.600006000000010
f: 1006 tv: 1 nM: 2
541.151062000000020 231.147476000000010
538.864136000000030 181.005783000000010
f: 1007 tv: 0 nM: 2
511.600677000000020 233.825500000000010
505.187927000000000 181.573822000000010
f: 1007 tv: 1 nM: 2
538.613647000000010 231.678574000000000
536.633362000000030 181.290909000000000
f: 1008 tv: 0 nM: 2
508.317077999999980 233.774384000000000
501.728820999999980 182.002823000000010
f: 1008 tv: 1 nM: 2
536.340149000000000 231.948974999999990
534.675781000000030 181.345459000000010
f: 1009 tv: 0 nM: 2
504.951934999999990 233.951920000000000
498.818756000000010 182.356247000000000
f: 1009 tv: 1 nM: 2
534.238098000000040 232.051025000000010
531.786560000000010 181.579269000000010
f: 1010 tv: 0 nM: 2
501.239379999999980 234.315155000000000
495.474152000000000 182.290222000000000
f: 1010 tv: 1 nM: 2
531.254882999999950 232.160125999999990
529.803283999999960 181.478149000000000
f: 1011 tv: 0 nM: 2
497.808380000000000 234.422149999999990
492.308899000000000 182.128265000000000
f: 1011 tv: 1 nM: 2
528.454528999999980 233.045456000000000
527.703918000000040 181.539108000000000
f: 1012 tv: 0 nM: 2
494.174500000000020 234.399323000000010
489.164459000000020 182.532897999999990
f: 1012 tv: 1 nM: 2
526.493408000000040 233.276321000000000
524.873596000000020 182.081467000000000
f: 1013 tv: 0 nM: 2
490.471099999999980 235.473984000000000
485.910248000000020 182.461533000000000
f: 1013 tv: 1 nM: 2
524.500000000000000 233.500000000000000
522.805725000000050 182.237136999999990
f: 1014 tv: 0 nM: 2
487.508759000000000 235.494156000000000
482.549987999999980 182.461761000000000
f: 1014 tv: 1 nM: 2
521.812865999999990 234.400589000000000
520.940978999999970 182.341613999999990
f: 1015 tv: 0 nM: 2
483.947510000000020 235.475143000000000
479.377197000000020 182.766083000000010
f: 1015 tv: 1 nM: 2
519.838317999999960 234.745513999999990
518.905029000000010 182.583800999999990
f: 1016 tv: 0 nM: 2
480.332153000000010 235.774993999999990
475.935669000000020 182.728072999999990
f: 1016 tv: 1 nM: 2
517.698729999999950 235.717957000000010
516.629516999999960 182.966872999999990
f: 1017 tv: 0 nM: 2
477.127106000000030 236.367233000000000
472.683777000000020 182.918915000000000
f: 1017 tv: 1 nM: 2
515.299987999999980 236.272719999999990
514.687194999999970 183.454544000000000
f: 1018 tv: 0 nM: 2
473.554840000000010 236.867737000000010
469.448792000000030 183.641571000000000
f: 1018 tv: 1 nM: 2
513.140381000000050 236.985381999999990
512.287231000000020 184.005325000000000
f: 1019 tv: 0 nM: 2
469.850281000000000 237.440674000000000
466.272217000000010 184.111115000000010
f: 1019 tv: 1 nM: 2
511.273346000000000 237.639998999999990
510.808501999999980 184.670211999999990
f: 1020 tv: 0 nM: 2
466.154052999999980 238.362167000000000
463.103820999999980 184.325133999999990
f: 1020 tv: 1 nM: 2
509.591766000000010 238.161392000000010
509.187500000000000 184.828125000000000
f: 1021 tv: 0 nM: 2
462.670654000000010 238.565872000000010
460.165801999999990 184.860535000000000
f: 1021 tv: 1 nM: 2
507.554840000000010 238.951614000000010
507.596435999999980 185.137054000000010
f: 1022 tv: 0 nM: 2
460.439301000000000 239.268784000000010
457.210540999999980 185.371338000000010
f: 1022 tv: 1 nM: 2
506.097136999999980 239.637146000000000
505.667542000000030 185.513306000000000
f: 1023 tv: 0 nM: 2
456.446197999999980 239.825943000000000
453.424713000000000 185.057235999999990
f: 1023 tv: 1 nM: 2
504.461761000000020 240.449997000000000
504.383788999999980 185.959456999999990
f: 1024 tv: 0 nM: 2
453.048401000000010 240.554840000000010
450.582427999999990 185.675827000000000
f: 1024 tv: 1 nM: 2
502.539154000000000 241.370483000000010
502.542357999999980 186.646896000000000
f: 1025 tv: 0 nM: 2
449.688263000000010 241.274689000000000
447.559783999999980 186.771744000000010
f: 1025 tv: 1 nM: 2
501.316254000000010 242.256026999999990
501.473998999999990 187.274566999999990
f: 1026 tv: 0 nM: 2
446.000000000000000 241.500000000000000
444.819152999999970 186.930847000000000
f: 1026 tv: 1 nM: 2
499.518828999999980 242.728500000000000
499.722534000000000 187.354401000000000
f: 1027 tv: 0 nM: 2
442.904449000000000 242.500000000000000
442.000000000000000 187.300003000000000
f: 1027 tv: 1 nM: 2
498.011414000000000 243.385712000000010
498.592896000000000 187.896178999999990
f: 1028 tv: 0 nM: 2
439.588897999999970 243.011108000000010
439.051360999999990 187.464858999999990
f: 1028 tv: 1 nM: 2
497.041443000000020 244.331497000000010
497.136596999999990 188.698455999999990
f: 1029 tv: 0 nM: 2
436.638244999999980 243.438232000000000
436.675597999999980 187.965850999999990
f: 1029 tv: 1 nM: 2
496.030396000000000 245.287292000000010
496.608582000000010 188.886368000000000
f: 1030 tv: 0 nM: 2
433.782867000000010 244.408569000000000
433.577148000000020 188.437149000000010
f: 1030 tv: 1 nM: 2
494.836730999999990 245.836730999999990
495.793975999999990 189.133163000000000
f: 1031 tv: 0 nM: 2
431.203949000000020 244.473679000000000
431.365906000000000 188.787703999999990
f: 1031 tv: 1 nM: 2
493.640869000000010 246.665741000000000
494.688109999999990 189.500000000000000
f: 1032 tv: 0 nM: 2
428.257659999999990 245.696319999999990
428.860535000000030 189.097365999999990
f: 1032 tv: 1 nM: 2
492.948639000000010 247.535141000000010
494.131194999999990 189.952971999999990
f: 1033 tv: 0 nM: 2
425.385284000000010 246.085297000000000
426.149719000000000 189.559326000000000
f: 1033 tv: 1 nM: 2
492.052489999999980 247.690613000000010
493.229462000000010 190.570053000000000
f: 1034 tv: 0 nM: 2
422.311035000000000 246.334305000000000
424.040801999999990 189.816329999999990
f: 1034 tv: 1 nM: 2
491.451141000000010 248.548858999999990
493.027221999999990 190.784652999999990
f: 1035 tv: 0 nM: 2
419.927429000000020 246.830643000000010
421.688140999999970 189.945877000000000
f: 1035 tv: 1 nM: 2
491.050261999999980 249.465607000000010
492.350708000000000 190.950241000000010
f: 1036 tv: 0 nM: 2
417.606048999999980 247.555556999999990
419.803284000000020 190.478149000000000
f: 1036 tv: 1 nM: 2
490.886352999999990 249.962128000000010
492.095001000000020 191.809998000000010
f: 1037 tv: 0 nM: 2
415.748627000000000 248.381210000000010
417.767608999999990 190.826293999999990
f: 1037 tv: 1 nM: 2
490.898407000000020 250.500000000000000
492.334106000000020 191.852539000000010
f: 1038 tv: 0 nM: 2
413.349731000000020 248.922271999999990
415.878052000000030 191.129271999999990
f: 1038 tv: 1 nM: 2
490.950775000000020 251.455963000000000
492.360199000000020 192.120849999999990
f: 1039 tv: 0 nM: 2
411.807495000000020 249.350266000000000
414.028656000000010 191.492188000000000
f: 1039 tv: 1 nM: 2
491.118926999999990 251.963593000000000
492.620850000000020 192.841231999999990
f: 1040 tv: 0 nM: 2
409.782623000000000 249.641296000000010
412.888611000000030 192.037125000000000
f: 1040 tv: 1 nM: 2
491.768280000000000 252.765853999999990
493.346161000000000 193.076920000000000
f: 1041 tv: 0 nM: 2
407.948639000000010 250.464858999999990
411.489898999999980 192.434340999999990
f: 1041 tv: 1 nM: 2
492.175597999999980 253.363418999999990
493.908416999999990 193.225249999999990
f: 1042 tv: 0 nM: 2
406.948975000000020 251.260208000000010
410.289459000000020 192.976074000000010
f: 1042 tv: 1 nM: 2
493.395446999999990 254.277266999999990
494.949553999999980 194.015350000000010
f: 1043 tv: 0 nM: 2
405.933167000000030 252.047028000000010
409.578826999999990 193.155410999999990
f: 1043 tv: 1 nM: 2
494.548828000000010 255.025574000000010
496.332581000000000 194.199538999999990
f: 1044 tv: 0 nM: 2
404.878722999999980 252.858916999999990
409.000000000000000 193.500000000000000
f: 1044 tv: 1 nM: 2
495.908416999999990 255.774750000000010
497.383575000000010 194.878998000000000
f: 1045 tv: 0 nM: 2
404.225006000000010 253.660003999999990
408.324889999999980 194.000000000000000
f: 1045 tv: 1 nM: 2
497.228851000000020 256.136810000000030
499.009613000000000 195.009613000000000
f: 1046 tv: 0 nM: 2
403.955872000000000 254.186279000000010
407.926483000000020 194.176468000000000
f: 1046 tv: 1 nM: 2
499.246552000000010 256.880187999999980
500.449524000000000 195.531250000000000
f: 1047 tv: 0 nM: 2
403.952971999999990 254.868805000000010
407.940765000000000 194.838866999999990
f: 1047 tv: 1 nM: 2
501.344817999999980 257.426116999999980
502.278533999999980 196.006851000000010
f: 1048 tv: 0 nM: 2
403.821045000000030 255.526321000000000
408.000000000000000 195.264998999999990
f: 1048 tv: 1 nM: 2
503.820006999999980 257.934998000000010
504.500000000000000 196.160721000000000
f: 1049 tv: 0 nM: 2
403.702759000000010 256.087555000000010
408.394011999999980 195.903229000000010
f: 1049 tv: 1 nM: 2
506.016417999999990 258.906096999999990
506.578339000000030 196.783416999999990
f: 1050 tv: 0 nM: 2
404.046111999999990 256.788849000000030
408.623321999999970 196.033629999999990
f: 1050 tv: 1 nM: 2
508.473694000000020 259.285095000000010
509.269409000000000 196.956618999999990
f: 1051 tv: 0 nM: 2
405.175933999999980 257.425933999999980
409.500000000000000 196.914031999999990
f: 1051 tv: 1 nM: 2
511.412444999999990 259.981566999999980
511.198578000000000 197.105255000000000
f: 1052 tv: 0 nM: 2
406.180084000000020 258.125580000000010
410.294647000000000 197.093750000000000
f: 1052 tv: 1 nM: 2
514.694336000000020 260.398101999999990
514.100891000000050 197.632294000000000
f: 1053 tv: 0 nM: 2
407.414032000000020 258.864258000000010
411.267699999999990 197.311950999999990
f: 1053 tv: 1 nM: 2
517.519165000000040 260.234436000000020
516.843872000000030 197.914031999999990
f: 1054 tv: 0 nM: 2
408.619568000000020 259.497833000000010
412.337157999999990 197.731659000000010
f: 1054 tv: 1 nM: 2
520.882750999999980 261.066985999999990
519.730591000000000 198.084473000000000
f: 1055 tv: 0 nM: 2
410.079071000000000 260.034881999999980
413.587555000000010 198.069121999999990
f: 1055 tv: 1 nM: 2
524.148070999999960 261.216033999999980
522.500000000000000 198.084442000000000
f: 1056 tv: 0 nM: 2
411.908661000000000 260.826934999999990
415.009430000000010 198.169815000000000
f: 1056 tv: 1 nM: 2
527.071411000000010 261.758605999999990
525.600403000000030 198.527771000000000
f: 1057 tv: 0 nM: 2
413.315674000000000 261.119812000000020
416.602172999999990 198.528258999999990
f: 1057 tv: 1 nM: 2
531.183959999999960 261.963745000000020
528.490723000000000 198.782410000000000
f: 1058 tv: 0 nM: 2
415.434204000000020 261.482452000000020
418.363037000000020 198.610870000000010
f: 1058 tv: 1 nM: 2
534.228087999999960 262.013824000000000
531.637938999999960 198.637924000000000
f: 1059 tv: 0 nM: 2
417.016753999999990 261.928223000000000
420.000000000000000 199.000000000000000
f: 1059 tv: 1 nM: 2
538.136597000000050 262.048981000000030
534.486449999999990 198.610854999999990
f: 1060 tv: 0 nM: 2
419.191498000000020 262.078734999999990
421.538116000000000 198.957396999999990
f: 1060 tv: 1 nM: 2
541.409119000000030 261.937805000000030
537.968384000000010 198.497894000000000
f: 1061 tv: 0 nM: 2
421.536316000000000 262.382476999999990
423.546265000000010 198.966964999999990
f: 1061 tv: 1 nM: 2
545.211182000000010 261.953888000000010
541.101195999999960 198.431168000000010
f: 1062 tv: 0 nM: 2
423.615875000000020 262.643768000000020
425.537444999999990 198.892075000000010
f: 1062 tv: 1 nM: 2
549.014343000000050 261.782287999999990
544.280823000000050 198.304260000000000
f: 1063 tv: 0 nM: 2
426.145385999999970 262.618958000000020
427.508331000000000 198.587493999999990
f: 1063 tv: 1 nM: 2
552.612427000000030 261.758361999999980
547.438598999999950 198.315796000000010
f: 1064 tv: 0 nM: 2
428.201324000000000 262.639373999999980
429.588989000000030 198.563553000000010
f: 1064 tv: 1 nM: 2
556.184204000000020 261.442993000000000
550.565795999999980 197.666672000000010
f: 1065 tv: 0 nM: 2
430.523407000000020 262.627655000000000
431.587493999999990 198.491669000000000
f: 1065 tv: 1 nM: 2
559.389587000000010 261.114715999999990
553.437500000000000 197.587493999999990
f: 1066 tv: 0 nM: 2
433.466095000000000 262.661010999999970
433.716095000000000 198.250000000000000
f: 1066 tv: 1 nM: 2
562.450867000000020 260.830353000000000
556.236938000000010 197.280441000000000
f: 1067 tv: 0 nM: 2
435.789245999999990 262.522429999999990
436.048737000000020 197.896178999999990
f: 1067 tv: 1 nM: 2
565.722228999999970 260.688048999999980
559.098266999999960 197.000000000000000
f: 1068 tv: 0 nM: 2
438.155182000000020 262.599152000000000
438.357757999999990 197.762938999999990
f: 1068 tv: 1 nM: 2
568.946288999999980 260.324768000000010
561.683410999999980 196.834060999999990
f: 1069 tv: 0 nM: 2
440.698730000000010 262.455138999999970
440.422119000000010 197.577866000000000
f: 1069 tv: 1 nM: 2
572.325744999999980 259.977263999999990
564.340454000000020 196.419143999999990
f: 1070 tv: 0 nM: 2
443.483063000000020 262.427978999999990
442.470215000000000 197.378723000000010
f: 1070 tv: 1 nM: 2
575.025574000000010 259.451171999999990
566.582946999999990 196.074233999999990
f: 1071 tv: 0 nM: 2
445.896392999999990 262.040527000000000
445.047912999999990 197.056243999999990
f: 1071 tv: 1 nM: 2
577.834838999999990 259.119262999999990
568.859435999999960 195.949310000000000
f: 1072 tv: 0 nM: 2
448.848694000000020 262.019745000000000
447.090485000000000 196.861984000000010
f: 1072 tv: 1 nM: 2
580.440247000000000 258.816375999999990
571.595153999999980 195.865050999999990
f: 1073 tv: 0 nM: 2
451.685790999999990 261.979370000000020
449.485291000000020 196.800414999999990
f: 1073 tv: 1 nM: 2
583.535094999999960 258.491241000000000
573.876526000000010 195.421814000000010
f: 1074 tv: 0 nM: 2
454.303558000000010 261.767853000000000
451.869293000000030 196.780090000000000
f: 1074 tv: 1 nM: 2
585.918274000000000 258.081726000000000
575.876648000000050 195.160797000000000
f: 1075 tv: 0 nM: 2
457.329834000000010 261.695374000000020
454.069183000000010 196.624512000000010
f: 1075 tv: 1 nM: 2
587.954956000000040 257.928924999999990
577.616394000000010 195.245697000000010
f: 1076 tv: 0 nM: 2
459.707274999999980 261.527770999999970
456.394623000000020 196.535125999999990
f: 1076 tv: 1 nM: 2
589.700867000000020 257.397308000000010
579.370055999999980 194.958145000000000
f: 1077 tv: 0 nM: 2
462.634613000000000 261.326934999999990
458.375000000000000 196.491669000000000
f: 1077 tv: 1 nM: 2
591.500000000000000 257.000000000000000
580.646118000000000 194.495880000000000
f: 1078 tv: 0 nM: 2
465.110138000000010 261.310577000000020
460.569672000000030 196.237700999999990
f: 1078 tv: 1 nM: 2
593.078368999999950 256.684326000000000
581.745667000000030 194.250000000000000
f: 1079 tv: 0 nM: 2
467.723389000000000 260.704253999999990
462.582977000000030 196.074233999999990
f: 1079 tv: 1 nM: 2
594.427002000000020 256.311951000000020
582.777100000000020 194.031250000000000
f: 1080 tv: 0 nM: 2
469.728027000000000 260.462340999999980
464.629944000000020 196.041855000000000
f: 1080 tv: 1 nM: 2
595.586304000000040 255.630524000000010
583.634705000000050 193.997711000000010
f: 1081 tv: 0 nM: 2
472.560913000000030 260.287810999999980
466.500000000000000 195.588989000000000
f: 1081 tv: 1 nM: 2
596.394714000000020 255.232451999999990
584.365356000000020 193.698714999999990
f: 1082 tv: 0 nM: 2
474.566254000000010 259.724364999999980
468.472687000000010 195.455886999999990
f: 1082 tv: 1 nM: 2
596.915955000000050 254.902649000000000
584.472228999999970 193.544875999999990
f: 1083 tv: 0 nM: 2
476.844024999999990 259.446594000000000
470.322234999999980 195.066666000000000
f: 1083 tv: 1 nM: 2
597.232117000000020 254.464279000000000
584.480408000000010 193.454345999999990
f: 1084 tv: 0 nM: 2
478.953063999999980 259.187744000000010
471.582977000000030 195.074233999999990
f: 1084 tv: 1 nM: 2
597.356139999999980 253.974884000000000
584.459838999999990 193.312500000000000
f: 1085 tv: 0 nM: 2
480.500000000000000 258.681030000000020
473.049560999999980 194.976288000000010
f: 1085 tv: 1 nM: 2
597.046143000000030 253.390778000000010
583.964294000000000 193.045242000000000
f: 1086 tv: 0 nM: 2
482.096222000000010 258.424683000000020
474.113739000000010 194.806870000000000
f: 1086 tv: 1 nM: 2
596.366333000000050 253.156677000000000
583.236510999999950 193.024779999999990
f: 1087 tv: 0 nM: 2
483.311400999999990 257.859649999999990
475.241607999999990 194.535721000000000
f: 1087 tv: 1 nM: 2
595.598145000000050 252.792236000000000
582.319031000000000 192.855209000000000
f: 1088 tv: 0 nM: 2
484.455138999999970 257.382476999999990
475.840239999999990 194.402496000000010
f: 1088 tv: 1 nM: 2
594.753601000000000 252.036224000000000
581.353516000000010 192.211624000000000
f: 1089 tv: 0 nM: 2
485.546600000000010 256.588989000000030
476.487487999999980 194.245834000000000
f: 1089 tv: 1 nM: 2
593.007750999999980 251.512893999999990
579.786377000000020 191.896713000000010
f: 1090 tv: 0 nM: 2
486.403839000000000 255.788467000000000
476.547089000000030 193.881165000000010
f: 1090 tv: 1 nM: 2
591.558167000000030 250.895355000000000
578.143188000000010 191.826293999999990
f: 1091 tv: 0 nM: 2
486.625580000000010 254.974884000000000
476.954926000000000 193.201720999999990
f: 1091 tv: 1 nM: 2
589.989990000000030 249.914993000000010
576.426819000000020 191.458541999999990
f: 1092 tv: 0 nM: 2
487.042236000000000 254.004439999999990
477.061736999999990 192.701645000000010
f: 1092 tv: 1 nM: 2
588.099486999999950 249.421462999999990
574.500000000000000 191.000000000000000
f: 1093 tv: 0 nM: 2
487.307007000000000 253.350876000000000
477.358734000000030 192.109862999999990
f: 1093 tv: 1 nM: 2
586.040527000000000 248.616210999999990
572.442687999999980 190.295868000000010
f: 1094 tv: 0 nM: 2
487.485901000000010 252.591553000000000
476.964751999999980 191.768722999999990
f: 1094 tv: 1 nM: 2
583.951050000000010 247.806702000000000
570.353516000000010 190.034882000000010
f: 1095 tv: 0 nM: 2
487.246520999999970 251.895355000000000
476.538116000000000 191.042603000000010
f: 1095 tv: 1 nM: 2
581.271483999999990 247.325272000000010
568.069641000000050 189.385573999999990
f: 1096 tv: 0 nM: 2
486.829376000000020 250.992888999999990
475.723450000000010 190.661498999999990
f: 1096 tv: 1 nM: 2
578.842529000000010 246.682494999999990
565.289490000000000 188.909088000000000
f: 1097 tv: 0 nM: 2
486.240569999999990 250.099060000000010
475.278533999999980 190.034241000000010
f: 1097 tv: 1 nM: 2
576.327331999999960 246.193298000000000
562.660399999999980 188.924530000000000
f: 1098 tv: 0 nM: 2
485.536956999999970 249.389129999999990
474.019135000000010 189.691391000000010
f: 1098 tv: 1 nM: 2
573.650268999999980 245.775864000000010
560.297180000000030 188.523590000000010
f: 1099 tv: 0 nM: 2
484.936279000000010 248.906859999999990
473.334106000000020 189.225799999999990
f: 1099 tv: 1 nM: 2
570.865479000000050 245.394745000000000
557.390319999999970 188.446426000000000
f: 1100 tv: 0 nM: 2
483.918274000000000 248.009613000000000
472.009613000000000 188.990387000000000
f: 1100 tv: 1 nM: 2
567.952026000000050 244.770203000000010
554.292542000000030 187.989364999999990
f: 1101 tv: 0 nM: 2
482.953888000000010 247.871353000000000
471.093140000000010 188.906859999999990
f: 1101 tv: 1 nM: 2
564.782836999999970 243.899993999999990
551.347716999999990 187.974625000000000
f: 1102 tv: 0 nM: 2
481.500000000000000 247.000000000000000
469.792266999999980 188.847824000000000
f: 1102 tv: 1 nM: 2
562.309936999999990 243.739760999999990
548.647338999999990 187.610519000000010
f: 1103 tv: 0 nM: 2
480.447510000000020 246.382507000000000
468.309417999999990 188.047028000000010
f: 1103 tv: 1 nM: 2
558.329773000000050 243.718078999999990
545.226563000000060 187.502609000000010
f: 1104 tv: 0 nM: 2
478.984680000000030 245.806121999999990
467.000000000000000 188.166672000000010
f: 1104 tv: 1 nM: 2
555.295959000000040 243.186782999999990
542.257813000000060 187.299484000000010
f: 1105 tv: 0 nM: 2
477.555816999999990 245.206313999999990
465.861664000000020 187.696594000000000
f: 1105 tv: 1 nM: 2
551.809813999999960 242.696319999999990
539.158630000000020 187.244629000000000
f: 1106 tv: 0 nM: 2
476.421813999999980 244.864928999999990
464.131194999999990 187.868805000000010
f: 1106 tv: 1 nM: 2
549.068665000000010 242.826920000000000
536.096923999999940 186.933670000000010
f: 1107 tv: 0 nM: 2
475.073180999999980 244.500000000000000
462.761078000000000 187.679810000000000
f: 1107 tv: 1 nM: 2
545.977661000000010 242.321227999999990
533.000000000000000 187.000000000000000
f: 1108 tv: 0 nM: 2
473.569519000000010 244.000000000000000
461.528258999999990 187.406783999999990
f: 1108 tv: 1 nM: 2
542.520935000000010 241.655685000000010
529.905029000000010 186.895004000000000
f: 1109 tv: 0 nM: 2
472.281250000000000 243.265625000000000
459.951018999999970 186.971649000000010
f: 1109 tv: 1 nM: 2
539.838988999999970 241.536728000000010
526.870727999999990 186.878052000000000
f: 1110 tv: 0 nM: 2
471.127655000000000 243.079788000000010
458.350281000000000 186.807494999999990
f: 1110 tv: 1 nM: 2
536.909119000000030 241.419784999999990
523.892882999999980 186.836730999999990
f: 1111 tv: 0 nM: 2
469.856749999999980 242.454056000000010
456.713530999999990 186.906250000000000
f: 1111 tv: 1 nM: 2
533.143249999999970 241.313506999999990
520.911437999999980 186.875000000000000
f: 1112 tv: 0 nM: 2
468.072234999999980 242.211105000000000
455.090912000000000 186.510696000000000
f: 1112 tv: 1 nM: 2
530.130432000000040 241.157608000000010
517.989502000000020 186.589004999999990
f: 1113 tv: 0 nM: 2
466.255431999999980 241.733703999999990
453.424315999999980 186.675673999999990
f: 1113 tv: 1 nM: 2
527.255187999999980 240.973952999999990
514.602172999999990 186.580643000000010
f: 1114 tv: 0 nM: 2
464.538238999999980 241.550003000000000
451.989989999999980 186.850006000000010
f: 1114 tv: 1 nM: 2
524.263489000000050 241.101349000000000
511.781586000000000 186.871048000000000
f: 1115 tv: 0 nM: 2
463.143250000000020 241.394591999999990
450.014923000000010 186.728850999999990
f: 1115 tv: 1 nM: 2
521.171997000000030 240.678345000000010
508.567719000000010 186.968750000000000
f: 1116 tv: 0 nM: 2
461.154266000000010 241.191483000000010
448.251373000000000 186.546967000000000
f: 1116 tv: 1 nM: 2
517.445190000000030 240.951614000000010
505.273010000000000 187.496933000000010
f: 1117 tv: 0 nM: 2
459.812500000000000 241.187500000000000
446.174866000000010 186.592896000000000
f: 1117 tv: 1 nM: 2
513.975463999999990 240.996933000000010
501.988831000000000 187.354751999999990
f: 1118 tv: 0 nM: 2
457.845947000000020 241.123734000000010
444.572266000000010 186.725433000000010
f: 1118 tv: 1 nM: 2
510.438965000000000 241.345932000000000
498.385070999999980 187.712646000000010
f: 1119 tv: 0 nM: 2
455.750000000000000 240.728027000000000
442.583800999999990 186.988831000000000
f: 1119 tv: 1 nM: 2
506.933533000000010 241.491333000000000
495.451079999999990 187.972824000000000
f: 1120 tv: 0 nM: 2
453.527770999999970 240.737655999999990
440.500000000000000 187.412795999999990
f: 1120 tv: 1 nM: 2
504.211853000000020 241.389832000000010
492.045440999999980 188.351517000000000
f: 1121 tv: 0 nM: 2
451.692748999999990 240.634079000000010
438.905029000000010 187.539108000000000
f: 1121 tv: 1 nM: 2
500.563263000000010 241.653609999999990
489.271515000000020 188.352158000000000
f: 1122 tv: 0 nM: 2
449.408599999999980 240.607529000000000
436.240325999999980 187.524857000000000
f: 1122 tv: 1 nM: 2
497.401154000000020 241.587204000000010
486.026305999999980 188.401321000000000
f: 1123 tv: 0 nM: 2
447.669494999999980 240.451980999999990
434.471099999999980 187.514450000000010
f: 1123 tv: 1 nM: 2
494.145050000000030 241.558640000000000
482.821441999999990 189.002747000000000
f: 1124 tv: 0 nM: 2
445.275451999999970 240.350295999999990
432.450012000000020 187.461761000000000
f: 1124 tv: 1 nM: 2
491.053375000000020 241.761230000000010
479.812500000000000 189.046875000000000
f: 1125 tv: 0 nM: 2
443.334319999999990 240.213012999999990
430.416199000000010 187.798889000000000
f: 1125 tv: 1 nM: 2
487.735474000000010 242.138701999999990
476.412781000000000 189.401169000000010
f: 1126 tv: 0 nM: 2
441.043364999999990 240.352600000000000
428.216858000000000 187.855423000000000
f: 1126 tv: 1 nM: 2
484.789490000000000 241.921051000000010
472.940979000000030 189.354034000000010
f: 1127 tv: 0 nM: 2
439.484192000000010 239.863922000000000
425.885529000000020 188.000000000000000
f: 1127 tv: 1 nM: 2
481.649689000000020 242.022292999999990
470.269226000000000 189.473373000000010
f: 1128 tv: 0 nM: 2
437.003326000000020 239.809998000000010
423.931824000000010 188.267044000000000
f: 1128 tv: 1 nM: 2
477.689757999999980 241.840363000000000
467.035706000000000 189.480774000000000
f: 1129 tv: 0 nM: 2
434.376586999999970 239.648727000000010
421.925812000000010 188.112640000000000
f: 1129 tv: 1 nM: 2
475.024475000000000 242.139861999999990
463.572266000000010 189.661849999999990
f: 1130 tv: 0 nM: 2
432.239655000000030 239.485214000000010
418.787781000000000 188.028777999999990
f: 1130 tv: 1 nM: 2
471.119568000000020 241.836960000000000
460.827698000000000 189.621475000000000
f: 1131 tv: 0 nM: 2
429.500000000000000 239.317078000000010
417.000000000000000 187.840424000000010
f: 1131 tv: 1 nM: 2
468.133575000000010 241.715758999999990
457.411437999999980 189.517151000000010
f: 1132 tv: 0 nM: 2
427.265503000000020 238.931029999999990
414.503020999999990 187.875763000000010
f: 1132 tv: 1 nM: 2
464.087891000000010 241.496963999999990
454.000000000000000 189.571045000000000
f: 1133 tv: 0 nM: 2
425.287048000000030 238.484573000000010
412.233337000000010 187.321213000000000
f: 1133 tv: 1 nM: 2
461.318909000000020 241.700790000000010
450.500000000000000 189.500000000000000
f: 1134 tv: 0 nM: 2
422.931824000000010 237.982956000000000
410.231262000000020 187.362503000000000
f: 1134 tv: 1 nM: 2
457.488097999999980 241.434525000000010
447.451141000000010 189.364944000000010
f: 1135 tv: 0 nM: 2
420.456939999999970 237.864242999999990
407.638244999999980 187.361771000000000
f: 1135 tv: 1 nM: 2
453.813599000000010 240.911239999999990
444.185790999999990 189.500000000000000
f: 1136 tv: 0 nM: 2
418.217529000000010 237.133118000000000
405.484192000000010 186.674057000000000
f: 1136 tv: 1 nM: 2
450.797394000000000 241.258163000000000
440.712493999999990 189.212493999999990
f: 1137 tv: 0 nM: 2
415.598052999999990 236.901962000000000
403.079772999999990 186.930847000000000
f: 1137 tv: 1 nM: 2
447.720153999999980 240.973876999999990
437.585724000000030 189.314285000000010
f: 1138 tv: 0 nM: 2
413.211029000000000 236.529221000000010
400.618347000000030 186.426041000000000
f: 1138 tv: 1 nM: 2
444.751647999999990 240.529799999999990
434.510864000000030 189.076079999999990
f: 1139 tv: 0 nM: 2
411.019745000000000 236.355255000000000
398.500000000000000 186.317078000000010
f: 1139 tv: 1 nM: 2
441.139464999999970 240.632659999999990
430.656769000000000 189.043242999999990
f: 1140 tv: 0 nM: 2
408.448792000000030 236.358429000000000
395.915709999999990 186.409882000000010
f: 1140 tv: 1 nM: 2
438.403320000000010 240.683334000000000
428.099456999999970 188.911284999999990
f: 1141 tv: 0 nM: 2
405.890015000000010 235.449997000000000
393.446197999999980 186.420883000000000
f: 1141 tv: 1 nM: 2
435.179625999999980 240.278442000000010
425.078307999999990 189.102417000000000
f: 1142 tv: 0 nM: 2
403.511902000000020 235.601195999999990
391.282042999999990 186.397430000000010
f: 1142 tv: 1 nM: 2
431.263977000000010 240.714279000000000
421.769011999999980 189.070175000000010
f: 1143 tv: 0 nM: 2
400.580291999999990 235.824814000000000
388.202789000000000 186.143356000000010
f: 1143 tv: 1 nM: 2
428.113097999999980 240.875000000000000
418.500000000000000 189.000000000000000
f: 1144 tv: 0 nM: 2
398.369719999999970 235.186614999999990
386.117249000000020 186.534484999999990
f: 1144 tv: 1 nM: 2
424.829619999999980 241.055556999999990
415.149719000000000 189.440674000000000
f: 1145 tv: 0 nM: 2
395.940612999999980 234.978118999999990
383.820678999999980 186.265517999999990
f: 1145 tv: 1 nM: 2
421.406250000000000 240.793747000000000
411.502929999999990 189.622803000000000
f: 1146 tv: 0 nM: 2
393.446747000000020 235.372786999999990
381.549132999999980 185.956650000000000
f: 1146 tv: 1 nM: 2
417.934143000000010 241.242523000000010
408.827942000000010 189.505371000000000
f: 1147 tv: 0 nM: 2
390.730774000000000 235.350433000000010
378.640259000000010 186.170730999999990
f: 1147 tv: 1 nM: 2
414.870514000000010 240.967621000000010
405.660004000000010 189.880005000000010
f: 1148 tv: 0 nM: 2
388.230499000000010 235.070922999999990
375.779083000000010 186.186049999999990
f: 1148 tv: 1 nM: 2
411.579253999999990 241.304870999999990
402.436371000000010 190.251510999999990
f: 1149 tv: 0 nM: 2
385.539734000000010 235.569534000000000
373.729828000000000 186.310562000000000
f: 1149 tv: 1 nM: 2
408.036437999999980 241.556289999999990
399.122223000000020 190.316666000000000
f: 1150 tv: 0 nM: 2
382.779540999999990 235.358261000000000
371.085999000000020 186.420379999999990
f: 1150 tv: 1 nM: 2
404.762816999999980 241.717957000000010
395.776549999999990 190.522338999999990
f: 1151 tv: 0 nM: 2
379.741730000000020 235.135757000000010
368.359649999999990 186.309936999999990
f: 1151 tv: 1 nM: 2
401.405884000000010 242.658829000000000
392.444152999999970 190.513306000000000
f: 1152 tv: 0 nM: 2
377.152495999999990 234.893616000000010
365.234863000000020 186.560608000000000
f: 1152 tv: 1 nM: 2
397.500000000000000 242.631897000000010
389.114470999999980 191.054214000000000
f: 1153 tv: 0 nM: 2
374.500000000000000 235.121948000000000
363.527618000000020 186.622695999999990
f: 1153 tv: 1 nM: 2
394.003235000000020 243.029221000000010
385.678558000000010 191.167587000000000
f: 1154 tv: 0 nM: 2
371.935363999999990 235.530609000000000
360.388885000000020 187.084960999999990
f: 1154 tv: 1 nM: 2
390.178558000000010 243.100647000000010
382.240325999999980 191.392272999999990
f: 1155 tv: 0 nM: 2
369.041107000000010 235.410965000000000
357.947174000000020 187.052810999999990
f: 1155 tv: 1 nM: 2
387.257049999999990 243.367233000000000
379.164886000000020 191.728728999999990
f: 1156 tv: 0 nM: 2
365.694458000000000 235.229172000000010
355.275330000000000 187.465194999999990
f: 1156 tv: 1 nM: 2
384.343750000000000 243.550003000000000
376.198822000000010 192.078948999999990
f: 1157 tv: 0 nM: 2
362.950348000000020 235.273056000000000
352.269470000000010 187.535934000000000
f: 1157 tv: 1 nM: 2
380.381592000000010 244.131576999999990
372.861572000000020 192.242934999999990
f: 1158 tv: 0 nM: 2
360.152039000000000 235.523392000000000
349.211913999999980 187.711914000000010
f: 1158 tv: 1 nM: 2
377.251494999999980 244.553894000000010
369.275757000000000 192.436371000000010
f: 1159 tv: 0 nM: 2
356.886352999999990 235.984848000000000
346.666655999999990 187.638884999999990
f: 1159 tv: 1 nM: 2
373.486938000000010 244.901962000000000
366.367217999999980 192.872879000000010
f: 1160 tv: 0 nM: 2
353.440552000000030 236.143356000000010
343.554840000000010 187.951614000000010
f: 1160 tv: 1 nM: 2
369.687073000000000 245.282318000000000
362.491486000000010 193.508513999999990
f: 1161 tv: 0 nM: 2
350.992125999999980 235.964569000000010
340.467315999999980 188.281051999999990
f: 1161 tv: 1 nM: 2
365.794128000000000 245.904418999999990
359.713103999999990 193.907104000000000
f: 1162 tv: 0 nM: 2
347.819152999999970 236.276596000000010
337.798126000000020 188.285721000000000
f: 1162 tv: 1 nM: 2
362.958954000000010 246.055969000000000
355.751343000000020 194.000000000000000
f: 1163 tv: 0 nM: 2
344.248108000000000 236.402252000000000
335.327453999999990 188.940140000000010
f: 1163 tv: 1 nM: 2
359.476868000000020 246.641617000000000
353.044037000000000 194.694305000000010
f: 1164 tv: 0 nM: 2
341.707550000000030 236.358489999999990
332.170746000000010 188.849594000000000
f: 1164 tv: 1 nM: 2
356.637360000000000 247.494507000000000
349.308562999999990 194.922852000000010
f: 1165 tv: 0 nM: 2
338.377045000000010 236.778686999999990
328.760620000000020 189.442429000000000
f: 1165 tv: 1 nM: 2
352.182678000000010 247.862182999999990
346.205718999999990 195.380005000000010
f: 1166 tv: 0 nM: 2
335.580993999999980 237.588028000000010
325.636352999999990 189.367126000000010
f: 1166 tv: 1 nM: 2
348.931030000000020 248.597702000000000
343.413452000000010 195.932693000000000
f: 1167 tv: 0 nM: 2
331.586426000000020 238.160492000000000
323.056334999999990 189.894363000000000
f: 1167 tv: 1 nM: 2
345.634826999999970 249.213485999999990
340.198822000000010 196.628661999999990
f: 1168 tv: 0 nM: 2
328.196838000000010 238.066925000000000
319.068848000000000 190.286224000000000
f: 1168 tv: 1 nM: 2
341.255798000000030 249.662795999999990
336.935637999999980 196.653472999999990
f: 1169 tv: 0 nM: 2
324.716095000000000 239.021178999999990
316.326660000000000 190.826660000000000
f: 1169 tv: 1 nM: 2
339.381652999999970 250.426041000000000
333.710938000000000 197.309890999999990
f: 1170 tv: 0 nM: 2
321.187500000000000 239.218750000000000
313.260864000000030 191.189438000000000
f: 1170 tv: 1 nM: 2
335.761230000000010 251.351120000000010
330.886352999999990 197.866165000000000
f: 1171 tv: 0 nM: 2
317.833344000000010 240.055556999999990
310.447540000000000 191.354935000000010
f: 1171 tv: 1 nM: 2
332.115387000000000 251.751479999999990
327.636139000000010 198.368805000000010
f: 1172 tv: 0 nM: 2
314.495758000000020 239.944916000000010
307.297942999999980 191.482879999999990
f: 1172 tv: 1 nM: 2
328.510864000000030 252.652176000000000
324.475799999999990 198.943542000000010
f: 1173 tv: 0 nM: 2
311.321715999999980 240.255813999999990
303.956664999999990 192.196671000000010
f: 1173 tv: 1 nM: 2
325.539886000000020 253.438644000000010
321.586577999999970 199.455307000000000
f: 1174 tv: 0 nM: 2
307.939086999999970 241.035262999999990
300.910248000000020 192.365387000000000
f: 1174 tv: 1 nM: 2
322.218750000000000 254.356247000000000
318.831604000000030 200.196884000000010
f: 1175 tv: 0 nM: 2
304.075652999999990 241.134872000000000
296.920746000000010 192.762192000000000
f: 1175 tv: 1 nM: 2
319.255675999999990 255.051132000000000
316.131713999999990 200.776885999999990
f: 1176 tv: 0 nM: 2
299.987000000000020 241.694808999999990
294.210357999999990 192.993102999999990
f: 1176 tv: 1 nM: 2
315.601684999999970 255.768356000000010
312.464904999999990 201.233916999999990
f: 1177 tv: 0 nM: 2
295.794525000000020 242.123290999999990
290.720397999999990 193.976974000000010
f: 1177 tv: 1 nM: 2
311.871428999999980 257.068573000000010
310.135864000000030 202.010864000000000
f: 1178 tv: 0 nM: 2
291.597106999999990 242.679855000000000
287.829926000000000 194.064620999999990
f: 1178 tv: 1 nM: 2
309.193541999999980 257.483856000000000
307.025359999999980 202.258057000000010
f: 1179 tv: 0 nM: 2
288.802642999999990 243.203948999999990
283.730529999999990 194.529937999999990
f: 1179 tv: 1 nM: 2
305.817474000000000 258.259247000000020
304.232391000000010 202.873245000000000
f: 1180 tv: 0 nM: 2
284.921783000000000 243.775512999999990
280.664428999999980 194.889266999999990
f: 1180 tv: 1 nM: 2
303.075012000000020 259.402770999999970
301.839995999999990 203.095001000000000
f: 1181 tv: 0 nM: 2
281.357147000000000 244.045105000000010
278.183594000000030 195.378906000000000
f: 1181 tv: 1 nM: 2
300.028350999999990 259.981964000000000
299.453278000000010 203.925231999999990
f: 1182 tv: 0 nM: 2
278.538971000000000 244.746749999999990
274.847015000000000 195.152985000000000
f: 1182 tv: 1 nM: 2
297.042357999999980 260.548035000000030
296.500000000000000 204.206726000000000
f: 1183 tv: 0 nM: 2
274.911773999999980 244.692810000000010
271.869415000000000 195.286621000000000
f: 1183 tv: 1 nM: 2
294.803284000000020 261.428954999999970
294.453430000000030 204.825974000000000
f: 1184 tv: 0 nM: 2
271.663452000000010 245.714737000000010
268.557831000000020 195.962584999999990
f: 1184 tv: 1 nM: 2
291.947814999999990 262.574187999999990
292.272521999999980 205.236481000000000
f: 1185 tv: 0 nM: 2
268.154204999999990 246.140182000000010
265.329253999999990 196.384140000000000
f: 1185 tv: 1 nM: 2
289.104766999999980 263.166655999999990
290.075012000000020 205.820007000000000
f: 1186 tv: 0 nM: 2
264.368590999999980 245.810898000000010
262.582091999999990 197.261200000000000
f: 1186 tv: 1 nM: 2
287.158172999999980 264.173461999999970
287.906859999999990 206.093140000000010
f: 1187 tv: 0 nM: 2
260.763152999999990 247.180450000000010
259.456939999999970 196.950333000000000
f: 1187 tv: 1 nM: 2
284.995116999999990 264.797546000000010
286.342102000000010 206.550231999999990
f: 1188 tv: 0 nM: 2
257.055084000000020 247.572036999999990
256.801177999999990 197.307021999999990
f: 1188 tv: 1 nM: 2
282.970733999999990 265.417083999999990
284.520537999999990 206.819640999999990
f: 1189 tv: 0 nM: 2
255.465758999999990 247.910965000000000
253.422835999999990 197.725311000000000
f: 1189 tv: 1 nM: 2
281.113312000000010 266.549255000000020
282.955810999999980 207.362793000000010
f: 1190 tv: 0 nM: 2
252.423340000000000 248.483337000000010
251.203125000000000 197.726563000000000
f: 1190 tv: 1 nM: 2
279.529266000000010 267.092682000000020
281.599152000000000 207.508621000000010
f: 1191 tv: 0 nM: 2
248.773070999999990 249.042313000000010
248.273743000000000 198.477661000000010
f: 1191 tv: 1 nM: 2
277.691956000000000 267.864929000000020
280.438599000000010 208.214904999999990
f: 1192 tv: 0 nM: 2
245.788467000000000 249.153839000000000
246.306961000000000 198.174057000000000
f: 1192 tv: 1 nM: 2
276.520935000000010 268.718596999999990
279.144806000000020 208.337097000000000
f: 1193 tv: 0 nM: 2
242.909454000000010 249.141739000000000
244.368957999999990 197.979309000000000
f: 1193 tv: 1 nM: 2
275.820618000000020 269.186096000000020
278.573395000000000 208.876144000000010
f: 1194 tv: 0 nM: 2
240.629867999999990 249.987015000000010
241.730774000000000 198.608978000000010
f: 1194 tv: 1 nM: 2
274.706970000000010 269.816284000000000
277.910370000000000 208.919815000000000
f: 1195 tv: 0 nM: 2
237.800628999999990 250.572784000000010
239.478118999999990 198.953125000000000
f: 1195 tv: 1 nM: 2
273.684326000000000 270.078339000000030
277.000000000000000 209.000000000000000
f: 1196 tv: 0 nM: 2
236.547302000000000 250.554047000000000
237.616561999999990 199.368102999999990
f: 1196 tv: 1 nM: 2
273.213622999999980 270.967132999999990
276.827148000000020 209.248977999999990
f: 1197 tv: 0 nM: 2
233.543045000000010 250.950333000000000
235.655685000000010 198.946105999999990
f: 1197 tv: 1 nM: 2
272.617249000000020 271.201324000000000
276.645385999999970 209.083694000000010
f: 1198 tv: 0 nM: 2
231.461761000000000 251.449997000000000
233.596878000000000 199.046875000000000
f: 1198 tv: 1 nM: 2
272.367920000000030 271.806609999999980
276.464294000000000 209.367645000000010
f: 1199 tv: 0 nM: 2
229.935714999999990 251.471436000000010
231.750000000000000 199.036514000000010
f: 1199 tv: 1 nM: 2
272.318390000000020 272.220093000000020
276.612060999999980 209.301727000000000
f: 1200 tv: 0 nM: 2
227.575150000000010 251.959533999999990
230.204680999999990 199.301177999999990
f: 1200 tv: 1 nM: 2
272.175446000000020 272.609649999999990
276.655975000000010 209.267090000000000
f: 1201 tv: 0 nM: 2
226.289809999999990 251.929932000000010
228.654540999999990 198.839385999999990
f: 1201 tv: 1 nM: 2
272.427978999999990 272.516936999999980
276.804260000000000 209.325531000000010
f: 1202 tv: 0 nM: 2
224.335479999999990 252.035492000000000
227.269012000000000 198.605255000000000
f: 1202 tv: 1 nM: 2
272.491119000000030 272.866669000000000
277.370055999999980 209.041855000000000
f: 1203 tv: 0 nM: 2
222.343200999999990 252.281067000000010
225.960006999999990 198.619994999999990
f: 1203 tv: 1 nM: 2
273.068175999999990 273.209106000000020
278.112976000000000 208.864014000000000
f: 1204 tv: 0 nM: 2
220.947509999999990 252.441986000000010
225.304596000000000 198.494247000000000
f: 1204 tv: 1 nM: 2
273.678558000000010 273.439086999999970
278.872436999999990 208.837447999999990
f: 1205 tv: 0 nM: 2
219.875000000000000 252.641662999999990
224.372833000000010 198.508667000000000
f: 1205 tv: 1 nM: 2
274.801207999999970 273.558227999999990
280.007842999999980 208.539215000000010
f: 1206 tv: 0 nM: 2
217.991074000000000 252.598221000000000
223.207657000000010 198.538253999999990
f: 1206 tv: 1 nM: 2
275.962951999999970 273.672851999999980
281.045440999999980 208.557312000000000
f: 1207 tv: 0 nM: 2
217.494598000000000 253.021622000000010
222.092896000000000 198.489075000000010
f: 1207 tv: 1 nM: 2
276.991881999999980 273.930907999999990
282.413940000000030 208.500000000000000
f: 1208 tv: 0 nM: 2
216.685714999999990 253.431427000000010
221.315215999999990 198.679351999999990
f: 1208 tv: 1 nM: 2
278.623962000000010 274.304625999999980
283.894104000000030 208.335297000000000
f: 1209 tv: 0 nM: 2
215.685714999999990 253.465713999999990
221.007889000000010 198.171051000000010
f: 1209 tv: 1 nM: 2
280.472687000000010 274.455872000000000
285.502074999999990 208.291321000000010
f: 1210 tv: 0 nM: 2
215.053680000000010 253.514129999999990
220.635590000000010 198.446319999999990
f: 1210 tv: 1 nM: 2
282.078307999999990 274.465850999999990
287.135833999999990 207.848419000000010
f: 1211 tv: 0 nM: 2
214.537735000000000 253.918242999999990
220.509949000000010 198.054733000000000
f: 1211 tv: 1 nM: 2
284.346770999999990 274.500000000000000
288.977905000000020 207.931732000000010
f: 1212 tv: 0 nM: 2
214.260971000000010 254.034149000000010
220.157210999999990 198.136596999999990
f: 1212 tv: 1 nM: 2
286.173553000000030 274.938019000000000
291.013611000000030 207.688720999999990
f: 1213 tv: 0 nM: 2
214.103821000000010 254.407104000000000
220.075378000000000 198.042709000000000
f: 1213 tv: 1 nM: 2
288.518524000000010 275.236632999999980
293.265930000000030 207.664795000000000
f: 1214 tv: 0 nM: 2
214.069153000000000 254.728728999999990
220.040817000000000 198.183670000000010
f: 1214 tv: 1 nM: 2
290.619934000000000 275.457306000000020
295.419464000000000 207.754684000000000
f: 1215 tv: 0 nM: 2
214.090652000000010 255.052200000000000
220.391753999999990 198.427841000000000
f: 1215 tv: 1 nM: 2
293.542693999999980 275.465454000000020
297.749023000000020 207.588806000000010
f: 1216 tv: 0 nM: 2
214.549744000000000 255.149216000000000
221.231964000000000 198.139174999999990
f: 1216 tv: 1 nM: 2
296.210204999999970 275.579590000000000
300.247070000000010 207.582351999999990
f: 1217 tv: 0 nM: 2
215.143249999999990 255.394591999999990
221.951034999999990 198.038666000000010
f: 1217 tv: 1 nM: 2
299.034697999999990 275.775512999999990
302.702332000000010 207.525298999999990
f: 1218 tv: 0 nM: 2
215.850281000000000 255.440674000000000
222.514633000000000 198.351226999999990
f: 1218 tv: 1 nM: 2
301.669464000000000 275.788696000000020
305.768065999999980 207.427750000000000
f: 1219 tv: 0 nM: 2
216.713928000000010 255.830840999999990
223.782928000000000 198.082932000000000
f: 1219 tv: 1 nM: 2
304.878418000000010 275.570586999999990
308.042755000000000 207.390334999999990
f: 1220 tv: 0 nM: 2
217.990005000000000 255.904999000000000
224.997421000000000 198.038666000000010
f: 1220 tv: 1 nM: 2
307.881317000000020 275.583648999999980
311.000000000000000 206.842316000000010
f: 1221 tv: 0 nM: 2
219.500000000000000 256.000000000000000
226.318175999999990 198.062195000000000
f: 1221 tv: 1 nM: 2
311.213745000000020 275.557251000000010
314.482085999999980 206.687255999999990
f: 1222 tv: 0 nM: 2
221.056457999999990 256.400543000000030
227.833327999999990 198.000000000000000
f: 1222 tv: 1 nM: 2
314.835297000000030 275.488220000000010
316.952759000000010 206.767715000000010
f: 1223 tv: 0 nM: 2
222.612900000000000 256.349456999999970
229.402008000000000 197.746230999999990
f: 1223 tv: 1 nM: 2
318.381744000000030 275.275939999999990
320.371368000000020 206.429351999999990
f: 1224 tv: 0 nM: 2
224.915009000000000 256.084991000000000
231.414139000000010 197.555556999999990
f: 1224 tv: 1 nM: 2
321.830658000000030 275.262085000000010
323.387787000000000 206.187012000000010
f: 1225 tv: 0 nM: 2
227.401169000000010 256.412781000000000
233.478149000000000 197.803283999999990
f: 1225 tv: 1 nM: 2
325.413879000000010 274.758392000000010
326.336456000000000 205.926696999999990
f: 1226 tv: 0 nM: 2
229.814209000000010 256.500000000000000
235.548858999999990 197.635055999999990
f: 1226 tv: 1 nM: 2
329.067504999999980 274.563292999999990
329.798126000000020 205.532073999999990
f: 1227 tv: 0 nM: 2
232.000000000000000 256.421477999999980
237.542496000000000 197.542496000000000
f: 1227 tv: 1 nM: 2
332.694121999999990 274.425476000000000
332.768065999999980 205.534224999999990
f: 1228 tv: 0 nM: 2
234.790404999999990 256.123748999999980
239.997527999999990 197.225249999999990
f: 1228 tv: 1 nM: 2
335.543822999999970 273.908356000000030
335.531830000000010 205.129211000000000
f: 1229 tv: 0 nM: 2
237.489304000000000 256.010680999999980
242.538817999999990 197.043381000000010
f: 1229 tv: 1 nM: 2
339.036956999999970 273.466919000000020
338.281128000000020 204.618866000000000
f: 1230 tv: 0 nM: 2
240.046111999999990 255.963593000000000
245.105499000000010 197.004593000000000
f: 1230 tv: 1 nM: 2
342.085999000000020 272.894011999999980
340.690216000000020 204.429351999999990
f: 1231 tv: 0 nM: 2
242.658295000000010 255.987441999999990
247.634705000000000 196.815063000000010
f: 1231 tv: 1 nM: 2
345.073364000000030 272.565643000000020
343.253662000000020 204.022064000000000
f: 1232 tv: 0 nM: 2
245.594970999999990 255.787703999999990
250.053406000000000 196.810684000000010
f: 1232 tv: 1 nM: 2
348.408172999999980 272.124481000000000
346.075684000000020 203.480072000000010
f: 1233 tv: 0 nM: 2
248.784622000000010 255.387177000000010
252.782851999999990 196.551422000000000
f: 1233 tv: 1 nM: 2
351.056273999999970 271.435059000000020
348.706909000000000 203.375473000000000
f: 1234 tv: 0 nM: 2
252.065001999999990 255.095001000000000
255.820007000000000 196.160003999999990
f: 1234 tv: 1 nM: 2
353.835388000000020 270.713989000000030
350.971375000000020 202.898849000000010
f: 1235 tv: 0 nM: 2
255.086838000000000 254.792099000000010
258.093140000000010 196.093140000000010
f: 1235 tv: 1 nM: 2
356.525330000000000 270.417725000000020
353.044066999999980 202.475098000000000
f: 1236 tv: 0 nM: 2
258.141753999999990 254.234528000000010
260.783905000000000 195.826629999999990
f: 1236 tv: 1 nM: 2
358.786285000000020 269.802429000000020
355.029175000000010 202.459137000000000
f: 1237 tv: 0 nM: 2
261.421936000000020 254.282928000000000
263.886352999999990 195.694443000000010
f: 1237 tv: 1 nM: 2
360.806122000000020 269.130614999999980
356.976105000000020 201.770919999999990
f: 1238 tv: 0 nM: 2
264.382629000000010 253.812209999999990
266.304351999999990 195.036224000000000
f: 1238 tv: 1 nM: 2
363.029632999999990 268.458496000000030
358.449187999999990 201.542678999999990
f: 1239 tv: 0 nM: 2
267.050261999999980 253.534392999999990
268.915009000000000 195.085006999999990
f: 1239 tv: 1 nM: 2
364.670165999999990 267.695374000000020
359.978271000000010 201.375487999999990
f: 1240 tv: 0 nM: 2
269.811096000000020 253.300003000000000
271.480774000000000 194.538467000000000
f: 1240 tv: 1 nM: 2
366.535706000000000 267.367644999999980
361.278656000000010 200.750992000000000
f: 1241 tv: 0 nM: 2
273.013824000000000 253.132599000000000
273.949738000000020 194.465607000000010
f: 1241 tv: 1 nM: 2
367.953826999999990 266.646575999999980
362.195648000000010 200.624512000000010
f: 1242 tv: 0 nM: 2
275.588562000000020 252.362854000000000
276.449279999999990 194.118361999999990
f: 1242 tv: 1 nM: 2
369.350006000000010 266.350006000000010
363.429169000000000 200.420837000000010
f: 1243 tv: 0 nM: 2
278.694579999999970 252.270264000000000
278.880219000000010 194.166672000000010
f: 1243 tv: 1 nM: 2
370.618378000000010 265.493866000000030
364.255066000000000 200.305664000000010
f: 1244 tv: 0 nM: 2
281.083344000000010 251.838882000000010
281.251220999999990 193.965850999999990
f: 1244 tv: 1 nM: 2
371.430663999999980 265.216400000000020
364.952880999999990 200.108611999999990
f: 1245 tv: 0 nM: 2
283.856749999999980 251.394591999999990
283.345763999999970 193.810944000000010
f: 1245 tv: 1 nM: 2
372.132659999999990 264.395905000000030
365.500000000000000 200.000000000000000
f: 1246 tv: 0 nM: 2
286.192504999999980 251.350266000000000
285.662170000000000 193.605408000000010
f: 1246 tv: 1 nM: 2
372.949798999999980 264.102509000000000
366.036437999999980 199.670043999999990
f: 1247 tv: 0 nM: 2
289.046875000000000 251.197922000000010
287.852142000000010 193.766129000000010
f: 1247 tv: 1 nM: 2
373.690185999999980 264.237183000000020
366.536804000000020 199.958878000000000
f: 1248 tv: 0 nM: 2
291.526611000000000 251.106383999999990
289.592102000000010 193.913162000000000
f: 1248 tv: 1 nM: 2
374.139923000000010 263.500000000000000
366.919098000000020 199.871367999999990
f: 1249 tv: 0 nM: 2
293.370178000000010 251.052490000000010
291.554351999999990 194.086960000000000
f: 1249 tv: 1 nM: 2
374.711211999999990 263.245697000000010
367.000000000000000 200.047012000000000
f: 1250 tv: 0 nM: 2
296.029723999999990 251.281082000000000
293.622893999999970 193.988831000000000
f: 1250 tv: 1 nM: 2
374.699553999999980 263.042602999999990
367.088226000000020 200.063019000000000
f: 1251 tv: 0 nM: 2
298.384398999999970 250.595383000000000
294.987549000000000 194.039795000000000
f: 1251 tv: 1 nM: 2
374.717498999999980 262.975342000000010
367.050446000000020 200.054824999999990
f: 1252 tv: 0 nM: 2
300.143250000000020 250.454056000000010
296.860535000000030 194.218414000000000
f: 1252 tv: 1 nM: 2
374.953888000000010 262.871368000000020
366.729430999999980 200.290039000000010
f: 1253 tv: 0 nM: 2
302.010680999999980 250.419784999999990
298.352263999999990 194.107956000000000
f: 1253 tv: 1 nM: 2
374.724396000000010 262.604889000000010
366.508605999999990 200.353455000000000
f: 1254 tv: 0 nM: 2
304.104828000000000 250.233870999999990
299.921875000000000 194.078125000000000
f: 1254 tv: 1 nM: 2
374.717498999999980 261.975342000000010
366.353455000000000 200.500000000000000
f: 1255 tv: 0 nM: 2
305.793945000000010 249.931320000000000
301.028473000000020 194.370254999999990
f: 1255 tv: 1 nM: 2
374.215331999999990 262.027221999999990
365.561951000000020 200.455124000000010
f: 1256 tv: 0 nM: 2
307.421050999999980 249.476608000000000
302.307891999999980 194.802628000000000
f: 1256 tv: 1 nM: 2
374.172332999999980 261.220886000000010
364.957733000000020 200.401412999999990
f: 1257 tv: 0 nM: 2
308.690491000000010 249.666672000000010
303.880004999999980 194.591431000000000
f: 1257 tv: 1 nM: 2
373.500000000000000 261.000000000000000
364.474152000000000 200.573273000000000
f: 1258 tv: 0 nM: 2
310.511687999999990 249.497070000000010
304.798888999999970 194.544693000000000
f: 1258 tv: 1 nM: 2
372.717498999999980 260.975342000000010
364.006988999999980 200.460464000000000
f: 1259 tv: 0 nM: 2
311.896179000000020 249.407104000000000
306.011687999999990 194.482451999999990
f: 1259 tv: 1 nM: 2
372.029998999999980 260.640015000000010
362.581818000000000 200.759094000000000
f: 1260 tv: 0 nM: 2
313.187134000000010 248.622803000000000
306.744109999999980 194.697052000000010
f: 1260 tv: 1 nM: 2
371.099487000000010 260.421477999999980
361.622742000000020 200.654540999999990
f: 1261 tv: 0 nM: 2
313.976624000000020 248.523392000000000
307.646881000000010 194.542374000000000
f: 1261 tv: 1 nM: 2
370.137939000000020 259.967986999999990
360.334869000000030 200.783722000000010
f: 1262 tv: 0 nM: 2
314.946320000000010 248.327682000000010
308.221222000000010 194.618179000000000
f: 1262 tv: 1 nM: 2
369.045012999999980 259.734984999999990
358.716277999999990 200.834885000000010
f: 1263 tv: 0 nM: 2
315.429381999999980 248.053680000000010
308.283324999999990 194.800003000000000
f: 1263 tv: 1 nM: 2
367.393401999999980 259.335021999999980
357.553924999999990 200.607848999999990
f: 1264 tv: 0 nM: 2
315.661681999999980 247.796402000000000
309.125732000000030 194.488022000000000
f: 1264 tv: 1 nM: 2
365.791199000000010 259.456054999999990
355.980408000000010 200.823532000000000
f: 1265 tv: 0 nM: 2
316.332397000000010 247.360794000000000
308.601196000000020 194.434525000000010
f: 1265 tv: 1 nM: 2
364.247498000000010 258.457489000000010
354.289092999999980 200.770141999999990
f: 1266 tv: 0 nM: 2
316.481262000000020 247.181243999999990
308.697661999999980 194.436049999999990
f: 1266 tv: 1 nM: 2
362.248748999999980 258.582916000000010
352.458923000000030 200.838165000000000
f: 1267 tv: 0 nM: 2
316.524384000000000 246.695129000000010
308.835265999999990 194.416182999999990
f: 1267 tv: 1 nM: 2
360.373627000000000 258.445067999999990
350.657226999999980 200.925262000000000
f: 1268 tv: 0 nM: 2
316.527100000000020 246.448792000000000
308.549987999999980 194.461761000000000
f: 1268 tv: 1 nM: 2
358.960327000000010 258.455017000000000
348.936279000000010 200.906859999999990
f: 1269 tv: 0 nM: 2
316.666655999999990 246.309525000000010
308.742950000000010 194.451980999999990
f: 1269 tv: 1 nM: 2
357.372283999999980 258.241851999999990
347.131194999999990 200.952971999999990
f: 1270 tv: 0 nM: 2
316.579253999999990 245.695129000000010
308.257049999999990 194.372879000000010
f: 1270 tv: 1 nM: 2
355.260741999999990 257.868286000000010
345.350708000000000 201.016585999999990
f: 1271 tv: 0 nM: 2
316.527100000000020 245.653609999999990
307.986267000000000 194.310440000000000
f: 1271 tv: 1 nM: 2
353.342255000000020 257.510680999999980
342.981048999999980 201.059235000000000
f: 1272 tv: 0 nM: 2
315.682922000000020 245.567078000000010
306.935577000000020 194.294479000000000
f: 1272 tv: 1 nM: 2
351.052489999999980 257.403320000000010
341.209594999999980 201.224747000000010
f: 1273 tv: 0 nM: 2
315.487183000000020 245.544875999999990
306.618773999999970 194.157455000000000
f: 1273 tv: 1 nM: 2
348.897369000000030 257.818420000000000
339.154602000000010 201.166672000000010
f: 1274 tv: 0 nM: 2
315.121704000000020 245.299347000000010
305.762360000000000 194.256180000000000
f: 1274 tv: 1 nM: 2
347.403412000000000 257.500000000000000
337.148926000000020 201.212769000000010
f: 1275 tv: 0 nM: 2
314.544220000000000 245.051025000000010
305.126465000000000 194.385300000000000
f: 1275 tv: 1 nM: 2
344.814911000000000 257.359130999999990
334.390259000000010 201.500000000000000
f: 1276 tv: 0 nM: 2
313.436736999999990 244.551208000000000
303.868407999999990 194.245621000000000
f: 1276 tv: 1 nM: 2
343.081970000000010 257.243163999999980
332.535125999999990 201.867569000000000
f: 1277 tv: 0 nM: 2
312.742340000000010 244.463196000000010
303.286560000000010 194.593567000000010
f: 1277 tv: 1 nM: 2
340.641571000000000 257.189757999999980
329.931945999999980 201.597625999999990
f: 1278 tv: 0 nM: 2
312.065216000000020 244.434784000000010
302.361755000000020 194.638229000000000
f: 1278 tv: 1 nM: 2
338.538238999999980 257.549987999999980
328.000000000000000 202.000000000000000
f: 1279 tv: 0 nM: 2
310.691010000000010 244.280899000000010
301.135344999999970 194.596679999999990
f: 1279 tv: 1 nM: 2
335.568420000000000 257.342102000000010
325.842377000000000 201.963057999999990
f: 1280 tv: 0 nM: 2
309.657410000000030 244.367279000000000
299.703949000000020 194.539474000000010
f: 1280 tv: 1 nM: 2
333.667542000000030 257.513306000000000
323.522338999999990 202.223465000000000
f: 1281 tv: 0 nM: 2
308.705047999999980 244.787766000000000
299.278441999999980 194.898209000000010
f: 1281 tv: 1 nM: 2
331.389464999999970 257.536835000000000
320.972778000000010 202.784652999999990
f: 1282 tv: 0 nM: 2
307.000000000000000 244.107147000000000
297.797942999999980 195.236298000000010
f: 1282 tv: 1 nM: 2
329.218231000000000 257.546967000000000
319.010405999999990 202.786452999999990
f: 1283 tv: 0 nM: 2
306.208618000000000 243.960433999999990
296.575531000000010 195.046767999999990
f: 1283 tv: 1 nM: 2
326.905029000000010 257.606139999999980
316.403320000000010 202.864639000000010
f: 1284 tv: 0 nM: 2
304.889708999999980 244.014709000000010
294.944031000000000 194.958954000000010
f: 1284 tv: 1 nM: 2
324.672211000000000 258.122223000000020
314.041443000000020 203.331497000000010
f: 1285 tv: 0 nM: 2
303.510010000000020 244.403336000000000
293.132263000000020 195.554840000000010
f: 1285 tv: 1 nM: 2
322.039672999999990 258.455017000000000
312.040314000000020 204.255371000000000
f: 1286 tv: 0 nM: 2
302.036498999999990 244.500000000000000
291.691558999999980 195.886368000000000
f: 1286 tv: 1 nM: 2
319.965729000000010 258.488586000000000
309.338469999999970 203.992310000000000
f: 1287 tv: 0 nM: 2
300.743590999999980 244.608978000000010
290.139464999999970 196.340134000000010
f: 1287 tv: 1 nM: 2
317.691498000000020 258.861694000000000
307.027221999999990 204.710387999999990
f: 1288 tv: 0 nM: 2
299.500000000000000 244.915039000000010
288.682922000000020 196.432921999999990
f: 1288 tv: 1 nM: 2
315.286560000000010 259.570190000000030
304.466492000000020 204.927368000000000
f: 1289 tv: 0 nM: 2
297.892853000000000 245.092864999999990
287.187500000000000 196.963821000000000
f: 1289 tv: 1 nM: 2
313.428558000000010 259.615387000000000
302.081970000000010 205.428955000000000
f: 1290 tv: 0 nM: 2
296.527100000000020 245.256026999999990
285.052460000000000 196.916077000000000
f: 1290 tv: 1 nM: 2
310.102417000000000 260.012053999999980
299.760741999999990 205.943542000000010
f: 1291 tv: 0 nM: 2
294.436675999999980 245.256667999999990
283.638152999999990 197.381576999999990
f: 1291 tv: 1 nM: 2
308.052489999999980 260.309387000000020
297.156250000000000 206.734375000000000
f: 1292 tv: 0 nM: 2
291.959258999999970 245.355560000000000
281.834411999999990 197.646103000000010
f: 1292 tv: 1 nM: 2
305.358002000000000 260.733734000000030
295.027160999999980 206.793472000000010
f: 1293 tv: 0 nM: 2
290.472229000000030 246.430556999999990
279.769745000000000 197.967102000000010
f: 1293 tv: 1 nM: 2
303.523438000000000 261.429688000000000
292.686005000000020 207.297103999999990
f: 1294 tv: 0 nM: 2
289.174255000000020 246.060608000000000
277.947174000000020 198.052810999999990
f: 1294 tv: 1 nM: 2
300.932526000000000 262.438660000000030
290.654236000000030 207.915421000000010
f: 1295 tv: 0 nM: 2
286.510497999999980 246.751755000000000
276.361847000000010 198.532897999999990
f: 1295 tv: 1 nM: 2
298.720093000000020 262.486420000000010
287.900512999999990 208.489532000000000
f: 1296 tv: 0 nM: 2
285.222229000000030 247.111115000000010
274.115661999999990 199.369400000000010
f: 1296 tv: 1 nM: 2
296.196807999999980 263.335113999999980
285.421813999999980 208.926544000000010
f: 1297 tv: 0 nM: 2
282.890746999999980 247.298325000000010
271.834411999999990 199.120132000000010
f: 1297 tv: 1 nM: 2
293.898926000000020 263.808501999999980
283.136596999999990 209.213912999999990
f: 1298 tv: 0 nM: 2
280.541137999999990 247.566452000000000
269.865844999999980 199.341461000000010
f: 1298 tv: 1 nM: 2
291.240325999999980 264.574585000000010
280.468903000000010 209.829010000000010
f: 1299 tv: 0 nM: 2
278.866913000000010 247.388488999999990
268.115387000000000 200.294875999999990
f: 1299 tv: 1 nM: 2
288.672882000000020 264.694152999999970
278.103820999999980 210.347000000000010
f: 1300 tv: 0 nM: 2
276.051941000000000 248.311691000000000
266.131592000000010 200.907897999999990
f: 1300 tv: 1 nM: 2
286.489685000000010 265.567017000000020
275.786469000000010 210.625000000000000
f: 1301 tv: 0 nM: 2
273.834473000000000 248.489868000000000
263.858214999999970 201.059708000000000
f: 1301 tv: 1 nM: 2
284.085724000000030 266.214294000000000
272.919800000000010 211.163101000000010
