# Supplementary material for: Action Sport Cameras as an Instrument to Perform a 3D Underwater Motion Analysis
Source: PLoS One. 2016 Aug 11;11(8):e0160490. doi: 10.1371/journal.pone.0160490 (PMC4981397; doi:10.1371/journal.pone.0160490)
Supplement: S1 Supporting Information — S1.1_Calibration Quality > S1.1.1_Underwater > S1.1.1.1_Highres > S1.1.1.1.1_Calibration > File A. This is the BUNDLE_CameraParameters. This is the camera calibration parameters. File B. This is the Triad. This is the 2D coordinates of the waterproof orthogonal triad structure carrying nine spherical black markers. File C. This is the WandCalibration. This is the 2D coordinates of the wand structure carrying one spherical black marker. S1.1.1.1.2_Accuracy > File D. This is the Trial_1. This is the 2D coordinates of the first rigid bar test acquisition, carrying two markers at known distance. File E. This is the Trial_2. This is the 2D coordinates of the second rigid bar test acquisition, carrying two markers at known distance. File F. This is the Trial_3. This is the 2D coordinates of the third rigid bar test acquisition, carrying two markers at known distance. File G. This is the Trial_4. This is the 2D coordinates of the fourth rigid bar test acquisition, carrying two markers at known distance. File H. This is the Trial_5. This is the 2D coordinates of the fifth rigid bar test acquisition, carrying two markers at known distance. File I. This is the MotionSequence3D_Trial_1. This is the 3D coordinates of the first rigid bar test acquisition. File J. This is the MotionSequence3D_Trial_2. This is the 3D coordinates of the second rigid bar test acquisition. File K. This is the MotionSequence3D_Trial_3. This is the 3D coordinates of the third rigid bar test acquisition. File L. This is the MotionSequence3D_Trial_4. This is the 3D coordinates of the fourth rigid bar test acquisition. File M. This is the MotionSequence3D_Trial_5. This is the 3D coordinates of the fifth rigid bar test acquisition. S1.1.1.2_Lowres > S1.1.1.2.1_Calibration > File N. This is the BUNDLE_CameraParameters. This is the camera calibration parameters. File O. This is the Triad. This is the 2D coordinates of the waterproof orthogonal triad structure carrying nine spherical black markers. File P. Th [file pone.0160490.s001.zip › S1_SupportingInformation/S1.2_Calibration_Dependability/S1.2.1_Calibration/File AS.txt]

1438 2
f: 0 tv: 0 nM: 1
0.000000000000000 0.000000000000000
f: 0 tv: 1 nM: 1
0.000000000000000 0.000000000000000
f: 1 tv: 0 nM: 1
193.750000000000000 182.750000000000000
f: 1 tv: 1 nM: 1
161.750000000000000 195.250000000000000
f: 2 tv: 0 nM: 1
191.250000000000000 184.464280000000000
f: 2 tv: 1 nM: 1
160.225799999999990 194.967739999999990
f: 3 tv: 0 nM: 1
190.780820000000010 184.719179999999990
f: 3 tv: 1 nM: 1
159.345319999999990 195.053959999999990
f: 4 tv: 0 nM: 1
188.478870000000000 183.964779999999990
f: 4 tv: 1 nM: 1
158.285720000000000 195.350010000000000
f: 5 tv: 0 nM: 1
186.639999999999990 184.553329999999990
f: 5 tv: 1 nM: 1
156.500000000000000 196.000000000000000
f: 6 tv: 0 nM: 1
184.365010000000010 184.335010000000010
f: 6 tv: 1 nM: 1
155.097460000000010 196.300839999999990
f: 7 tv: 0 nM: 1
182.587719999999990 185.315800000000000
f: 7 tv: 1 nM: 1
153.664379999999990 196.821910000000000
f: 8 tv: 0 nM: 1
180.656630000000010 185.096390000000010
f: 8 tv: 1 nM: 1
152.135650000000000 197.728680000000000
f: 9 tv: 0 nM: 1
178.714280000000000 186.166670000000010
f: 9 tv: 1 nM: 1
150.538469999999990 198.569930000000000
f: 10 tv: 0 nM: 1
176.757350000000000 186.698530000000010
f: 10 tv: 1 nM: 1
149.434779999999990 199.021739999999990
f: 11 tv: 0 nM: 1
173.652179999999990 187.217389999999990
f: 11 tv: 1 nM: 1
148.510560000000000 200.017609999999990
f: 12 tv: 0 nM: 1
172.721440000000000 188.335710000000010
f: 12 tv: 1 nM: 1
147.232879999999990 200.856169999999990
f: 13 tv: 0 nM: 1
169.912700000000000 188.269839999999990
f: 13 tv: 1 nM: 1
145.996399999999990 201.841720000000010
f: 14 tv: 0 nM: 1
168.672730000000000 188.681819999999990
f: 14 tv: 1 nM: 1
144.996370000000010 202.380429999999990
f: 15 tv: 0 nM: 1
166.000000000000000 189.540539999999990
f: 15 tv: 1 nM: 1
143.664340000000010 202.884610000000010
f: 16 tv: 0 nM: 1
164.180560000000010 189.777770000000000
f: 16 tv: 1 nM: 1
142.775510000000000 203.874149999999990
f: 17 tv: 0 nM: 1
162.081529999999990 189.788040000000000
f: 17 tv: 1 nM: 1
142.192049999999990 204.612580000000010
f: 18 tv: 0 nM: 1
159.571429999999990 191.154750000000010
f: 18 tv: 1 nM: 1
141.559450000000000 204.856640000000000
f: 19 tv: 0 nM: 1
157.464710000000000 191.764710000000010
f: 19 tv: 1 nM: 1
140.987429999999990 205.443389999999990
f: 20 tv: 0 nM: 1
156.457750000000000 191.521130000000000
f: 20 tv: 1 nM: 1
141.011979999999990 206.242510000000010
f: 21 tv: 0 nM: 1
155.118560000000000 192.144330000000000
f: 21 tv: 1 nM: 1
140.909940000000010 206.577640000000000
f: 22 tv: 0 nM: 1
154.071429999999990 192.636370000000000
f: 22 tv: 1 nM: 1
141.213840000000000 207.317610000000000
f: 23 tv: 0 nM: 1
151.413040000000000 192.695650000000000
f: 23 tv: 1 nM: 1
141.590000000000000 207.796660000000000
f: 24 tv: 0 nM: 1
149.153840000000000 195.141020000000000
f: 24 tv: 1 nM: 1
141.895710000000010 208.328219999999990
f: 25 tv: 0 nM: 1
148.680420000000000 193.623719999999990
f: 25 tv: 1 nM: 1
142.792450000000000 208.581760000000000
f: 26 tv: 0 nM: 1
147.376070000000000 194.200850000000000
f: 26 tv: 1 nM: 1
143.335450000000010 208.968349999999990
f: 27 tv: 0 nM: 1
146.417720000000000 194.791140000000010
f: 27 tv: 1 nM: 1
144.715620000000000 209.078129999999990
f: 28 tv: 0 nM: 1
145.831819999999990 194.795459999999990
f: 28 tv: 1 nM: 1
145.812870000000000 209.500000000000000
f: 29 tv: 0 nM: 1
144.231480000000000 194.777770000000000
f: 29 tv: 1 nM: 1
147.600010000000000 210.025710000000000
f: 30 tv: 0 nM: 1
143.419360000000010 195.059140000000010
f: 30 tv: 1 nM: 1
149.127900000000010 210.110459999999990
f: 31 tv: 0 nM: 1
142.937500000000000 195.216340000000000
f: 31 tv: 1 nM: 1
150.811770000000000 210.182359999999990
f: 32 tv: 0 nM: 1
142.336140000000000 195.222690000000000
f: 32 tv: 1 nM: 1
152.830549999999990 210.330549999999990
f: 33 tv: 0 nM: 1
140.798080000000000 196.759610000000010
f: 33 tv: 1 nM: 1
155.127780000000000 210.094449999999990
f: 34 tv: 0 nM: 1
141.274509999999990 195.578430000000000
f: 34 tv: 1 nM: 1
157.328219999999990 210.049070000000000
f: 35 tv: 0 nM: 1
140.725799999999990 195.548390000000010
f: 35 tv: 1 nM: 1
159.853460000000010 210.054599999999990
f: 36 tv: 0 nM: 1
140.679990000000000 195.500000000000000
f: 36 tv: 1 nM: 1
162.534030000000000 209.782720000000010
f: 37 tv: 0 nM: 1
140.385310000000000 195.325680000000010
f: 37 tv: 1 nM: 1
165.522480000000000 209.471910000000010
f: 38 tv: 0 nM: 1
140.678570000000010 195.433670000000010
f: 38 tv: 1 nM: 1
168.095509999999990 209.544940000000000
f: 39 tv: 0 nM: 1
140.945950000000010 195.184689999999990
f: 39 tv: 1 nM: 1
171.267010000000000 208.824600000000000
f: 40 tv: 0 nM: 1
141.243699999999990 194.911759999999990
f: 40 tv: 1 nM: 1
174.653640000000000 208.638020000000010
f: 41 tv: 0 nM: 1
142.737370000000000 194.631319999999990
f: 41 tv: 1 nM: 1
178.443500000000000 208.553680000000010
f: 42 tv: 0 nM: 1
142.780489999999990 194.825200000000000
f: 42 tv: 1 nM: 1
181.949490000000000 208.121219999999990
f: 43 tv: 0 nM: 1
142.702589999999990 194.573270000000010
f: 43 tv: 1 nM: 1
185.489690000000000 207.747420000000010
f: 44 tv: 0 nM: 1
144.359219999999990 194.451460000000000
f: 44 tv: 1 nM: 1
189.492230000000010 207.515549999999990
f: 45 tv: 0 nM: 1
145.513640000000010 194.113630000000000
f: 45 tv: 1 nM: 1
193.957140000000010 207.195240000000010
f: 46 tv: 0 nM: 1
146.611999999999990 194.000000000000000
f: 46 tv: 1 nM: 1
197.909089999999990 206.681819999999990
f: 47 tv: 0 nM: 1
148.074549999999990 193.934200000000000
f: 47 tv: 1 nM: 1
202.630550000000000 206.452769999999990
f: 48 tv: 0 nM: 1
150.038790000000010 193.702589999999990
f: 48 tv: 1 nM: 1
206.626980000000000 206.031740000000010
f: 49 tv: 0 nM: 1
152.012300000000010 194.045070000000010
f: 49 tv: 1 nM: 1
211.366490000000000 205.683240000000010
f: 50 tv: 0 nM: 1
154.090579999999990 193.634060000000010
f: 50 tv: 1 nM: 1
215.502780000000000 205.574999999999990
f: 51 tv: 0 nM: 1
156.279820000000000 193.724780000000010
f: 51 tv: 1 nM: 1
219.938889999999990 205.427780000000010
f: 52 tv: 0 nM: 1
158.831970000000010 193.709010000000010
f: 52 tv: 1 nM: 1
225.089080000000000 205.048859999999990
f: 53 tv: 0 nM: 1
160.426089999999990 193.300000000000010
f: 53 tv: 1 nM: 1
229.000000000000000 204.774610000000000
f: 54 tv: 0 nM: 1
162.961530000000010 193.182690000000010
f: 54 tv: 1 nM: 1
233.370790000000000 204.258420000000000
f: 55 tv: 0 nM: 1
165.809530000000000 193.079360000000010
f: 55 tv: 1 nM: 1
237.967670000000000 203.855729999999990
f: 56 tv: 0 nM: 1
168.481310000000010 192.878510000000010
f: 56 tv: 1 nM: 1
242.256840000000010 203.368850000000010
f: 57 tv: 0 nM: 1
171.648149999999990 192.731480000000000
f: 57 tv: 1 nM: 1
246.031070000000000 202.870060000000000
f: 58 tv: 0 nM: 1
174.034650000000000 192.257430000000000
f: 58 tv: 1 nM: 1
250.088089999999990 202.484450000000010
f: 59 tv: 0 nM: 1
177.929689999999990 192.453129999999990
f: 59 tv: 1 nM: 1
254.000000000000000 201.940220000000010
f: 60 tv: 0 nM: 1
179.952760000000010 192.043299999999990
f: 60 tv: 1 nM: 1
257.510740000000000 201.505370000000000
f: 61 tv: 0 nM: 1
184.138060000000000 191.279850000000010
f: 61 tv: 1 nM: 1
260.787629999999980 200.948929999999990
f: 62 tv: 0 nM: 1
187.029159999999990 191.020829999999990
f: 62 tv: 1 nM: 1
263.891660000000000 200.519440000000000
f: 63 tv: 0 nM: 1
189.005750000000010 190.275859999999990
f: 63 tv: 1 nM: 1
266.784609999999990 200.079479999999990
f: 64 tv: 0 nM: 1
193.331770000000010 190.523360000000000
f: 64 tv: 1 nM: 1
269.348720000000010 199.874360000000000
f: 65 tv: 0 nM: 1
195.033050000000000 190.516529999999990
f: 65 tv: 1 nM: 1
271.917570000000010 199.549450000000010
f: 66 tv: 0 nM: 1
198.324170000000010 190.241760000000000
f: 66 tv: 1 nM: 1
274.083800000000000 199.500000000000000
f: 67 tv: 0 nM: 1
201.897719999999990 189.988630000000000
f: 67 tv: 1 nM: 1
275.946620000000000 199.379210000000000
f: 68 tv: 0 nM: 1
205.079790000000000 190.079790000000000
f: 68 tv: 1 nM: 1
277.477910000000010 199.276240000000000
f: 69 tv: 0 nM: 1
207.369570000000010 190.623179999999990
f: 69 tv: 1 nM: 1
278.826930000000000 199.299450000000010
f: 70 tv: 0 nM: 1
211.023799999999990 190.723819999999990
f: 70 tv: 1 nM: 1
279.988310000000010 199.827480000000010
f: 71 tv: 0 nM: 1
213.449999999999990 190.959090000000000
f: 71 tv: 1 nM: 1
280.985959999999980 199.969100000000000
f: 72 tv: 0 nM: 1
215.839280000000000 191.053570000000010
f: 72 tv: 1 nM: 1
281.309939999999980 200.535100000000000
f: 73 tv: 0 nM: 1
218.769910000000010 191.898220000000010
f: 73 tv: 1 nM: 1
281.869930000000010 200.572250000000000
f: 74 tv: 0 nM: 1
220.425610000000010 191.950410000000010
f: 74 tv: 1 nM: 1
281.861629999999990 201.122639999999990
f: 75 tv: 0 nM: 1
223.141740000000000 192.342510000000000
f: 75 tv: 1 nM: 1
281.942410000000000 201.424240000000000
f: 76 tv: 0 nM: 1
225.344349999999990 192.551880000000010
f: 76 tv: 1 nM: 1
281.552460000000000 201.712970000000010
f: 77 tv: 0 nM: 1
226.182799999999990 192.510760000000000
f: 77 tv: 1 nM: 1
281.257659999999990 201.812880000000010
f: 78 tv: 0 nM: 1
228.567569999999990 192.842350000000010
f: 78 tv: 1 nM: 1
280.399319999999990 202.087250000000010
f: 79 tv: 0 nM: 1
230.040400000000010 193.550510000000000
f: 79 tv: 1 nM: 1
279.641020000000030 202.294880000000010
f: 80 tv: 0 nM: 1
231.775700000000000 192.892519999999990
f: 80 tv: 1 nM: 1
278.500000000000000 202.500000000000000
f: 81 tv: 0 nM: 1
232.176830000000000 192.810970000000000
f: 81 tv: 1 nM: 1
276.977109999999980 202.424839999999990
f: 82 tv: 0 nM: 1
232.722230000000000 192.708329999999990
f: 82 tv: 1 nM: 1
275.647249999999990 202.510269999999990
f: 83 tv: 0 nM: 1
234.226750000000010 193.459309999999990
f: 83 tv: 1 nM: 1
273.993040000000010 202.687500000000000
f: 84 tv: 0 nM: 1
235.025769999999990 193.443299999999990
f: 84 tv: 1 nM: 1
272.270260000000010 202.621630000000010
f: 85 tv: 0 nM: 1
235.214280000000000 193.276180000000010
f: 85 tv: 1 nM: 1
270.410059999999990 202.823749999999990
f: 86 tv: 0 nM: 1
235.565220000000010 193.043470000000010
f: 86 tv: 1 nM: 1
268.200710000000020 202.764080000000010
f: 87 tv: 0 nM: 1
236.240010000000010 193.119990000000000
f: 87 tv: 1 nM: 1
266.277400000000000 202.544520000000010
f: 88 tv: 0 nM: 1
236.397200000000000 193.121489999999990
f: 88 tv: 1 nM: 1
264.123229999999980 202.468310000000000
f: 89 tv: 0 nM: 1
236.211330000000000 192.731959999999990
f: 89 tv: 1 nM: 1
261.799989999999980 201.914809999999990
f: 90 tv: 0 nM: 1
236.125000000000000 192.409089999999990
f: 90 tv: 1 nM: 1
259.944030000000000 201.958949999999990
f: 91 tv: 0 nM: 1
236.199040000000000 192.087369999999990
f: 91 tv: 1 nM: 1
257.507139999999990 201.385709999999990
f: 92 tv: 0 nM: 1
236.556919999999990 191.479670000000000
f: 92 tv: 1 nM: 1
255.361310000000000 201.043790000000000
f: 93 tv: 0 nM: 1
236.282819999999990 191.611120000000000
f: 93 tv: 1 nM: 1
253.384060000000010 200.630429999999990
f: 94 tv: 0 nM: 1
236.264370000000010 191.304599999999990
f: 94 tv: 1 nM: 1
250.968750000000000 200.015629999999990
f: 95 tv: 0 nM: 1
235.642040000000010 190.721589999999990
f: 95 tv: 1 nM: 1
248.636370000000000 199.793700000000000
f: 96 tv: 0 nM: 1
235.079270000000010 190.554869999999990
f: 96 tv: 1 nM: 1
246.614170000000000 199.444889999999990
f: 97 tv: 0 nM: 1
235.177780000000010 189.444439999999990
f: 97 tv: 1 nM: 1
244.284730000000000 199.048620000000000
f: 98 tv: 0 nM: 1
234.750000000000000 188.935710000000000
f: 98 tv: 1 nM: 1
241.847320000000000 198.583969999999990
f: 99 tv: 0 nM: 1
233.000000000000000 188.000000000000000
f: 99 tv: 1 nM: 1
239.659259999999990 198.692600000000000
f: 100 tv: 0 nM: 1
232.625000000000000 189.701920000000000
f: 100 tv: 1 nM: 1
237.073070000000000 198.165390000000000
f: 101 tv: 0 nM: 1
232.540989999999990 188.385250000000010
f: 101 tv: 1 nM: 1
234.583329999999990 198.032610000000010
f: 102 tv: 0 nM: 1
231.472230000000000 185.638880000000000
f: 102 tv: 1 nM: 1
232.052249999999990 197.753739999999990
f: 103 tv: 0 nM: 1
229.105259999999990 188.315800000000000
f: 103 tv: 1 nM: 1
229.529660000000010 197.665249999999990
f: 104 tv: 0 nM: 1
227.717389999999990 187.565220000000010
f: 104 tv: 1 nM: 1
226.697080000000000 197.635040000000000
f: 105 tv: 0 nM: 1
225.591659999999990 187.391660000000000
f: 105 tv: 1 nM: 1
224.282940000000000 197.775190000000010
f: 106 tv: 0 nM: 1
223.438199999999990 187.353929999999990
f: 106 tv: 1 nM: 1
222.355259999999990 197.793849999999990
f: 107 tv: 0 nM: 1
220.709309999999990 187.348829999999990
f: 107 tv: 1 nM: 1
219.635250000000010 197.790989999999990
f: 108 tv: 0 nM: 1
219.614460000000010 187.403609999999990
f: 108 tv: 1 nM: 1
217.319850000000000 198.025740000000010
f: 109 tv: 0 nM: 1
216.750000000000000 187.454090000000010
f: 109 tv: 1 nM: 1
214.693670000000000 198.031690000000000
f: 110 tv: 0 nM: 1
215.154940000000010 188.119720000000000
f: 110 tv: 1 nM: 1
213.069340000000010 198.503649999999990
f: 111 tv: 0 nM: 1
212.252749999999990 187.818680000000000
f: 111 tv: 1 nM: 1
210.623140000000010 198.958949999999990
f: 112 tv: 0 nM: 1
208.790699999999990 188.232560000000010
f: 112 tv: 1 nM: 1
208.770370000000010 199.151860000000000
f: 113 tv: 0 nM: 1
206.763150000000000 187.947370000000010
f: 113 tv: 1 nM: 1
206.728579999999990 199.378570000000000
f: 114 tv: 0 nM: 1
205.130770000000010 188.446149999999990
f: 114 tv: 1 nM: 1
205.266420000000010 199.978100000000010
f: 115 tv: 0 nM: 1
201.746579999999990 189.219179999999990
f: 115 tv: 1 nM: 1
203.996379999999990 200.525360000000010
f: 116 tv: 0 nM: 1
199.679350000000000 189.266300000000000
f: 116 tv: 1 nM: 1
202.975010000000000 200.882139999999990
f: 117 tv: 0 nM: 1
198.410720000000000 190.232149999999990
f: 117 tv: 1 nM: 1
202.030820000000010 201.291090000000000
f: 118 tv: 0 nM: 1
194.847230000000000 190.208329999999990
f: 118 tv: 1 nM: 1
201.305560000000010 201.506939999999990
f: 119 tv: 0 nM: 1
193.459010000000010 189.614749999999990
f: 119 tv: 1 nM: 1
200.489870000000000 201.868239999999990
f: 120 tv: 0 nM: 1
191.477520000000000 190.123600000000010
f: 120 tv: 1 nM: 1
200.362750000000010 201.712420000000010
f: 121 tv: 0 nM: 1
188.483520000000000 190.324170000000010
f: 121 tv: 1 nM: 1
200.289809999999990 201.592360000000010
f: 122 tv: 0 nM: 1
186.888060000000000 190.447750000000010
f: 122 tv: 1 nM: 1
200.161280000000000 201.693540000000010
f: 123 tv: 0 nM: 1
185.506409999999990 190.326920000000000
f: 123 tv: 1 nM: 1
200.691360000000000 201.617279999999990
f: 124 tv: 0 nM: 1
183.943299999999990 190.432979999999990
f: 124 tv: 1 nM: 1
201.522020000000000 201.537740000000010
f: 125 tv: 0 nM: 1
182.178570000000010 190.535720000000000
f: 125 tv: 1 nM: 1
202.317370000000010 201.488020000000010
f: 126 tv: 0 nM: 1
180.327769999999990 190.149990000000000
f: 126 tv: 1 nM: 1
203.404910000000000 201.211659999999990
f: 127 tv: 0 nM: 1
179.098909999999990 189.730770000000010
f: 127 tv: 1 nM: 1
204.340910000000010 200.788960000000000
f: 128 tv: 0 nM: 1
178.077319999999990 189.525769999999990
f: 128 tv: 1 nM: 1
205.835160000000000 200.593410000000010
f: 129 tv: 0 nM: 1
176.666670000000010 189.398990000000000
f: 129 tv: 1 nM: 1
207.542419999999990 200.460600000000000
f: 130 tv: 0 nM: 1
175.744319999999990 189.187500000000000
f: 130 tv: 1 nM: 1
209.376589999999990 200.351270000000000
f: 131 tv: 0 nM: 1
175.120380000000010 188.824070000000010
f: 131 tv: 1 nM: 1
211.198839999999990 200.248539999999990
f: 132 tv: 0 nM: 1
174.194170000000010 189.063109999999990
f: 132 tv: 1 nM: 1
213.603350000000010 199.745800000000000
f: 133 tv: 0 nM: 1
173.754300000000000 188.702589999999990
f: 133 tv: 1 nM: 1
215.902860000000000 199.414289999999990
f: 134 tv: 0 nM: 1
173.500000000000000 188.500000000000000
f: 134 tv: 1 nM: 1
219.126470000000010 199.355880000000010
f: 135 tv: 0 nM: 1
173.151379999999990 188.339450000000000
f: 135 tv: 1 nM: 1
221.800569999999990 198.733139999999990
f: 136 tv: 0 nM: 1
172.739499999999990 188.231089999999990
f: 136 tv: 1 nM: 1
225.017750000000010 198.576920000000000
f: 137 tv: 0 nM: 1
172.824220000000000 187.839840000000010
f: 137 tv: 1 nM: 1
228.117320000000010 198.064240000000010
f: 138 tv: 0 nM: 1
173.048250000000000 187.662280000000010
f: 138 tv: 1 nM: 1
232.026170000000010 197.520360000000010
f: 139 tv: 0 nM: 1
173.971070000000000 187.487609999999990
f: 139 tv: 1 nM: 1
236.002929999999990 196.853810000000010
f: 140 tv: 0 nM: 1
174.590550000000010 186.940949999999990
f: 140 tv: 1 nM: 1
240.097140000000000 196.477139999999990
f: 141 tv: 0 nM: 1
175.310930000000010 186.760500000000010
f: 141 tv: 1 nM: 1
244.222820000000010 195.744570000000010
f: 142 tv: 0 nM: 1
176.117110000000000 186.337840000000000
f: 142 tv: 1 nM: 1
248.108830000000010 195.273529999999990
f: 143 tv: 0 nM: 1
177.108340000000000 185.833329999999990
f: 143 tv: 1 nM: 1
253.145250000000000 194.494419999999990
f: 144 tv: 0 nM: 1
179.061980000000010 185.644620000000000
f: 144 tv: 1 nM: 1
257.780179999999970 193.637679999999990
f: 145 tv: 0 nM: 1
180.808590000000010 184.832030000000000
f: 145 tv: 1 nM: 1
262.949430000000010 192.685390000000010
f: 146 tv: 0 nM: 1
183.027770000000000 184.240739999999990
f: 146 tv: 1 nM: 1
267.721099999999980 191.964830000000010
f: 147 tv: 0 nM: 1
185.226750000000010 183.180240000000000
f: 147 tv: 1 nM: 1
272.844119999999980 191.120589999999990
f: 148 tv: 0 nM: 1
187.163540000000010 183.691589999999990
f: 148 tv: 1 nM: 1
278.646700000000010 190.326359999999990
f: 149 tv: 0 nM: 1
189.340160000000000 182.430330000000000
f: 149 tv: 1 nM: 1
284.511289999999970 189.050839999999990
f: 150 tv: 0 nM: 1
192.369990000000000 183.060000000000000
f: 150 tv: 1 nM: 1
289.660340000000020 188.600540000000000
f: 151 tv: 0 nM: 1
195.602039999999990 181.802719999999990
f: 151 tv: 1 nM: 1
295.323240000000000 188.080810000000010
f: 152 tv: 0 nM: 1
198.397809999999990 181.576650000000000
f: 152 tv: 1 nM: 1
300.772490000000000 187.388880000000000
f: 153 tv: 0 nM: 1
200.830350000000010 181.803570000000010
f: 153 tv: 1 nM: 1
306.721040000000020 187.110539999999990
f: 154 tv: 0 nM: 1
204.448530000000010 180.911759999999990
f: 154 tv: 1 nM: 1
312.631289999999980 186.516750000000000
f: 155 tv: 0 nM: 1
207.928570000000010 181.000000000000000
f: 155 tv: 1 nM: 1
317.426390000000030 186.000000000000000
f: 156 tv: 0 nM: 1
211.817170000000000 180.802249999999990
f: 156 tv: 1 nM: 1
322.787719999999980 185.639659999999990
f: 157 tv: 0 nM: 1
215.130599999999990 180.541050000000010
f: 157 tv: 1 nM: 1
328.280489999999990 185.524380000000010
f: 158 tv: 0 nM: 1
218.487900000000000 180.858870000000000
f: 158 tv: 1 nM: 1
333.678949999999990 185.557889999999990
f: 159 tv: 0 nM: 1
222.575529999999990 180.910069999999990
f: 159 tv: 1 nM: 1
339.081149999999980 185.560210000000010
f: 160 tv: 0 nM: 1
226.042020000000010 181.365540000000010
f: 160 tv: 1 nM: 1
343.521210000000000 185.651520000000000
f: 161 tv: 0 nM: 1
229.699999999999990 182.100010000000000
f: 161 tv: 1 nM: 1
348.408540000000020 186.591460000000010
f: 162 tv: 0 nM: 1
233.106609999999990 181.709560000000010
f: 162 tv: 1 nM: 1
352.637360000000000 187.010989999999990
f: 163 tv: 0 nM: 1
237.031589999999990 182.657900000000010
f: 163 tv: 1 nM: 1
356.635859999999980 187.407610000000010
f: 164 tv: 0 nM: 1
241.503940000000000 183.059050000000010
f: 164 tv: 1 nM: 1
360.235599999999980 188.107329999999990
f: 165 tv: 0 nM: 1
244.803570000000010 183.439290000000000
f: 165 tv: 1 nM: 1
363.397920000000000 188.589000000000000
f: 166 tv: 0 nM: 1
249.234790000000000 184.500000000000000
f: 166 tv: 1 nM: 1
366.701050000000010 189.100529999999990
f: 167 tv: 0 nM: 1
253.225570000000000 185.026320000000000
f: 167 tv: 1 nM: 1
369.157469999999990 189.524859999999990
f: 168 tv: 0 nM: 1
256.555180000000010 185.848279999999990
f: 168 tv: 1 nM: 1
371.631289999999980 190.483250000000000
f: 169 tv: 0 nM: 1
260.231630000000000 185.915439999999990
f: 169 tv: 1 nM: 1
374.031070000000000 190.768360000000000
f: 170 tv: 0 nM: 1
264.281740000000010 186.440470000000000
f: 170 tv: 1 nM: 1
376.117830000000030 191.410920000000000
f: 171 tv: 0 nM: 1
267.795840000000000 187.379169999999990
f: 171 tv: 1 nM: 1
377.721589999999990 192.096589999999990
f: 172 tv: 0 nM: 1
271.318969999999980 188.000000000000000
f: 172 tv: 1 nM: 1
378.921969999999990 192.710980000000010
f: 173 tv: 0 nM: 1
274.970340000000020 188.385590000000010
f: 173 tv: 1 nM: 1
380.000000000000000 193.663940000000000
f: 174 tv: 0 nM: 1
278.140019999999990 189.448000000000010
f: 174 tv: 1 nM: 1
380.674410000000020 194.273249999999990
f: 175 tv: 0 nM: 1
281.091680000000000 190.324999999999990
f: 175 tv: 1 nM: 1
381.065859999999990 194.949099999999990
f: 176 tv: 0 nM: 1
283.805540000000010 190.972230000000000
f: 176 tv: 1 nM: 1
381.500000000000000 195.793749999999990
f: 177 tv: 0 nM: 1
286.399990000000000 191.386959999999990
f: 177 tv: 1 nM: 1
381.458860000000020 196.648730000000000
f: 178 tv: 0 nM: 1
287.000000000000000 192.000000000000000
f: 178 tv: 1 nM: 1
381.325010000000020 197.393750000000010
f: 179 tv: 0 nM: 1
291.513759999999990 192.793579999999990
f: 179 tv: 1 nM: 1
380.978270000000010 197.701860000000010
f: 180 tv: 0 nM: 1
293.581079999999990 193.648650000000000
f: 180 tv: 1 nM: 1
380.596679999999990 198.883330000000000
f: 181 tv: 0 nM: 1
296.580289999999990 193.905110000000010
f: 181 tv: 1 nM: 1
380.056670000000000 199.576660000000000
f: 182 tv: 0 nM: 1
298.373989999999990 194.906510000000000
f: 182 tv: 1 nM: 1
379.106929999999980 200.172959999999990
f: 183 tv: 0 nM: 1
300.071440000000000 195.321429999999990
f: 183 tv: 1 nM: 1
378.461549999999990 200.884610000000010
f: 184 tv: 0 nM: 1
301.675999999999990 195.983990000000010
f: 184 tv: 1 nM: 1
377.529240000000020 201.555190000000010
f: 185 tv: 0 nM: 1
303.733949999999990 196.481660000000010
f: 185 tv: 1 nM: 1
376.207150000000010 202.057140000000000
f: 186 tv: 0 nM: 1
304.970000000000030 196.800000000000010
f: 186 tv: 1 nM: 1
374.453950000000020 202.611850000000000
f: 187 tv: 0 nM: 1
306.068179999999980 196.968189999999990
f: 187 tv: 1 nM: 1
373.335660000000020 203.038469999999990
f: 188 tv: 0 nM: 1
307.157680000000030 197.057690000000010
f: 188 tv: 1 nM: 1
371.482880000000020 203.263700000000000
f: 189 tv: 0 nM: 1
308.311890000000010 197.702969999999990
f: 189 tv: 1 nM: 1
370.049620000000000 203.824430000000010
f: 190 tv: 0 nM: 1
309.440369999999970 197.555049999999990
f: 190 tv: 1 nM: 1
368.375000000000000 204.066180000000000
f: 191 tv: 0 nM: 1
310.420779999999980 198.237630000000000
f: 191 tv: 1 nM: 1
366.375920000000010 204.073000000000010
f: 192 tv: 0 nM: 1
311.154879999999990 197.946900000000000
f: 192 tv: 1 nM: 1
364.972230000000020 204.646819999999990
f: 193 tv: 0 nM: 1
311.110540000000010 198.000000000000000
f: 193 tv: 1 nM: 1
362.886349999999990 204.787870000000000
f: 194 tv: 0 nM: 1
311.568179999999980 197.590910000000010
f: 194 tv: 1 nM: 1
361.042300000000010 204.857699999999990
f: 195 tv: 0 nM: 1
312.133940000000000 197.955350000000010
f: 195 tv: 1 nM: 1
359.135650000000000 204.899229999999990
f: 196 tv: 0 nM: 1
312.853549999999980 197.878780000000010
f: 196 tv: 1 nM: 1
357.074799999999980 204.803149999999990
f: 197 tv: 0 nM: 1
313.183170000000020 197.584149999999990
f: 197 tv: 1 nM: 1
355.108859999999990 204.116940000000000
f: 198 tv: 0 nM: 1
313.693050000000030 197.113859999999990
f: 198 tv: 1 nM: 1
352.924590000000020 203.869049999999990
f: 199 tv: 0 nM: 1
313.200010000000020 196.970000000000000
f: 199 tv: 1 nM: 1
350.701540000000020 203.813950000000010
f: 200 tv: 0 nM: 1
312.965509999999990 196.698270000000010
f: 200 tv: 1 nM: 1
348.453399999999990 203.139829999999990
f: 201 tv: 0 nM: 1
312.573669999999990 196.947370000000010
f: 201 tv: 1 nM: 1
346.557529999999990 202.818590000000000
f: 202 tv: 0 nM: 1
312.227780000000000 195.627780000000000
f: 202 tv: 1 nM: 1
343.951320000000010 202.362820000000000
f: 203 tv: 0 nM: 1
311.713410000000010 195.432920000000000
f: 203 tv: 1 nM: 1
341.922120000000010 201.831970000000010
f: 204 tv: 0 nM: 1
310.500000000000000 194.881710000000000
f: 204 tv: 1 nM: 1
339.330570000000020 201.425610000000010
f: 205 tv: 0 nM: 1
309.488769999999990 194.359559999999990
f: 205 tv: 1 nM: 1
337.563989999999990 201.039989999999990
f: 206 tv: 0 nM: 1
308.241179999999990 193.929409999999990
f: 206 tv: 1 nM: 1
334.971310000000020 200.668029999999990
f: 207 tv: 0 nM: 1
306.359739999999990 193.164639999999990
f: 207 tv: 1 nM: 1
332.530430000000020 200.169569999999990
f: 208 tv: 0 nM: 1
305.798979999999970 192.597929999999990
f: 208 tv: 1 nM: 1
329.685029999999980 199.625980000000000
f: 209 tv: 0 nM: 1
303.024690000000020 192.820979999999990
f: 209 tv: 1 nM: 1
326.566309999999990 199.433670000000010
f: 210 tv: 0 nM: 1
301.802640000000000 192.986850000000000
f: 210 tv: 1 nM: 1
324.308929999999980 198.873979999999990
f: 211 tv: 0 nM: 1
299.387940000000010 191.784480000000000
f: 211 tv: 1 nM: 1
322.135249999999980 198.831970000000010
f: 212 tv: 0 nM: 1
297.931820000000020 190.643939999999990
f: 212 tv: 1 nM: 1
319.300839999999990 198.588990000000000
f: 213 tv: 0 nM: 1
295.105770000000010 191.759610000000010
f: 213 tv: 1 nM: 1
316.733060000000020 197.911010000000000
f: 214 tv: 0 nM: 1
291.989350000000000 191.159580000000010
f: 214 tv: 1 nM: 1
314.225799999999990 198.032260000000010
f: 215 tv: 0 nM: 1
289.040219999999980 190.574710000000010
f: 215 tv: 1 nM: 1
312.077879999999990 197.831970000000010
f: 216 tv: 0 nM: 1
287.141509999999980 190.698119999999990
f: 216 tv: 1 nM: 1
309.741060000000000 197.571429999999990
f: 217 tv: 0 nM: 1
284.538880000000010 190.083329999999990
f: 217 tv: 1 nM: 1
307.714870000000020 197.702480000000010
f: 218 tv: 0 nM: 1
281.711270000000010 190.633800000000010
f: 218 tv: 1 nM: 1
306.000000000000000 197.669360000000010
f: 219 tv: 0 nM: 1
279.113650000000010 190.522719999999990
f: 219 tv: 1 nM: 1
303.911290000000010 197.774200000000010
f: 220 tv: 0 nM: 1
277.538450000000010 189.915390000000000
f: 220 tv: 1 nM: 1
302.036009999999980 197.672000000000000
f: 221 tv: 0 nM: 1
274.126309999999990 189.836840000000000
f: 221 tv: 1 nM: 1
300.389709999999980 197.544109999999990
f: 222 tv: 0 nM: 1
271.700010000000020 190.733340000000000
f: 222 tv: 1 nM: 1
298.709560000000010 197.099259999999990
f: 223 tv: 0 nM: 1
267.981260000000020 189.418749999999990
f: 223 tv: 1 nM: 1
297.328250000000030 197.255720000000000
f: 224 tv: 0 nM: 1
265.583340000000020 189.472230000000000
f: 224 tv: 1 nM: 1
295.873200000000000 197.083329999999990
f: 225 tv: 0 nM: 1
264.783779999999980 188.959460000000010
f: 225 tv: 1 nM: 1
294.853389999999990 196.954890000000010
f: 226 tv: 0 nM: 1
260.364590000000020 189.500000000000000
f: 226 tv: 1 nM: 1
293.901520000000000 196.901520000000000
f: 227 tv: 0 nM: 1
257.894229999999990 188.432690000000010
f: 227 tv: 1 nM: 1
293.238560000000010 196.418299999999990
f: 228 tv: 0 nM: 1
255.932690000000010 188.076920000000000
f: 228 tv: 1 nM: 1
292.904940000000010 196.292250000000000
f: 229 tv: 0 nM: 1
253.937500000000000 188.473220000000000
f: 229 tv: 1 nM: 1
292.514189999999990 195.985809999999990
f: 230 tv: 0 nM: 1
251.659089999999990 188.477280000000010
f: 230 tv: 1 nM: 1
292.450010000000020 195.669999999999990
f: 231 tv: 0 nM: 1
250.520199999999990 187.818180000000010
f: 231 tv: 1 nM: 1
293.382749999999990 195.103460000000010
f: 232 tv: 0 nM: 1
248.436280000000010 187.455890000000010
f: 232 tv: 1 nM: 1
293.655399999999990 194.979739999999990
f: 233 tv: 0 nM: 1
247.268040000000010 187.097929999999990
f: 233 tv: 1 nM: 1
294.652859999999980 194.471340000000000
f: 234 tv: 0 nM: 1
246.382890000000000 186.882890000000000
f: 234 tv: 1 nM: 1
296.000000000000000 194.000000000000000
f: 235 tv: 0 nM: 1
244.784480000000000 186.551729999999990
f: 235 tv: 1 nM: 1
297.619869999999990 193.866440000000010
f: 236 tv: 0 nM: 1
244.149990000000000 185.919999999999990
f: 236 tv: 1 nM: 1
299.333340000000020 193.416670000000010
f: 237 tv: 0 nM: 1
243.807690000000010 185.567309999999990
f: 237 tv: 1 nM: 1
301.559450000000030 192.919590000000000
f: 238 tv: 0 nM: 1
243.556520000000010 185.586960000000000
f: 238 tv: 1 nM: 1
303.839389999999980 192.357570000000010
f: 239 tv: 0 nM: 1
243.378510000000010 185.598130000000000
f: 239 tv: 1 nM: 1
306.325170000000010 191.855840000000000
f: 240 tv: 0 nM: 1
243.050459999999990 185.440370000000000
f: 240 tv: 1 nM: 1
309.186280000000010 191.490199999999990
f: 241 tv: 0 nM: 1
243.286409999999990 184.961170000000010
f: 241 tv: 1 nM: 1
312.834439999999970 190.983440000000000
f: 242 tv: 0 nM: 1
244.258190000000010 184.258190000000010
f: 242 tv: 1 nM: 1
316.183319999999980 190.356660000000010
f: 243 tv: 0 nM: 1
244.793579999999990 184.302750000000000
f: 243 tv: 1 nM: 1
319.862669999999980 190.045780000000010
f: 244 tv: 0 nM: 1
245.522740000000000 184.122729999999990
f: 244 tv: 1 nM: 1
323.404909999999970 189.598160000000010
f: 245 tv: 0 nM: 1
247.077589999999990 183.362079999999990
f: 245 tv: 1 nM: 1
327.342440000000010 188.800000000000010
f: 246 tv: 0 nM: 1
248.330639999999990 183.000000000000000
f: 246 tv: 1 nM: 1
331.713469999999970 188.224719999999990
f: 247 tv: 0 nM: 1
249.741809999999990 182.971309999999990
f: 247 tv: 1 nM: 1
336.636079999999990 187.787980000000000
f: 248 tv: 0 nM: 1
252.027530000000010 182.545870000000010
f: 248 tv: 1 nM: 1
340.965730000000010 187.122860000000000
f: 249 tv: 0 nM: 1
253.330500000000000 182.338990000000000
f: 249 tv: 1 nM: 1
345.741060000000000 186.568450000000010
f: 250 tv: 0 nM: 1
255.390980000000010 181.800749999999990
f: 250 tv: 1 nM: 1
349.803800000000020 186.139240000000000
f: 251 tv: 0 nM: 1
257.578730000000010 181.740160000000000
f: 251 tv: 1 nM: 1
355.456509999999980 185.596270000000000
f: 252 tv: 0 nM: 1
259.371339999999980 180.709560000000010
f: 252 tv: 1 nM: 1
360.483150000000020 184.483149999999990
f: 253 tv: 0 nM: 1
262.544220000000000 180.622449999999990
f: 253 tv: 1 nM: 1
365.626370000000010 184.203290000000010
f: 254 tv: 0 nM: 1
264.619570000000010 180.112320000000010
f: 254 tv: 1 nM: 1
370.905030000000010 183.583800000000000
f: 255 tv: 0 nM: 1
267.639279999999990 179.282140000000000
f: 255 tv: 1 nM: 1
375.562500000000000 182.541670000000010
f: 256 tv: 0 nM: 1
270.382810000000010 178.523439999999990
f: 256 tv: 1 nM: 1
381.126489999999990 181.759030000000000
f: 257 tv: 0 nM: 1
273.231350000000020 178.208949999999990
f: 257 tv: 1 nM: 1
386.090059999999990 181.534160000000010
f: 258 tv: 0 nM: 1
276.427550000000000 177.963780000000010
f: 258 tv: 1 nM: 1
391.652769999999980 180.719449999999990
f: 259 tv: 0 nM: 1
279.454860000000000 177.857630000000000
f: 259 tv: 1 nM: 1
396.868620000000020 180.164230000000000
f: 260 tv: 0 nM: 1
283.022890000000020 177.622130000000000
f: 260 tv: 1 nM: 1
401.528290000000030 179.927670000000010
f: 261 tv: 0 nM: 1
285.882139999999990 177.360719999999990
f: 261 tv: 1 nM: 1
406.765260000000010 179.618900000000000
f: 262 tv: 0 nM: 1
290.018950000000020 177.428020000000000
f: 262 tv: 1 nM: 1
412.000000000000000 179.513610000000000
f: 263 tv: 0 nM: 1
293.296749999999970 177.235780000000010
f: 263 tv: 1 nM: 1
417.227539999999980 179.619769999999990
f: 264 tv: 0 nM: 1
297.241670000000000 177.241670000000000
f: 264 tv: 1 nM: 1
421.980259999999990 179.644749999999990
f: 265 tv: 0 nM: 1
301.035430000000020 177.637800000000000
f: 265 tv: 1 nM: 1
426.969600000000010 179.712709999999990
f: 266 tv: 0 nM: 1
304.925689999999970 177.635130000000000
f: 266 tv: 1 nM: 1
431.540709999999990 179.697679999999990
f: 267 tv: 0 nM: 1
308.708340000000020 177.932690000000010
f: 267 tv: 1 nM: 1
436.380249999999990 180.329350000000010
f: 268 tv: 0 nM: 1
313.500000000000000 178.742189999999990
f: 268 tv: 1 nM: 1
440.488499999999990 180.695400000000010
f: 269 tv: 0 nM: 1
317.210080000000000 179.130249999999990
f: 269 tv: 1 nM: 1
444.833340000000020 181.333329999999990
f: 270 tv: 0 nM: 1
321.152159999999980 179.321750000000010
f: 270 tv: 1 nM: 1
448.955629999999990 181.627209999999990
f: 271 tv: 0 nM: 1
325.440549999999970 180.220280000000000
f: 271 tv: 1 nM: 1
452.605590000000010 182.378880000000010
f: 272 tv: 0 nM: 1
329.435610000000000 181.079540000000010
f: 272 tv: 1 nM: 1
456.354550000000020 182.890919999999990
f: 273 tv: 0 nM: 1
333.373989999999990 182.166670000000010
f: 273 tv: 1 nM: 1
459.888890000000000 183.564330000000010
f: 274 tv: 0 nM: 1
337.654479999999980 182.951220000000010
f: 274 tv: 1 nM: 1
463.245330000000020 184.509320000000000
f: 275 tv: 0 nM: 1
341.192600000000030 183.537029999999990
f: 275 tv: 1 nM: 1
466.172730000000000 185.509089999999990
f: 276 tv: 0 nM: 1
344.604310000000000 184.550350000000010
f: 276 tv: 1 nM: 1
469.079740000000020 186.315949999999990
f: 277 tv: 0 nM: 1
348.921629999999990 185.085820000000010
f: 277 tv: 1 nM: 1
471.500000000000000 186.858980000000000
f: 278 tv: 0 nM: 1
353.623960000000010 186.157029999999990
f: 278 tv: 1 nM: 1
474.337830000000000 188.020260000000010
f: 279 tv: 0 nM: 1
356.741060000000000 187.348220000000000
f: 279 tv: 1 nM: 1
476.415100000000000 188.757859999999990
f: 280 tv: 0 nM: 1
361.320620000000020 188.026720000000010
f: 280 tv: 1 nM: 1
478.417170000000000 189.757679999999990
f: 281 tv: 0 nM: 1
364.617430000000010 188.852280000000010
f: 281 tv: 1 nM: 1
479.967469999999990 190.603550000000010
f: 282 tv: 0 nM: 1
368.171539999999990 189.109500000000000
f: 282 tv: 1 nM: 1
481.614660000000010 191.280260000000000
f: 283 tv: 0 nM: 1
371.950380000000000 190.190840000000010
f: 283 tv: 1 nM: 1
482.687500000000000 192.134870000000010
f: 284 tv: 0 nM: 1
375.479739999999990 190.905409999999990
f: 284 tv: 1 nM: 1
483.779139999999980 192.659519999999990
f: 285 tv: 0 nM: 1
378.217220000000000 191.299180000000010
f: 285 tv: 1 nM: 1
484.513430000000030 193.087250000000010
f: 286 tv: 0 nM: 1
380.934199999999980 192.048250000000000
f: 286 tv: 1 nM: 1
484.665619999999990 193.624210000000010
f: 287 tv: 0 nM: 1
383.763370000000010 192.896940000000000
f: 287 tv: 1 nM: 1
485.453950000000020 194.065800000000000
f: 288 tv: 0 nM: 1
386.669339999999980 193.185489999999990
f: 288 tv: 1 nM: 1
485.450319999999980 194.559599999999990
f: 289 tv: 0 nM: 1
388.496150000000000 193.388460000000010
f: 289 tv: 1 nM: 1
485.293090000000010 195.000000000000000
f: 290 tv: 0 nM: 1
390.857700000000020 193.957690000000010
f: 290 tv: 1 nM: 1
485.055970000000000 195.167910000000010
f: 291 tv: 0 nM: 1
392.800869999999970 194.433619999999990
f: 291 tv: 1 nM: 1
484.559450000000030 195.856640000000000
f: 292 tv: 0 nM: 1
394.556030000000020 194.400859999999990
f: 292 tv: 1 nM: 1
484.126800000000000 196.097820000000010
f: 293 tv: 0 nM: 1
396.420169999999980 194.903370000000000
f: 293 tv: 1 nM: 1
483.146610000000010 196.436100000000010
f: 294 tv: 0 nM: 1
397.909910000000020 195.094590000000010
f: 294 tv: 1 nM: 1
482.393620000000000 196.907810000000010
f: 295 tv: 0 nM: 1
399.454070000000000 195.566329999999990
f: 295 tv: 1 nM: 1
481.325930000000030 197.055560000000010
f: 296 tv: 0 nM: 1
401.430850000000020 195.675540000000010
f: 296 tv: 1 nM: 1
480.205870000000000 197.117650000000000
f: 297 tv: 0 nM: 1
401.975489999999980 196.102939999999990
f: 297 tv: 1 nM: 1
479.038999999999990 197.780139999999990
f: 298 tv: 0 nM: 1
402.940490000000010 196.027770000000000
f: 298 tv: 1 nM: 1
477.809169999999990 198.064879999999990
f: 299 tv: 0 nM: 1
403.824799999999980 196.350429999999990
f: 299 tv: 1 nM: 1
476.335939999999990 198.039060000000010
f: 300 tv: 0 nM: 1
405.090489999999990 196.409529999999990
f: 300 tv: 1 nM: 1
475.000000000000000 198.203129999999990
f: 301 tv: 0 nM: 1
405.754239999999980 196.500000000000000
f: 301 tv: 1 nM: 1
473.484129999999990 198.412700000000000
f: 302 tv: 0 nM: 1
406.242979999999990 196.565410000000010
f: 302 tv: 1 nM: 1
471.938019999999990 198.446290000000000
f: 303 tv: 0 nM: 1
406.673549999999980 196.363630000000000
f: 303 tv: 1 nM: 1
470.153230000000010 198.685489999999990
f: 304 tv: 0 nM: 1
406.858340000000000 196.691669999999990
f: 304 tv: 1 nM: 1
468.120970000000000 198.806459999999990
f: 305 tv: 0 nM: 1
407.375000000000000 196.605770000000010
f: 305 tv: 1 nM: 1
466.649110000000010 198.526320000000000
f: 306 tv: 0 nM: 1
407.495240000000020 196.538099999999990
f: 306 tv: 1 nM: 1
464.927979999999990 198.427960000000010
f: 307 tv: 0 nM: 1
407.480009999999990 196.300000000000010
f: 307 tv: 1 nM: 1
462.935909999999980 198.461530000000010
f: 308 tv: 0 nM: 1
407.649540000000000 195.981310000000010
f: 308 tv: 1 nM: 1
460.951320000000010 198.362840000000010
f: 309 tv: 0 nM: 1
407.521939999999970 195.811399999999990
f: 309 tv: 1 nM: 1
459.088709999999990 198.016130000000000
f: 310 tv: 0 nM: 1
407.087370000000020 195.626219999999990
f: 310 tv: 1 nM: 1
456.932770000000000 197.936980000000010
f: 311 tv: 0 nM: 1
405.982149999999990 194.955350000000010
f: 311 tv: 1 nM: 1
454.795650000000020 197.495650000000010
f: 312 tv: 0 nM: 1
405.565429999999990 195.037380000000010
f: 312 tv: 1 nM: 1
452.291260000000020 197.325240000000010
f: 313 tv: 0 nM: 1
403.901149999999970 194.959309999999990
f: 313 tv: 1 nM: 1
449.875000000000000 197.017850000000010
f: 314 tv: 0 nM: 1
402.804750000000010 194.219060000000010
f: 314 tv: 1 nM: 1
447.457550000000030 196.683960000000010
f: 315 tv: 0 nM: 1
401.480009999999990 193.630010000000000
f: 315 tv: 1 nM: 1
444.931179999999980 196.339450000000000
f: 316 tv: 0 nM: 1
399.781250000000000 193.229170000000010
f: 316 tv: 1 nM: 1
441.925450000000010 196.065800000000000
f: 317 tv: 0 nM: 1
397.882659999999990 192.954090000000010
f: 317 tv: 1 nM: 1
439.421290000000000 195.486120000000000
f: 318 tv: 0 nM: 1
395.500000000000000 192.410000000000000
f: 318 tv: 1 nM: 1
436.500000000000000 195.500000000000000
f: 319 tv: 0 nM: 1
393.445130000000010 192.054869999999990
f: 319 tv: 1 nM: 1
433.550450000000010 194.811919999999990
f: 320 tv: 0 nM: 1
391.594449999999990 191.605560000000000
f: 320 tv: 1 nM: 1
430.882870000000030 194.337830000000000
f: 321 tv: 0 nM: 1
389.582460000000030 191.288670000000000
f: 321 tv: 1 nM: 1
428.398379999999970 193.987810000000000
f: 322 tv: 0 nM: 1
387.027769999999980 190.350010000000000
f: 322 tv: 1 nM: 1
425.859649999999990 193.552629999999990
f: 323 tv: 0 nM: 1
384.621060000000000 190.384220000000000
f: 323 tv: 1 nM: 1
423.118650000000000 193.305080000000000
f: 324 tv: 0 nM: 1
382.296690000000010 189.851650000000010
f: 324 tv: 1 nM: 1
420.226900000000000 192.962189999999990
f: 325 tv: 0 nM: 1
379.392490000000010 189.473109999999990
f: 325 tv: 1 nM: 1
418.214290000000010 192.589280000000000
f: 326 tv: 0 nM: 1
376.615389999999990 189.554949999999990
f: 326 tv: 1 nM: 1
415.757020000000010 192.565410000000010
f: 327 tv: 0 nM: 1
373.518520000000020 189.240739999999990
f: 327 tv: 1 nM: 1
413.886959999999990 192.308699999999990
f: 328 tv: 0 nM: 1
370.714290000000010 189.178570000000010
f: 328 tv: 1 nM: 1
411.723689999999980 191.732450000000000
f: 329 tv: 0 nM: 1
368.561309999999990 188.561330000000000
f: 329 tv: 1 nM: 1
409.800839999999990 191.639829999999990
f: 330 tv: 0 nM: 1
365.780880000000020 187.955050000000000
f: 330 tv: 1 nM: 1
408.012299999999980 191.602460000000010
f: 331 tv: 0 nM: 1
363.303560000000000 188.113100000000000
f: 331 tv: 1 nM: 1
406.258609999999980 191.267239999999990
f: 332 tv: 0 nM: 1
360.402919999999990 187.495150000000000
f: 332 tv: 1 nM: 1
404.790309999999980 190.927410000000010
f: 333 tv: 0 nM: 1
357.415590000000010 186.629870000000010
f: 333 tv: 1 nM: 1
403.463410000000010 190.792679999999990
f: 334 tv: 0 nM: 1
355.222780000000000 187.217819999999990
f: 334 tv: 1 nM: 1
402.173740000000010 190.563549999999990
f: 335 tv: 0 nM: 1
352.784879999999990 186.947679999999990
f: 335 tv: 1 nM: 1
401.071990000000030 190.276000000000010
f: 336 tv: 0 nM: 1
350.575740000000000 186.722230000000000
f: 336 tv: 1 nM: 1
400.091279999999980 190.059530000000000
f: 337 tv: 0 nM: 1
348.320890000000020 185.835820000000010
f: 337 tv: 1 nM: 1
399.500000000000000 189.669170000000010
f: 338 tv: 0 nM: 1
345.592769999999970 185.505159999999990
f: 338 tv: 1 nM: 1
398.940490000000010 189.615080000000010
f: 339 tv: 0 nM: 1
344.000000000000000 187.000000000000000
f: 339 tv: 1 nM: 1
398.853180000000010 188.956349999999990
f: 340 tv: 0 nM: 1
342.540010000000000 185.240010000000010
f: 340 tv: 1 nM: 1
398.729609999999980 188.592590000000000
f: 341 tv: 0 nM: 1
340.494449999999970 184.594449999999990
f: 341 tv: 1 nM: 1
398.879700000000010 188.387220000000010
f: 342 tv: 0 nM: 1
339.113859999999990 184.366330000000000
f: 342 tv: 1 nM: 1
399.186129999999990 187.905110000000010
f: 343 tv: 0 nM: 1
337.500000000000000 183.509430000000010
f: 343 tv: 1 nM: 1
399.947540000000000 187.216780000000000
f: 344 tv: 0 nM: 1
336.517550000000030 183.324549999999990
f: 344 tv: 1 nM: 1
400.693670000000000 186.602110000000010
f: 345 tv: 0 nM: 1
335.407410000000030 182.611120000000000
f: 345 tv: 1 nM: 1
402.062040000000020 186.065689999999990
f: 346 tv: 0 nM: 1
335.068820000000020 182.211009999999990
f: 346 tv: 1 nM: 1
403.257049999999990 185.257049999999990
f: 347 tv: 0 nM: 1
334.756530000000000 181.386959999999990
f: 347 tv: 1 nM: 1
405.007630000000010 184.721370000000010
f: 348 tv: 0 nM: 1
334.548250000000000 181.013150000000000
f: 348 tv: 1 nM: 1
406.748170000000020 183.817520000000000
f: 349 tv: 0 nM: 1
334.406490000000020 180.256100000000000
f: 349 tv: 1 nM: 1
408.899290000000010 182.989210000000010
f: 350 tv: 0 nM: 1
334.385960000000010 179.517550000000000
f: 350 tv: 1 nM: 1
411.340149999999990 181.948970000000000
f: 351 tv: 0 nM: 1
334.793240000000030 178.834579999999990
f: 351 tv: 1 nM: 1
414.166659999999980 181.035460000000000
f: 352 tv: 0 nM: 1
335.458340000000020 177.841659999999990
f: 352 tv: 1 nM: 1
416.558839999999980 180.274509999999990
f: 353 tv: 0 nM: 1
336.012209999999980 177.113810000000000
f: 353 tv: 1 nM: 1
419.912420000000000 179.062040000000000
f: 354 tv: 0 nM: 1
336.886959999999990 176.517390000000010
f: 354 tv: 1 nM: 1
423.244350000000000 178.819549999999990
f: 355 tv: 0 nM: 1
338.279659999999980 175.576259999999990
f: 355 tv: 1 nM: 1
426.946440000000000 177.832140000000010
f: 356 tv: 0 nM: 1
339.592100000000020 175.197370000000010
f: 356 tv: 1 nM: 1
430.654420000000020 176.992650000000000
f: 357 tv: 0 nM: 1
341.631350000000000 174.716100000000010
f: 357 tv: 1 nM: 1
434.325350000000010 176.476030000000010
f: 358 tv: 0 nM: 1
343.336209999999990 173.887939999999990
f: 358 tv: 1 nM: 1
438.529200000000000 175.474459999999990
f: 359 tv: 0 nM: 1
345.216310000000020 173.212770000000010
f: 359 tv: 1 nM: 1
443.007749999999990 175.166670000000010
f: 360 tv: 0 nM: 1
347.562959999999980 172.974079999999990
f: 360 tv: 1 nM: 1
447.239260000000000 174.131900000000000
f: 361 tv: 0 nM: 1
350.618870000000020 172.627050000000000
f: 361 tv: 1 nM: 1
452.151000000000010 173.382550000000010
f: 362 tv: 0 nM: 1
353.479670000000000 172.451220000000010
f: 362 tv: 1 nM: 1
457.564270000000020 172.850010000000000
f: 363 tv: 0 nM: 1
356.230470000000030 171.792970000000000
f: 363 tv: 1 nM: 1
461.904969999999990 173.024800000000000
f: 364 tv: 0 nM: 1
359.206759999999970 171.834599999999990
f: 364 tv: 1 nM: 1
467.266419999999980 172.861310000000000
f: 365 tv: 0 nM: 1
362.635249999999980 171.594269999999990
f: 365 tv: 1 nM: 1
472.654600000000020 172.411180000000000
f: 366 tv: 0 nM: 1
365.735720000000010 171.750000000000000
f: 366 tv: 1 nM: 1
477.948519999999970 172.102939999999990
f: 367 tv: 0 nM: 1
369.032719999999980 171.822430000000000
f: 367 tv: 1 nM: 1
482.537660000000020 171.969179999999990
f: 368 tv: 0 nM: 1
372.755550000000030 171.892590000000010
f: 368 tv: 1 nM: 1
487.803830000000000 172.188459999999990
f: 369 tv: 0 nM: 1
376.750000000000000 171.929689999999990
f: 369 tv: 1 nM: 1
493.356659999999980 172.509999999999990
f: 370 tv: 0 nM: 1
380.775420000000000 171.758469999999990
f: 370 tv: 1 nM: 1
498.575350000000010 172.506849999999990
f: 371 tv: 0 nM: 1
385.200010000000020 172.978260000000010
f: 371 tv: 1 nM: 1
503.710330000000000 172.940470000000000
f: 372 tv: 0 nM: 1
390.013340000000030 172.960010000000010
f: 372 tv: 1 nM: 1
508.110169999999980 173.127119999999990
f: 373 tv: 0 nM: 1
393.942749999999990 173.259539999999990
f: 373 tv: 1 nM: 1
513.820010000000020 173.846660000000010
f: 374 tv: 0 nM: 1
398.467739999999990 173.895160000000000
f: 374 tv: 1 nM: 1
518.253479999999970 174.135420000000010
f: 375 tv: 0 nM: 1
402.479739999999990 174.614870000000000
f: 375 tv: 1 nM: 1
523.426150000000010 174.604029999999990
f: 376 tv: 0 nM: 1
406.848750000000000 175.331940000000000
f: 376 tv: 1 nM: 1
528.137700000000000 175.260860000000010
f: 377 tv: 0 nM: 1
411.549620000000000 175.942749999999990
f: 377 tv: 1 nM: 1
532.748169999999960 175.795620000000010
f: 378 tv: 0 nM: 1
416.324610000000010 176.481339999999990
f: 378 tv: 1 nM: 1
537.014099999999980 176.197190000000010
f: 379 tv: 0 nM: 1
420.784240000000010 177.455479999999990
f: 379 tv: 1 nM: 1
541.390750000000030 177.062909999999990
f: 380 tv: 0 nM: 1
424.970579999999980 178.267979999999990
f: 380 tv: 1 nM: 1
545.188049999999980 177.525630000000010
f: 381 tv: 0 nM: 1
429.860470000000020 178.717060000000000
f: 381 tv: 1 nM: 1
549.455439999999950 178.433120000000000
f: 382 tv: 0 nM: 1
433.539060000000010 179.187500000000000
f: 382 tv: 1 nM: 1
553.428589999999990 179.174610000000000
f: 383 tv: 0 nM: 1
437.996309999999990 180.311110000000010
f: 383 tv: 1 nM: 1
556.914369999999960 179.811649999999990
f: 384 tv: 0 nM: 1
441.746609999999980 180.820950000000010
f: 384 tv: 1 nM: 1
560.127809999999950 180.154130000000010
f: 385 tv: 0 nM: 1
446.518649999999980 181.630599999999990
f: 385 tv: 1 nM: 1
563.070920000000000 181.152989999999990
f: 386 tv: 0 nM: 1
449.872189999999990 182.154130000000010
f: 386 tv: 1 nM: 1
566.133360000000040 182.137040000000010
f: 387 tv: 0 nM: 1
453.809509999999990 183.261900000000000
f: 387 tv: 1 nM: 1
568.824399999999970 182.255720000000000
f: 388 tv: 0 nM: 1
457.847690000000000 183.950330000000010
f: 388 tv: 1 nM: 1
571.141790000000010 183.231339999999990
f: 389 tv: 0 nM: 1
461.726960000000020 185.036180000000000
f: 389 tv: 1 nM: 1
573.258180000000040 183.766390000000000
f: 390 tv: 0 nM: 1
464.816309999999990 185.207490000000010
f: 390 tv: 1 nM: 1
575.280269999999970 184.696980000000000
f: 391 tv: 0 nM: 1
468.439270000000020 186.260709999999990
f: 391 tv: 1 nM: 1
577.000000000000000 185.236439999999990
f: 392 tv: 0 nM: 1
471.546749999999970 187.312940000000000
f: 392 tv: 1 nM: 1
578.266420000000040 185.985400000000000
f: 393 tv: 0 nM: 1
475.018649999999980 188.108219999999990
f: 393 tv: 1 nM: 1
579.393620000000060 186.907810000000010
f: 394 tv: 0 nM: 1
477.875880000000000 188.673750000000010
f: 394 tv: 1 nM: 1
580.000000000000000 187.212130000000000
f: 395 tv: 0 nM: 1
480.952909999999970 189.576079999999990
f: 395 tv: 1 nM: 1
580.757140000000050 187.992860000000010
f: 396 tv: 0 nM: 1
484.041049999999980 190.055970000000000
f: 396 tv: 1 nM: 1
581.125980000000030 188.664120000000000
f: 397 tv: 0 nM: 1
486.491060000000000 191.196429999999990
f: 397 tv: 1 nM: 1
581.372190000000050 189.000000000000000
f: 398 tv: 0 nM: 1
488.616269999999990 191.294569999999990
f: 398 tv: 1 nM: 1
581.489379999999980 189.471630000000000
f: 399 tv: 0 nM: 1
491.103850000000020 191.973080000000010
f: 399 tv: 1 nM: 1
581.229609999999980 189.892590000000010
f: 400 tv: 0 nM: 1
493.117189999999990 192.070310000000010
f: 400 tv: 1 nM: 1
581.023620000000050 190.035429999999990
f: 401 tv: 0 nM: 1
495.166659999999980 192.287870000000000
f: 401 tv: 1 nM: 1
580.126039999999990 190.516799999999990
f: 402 tv: 0 nM: 1
496.583340000000020 192.689390000000000
f: 402 tv: 1 nM: 1
579.375980000000030 190.798450000000000
f: 403 tv: 0 nM: 1
498.225799999999990 193.088720000000000
f: 403 tv: 1 nM: 1
578.162720000000040 190.940470000000000
f: 404 tv: 0 nM: 1
499.209690000000020 193.153230000000010
f: 404 tv: 1 nM: 1
576.983889999999970 191.209669999999990
f: 405 tv: 0 nM: 1
500.087580000000000 193.142329999999990
f: 405 tv: 1 nM: 1
575.891660000000000 191.233340000000000
f: 406 tv: 0 nM: 1
501.155730000000010 193.696720000000000
f: 406 tv: 1 nM: 1
574.325680000000030 191.559630000000000
f: 407 tv: 0 nM: 1
502.093020000000020 193.717060000000000
f: 407 tv: 1 nM: 1
572.674319999999970 191.532100000000010
f: 408 tv: 0 nM: 1
502.250000000000000 193.879030000000000
f: 408 tv: 1 nM: 1
570.970339999999960 191.936450000000010
f: 409 tv: 0 nM: 1
502.774200000000010 193.911280000000000
f: 409 tv: 1 nM: 1
569.206419999999980 192.311919999999990
f: 410 tv: 0 nM: 1
502.864750000000020 193.954929999999990
f: 410 tv: 1 nM: 1
567.557009999999990 192.250000000000000
f: 411 tv: 0 nM: 1
503.257810000000010 193.906250000000000
f: 411 tv: 1 nM: 1
565.578669999999990 192.467590000000000
f: 412 tv: 0 nM: 1
502.901520000000000 194.098480000000000
f: 412 tv: 1 nM: 1
563.394229999999990 192.500000000000000
f: 413 tv: 0 nM: 1
502.798459999999980 194.383730000000010
f: 413 tv: 1 nM: 1
561.018010000000000 192.599110000000000
f: 414 tv: 0 nM: 1
502.135249999999980 194.168029999999990
f: 414 tv: 1 nM: 1
558.642209999999980 192.711009999999990
f: 415 tv: 0 nM: 1
501.568179999999980 194.159089999999990
f: 415 tv: 1 nM: 1
556.810359999999950 192.715520000000000
f: 416 tv: 0 nM: 1
501.318570000000020 194.181410000000000
f: 416 tv: 1 nM: 1
554.103330000000030 192.867770000000010
f: 417 tv: 0 nM: 1
500.636779999999990 194.457550000000000
f: 417 tv: 1 nM: 1
551.929989999999980 192.780000000000000
f: 418 tv: 0 nM: 1
499.447360000000000 194.421050000000010
f: 418 tv: 1 nM: 1
549.040709999999990 192.645360000000010
f: 419 tv: 0 nM: 1
498.800929999999990 194.106480000000000
f: 419 tv: 1 nM: 1
547.361080000000020 192.783340000000010
f: 420 tv: 0 nM: 1
497.785709999999990 193.873950000000010
f: 420 tv: 1 nM: 1
544.931820000000020 192.731810000000000
f: 421 tv: 0 nM: 1
496.234219999999990 193.662170000000000
f: 421 tv: 1 nM: 1
542.440000000000050 192.729999999999990
f: 422 tv: 0 nM: 1
495.231960000000020 193.422680000000010
f: 422 tv: 1 nM: 1
539.404779999999960 192.628570000000000
f: 423 tv: 0 nM: 1
493.643620000000000 193.239360000000000
f: 423 tv: 1 nM: 1
536.591369999999980 192.533660000000000
f: 424 tv: 0 nM: 1
492.037050000000020 192.953710000000000
f: 424 tv: 1 nM: 1
534.276790000000010 192.553570000000010
f: 425 tv: 0 nM: 1
490.691309999999990 192.886959999999990
f: 425 tv: 1 nM: 1
531.857849999999980 191.955890000000010
f: 426 tv: 0 nM: 1
488.856450000000000 192.257430000000000
f: 426 tv: 1 nM: 1
529.415709999999990 192.016850000000010
f: 427 tv: 0 nM: 1
487.417539999999970 192.123719999999990
f: 427 tv: 1 nM: 1
527.064820000000050 191.833329999999990
f: 428 tv: 0 nM: 1
485.373749999999970 192.126270000000010
f: 428 tv: 1 nM: 1
524.500000000000000 191.543849999999990
f: 429 tv: 0 nM: 1
483.747369999999990 191.415789999999990
f: 429 tv: 1 nM: 1
522.014279999999990 191.266660000000000
f: 430 tv: 0 nM: 1
481.963930000000000 191.298970000000000
f: 430 tv: 1 nM: 1
520.046749999999970 191.172900000000000
f: 431 tv: 0 nM: 1
479.527769999999980 190.883330000000000
f: 431 tv: 1 nM: 1
517.638919999999980 190.814820000000000
f: 432 tv: 0 nM: 1
477.589290000000010 190.705350000000010
f: 432 tv: 1 nM: 1
515.609990000000040 190.389999999999990
f: 433 tv: 0 nM: 1
475.402159999999980 190.902179999999990
f: 433 tv: 1 nM: 1
513.932919999999970 189.932920000000000
f: 434 tv: 0 nM: 1
473.195470000000000 189.986359999999990
f: 434 tv: 1 nM: 1
511.451450000000020 189.893200000000010
f: 435 tv: 0 nM: 1
471.505550000000030 189.994450000000000
f: 435 tv: 1 nM: 1
509.878510000000010 189.397200000000000
f: 436 tv: 0 nM: 1
469.299069999999970 189.462619999999990
f: 436 tv: 1 nM: 1
508.181429999999980 189.345139999999990
f: 437 tv: 0 nM: 1
467.133330000000000 189.022220000000000
f: 437 tv: 1 nM: 1
507.149990000000000 189.022719999999990
f: 438 tv: 0 nM: 1
465.102140000000020 188.731190000000000
f: 438 tv: 1 nM: 1
505.924989999999980 188.800000000000010
f: 439 tv: 0 nM: 1
463.108490000000020 188.617920000000000
f: 439 tv: 1 nM: 1
505.097469999999990 188.860170000000010
f: 440 tv: 0 nM: 1
461.430850000000020 189.143620000000000
f: 440 tv: 1 nM: 1
504.799989999999980 188.858340000000000
f: 441 tv: 0 nM: 1
460.127349999999980 188.523590000000010
f: 441 tv: 1 nM: 1
504.376250000000030 188.648509999999990
f: 442 tv: 0 nM: 1
458.022740000000000 188.486359999999990
f: 442 tv: 1 nM: 1
504.613650000000010 188.613630000000000
f: 443 tv: 0 nM: 1
456.625000000000000 188.394229999999990
f: 443 tv: 1 nM: 1
504.725010000000000 188.675000000000010
f: 444 tv: 0 nM: 1
455.338840000000000 187.929750000000010
f: 444 tv: 1 nM: 1
505.084079999999970 188.442469999999990
f: 445 tv: 0 nM: 1
454.193390000000020 188.410370000000000
f: 445 tv: 1 nM: 1
505.780700000000020 188.368419999999990
f: 446 tv: 0 nM: 1
453.142850000000010 187.976200000000010
f: 446 tv: 1 nM: 1
507.035430000000020 188.362200000000000
f: 447 tv: 0 nM: 1
453.148129999999980 188.259260000000010
f: 447 tv: 1 nM: 1
508.338100000000000 188.438099999999990
f: 448 tv: 0 nM: 1
452.357149999999990 188.250000000000000
f: 448 tv: 1 nM: 1
510.065800000000020 188.100879999999990
f: 449 tv: 0 nM: 1
452.392580000000010 187.950410000000010
f: 449 tv: 1 nM: 1
512.334899999999950 188.438670000000000
f: 450 tv: 0 nM: 1
452.291990000000000 187.983990000000010
f: 450 tv: 1 nM: 1
514.197390000000040 188.013150000000000
f: 451 tv: 0 nM: 1
452.075010000000020 187.875000000000000
f: 451 tv: 1 nM: 1
516.656799999999980 187.766950000000010
f: 452 tv: 0 nM: 1
452.168000000000010 187.404010000000000
f: 452 tv: 1 nM: 1
518.619630000000030 187.367520000000010
f: 453 tv: 0 nM: 1
452.860169999999980 187.156780000000000
f: 453 tv: 1 nM: 1
521.310359999999950 187.103460000000010
f: 454 tv: 0 nM: 1
453.162690000000000 186.837300000000000
f: 454 tv: 1 nM: 1
524.117190000000050 186.812500000000000
f: 455 tv: 0 nM: 1
453.921629999999990 186.563430000000010
f: 455 tv: 1 nM: 1
526.959659999999990 186.330639999999990
f: 456 tv: 0 nM: 1
454.653529999999990 185.870090000000000
f: 456 tv: 1 nM: 1
530.050420000000030 185.617650000000000
f: 457 tv: 0 nM: 1
455.596160000000000 185.350010000000000
f: 457 tv: 1 nM: 1
533.336180000000010 185.112060000000010
f: 458 tv: 0 nM: 1
456.827999999999970 184.888000000000010
f: 458 tv: 1 nM: 1
536.461180000000010 184.495700000000000
f: 459 tv: 0 nM: 1
458.000000000000000 184.422410000000010
f: 459 tv: 1 nM: 1
539.767699999999990 183.937009999999990
f: 460 tv: 0 nM: 1
459.187009999999990 184.038160000000000
f: 460 tv: 1 nM: 1
543.500000000000000 183.000000000000000
f: 461 tv: 0 nM: 1
460.838469999999970 183.461530000000010
f: 461 tv: 1 nM: 1
546.864749999999960 182.463120000000000
f: 462 tv: 0 nM: 1
462.762600000000020 182.866909999999990
f: 462 tv: 1 nM: 1
550.961180000000010 181.650859999999990
f: 463 tv: 0 nM: 1
464.340730000000010 181.988890000000000
f: 463 tv: 1 nM: 1
555.094849999999950 180.931029999999990
f: 464 tv: 0 nM: 1
466.500000000000000 181.649630000000000
f: 464 tv: 1 nM: 1
559.168149999999970 180.395450000000010
f: 465 tv: 0 nM: 1
469.453489999999990 180.751939999999990
f: 465 tv: 1 nM: 1
563.016110000000030 179.209669999999990
f: 466 tv: 0 nM: 1
472.034879999999990 180.124020000000000
f: 466 tv: 1 nM: 1
567.531250000000000 178.492189999999990
f: 467 tv: 0 nM: 1
474.806210000000020 179.732560000000010
f: 467 tv: 1 nM: 1
572.140930000000030 177.259089999999990
f: 468 tv: 0 nM: 1
477.549649999999990 178.709210000000010
f: 468 tv: 1 nM: 1
577.236020000000050 176.983990000000010
f: 469 tv: 0 nM: 1
480.142330000000020 178.160580000000010
f: 469 tv: 1 nM: 1
581.318179999999980 176.000000000000000
f: 470 tv: 0 nM: 1
483.744260000000000 177.534349999999990
f: 470 tv: 1 nM: 1
586.366329999999950 175.599009999999990
f: 471 tv: 0 nM: 1
487.285219999999980 176.954219999999990
f: 471 tv: 1 nM: 1
591.080379999999990 175.178570000000010
f: 472 tv: 0 nM: 1
490.643340000000020 176.443330000000000
f: 472 tv: 1 nM: 1
595.826419999999980 174.698350000000000
f: 473 tv: 0 nM: 1
494.416659999999980 176.000000000000000
f: 473 tv: 1 nM: 1
601.376219999999990 174.004940000000000
f: 474 tv: 0 nM: 1
498.265960000000010 175.468079999999990
f: 474 tv: 1 nM: 1
605.532289999999990 173.397840000000000
f: 475 tv: 0 nM: 1
502.077699999999990 175.199330000000000
f: 475 tv: 1 nM: 1
610.577760000000010 173.151860000000000
f: 476 tv: 0 nM: 1
505.982509999999990 175.000000000000000
f: 476 tv: 1 nM: 1
614.368230000000040 173.294569999999990
f: 477 tv: 0 nM: 1
510.852939999999990 175.134459999999990
f: 477 tv: 1 nM: 1
619.520999999999960 173.071429999999990
f: 478 tv: 0 nM: 1
515.179080000000000 175.327699999999990
f: 478 tv: 1 nM: 1
625.152159999999980 173.217389999999990
f: 479 tv: 0 nM: 1
519.264890000000040 175.910599999999990
f: 479 tv: 1 nM: 1
629.122989999999960 173.662700000000000
f: 480 tv: 0 nM: 1
523.379209999999940 175.818790000000010
f: 480 tv: 1 nM: 1
633.377140000000050 173.283909999999990
f: 481 tv: 0 nM: 1
528.473690000000030 176.140350000000010
f: 481 tv: 1 nM: 1
637.852970000000030 173.386550000000000
f: 482 tv: 0 nM: 1
532.848939999999970 176.622300000000000
f: 482 tv: 1 nM: 1
641.948300000000020 173.784480000000000
f: 483 tv: 0 nM: 1
537.561159999999970 177.370499999999990
f: 483 tv: 1 nM: 1
646.569460000000050 174.291670000000010
f: 484 tv: 0 nM: 1
542.163019999999960 177.634060000000010
f: 484 tv: 1 nM: 1
651.870850000000020 174.587490000000000
f: 485 tv: 0 nM: 1
548.129639999999990 178.055560000000010
f: 485 tv: 1 nM: 1
655.382870000000030 175.333329999999990
f: 486 tv: 0 nM: 1
551.450320000000030 179.049680000000000
f: 486 tv: 1 nM: 1
659.117190000000050 176.000000000000000
f: 487 tv: 0 nM: 1
555.741520000000040 179.431980000000010
f: 487 tv: 1 nM: 1
662.688599999999950 176.135969999999990
f: 488 tv: 0 nM: 1
560.515260000000010 179.786260000000000
f: 488 tv: 1 nM: 1
666.146849999999970 177.043659999999990
f: 489 tv: 0 nM: 1
565.164430000000040 180.805370000000010
f: 489 tv: 1 nM: 1
669.648440000000050 177.453129999999990
f: 490 tv: 0 nM: 1
569.675839999999990 181.665510000000010
f: 490 tv: 1 nM: 1
672.590879999999970 178.163639999999990
f: 491 tv: 0 nM: 1
574.320500000000040 182.679489999999990
f: 491 tv: 1 nM: 1
675.831969999999960 178.815570000000010
f: 492 tv: 0 nM: 1
578.680539999999950 183.409730000000000
f: 492 tv: 1 nM: 1
678.541690000000020 179.158320000000000
f: 493 tv: 0 nM: 1
582.957760000000010 184.068180000000010
f: 493 tv: 1 nM: 1
681.145139999999970 179.862900000000000
f: 494 tv: 0 nM: 1
586.779109999999950 184.659519999999990
f: 494 tv: 1 nM: 1
683.781250000000000 180.117189999999990
f: 495 tv: 0 nM: 1
590.866030000000020 185.379089999999990
f: 495 tv: 1 nM: 1
686.330929999999970 181.169070000000000
f: 496 tv: 0 nM: 1
595.160520000000020 185.962970000000010
f: 496 tv: 1 nM: 1
688.925169999999980 181.503940000000000
f: 497 tv: 0 nM: 1
598.676090000000040 187.006290000000010
f: 497 tv: 1 nM: 1
690.826289999999970 182.224580000000000
f: 498 tv: 0 nM: 1
602.780520000000020 187.792679999999990
f: 498 tv: 1 nM: 1
692.634950000000000 182.746029999999990
f: 499 tv: 0 nM: 1
606.553769999999990 188.458859999999990
f: 499 tv: 1 nM: 1
694.937990000000010 183.446290000000000
f: 500 tv: 0 nM: 1
610.111080000000020 189.459059999999990
f: 500 tv: 1 nM: 1
696.203250000000030 184.166670000000010
f: 501 tv: 0 nM: 1
613.355829999999970 190.407970000000010
f: 501 tv: 1 nM: 1
698.144710000000030 184.451750000000000
f: 502 tv: 0 nM: 1
616.586609999999950 191.019550000000010
f: 502 tv: 1 nM: 1
699.479680000000030 185.475619999999990
f: 503 tv: 0 nM: 1
620.234919999999990 191.795300000000000
f: 503 tv: 1 nM: 1
700.557249999999950 185.675569999999990
f: 504 tv: 0 nM: 1
622.788450000000010 192.551289999999990
f: 504 tv: 1 nM: 1
701.758609999999980 186.198270000000010
f: 505 tv: 0 nM: 1
625.705140000000030 193.596160000000000
f: 505 tv: 1 nM: 1
702.156799999999980 187.012710000000000
f: 506 tv: 0 nM: 1
628.083859999999960 194.267750000000010
f: 506 tv: 1 nM: 1
703.048639999999980 187.637159999999990
f: 507 tv: 0 nM: 1
630.767460000000030 194.924420000000000
f: 507 tv: 1 nM: 1
703.288639999999990 187.902440000000010
f: 508 tv: 0 nM: 1
632.756350000000000 195.642410000000010
f: 508 tv: 1 nM: 1
703.628169999999950 188.427349999999990
f: 509 tv: 0 nM: 1
635.267939999999950 196.192810000000010
f: 509 tv: 1 nM: 1
704.105959999999980 189.165249999999990
f: 510 tv: 0 nM: 1
637.236329999999950 196.928090000000000
f: 510 tv: 1 nM: 1
703.409970000000040 189.759999999999990
f: 511 tv: 0 nM: 1
638.918760000000020 197.518750000000010
f: 511 tv: 1 nM: 1
703.367679999999950 190.308820000000000
f: 512 tv: 0 nM: 1
640.500000000000000 198.270260000000010
f: 512 tv: 1 nM: 1
703.004400000000030 190.969300000000000
f: 513 tv: 0 nM: 1
642.250000000000000 198.685059999999990
f: 513 tv: 1 nM: 1
703.000000000000000 191.475200000000000
f: 514 tv: 0 nM: 1
643.592220000000000 199.262409999999990
f: 514 tv: 1 nM: 1
701.956909999999990 191.887920000000010
f: 515 tv: 0 nM: 1
644.549620000000000 199.709210000000010
f: 515 tv: 1 nM: 1
700.904540000000000 192.204540000000010
f: 516 tv: 0 nM: 1
645.382749999999990 200.103460000000010
f: 516 tv: 1 nM: 1
699.512700000000000 192.597460000000010
f: 517 tv: 0 nM: 1
645.799989999999980 200.378570000000000
f: 517 tv: 1 nM: 1
698.181029999999960 192.681029999999990
f: 518 tv: 0 nM: 1
646.118709999999960 200.669070000000000
f: 518 tv: 1 nM: 1
696.916690000000020 193.240739999999990
f: 519 tv: 0 nM: 1
646.363650000000010 200.730770000000010
f: 519 tv: 1 nM: 1
695.333309999999980 193.480390000000000
f: 520 tv: 0 nM: 1
646.171510000000010 200.883209999999990
f: 520 tv: 1 nM: 1
693.336549999999990 193.384610000000010
f: 521 tv: 0 nM: 1
645.973079999999980 201.173080000000000
f: 521 tv: 1 nM: 1
691.045470000000020 193.717180000000010
f: 522 tv: 0 nM: 1
645.422239999999990 200.870380000000010
f: 522 tv: 1 nM: 1
688.732970000000020 193.698870000000000
f: 523 tv: 0 nM: 1
644.909120000000030 200.795459999999990
f: 523 tv: 1 nM: 1
686.980410000000010 193.725490000000010
f: 524 tv: 0 nM: 1
643.869869999999990 200.965759999999990
f: 524 tv: 1 nM: 1
684.324769999999940 193.701030000000000
f: 525 tv: 0 nM: 1
642.870059999999970 200.716540000000010
f: 525 tv: 1 nM: 1
682.000000000000000 193.500000000000000
f: 526 tv: 0 nM: 1
641.480770000000010 200.265379999999990
f: 526 tv: 1 nM: 1
679.206729999999990 193.475969999999990
f: 527 tv: 0 nM: 1
640.380000000000000 200.216000000000010
f: 527 tv: 1 nM: 1
676.678589999999990 193.362240000000010
f: 528 tv: 0 nM: 1
638.755549999999970 199.781479999999990
f: 528 tv: 1 nM: 1
673.833309999999980 193.211109999999990
f: 529 tv: 0 nM: 1
637.361080000000020 199.472230000000000
f: 529 tv: 1 nM: 1
671.625000000000000 192.901780000000000
f: 530 tv: 0 nM: 1
635.838560000000030 199.094480000000000
f: 530 tv: 1 nM: 1
668.814449999999970 192.500000000000000
f: 531 tv: 0 nM: 1
634.380549999999970 198.818590000000000
f: 531 tv: 1 nM: 1
666.057310000000030 192.057300000000000
f: 532 tv: 0 nM: 1
632.756530000000000 198.326079999999990
f: 532 tv: 1 nM: 1
663.819150000000040 192.138309999999990
f: 533 tv: 0 nM: 1
630.833309999999980 197.891660000000000
f: 533 tv: 1 nM: 1
660.880980000000020 191.785720000000000
f: 534 tv: 0 nM: 1
629.252070000000000 197.180659999999990
f: 534 tv: 1 nM: 1
658.381470000000040 191.283510000000010
f: 535 tv: 0 nM: 1
627.308959999999960 196.995939999999990
f: 535 tv: 1 nM: 1
655.301019999999990 191.229580000000000
f: 536 tv: 0 nM: 1
625.206120000000060 196.355259999999990
f: 536 tv: 1 nM: 1
652.381710000000000 190.322589999999990
f: 537 tv: 0 nM: 1
623.500000000000000 195.529419999999990
f: 537 tv: 1 nM: 1
649.111080000000020 190.018520000000000
f: 538 tv: 0 nM: 1
621.578250000000030 194.973909999999990
f: 538 tv: 1 nM: 1
646.811770000000020 189.876470000000010
f: 539 tv: 0 nM: 1
619.424989999999980 194.558330000000010
f: 539 tv: 1 nM: 1
645.916690000000020 188.583329999999990
f: 540 tv: 0 nM: 1
617.716130000000020 193.800839999999990
f: 540 tv: 1 nM: 1
641.982120000000010 188.148799999999990
f: 541 tv: 0 nM: 1
615.500000000000000 193.000000000000000
f: 541 tv: 1 nM: 1
639.306820000000020 187.693180000000010
f: 542 tv: 0 nM: 1
613.325680000000030 192.412839999999990
f: 542 tv: 1 nM: 1
637.293819999999980 187.164950000000000
f: 543 tv: 0 nM: 1
611.521910000000050 191.583329999999990
f: 543 tv: 1 nM: 1
635.025759999999990 186.608250000000000
f: 544 tv: 0 nM: 1
608.953369999999950 190.902539999999990
f: 544 tv: 1 nM: 1
632.738889999999970 186.205549999999990
f: 545 tv: 0 nM: 1
607.030459999999950 190.043470000000010
f: 545 tv: 1 nM: 1
630.683959999999960 185.646220000000000
f: 546 tv: 0 nM: 1
604.605770000000010 189.269229999999990
f: 546 tv: 1 nM: 1
628.686159999999970 185.313830000000000
f: 547 tv: 0 nM: 1
602.621520000000030 188.710280000000010
f: 547 tv: 1 nM: 1
626.928589999999990 184.129870000000010
f: 548 tv: 0 nM: 1
600.500000000000000 187.500000000000000
f: 548 tv: 1 nM: 1
624.901179999999950 183.750000000000000
f: 549 tv: 0 nM: 1
597.991089999999990 187.267850000000010
f: 549 tv: 1 nM: 1
624.048400000000020 182.978500000000000
f: 550 tv: 0 nM: 1
596.290960000000040 185.938520000000010
f: 550 tv: 1 nM: 1
622.440489999999950 182.416670000000010
f: 551 tv: 0 nM: 1
593.598269999999960 185.585460000000010
f: 551 tv: 1 nM: 1
620.695680000000040 181.923920000000010
f: 552 tv: 0 nM: 1
591.289490000000000 184.962400000000000
f: 552 tv: 1 nM: 1
619.939390000000000 181.126270000000010
f: 553 tv: 0 nM: 1
589.392209999999980 184.271549999999990
f: 553 tv: 1 nM: 1
619.175539999999960 180.335109999999990
f: 554 tv: 0 nM: 1
587.818179999999980 183.483479999999990
f: 554 tv: 1 nM: 1
618.156250000000000 179.781250000000000
f: 555 tv: 0 nM: 1
586.050420000000030 182.726900000000000
f: 555 tv: 1 nM: 1
617.727300000000010 179.090910000000010
f: 556 tv: 0 nM: 1
584.099119999999970 181.941440000000000
f: 556 tv: 1 nM: 1
617.500000000000000 178.797760000000010
f: 557 tv: 0 nM: 1
582.406010000000040 181.367520000000010
f: 557 tv: 1 nM: 1
617.823790000000030 178.295240000000010
f: 558 tv: 0 nM: 1
581.224119999999970 180.844830000000000
f: 558 tv: 1 nM: 1
617.747499999999950 177.712880000000010
f: 559 tv: 0 nM: 1
580.060849999999960 180.117390000000000
f: 559 tv: 1 nM: 1
618.665100000000050 177.089630000000000
f: 560 tv: 0 nM: 1
579.119450000000030 179.371669999999990
f: 560 tv: 1 nM: 1
619.090879999999970 176.388880000000000
f: 561 tv: 0 nM: 1
579.042299999999950 178.857699999999990
f: 561 tv: 1 nM: 1
620.575259999999960 175.408600000000010
f: 562 tv: 0 nM: 1
578.885250000000040 178.524599999999990
f: 562 tv: 1 nM: 1
622.233340000000000 175.088879999999990
f: 563 tv: 0 nM: 1
578.804690000000050 178.335939999999990
f: 563 tv: 1 nM: 1
624.607120000000010 175.119049999999990
f: 564 tv: 0 nM: 1
579.734130000000050 177.813490000000000
f: 564 tv: 1 nM: 1
626.141420000000040 175.500000000000000
f: 565 tv: 0 nM: 1
579.936100000000010 177.902250000000010
f: 565 tv: 1 nM: 1
629.372439999999980 174.698970000000000
f: 566 tv: 0 nM: 1
580.927429999999960 177.790330000000010
f: 566 tv: 1 nM: 1
631.554319999999960 174.902179999999990
f: 567 tv: 0 nM: 1
582.582700000000050 177.940949999999990
f: 567 tv: 1 nM: 1
634.262629999999940 174.520199999999990
f: 568 tv: 0 nM: 1
584.307130000000030 177.492860000000010
f: 568 tv: 1 nM: 1
637.839110000000010 174.821840000000010
f: 569 tv: 0 nM: 1
585.706789999999960 177.372179999999990
f: 569 tv: 1 nM: 1
640.625000000000000 174.480770000000010
f: 570 tv: 0 nM: 1
587.858150000000020 177.514190000000010
f: 570 tv: 1 nM: 1
644.094849999999950 174.017239999999990
f: 571 tv: 0 nM: 1
589.866390000000020 177.450380000000000
f: 571 tv: 1 nM: 1
646.931519999999980 174.349320000000010
f: 572 tv: 0 nM: 1
591.907410000000030 177.355560000000000
f: 572 tv: 1 nM: 1
651.277770000000030 174.033340000000010
f: 573 tv: 0 nM: 1
594.832089999999990 177.361940000000000
f: 573 tv: 1 nM: 1
654.525510000000050 174.188780000000010
f: 574 tv: 0 nM: 1
597.700010000000020 177.518520000000000
f: 574 tv: 1 nM: 1
658.402040000000060 173.829890000000010
f: 575 tv: 0 nM: 1
600.702270000000000 177.362599999999990
f: 575 tv: 1 nM: 1
662.703549999999950 173.442469999999990
f: 576 tv: 0 nM: 1
603.092589999999970 177.407410000000000
f: 576 tv: 1 nM: 1
666.188779999999950 173.525510000000000
f: 577 tv: 0 nM: 1
606.433840000000030 177.470580000000010
f: 577 tv: 1 nM: 1
669.980770000000010 173.865389999999990
f: 578 tv: 0 nM: 1
609.855530000000040 177.585190000000010
f: 578 tv: 1 nM: 1
673.811220000000050 173.525510000000000
f: 579 tv: 0 nM: 1
613.250000000000000 177.454540000000010
f: 579 tv: 1 nM: 1
678.333309999999980 173.212650000000000
f: 580 tv: 0 nM: 1
616.900020000000040 177.257139999999990
f: 580 tv: 1 nM: 1
682.513490000000050 173.148650000000000
f: 581 tv: 0 nM: 1
620.318179999999980 177.160840000000010
f: 581 tv: 1 nM: 1
686.385740000000060 173.476200000000010
f: 582 tv: 0 nM: 1
624.287230000000020 176.985809999999990
f: 582 tv: 1 nM: 1
690.936770000000020 172.471270000000000
f: 583 tv: 0 nM: 1
628.315799999999970 176.828949999999990
f: 583 tv: 1 nM: 1
694.163390000000050 172.495060000000000
f: 584 tv: 0 nM: 1
632.257690000000030 177.226930000000010
f: 584 tv: 1 nM: 1
699.038819999999990 172.480580000000000
f: 585 tv: 0 nM: 1
636.629760000000030 176.290069999999990
f: 585 tv: 1 nM: 1
703.250000000000000 171.872449999999990
f: 586 tv: 0 nM: 1
640.362300000000000 176.710140000000000
f: 586 tv: 1 nM: 1
707.346559999999950 171.638610000000000
f: 587 tv: 0 nM: 1
644.410340000000020 176.248279999999990
f: 587 tv: 1 nM: 1
711.621340000000030 171.703890000000000
f: 588 tv: 0 nM: 1
649.083309999999980 176.256939999999990
f: 588 tv: 1 nM: 1
715.130859999999980 171.612150000000010
f: 589 tv: 0 nM: 1
653.754820000000000 176.274200000000010
f: 589 tv: 1 nM: 1
719.398130000000040 171.379619999999990
f: 590 tv: 0 nM: 1
658.379459999999990 175.985809999999990
f: 590 tv: 1 nM: 1
722.666690000000020 171.286329999999990
f: 591 tv: 0 nM: 1
662.753420000000010 175.986300000000000
f: 591 tv: 1 nM: 1
726.877200000000020 171.070179999999990
f: 592 tv: 0 nM: 1
667.625790000000050 175.803220000000010
f: 592 tv: 1 nM: 1
731.397460000000020 171.102569999999990
f: 593 tv: 0 nM: 1
671.717409999999970 175.844730000000000
f: 593 tv: 1 nM: 1
735.105530000000040 170.321110000000000
f: 594 tv: 0 nM: 1
676.289980000000010 175.716659999999990
f: 594 tv: 1 nM: 1
738.893190000000000 170.257280000000010
f: 595 tv: 0 nM: 1
681.328250000000030 175.469470000000000
f: 595 tv: 1 nM: 1
742.572139999999990 170.515459999999990
f: 596 tv: 0 nM: 1
687.075129999999940 175.477129999999990
f: 596 tv: 1 nM: 1
746.990969999999950 170.148650000000000
f: 597 tv: 0 nM: 1
691.338499999999950 175.484469999999990
f: 597 tv: 1 nM: 1
750.206729999999990 170.475969999999990
f: 598 tv: 0 nM: 1
695.521359999999960 175.728649999999990
f: 598 tv: 1 nM: 1
753.943729999999960 169.806240000000000
f: 599 tv: 0 nM: 1
701.111880000000040 176.017490000000010
f: 599 tv: 1 nM: 1
756.906250000000000 170.379470000000000
f: 600 tv: 0 nM: 1
705.105099999999990 175.764330000000000
f: 600 tv: 1 nM: 1
760.927609999999960 170.177629999999990
f: 601 tv: 0 nM: 1
709.733029999999990 176.368650000000000
f: 601 tv: 1 nM: 1
764.149480000000040 170.690720000000000
f: 602 tv: 0 nM: 1
714.971310000000020 176.407639999999990
f: 602 tv: 1 nM: 1
766.822450000000000 170.537380000000010
f: 603 tv: 0 nM: 1
719.869450000000030 176.611470000000000
f: 603 tv: 1 nM: 1
769.509279999999990 170.759260000000010
f: 604 tv: 0 nM: 1
723.792599999999990 177.605120000000000
f: 604 tv: 1 nM: 1
772.593750000000000 170.864579999999990
f: 605 tv: 0 nM: 1
728.809999999999950 177.516660000000000
f: 605 tv: 1 nM: 1
775.430849999999960 170.835109999999990
f: 606 tv: 0 nM: 1
733.202700000000050 177.790539999999990
f: 606 tv: 1 nM: 1
777.957520000000050 171.202830000000010
f: 607 tv: 0 nM: 1
736.954219999999960 178.193670000000000
f: 607 tv: 1 nM: 1
780.328430000000030 171.671570000000000
f: 608 tv: 0 nM: 1
740.748470000000000 178.830310000000000
f: 608 tv: 1 nM: 1
783.005549999999970 171.872220000000000
f: 609 tv: 0 nM: 1
745.480289999999970 178.704730000000010
f: 609 tv: 1 nM: 1
784.056090000000040 171.556080000000010
f: 610 tv: 0 nM: 1
748.860900000000020 179.327820000000000
f: 610 tv: 1 nM: 1
786.254699999999960 172.169819999999990
f: 611 tv: 0 nM: 1
752.413699999999950 179.788700000000010
f: 611 tv: 1 nM: 1
787.911740000000010 172.362750000000010
f: 612 tv: 0 nM: 1
755.503169999999950 179.770450000000010
f: 612 tv: 1 nM: 1
788.922670000000040 172.391750000000000
f: 613 tv: 0 nM: 1
758.963319999999950 180.676670000000000
f: 613 tv: 1 nM: 1
790.148130000000040 173.166670000000010
f: 614 tv: 0 nM: 1
762.081789999999960 180.720120000000010
f: 614 tv: 1 nM: 1
790.689449999999970 173.157900000000010
f: 615 tv: 0 nM: 1
764.660399999999980 181.009430000000010
f: 615 tv: 1 nM: 1
791.865360000000010 172.990389999999990
f: 616 tv: 0 nM: 1
767.048220000000010 181.560239999999990
f: 616 tv: 1 nM: 1
792.378969999999980 173.257890000000000
f: 617 tv: 0 nM: 1
769.342409999999970 181.751510000000000
f: 617 tv: 1 nM: 1
792.606080000000020 173.661620000000000
f: 618 tv: 0 nM: 1
771.284729999999970 181.958329999999990
f: 618 tv: 1 nM: 1
792.964290000000010 174.403060000000010
f: 619 tv: 0 nM: 1
773.264710000000040 182.529419999999990
f: 619 tv: 1 nM: 1
792.823790000000030 174.247620000000010
f: 620 tv: 0 nM: 1
774.900020000000040 183.143750000000010
f: 620 tv: 1 nM: 1
792.635440000000020 174.635420000000010
f: 621 tv: 0 nM: 1
776.490230000000000 183.360379999999990
f: 621 tv: 1 nM: 1
792.295470000000020 175.534089999999990
f: 622 tv: 0 nM: 1
777.691770000000020 184.089040000000010
f: 622 tv: 1 nM: 1
791.479609999999980 175.816329999999990
f: 623 tv: 0 nM: 1
778.855040000000030 184.491120000000000
f: 623 tv: 1 nM: 1
791.430849999999960 175.686170000000000
f: 624 tv: 0 nM: 1
779.701360000000020 185.248320000000010
f: 624 tv: 1 nM: 1
790.252619999999980 176.678959999999990
f: 625 tv: 0 nM: 1
780.646240000000030 185.962580000000000
f: 625 tv: 1 nM: 1
788.956789999999960 177.024689999999990
f: 626 tv: 0 nM: 1
781.506769999999960 186.358110000000010
f: 626 tv: 1 nM: 1
787.782349999999950 178.058820000000000
f: 627 tv: 0 nM: 1
782.130130000000010 187.054790000000000
f: 627 tv: 1 nM: 1
786.703309999999990 178.401090000000010
f: 628 tv: 0 nM: 1
782.568480000000020 188.000000000000000
f: 628 tv: 1 nM: 1
785.222229999999970 179.500000000000000
f: 629 tv: 0 nM: 1
782.864990000000030 188.970810000000000
f: 629 tv: 1 nM: 1
784.271849999999970 179.364080000000000
f: 630 tv: 0 nM: 1
782.996089999999980 189.217060000000000
f: 630 tv: 1 nM: 1
782.827760000000010 180.272220000000000
f: 631 tv: 0 nM: 1
782.528559999999970 189.871430000000000
f: 631 tv: 1 nM: 1
781.135800000000020 180.586430000000010
f: 632 tv: 0 nM: 1
782.363650000000010 190.793700000000000
f: 632 tv: 1 nM: 1
779.461059999999970 181.623380000000000
f: 633 tv: 0 nM: 1
782.243349999999960 191.383330000000000
f: 633 tv: 1 nM: 1
777.513919999999980 181.861120000000000
f: 634 tv: 0 nM: 1
781.954889999999980 192.289469999999990
f: 634 tv: 1 nM: 1
775.494450000000030 182.261110000000000
f: 635 tv: 0 nM: 1
780.741700000000040 192.751650000000010
f: 635 tv: 1 nM: 1
773.880980000000020 183.071429999999990
f: 636 tv: 0 nM: 1
779.806150000000000 193.176860000000000
f: 636 tv: 1 nM: 1
772.032040000000050 183.506409999999990
f: 637 tv: 0 nM: 1
778.767150000000020 194.143830000000010
f: 637 tv: 1 nM: 1
769.864259999999940 183.864290000000010
f: 638 tv: 0 nM: 1
778.074100000000040 194.855560000000000
f: 638 tv: 1 nM: 1
768.274409999999990 184.567080000000000
f: 639 tv: 0 nM: 1
776.357120000000010 195.642850000000010
f: 639 tv: 1 nM: 1
765.950560000000000 185.318680000000000
f: 640 tv: 0 nM: 1
775.065979999999970 195.906250000000000
f: 640 tv: 1 nM: 1
763.508060000000000 186.266130000000000
f: 641 tv: 0 nM: 1
773.637939999999960 196.775859999999990
f: 641 tv: 1 nM: 1
761.730350000000040 186.421359999999990
f: 642 tv: 0 nM: 1
771.879029999999940 197.072589999999990
f: 642 tv: 1 nM: 1
759.493349999999960 186.899990000000000
f: 643 tv: 0 nM: 1
770.081300000000060 197.418700000000000
f: 643 tv: 1 nM: 1
756.882690000000030 186.864200000000010
f: 644 tv: 0 nM: 1
769.000000000000000 197.500000000000000
f: 644 tv: 1 nM: 1
754.549189999999950 187.508190000000010
f: 645 tv: 0 nM: 1
767.351139999999990 197.874040000000010
f: 645 tv: 1 nM: 1
752.486080000000020 187.625000000000000
f: 646 tv: 0 nM: 1
765.076360000000020 197.797710000000000
f: 646 tv: 1 nM: 1
750.169130000000000 187.507350000000000
f: 647 tv: 0 nM: 1
762.840329999999990 198.281510000000000
f: 647 tv: 1 nM: 1
747.785709999999990 188.214280000000000
f: 648 tv: 0 nM: 1
760.987730000000060 198.397539999999990
f: 648 tv: 1 nM: 1
746.494689999999990 188.335109999999990
f: 649 tv: 0 nM: 1
758.348020000000020 198.230390000000000
f: 649 tv: 1 nM: 1
744.843259999999990 188.298509999999990
f: 650 tv: 0 nM: 1
756.066410000000020 197.683590000000010
f: 650 tv: 1 nM: 1
741.195920000000000 188.290539999999990
f: 651 tv: 0 nM: 1
753.816649999999980 197.566669999999990
f: 651 tv: 1 nM: 1
740.092099999999960 187.092099999999990
f: 652 tv: 0 nM: 1
750.793879999999940 197.706099999999990
f: 652 tv: 1 nM: 1
736.352480000000010 187.278690000000010
f: 653 tv: 0 nM: 1
748.330690000000000 196.854320000000000
f: 653 tv: 1 nM: 1
736.000000000000000 185.000000000000000
f: 654 tv: 0 nM: 1
746.202700000000050 196.396390000000000
f: 654 tv: 1 nM: 1
732.689030000000000 187.359759999999990
f: 655 tv: 0 nM: 1
744.202819999999970 196.174530000000000
f: 655 tv: 1 nM: 1
730.714290000000010 187.227280000000010
f: 656 tv: 0 nM: 1
741.758479999999960 195.826259999999990
f: 656 tv: 1 nM: 1
729.029419999999960 186.720580000000010
f: 657 tv: 0 nM: 1
739.065799999999970 194.951750000000000
f: 657 tv: 1 nM: 1
726.858209999999990 186.805970000000000
f: 658 tv: 0 nM: 1
736.382320000000050 194.500000000000000
f: 658 tv: 1 nM: 1
725.047299999999950 185.804049999999990
f: 659 tv: 0 nM: 1
733.961180000000010 193.713590000000010
f: 659 tv: 1 nM: 1
723.359739999999990 185.823170000000000
f: 660 tv: 0 nM: 1
731.809330000000050 193.614409999999990
f: 660 tv: 1 nM: 1
721.786680000000050 185.166670000000010
f: 661 tv: 0 nM: 1
728.991449999999990 192.858980000000000
f: 661 tv: 1 nM: 1
720.610469999999960 184.854649999999990
f: 662 tv: 0 nM: 1
726.466680000000000 192.781479999999990
f: 662 tv: 1 nM: 1
719.238100000000030 184.559530000000000
f: 663 tv: 0 nM: 1
724.504639999999990 192.254619999999990
f: 663 tv: 1 nM: 1
717.640009999999960 183.780000000000000
f: 664 tv: 0 nM: 1
722.340029999999960 191.871990000000010
f: 664 tv: 1 nM: 1
716.623600000000010 183.775280000000010
f: 665 tv: 0 nM: 1
720.239320000000020 191.858980000000000
f: 665 tv: 1 nM: 1
715.583309999999980 183.750000000000000
f: 666 tv: 0 nM: 1
718.013730000000010 191.458710000000000
f: 666 tv: 1 nM: 1
714.478939999999970 183.863159999999990
f: 667 tv: 0 nM: 1
715.553409999999990 191.432040000000000
f: 667 tv: 1 nM: 1
714.000000000000000 183.711109999999990
f: 668 tv: 0 nM: 1
713.925420000000030 191.258770000000000
f: 668 tv: 1 nM: 1
713.500000000000000 183.792210000000010
f: 669 tv: 0 nM: 1
712.696410000000010 191.098220000000000
f: 669 tv: 1 nM: 1
713.090879999999970 183.272719999999990
f: 670 tv: 0 nM: 1
711.147830000000000 190.682600000000010
f: 670 tv: 1 nM: 1
712.835510000000000 182.953949999999990
f: 671 tv: 0 nM: 1
709.599180000000050 190.496029999999990
f: 671 tv: 1 nM: 1
712.445069999999990 183.219789999999990
f: 672 tv: 0 nM: 1
708.244080000000050 190.720470000000010
f: 672 tv: 1 nM: 1
712.365599999999970 183.338720000000000
f: 673 tv: 0 nM: 1
707.144649999999960 189.975200000000000
f: 673 tv: 1 nM: 1
712.858700000000000 183.065220000000010
f: 674 tv: 0 nM: 1
706.162720000000040 189.940470000000000
f: 674 tv: 1 nM: 1
713.817630000000010 182.541180000000000
f: 675 tv: 0 nM: 1
706.000000000000000 189.796879999999990
f: 675 tv: 1 nM: 1
714.106750000000030 182.595509999999990
f: 676 tv: 0 nM: 1
705.709659999999990 189.661280000000000
f: 676 tv: 1 nM: 1
714.905939999999990 182.465350000000000
f: 677 tv: 0 nM: 1
705.399229999999990 189.713179999999990
f: 677 tv: 1 nM: 1
716.668400000000020 181.726319999999990
f: 678 tv: 0 nM: 1
705.267460000000030 189.069760000000000
f: 678 tv: 1 nM: 1
717.366999999999960 181.675540000000010
f: 679 tv: 0 nM: 1
705.956360000000020 188.853180000000010
f: 679 tv: 1 nM: 1
719.571410000000010 181.653060000000010
f: 680 tv: 0 nM: 1
706.533320000000000 188.944439999999990
f: 680 tv: 1 nM: 1
721.760859999999980 181.576079999999990
f: 681 tv: 0 nM: 1
707.811950000000020 188.089740000000010
f: 681 tv: 1 nM: 1
723.867489999999980 180.945789999999990
f: 682 tv: 0 nM: 1
708.238519999999990 188.243120000000000
f: 682 tv: 1 nM: 1
725.908509999999980 181.189030000000000
f: 683 tv: 0 nM: 1
709.875000000000000 188.916670000000010
f: 683 tv: 1 nM: 1
727.549989999999980 181.750000000000000
f: 684 tv: 0 nM: 1
711.599979999999960 188.166670000000010
f: 684 tv: 1 nM: 1
731.094060000000010 181.287129999999990
f: 685 tv: 0 nM: 1
714.298459999999980 188.201550000000000
f: 685 tv: 1 nM: 1
733.436029999999960 180.761630000000000
f: 686 tv: 0 nM: 1
716.337040000000000 188.481480000000000
f: 686 tv: 1 nM: 1
736.127690000000030 180.776600000000000
f: 687 tv: 0 nM: 1
718.573549999999950 188.352939999999990
f: 687 tv: 1 nM: 1
739.532590000000030 180.097820000000010
f: 688 tv: 0 nM: 1
721.464290000000010 188.185710000000000
f: 688 tv: 1 nM: 1
742.714290000000010 180.331179999999990
f: 689 tv: 0 nM: 1
724.382749999999990 188.165510000000010
f: 689 tv: 1 nM: 1
745.160279999999940 180.365389999999990
f: 690 tv: 0 nM: 1
726.996399999999990 188.082140000000010
f: 690 tv: 1 nM: 1
749.000000000000000 180.125000000000000
f: 691 tv: 0 nM: 1
730.393620000000060 188.092189999999990
f: 691 tv: 1 nM: 1
751.796330000000010 180.012339999999990
f: 692 tv: 0 nM: 1
733.553769999999990 188.243670000000010
f: 692 tv: 1 nM: 1
755.380980000000020 179.511900000000000
f: 693 tv: 0 nM: 1
737.474370000000020 188.250000000000000
f: 693 tv: 1 nM: 1
759.040709999999990 179.994190000000000
f: 694 tv: 0 nM: 1
740.637150000000020 188.455749999999990
f: 694 tv: 1 nM: 1
761.817440000000030 179.460309999999990
f: 695 tv: 0 nM: 1
744.460389999999960 188.362810000000000
f: 695 tv: 1 nM: 1
766.194460000000050 179.105560000000000
f: 696 tv: 0 nM: 1
748.490230000000000 188.347399999999990
f: 696 tv: 1 nM: 1
770.126219999999990 179.267000000000000
f: 697 tv: 0 nM: 1
752.117859999999950 188.382110000000010
f: 697 tv: 1 nM: 1
773.355410000000010 178.939760000000010
f: 698 tv: 0 nM: 1
756.711120000000050 188.366670000000000
f: 698 tv: 1 nM: 1
776.088619999999990 179.221530000000000
f: 699 tv: 0 nM: 1
760.620180000000000 188.538760000000000
f: 699 tv: 1 nM: 1
780.106750000000030 179.179779999999990
f: 700 tv: 0 nM: 1
764.451900000000020 188.580119999999990
f: 700 tv: 1 nM: 1
783.816649999999980 179.661120000000010
f: 701 tv: 0 nM: 1
769.224429999999980 188.576709999999990
f: 701 tv: 1 nM: 1
787.337830000000050 179.324330000000000
f: 702 tv: 0 nM: 1
772.913999999999990 188.394900000000010
f: 702 tv: 1 nM: 1
789.895319999999970 180.220930000000010
f: 703 tv: 0 nM: 1
778.673459999999980 188.717680000000000
f: 703 tv: 1 nM: 1
793.854370000000020 179.432040000000000
f: 704 tv: 0 nM: 1
782.589290000000010 189.473220000000000
f: 704 tv: 1 nM: 1
796.706180000000020 179.278349999999990
f: 705 tv: 0 nM: 1
786.735779999999980 189.284550000000000
f: 705 tv: 1 nM: 1
800.048520000000050 179.820390000000000
f: 706 tv: 0 nM: 1
791.717409999999970 189.478260000000010
f: 706 tv: 1 nM: 1
803.297850000000040 180.138309999999990
f: 707 tv: 0 nM: 1
796.438290000000050 189.969130000000010
f: 707 tv: 1 nM: 1
807.000000000000000 180.000000000000000
f: 708 tv: 0 nM: 1
800.430359999999950 190.056960000000000
f: 708 tv: 1 nM: 1
810.024409999999990 180.780489999999990
f: 709 tv: 0 nM: 1
805.002989999999950 190.629520000000010
f: 709 tv: 1 nM: 1
812.064330000000040 180.287129999999990
f: 710 tv: 0 nM: 1
808.900020000000040 191.216000000000010
f: 710 tv: 1 nM: 1
815.067689999999970 180.401050000000000
f: 711 tv: 0 nM: 1
813.715270000000030 191.666670000000010
f: 711 tv: 1 nM: 1
818.392879999999990 180.811219999999990
f: 712 tv: 0 nM: 1
818.837520000000040 192.007510000000000
f: 712 tv: 1 nM: 1
821.403869999999980 181.028840000000000
f: 713 tv: 0 nM: 1
822.454039999999960 192.896549999999990
f: 713 tv: 1 nM: 1
823.289859999999980 181.456529999999990
f: 714 tv: 0 nM: 1
826.907649999999990 193.426760000000000
f: 714 tv: 1 nM: 1
825.328129999999990 182.057300000000000
f: 715 tv: 0 nM: 1
830.183350000000020 194.183330000000010
f: 715 tv: 1 nM: 1
828.215029999999960 182.704299999999990
f: 716 tv: 0 nM: 1
834.515750000000030 194.657230000000000
f: 716 tv: 1 nM: 1
830.710820000000010 182.993969999999990
f: 717 tv: 0 nM: 1
838.445799999999960 195.644579999999990
f: 717 tv: 1 nM: 1
832.327760000000010 183.261110000000000
f: 718 tv: 0 nM: 1
841.987730000000060 196.555219999999990
f: 718 tv: 1 nM: 1
834.054440000000000 183.594060000000010
f: 719 tv: 0 nM: 1
845.421879999999990 197.178130000000010
f: 719 tv: 1 nM: 1
835.923099999999980 184.181320000000000
f: 720 tv: 0 nM: 1
849.029239999999960 197.926899999999990
f: 720 tv: 1 nM: 1
837.336980000000040 184.760860000000010
f: 721 tv: 0 nM: 1
851.711300000000050 198.830350000000010
f: 721 tv: 1 nM: 1
838.370599999999970 184.894119999999990
f: 722 tv: 0 nM: 1
854.576720000000020 199.508530000000010
f: 722 tv: 1 nM: 1
839.615360000000010 185.708789999999990
f: 723 tv: 0 nM: 1
856.322019999999950 200.155360000000000
f: 723 tv: 1 nM: 1
840.198120000000020 186.188670000000000
f: 724 tv: 0 nM: 1
858.978269999999950 200.391300000000000
f: 724 tv: 1 nM: 1
840.928589999999990 186.352939999999990
f: 725 tv: 0 nM: 1
860.903199999999970 200.880650000000000
f: 725 tv: 1 nM: 1
842.132200000000010 186.615710000000010
f: 726 tv: 0 nM: 1
862.487240000000040 201.617830000000000
f: 726 tv: 1 nM: 1
841.096369999999980 186.825300000000000
f: 727 tv: 0 nM: 1
863.982060000000050 201.961070000000010
f: 727 tv: 1 nM: 1
841.574709999999980 187.810350000000000
f: 728 tv: 0 nM: 1
865.352170000000000 202.437099999999990
f: 728 tv: 1 nM: 1
841.431580000000050 187.942110000000010
f: 729 tv: 0 nM: 1
866.585019999999990 202.942170000000000
f: 729 tv: 1 nM: 1
841.742679999999950 188.110289999999990
f: 730 tv: 0 nM: 1
867.295039999999970 202.888200000000010
f: 730 tv: 1 nM: 1
841.417730000000010 188.208859999999990
f: 731 tv: 0 nM: 1
867.834349999999970 203.358900000000010
f: 731 tv: 1 nM: 1
840.766660000000000 189.320010000000000
f: 732 tv: 0 nM: 1
867.722229999999970 203.666670000000010
f: 732 tv: 1 nM: 1
839.951230000000010 188.536589999999990
f: 733 tv: 0 nM: 1
867.922360000000030 203.993789999999990
f: 733 tv: 1 nM: 1
838.916690000000020 189.339740000000010
f: 734 tv: 0 nM: 1
867.723939999999970 204.340489999999990
f: 734 tv: 1 nM: 1
838.239140000000020 189.623179999999990
f: 735 tv: 0 nM: 1
867.341919999999960 204.790330000000010
f: 735 tv: 1 nM: 1
836.613339999999990 190.006670000000010
f: 736 tv: 0 nM: 1
867.012880000000000 204.970959999999990
f: 736 tv: 1 nM: 1
835.227300000000010 190.000000000000000
f: 737 tv: 0 nM: 1
865.756650000000040 205.243329999999990
f: 737 tv: 1 nM: 1
833.354429999999980 190.107589999999990
f: 738 tv: 0 nM: 1
865.365230000000000 205.709210000000010
f: 738 tv: 1 nM: 1
831.756229999999960 190.356249999999990
f: 739 tv: 0 nM: 1
864.298639999999980 205.812070000000010
f: 739 tv: 1 nM: 1
831.535709999999990 190.869049999999990
f: 740 tv: 0 nM: 1
862.815979999999970 206.248470000000000
f: 740 tv: 1 nM: 1
828.072450000000000 192.065220000000010
f: 741 tv: 0 nM: 1
861.753420000000010 206.767120000000010
f: 741 tv: 1 nM: 1
826.826659999999950 192.300000000000010
f: 742 tv: 0 nM: 1
860.454529999999980 206.856640000000000
f: 742 tv: 1 nM: 1
825.500000000000000 191.500000000000000
f: 743 tv: 0 nM: 1
858.563350000000010 206.957750000000000
f: 743 tv: 1 nM: 1
822.409120000000030 190.696980000000000
f: 744 tv: 0 nM: 1
856.937500000000000 206.976969999999990
f: 744 tv: 1 nM: 1
820.587279999999960 192.960309999999990
f: 745 tv: 0 nM: 1
855.043639999999980 207.757939999999990
f: 745 tv: 1 nM: 1
819.771910000000050 191.938600000000010
f: 746 tv: 0 nM: 1
852.733830000000010 207.881300000000010
f: 746 tv: 1 nM: 1
816.985050000000000 193.485080000000010
f: 747 tv: 0 nM: 1
850.770689999999950 207.706770000000010
f: 747 tv: 1 nM: 1
814.614439999999950 193.295179999999990
f: 748 tv: 0 nM: 1
848.959529999999970 207.944850000000000
f: 748 tv: 1 nM: 1
812.533810000000020 193.263520000000000
f: 749 tv: 0 nM: 1
846.929570000000010 207.908449999999990
f: 749 tv: 1 nM: 1
810.396849999999970 193.023799999999990
f: 750 tv: 0 nM: 1
844.518010000000000 207.629500000000010
f: 750 tv: 1 nM: 1
807.816649999999980 193.361120000000000
f: 751 tv: 0 nM: 1
842.009580000000030 208.267519999999990
f: 751 tv: 1 nM: 1
805.613339999999990 193.899990000000000
f: 752 tv: 0 nM: 1
839.992799999999990 207.924450000000010
f: 752 tv: 1 nM: 1
803.471440000000030 193.371430000000000
f: 753 tv: 0 nM: 1
837.577210000000040 207.709560000000010
f: 753 tv: 1 nM: 1
800.984379999999990 193.343750000000000
f: 754 tv: 0 nM: 1
835.072019999999950 207.476000000000000
f: 754 tv: 1 nM: 1
798.530150000000050 193.162659999999990
f: 755 tv: 0 nM: 1
832.673400000000020 207.463720000000000
f: 755 tv: 1 nM: 1
796.545470000000020 193.354549999999990
f: 756 tv: 0 nM: 1
830.625000000000000 207.687500000000000
f: 756 tv: 1 nM: 1
794.361080000000020 193.111120000000000
f: 757 tv: 0 nM: 1
828.419679999999970 207.175189999999990
f: 757 tv: 1 nM: 1
791.882690000000030 193.135799999999990
f: 758 tv: 0 nM: 1
826.183229999999980 207.034349999999990
f: 758 tv: 1 nM: 1
789.814510000000040 192.975799999999990
f: 759 tv: 0 nM: 1
824.383730000000010 206.813950000000010
f: 759 tv: 1 nM: 1
788.755430000000050 193.603260000000010
f: 760 tv: 0 nM: 1
821.534359999999990 206.942749999999990
f: 760 tv: 1 nM: 1
787.197509999999970 193.092590000000000
f: 761 tv: 0 nM: 1
819.402280000000020 206.503750000000000
f: 761 tv: 1 nM: 1
785.239990000000030 193.179990000000000
f: 762 tv: 0 nM: 1
817.259279999999990 206.774080000000000
f: 762 tv: 1 nM: 1
783.582269999999990 192.943040000000000
f: 763 tv: 0 nM: 1
815.114749999999960 206.475400000000010
f: 763 tv: 1 nM: 1
781.417730000000010 192.892410000000010
f: 764 tv: 0 nM: 1
813.075380000000000 206.075390000000000
f: 764 tv: 1 nM: 1
779.515629999999990 192.843750000000000
f: 765 tv: 0 nM: 1
810.928589999999990 205.839280000000000
f: 765 tv: 1 nM: 1
778.219730000000030 192.659089999999990
f: 766 tv: 0 nM: 1
809.219479999999980 205.784550000000000
f: 766 tv: 1 nM: 1
777.073549999999950 193.000000000000000
f: 767 tv: 0 nM: 1
807.287479999999960 205.645829999999990
f: 767 tv: 1 nM: 1
775.491520000000040 192.500000000000000
f: 768 tv: 0 nM: 1
805.449219999999970 205.378909999999990
f: 768 tv: 1 nM: 1
774.255310000000010 192.978730000000010
f: 769 tv: 0 nM: 1
803.755919999999950 205.003940000000000
f: 769 tv: 1 nM: 1
772.715879999999970 192.909089999999990
f: 770 tv: 0 nM: 1
802.101559999999950 204.796879999999990
f: 770 tv: 1 nM: 1
772.266660000000000 192.833329999999990
f: 771 tv: 0 nM: 1
800.846499999999990 204.732450000000000
f: 771 tv: 1 nM: 1
771.385250000000040 192.459010000000010
f: 772 tv: 0 nM: 1
799.039059999999950 204.695310000000010
f: 772 tv: 1 nM: 1
770.333309999999980 192.677780000000010
f: 773 tv: 0 nM: 1
797.298400000000020 204.258060000000000
f: 773 tv: 1 nM: 1
769.662479999999960 192.037510000000000
f: 774 tv: 0 nM: 1
795.879329999999980 203.939650000000000
f: 774 tv: 1 nM: 1
769.123529999999960 192.129410000000010
f: 775 tv: 0 nM: 1
794.270260000000010 203.445950000000010
f: 775 tv: 1 nM: 1
768.177609999999960 192.190800000000000
f: 776 tv: 0 nM: 1
792.864870000000000 203.391889999999990
f: 776 tv: 1 nM: 1
768.907410000000030 191.851850000000010
f: 777 tv: 0 nM: 1
791.637939999999960 203.250000000000000
f: 777 tv: 1 nM: 1
767.171079999999960 191.855259999999990
f: 778 tv: 0 nM: 1
789.739140000000020 203.072460000000010
f: 778 tv: 1 nM: 1
767.030520000000020 191.176830000000000
f: 779 tv: 0 nM: 1
788.149660000000040 202.671539999999990
f: 779 tv: 1 nM: 1
766.747190000000050 190.707870000000010
f: 780 tv: 0 nM: 1
786.174989999999980 202.658320000000000
f: 780 tv: 1 nM: 1
766.252870000000030 190.741379999999990
f: 781 tv: 0 nM: 1
784.915470000000030 202.099259999999990
f: 781 tv: 1 nM: 1
766.137510000000020 190.612500000000010
f: 782 tv: 0 nM: 1
783.341680000000000 202.116670000000000
f: 782 tv: 1 nM: 1
766.163019999999960 190.543470000000010
f: 783 tv: 0 nM: 1
782.229609999999980 201.485180000000010
f: 783 tv: 1 nM: 1
765.370599999999970 190.105880000000010
f: 784 tv: 0 nM: 1
780.755549999999970 201.085190000000010
f: 784 tv: 1 nM: 1
765.770260000000010 189.986480000000000
f: 785 tv: 0 nM: 1
779.988519999999990 201.022899999999990
f: 785 tv: 1 nM: 1
765.381710000000000 189.709669999999990
f: 786 tv: 0 nM: 1
778.750000000000000 200.929689999999990
f: 786 tv: 1 nM: 1
765.036129999999960 189.620479999999990
f: 787 tv: 0 nM: 1
776.936100000000010 200.879700000000010
f: 787 tv: 1 nM: 1
765.547850000000040 189.335109999999990
f: 788 tv: 0 nM: 1
775.944030000000000 200.735080000000010
f: 788 tv: 1 nM: 1
765.509890000000040 189.297030000000010
f: 789 tv: 0 nM: 1
775.433099999999970 200.193670000000000
f: 789 tv: 1 nM: 1
766.369569999999950 189.315220000000010
f: 790 tv: 0 nM: 1
774.236509999999950 200.445950000000010
f: 790 tv: 1 nM: 1
766.750000000000000 188.897719999999990
f: 791 tv: 0 nM: 1
774.033140000000000 200.122510000000010
f: 791 tv: 1 nM: 1
767.505679999999980 188.948870000000000
f: 792 tv: 0 nM: 1
773.586980000000040 199.763980000000000
f: 792 tv: 1 nM: 1
768.222840000000020 188.940220000000010
f: 793 tv: 0 nM: 1
772.971310000000020 199.668029999999990
f: 793 tv: 1 nM: 1
769.376830000000040 188.891300000000000
f: 794 tv: 0 nM: 1
772.873169999999960 200.076079999999990
f: 794 tv: 1 nM: 1
770.214290000000010 188.797619999999990
f: 795 tv: 0 nM: 1
772.428099999999970 199.674650000000010
f: 795 tv: 1 nM: 1
771.528749999999950 188.729890000000010
f: 796 tv: 0 nM: 1
772.014099999999980 199.669009999999990
f: 796 tv: 1 nM: 1
772.295709999999990 188.344089999999990
f: 797 tv: 0 nM: 1
772.148130000000040 199.225920000000000
f: 797 tv: 1 nM: 1
773.841860000000000 188.607149999999990
f: 798 tv: 0 nM: 1
772.419679999999970 199.620440000000000
f: 798 tv: 1 nM: 1
774.942500000000000 188.568970000000010
f: 799 tv: 0 nM: 1
772.583309999999980 199.187500000000000
f: 799 tv: 1 nM: 1
776.042850000000040 188.104770000000000
f: 800 tv: 0 nM: 1
772.728269999999950 198.938400000000000
f: 800 tv: 1 nM: 1
777.515139999999970 188.065660000000010
f: 801 tv: 0 nM: 1
773.359619999999950 198.777400000000000
f: 801 tv: 1 nM: 1
779.000000000000000 188.000000000000000
f: 802 tv: 0 nM: 1
774.077210000000040 198.436250000000000
f: 802 tv: 1 nM: 1
780.627439999999980 187.539220000000000
f: 803 tv: 0 nM: 1
774.788090000000010 198.314570000000000
f: 803 tv: 1 nM: 1
782.436029999999960 187.494190000000000
f: 804 tv: 0 nM: 1
775.592959999999950 197.810900000000000
f: 804 tv: 1 nM: 1
784.317199999999960 186.752690000000000
f: 805 tv: 0 nM: 1
776.816770000000020 197.273280000000000
f: 805 tv: 1 nM: 1
786.222840000000020 186.864139999999990
f: 806 tv: 0 nM: 1
777.851499999999990 196.890919999999990
f: 806 tv: 1 nM: 1
787.578669999999990 186.303370000000000
f: 807 tv: 0 nM: 1
779.533810000000020 196.756760000000010
f: 807 tv: 1 nM: 1
789.186829999999990 186.082410000000010
f: 808 tv: 0 nM: 1
781.269229999999990 196.295850000000000
f: 808 tv: 1 nM: 1
791.144229999999990 185.288469999999990
f: 809 tv: 0 nM: 1
782.186280000000010 196.124180000000000
f: 809 tv: 1 nM: 1
793.426330000000010 184.852630000000000
f: 810 tv: 0 nM: 1
783.958070000000020 195.649700000000000
f: 810 tv: 1 nM: 1
795.757749999999990 184.639170000000010
f: 811 tv: 0 nM: 1
785.589479999999980 195.663569999999990
f: 811 tv: 1 nM: 1
797.315249999999990 184.630429999999990
f: 812 tv: 0 nM: 1
787.516539999999960 195.321200000000000
f: 812 tv: 1 nM: 1
799.191829999999980 184.540699999999990
f: 813 tv: 0 nM: 1
789.427609999999960 195.552629999999990
f: 813 tv: 1 nM: 1
801.296510000000010 184.808140000000010
f: 814 tv: 0 nM: 1
791.483889999999970 195.880650000000000
f: 814 tv: 1 nM: 1
803.563719999999990 184.799029999999990
f: 815 tv: 0 nM: 1
793.767330000000020 195.975689999999990
f: 815 tv: 1 nM: 1
805.358700000000000 184.717389999999990
f: 816 tv: 0 nM: 1
796.046569999999970 196.434779999999990
f: 816 tv: 1 nM: 1
807.055539999999950 185.000000000000000
f: 817 tv: 0 nM: 1
798.835389999999960 197.372670000000000
f: 817 tv: 1 nM: 1
809.190740000000010 185.515459999999990
f: 818 tv: 0 nM: 1
801.325010000000020 197.463879999999990
f: 818 tv: 1 nM: 1
810.566339999999970 185.790820000000000
f: 819 tv: 0 nM: 1
803.457819999999970 197.728910000000010
f: 819 tv: 1 nM: 1
812.103939999999970 186.237630000000000
f: 820 tv: 0 nM: 1
806.602359999999980 198.587719999999990
f: 820 tv: 1 nM: 1
813.642090000000050 186.289469999999990
f: 821 tv: 0 nM: 1
808.982480000000010 199.213460000000000
f: 821 tv: 1 nM: 1
815.408450000000020 186.767609999999990
f: 822 tv: 0 nM: 1
811.383420000000000 200.079759999999990
f: 822 tv: 1 nM: 1
816.282590000000030 187.336960000000000
f: 823 tv: 0 nM: 1
813.925719999999960 200.402860000000000
f: 823 tv: 1 nM: 1
817.387629999999940 187.674160000000000
f: 824 tv: 0 nM: 1
815.451779999999990 200.831330000000010
f: 824 tv: 1 nM: 1
818.154779999999960 187.595249999999990
f: 825 tv: 0 nM: 1
818.096250000000050 201.416149999999990
f: 825 tv: 1 nM: 1
817.989500000000020 188.152629999999990
f: 826 tv: 0 nM: 1
819.527770000000030 201.737660000000010
f: 826 tv: 1 nM: 1
818.792910000000010 188.777770000000000
f: 827 tv: 0 nM: 1
821.090879999999970 202.181819999999990
f: 827 tv: 1 nM: 1
818.986390000000030 189.068180000000010
f: 828 tv: 0 nM: 1
822.338809999999970 202.279599999999990
f: 828 tv: 1 nM: 1
818.566339999999970 189.301030000000000
f: 829 tv: 0 nM: 1
823.250000000000000 202.345890000000000
f: 829 tv: 1 nM: 1
818.675539999999960 189.313830000000000
f: 830 tv: 0 nM: 1
824.334410000000050 202.496749999999990
f: 830 tv: 1 nM: 1
817.920470000000020 189.420459999999990
f: 831 tv: 0 nM: 1
824.472229999999970 202.381939999999990
f: 831 tv: 1 nM: 1
816.982359999999970 189.035290000000000
f: 832 tv: 0 nM: 1
824.584899999999950 202.437099999999990
f: 832 tv: 1 nM: 1
815.954529999999980 189.606060000000010
f: 833 tv: 0 nM: 1
825.097409999999970 201.987020000000000
f: 833 tv: 1 nM: 1
814.529049999999980 189.040699999999990
f: 834 tv: 0 nM: 1
824.866030000000020 202.058820000000000
f: 834 tv: 1 nM: 1
813.067080000000030 189.067080000000000
f: 835 tv: 0 nM: 1
824.323549999999950 201.555560000000010
f: 835 tv: 1 nM: 1
811.404109999999950 188.945210000000000
f: 836 tv: 0 nM: 1
824.256589999999960 201.585530000000010
f: 836 tv: 1 nM: 1
809.989870000000000 188.671719999999990
f: 837 tv: 0 nM: 1
823.440799999999970 201.500000000000000
f: 837 tv: 1 nM: 1
808.532289999999990 188.118290000000000
f: 838 tv: 0 nM: 1
822.937500000000000 201.023030000000010
f: 838 tv: 1 nM: 1
806.360230000000000 188.225799999999990
f: 839 tv: 0 nM: 1
822.076109999999970 200.902179999999990
f: 839 tv: 1 nM: 1
804.430539999999950 188.194439999999990
f: 840 tv: 0 nM: 1
820.952210000000040 200.732480000000010
f: 840 tv: 1 nM: 1
802.114439999999950 188.289150000000010
f: 841 tv: 0 nM: 1
819.385130000000000 200.500000000000000
f: 841 tv: 1 nM: 1
800.062500000000000 187.880680000000010
f: 842 tv: 0 nM: 1
817.763370000000010 200.591600000000000
f: 842 tv: 1 nM: 1
798.309510000000050 188.261900000000000
f: 843 tv: 0 nM: 1
815.946590000000010 200.072530000000000
f: 843 tv: 1 nM: 1
795.855289999999970 188.210530000000010
f: 844 tv: 0 nM: 1
814.171630000000050 199.985080000000010
f: 844 tv: 1 nM: 1
793.357120000000010 188.207789999999990
f: 845 tv: 0 nM: 1
812.274409999999990 199.827069999999990
f: 845 tv: 1 nM: 1
790.601559999999950 187.851560000000010
f: 846 tv: 0 nM: 1
809.496279999999960 199.885189999999990
f: 846 tv: 1 nM: 1
787.752989999999950 188.180730000000010
f: 847 tv: 0 nM: 1
807.377929999999990 199.704730000000010
f: 847 tv: 1 nM: 1
785.847229999999970 188.013880000000000
f: 848 tv: 0 nM: 1
805.104860000000030 199.967739999999990
f: 848 tv: 1 nM: 1
782.648130000000040 187.925929999999990
f: 849 tv: 0 nM: 1
802.310489999999960 199.641130000000000
f: 849 tv: 1 nM: 1
780.586549999999990 188.221160000000000
f: 850 tv: 0 nM: 1
800.224240000000010 199.555150000000000
f: 850 tv: 1 nM: 1
778.324340000000010 188.337840000000000
f: 851 tv: 0 nM: 1
797.484010000000010 199.608000000000000
f: 851 tv: 1 nM: 1
775.453129999999990 187.828129999999990
f: 852 tv: 0 nM: 1
794.154480000000040 199.727650000000010
f: 852 tv: 1 nM: 1
772.074709999999980 188.034480000000000
f: 853 tv: 0 nM: 1
791.389770000000000 199.913389999999990
f: 853 tv: 1 nM: 1
769.657900000000040 188.407900000000010
f: 854 tv: 0 nM: 1
788.366089999999990 199.678570000000010
f: 854 tv: 1 nM: 1
766.987790000000020 188.707320000000010
f: 855 tv: 0 nM: 1
785.893190000000000 199.709399999999990
f: 855 tv: 1 nM: 1
763.922550000000000 188.619720000000000
f: 856 tv: 0 nM: 1
782.069340000000010 200.232670000000010
f: 856 tv: 1 nM: 1
761.664859999999980 188.901090000000010
f: 857 tv: 0 nM: 1
779.517209999999980 199.706889999999990
f: 857 tv: 1 nM: 1
759.653869999999980 188.564100000000000
f: 858 tv: 0 nM: 1
776.553589999999990 199.910720000000000
f: 858 tv: 1 nM: 1
755.650700000000030 188.835620000000010
f: 859 tv: 0 nM: 1
773.779419999999960 199.455890000000010
f: 859 tv: 1 nM: 1
752.931519999999980 188.979450000000010
f: 860 tv: 0 nM: 1
770.263919999999980 199.347230000000000
f: 860 tv: 1 nM: 1
750.434200000000030 189.210530000000010
f: 861 tv: 0 nM: 1
767.267879999999990 199.044649999999990
f: 861 tv: 1 nM: 1
746.647519999999990 188.655730000000010
f: 862 tv: 0 nM: 1
764.057680000000000 198.873079999999990
f: 862 tv: 1 nM: 1
744.659419999999950 188.420289999999990
f: 863 tv: 0 nM: 1
760.188049999999980 198.376139999999990
f: 863 tv: 1 nM: 1
741.027770000000030 188.657410000000000
f: 864 tv: 0 nM: 1
757.789920000000050 197.987400000000010
f: 864 tv: 1 nM: 1
738.796879999999990 188.578129999999990
f: 865 tv: 0 nM: 1
753.683170000000020 198.074250000000010
f: 865 tv: 1 nM: 1
736.295470000000020 188.159089999999990
f: 866 tv: 0 nM: 1
751.269229999999990 197.605770000000010
f: 866 tv: 1 nM: 1
734.042659999999960 187.908539999999990
f: 867 tv: 0 nM: 1
747.970339999999960 197.250000000000000
f: 867 tv: 1 nM: 1
730.795709999999990 187.446230000000010
f: 868 tv: 0 nM: 1
744.406799999999980 197.008469999999990
f: 868 tv: 1 nM: 1
728.814089999999960 187.301289999999990
f: 869 tv: 0 nM: 1
740.554989999999980 196.465000000000000
f: 869 tv: 1 nM: 1
725.628240000000010 187.820510000000010
f: 870 tv: 0 nM: 1
737.639159999999950 196.330430000000010
f: 870 tv: 1 nM: 1
723.389530000000040 187.424420000000000
f: 871 tv: 0 nM: 1
734.626279999999950 196.277770000000000
f: 871 tv: 1 nM: 1
720.488219999999960 187.658829999999990
f: 872 tv: 0 nM: 1
730.922419999999990 195.767239999999990
f: 872 tv: 1 nM: 1
718.341490000000020 186.987810000000000
f: 873 tv: 0 nM: 1
727.818599999999950 195.619480000000010
f: 873 tv: 1 nM: 1
716.409120000000030 187.142850000000010
f: 874 tv: 0 nM: 1
723.906250000000000 196.075899999999990
f: 874 tv: 1 nM: 1
712.786500000000050 187.589890000000000
f: 875 tv: 0 nM: 1
720.926640000000020 195.619260000000000
f: 875 tv: 1 nM: 1
710.693729999999960 187.718750000000000
f: 876 tv: 0 nM: 1
716.648130000000040 195.666670000000010
f: 876 tv: 1 nM: 1
708.845090000000030 187.697190000000010
f: 877 tv: 0 nM: 1
713.299989999999980 195.304759999999990
f: 877 tv: 1 nM: 1
706.021120000000000 187.295780000000010
f: 878 tv: 0 nM: 1
709.730410000000010 194.897060000000010
f: 878 tv: 1 nM: 1
702.894710000000030 187.903500000000010
f: 879 tv: 0 nM: 1
706.452149999999960 195.356380000000000
f: 879 tv: 1 nM: 1
701.338439999999990 187.346160000000000
f: 880 tv: 0 nM: 1
702.777280000000020 195.095460000000000
f: 880 tv: 1 nM: 1
698.984619999999950 187.715380000000010
f: 881 tv: 0 nM: 1
700.018860000000020 194.660370000000000
f: 881 tv: 1 nM: 1
696.417730000000010 187.664549999999990
f: 882 tv: 0 nM: 1
695.905269999999970 194.384220000000000
f: 882 tv: 1 nM: 1
694.225590000000010 187.530489999999990
f: 883 tv: 0 nM: 1
692.742250000000010 194.541230000000010
f: 883 tv: 1 nM: 1
691.857120000000010 187.107149999999990
f: 884 tv: 0 nM: 1
690.066959999999990 194.281250000000000
f: 884 tv: 1 nM: 1
690.061400000000050 186.666670000000010
f: 885 tv: 0 nM: 1
686.705870000000000 193.911759999999990
f: 885 tv: 1 nM: 1
688.045470000000020 187.000000000000000
f: 886 tv: 0 nM: 1
683.318179999999980 193.399990000000000
f: 886 tv: 1 nM: 1
686.121459999999960 186.921429999999990
f: 887 tv: 0 nM: 1
679.820740000000000 193.952830000000010
f: 887 tv: 1 nM: 1
684.360779999999980 187.025309999999990
f: 888 tv: 0 nM: 1
676.560970000000000 193.597569999999990
f: 888 tv: 1 nM: 1
682.301640000000020 187.429750000000010
f: 889 tv: 0 nM: 1
673.782839999999960 193.060610000000000
f: 889 tv: 1 nM: 1
680.425899999999960 186.691360000000000
f: 890 tv: 0 nM: 1
670.884279999999990 193.365739999999990
f: 890 tv: 1 nM: 1
679.479979999999950 186.520000000000010
f: 891 tv: 0 nM: 1
667.349489999999950 193.364080000000000
f: 891 tv: 1 nM: 1
677.922670000000040 186.659789999999990
f: 892 tv: 0 nM: 1
664.161129999999960 192.925610000000010
f: 892 tv: 1 nM: 1
676.785709999999990 186.263730000000010
f: 893 tv: 0 nM: 1
661.140380000000050 192.622800000000010
f: 893 tv: 1 nM: 1
675.479190000000020 186.385420000000010
f: 894 tv: 0 nM: 1
659.024170000000030 192.774200000000010
f: 894 tv: 1 nM: 1
673.802190000000000 186.554949999999990
f: 895 tv: 0 nM: 1
655.866089999999990 192.437500000000000
f: 895 tv: 1 nM: 1
673.279049999999980 186.290699999999990
f: 896 tv: 0 nM: 1
652.500000000000000 191.897200000000000
f: 896 tv: 1 nM: 1
671.955569999999970 185.899990000000000
f: 897 tv: 0 nM: 1
650.037050000000020 191.009260000000010
f: 897 tv: 1 nM: 1
671.191339999999970 185.580250000000010
f: 898 tv: 0 nM: 1
647.960510000000000 191.197370000000010
f: 898 tv: 1 nM: 1
670.477539999999980 185.460680000000000
f: 899 tv: 0 nM: 1
645.598449999999960 190.988190000000000
f: 899 tv: 1 nM: 1
669.717409999999970 185.358700000000000
f: 900 tv: 0 nM: 1
643.261660000000010 190.537380000000010
f: 900 tv: 1 nM: 1
669.385859999999980 185.081529999999990
f: 901 tv: 0 nM: 1
640.869569999999950 190.500000000000000
f: 901 tv: 1 nM: 1
668.875000000000000 185.102280000000010
f: 902 tv: 0 nM: 1
638.958309999999980 189.859849999999990
f: 902 tv: 1 nM: 1
668.658140000000000 184.454090000000010
f: 903 tv: 0 nM: 1
637.090509999999990 189.875000000000000
f: 903 tv: 1 nM: 1
668.563719999999990 184.544109999999990
f: 904 tv: 0 nM: 1
635.168090000000010 189.504300000000000
f: 904 tv: 1 nM: 1
668.668580000000020 184.087200000000000
f: 905 tv: 0 nM: 1
633.895139999999970 188.895160000000000
f: 905 tv: 1 nM: 1
669.122619999999980 183.650939999999990
f: 906 tv: 0 nM: 1
632.466680000000000 188.781479999999990
f: 906 tv: 1 nM: 1
669.250000000000000 182.938889999999990
f: 907 tv: 0 nM: 1
630.940489999999950 188.678570000000010
f: 907 tv: 1 nM: 1
669.827149999999960 182.882720000000010
f: 908 tv: 0 nM: 1
630.019840000000040 188.075390000000000
f: 908 tv: 1 nM: 1
670.609990000000040 182.389999999999990
f: 909 tv: 0 nM: 1
629.259400000000030 187.789469999999990
f: 909 tv: 1 nM: 1
671.943300000000020 182.536090000000000
f: 910 tv: 0 nM: 1
628.858280000000040 187.720470000000010
f: 910 tv: 1 nM: 1
672.836609999999950 182.346530000000000
f: 911 tv: 0 nM: 1
628.252010000000040 187.264010000000010
f: 911 tv: 1 nM: 1
674.500000000000000 182.270829999999990
f: 912 tv: 0 nM: 1
628.170529999999990 187.368230000000010
f: 912 tv: 1 nM: 1
676.090029999999960 181.840000000000000
f: 913 tv: 0 nM: 1
628.924009999999950 187.104000000000010
f: 913 tv: 1 nM: 1
678.563719999999990 181.936280000000010
f: 914 tv: 0 nM: 1
629.351440000000030 187.481889999999990
f: 914 tv: 1 nM: 1
680.542479999999950 182.014150000000000
f: 915 tv: 0 nM: 1
630.139099999999980 187.578949999999990
f: 915 tv: 1 nM: 1
682.298099999999980 181.951920000000000
f: 916 tv: 0 nM: 1
630.940489999999950 187.837300000000000
f: 916 tv: 1 nM: 1
685.016660000000000 182.194439999999990
f: 917 tv: 0 nM: 1
632.098510000000030 188.098480000000000
f: 917 tv: 1 nM: 1
687.904360000000000 182.595660000000010
f: 918 tv: 0 nM: 1
633.900020000000040 188.896300000000000
f: 918 tv: 1 nM: 1
691.010009999999970 183.199999999999990
f: 919 tv: 0 nM: 1
635.708309999999980 189.368060000000010
f: 919 tv: 1 nM: 1
693.398929999999950 183.271269999999990
f: 920 tv: 0 nM: 1
638.032289999999990 189.887100000000000
f: 920 tv: 1 nM: 1
696.746830000000050 184.031650000000010
f: 921 tv: 0 nM: 1
640.643919999999980 191.000000000000000
f: 921 tv: 1 nM: 1
699.556150000000000 184.494900000000000
f: 922 tv: 0 nM: 1
642.960270000000040 191.420530000000010
f: 922 tv: 1 nM: 1
702.816220000000040 185.188030000000000
f: 923 tv: 0 nM: 1
645.897950000000040 192.173460000000010
f: 923 tv: 1 nM: 1
706.464290000000010 185.617340000000010
f: 924 tv: 0 nM: 1
648.656680000000050 192.856660000000010
f: 924 tv: 1 nM: 1
709.871399999999990 186.304759999999990
f: 925 tv: 0 nM: 1
651.596130000000020 193.596160000000000
f: 925 tv: 1 nM: 1
713.333309999999980 186.431029999999990
f: 926 tv: 0 nM: 1
654.310610000000000 194.287870000000000
f: 926 tv: 1 nM: 1
716.084110000000010 187.378510000000010
f: 927 tv: 0 nM: 1
658.440550000000030 195.143360000000000
f: 927 tv: 1 nM: 1
719.928589999999990 187.542859999999990
f: 928 tv: 0 nM: 1
662.406070000000000 195.704700000000000
f: 928 tv: 1 nM: 1
723.364140000000020 188.179350000000000
f: 929 tv: 0 nM: 1
665.843930000000000 196.356689999999990
f: 929 tv: 1 nM: 1
725.321410000000010 188.290820000000000
f: 930 tv: 0 nM: 1
669.174319999999970 197.253300000000000
f: 930 tv: 1 nM: 1
728.468439999999990 188.947370000000010
f: 931 tv: 0 nM: 1
672.564820000000050 197.645060000000000
f: 931 tv: 1 nM: 1
731.774350000000030 189.654860000000010
f: 932 tv: 0 nM: 1
675.830019999999990 198.183330000000010
f: 932 tv: 1 nM: 1
734.247619999999980 189.966659999999990
f: 933 tv: 0 nM: 1
679.452030000000040 198.897259999999990
f: 933 tv: 1 nM: 1
736.799989999999980 189.978260000000010
f: 934 tv: 0 nM: 1
683.750000000000000 199.345890000000000
f: 934 tv: 1 nM: 1
739.202940000000010 190.584149999999990
f: 935 tv: 0 nM: 1
687.431820000000020 200.347399999999990
f: 935 tv: 1 nM: 1
741.440609999999990 191.336639999999990
f: 936 tv: 0 nM: 1
690.704529999999980 200.957789999999990
f: 936 tv: 1 nM: 1
743.140200000000050 191.359820000000010
f: 937 tv: 0 nM: 1
694.277410000000030 201.428090000000000
f: 937 tv: 1 nM: 1
745.505549999999970 192.105560000000000
f: 938 tv: 0 nM: 1
697.404599999999960 201.976969999999990
f: 938 tv: 1 nM: 1
747.019409999999990 192.558259999999990
f: 939 tv: 0 nM: 1
700.706599999999980 202.452090000000000
f: 939 tv: 1 nM: 1
748.331670000000030 192.554460000000010
f: 940 tv: 0 nM: 1
703.442199999999960 202.962580000000000
f: 940 tv: 1 nM: 1
749.450010000000020 192.959090000000000
f: 941 tv: 0 nM: 1
706.446230000000010 203.541140000000010
f: 941 tv: 1 nM: 1
750.742430000000010 193.363630000000000
f: 942 tv: 0 nM: 1
708.717959999999950 203.679489999999990
f: 942 tv: 1 nM: 1
751.423099999999980 193.701920000000000
f: 943 tv: 0 nM: 1
711.453920000000040 204.388150000000000
f: 943 tv: 1 nM: 1
752.128839999999970 193.793810000000010
f: 944 tv: 0 nM: 1
713.528140000000010 204.734379999999990
f: 944 tv: 1 nM: 1
752.446410000000010 193.964280000000000
f: 945 tv: 0 nM: 1
716.015380000000050 204.846160000000000
f: 945 tv: 1 nM: 1
753.366999999999960 194.122350000000010
f: 946 tv: 0 nM: 1
717.369689999999990 204.862670000000010
f: 946 tv: 1 nM: 1
752.740720000000010 194.203710000000000
f: 947 tv: 0 nM: 1
718.665470000000030 204.911970000000000
f: 947 tv: 1 nM: 1
753.000000000000000 194.240739999999990
f: 948 tv: 0 nM: 1
720.000000000000000 205.000000000000000
f: 948 tv: 1 nM: 1
752.037349999999950 194.528030000000000
f: 949 tv: 0 nM: 1
720.455810000000040 205.051030000000000
f: 949 tv: 1 nM: 1
751.433660000000030 194.321429999999990
f: 950 tv: 0 nM: 1
721.482420000000050 204.876759999999990
f: 950 tv: 1 nM: 1
750.405639999999950 194.660370000000000
f: 951 tv: 0 nM: 1
721.290769999999950 204.500000000000000
f: 951 tv: 1 nM: 1
748.833309999999980 193.944439999999990
f: 952 tv: 0 nM: 1
720.949280000000040 204.485500000000000
f: 952 tv: 1 nM: 1
747.579219999999960 194.396040000000000
f: 953 tv: 0 nM: 1
720.572390000000040 204.513150000000000
f: 953 tv: 1 nM: 1
745.054319999999960 193.923920000000010
f: 954 tv: 0 nM: 1
719.541020000000000 204.302249999999990
f: 954 tv: 1 nM: 1
743.217650000000050 194.000000000000000
f: 955 tv: 0 nM: 1
718.847049999999970 204.041050000000010
f: 955 tv: 1 nM: 1
740.822570000000040 193.752690000000000
f: 956 tv: 0 nM: 1
717.500000000000000 203.820690000000010
f: 956 tv: 1 nM: 1
737.967710000000010 193.844089999999990
f: 957 tv: 0 nM: 1
715.722229999999970 203.472230000000000
f: 957 tv: 1 nM: 1
735.313110000000050 193.429290000000010
f: 958 tv: 0 nM: 1
714.105829999999970 203.073000000000010
f: 958 tv: 1 nM: 1
733.054200000000040 193.265060000000010
f: 959 tv: 0 nM: 1
711.808290000000060 202.609019999999990
f: 959 tv: 1 nM: 1
729.902590000000030 193.207789999999990
f: 960 tv: 0 nM: 1
709.799989999999980 202.141660000000000
f: 960 tv: 1 nM: 1
727.086670000000030 192.880010000000000
f: 961 tv: 0 nM: 1
706.768130000000040 202.014500000000000
f: 961 tv: 1 nM: 1
723.500000000000000 192.600010000000000
f: 962 tv: 0 nM: 1
705.041020000000000 201.944030000000000
f: 962 tv: 1 nM: 1
721.359130000000050 192.394360000000010
f: 963 tv: 0 nM: 1
701.836180000000010 201.767239999999990
f: 963 tv: 1 nM: 1
718.090879999999970 192.681819999999990
f: 964 tv: 0 nM: 1
698.669620000000010 201.580350000000010
f: 964 tv: 1 nM: 1
714.707149999999960 192.378570000000000
f: 965 tv: 0 nM: 1
696.298340000000050 201.697480000000010
f: 965 tv: 1 nM: 1
712.215090000000030 192.877900000000010
f: 966 tv: 0 nM: 1
692.780939999999990 201.395230000000000
f: 966 tv: 1 nM: 1
709.201419999999980 193.354170000000010
f: 967 tv: 0 nM: 1
690.034909999999970 202.000000000000000
f: 967 tv: 1 nM: 1
705.951109999999970 193.233700000000000
f: 968 tv: 0 nM: 1
686.748110000000000 202.026720000000010
f: 968 tv: 1 nM: 1
702.946959999999990 194.143939999999990
f: 969 tv: 0 nM: 1
683.818599999999950 202.557530000000010
f: 969 tv: 1 nM: 1
699.443179999999980 193.875000000000000
f: 970 tv: 0 nM: 1
680.024409999999990 202.589429999999990
f: 970 tv: 1 nM: 1
696.345220000000040 194.333329999999990
f: 971 tv: 0 nM: 1
677.314269999999960 202.861909999999990
f: 971 tv: 1 nM: 1
692.668819999999980 194.740260000000010
f: 972 tv: 0 nM: 1
673.742309999999970 203.057690000000010
f: 972 tv: 1 nM: 1
689.265080000000010 195.162659999999990
f: 973 tv: 0 nM: 1
670.358340000000000 203.125000000000000
f: 973 tv: 1 nM: 1
686.247010000000050 195.180730000000010
f: 974 tv: 0 nM: 1
667.345519999999960 203.373979999999990
f: 974 tv: 1 nM: 1
682.363650000000010 195.803020000000000
f: 975 tv: 0 nM: 1
663.759279999999990 203.555560000000010
f: 975 tv: 1 nM: 1
680.160520000000020 195.956790000000010
f: 976 tv: 0 nM: 1
660.500000000000000 203.533980000000010
f: 976 tv: 1 nM: 1
676.914120000000030 196.050510000000000
f: 977 tv: 0 nM: 1
656.736390000000030 203.681819999999990
f: 977 tv: 1 nM: 1
673.168580000000020 196.505810000000000
f: 978 tv: 0 nM: 1
654.068419999999950 204.010529999999990
f: 978 tv: 1 nM: 1
669.695680000000040 196.184779999999990
f: 979 tv: 0 nM: 1
650.536320000000050 203.342739999999990
f: 979 tv: 1 nM: 1
665.873230000000040 195.767609999999990
f: 980 tv: 0 nM: 1
647.777770000000030 203.203710000000000
f: 980 tv: 1 nM: 1
662.950010000000020 195.721440000000000
f: 981 tv: 0 nM: 1
644.635930000000030 203.019420000000000
f: 981 tv: 1 nM: 1
659.102719999999980 196.041090000000000
f: 982 tv: 0 nM: 1
640.339780000000020 202.412630000000010
f: 982 tv: 1 nM: 1
656.694820000000050 195.909089999999990
f: 983 tv: 0 nM: 1
637.882079999999970 201.995290000000010
f: 983 tv: 1 nM: 1
653.383119999999960 195.064940000000010
f: 984 tv: 0 nM: 1
634.308040000000010 201.281250000000000
f: 984 tv: 1 nM: 1
650.554809999999970 195.027400000000000
f: 985 tv: 0 nM: 1
630.995360000000010 201.208329999999990
f: 985 tv: 1 nM: 1
646.750000000000000 194.652770000000000
f: 986 tv: 0 nM: 1
627.280210000000010 200.648349999999990
f: 986 tv: 1 nM: 1
643.602970000000030 193.955890000000010
f: 987 tv: 0 nM: 1
623.715029999999960 199.784940000000010
f: 987 tv: 1 nM: 1
640.967040000000000 194.642850000000010
f: 988 tv: 0 nM: 1
620.340640000000010 199.368130000000010
f: 988 tv: 1 nM: 1
637.500000000000000 193.590910000000010
f: 989 tv: 0 nM: 1
616.089600000000020 199.089630000000000
f: 989 tv: 1 nM: 1
634.373720000000050 193.631319999999990
f: 990 tv: 0 nM: 1
612.301389999999970 198.609590000000000
f: 990 tv: 1 nM: 1
631.201230000000010 193.201220000000010
f: 991 tv: 0 nM: 1
609.176450000000050 198.111770000000010
f: 991 tv: 1 nM: 1
627.371639999999960 193.250000000000000
f: 992 tv: 0 nM: 1
605.321410000000010 197.797619999999990
f: 992 tv: 1 nM: 1
625.041690000000020 192.541670000000010
f: 993 tv: 0 nM: 1
600.952390000000040 197.182539999999990
f: 993 tv: 1 nM: 1
621.680849999999960 192.500000000000000
f: 994 tv: 0 nM: 1
598.286380000000010 196.868180000000000
f: 994 tv: 1 nM: 1
619.795169999999980 192.174700000000000
f: 995 tv: 0 nM: 1
595.126099999999950 196.689190000000000
f: 995 tv: 1 nM: 1
617.102300000000010 191.965910000000010
f: 996 tv: 0 nM: 1
591.797419999999990 196.288790000000010
f: 996 tv: 1 nM: 1
614.940000000000050 191.929990000000000
f: 997 tv: 0 nM: 1
588.463129999999980 195.636840000000010
f: 997 tv: 1 nM: 1
612.147699999999990 191.852280000000010
f: 998 tv: 0 nM: 1
584.685359999999950 195.426729999999990
f: 998 tv: 1 nM: 1
610.115360000000010 189.923080000000000
f: 999 tv: 0 nM: 1
581.000000000000000 195.402909999999990
f: 999 tv: 1 nM: 1
607.561889999999950 192.052380000000000
f: 1000 tv: 0 nM: 1
577.568419999999950 195.173689999999990
f: 1000 tv: 1 nM: 1
605.376650000000040 191.422069999999990
f: 1001 tv: 0 nM: 1
575.054809999999970 195.472600000000000
f: 1001 tv: 1 nM: 1
603.574340000000010 191.182430000000010
f: 1002 tv: 0 nM: 1
571.322999999999980 194.530980000000000
f: 1002 tv: 1 nM: 1
601.728700000000000 191.505329999999990
f: 1003 tv: 0 nM: 1
567.892879999999990 195.169649999999990
f: 1003 tv: 1 nM: 1
600.084110000000010 191.443919999999990
f: 1004 tv: 0 nM: 1
564.919620000000010 195.116070000000010
f: 1004 tv: 1 nM: 1
598.398069999999960 191.286409999999990
f: 1005 tv: 0 nM: 1
561.943909999999960 195.107480000000010
f: 1005 tv: 1 nM: 1
596.941469999999980 191.579790000000000
f: 1006 tv: 0 nM: 1
559.428589999999990 195.102039999999990
f: 1006 tv: 1 nM: 1
596.313840000000030 191.569150000000010
f: 1007 tv: 0 nM: 1
557.197270000000000 194.761470000000000
f: 1007 tv: 1 nM: 1
595.388310000000050 191.218079999999990
f: 1008 tv: 0 nM: 1
553.905939999999990 194.653470000000000
f: 1008 tv: 1 nM: 1
594.075010000000020 191.125000000000000
f: 1009 tv: 0 nM: 1
551.597229999999970 194.569439999999990
f: 1009 tv: 1 nM: 1
593.635440000000020 191.250000000000000
f: 1010 tv: 0 nM: 1
549.326289999999970 194.626309999999990
f: 1010 tv: 1 nM: 1
593.766970000000010 191.199040000000000
f: 1011 tv: 0 nM: 1
546.941770000000020 194.432040000000000
f: 1011 tv: 1 nM: 1
593.566339999999970 191.209180000000000
f: 1012 tv: 0 nM: 1
545.005369999999970 194.247310000000000
f: 1012 tv: 1 nM: 1
593.464290000000010 191.056119999999990
f: 1013 tv: 0 nM: 1
543.290340000000010 193.994630000000000
f: 1013 tv: 1 nM: 1
593.522699999999990 191.059100000000000
f: 1014 tv: 0 nM: 1
541.500000000000000 194.140179999999990
f: 1014 tv: 1 nM: 1
593.621520000000030 190.915889999999990
f: 1015 tv: 0 nM: 1
540.599060000000010 193.882080000000000
f: 1015 tv: 1 nM: 1
594.250000000000000 190.825470000000000
f: 1016 tv: 0 nM: 1
538.676019999999990 193.847990000000010
f: 1016 tv: 1 nM: 1
595.051699999999980 190.672410000000010
f: 1017 tv: 0 nM: 1
537.308719999999990 193.704350000000010
f: 1017 tv: 1 nM: 1
595.933660000000030 190.539829999999990
f: 1018 tv: 0 nM: 1
536.645809999999980 193.495830000000010
f: 1018 tv: 1 nM: 1
597.500000000000000 190.369990000000000
f: 1019 tv: 0 nM: 1
536.276309999999970 193.671050000000010
f: 1019 tv: 1 nM: 1
598.570010000000020 190.369990000000000
f: 1020 tv: 0 nM: 1
535.584659999999990 193.504030000000000
f: 1020 tv: 1 nM: 1
599.765750000000030 190.500000000000000
f: 1021 tv: 0 nM: 1
534.902950000000030 193.738800000000000
f: 1021 tv: 1 nM: 1
601.460199999999990 190.836289999999990
f: 1022 tv: 0 nM: 1
534.464540000000060 193.759840000000000
f: 1022 tv: 1 nM: 1
603.097470000000040 190.766950000000010
f: 1023 tv: 0 nM: 1
534.733889999999970 194.000000000000000
f: 1023 tv: 1 nM: 1
605.184449999999970 191.045070000000010
f: 1024 tv: 0 nM: 1
534.632320000000050 194.330890000000010
f: 1024 tv: 1 nM: 1
607.017209999999980 191.189650000000000
f: 1025 tv: 0 nM: 1
534.940920000000010 194.464570000000010
f: 1025 tv: 1 nM: 1
608.733029999999990 191.326259999999990
f: 1026 tv: 0 nM: 1
535.444820000000050 194.470779999999990
f: 1026 tv: 1 nM: 1
610.897519999999990 191.364749999999990
f: 1027 tv: 0 nM: 1
535.913819999999990 194.655170000000000
f: 1027 tv: 1 nM: 1
613.234249999999970 191.662160000000000
f: 1028 tv: 0 nM: 1
536.874019999999970 194.948820000000010
f: 1028 tv: 1 nM: 1
615.396420000000030 191.608110000000010
f: 1029 tv: 0 nM: 1
537.966189999999980 195.225560000000000
f: 1029 tv: 1 nM: 1
617.900939999999990 191.834900000000000
f: 1030 tv: 0 nM: 1
539.440550000000030 195.143360000000000
f: 1030 tv: 1 nM: 1
620.214910000000030 192.171050000000010
f: 1031 tv: 0 nM: 1
540.552789999999960 195.757049999999990
f: 1031 tv: 1 nM: 1
622.404360000000000 192.113040000000010
f: 1032 tv: 0 nM: 1
542.223020000000020 196.003600000000010
f: 1032 tv: 1 nM: 1
624.438660000000030 192.561330000000000
f: 1033 tv: 0 nM: 1
543.868230000000040 196.616269999999990
f: 1033 tv: 1 nM: 1
627.438660000000030 192.561330000000000
f: 1034 tv: 0 nM: 1
545.903689999999980 196.574070000000010
f: 1034 tv: 1 nM: 1
630.113039999999960 192.595660000000010
f: 1035 tv: 0 nM: 1
547.881470000000040 196.870380000000010
f: 1035 tv: 1 nM: 1
632.500000000000000 193.000000000000000
f: 1036 tv: 0 nM: 1
550.102170000000000 196.872269999999990
f: 1036 tv: 1 nM: 1
634.895139999999970 193.104840000000000
f: 1037 tv: 0 nM: 1
552.278559999999970 197.378570000000000
f: 1037 tv: 1 nM: 1
637.045110000000020 193.061479999999990
f: 1038 tv: 0 nM: 1
555.083309999999980 197.659730000000000
f: 1038 tv: 1 nM: 1
639.331850000000030 193.286360000000000
f: 1039 tv: 0 nM: 1
557.718259999999990 197.940470000000000
f: 1039 tv: 1 nM: 1
641.952999999999970 193.555560000000010
f: 1040 tv: 0 nM: 1
560.250000000000000 198.192029999999990
f: 1040 tv: 1 nM: 1
643.987730000000060 193.831970000000010
f: 1041 tv: 0 nM: 1
563.230230000000010 198.996399999999990
f: 1041 tv: 1 nM: 1
645.491449999999990 194.145289999999990
f: 1042 tv: 0 nM: 1
565.783080000000040 199.290439999999990
f: 1042 tv: 1 nM: 1
648.140200000000050 194.443919999999990
f: 1043 tv: 0 nM: 1
568.612790000000020 200.000000000000000
f: 1043 tv: 1 nM: 1
649.576900000000020 194.811970000000000
f: 1044 tv: 0 nM: 1
571.599299999999970 200.441790000000000
f: 1044 tv: 1 nM: 1
651.055050000000050 195.427960000000010
f: 1045 tv: 0 nM: 1
573.945680000000040 201.054350000000000
f: 1045 tv: 1 nM: 1
652.125000000000000 195.875000000000000
f: 1046 tv: 0 nM: 1
576.441770000000020 201.599320000000010
f: 1046 tv: 1 nM: 1
653.438660000000030 196.438670000000000
f: 1047 tv: 0 nM: 1
578.907780000000000 202.315599999999990
f: 1047 tv: 1 nM: 1
654.059510000000050 196.837300000000000
f: 1048 tv: 0 nM: 1
580.869869999999990 202.876710000000000
f: 1048 tv: 1 nM: 1
654.922119999999950 197.168029999999990
f: 1049 tv: 0 nM: 1
583.055970000000000 203.264919999999990
f: 1049 tv: 1 nM: 1
655.692689999999970 197.522930000000000
f: 1050 tv: 0 nM: 1
584.513429999999970 203.912749999999990
f: 1050 tv: 1 nM: 1
655.938539999999990 198.045070000000010
f: 1051 tv: 0 nM: 1
586.461239999999980 204.411970000000000
f: 1051 tv: 1 nM: 1
655.882870000000030 198.418920000000010
f: 1052 tv: 0 nM: 1
587.783199999999970 205.052439999999990
f: 1052 tv: 1 nM: 1
655.870670000000020 198.853460000000010
f: 1053 tv: 0 nM: 1
589.025020000000040 205.160720000000000
f: 1053 tv: 1 nM: 1
655.669620000000010 199.035720000000000
f: 1054 tv: 0 nM: 1
589.974789999999980 205.532379999999990
f: 1054 tv: 1 nM: 1
654.961850000000030 199.682210000000000
f: 1055 tv: 0 nM: 1
590.680539999999950 205.875000000000000
f: 1055 tv: 1 nM: 1
654.193539999999980 199.879030000000000
f: 1056 tv: 0 nM: 1
591.577760000000010 206.137040000000010
f: 1056 tv: 1 nM: 1
653.648739999999980 200.115710000000010
f: 1057 tv: 0 nM: 1
591.895689999999950 206.546770000000010
f: 1057 tv: 1 nM: 1
652.319030000000000 200.542859999999990
f: 1058 tv: 0 nM: 1
592.142330000000020 207.042309999999990
f: 1058 tv: 1 nM: 1
650.336180000000010 200.991379999999990
f: 1059 tv: 0 nM: 1
592.062990000000010 207.199999999999990
f: 1059 tv: 1 nM: 1
649.313660000000030 201.404540000000000
f: 1060 tv: 0 nM: 1
591.996279999999960 207.399260000000000
f: 1060 tv: 1 nM: 1
647.398069999999960 201.548540000000000
f: 1061 tv: 0 nM: 1
591.914059999999950 207.679689999999990
f: 1061 tv: 1 nM: 1
645.412600000000000 201.873780000000010
f: 1062 tv: 0 nM: 1
590.905150000000050 207.750000000000000
f: 1062 tv: 1 nM: 1
643.652649999999990 201.721049999999990
f: 1063 tv: 0 nM: 1
590.190860000000040 208.072530000000000
f: 1063 tv: 1 nM: 1
641.373659999999970 202.042100000000000
f: 1064 tv: 0 nM: 1
589.419009999999960 208.411970000000000
f: 1064 tv: 1 nM: 1
639.195429999999990 202.149990000000000
f: 1065 tv: 0 nM: 1
588.368410000000040 208.508770000000000
f: 1065 tv: 1 nM: 1
637.221679999999990 202.693389999999990
f: 1066 tv: 0 nM: 1
586.963439999999990 208.357730000000000
f: 1066 tv: 1 nM: 1
634.665100000000050 202.674530000000000
f: 1067 tv: 0 nM: 1
585.184020000000030 208.395999999999990
f: 1067 tv: 1 nM: 1
631.636349999999990 202.609080000000010
f: 1068 tv: 0 nM: 1
583.397640000000020 208.685039999999990
f: 1068 tv: 1 nM: 1
628.359249999999970 203.169909999999990
f: 1069 tv: 0 nM: 1
581.656799999999980 208.699160000000010
f: 1069 tv: 1 nM: 1
626.122309999999970 203.313830000000000
f: 1070 tv: 0 nM: 1
579.958679999999960 208.450410000000010
f: 1070 tv: 1 nM: 1
622.775700000000030 203.724300000000000
f: 1071 tv: 0 nM: 1
577.869929999999950 208.800810000000010
f: 1071 tv: 1 nM: 1
620.083309999999980 203.605560000000000
f: 1072 tv: 0 nM: 1
575.390380000000050 208.469300000000000
f: 1072 tv: 1 nM: 1
616.775880000000030 203.643679999999990
f: 1073 tv: 0 nM: 1
573.025020000000040 208.233340000000000
f: 1073 tv: 1 nM: 1
613.710820000000010 203.813250000000010
f: 1074 tv: 0 nM: 1
570.115720000000010 208.254619999999990
f: 1074 tv: 1 nM: 1
611.217650000000050 203.752950000000000
f: 1075 tv: 0 nM: 1
568.428589999999990 208.250000000000000
f: 1075 tv: 1 nM: 1
608.227300000000010 203.340910000000010
f: 1076 tv: 0 nM: 1
565.543459999999980 208.184779999999990
f: 1076 tv: 1 nM: 1
604.821410000000010 203.992860000000010
f: 1077 tv: 0 nM: 1
562.659970000000040 207.970000000000000
f: 1077 tv: 1 nM: 1
600.847840000000020 204.119570000000010
f: 1078 tv: 0 nM: 1
559.859799999999950 208.359820000000010
f: 1078 tv: 1 nM: 1
598.180240000000030 204.029069999999990
f: 1079 tv: 0 nM: 1
557.109990000000040 207.669999999999990
f: 1079 tv: 1 nM: 1
595.036439999999970 204.078129999999990
f: 1080 tv: 0 nM: 1
554.760009999999970 207.619990000000000
f: 1080 tv: 1 nM: 1
591.551699999999980 203.959779999999990
f: 1081 tv: 0 nM: 1
551.587650000000050 208.005159999999990
f: 1081 tv: 1 nM: 1
588.358700000000000 204.336960000000000
f: 1082 tv: 0 nM: 1
548.710749999999960 207.651960000000000
f: 1082 tv: 1 nM: 1
585.227300000000010 204.397719999999990
f: 1083 tv: 0 nM: 1
545.870670000000020 207.948270000000010
f: 1083 tv: 1 nM: 1
582.295709999999990 204.634410000000000
f: 1084 tv: 0 nM: 1
542.961549999999990 208.285720000000000
f: 1084 tv: 1 nM: 1
578.664920000000050 204.356380000000000
f: 1085 tv: 0 nM: 1
540.712400000000000 208.026549999999990
f: 1085 tv: 1 nM: 1
575.246759999999990 204.577930000000010
f: 1086 tv: 0 nM: 1
537.500000000000000 208.288469999999990
f: 1086 tv: 1 nM: 1
572.488100000000030 204.547619999999990
f: 1087 tv: 0 nM: 1
535.170709999999990 207.914629999999990
f: 1087 tv: 1 nM: 1
568.710510000000000 204.947370000000010
f: 1088 tv: 0 nM: 1
531.160219999999980 207.951460000000000
f: 1088 tv: 1 nM: 1
565.703489999999990 204.424420000000000
f: 1089 tv: 0 nM: 1
528.333309999999980 207.338089999999990
f: 1089 tv: 1 nM: 1
562.013180000000030 204.592099999999990
f: 1090 tv: 0 nM: 1
526.023800000000050 207.059530000000000
f: 1090 tv: 1 nM: 1
558.905269999999970 204.531589999999990
f: 1091 tv: 0 nM: 1
522.856319999999980 207.045979999999990
f: 1091 tv: 1 nM: 1
555.976750000000040 204.244190000000000
f: 1092 tv: 0 nM: 1
519.405030000000010 206.565000000000000
f: 1092 tv: 1 nM: 1
552.642879999999990 204.090910000000010
f: 1093 tv: 0 nM: 1
516.134400000000030 206.333329999999990
f: 1093 tv: 1 nM: 1
548.892879999999990 204.190470000000000
f: 1094 tv: 0 nM: 1
513.081419999999980 206.023249999999990
f: 1094 tv: 1 nM: 1
545.123600000000010 203.623600000000010
f: 1095 tv: 0 nM: 1
509.456509999999980 205.239139999999990
f: 1095 tv: 1 nM: 1
541.612730000000060 203.289220000000000
f: 1096 tv: 0 nM: 1
506.312500000000000 203.987500000000010
f: 1096 tv: 1 nM: 1
538.459290000000010 202.680240000000000
f: 1097 tv: 0 nM: 1
502.144749999999990 203.789469999999990
f: 1097 tv: 1 nM: 1
536.000000000000000 202.000000000000000
f: 1098 tv: 0 nM: 1
498.647060000000010 203.049029999999990
f: 1098 tv: 1 nM: 1
531.031619999999980 201.607589999999990
f: 1099 tv: 0 nM: 1
495.681030000000020 202.000000000000000
f: 1099 tv: 1 nM: 1
528.219789999999990 201.214280000000000
f: 1100 tv: 0 nM: 1
491.520260000000010 200.871630000000010
f: 1100 tv: 1 nM: 1
525.016110000000030 200.505370000000000
f: 1101 tv: 0 nM: 1
487.369230000000020 199.915390000000000
f: 1101 tv: 1 nM: 1
521.548769999999990 200.146350000000010
f: 1102 tv: 0 nM: 1
484.059509999999990 199.416670000000010
f: 1102 tv: 1 nM: 1
517.803220000000010 199.239360000000000
f: 1103 tv: 0 nM: 1
481.065800000000020 198.662280000000010
f: 1103 tv: 1 nM: 1
514.959780000000020 198.701140000000010
f: 1104 tv: 0 nM: 1
477.296510000000010 198.308140000000010
f: 1104 tv: 1 nM: 1
511.391750000000000 197.932979999999990
f: 1105 tv: 0 nM: 1
474.217409999999970 197.434779999999990
f: 1105 tv: 1 nM: 1
508.102809999999980 197.500000000000000
f: 1106 tv: 0 nM: 1
470.397740000000000 197.465910000000010
f: 1106 tv: 1 nM: 1
505.244449999999970 197.177780000000010
f: 1107 tv: 0 nM: 1
467.911380000000010 196.018980000000000
f: 1107 tv: 1 nM: 1
501.717159999999980 196.348480000000000
f: 1108 tv: 0 nM: 1
464.100010000000000 195.462490000000000
f: 1108 tv: 1 nM: 1
499.151520000000000 196.469699999999990
f: 1109 tv: 0 nM: 1
460.572229999999990 195.194439999999990
f: 1109 tv: 1 nM: 1
496.563719999999990 196.455890000000010
f: 1110 tv: 0 nM: 1
456.767609999999990 195.281690000000000
f: 1110 tv: 1 nM: 1
493.830260000000010 196.027530000000010
f: 1111 tv: 0 nM: 1
454.285709999999990 194.928570000000010
f: 1111 tv: 1 nM: 1
491.563719999999990 195.455890000000010
f: 1112 tv: 0 nM: 1
451.005100000000030 194.984690000000000
f: 1112 tv: 1 nM: 1
489.165039999999980 195.694170000000010
f: 1113 tv: 0 nM: 1
448.437500000000000 194.229170000000010
f: 1113 tv: 1 nM: 1
486.924989999999980 195.965000000000000
f: 1114 tv: 0 nM: 1
444.500000000000000 195.116880000000010
f: 1114 tv: 1 nM: 1
484.649540000000000 195.878510000000010
f: 1115 tv: 0 nM: 1
441.322780000000020 195.316450000000000
f: 1115 tv: 1 nM: 1
483.050450000000010 196.376139999999990
f: 1116 tv: 0 nM: 1
438.120880000000000 195.423080000000000
f: 1116 tv: 1 nM: 1
481.252259999999980 196.373870000000010
f: 1117 tv: 0 nM: 1
435.056030000000020 195.357760000000010
f: 1117 tv: 1 nM: 1
479.766660000000000 196.891660000000000
f: 1118 tv: 0 nM: 1
432.532780000000000 196.303280000000000
f: 1118 tv: 1 nM: 1
478.365839999999990 197.687000000000010
f: 1119 tv: 0 nM: 1
430.278259999999990 196.778259999999990
f: 1119 tv: 1 nM: 1
477.394229999999990 198.269229999999990
f: 1120 tv: 0 nM: 1
427.747560000000020 197.325240000000010
f: 1120 tv: 1 nM: 1
476.267850000000010 198.571429999999990
f: 1121 tv: 0 nM: 1
425.156560000000010 197.515150000000010
f: 1121 tv: 1 nM: 1
475.146549999999990 199.163790000000010
f: 1122 tv: 0 nM: 1
422.558260000000020 198.145630000000010
f: 1122 tv: 1 nM: 1
474.573910000000010 199.699999999999990
f: 1123 tv: 0 nM: 1
420.214290000000010 198.514280000000010
f: 1123 tv: 1 nM: 1
473.673740000000010 200.266950000000010
f: 1124 tv: 0 nM: 1
418.040410000000010 199.368680000000010
f: 1124 tv: 1 nM: 1
473.233340000000000 200.850010000000000
f: 1125 tv: 0 nM: 1
416.090489999999990 199.580950000000000
f: 1125 tv: 1 nM: 1
472.668029999999990 201.618850000000010
f: 1126 tv: 0 nM: 1
413.563049999999980 200.135130000000000
f: 1126 tv: 1 nM: 1
472.595030000000010 202.037190000000010
f: 1127 tv: 0 nM: 1
412.000000000000000 200.500000000000000
f: 1127 tv: 1 nM: 1
472.088709999999990 202.701609999999990
f: 1128 tv: 0 nM: 1
410.361910000000020 201.109530000000010
f: 1128 tv: 1 nM: 1
471.957699999999990 202.942309999999990
f: 1129 tv: 0 nM: 1
408.040889999999990 201.968189999999990
f: 1129 tv: 1 nM: 1
471.956360000000020 203.869049999999990
f: 1130 tv: 0 nM: 1
406.008940000000000 202.669649999999990
f: 1130 tv: 1 nM: 1
472.025849999999990 204.146549999999990
f: 1131 tv: 0 nM: 1
404.696260000000000 202.719619999999990
f: 1131 tv: 1 nM: 1
472.027769999999980 204.734129999999990
f: 1132 tv: 0 nM: 1
403.458770000000020 203.762880000000000
f: 1132 tv: 1 nM: 1
472.771999999999990 205.560000000000000
f: 1133 tv: 0 nM: 1
402.355860000000010 203.612609999999990
f: 1133 tv: 1 nM: 1
473.450380000000000 205.980909999999990
f: 1134 tv: 0 nM: 1
400.820890000000020 204.679110000000010
f: 1134 tv: 1 nM: 1
474.103700000000000 206.899990000000000
f: 1135 tv: 0 nM: 1
400.504239999999980 205.250000000000000
f: 1135 tv: 1 nM: 1
475.514590000000000 207.890500000000000
f: 1136 tv: 0 nM: 1
400.145170000000010 206.379030000000000
f: 1136 tv: 1 nM: 1
476.778990000000020 208.481889999999990
f: 1137 tv: 0 nM: 1
399.837490000000000 207.420840000000000
f: 1137 tv: 1 nM: 1
478.148439999999990 209.304689999999990
f: 1138 tv: 0 nM: 1
400.059509999999990 208.527770000000000
f: 1138 tv: 1 nM: 1
480.218750000000000 210.117189999999990
f: 1139 tv: 0 nM: 1
400.575010000000020 209.199999999999990
f: 1139 tv: 1 nM: 1
482.437040000000020 211.025929999999990
f: 1140 tv: 0 nM: 1
401.691680000000020 210.016660000000000
f: 1140 tv: 1 nM: 1
484.674069999999970 211.944439999999990
f: 1141 tv: 0 nM: 1
403.018010000000000 210.536040000000010
f: 1141 tv: 1 nM: 1
487.679689999999990 212.914060000000010
f: 1142 tv: 0 nM: 1
404.207640000000030 211.826259999999990
f: 1142 tv: 1 nM: 1
490.302160000000010 213.658279999999990
f: 1143 tv: 0 nM: 1
406.032260000000010 212.701609999999990
f: 1143 tv: 1 nM: 1
493.143950000000020 214.477280000000010
f: 1144 tv: 0 nM: 1
407.886570000000010 213.663860000000000
f: 1144 tv: 1 nM: 1
496.088900000000020 215.129619999999990
f: 1145 tv: 0 nM: 1
410.274600000000020 214.331970000000010
f: 1145 tv: 1 nM: 1
498.795290000000020 215.570860000000010
f: 1146 tv: 0 nM: 1
412.665280000000000 214.834720000000000
f: 1146 tv: 1 nM: 1
502.000000000000000 216.710939999999990
f: 1147 tv: 0 nM: 1
415.364500000000020 215.434589999999990
f: 1147 tv: 1 nM: 1
504.940490000000010 217.162700000000000
f: 1148 tv: 0 nM: 1
418.636349999999990 216.409089999999990
f: 1148 tv: 1 nM: 1
508.112790000000020 217.642850000000010
f: 1149 tv: 0 nM: 1
421.200010000000020 217.199999999999990
f: 1149 tv: 1 nM: 1
511.022890000000020 218.156489999999990
f: 1150 tv: 0 nM: 1
424.375000000000000 217.508929999999990
f: 1150 tv: 1 nM: 1
513.695309999999950 218.835939999999990
f: 1151 tv: 0 nM: 1
427.181820000000020 218.309920000000010
f: 1151 tv: 1 nM: 1
516.106869999999960 218.790069999999990
f: 1152 tv: 0 nM: 1
430.085170000000010 218.688889999999990
f: 1152 tv: 1 nM: 1
518.343200000000020 219.148300000000010
f: 1153 tv: 0 nM: 1
432.991879999999980 219.004060000000010
f: 1153 tv: 1 nM: 1
520.523440000000050 219.460939999999990
f: 1154 tv: 0 nM: 1
435.303159999999990 219.488190000000000
f: 1154 tv: 1 nM: 1
522.882809999999950 219.882810000000010
f: 1155 tv: 0 nM: 1
438.237059999999990 219.573270000000010
f: 1155 tv: 1 nM: 1
524.401550000000040 219.925199999999990
f: 1156 tv: 0 nM: 1
441.129300000000000 220.017239999999990
f: 1156 tv: 1 nM: 1
526.068179999999980 219.886370000000000
f: 1157 tv: 0 nM: 1
443.538760000000020 220.302320000000010
f: 1157 tv: 1 nM: 1
527.734130000000050 220.027770000000000
f: 1158 tv: 0 nM: 1
446.406490000000020 220.361790000000010
f: 1158 tv: 1 nM: 1
528.733579999999960 219.985400000000000
f: 1159 tv: 0 nM: 1
447.940490000000010 220.234129999999990
f: 1159 tv: 1 nM: 1
529.873050000000030 220.157680000000000
f: 1160 tv: 0 nM: 1
450.171749999999970 220.259539999999990
f: 1160 tv: 1 nM: 1
530.372190000000050 219.962400000000000
f: 1161 tv: 0 nM: 1
452.181429999999980 220.345139999999990
f: 1161 tv: 1 nM: 1
530.895139999999970 219.895160000000000
f: 1162 tv: 0 nM: 1
453.935909999999980 220.461530000000010
f: 1162 tv: 1 nM: 1
531.023990000000030 219.787990000000010
f: 1163 tv: 0 nM: 1
455.021939999999970 220.162280000000010
f: 1163 tv: 1 nM: 1
530.957700000000050 219.857699999999990
f: 1164 tv: 0 nM: 1
456.431609999999980 220.102569999999990
f: 1164 tv: 1 nM: 1
530.935910000000040 219.538469999999990
f: 1165 tv: 0 nM: 1
457.905179999999970 219.887920000000010
f: 1165 tv: 1 nM: 1
530.689510000000040 219.391130000000000
f: 1166 tv: 0 nM: 1
458.463320000000010 219.642200000000000
f: 1166 tv: 1 nM: 1
529.774170000000030 219.032260000000010
f: 1167 tv: 0 nM: 1
459.232149999999990 219.812500000000000
f: 1167 tv: 1 nM: 1
529.151179999999950 218.844959999999990
f: 1168 tv: 0 nM: 1
460.386570000000010 219.172270000000000
f: 1168 tv: 1 nM: 1
527.897519999999990 218.635250000000010
f: 1169 tv: 0 nM: 1
460.733060000000020 218.783909999999990
f: 1169 tv: 1 nM: 1
526.377140000000050 218.639829999999990
f: 1170 tv: 0 nM: 1
460.971560000000010 218.325200000000000
f: 1170 tv: 1 nM: 1
525.080379999999990 217.901780000000000
f: 1171 tv: 0 nM: 1
461.384610000000010 218.500000000000000
f: 1171 tv: 1 nM: 1
523.685849999999960 217.637180000000000
f: 1172 tv: 0 nM: 1
460.870700000000000 217.956889999999990
f: 1172 tv: 1 nM: 1
521.614690000000000 217.463300000000000
f: 1173 tv: 0 nM: 1
460.587159999999980 217.674319999999990
f: 1173 tv: 1 nM: 1
519.455870000000000 217.220580000000010
f: 1174 tv: 0 nM: 1
460.233340000000000 217.149990000000000
f: 1174 tv: 1 nM: 1
517.339479999999980 216.729360000000010
f: 1175 tv: 0 nM: 1
459.848209999999990 216.732149999999990
f: 1175 tv: 1 nM: 1
514.981319999999980 216.537380000000010
f: 1176 tv: 0 nM: 1
458.719630000000000 216.471949999999990
f: 1176 tv: 1 nM: 1
512.793580000000020 216.357800000000000
f: 1177 tv: 0 nM: 1
457.966979999999980 216.023590000000010
f: 1177 tv: 1 nM: 1
510.137940000000010 216.112079999999990
f: 1178 tv: 0 nM: 1
457.398129999999980 215.620380000000010
f: 1178 tv: 1 nM: 1
507.504910000000000 215.691180000000000
f: 1179 tv: 0 nM: 1
456.182680000000000 215.259610000000010
f: 1179 tv: 1 nM: 1
505.008480000000020 215.415249999999990
f: 1180 tv: 0 nM: 1
454.842870000000000 215.161910000000010
f: 1180 tv: 1 nM: 1
501.811919999999990 215.504590000000010
f: 1181 tv: 0 nM: 1
453.308040000000010 214.558030000000000
f: 1181 tv: 1 nM: 1
498.968169999999990 215.068180000000010
f: 1182 tv: 0 nM: 1
452.095460000000000 213.795459999999990
f: 1182 tv: 1 nM: 1
496.178560000000000 214.919649999999990
f: 1183 tv: 0 nM: 1
450.642850000000010 213.630950000000010
f: 1183 tv: 1 nM: 1
493.500000000000000 214.270829999999990
f: 1184 tv: 0 nM: 1
449.128049999999970 213.542679999999990
f: 1184 tv: 1 nM: 1
490.169739999999990 214.541290000000000
f: 1185 tv: 0 nM: 1
447.267330000000020 213.054460000000010
f: 1185 tv: 1 nM: 1
487.365970000000000 213.835050000000000
f: 1186 tv: 0 nM: 1
445.804350000000000 212.271739999999990
f: 1186 tv: 1 nM: 1
484.042109999999980 213.689470000000000
f: 1187 tv: 0 nM: 1
443.570010000000020 212.369990000000000
f: 1187 tv: 1 nM: 1
480.577330000000020 213.922680000000010
f: 1188 tv: 0 nM: 1
441.033320000000000 212.180950000000000
f: 1188 tv: 1 nM: 1
477.239140000000020 213.586960000000000
f: 1189 tv: 0 nM: 1
439.722230000000020 211.777770000000000
f: 1189 tv: 1 nM: 1
474.510310000000000 213.494840000000010
f: 1190 tv: 0 nM: 1
436.571440000000000 211.571429999999990
f: 1190 tv: 1 nM: 1
470.469510000000010 213.347569999999990
f: 1191 tv: 0 nM: 1
434.859559999999990 211.382020000000010
f: 1191 tv: 1 nM: 1
466.795439999999990 213.147719999999990
f: 1192 tv: 0 nM: 1
432.536290000000010 210.479840000000000
f: 1192 tv: 1 nM: 1
464.265080000000010 213.018069999999990
f: 1193 tv: 0 nM: 1
430.046659999999970 210.919999999999990
f: 1193 tv: 1 nM: 1
460.920779999999980 212.806929999999990
f: 1194 tv: 0 nM: 1
428.102420000000000 209.891570000000000
f: 1194 tv: 1 nM: 1
457.433690000000010 212.545909999999990
f: 1195 tv: 0 nM: 1
425.475250000000020 209.618810000000000
f: 1195 tv: 1 nM: 1
454.297970000000020 211.888880000000000
f: 1196 tv: 0 nM: 1
422.344820000000030 209.155170000000000
f: 1196 tv: 1 nM: 1
450.500000000000000 211.500000000000000
f: 1197 tv: 0 nM: 1
420.385409999999980 208.604170000000010
f: 1197 tv: 1 nM: 1
446.943969999999980 211.125000000000000
f: 1198 tv: 0 nM: 1
417.378570000000020 207.935710000000000
f: 1198 tv: 1 nM: 1
444.139160000000000 210.525769999999990
f: 1199 tv: 0 nM: 1
415.239140000000020 206.550720000000010
f: 1199 tv: 1 nM: 1
440.129210000000000 209.955050000000000
f: 1200 tv: 0 nM: 1
412.064939999999980 206.668820000000010
f: 1200 tv: 1 nM: 1
437.162660000000020 210.048190000000010
f: 1201 tv: 0 nM: 1
408.883730000000010 206.465120000000010
f: 1201 tv: 1 nM: 1
433.545930000000000 209.566329999999990
f: 1202 tv: 0 nM: 1
406.313260000000010 205.656630000000010
f: 1202 tv: 1 nM: 1
430.476620000000030 209.453280000000010
f: 1203 tv: 0 nM: 1
403.684199999999980 205.847370000000010
f: 1203 tv: 1 nM: 1
427.765780000000010 209.500000000000000
f: 1204 tv: 0 nM: 1
400.396549999999990 205.387920000000010
f: 1204 tv: 1 nM: 1
423.981319999999980 209.331770000000010
f: 1205 tv: 0 nM: 1
397.246669999999990 205.466659999999990
f: 1205 tv: 1 nM: 1
420.625000000000000 209.625000000000000
f: 1206 tv: 0 nM: 1
394.536839999999980 205.078949999999990
f: 1206 tv: 1 nM: 1
417.614590000000020 209.406250000000000
f: 1207 tv: 0 nM: 1
390.625000000000000 205.257350000000000
f: 1207 tv: 1 nM: 1
414.394439999999970 209.061110000000010
f: 1208 tv: 0 nM: 1
387.005949999999980 204.958329999999990
f: 1208 tv: 1 nM: 1
410.953340000000030 209.773329999999990
f: 1209 tv: 0 nM: 1
384.252689999999970 204.569889999999990
f: 1209 tv: 1 nM: 1
407.708739999999980 209.305829999999990
f: 1210 tv: 0 nM: 1
380.898559999999970 204.818850000000000
f: 1210 tv: 1 nM: 1
404.686159999999970 209.452130000000010
f: 1211 tv: 0 nM: 1
378.007139999999990 204.764280000000010
f: 1211 tv: 1 nM: 1
401.696620000000000 209.117979999999990
f: 1212 tv: 0 nM: 1
374.706509999999980 204.217389999999990
f: 1212 tv: 1 nM: 1
398.566309999999990 209.209180000000000
f: 1213 tv: 0 nM: 1
371.239989999999980 202.740010000000010
f: 1213 tv: 1 nM: 1
395.410000000000030 209.130010000000000
f: 1214 tv: 0 nM: 1
368.246980000000010 203.542170000000000
f: 1214 tv: 1 nM: 1
392.136349999999990 209.136370000000000
f: 1215 tv: 0 nM: 1
364.595890000000000 203.589040000000010
f: 1215 tv: 1 nM: 1
388.683960000000010 209.146220000000000
f: 1216 tv: 0 nM: 1
361.416659999999980 203.654750000000010
f: 1216 tv: 1 nM: 1
386.290830000000030 209.188780000000010
f: 1217 tv: 0 nM: 1
356.833340000000020 203.884610000000010
f: 1217 tv: 1 nM: 1
382.888890000000000 209.037029999999990
f: 1218 tv: 0 nM: 1
354.455690000000000 203.348099999999990
f: 1218 tv: 1 nM: 1
379.758760000000000 208.872800000000010
f: 1219 tv: 0 nM: 1
350.607599999999990 203.069629999999990
f: 1219 tv: 1 nM: 1
377.777769999999980 208.888880000000000
f: 1220 tv: 0 nM: 1
348.224359999999990 202.980770000000010
f: 1220 tv: 1 nM: 1
375.125980000000030 208.846450000000000
f: 1221 tv: 0 nM: 1
344.703489999999990 203.063950000000010
f: 1221 tv: 1 nM: 1
372.500000000000000 209.379619999999990
f: 1222 tv: 0 nM: 1
341.381590000000020 203.486850000000000
f: 1222 tv: 1 nM: 1
370.377259999999980 209.449999999999990
f: 1223 tv: 0 nM: 1
338.568179999999980 203.625000000000000
f: 1223 tv: 1 nM: 1
368.094269999999990 209.741809999999990
f: 1224 tv: 0 nM: 1
335.824459999999990 203.462770000000010
f: 1224 tv: 1 nM: 1
365.504329999999980 209.726090000000000
f: 1225 tv: 0 nM: 1
332.859739999999990 203.750000000000000
f: 1225 tv: 1 nM: 1
364.141660000000000 210.250000000000000
f: 1226 tv: 0 nM: 1
330.256739999999980 203.837840000000000
f: 1226 tv: 1 nM: 1
362.125000000000000 210.675000000000010
f: 1227 tv: 0 nM: 1
327.054230000000020 203.734939999999990
f: 1227 tv: 1 nM: 1
360.602449999999980 210.881149999999990
f: 1228 tv: 0 nM: 1
324.353940000000020 203.898879999999990
f: 1228 tv: 1 nM: 1
359.188969999999980 211.177169999999990
f: 1229 tv: 0 nM: 1
321.646059999999980 203.943819999999990
f: 1229 tv: 1 nM: 1
357.890750000000030 211.390760000000000
f: 1230 tv: 0 nM: 1
319.478270000000010 204.260860000000010
f: 1230 tv: 1 nM: 1
356.774600000000020 211.938520000000010
f: 1231 tv: 0 nM: 1
316.440580000000010 204.336639999999990
f: 1231 tv: 1 nM: 1
355.824799999999980 212.350429999999990
f: 1232 tv: 0 nM: 1
314.065490000000010 204.827380000000010
f: 1232 tv: 1 nM: 1
354.873960000000010 212.407559999999990
f: 1233 tv: 0 nM: 1
312.039339999999980 204.584270000000000
f: 1233 tv: 1 nM: 1
353.940490000000010 212.615080000000010
f: 1234 tv: 0 nM: 1
310.252689999999970 204.967739999999990
f: 1234 tv: 1 nM: 1
353.620569999999990 212.829790000000000
f: 1235 tv: 0 nM: 1
308.430240000000030 204.895360000000010
f: 1235 tv: 1 nM: 1
353.078950000000020 213.075200000000000
f: 1236 tv: 0 nM: 1
306.488769999999990 205.494380000000010
f: 1236 tv: 1 nM: 1
353.196959999999990 213.492430000000010
f: 1237 tv: 0 nM: 1
304.157130000000000 205.247620000000010
f: 1237 tv: 1 nM: 1
352.901580000000020 213.464570000000010
f: 1238 tv: 0 nM: 1
302.689880000000020 205.974690000000010
f: 1238 tv: 1 nM: 1
352.967989999999990 213.636000000000000
f: 1239 tv: 0 nM: 1
300.816680000000020 205.683330000000010
f: 1239 tv: 1 nM: 1
353.327060000000020 213.593979999999990
f: 1240 tv: 0 nM: 1
299.210510000000000 206.152629999999990
f: 1240 tv: 1 nM: 1
353.569459999999990 213.500000000000000
f: 1241 tv: 0 nM: 1
297.928560000000000 206.304759999999990
f: 1241 tv: 1 nM: 1
354.185729999999980 213.685710000000000
f: 1242 tv: 0 nM: 1
297.211329999999980 206.237120000000000
f: 1242 tv: 1 nM: 1
355.156679999999990 213.283340000000010
f: 1243 tv: 0 nM: 1
295.500000000000000 205.850010000000000
f: 1243 tv: 1 nM: 1
355.614870000000000 213.385130000000000
f: 1244 tv: 0 nM: 1
295.097080000000010 205.820390000000000
f: 1244 tv: 1 nM: 1
357.320429999999990 213.242950000000010
f: 1245 tv: 0 nM: 1
294.147060000000010 205.966389999999990
f: 1245 tv: 1 nM: 1
358.467620000000010 213.161869999999990
f: 1246 tv: 0 nM: 1
294.089290000000010 205.857149999999990
f: 1246 tv: 1 nM: 1
360.561159999999970 213.197849999999990
f: 1247 tv: 0 nM: 1
294.033320000000000 205.816669999999990
f: 1247 tv: 1 nM: 1
362.496579999999990 213.208910000000000
f: 1248 tv: 0 nM: 1
294.442749999999990 206.522899999999990
f: 1248 tv: 1 nM: 1
364.583340000000020 213.487180000000000
f: 1249 tv: 0 nM: 1
294.752630000000010 206.589480000000010
f: 1249 tv: 1 nM: 1
367.273039999999980 213.971630000000000
f: 1250 tv: 0 nM: 1
295.071440000000000 206.790480000000000
f: 1250 tv: 1 nM: 1
369.947540000000000 214.258739999999990
f: 1251 tv: 0 nM: 1
296.203710000000000 207.564820000000000
f: 1251 tv: 1 nM: 1
372.798740000000010 214.613200000000010
f: 1252 tv: 0 nM: 1
297.521729999999990 207.960880000000000
f: 1252 tv: 1 nM: 1
375.947020000000010 215.149000000000000
f: 1253 tv: 0 nM: 1
298.546600000000010 208.368650000000000
f: 1253 tv: 1 nM: 1
379.193539999999980 215.570969999999990
f: 1254 tv: 0 nM: 1
300.353459999999980 209.284480000000000
f: 1254 tv: 1 nM: 1
382.397339999999990 216.407289999999990
f: 1255 tv: 0 nM: 1
302.331790000000010 209.523360000000000
f: 1255 tv: 1 nM: 1
385.649990000000000 216.899990000000000
f: 1256 tv: 0 nM: 1
304.627110000000020 210.474580000000000
f: 1256 tv: 1 nM: 1
389.061219999999990 217.744900000000000
f: 1257 tv: 0 nM: 1
306.938019999999990 211.991729999999990
f: 1257 tv: 1 nM: 1
392.693019999999990 218.458859999999990
f: 1258 tv: 0 nM: 1
309.818570000000020 212.442469999999990
f: 1258 tv: 1 nM: 1
396.332209999999980 219.382550000000010
f: 1259 tv: 0 nM: 1
312.244080000000000 213.444889999999990
f: 1259 tv: 1 nM: 1
399.411990000000000 220.031690000000000
f: 1260 tv: 0 nM: 1
315.137940000000010 214.094830000000000
f: 1260 tv: 1 nM: 1
402.383330000000000 220.770000000000010
f: 1261 tv: 0 nM: 1
317.612610000000020 214.445950000000010
f: 1261 tv: 1 nM: 1
405.174649999999990 221.380140000000010
f: 1262 tv: 0 nM: 1
320.175389999999990 215.421650000000000
f: 1262 tv: 1 nM: 1
407.776979999999980 221.960430000000000
f: 1263 tv: 0 nM: 1
323.072659999999980 216.222230000000000
f: 1263 tv: 1 nM: 1
409.847690000000000 222.466890000000010
f: 1264 tv: 0 nM: 1
325.686280000000010 216.588240000000010
f: 1264 tv: 1 nM: 1
412.130130000000010 222.986300000000000
f: 1265 tv: 0 nM: 1
327.457269999999990 217.205119999999990
f: 1265 tv: 1 nM: 1
413.666659999999980 223.381939999999990
f: 1266 tv: 0 nM: 1
329.890350000000010 217.934200000000000
f: 1266 tv: 1 nM: 1
415.385130000000000 223.662160000000000
f: 1267 tv: 0 nM: 1
332.495940000000020 217.817080000000000
f: 1267 tv: 1 nM: 1
416.394749999999990 224.190800000000000
f: 1268 tv: 0 nM: 1
335.108490000000020 218.080189999999990
f: 1268 tv: 1 nM: 1
417.452699999999990 224.500000000000000
f: 1269 tv: 0 nM: 1
337.250000000000000 219.000000000000000
f: 1269 tv: 1 nM: 1
418.559450000000030 224.856640000000000
f: 1270 tv: 0 nM: 1
339.313080000000010 219.000000000000000
f: 1270 tv: 1 nM: 1
419.437040000000020 225.025929999999990
f: 1271 tv: 0 nM: 1
341.223999999999990 219.371990000000010
f: 1271 tv: 1 nM: 1
420.041049999999980 225.055970000000000
f: 1272 tv: 0 nM: 1
343.241240000000000 219.864030000000010
f: 1272 tv: 1 nM: 1
420.121950000000030 225.500000000000000
f: 1273 tv: 0 nM: 1
345.122349999999980 219.760640000000000
f: 1273 tv: 1 nM: 1
420.181820000000020 225.787870000000000
f: 1274 tv: 0 nM: 1
346.800869999999970 219.761059999999990
f: 1274 tv: 1 nM: 1
420.105070000000010 225.851460000000000
f: 1275 tv: 0 nM: 1
348.138890000000000 220.018520000000000
f: 1275 tv: 1 nM: 1
419.624079999999990 225.890500000000000
f: 1276 tv: 0 nM: 1
349.776310000000020 219.951750000000000
f: 1276 tv: 1 nM: 1
419.024990000000000 225.917859999999990
f: 1277 tv: 0 nM: 1
351.183780000000010 219.726499999999990
f: 1277 tv: 1 nM: 1
418.157680000000030 225.942309999999990
f: 1278 tv: 0 nM: 1
352.053560000000000 219.767850000000010
f: 1278 tv: 1 nM: 1
417.015139999999970 225.901520000000000
f: 1279 tv: 0 nM: 1
352.390019999999990 219.389999999999990
f: 1279 tv: 1 nM: 1
415.589940000000010 225.823749999999990
f: 1280 tv: 0 nM: 1
353.017850000000010 219.901780000000000
f: 1280 tv: 1 nM: 1
413.967739999999990 225.701609999999990
f: 1281 tv: 0 nM: 1
353.538090000000010 219.485719999999990
f: 1281 tv: 1 nM: 1
412.566410000000020 225.464840000000010
f: 1282 tv: 0 nM: 1
353.601069999999990 219.175540000000010
f: 1282 tv: 1 nM: 1
410.851139999999990 225.320619999999990
f: 1283 tv: 0 nM: 1
353.333340000000020 218.928570000000010
f: 1283 tv: 1 nM: 1
408.375000000000000 225.316180000000000
f: 1284 tv: 0 nM: 1
353.180940000000020 218.804759999999990
f: 1284 tv: 1 nM: 1
406.821440000000000 224.908739999999990
f: 1285 tv: 0 nM: 1
353.237610000000020 218.460389999999990
f: 1285 tv: 1 nM: 1
404.377349999999980 224.330189999999990
f: 1286 tv: 0 nM: 1
352.107149999999990 218.250000000000000
f: 1286 tv: 1 nM: 1
401.928560000000000 224.214280000000000
f: 1287 tv: 0 nM: 1
351.572229999999990 217.805560000000010
f: 1287 tv: 1 nM: 1
399.500000000000000 224.000000000000000
f: 1288 tv: 0 nM: 1
350.094060000000010 217.445539999999990
f: 1288 tv: 1 nM: 1
396.903660000000000 223.678890000000000
f: 1289 tv: 0 nM: 1
349.616820000000020 217.257000000000010
f: 1289 tv: 1 nM: 1
394.383940000000000 223.642850000000010
f: 1290 tv: 0 nM: 1
349.049989999999980 216.813629999999990
f: 1290 tv: 1 nM: 1
391.587159999999980 223.224780000000010
f: 1291 tv: 0 nM: 1
348.006010000000000 216.602420000000000
f: 1291 tv: 1 nM: 1
388.439120000000000 223.130429999999990
f: 1292 tv: 0 nM: 1
346.769990000000010 215.910000000000000
f: 1292 tv: 1 nM: 1
386.063570000000030 222.970339999999990
f: 1293 tv: 0 nM: 1
345.612370000000000 215.988769999999990
f: 1293 tv: 1 nM: 1
382.869930000000010 222.613810000000000
f: 1294 tv: 0 nM: 1
344.178949999999990 215.352630000000000
f: 1294 tv: 1 nM: 1
380.369390000000010 222.418920000000010
f: 1295 tv: 0 nM: 1
342.568179999999980 214.636370000000000
f: 1295 tv: 1 nM: 1
377.331700000000010 222.247530000000010
f: 1296 tv: 0 nM: 1
341.319759999999970 214.470930000000010
f: 1296 tv: 1 nM: 1
374.139830000000020 221.766950000000010
f: 1297 tv: 0 nM: 1
340.465509999999990 213.189650000000000
f: 1297 tv: 1 nM: 1
371.504549999999990 221.204540000000010
f: 1298 tv: 0 nM: 1
337.877349999999980 214.113200000000010
f: 1298 tv: 1 nM: 1
368.169649999999990 220.723220000000000
f: 1299 tv: 0 nM: 1
336.687500000000000 213.385420000000010
f: 1299 tv: 1 nM: 1
365.223209999999990 220.696429999999990
f: 1300 tv: 0 nM: 1
334.791200000000000 212.620880000000000
f: 1300 tv: 1 nM: 1
361.633940000000000 220.098220000000000
f: 1301 tv: 0 nM: 1
333.542539999999970 211.989360000000000
f: 1301 tv: 1 nM: 1
358.444950000000010 219.440370000000000
f: 1302 tv: 0 nM: 1
331.882720000000010 211.308640000000000
f: 1302 tv: 1 nM: 1
355.317810000000010 219.105930000000000
f: 1303 tv: 0 nM: 1
330.233340000000000 210.226670000000010
f: 1303 tv: 1 nM: 1
351.760010000000020 218.630010000000000
f: 1304 tv: 0 nM: 1
327.819279999999990 209.825300000000000
f: 1304 tv: 1 nM: 1
348.894229999999990 217.788469999999990
f: 1305 tv: 0 nM: 1
326.102690000000000 208.772320000000010
f: 1305 tv: 1 nM: 1
344.825260000000010 217.315540000000000
f: 1306 tv: 0 nM: 1
323.409089999999990 208.929290000000010
f: 1306 tv: 1 nM: 1
342.005370000000030 216.204299999999990
f: 1307 tv: 0 nM: 1
321.380429999999990 207.619570000000010
f: 1307 tv: 1 nM: 1
338.458770000000020 216.257740000000010
f: 1308 tv: 0 nM: 1
318.656979999999980 207.668610000000000
f: 1308 tv: 1 nM: 1
334.544130000000000 215.671570000000000
f: 1309 tv: 0 nM: 1
316.788239999999970 207.311770000000000
f: 1309 tv: 1 nM: 1
330.980410000000010 215.519610000000000
f: 1310 tv: 0 nM: 1
313.455440000000010 206.846530000000000
f: 1310 tv: 1 nM: 1
327.222230000000020 215.308079999999990
f: 1311 tv: 0 nM: 1
310.993679999999980 206.721530000000000
f: 1311 tv: 1 nM: 1
323.336950000000000 215.282610000000010
f: 1312 tv: 0 nM: 1
308.122099999999990 206.273249999999990
f: 1312 tv: 1 nM: 1
320.265019999999990 214.554990000000000
f: 1313 tv: 0 nM: 1
305.060240000000020 206.018069999999990
f: 1313 tv: 1 nM: 1
316.665039999999980 214.825240000000010
f: 1314 tv: 0 nM: 1
301.875000000000000 205.690220000000010
f: 1314 tv: 1 nM: 1
312.673549999999980 214.644620000000000
f: 1315 tv: 0 nM: 1
299.494390000000010 205.061800000000010
f: 1315 tv: 1 nM: 1
309.068820000000020 214.743120000000000
f: 1316 tv: 0 nM: 1
296.611110000000000 204.827159999999990
f: 1316 tv: 1 nM: 1
305.152159999999980 214.260860000000010
f: 1317 tv: 0 nM: 1
293.535709999999990 204.607149999999990
f: 1317 tv: 1 nM: 1
302.000000000000000 214.369159999999990
f: 1318 tv: 0 nM: 1
290.685729999999980 204.542859999999990
f: 1318 tv: 1 nM: 1
297.879459999999990 214.495530000000000
f: 1319 tv: 0 nM: 1
288.057889999999990 204.305270000000010
f: 1319 tv: 1 nM: 1
294.280370000000000 214.126170000000000
f: 1320 tv: 0 nM: 1
284.520840000000020 203.833329999999990
f: 1320 tv: 1 nM: 1
291.151369999999990 213.963300000000000
f: 1321 tv: 0 nM: 1
281.446440000000000 202.857149999999990
f: 1321 tv: 1 nM: 1
287.358700000000000 214.489139999999990
f: 1322 tv: 0 nM: 1
278.716490000000020 203.412370000000010
f: 1322 tv: 1 nM: 1
284.306609999999980 213.787740000000010
f: 1323 tv: 0 nM: 1
275.376280000000010 203.278349999999990
f: 1323 tv: 1 nM: 1
280.092440000000010 213.743699999999990
f: 1324 tv: 0 nM: 1
271.073519999999970 202.823530000000010
f: 1324 tv: 1 nM: 1
276.672059999999990 213.881710000000000
f: 1325 tv: 0 nM: 1
268.412170000000000 202.614870000000000
f: 1325 tv: 1 nM: 1
272.585719999999980 213.619049999999990
f: 1326 tv: 0 nM: 1
265.910129999999980 202.724719999999990
f: 1326 tv: 1 nM: 1
268.931179999999980 213.275219999999990
f: 1327 tv: 0 nM: 1
261.689390000000000 202.446980000000000
f: 1327 tv: 1 nM: 1
265.824799999999980 213.350429999999990
f: 1328 tv: 0 nM: 1
259.639529999999980 201.662800000000000
f: 1328 tv: 1 nM: 1
262.091680000000000 213.266660000000000
f: 1329 tv: 0 nM: 1
256.404420000000020 201.536759999999990
f: 1329 tv: 1 nM: 1
258.771999999999990 213.128009999999990
f: 1330 tv: 0 nM: 1
253.560350000000000 201.784480000000000
f: 1330 tv: 1 nM: 1
255.554170000000000 213.404159999999990
f: 1331 tv: 0 nM: 1
249.000000000000000 203.000000000000000
f: 1331 tv: 1 nM: 1
252.191970000000000 213.397320000000010
f: 1332 tv: 0 nM: 1
246.303020000000000 201.712130000000000
f: 1332 tv: 1 nM: 1
249.188600000000010 213.539469999999990
f: 1333 tv: 0 nM: 1
243.000000000000000 201.793579999999990
f: 1333 tv: 1 nM: 1
246.216100000000010 213.622880000000010
f: 1334 tv: 0 nM: 1
240.035720000000000 201.321429999999990
f: 1334 tv: 1 nM: 1
243.504060000000010 213.369920000000010
f: 1335 tv: 0 nM: 1
236.008770000000000 200.456150000000010
f: 1335 tv: 1 nM: 1
240.468750000000000 213.375000000000000
f: 1336 tv: 0 nM: 1
234.188780000000010 201.035720000000000
f: 1336 tv: 1 nM: 1
237.911280000000000 213.701609999999990
f: 1337 tv: 0 nM: 1
232.210530000000010 201.668430000000000
f: 1337 tv: 1 nM: 1
235.531010000000010 213.658919999999990
f: 1338 tv: 0 nM: 1
228.867459999999990 201.849400000000000
f: 1338 tv: 1 nM: 1
232.981200000000000 213.699250000000010
f: 1339 tv: 0 nM: 1
225.135130000000000 201.689190000000000
f: 1339 tv: 1 nM: 1
231.274440000000000 213.902250000000010
f: 1340 tv: 0 nM: 1
223.138090000000010 201.228579999999990
f: 1340 tv: 1 nM: 1
229.842320000000000 214.057690000000010
f: 1341 tv: 0 nM: 1
220.850570000000000 201.879300000000000
f: 1341 tv: 1 nM: 1
227.981480000000000 214.674070000000000
f: 1342 tv: 0 nM: 1
218.686280000000010 201.558820000000000
f: 1342 tv: 1 nM: 1
226.799270000000010 214.839419999999990
f: 1343 tv: 0 nM: 1
216.412800000000000 202.296510000000010
f: 1343 tv: 1 nM: 1
225.697080000000000 215.255480000000010
f: 1344 tv: 0 nM: 1
215.126859999999990 202.432830000000000
f: 1344 tv: 1 nM: 1
224.659870000000010 215.887759999999990
f: 1345 tv: 0 nM: 1
212.500000000000000 202.421690000000010
f: 1345 tv: 1 nM: 1
224.289469999999990 216.112779999999990
f: 1346 tv: 0 nM: 1
211.321110000000000 203.573399999999990
f: 1346 tv: 1 nM: 1
224.063899999999990 216.684200000000000
f: 1347 tv: 0 nM: 1
210.758330000000000 203.508330000000000
f: 1347 tv: 1 nM: 1
224.000000000000000 217.000000000000000
f: 1348 tv: 0 nM: 1
209.546290000000000 204.453710000000000
f: 1348 tv: 1 nM: 1
224.145829999999990 217.631939999999990
f: 1349 tv: 0 nM: 1
207.945789999999990 204.132540000000010
f: 1349 tv: 1 nM: 1
224.759999999999990 217.899990000000000
f: 1350 tv: 0 nM: 1
208.243239999999990 204.283780000000010
f: 1350 tv: 1 nM: 1
225.328949999999990 218.315800000000000
f: 1351 tv: 0 nM: 1
207.000000000000000 204.951220000000010
f: 1351 tv: 1 nM: 1
226.581179999999990 218.483769999999990
f: 1352 tv: 0 nM: 1
207.164760000000000 204.789780000000010
f: 1352 tv: 1 nM: 1
227.509999999999990 218.509999999999990
f: 1353 tv: 0 nM: 1
206.083329999999990 205.605560000000000
f: 1353 tv: 1 nM: 1
229.312070000000010 218.805370000000010
f: 1354 tv: 0 nM: 1
206.461530000000010 205.543960000000000
f: 1354 tv: 1 nM: 1
230.754899999999990 219.032680000000000
f: 1355 tv: 0 nM: 1
206.635420000000010 205.541670000000010
f: 1355 tv: 1 nM: 1
232.516340000000010 219.218950000000010
f: 1356 tv: 0 nM: 1
206.842860000000000 205.542859999999990
f: 1356 tv: 1 nM: 1
234.633330000000000 219.080000000000010
f: 1357 tv: 0 nM: 1
207.735960000000010 205.820220000000010
f: 1357 tv: 1 nM: 1
237.012270000000000 219.371170000000010
f: 1358 tv: 0 nM: 1
207.804049999999990 205.655409999999990
f: 1358 tv: 1 nM: 1
239.470779999999990 219.555190000000010
f: 1359 tv: 0 nM: 1
209.902070000000010 206.082470000000000
f: 1359 tv: 1 nM: 1
241.561299999999990 219.448399999999990
f: 1360 tv: 0 nM: 1
211.035720000000000 206.059530000000000
f: 1360 tv: 1 nM: 1
244.250000000000000 219.619859999999990
f: 1361 tv: 0 nM: 1
212.531250000000000 206.041670000000010
f: 1361 tv: 1 nM: 1
247.107850000000010 219.869280000000000
f: 1362 tv: 0 nM: 1
213.547360000000000 206.573690000000000
f: 1362 tv: 1 nM: 1
250.233769999999990 219.987020000000000
f: 1363 tv: 0 nM: 1
216.724140000000010 207.339080000000000
f: 1363 tv: 1 nM: 1
253.022870000000010 220.215679999999990
f: 1364 tv: 0 nM: 1
217.827869999999990 207.573780000000000
f: 1364 tv: 1 nM: 1
256.125000000000000 220.159730000000000
f: 1365 tv: 0 nM: 1
220.129619999999990 207.564820000000000
f: 1365 tv: 1 nM: 1
259.027220000000000 220.996600000000000
f: 1366 tv: 0 nM: 1
221.815220000000010 208.554350000000000
f: 1366 tv: 1 nM: 1
261.986300000000030 221.041090000000000
f: 1367 tv: 0 nM: 1
223.505750000000010 208.293110000000010
f: 1367 tv: 1 nM: 1
265.277400000000000 221.496579999999990
f: 1368 tv: 0 nM: 1
227.050839999999990 210.177960000000010
f: 1368 tv: 1 nM: 1
267.664400000000000 221.767120000000010
f: 1369 tv: 0 nM: 1
229.084270000000000 209.550569999999990
f: 1369 tv: 1 nM: 1
271.020420000000000 222.445570000000000
f: 1370 tv: 0 nM: 1
231.207870000000010 210.516850000000010
f: 1370 tv: 1 nM: 1
273.961790000000010 223.017370000000000
f: 1371 tv: 0 nM: 1
234.462970000000010 211.814820000000000
f: 1371 tv: 1 nM: 1
276.544530000000010 223.414379999999990
f: 1372 tv: 0 nM: 1
236.314650000000000 211.573270000000010
f: 1372 tv: 1 nM: 1
278.769229999999990 223.933560000000000
f: 1373 tv: 0 nM: 1
238.409089999999990 211.761370000000000
f: 1373 tv: 1 nM: 1
281.340149999999990 224.051030000000000
f: 1374 tv: 0 nM: 1
241.665100000000000 212.787740000000010
f: 1374 tv: 1 nM: 1
283.649990000000000 224.742860000000010
f: 1375 tv: 0 nM: 1
243.305270000000010 212.373690000000010
f: 1375 tv: 1 nM: 1
285.273039999999980 224.985809999999990
f: 1376 tv: 0 nM: 1
245.536090000000000 213.190720000000000
f: 1376 tv: 1 nM: 1
286.770539999999980 225.222600000000000
f: 1377 tv: 0 nM: 1
246.752690000000000 213.134410000000000
f: 1377 tv: 1 nM: 1
288.346709999999970 225.204379999999990
f: 1378 tv: 0 nM: 1
249.701220000000010 212.920729999999990
f: 1378 tv: 1 nM: 1
289.710539999999980 225.248120000000000
f: 1379 tv: 0 nM: 1
251.775280000000010 213.252810000000010
f: 1379 tv: 1 nM: 1
290.440549999999970 225.143360000000000
f: 1380 tv: 0 nM: 1
253.070709999999990 213.328280000000010
f: 1380 tv: 1 nM: 1
291.321689999999990 225.129359999999990
f: 1381 tv: 0 nM: 1
255.319760000000000 213.447679999999990
f: 1381 tv: 1 nM: 1
291.755650000000000 225.120299999999990
f: 1382 tv: 0 nM: 1
256.329990000000010 213.060000000000000
f: 1382 tv: 1 nM: 1
291.733580000000020 224.905110000000010
f: 1383 tv: 0 nM: 1
258.227780000000000 212.605560000000000
f: 1383 tv: 1 nM: 1
291.672419999999990 224.606900000000000
f: 1384 tv: 0 nM: 1
259.190740000000010 212.412370000000010
f: 1384 tv: 1 nM: 1
291.259549999999990 224.339689999999990
f: 1385 tv: 0 nM: 1
259.941160000000020 212.064709999999990
f: 1385 tv: 1 nM: 1
290.223999999999990 223.787990000000010
f: 1386 tv: 0 nM: 1
260.963930000000000 211.463910000000000
f: 1386 tv: 1 nM: 1
289.380429999999990 223.278989999999990
f: 1387 tv: 0 nM: 1
261.111110000000000 211.116170000000010
f: 1387 tv: 1 nM: 1
287.790309999999980 222.790330000000010
f: 1388 tv: 0 nM: 1
261.652949999999980 210.235289999999990
f: 1388 tv: 1 nM: 1
286.250000000000000 222.234849999999990
f: 1389 tv: 0 nM: 1
261.375000000000000 210.227260000000000
f: 1389 tv: 1 nM: 1
284.043639999999980 221.853180000000010
f: 1390 tv: 0 nM: 1
261.116879999999980 210.123380000000000
f: 1390 tv: 1 nM: 1
281.951480000000000 221.406720000000010
f: 1391 tv: 0 nM: 1
260.898799999999990 209.851200000000010
f: 1391 tv: 1 nM: 1
279.782440000000010 221.404590000000010
f: 1392 tv: 0 nM: 1
259.483060000000020 209.559329999999990
f: 1392 tv: 1 nM: 1
277.573910000000010 220.995650000000010
f: 1393 tv: 0 nM: 1
259.389459999999990 209.226319999999990
f: 1393 tv: 1 nM: 1
274.941160000000020 221.163860000000000
f: 1394 tv: 0 nM: 1
258.229159999999980 209.270829999999990
f: 1394 tv: 1 nM: 1
272.549989999999980 220.875000000000000
f: 1395 tv: 0 nM: 1
258.159330000000010 208.758240000000000
f: 1395 tv: 1 nM: 1
269.567990000000010 220.403989999999990
f: 1396 tv: 0 nM: 1
256.392850000000010 208.202380000000010
f: 1396 tv: 1 nM: 1
266.679809999999970 220.074549999999990
f: 1397 tv: 0 nM: 1
255.409089999999990 208.000000000000000
f: 1397 tv: 1 nM: 1
264.116060000000000 219.767850000000010
f: 1398 tv: 0 nM: 1
254.183910000000000 207.580459999999990
f: 1398 tv: 1 nM: 1
261.085939999999990 219.781250000000000
f: 1399 tv: 0 nM: 1
253.297619999999990 207.464280000000000
f: 1399 tv: 1 nM: 1
258.195249999999990 219.419050000000000
f: 1400 tv: 0 nM: 1
252.000000000000000 206.978870000000000
f: 1400 tv: 1 nM: 1
255.772719999999990 219.318180000000010
f: 1401 tv: 0 nM: 1
250.668610000000000 205.994190000000000
f: 1401 tv: 1 nM: 1
252.261720000000000 218.925780000000000
f: 1402 tv: 0 nM: 1
249.804049999999990 205.952699999999990
f: 1402 tv: 1 nM: 1
249.701550000000000 218.961240000000000
f: 1403 tv: 0 nM: 1
247.430240000000000 205.709309999999990
f: 1403 tv: 1 nM: 1
246.869570000000010 218.743480000000010
f: 1404 tv: 0 nM: 1
246.926469999999990 205.867650000000000
f: 1404 tv: 1 nM: 1
243.982609999999990 218.482609999999990
f: 1405 tv: 0 nM: 1
245.545459999999990 205.525970000000000
f: 1405 tv: 1 nM: 1
241.218750000000000 217.882810000000010
f: 1406 tv: 0 nM: 1
243.000000000000000 207.000000000000000
f: 1406 tv: 1 nM: 1
238.398439999999990 217.742189999999990
f: 1407 tv: 0 nM: 1
240.000000000000000 209.000000000000000
f: 1407 tv: 1 nM: 1
235.262710000000000 217.516950000000010
f: 1408 tv: 0 nM: 1
240.040699999999990 204.529069999999990
f: 1408 tv: 1 nM: 1
232.747739999999990 217.463959999999990
f: 1409 tv: 0 nM: 1
237.000000000000000 203.000000000000000
f: 1409 tv: 1 nM: 1
229.195240000000010 217.504760000000000
f: 1410 tv: 0 nM: 1
234.826079999999990 204.268110000000010
f: 1410 tv: 1 nM: 1
225.728070000000000 217.578949999999990
f: 1411 tv: 0 nM: 1
233.169360000000010 204.040330000000010
f: 1411 tv: 1 nM: 1
222.398380000000000 218.109759999999990
f: 1412 tv: 0 nM: 1
230.946670000000010 204.793340000000000
f: 1412 tv: 1 nM: 1
219.128099999999990 218.041320000000010
f: 1413 tv: 0 nM: 1
226.050000000000010 204.116670000000000
f: 1413 tv: 1 nM: 1
215.645389999999990 218.492909999999990
f: 1414 tv: 0 nM: 1
224.444439999999990 204.388880000000000
f: 1414 tv: 1 nM: 1
212.740569999999990 218.400939999999990
f: 1415 tv: 0 nM: 1
223.356060000000010 205.416670000000010
f: 1415 tv: 1 nM: 1
208.848739999999990 219.365540000000010
f: 1416 tv: 0 nM: 1
220.341260000000010 204.777770000000000
f: 1416 tv: 1 nM: 1
205.908719999999990 219.821429999999990
f: 1417 tv: 0 nM: 1
217.032039999999990 205.403840000000000
f: 1417 tv: 1 nM: 1
202.619660000000010 220.008550000000010
f: 1418 tv: 0 nM: 1
214.769229999999990 204.935900000000000
f: 1418 tv: 1 nM: 1
199.068180000000010 220.731810000000000
f: 1419 tv: 0 nM: 1
212.419360000000010 206.225799999999990
f: 1419 tv: 1 nM: 1
195.636720000000000 220.878909999999990
f: 1420 tv: 0 nM: 1
209.339630000000000 206.084900000000000
f: 1420 tv: 1 nM: 1
192.534349999999990 221.057250000000010
f: 1421 tv: 0 nM: 1
206.442530000000000 206.482760000000010
f: 1421 tv: 1 nM: 1
189.533019999999990 221.089630000000000
f: 1422 tv: 0 nM: 1
204.203710000000000 206.123459999999990
f: 1422 tv: 1 nM: 1
185.829270000000010 221.613810000000000
f: 1423 tv: 0 nM: 1
200.787669999999990 205.986300000000000
f: 1423 tv: 1 nM: 1
182.934110000000000 221.883730000000010
f: 1424 tv: 0 nM: 1
198.442029999999990 205.840579999999990
f: 1424 tv: 1 nM: 1
179.468989999999990 222.054260000000000
f: 1425 tv: 0 nM: 1
194.000000000000000 206.000000000000000
f: 1425 tv: 1 nM: 1
176.513049999999990 222.439130000000010
f: 1426 tv: 0 nM: 1
192.896220000000000 205.264150000000000
f: 1426 tv: 1 nM: 1
173.271999999999990 222.563999999999990
f: 1427 tv: 0 nM: 1
189.657900000000010 206.526320000000000
f: 1427 tv: 1 nM: 1
169.619049999999990 222.484129999999990
f: 1428 tv: 0 nM: 1
187.533909999999990 206.033909999999990
f: 1428 tv: 1 nM: 1
166.294360000000010 222.512100000000000
f: 1429 tv: 0 nM: 1
184.148799999999990 205.779750000000010
f: 1429 tv: 1 nM: 1
163.330770000000000 222.923080000000000
f: 1430 tv: 0 nM: 1
182.573870000000000 205.835240000000000
f: 1430 tv: 1 nM: 1
160.441610000000000 222.795620000000010
f: 1431 tv: 0 nM: 1
180.923080000000000 205.994509999999990
f: 1431 tv: 1 nM: 1
157.585270000000010 223.271320000000000
f: 1432 tv: 0 nM: 1
176.253739999999990 205.828350000000000
f: 1432 tv: 1 nM: 1
154.901520000000000 223.098480000000000
f: 1433 tv: 0 nM: 1
173.479999999999990 206.300000000000010
f: 1433 tv: 1 nM: 1
151.750000000000000 223.314290000000000
f: 1434 tv: 0 nM: 1
171.642850000000010 205.740260000000010
f: 1434 tv: 1 nM: 1
148.679049999999990 223.773650000000000
f: 1435 tv: 0 nM: 1
169.426970000000010 205.724719999999990
f: 1435 tv: 1 nM: 1
146.407810000000010 223.801420000000010
f: 1436 tv: 0 nM: 1
167.246579999999990 206.842469999999990
f: 1436 tv: 1 nM: 1
144.340129999999990 223.948970000000000
f: 1437 tv: 0 nM: 1
165.569889999999990 206.102160000000000
f: 1437 tv: 1 nM: 1
141.881990000000000 223.965839999999990
