# Supplementary material for: Action Sport Cameras as an Instrument to Perform a 3D Underwater Motion Analysis
Source: PLoS One. 2016 Aug 11;11(8):e0160490. doi: 10.1371/journal.pone.0160490 (PMC4981397; doi:10.1371/journal.pone.0160490)
Supplement: S1 Supporting Information — S1.1_Calibration Quality > S1.1.1_Underwater > S1.1.1.1_Highres > S1.1.1.1.1_Calibration > File A. This is the BUNDLE_CameraParameters. This is the camera calibration parameters. File B. This is the Triad. This is the 2D coordinates of the waterproof orthogonal triad structure carrying nine spherical black markers. File C. This is the WandCalibration. This is the 2D coordinates of the wand structure carrying one spherical black marker. S1.1.1.1.2_Accuracy > File D. This is the Trial_1. This is the 2D coordinates of the first rigid bar test acquisition, carrying two markers at known distance. File E. This is the Trial_2. This is the 2D coordinates of the second rigid bar test acquisition, carrying two markers at known distance. File F. This is the Trial_3. This is the 2D coordinates of the third rigid bar test acquisition, carrying two markers at known distance. File G. This is the Trial_4. This is the 2D coordinates of the fourth rigid bar test acquisition, carrying two markers at known distance. File H. This is the Trial_5. This is the 2D coordinates of the fifth rigid bar test acquisition, carrying two markers at known distance. File I. This is the MotionSequence3D_Trial_1. This is the 3D coordinates of the first rigid bar test acquisition. File J. This is the MotionSequence3D_Trial_2. This is the 3D coordinates of the second rigid bar test acquisition. File K. This is the MotionSequence3D_Trial_3. This is the 3D coordinates of the third rigid bar test acquisition. File L. This is the MotionSequence3D_Trial_4. This is the 3D coordinates of the fourth rigid bar test acquisition. File M. This is the MotionSequence3D_Trial_5. This is the 3D coordinates of the fifth rigid bar test acquisition. S1.1.1.2_Lowres > S1.1.1.2.1_Calibration > File N. This is the BUNDLE_CameraParameters. This is the camera calibration parameters. File O. This is the Triad. This is the 2D coordinates of the waterproof orthogonal triad structure carrying nine spherical black markers. File P. Th [file pone.0160490.s001.zip › S1_SupportingInformation/S1.2_Calibration_Dependability/S1.2.1_Calibration/File AT.txt]

1437 2
f: 0 tv: 0 nM: 2
193.750000000000000 182.750000000000000
199.000000000000000 230.000000000000000
f: 0 tv: 1 nM: 2
161.750000000000000 195.250000000000000
166.500000000000000 249.000000000000000
f: 1 tv: 0 nM: 2
191.250000000000000 184.464279000000000
196.698273000000000 228.758621000000010
f: 1 tv: 1 nM: 2
160.225799999999990 194.967743000000010
164.606064000000000 250.404036999999990
f: 2 tv: 0 nM: 2
190.780823000000000 184.719177000000000
195.605774000000000 228.500000000000000
f: 2 tv: 1 nM: 2
159.345322000000010 195.053955000000000
163.146911999999990 250.765457000000000
f: 3 tv: 0 nM: 2
188.478867000000010 183.964783000000010
193.973480000000000 229.102263999999990
f: 3 tv: 1 nM: 2
158.285721000000000 195.350006000000010
162.151596000000010 251.353728999999990
f: 4 tv: 0 nM: 2
186.639998999999990 184.553328999999990
191.927353000000010 229.102569999999990
f: 4 tv: 1 nM: 2
156.500000000000000 196.000000000000000
160.147842000000000 252.185486000000000
f: 5 tv: 0 nM: 2
184.365005000000000 184.335006999999990
189.051285000000010 230.123932000000000
f: 5 tv: 1 nM: 2
155.097457999999990 196.300841999999990
158.448273000000000 252.647781000000010
f: 6 tv: 0 nM: 2
182.587723000000010 185.315796000000010
187.887878000000000 230.224243000000000
f: 6 tv: 1 nM: 2
153.664382999999990 196.821914999999990
157.021973000000000 253.318680000000000
f: 7 tv: 0 nM: 2
180.656631000000000 185.096390000000010
185.831177000000000 230.915588000000010
f: 7 tv: 1 nM: 2
152.135651000000000 197.728682999999990
154.726807000000010 254.376282000000000
f: 8 tv: 0 nM: 2
178.714279000000000 186.166672000000010
183.570007000000000 231.630005000000010
f: 8 tv: 1 nM: 2
150.538467000000000 198.569931000000000
153.404372999999990 255.439896000000000
f: 9 tv: 0 nM: 2
176.757354999999990 186.698532000000000
182.292587000000000 232.459259000000000
f: 9 tv: 1 nM: 2
149.434784000000010 199.021744000000010
151.783584999999990 256.199005000000000
f: 10 tv: 0 nM: 2
173.652176000000000 187.217391999999990
178.970001000000000 233.369994999999990
f: 10 tv: 1 nM: 2
148.510559000000000 200.017608999999990
150.450241000000010 257.751190000000010
f: 11 tv: 0 nM: 2
172.721436000000010 188.335709000000010
176.493591000000010 233.564101999999990
f: 11 tv: 1 nM: 2
147.232879999999990 200.856170999999990
148.650252999999990 258.864532000000000
f: 12 tv: 0 nM: 2
169.912703999999990 188.269836000000000
175.252945000000010 234.023529000000000
f: 12 tv: 1 nM: 2
145.996399000000000 201.841721000000010
147.664063000000000 259.799468999999990
f: 13 tv: 0 nM: 2
168.672729000000000 188.681824000000010
172.186568999999990 235.074631000000010
f: 13 tv: 1 nM: 2
144.996367999999990 202.380432000000010
145.991150000000000 260.783172999999980
f: 14 tv: 0 nM: 2
166.000000000000000 189.540543000000010
168.927414000000000 235.895157000000010
f: 14 tv: 1 nM: 2
143.664336999999990 202.884613000000000
144.989944000000010 261.881896999999980
f: 15 tv: 0 nM: 2
164.180556999999990 189.777771000000000
166.617645000000010 237.183822999999990
f: 15 tv: 1 nM: 2
142.775512999999990 203.874146000000000
143.502319000000000 263.053496999999990
f: 16 tv: 0 nM: 2
162.081527999999990 189.788040000000000
164.648941000000010 237.929077000000010
f: 16 tv: 1 nM: 2
142.192047000000000 204.612579000000010
142.157654000000010 263.977478000000020
f: 17 tv: 0 nM: 2
159.571426000000000 191.154754999999990
161.820221000000000 238.353928000000000
f: 17 tv: 1 nM: 2
141.559448000000000 204.856643999999990
141.643829000000010 264.837891000000010
f: 18 tv: 0 nM: 2
157.464706000000010 191.764709000000010
159.514709000000010 238.764709000000010
f: 18 tv: 1 nM: 2
140.987427000000000 205.443389999999990
140.868529999999990 265.959045000000000
f: 19 tv: 0 nM: 2
156.457748000000010 191.521132999999990
158.740005000000000 239.880005000000010
f: 19 tv: 1 nM: 2
141.011978000000000 206.242507999999990
140.417023000000000 266.925750999999990
f: 20 tv: 0 nM: 2
155.118561000000000 192.144332999999990
156.323532000000000 239.932770000000000
f: 20 tv: 1 nM: 2
140.909943000000000 206.577637000000010
140.471115000000000 267.784453999999980
f: 21 tv: 0 nM: 2
154.071426000000000 192.636368000000000
154.546584999999990 240.947205000000000
f: 21 tv: 1 nM: 2
141.213837000000010 207.317612000000000
140.404984000000010 268.855193999999980
f: 22 tv: 0 nM: 2
151.413040000000000 192.695648000000010
152.230499000000010 241.723403999999990
f: 22 tv: 1 nM: 2
141.589996000000010 207.796661000000000
140.424438000000010 269.764434999999990
f: 23 tv: 0 nM: 2
149.153839000000000 195.141021999999990
149.870499000000000 242.456832999999990
f: 23 tv: 1 nM: 2
141.895705999999990 208.328217000000000
140.471359000000010 270.724670000000000
f: 24 tv: 0 nM: 2
148.680420000000000 193.623718000000000
148.745224000000010 243.251587000000000
f: 24 tv: 1 nM: 2
142.792450000000000 208.581757000000010
140.637436000000010 271.502380000000020
f: 25 tv: 0 nM: 2
147.376068000000000 194.200851000000000
147.518524000000010 243.959259000000000
f: 25 tv: 1 nM: 2
143.335449000000010 208.968353000000010
141.448273000000000 272.336211999999990
f: 26 tv: 0 nM: 2
146.417724999999990 194.791137999999990
146.199997000000000 244.030762000000010
f: 26 tv: 1 nM: 2
144.715622000000000 209.078125000000000
142.536803999999990 272.958862000000010
f: 27 tv: 0 nM: 2
145.831818000000000 194.795456000000000
144.417221000000010 244.685425000000010
f: 27 tv: 1 nM: 2
145.812866000000010 209.500000000000000
143.575561999999990 273.764434999999990
f: 28 tv: 0 nM: 2
144.231475999999990 194.777771000000000
143.387222000000010 245.000000000000000
f: 28 tv: 1 nM: 2
147.600006000000010 210.025711000000000
144.586060000000000 274.500000000000000
f: 29 tv: 0 nM: 2
143.419356999999990 195.059143000000010
142.131408999999990 245.868591000000010
f: 29 tv: 1 nM: 2
149.127899000000010 210.110457999999990
146.500000000000000 275.000000000000000
f: 30 tv: 0 nM: 2
142.937500000000000 195.216339000000000
141.410598999999990 246.195358000000000
f: 30 tv: 1 nM: 2
150.811768000000000 210.182357999999990
148.049376999999990 275.524689000000020
f: 31 tv: 0 nM: 2
142.336136000000010 195.222687000000010
139.673462000000000 246.982986000000010
f: 31 tv: 1 nM: 2
152.830551000000010 210.330551000000010
150.046188000000000 275.955810999999980
f: 32 tv: 0 nM: 2
140.798080000000000 196.759613000000000
140.090912000000000 247.310608000000000
f: 32 tv: 1 nM: 2
155.127777000000010 210.094451999999990
152.109130999999990 276.359130999999990
f: 33 tv: 0 nM: 2
141.274506000000000 195.578430000000000
139.528899999999990 247.421967000000000
f: 33 tv: 1 nM: 2
157.328217000000000 210.049072000000000
154.812255999999990 276.466400000000020
f: 34 tv: 0 nM: 2
140.725799999999990 195.548385999999990
138.893081999999990 247.405655000000000
f: 34 tv: 1 nM: 2
159.853455000000000 210.054596000000000
156.726058999999990 276.685821999999970
f: 35 tv: 0 nM: 2
140.679993000000000 195.500000000000000
137.858383000000000 247.722548999999990
f: 35 tv: 1 nM: 2
162.534027000000010 209.782715000000000
159.193283000000010 276.873962000000010
f: 36 tv: 0 nM: 2
140.385314999999990 195.325684000000000
137.413176999999990 248.260482999999990
f: 36 tv: 1 nM: 2
165.522476000000010 209.471909000000010
162.198792000000000 277.305236999999980
f: 37 tv: 0 nM: 2
140.678574000000000 195.433670000000010
137.475463999999990 248.257675000000010
f: 37 tv: 1 nM: 2
168.095505000000000 209.544937000000000
165.000000000000000 277.418915000000030
f: 38 tv: 0 nM: 2
140.945953000000000 195.184692000000010
137.304870999999990 248.634140000000000
f: 38 tv: 1 nM: 2
171.267013999999990 208.824600000000000
168.044067000000010 277.524902000000000
f: 39 tv: 0 nM: 2
141.243697999999990 194.911757999999990
137.273743000000000 248.572632000000000
f: 39 tv: 1 nM: 2
174.653640999999990 208.638015999999990
171.977554000000000 277.257140999999990
f: 40 tv: 0 nM: 2
142.737366000000010 194.631317000000000
138.018921000000010 248.713516000000000
f: 40 tv: 1 nM: 2
178.443497000000010 208.553680000000010
174.947464000000000 277.665374999999980
f: 41 tv: 0 nM: 2
142.780486999999990 194.825195000000010
138.832413000000000 248.865387000000000
f: 41 tv: 1 nM: 2
181.949492999999990 208.121216000000000
178.867813000000010 277.532561999999980
f: 42 tv: 0 nM: 2
142.702591000000010 194.573273000000000
139.112717000000000 249.040466000000010
f: 42 tv: 1 nM: 2
185.489685000000010 207.747421000000000
183.076339999999990 277.511443999999980
f: 43 tv: 0 nM: 2
144.359221999999990 194.451461999999990
139.763015999999990 249.330734000000010
f: 43 tv: 1 nM: 2
189.492233000000000 207.515548999999990
187.263260000000000 277.297363000000020
f: 44 tv: 0 nM: 2
145.513641000000010 194.113632000000000
141.108566000000000 249.322860999999990
f: 44 tv: 1 nM: 2
193.957137999999990 207.195235999999990
191.422134000000000 277.282776000000010
f: 45 tv: 0 nM: 2
146.611999999999990 194.000000000000000
142.000000000000000 249.500000000000000
f: 45 tv: 1 nM: 2
197.909088000000000 206.681824000000010
195.980286000000010 277.229401000000000
f: 46 tv: 0 nM: 2
148.074554000000010 193.934203999999990
143.913176999999990 250.035934000000000
f: 46 tv: 1 nM: 2
202.630553999999990 206.452774000000010
200.000000000000000 277.063628999999990
f: 47 tv: 0 nM: 2
150.038788000000010 193.702591000000010
145.323212000000010 250.298340000000000
f: 47 tv: 1 nM: 2
206.626983999999990 206.031737999999990
204.987411000000010 276.973022000000010
f: 48 tv: 0 nM: 2
152.012299000000010 194.045074000000000
147.051346000000000 250.372971000000010
f: 48 tv: 1 nM: 2
211.366486000000010 205.683243000000000
209.667953000000010 277.001922999999980
f: 49 tv: 0 nM: 2
154.090576000000000 193.634064000000000
148.758331000000000 250.719451999999990
f: 49 tv: 1 nM: 2
215.502777000000010 205.574997000000000
214.394637999999990 276.948272999999970
f: 50 tv: 0 nM: 2
156.279816000000010 193.724776999999990
150.543364999999990 250.456635000000010
f: 50 tv: 1 nM: 2
219.938888999999990 205.427780000000010
219.250000000000000 276.779846000000020
f: 51 tv: 0 nM: 2
158.831970000000010 193.709014999999990
153.166672000000010 250.835983000000000
f: 51 tv: 1 nM: 2
225.089080999999990 205.048858999999990
224.227280000000010 276.375488000000020
f: 52 tv: 0 nM: 2
160.426086000000000 193.300003000000000
155.184662000000000 250.610794000000000
f: 52 tv: 1 nM: 2
229.000000000000000 204.774611999999990
228.057921999999990 276.156371999999980
f: 53 tv: 0 nM: 2
162.961533000000000 193.182693000000000
157.629516999999990 250.539154000000000
f: 53 tv: 1 nM: 2
233.370789000000000 204.258422999999990
233.423385999999990 275.576598999999990
f: 54 tv: 0 nM: 2
165.809525000000010 193.079361000000010
160.492752000000000 250.770537999999990
f: 54 tv: 1 nM: 2
237.967667000000010 203.855728000000000
238.064620999999990 275.068023999999980
f: 55 tv: 0 nM: 2
168.481308000000010 192.878510000000010
163.475403000000000 250.707657000000010
f: 55 tv: 1 nM: 2
242.256835999999990 203.368851000000010
242.996460000000010 274.761475000000020
f: 56 tv: 0 nM: 2
171.648147999999990 192.731475999999990
166.815429999999990 250.879196000000010
f: 56 tv: 1 nM: 2
246.031067000000010 202.870056000000010
247.840302000000010 274.484802000000000
f: 57 tv: 0 nM: 2
174.034652999999990 192.257431000000000
169.321227999999990 250.083800999999990
f: 57 tv: 1 nM: 2
250.088089000000000 202.484451000000010
252.097015000000000 273.537323000000010
f: 58 tv: 0 nM: 2
177.929688000000000 192.453125000000000
173.677077999999990 250.088547000000010
f: 58 tv: 1 nM: 2
254.000000000000000 201.940215999999990
256.067871000000030 272.967865000000020
f: 59 tv: 0 nM: 2
179.952758999999990 192.043304000000010
175.829788000000010 249.861694000000000
f: 59 tv: 1 nM: 2
257.510741999999990 201.505371000000000
259.690216000000020 272.353271000000010
f: 60 tv: 0 nM: 2
184.138061999999990 191.279845999999990
179.517548000000010 249.333327999999990
f: 60 tv: 1 nM: 2
260.787627999999980 200.948928999999990
263.578644000000000 271.685393999999970
f: 61 tv: 0 nM: 2
187.029159999999990 191.020827999999990
182.358978000000010 248.915390000000000
f: 61 tv: 1 nM: 2
263.891662999999990 200.519440000000000
267.015869000000010 270.956360000000020
f: 62 tv: 0 nM: 2
189.005753000000000 190.275864000000010
185.281646999999990 248.553801999999990
f: 62 tv: 1 nM: 2
266.784606999999990 200.079483000000010
269.613037000000020 270.197326999999970
f: 63 tv: 0 nM: 2
193.331772000000000 190.523360999999990
188.620421999999990 248.549744000000000
f: 63 tv: 1 nM: 2
269.348724000000000 199.874359000000000
272.795012999999980 269.582366999999980
f: 64 tv: 0 nM: 2
195.033051000000000 190.516525000000000
192.104705999999990 247.861252000000010
f: 64 tv: 1 nM: 2
271.917572000000010 199.549454000000000
275.012421000000020 268.973389000000000
f: 65 tv: 0 nM: 2
198.324173000000000 190.241760000000000
196.210663000000010 247.568526999999990
f: 65 tv: 1 nM: 2
274.083800999999990 199.500000000000000
277.248169000000020 268.620422000000020
f: 66 tv: 0 nM: 2
201.897719999999990 189.988632000000000
198.793472000000010 247.652176000000000
f: 66 tv: 1 nM: 2
275.946624999999980 199.379211000000000
279.332123000000020 268.313873000000000
f: 67 tv: 0 nM: 2
205.079788000000010 190.079788000000010
202.471588000000000 247.795456000000000
f: 67 tv: 1 nM: 2
277.477905000000020 199.276244999999990
280.922791000000020 267.937500000000000
f: 68 tv: 0 nM: 2
207.369567999999990 190.623184000000010
205.120589999999990 247.991180000000010
f: 68 tv: 1 nM: 2
278.826934999999990 199.299454000000000
282.435790999999990 267.799622000000000
f: 69 tv: 0 nM: 2
211.023804000000010 190.723816000000000
208.574538999999990 247.670807000000000
f: 69 tv: 1 nM: 2
279.988312000000010 199.827484000000000
283.435302999999980 267.480408000000010
f: 70 tv: 0 nM: 2
213.449997000000000 190.959091000000000
211.655441000000000 247.787567000000000
f: 70 tv: 1 nM: 2
280.985961999999970 199.969100999999990
284.618011000000020 267.458008000000010
f: 71 tv: 0 nM: 2
215.839279000000000 191.053574000000000
214.910521999999990 247.621048000000000
f: 71 tv: 1 nM: 2
281.309936999999990 200.535095000000010
285.197326999999970 267.386962999999980
f: 72 tv: 0 nM: 2
218.769913000000000 191.898224000000000
217.488159000000000 248.284027000000010
f: 72 tv: 1 nM: 2
281.869934000000000 200.572250000000000
285.577880999999990 267.422119000000010
f: 73 tv: 0 nM: 2
220.425613000000000 191.950409000000010
219.414368000000000 247.654694000000010
f: 73 tv: 1 nM: 2
281.861632999999980 201.122635000000000
285.799622000000000 267.400786999999980
f: 74 tv: 0 nM: 2
223.141739000000000 192.342513999999990
222.199417000000010 247.942200000000010
f: 74 tv: 1 nM: 2
281.942412999999990 201.424240000000000
286.262816999999980 267.130340999999990
f: 75 tv: 0 nM: 2
225.344345000000000 192.551880000000010
225.113769999999990 247.829345999999990
f: 75 tv: 1 nM: 2
281.552460000000000 201.712966999999990
285.629944000000020 266.958160000000020
f: 76 tv: 0 nM: 2
226.182799999999990 192.510757000000010
227.657410000000000 247.521605999999990
f: 76 tv: 1 nM: 2
281.257659999999990 201.812881000000000
285.527312999999990 266.544128000000000
f: 77 tv: 0 nM: 2
228.567566000000000 192.842345999999990
229.406250000000000 247.593750000000000
f: 77 tv: 1 nM: 2
280.399322999999980 202.087250000000010
284.861449999999990 266.445769999999980
f: 78 tv: 0 nM: 2
230.040404999999990 193.550507000000010
231.821213000000000 247.678787000000000
f: 78 tv: 1 nM: 2
279.641022000000020 202.294875999999990
284.000000000000000 266.000000000000000
f: 79 tv: 0 nM: 2
231.775696000000010 192.892517000000000
233.335479999999990 246.964508000000000
f: 79 tv: 1 nM: 2
278.500000000000000 202.500000000000000
282.899993999999990 265.904358000000000
f: 80 tv: 0 nM: 2
232.176834000000010 192.810973999999990
235.005813999999990 247.005813999999990
f: 80 tv: 1 nM: 2
276.977111999999980 202.424835000000000
281.500000000000000 265.500000000000000
f: 81 tv: 0 nM: 2
232.722229000000000 192.708327999999990
235.618347000000000 246.603545999999990
f: 81 tv: 1 nM: 2
275.647246999999990 202.510268999999990
279.881073000000010 264.963593000000000
f: 82 tv: 0 nM: 2
234.226745999999990 193.459305000000000
237.022903000000010 245.942748999999990
f: 82 tv: 1 nM: 2
273.993042000000000 202.687500000000000
277.873809999999990 264.873809999999990
f: 83 tv: 0 nM: 2
235.025771999999990 193.443298000000000
238.374068999999990 246.481475999999990
f: 83 tv: 1 nM: 2
272.270264000000000 202.621627999999990
276.000000000000000 264.688416000000020
f: 84 tv: 0 nM: 2
235.214279000000000 193.276184000000000
238.296051000000010 245.697372000000000
f: 84 tv: 1 nM: 2
270.410064999999970 202.823746000000000
274.127228000000000 264.024566999999990
f: 85 tv: 0 nM: 2
235.565215999999990 193.043472000000010
238.836257999999990 245.336257999999990
f: 85 tv: 1 nM: 2
268.200714000000000 202.764084000000000
271.810425000000010 263.822266000000010
f: 86 tv: 0 nM: 2
236.240005000000000 193.119994999999990
239.509322999999990 244.909943000000000
f: 86 tv: 1 nM: 2
266.277404999999990 202.544524999999990
269.915009000000000 263.105010999999990
f: 87 tv: 0 nM: 2
236.397201999999990 193.121489999999990
239.540131000000000 244.552474999999990
f: 87 tv: 1 nM: 2
264.123229999999980 202.468307000000010
267.409088000000000 262.660278000000010
f: 88 tv: 0 nM: 2
236.211333999999990 192.731964000000000
240.414993000000010 243.757995999999990
f: 88 tv: 1 nM: 2
261.799987999999980 201.914809999999990
265.173461999999970 262.076538000000030
f: 89 tv: 0 nM: 2
236.125000000000000 192.409088000000000
240.764145000000010 243.201263000000010
f: 89 tv: 1 nM: 2
259.944031000000000 201.958954000000010
263.002472000000010 261.690582000000010
f: 90 tv: 0 nM: 2
236.199036000000010 192.087371999999990
240.570511000000010 242.391021999999990
f: 90 tv: 1 nM: 2
257.507140999999990 201.385712000000010
260.679900999999970 260.793639999999980
f: 91 tv: 0 nM: 2
236.556915000000000 191.479674999999990
240.367721999999990 241.761901999999990
f: 91 tv: 1 nM: 2
255.361313000000000 201.043792999999990
258.200012000000020 259.916655999999990
f: 92 tv: 0 nM: 2
236.282822000000010 191.611115000000010
240.500000000000000 241.000000000000000
f: 92 tv: 1 nM: 2
253.384064000000000 200.630432000000010
256.039886000000020 259.348389000000000
f: 93 tv: 0 nM: 2
236.264374000000000 191.304596000000000
240.532897999999990 240.414474000000010
f: 93 tv: 1 nM: 2
250.968750000000000 200.015625000000000
253.878372000000010 258.535125999999990
f: 94 tv: 0 nM: 2
235.642044000000000 190.721588000000000
240.773727000000010 239.602188000000010
f: 94 tv: 1 nM: 2
248.636368000000000 199.793701000000000
251.573165999999990 257.780486999999990
f: 95 tv: 0 nM: 2
235.079269000000010 190.554870999999990
240.302628000000000 238.526321000000000
f: 95 tv: 1 nM: 2
246.614166000000010 199.444885000000000
249.183913999999990 257.178161999999990
f: 96 tv: 0 nM: 2
235.177780000000010 189.444443000000010
240.031921000000010 238.021271000000010
f: 96 tv: 1 nM: 2
244.284729000000000 199.048615000000010
246.660324000000000 256.432068000000020
f: 97 tv: 0 nM: 2
234.750000000000000 188.935714999999990
239.882553000000000 237.355697999999990
f: 97 tv: 1 nM: 2
241.847320999999990 198.583969000000000
244.261658000000010 255.984451000000010
f: 98 tv: 0 nM: 2
233.000000000000000 188.000000000000000
239.041672000000010 236.861115000000010
f: 98 tv: 1 nM: 2
239.659256000000000 198.692596000000010
242.000000000000000 255.500000000000000
f: 99 tv: 0 nM: 2
232.625000000000000 189.701920000000000
238.011536000000010 236.157683999999990
f: 99 tv: 1 nM: 2
237.073073999999990 198.165390000000000
239.536087000000010 255.103088000000010
f: 100 tv: 0 nM: 2
232.540985000000010 188.385254000000000
236.131576999999990 236.105255000000000
f: 100 tv: 1 nM: 2
234.583327999999990 198.032608000000010
236.321808000000000 254.577133000000000
f: 101 tv: 0 nM: 2
231.472229000000000 185.638884999999990
234.658615000000000 235.013793999999990
f: 101 tv: 1 nM: 2
232.052246000000000 197.753738000000000
233.836060000000000 254.265030000000000
f: 102 tv: 0 nM: 2
229.105255000000000 188.315796000000010
233.030669999999990 235.180984000000000
f: 102 tv: 1 nM: 2
229.529663000000000 197.665253000000010
230.831390000000000 254.180237000000010
f: 103 tv: 0 nM: 2
227.717391999999990 187.565215999999990
230.989242999999990 235.091399999999990
f: 103 tv: 1 nM: 2
226.697082999999990 197.635040000000000
227.635468000000000 253.854674999999990
f: 104 tv: 0 nM: 2
225.591659999999990 187.391662999999990
228.559097000000010 233.959091000000000
f: 104 tv: 1 nM: 2
224.282943999999990 197.775192000000000
224.682799999999990 254.360214000000010
f: 105 tv: 0 nM: 2
223.438201999999990 187.353928000000000
227.178314000000000 234.559448000000000
f: 105 tv: 1 nM: 2
222.355255000000000 197.793854000000010
222.039688000000010 254.455031999999990
f: 106 tv: 0 nM: 2
220.709305000000000 187.348830999999990
225.252028999999990 234.150406000000000
f: 106 tv: 1 nM: 2
219.635254000000000 197.790985000000010
219.544265999999990 254.341140999999990
f: 107 tv: 0 nM: 2
219.614455999999990 187.403609999999990
223.464279000000000 234.635712000000010
f: 107 tv: 1 nM: 2
217.319854999999990 198.025742000000010
216.374298000000010 254.550277999999990
f: 108 tv: 0 nM: 2
216.750000000000000 187.454085999999990
220.079865000000010 234.725693000000010
f: 108 tv: 1 nM: 2
214.693665000000010 198.031692999999990
213.978255999999990 255.135864000000000
f: 109 tv: 0 nM: 2
215.154937999999990 188.119720000000000
217.325393999999990 235.611115000000010
f: 109 tv: 1 nM: 2
213.069335999999990 198.503647000000000
211.417618000000000 255.366469999999990
f: 110 tv: 0 nM: 2
212.252747000000000 187.818680000000000
214.945862000000010 234.617828000000000
f: 110 tv: 1 nM: 2
210.623138000000010 198.958954000000010
209.088379000000000 255.770203000000010
f: 111 tv: 0 nM: 2
208.790695000000000 188.232559000000010
212.602798000000010 235.485976999999990
f: 111 tv: 1 nM: 2
208.770370000000010 199.151855000000010
206.471756000000000 256.514130000000020
f: 112 tv: 0 nM: 2
206.763152999999990 187.947372000000000
209.852753000000010 235.322082999999990
f: 112 tv: 1 nM: 2
206.728577000000000 199.378570999999990
204.117340000000010 257.096924000000000
f: 113 tv: 0 nM: 2
205.130767999999990 188.446152000000010
206.963501000000010 236.076645000000010
f: 113 tv: 1 nM: 2
205.266417999999990 199.978104000000000
202.130202999999990 258.078125000000000
f: 114 tv: 0 nM: 2
201.746581999999990 189.219177000000000
203.275192000000000 236.844955000000000
f: 114 tv: 1 nM: 2
203.996384000000010 200.525360000000010
200.602431999999990 258.873169000000020
f: 115 tv: 0 nM: 2
199.679351999999990 189.266296000000010
200.602936000000000 237.286757999999990
f: 115 tv: 1 nM: 2
202.975006000000010 200.882140999999990
199.099471999999990 259.510468000000000
f: 116 tv: 0 nM: 2
198.410721000000000 190.232147000000000
197.500000000000000 238.000000000000000
f: 116 tv: 1 nM: 2
202.030823000000000 201.291091999999990
197.801987000000000 260.381194999999990
f: 117 tv: 0 nM: 2
194.847229000000000 190.208327999999990
195.632659999999990 238.785721000000000
f: 117 tv: 1 nM: 2
201.305556999999990 201.506943000000010
196.678406000000000 260.784026999999980
f: 118 tv: 0 nM: 2
193.459014999999990 189.614746000000000
192.705031999999990 238.694244000000000
f: 118 tv: 1 nM: 2
200.489868000000000 201.868239999999990
195.980682000000000 261.678741000000000
f: 119 tv: 0 nM: 2
191.477523999999990 190.123595999999990
190.517990000000000 238.730209000000000
f: 119 tv: 1 nM: 2
200.362747000000010 201.712418000000010
195.269958000000000 262.131469999999980
f: 120 tv: 0 nM: 2
188.483521000000000 190.324173000000000
188.262054000000010 239.039154000000000
f: 120 tv: 1 nM: 2
200.289809999999990 201.592361000000010
194.805313000000010 262.672576999999990
f: 121 tv: 0 nM: 2
186.888061999999990 190.447754000000000
186.277374000000010 239.828461000000000
f: 121 tv: 1 nM: 2
200.161284999999990 201.693542000000010
194.584442000000000 262.866669000000000
f: 122 tv: 0 nM: 2
185.506408999999990 190.326920000000000
184.189545000000010 240.140517999999990
f: 122 tv: 1 nM: 2
200.691360000000000 201.617279000000000
194.812500000000000 263.144409000000000
f: 123 tv: 0 nM: 2
183.943298000000000 190.432983000000010
181.454544000000000 240.297211000000000
f: 123 tv: 1 nM: 2
201.522018000000000 201.537735000000000
195.529144000000000 263.804932000000010
f: 124 tv: 0 nM: 2
182.178574000000000 190.535721000000000
179.645064999999990 240.527771000000000
f: 124 tv: 1 nM: 2
202.317367999999990 201.488022000000000
195.928574000000000 264.000000000000000
f: 125 tv: 0 nM: 2
180.327774000000010 190.149993999999990
177.160492000000000 240.450623000000010
f: 125 tv: 1 nM: 2
203.404907000000010 201.211655000000010
196.686950999999990 264.243469000000000
f: 126 tv: 0 nM: 2
179.098907000000000 189.730774000000000
176.634918000000000 240.436508000000000
f: 126 tv: 1 nM: 2
204.340912000000000 200.788956000000010
197.112244000000000 264.551024999999980
f: 127 tv: 0 nM: 2
178.077316000000000 189.525771999999990
174.489791999999990 240.778915000000010
f: 127 tv: 1 nM: 2
205.835159000000000 200.593414000000000
198.244002999999990 264.696013999999990
f: 128 tv: 0 nM: 2
176.666672000000010 189.398987000000010
172.596268000000010 241.009322999999990
f: 128 tv: 1 nM: 2
207.542419000000000 200.460601999999990
199.736740000000000 265.191832999999970
f: 129 tv: 0 nM: 2
175.744324000000010 189.187500000000000
171.114196999999990 240.608032000000010
f: 129 tv: 1 nM: 2
209.376587000000000 200.351272999999990
201.509918000000000 265.240081999999970
f: 130 tv: 0 nM: 2
175.120376999999990 188.824065999999990
170.095535000000010 241.500000000000000
f: 130 tv: 1 nM: 2
211.198837000000000 200.248535000000000
203.054214000000000 265.449798999999980
f: 131 tv: 0 nM: 2
174.194167999999990 189.063109999999990
168.910110000000000 241.308989999999990
f: 131 tv: 1 nM: 2
213.603348000000010 199.745803999999990
205.161942000000010 265.508086999999990
f: 132 tv: 0 nM: 2
173.754302999999990 188.702591000000010
168.049225000000010 241.544037000000000
f: 132 tv: 1 nM: 2
215.902863000000000 199.414290999999990
207.670257999999990 265.967682000000020
f: 133 tv: 0 nM: 2
173.500000000000000 188.500000000000000
166.950928000000000 242.193253000000000
f: 133 tv: 1 nM: 2
219.126465000000000 199.355881000000010
210.292891999999990 266.190368999999980
f: 134 tv: 0 nM: 2
173.151382000000010 188.339447000000010
166.128493999999990 242.332396999999990
f: 134 tv: 1 nM: 2
221.800568000000000 198.733138999999990
213.364380000000010 266.139679000000000
f: 135 tv: 0 nM: 2
172.739501999999990 188.231094000000010
165.935027999999990 242.389832000000010
f: 135 tv: 1 nM: 2
225.017745999999990 198.576920000000000
216.196075000000010 266.174500000000020
f: 136 tv: 0 nM: 2
172.824219000000000 187.839844000000000
165.432921999999990 242.500000000000000
f: 136 tv: 1 nM: 2
228.117324999999990 198.064240000000010
219.581345000000000 266.148803999999980
f: 137 tv: 0 nM: 2
173.048248000000000 187.662276999999990
165.266129000000010 242.750000000000000
f: 137 tv: 1 nM: 2
232.026169000000010 197.520355000000000
222.813765999999990 266.248992999999980
f: 138 tv: 0 nM: 2
173.971069000000000 187.487609999999990
165.257140999999990 242.671432000000010
f: 138 tv: 1 nM: 2
236.002929999999990 196.853805999999990
226.837830000000000 266.287659000000020
f: 139 tv: 0 nM: 2
174.590545999999990 186.940947999999990
165.474425999999990 243.093750000000000
f: 139 tv: 1 nM: 2
240.097137000000000 196.477141999999990
230.500000000000000 265.968078999999990
f: 140 tv: 0 nM: 2
175.310927999999990 186.760498000000010
166.241210999999990 242.776382000000010
f: 140 tv: 1 nM: 2
244.222824000000000 195.744567999999990
235.154297000000010 265.564453000000010
f: 141 tv: 0 nM: 2
176.117110999999990 186.337844999999990
166.548294000000000 242.576706000000000
f: 141 tv: 1 nM: 2
248.108825999999990 195.273529000000000
239.113968000000000 265.161773999999980
f: 142 tv: 0 nM: 2
177.108337000000010 185.833327999999990
167.555847000000000 242.476058999999990
f: 142 tv: 1 nM: 2
253.145248000000010 194.494415000000000
244.303023999999990 264.844696000000000
f: 143 tv: 0 nM: 2
179.061981000000000 185.644623000000000
168.918029999999990 242.500000000000000
f: 143 tv: 1 nM: 2
257.780182000000020 193.637679999999990
249.380675999999990 264.206451000000020
f: 144 tv: 0 nM: 2
180.808594000000000 184.832031000000000
170.000000000000000 242.343582000000000
f: 144 tv: 1 nM: 2
262.949432000000000 192.685394000000000
253.737900000000000 263.516144000000000
f: 145 tv: 0 nM: 2
183.027771000000000 184.240737999999990
172.019423999999990 242.053406000000000
f: 145 tv: 1 nM: 2
267.721099999999980 191.964828000000010
259.502013999999970 263.026093000000000
f: 146 tv: 0 nM: 2
185.226745999999990 183.180237000000010
173.974487000000010 241.622452000000010
f: 146 tv: 1 nM: 2
272.844115999999990 191.120589999999990
264.560486000000030 262.258057000000010
f: 147 tv: 0 nM: 2
187.163544000000000 183.691588999999990
176.009949000000010 241.395523000000000
f: 147 tv: 1 nM: 2
278.646698000000010 190.326355000000010
271.617767000000010 261.769927999999990
f: 148 tv: 0 nM: 2
189.340163999999990 182.430328000000000
178.943007999999990 241.199478000000000
f: 148 tv: 1 nM: 2
284.511292000000030 189.050841999999990
276.726775999999970 261.156128000000020
f: 149 tv: 0 nM: 2
192.369994999999990 183.059998000000010
181.418610000000000 241.011627000000000
f: 149 tv: 1 nM: 2
289.660339000000020 188.600540000000000
282.636535999999980 260.559600999999990
f: 150 tv: 0 nM: 2
195.602036000000000 181.802719000000000
184.272095000000010 241.218596999999990
f: 150 tv: 1 nM: 2
295.323241999999990 188.080811000000010
288.611511000000010 260.111511000000010
f: 151 tv: 0 nM: 2
198.397811999999990 181.576645000000010
186.529845999999990 241.248749000000000
f: 151 tv: 1 nM: 2
300.772491000000000 187.388884999999990
294.752959999999970 259.889343000000000
f: 152 tv: 0 nM: 2
200.830353000000000 181.803574000000000
190.162094000000000 241.217040999999990
f: 152 tv: 1 nM: 2
306.721039000000020 187.110535000000000
301.079834000000010 259.054625999999980
f: 153 tv: 0 nM: 2
204.448532000000000 180.911757999999990
193.846938999999990 241.280609000000000
f: 153 tv: 1 nM: 2
312.631286999999990 186.516753999999990
307.436767999999970 258.743072999999980
f: 154 tv: 0 nM: 2
207.928574000000000 181.000000000000000
197.216415000000010 240.935318000000000
f: 154 tv: 1 nM: 2
317.426392000000020 186.000000000000000
313.532196000000000 258.366942999999990
f: 155 tv: 0 nM: 2
211.817169000000010 180.802246000000000
200.632843000000010 241.157013000000010
f: 155 tv: 1 nM: 2
322.787719999999980 185.639664000000010
319.206360000000020 257.857147000000000
f: 156 tv: 0 nM: 2
215.130599999999990 180.541045999999990
203.766662999999990 241.176193000000010
f: 156 tv: 1 nM: 2
328.280486999999990 185.524384000000000
325.503662000000020 257.617644999999980
f: 157 tv: 0 nM: 2
218.487900000000000 180.858870999999990
207.213562000000000 241.708541999999990
f: 157 tv: 1 nM: 2
333.678954999999970 185.557892000000010
331.804351999999990 257.264496000000010
f: 158 tv: 0 nM: 2
222.575531000000010 180.910065000000000
210.961730999999990 241.528061000000010
f: 158 tv: 1 nM: 2
339.081145999999990 185.560211000000010
336.645110999999990 257.690552000000030
f: 159 tv: 0 nM: 2
226.042023000000000 181.365540000000010
215.448776000000010 242.090239999999990
f: 159 tv: 1 nM: 2
343.521210000000000 185.651520000000000
341.647736000000010 257.939392000000000
f: 160 tv: 0 nM: 2
229.699997000000000 182.100006000000010
219.550003000000000 242.521423000000000
f: 160 tv: 1 nM: 2
348.408539000000020 186.591461000000010
346.287871999999990 257.969696000000000
f: 161 tv: 0 nM: 2
233.106613000000010 181.709564000000000
223.179993000000000 242.582855000000000
f: 161 tv: 1 nM: 2
352.637360000000000 187.010986000000000
351.174376999999990 258.500000000000000
f: 162 tv: 0 nM: 2
237.031586000000000 182.657897999999990
228.076507999999990 243.347000000000010
f: 162 tv: 1 nM: 2
356.635864000000030 187.407608000000010
356.000000000000000 259.011199999999970
f: 163 tv: 0 nM: 2
241.503937000000010 183.059052000000010
231.281769000000000 243.770721000000010
f: 163 tv: 1 nM: 2
360.235595999999990 188.107329999999990
359.924987999999980 259.060729999999980
f: 164 tv: 0 nM: 2
244.803574000000000 183.439285000000010
236.064423000000010 244.877304000000010
f: 164 tv: 1 nM: 2
363.397919000000000 188.589004999999990
363.059020999999970 259.079864999999980
f: 165 tv: 0 nM: 2
249.234787000000010 184.500000000000000
239.067200000000010 245.567200000000010
f: 165 tv: 1 nM: 2
366.701050000000010 189.100525000000000
366.257750999999980 259.149230999999990
f: 166 tv: 0 nM: 2
253.225571000000000 185.026321000000000
242.873734000000010 245.757567999999990
f: 166 tv: 1 nM: 2
369.157470999999990 189.524857000000000
369.264923000000010 259.866669000000000
f: 167 tv: 0 nM: 2
256.555176000000020 185.848282000000010
247.470154000000010 246.159210000000000
f: 167 tv: 1 nM: 2
371.631286999999990 190.483246000000010
371.771911999999990 260.041962000000010
f: 168 tv: 0 nM: 2
260.231628000000000 185.915436000000000
252.174057000000000 246.344940000000010
f: 168 tv: 1 nM: 2
374.031067000000010 190.768356000000010
374.063873000000000 260.133209000000020
f: 169 tv: 0 nM: 2
264.281738000000020 186.440474999999990
255.263884999999990 247.245376999999990
f: 169 tv: 1 nM: 2
376.117827999999970 191.410919000000010
375.936127000000000 260.589417000000030
f: 170 tv: 0 nM: 2
267.795837000000010 187.379166000000000
259.775330000000000 247.491196000000000
f: 170 tv: 1 nM: 2
377.721588000000000 192.096588000000000
377.859496999999980 260.819336000000020
f: 171 tv: 0 nM: 2
271.318969999999980 188.000000000000000
264.124298000000010 247.855927000000010
f: 171 tv: 1 nM: 2
378.921967000000000 192.710983000000000
379.042602999999990 261.027770999999970
f: 172 tv: 0 nM: 2
274.970336999999970 188.385590000000010
267.257140999999990 248.500000000000000
f: 172 tv: 1 nM: 2
380.000000000000000 193.663940000000000
380.044066999999980 261.524902000000000
f: 173 tv: 0 nM: 2
278.140015000000010 189.447998000000010
271.290038999999980 249.403320000000010
f: 173 tv: 1 nM: 2
380.674408000000030 194.273254000000010
381.027770999999970 261.879639000000000
f: 174 tv: 0 nM: 2
281.091675000000010 190.324997000000000
274.497162000000000 249.725983000000010
f: 174 tv: 1 nM: 2
381.065856999999990 194.949096999999990
381.713439999999990 262.383392000000010
f: 175 tv: 0 nM: 2
283.805542000000000 190.972229000000000
278.095367000000010 249.940720000000000
f: 175 tv: 1 nM: 2
381.500000000000000 195.793747000000000
381.609984999999990 262.533997000000000
f: 176 tv: 0 nM: 2
286.399993999999990 191.386963000000010
281.019714000000020 250.209365999999990
f: 176 tv: 1 nM: 2
381.458862000000010 196.648727000000010
381.886352999999990 262.935608000000000
f: 177 tv: 0 nM: 2
287.000000000000000 192.000000000000000
284.174866000000010 250.734970000000000
f: 177 tv: 1 nM: 2
381.325012000000020 197.393753000000000
381.745087000000010 263.256866000000000
f: 178 tv: 0 nM: 2
291.513762999999980 192.793578999999990
287.176483000000020 250.946075000000010
f: 178 tv: 1 nM: 2
380.978271000000010 197.701859000000010
381.422119000000010 263.422119000000010
f: 179 tv: 0 nM: 2
293.581084999999970 193.648651000000000
290.277130000000000 251.611435000000000
f: 179 tv: 1 nM: 2
380.596679999999990 198.883331000000000
381.242125999999980 264.045288000000030
f: 180 tv: 0 nM: 2
296.580291999999990 193.905105999999990
292.774566999999990 252.216766000000010
f: 180 tv: 1 nM: 2
380.056670999999990 199.576660000000000
380.543395999999970 264.291320999999980
f: 181 tv: 0 nM: 2
298.373992999999980 194.906509000000000
295.514130000000020 252.403961000000010
f: 181 tv: 1 nM: 2
379.106934000000020 200.172957999999990
380.151122999999980 264.500000000000000
f: 182 tv: 0 nM: 2
300.071441999999990 195.321426000000000
297.533722000000010 252.573028999999990
f: 182 tv: 1 nM: 2
378.461547999999990 200.884613000000000
379.121337999999980 264.650635000000020
f: 183 tv: 0 nM: 2
301.675995000000000 195.983994000000000
299.528900000000020 252.514450000000010
f: 183 tv: 1 nM: 2
377.529236000000030 201.555191000000010
378.404968000000000 264.941162000000020
f: 184 tv: 0 nM: 2
303.733948000000000 196.481659000000010
301.406464000000030 252.441939999999990
f: 184 tv: 1 nM: 2
376.207153000000010 202.057143999999990
376.857452000000020 265.041655999999990
f: 185 tv: 0 nM: 2
304.970001000000020 196.800003000000000
303.502747000000000 252.848907000000000
f: 185 tv: 1 nM: 2
374.453949000000020 202.611847000000010
375.452910999999970 264.948424999999990
f: 186 tv: 0 nM: 2
306.068175999999990 196.968185000000010
305.166655999999990 252.622222999999990
f: 186 tv: 1 nM: 2
373.335663000000010 203.038467000000000
373.954772999999990 264.964294000000000
f: 187 tv: 0 nM: 2
307.157684000000020 197.057693000000000
306.830414000000020 253.307021999999990
f: 187 tv: 1 nM: 2
371.482880000000020 203.263701999999990
372.299041999999990 264.976073999999980
f: 188 tv: 0 nM: 2
308.311890000000010 197.702971999999990
308.431243999999990 252.675003000000000
f: 188 tv: 1 nM: 2
370.049622000000000 203.824432000000000
370.871368000000020 264.953888000000010
f: 189 tv: 0 nM: 2
309.440368999999980 197.555054000000010
310.145264000000000 252.678772000000010
f: 189 tv: 1 nM: 2
368.375000000000000 204.066177000000010
369.283722000000010 264.876739999999980
f: 190 tv: 0 nM: 2
310.420775999999990 198.237625000000010
311.106720000000000 252.460373000000000
f: 190 tv: 1 nM: 2
366.375916000000020 204.072998000000010
367.569121999999990 264.774200000000010
f: 191 tv: 0 nM: 2
311.154877000000000 197.946899000000000
311.570067999999990 252.273879999999990
f: 191 tv: 1 nM: 2
364.972229000000030 204.646819999999990
365.713622999999980 264.368195000000010
f: 192 tv: 0 nM: 2
311.110535000000030 198.000000000000000
313.441711000000000 251.475463999999990
f: 192 tv: 1 nM: 2
362.886352999999990 204.787871999999990
363.566681000000020 263.922211000000000
f: 193 tv: 0 nM: 2
311.568175999999990 197.590912000000000
313.575287000000000 251.256026999999990
f: 193 tv: 1 nM: 2
361.042297000000020 204.857697000000000
361.877838000000000 263.502838000000000
f: 194 tv: 0 nM: 2
312.133941999999990 197.955353000000000
314.606139999999980 250.916199000000010
f: 194 tv: 1 nM: 2
359.135651000000000 204.899230999999990
360.255981000000020 263.033507999999980
f: 195 tv: 0 nM: 2
312.853545999999990 197.878784000000000
315.335480000000020 249.964508000000000
f: 195 tv: 1 nM: 2
357.074798999999980 204.803146000000000
357.925537000000020 262.547882000000020
f: 196 tv: 0 nM: 2
313.183167000000030 197.584151999999990
315.659088000000000 249.568175999999990
f: 196 tv: 1 nM: 2
355.108856000000000 204.116942999999990
355.936035000000000 261.889525999999990
f: 197 tv: 0 nM: 2
313.693054000000020 197.113861000000010
316.294494999999980 248.377304000000010
f: 197 tv: 1 nM: 2
352.924591000000020 203.869048999999990
354.136596999999990 260.904632999999990
f: 198 tv: 0 nM: 2
313.200012000000020 196.970001000000000
316.600677000000020 247.912749999999990
f: 198 tv: 1 nM: 2
350.701538000000030 203.813950000000010
351.910980000000000 260.411010999999970
f: 199 tv: 0 nM: 2
312.965514999999980 196.698273000000000
316.617461999999990 247.563247999999990
f: 199 tv: 1 nM: 2
348.453399999999990 203.139832000000010
349.948639000000010 259.464874000000010
f: 200 tv: 0 nM: 2
312.573669000000000 196.947372000000000
316.121216000000000 246.734848000000000
f: 200 tv: 1 nM: 2
346.557526000000000 202.818588000000010
347.058501999999980 258.941498000000020
f: 201 tv: 0 nM: 2
312.227782999999990 195.627777000000010
315.557526000000000 246.066375999999990
f: 201 tv: 1 nM: 2
343.951324000000000 202.362822999999990
344.916199000000010 258.321228000000020
f: 202 tv: 0 nM: 2
311.713409000000010 195.432921999999990
315.396331999999970 245.237808000000000
f: 202 tv: 1 nM: 2
341.922119000000010 201.831970000000010
342.747191999999980 257.404479999999980
f: 203 tv: 0 nM: 2
310.500000000000000 194.881713999999990
314.915100000000000 244.761001999999990
f: 203 tv: 1 nM: 2
339.330565999999980 201.425613000000000
340.135344999999970 256.535918999999980
f: 204 tv: 0 nM: 2
309.488769999999990 194.359557999999990
314.000000000000000 243.892853000000000
f: 204 tv: 1 nM: 2
337.563994999999980 201.039993000000010
337.397674999999990 256.154968000000000
f: 205 tv: 0 nM: 2
308.241179999999990 193.929413000000010
312.257232999999990 243.235503999999990
f: 205 tv: 1 nM: 2
334.971313000000010 200.668029999999990
334.433501999999980 255.417556999999990
f: 206 tv: 0 nM: 2
306.359740999999990 193.164641999999990
310.000000000000000 244.000000000000000
f: 206 tv: 1 nM: 2
332.530425999999980 200.169570999999990
331.946167000000000 254.851288000000010
f: 207 tv: 0 nM: 2
305.798981000000030 192.597930999999990
309.268126999999990 241.463776000000000
f: 207 tv: 1 nM: 2
329.685027999999990 199.625977000000010
329.211853000000020 254.282486000000010
f: 208 tv: 0 nM: 2
303.024689000000020 192.820984000000010
308.396819999999990 241.150787000000010
f: 208 tv: 1 nM: 2
326.566314999999970 199.433670000000010
326.618011000000020 253.621124000000010
f: 209 tv: 0 nM: 2
301.802642999999990 192.986847000000010
305.660155999999970 241.074219000000000
f: 209 tv: 1 nM: 2
324.308928999999980 198.873977999999990
323.758820000000010 253.582351999999990
f: 210 tv: 0 nM: 2
299.387939000000020 191.784484999999990
303.113983000000020 239.893386999999990
f: 210 tv: 1 nM: 2
322.135253999999970 198.831970000000010
320.523682000000010 253.532546999999990
f: 211 tv: 0 nM: 2
297.931824000000010 190.643936000000000
300.354553000000010 239.224243000000000
f: 211 tv: 1 nM: 2
319.300841999999990 198.588989000000000
317.408813000000010 253.044113000000010
f: 212 tv: 0 nM: 2
295.105774000000000 191.759613000000000
297.513885000000020 239.631943000000010
f: 212 tv: 1 nM: 2
316.733063000000020 197.911011000000000
314.868286000000010 252.674727999999990
f: 213 tv: 0 nM: 2
291.989349000000000 191.159575999999990
295.729370000000020 239.825684000000000
f: 213 tv: 1 nM: 2
314.225799999999990 198.032256999999990
311.988495000000000 252.913788000000010
f: 214 tv: 0 nM: 2
289.040222000000030 190.574706999999990
293.000000000000000 238.967148000000010
f: 214 tv: 1 nM: 2
312.077880999999990 197.831970000000010
309.405669999999990 252.823898000000010
f: 215 tv: 0 nM: 2
287.141509999999980 190.698119999999990
289.876922999999980 238.469237999999990
f: 215 tv: 1 nM: 2
309.741058000000010 197.571426000000000
306.363097999999980 252.934525000000010
f: 216 tv: 0 nM: 2
284.538879000000010 190.083327999999990
286.857147000000000 238.196426000000000
f: 216 tv: 1 nM: 2
307.714874000000010 197.702484000000000
304.088409000000010 253.478653000000010
f: 217 tv: 0 nM: 2
281.711273000000010 190.633804000000000
283.908386000000010 238.721374999999990
f: 217 tv: 1 nM: 2
306.000000000000000 197.669356999999990
301.725159000000020 253.692978000000010
f: 218 tv: 0 nM: 2
279.113647000000010 190.522719999999990
280.779419000000020 239.051468000000000
f: 218 tv: 1 nM: 2
303.911285000000020 197.774200000000010
299.818175999999990 253.419784999999990
f: 219 tv: 0 nM: 2
277.538452000000010 189.915390000000000
277.747191999999980 239.988769999999990
f: 219 tv: 1 nM: 2
302.036010999999970 197.671997000000000
297.689666999999990 253.889160000000000
f: 220 tv: 0 nM: 2
274.126311999999980 189.836838000000000
274.026458999999990 238.714706000000010
f: 220 tv: 1 nM: 2
300.389708999999980 197.544113000000010
295.467986999999990 253.908874999999990
f: 221 tv: 0 nM: 2
271.700012000000020 190.733337000000010
271.307678000000010 238.374130000000010
f: 221 tv: 1 nM: 2
298.709564000000000 197.099257999999990
293.113647000000010 254.133835000000000
f: 222 tv: 0 nM: 2
267.981262000000020 189.418747000000000
268.708892999999990 238.660965000000000
f: 222 tv: 1 nM: 2
297.328246999999980 197.255721999999990
290.989685000000010 254.391753999999990
f: 223 tv: 0 nM: 2
265.583344000000010 189.472229000000000
264.926575000000010 238.797211000000000
f: 223 tv: 1 nM: 2
295.873199000000000 197.083327999999990
289.552489999999980 254.382507000000000
f: 224 tv: 0 nM: 2
264.783783000000030 188.959456999999990
262.000000000000000 237.965515000000010
f: 224 tv: 1 nM: 2
294.853393999999980 196.954894999999990
287.876251000000020 254.790404999999990
f: 225 tv: 0 nM: 2
260.364594000000010 189.500000000000000
259.092102000000010 237.942978000000010
f: 225 tv: 1 nM: 2
293.901520000000000 196.901520000000000
286.500000000000000 254.760178000000000
f: 226 tv: 0 nM: 2
257.894226000000000 188.432693000000000
256.248046999999990 238.834641000000000
f: 226 tv: 1 nM: 2
293.238556000000020 196.418304000000010
284.900482000000010 254.860184000000000
f: 227 tv: 0 nM: 2
255.932693000000000 188.076920000000000
253.126663000000010 238.793335000000010
f: 227 tv: 1 nM: 2
292.904938000000020 196.292251999999990
284.246460000000010 255.054504000000010
f: 228 tv: 0 nM: 2
253.937500000000000 188.473221000000000
250.500000000000000 238.887222000000010
f: 228 tv: 1 nM: 2
292.514190999999980 195.985808999999990
283.488373000000020 255.193024000000010
f: 229 tv: 0 nM: 2
251.659088000000000 188.477280000000010
247.733109000000010 238.800673999999990
f: 229 tv: 1 nM: 2
292.450012000000020 195.669997999999990
283.334106000000020 255.147460999999990
f: 230 tv: 0 nM: 2
250.520203000000010 187.818175999999990
246.080765000000010 239.180770999999990
f: 230 tv: 1 nM: 2
293.382750999999980 195.103455000000000
283.232391000000010 255.107986000000010
f: 231 tv: 0 nM: 2
248.436279000000010 187.455886999999990
243.611115000000010 238.915039000000010
f: 231 tv: 1 nM: 2
293.655396000000000 194.979736000000000
283.392853000000000 255.578567999999990
f: 232 tv: 0 nM: 2
247.268036000000000 187.097930999999990
241.587661999999990 238.724030000000000
f: 232 tv: 1 nM: 2
294.652863000000020 194.471343999999990
284.000000000000000 255.730391999999990
f: 233 tv: 0 nM: 2
246.382889000000010 186.882889000000010
239.607375999999990 238.281876000000010
f: 233 tv: 1 nM: 2
296.000000000000000 194.000000000000000
284.406524999999990 255.380432000000010
f: 234 tv: 0 nM: 2
244.784484999999990 186.551727000000000
238.610763999999990 238.136078000000000
f: 234 tv: 1 nM: 2
297.619872999999980 193.866440000000010
286.002197000000020 255.382751000000010
f: 235 tv: 0 nM: 2
244.149993999999990 185.919997999999990
237.565474999999990 238.398804000000010
f: 235 tv: 1 nM: 2
299.333344000000010 193.416672000000010
287.469817999999980 255.482757999999990
f: 236 tv: 0 nM: 2
243.807693000000000 185.567307000000000
236.596161000000000 238.384613000000000
f: 236 tv: 1 nM: 2
301.559447999999970 192.919586000000010
289.075897000000000 255.459824000000000
f: 237 tv: 0 nM: 2
243.556519000000010 185.586960000000000
235.690474999999990 238.434525000000010
f: 237 tv: 1 nM: 2
303.839385999999990 192.357574000000000
291.228637999999990 255.399566999999990
f: 238 tv: 0 nM: 2
243.378510000000010 185.598129000000000
234.525970000000000 239.038956000000010
f: 238 tv: 1 nM: 2
306.325165000000030 191.855835000000010
293.433318999999980 255.017776000000000
f: 239 tv: 0 nM: 2
243.050461000000010 185.440369000000000
234.541137999999990 238.566452000000000
f: 239 tv: 1 nM: 2
309.186279000000010 191.490204000000010
296.329162999999990 254.808334000000000
f: 240 tv: 0 nM: 2
243.286407000000000 184.961165999999990
234.342102000000010 238.485381999999990
f: 240 tv: 1 nM: 2
312.834442000000020 190.983443999999990
299.331116000000010 255.000000000000000
f: 241 tv: 0 nM: 2
244.258194000000000 184.258194000000000
234.045700000000010 238.405914000000000
f: 241 tv: 1 nM: 2
316.183318999999980 190.356659000000010
302.618316999999990 254.895096000000000
f: 242 tv: 0 nM: 2
244.793578999999990 184.302750000000000
234.424088000000010 238.531418000000000
f: 242 tv: 1 nM: 2
319.862670999999980 190.045775999999990
306.671356000000000 254.565734999999990
f: 243 tv: 0 nM: 2
245.522736000000010 184.122726000000000
235.117324999999990 238.622909999999990
f: 243 tv: 1 nM: 2
323.404906999999980 189.598160000000010
310.024689000000020 254.450623000000010
f: 244 tv: 0 nM: 2
247.077591000000010 183.362076000000000
235.821227999999990 238.656418000000000
f: 244 tv: 1 nM: 2
327.342438000000020 188.800003000000000
313.720824999999990 254.358337000000010
f: 245 tv: 0 nM: 2
248.330643000000010 183.000000000000000
236.733703999999990 238.847824000000000
f: 245 tv: 1 nM: 2
331.713469999999970 188.224716000000000
318.315216000000020 254.106522000000010
f: 246 tv: 0 nM: 2
249.741806000000000 182.971313000000010
238.205551000000010 238.800003000000000
f: 246 tv: 1 nM: 2
336.636078000000000 187.787979000000010
323.220093000000020 253.660262999999990
f: 247 tv: 0 nM: 2
252.027526999999990 182.545868000000010
240.101044000000000 238.699478000000000
f: 247 tv: 1 nM: 2
340.965729000000010 187.122863999999990
327.893005000000020 253.781662000000010
f: 248 tv: 0 nM: 2
253.330504999999990 182.338989000000000
241.800507000000010 238.896469000000000
f: 248 tv: 1 nM: 2
345.741058000000010 186.568451000000010
332.626617000000010 253.268234000000010
f: 249 tv: 0 nM: 2
255.390975999999990 181.800750999999990
243.475676999999990 238.959456999999990
f: 249 tv: 1 nM: 2
349.803802000000020 186.139236000000010
338.390350000000010 253.219299000000010
f: 250 tv: 0 nM: 2
257.578734999999990 181.740158000000010
244.951034999999990 239.085051999999990
f: 250 tv: 1 nM: 2
355.456511999999980 185.596268000000010
343.473785000000020 252.585159000000000
f: 251 tv: 0 nM: 2
259.371337999999980 180.709564000000000
247.618179000000000 238.566666000000000
f: 251 tv: 1 nM: 2
360.483154000000010 184.483154000000010
348.815674000000000 252.327453999999990
f: 252 tv: 0 nM: 2
262.544220000000000 180.622452000000010
249.364577999999990 238.697922000000010
f: 252 tv: 1 nM: 2
365.626373000000000 184.203293000000000
354.070282000000020 251.755020000000000
f: 253 tv: 0 nM: 2
264.619568000000020 180.112320000000010
251.866165000000000 238.143936000000000
f: 253 tv: 1 nM: 2
370.905029000000010 183.583800999999990
359.427978999999990 251.266953000000000
f: 254 tv: 0 nM: 2
267.639281999999980 179.282135000000010
254.224869000000010 237.931213000000010
f: 254 tv: 1 nM: 2
375.562500000000000 182.541672000000010
364.941956000000000 250.415176000000000
f: 255 tv: 0 nM: 2
270.382813000000000 178.523438000000000
256.414947999999980 237.719069999999990
f: 255 tv: 1 nM: 2
381.126494999999980 181.759032999999990
370.269866999999980 249.753142999999990
f: 256 tv: 0 nM: 2
273.231354000000010 178.208954000000010
259.716675000000010 238.044448999999990
f: 256 tv: 1 nM: 2
386.090057000000000 181.534164000000000
376.188048999999980 249.307693000000000
f: 257 tv: 0 nM: 2
276.427550999999990 177.963776000000000
262.649719000000000 237.807480000000000
f: 257 tv: 1 nM: 2
391.652770999999970 180.719451999999990
381.435608000000000 248.703857000000000
f: 258 tv: 0 nM: 2
279.454864999999980 177.857634999999990
265.451171999999990 237.746506000000010
f: 258 tv: 1 nM: 2
396.868622000000020 180.164230000000000
387.036956999999970 248.408554000000010
f: 259 tv: 0 nM: 2
283.022888000000020 177.622131000000000
269.182647999999970 237.964066000000000
f: 259 tv: 1 nM: 2
401.528290000000030 179.927673000000000
393.161010999999970 248.495758000000000
f: 260 tv: 0 nM: 2
285.882140999999990 177.360717999999990
272.750000000000000 237.899429000000000
f: 260 tv: 1 nM: 2
406.765259000000010 179.618896000000010
398.815674000000000 248.243637000000010
f: 261 tv: 0 nM: 2
290.018951000000020 177.428023999999990
276.283722000000010 237.918610000000000
f: 261 tv: 1 nM: 2
412.000000000000000 179.513611000000000
403.791991999999990 248.095992999999990
f: 262 tv: 0 nM: 2
293.296753000000020 177.235779000000010
279.037353999999990 237.968383999999990
f: 262 tv: 1 nM: 2
417.227538999999980 179.619766000000000
409.876494999999980 248.053787000000000
f: 263 tv: 0 nM: 2
297.241669000000000 177.241669000000000
283.553192000000020 238.292556999999990
f: 263 tv: 1 nM: 2
421.980255000000000 179.644745000000000
414.260101000000020 247.652466000000000
f: 264 tv: 0 nM: 2
301.035431000000020 177.637801999999990
287.701050000000010 238.873016000000010
f: 264 tv: 1 nM: 2
426.969604000000000 179.712707999999990
420.092804000000000 247.964020000000000
f: 265 tv: 0 nM: 2
304.925689999999970 177.635132000000000
291.554413000000010 239.318648999999990
f: 265 tv: 1 nM: 2
431.540709999999990 179.697678000000000
424.372040000000030 247.994094999999990
f: 266 tv: 0 nM: 2
308.708344000000010 177.932693000000000
295.050568000000000 239.994384999999990
f: 266 tv: 1 nM: 2
436.380248999999990 180.329345999999990
429.640746999999980 248.418518000000010
f: 267 tv: 0 nM: 2
313.500000000000000 178.742188000000000
299.314422999999980 240.365982000000000
f: 267 tv: 1 nM: 2
440.488495000000000 180.695404000000000
435.110869999999980 248.895400999999990
f: 268 tv: 0 nM: 2
317.210083000000000 179.130248999999990
303.897491000000000 241.152496000000010
f: 268 tv: 1 nM: 2
444.833344000000010 181.333327999999990
439.735686999999980 249.169601000000000
f: 269 tv: 0 nM: 2
321.152160999999980 179.321746999999990
308.406677000000000 241.839996000000010
f: 269 tv: 1 nM: 2
448.955626999999990 181.627213000000010
443.787200999999980 249.481400000000010
f: 270 tv: 0 nM: 2
325.440552000000030 180.220276000000010
313.024445000000010 242.648895000000010
f: 270 tv: 1 nM: 2
452.605591000000000 182.378875999999990
448.709351000000030 249.997971000000010
f: 271 tv: 0 nM: 2
329.435608000000000 181.079544000000000
317.373229999999980 243.314560000000000
f: 271 tv: 1 nM: 2
456.354553000000010 182.890915000000010
452.410980000000000 250.320067999999990
f: 272 tv: 0 nM: 2
333.373992999999980 182.166672000000010
321.719238000000020 243.882354999999990
f: 272 tv: 1 nM: 2
459.888885000000020 183.564331000000010
455.624023000000020 251.013779000000000
f: 273 tv: 0 nM: 2
337.654479999999980 182.951218000000010
325.383575000000010 244.742004000000010
f: 273 tv: 1 nM: 2
463.245331000000020 184.509322999999990
459.380066000000000 251.457321000000010
f: 274 tv: 0 nM: 2
341.192595999999980 183.537033000000010
329.574370999999990 245.253845000000010
f: 274 tv: 1 nM: 2
466.172729000000000 185.509094000000000
462.500000000000000 252.346770999999990
f: 275 tv: 0 nM: 2
344.604309000000000 184.550354000000000
334.768524000000010 246.375000000000000
f: 275 tv: 1 nM: 2
469.079742000000010 186.315947999999990
465.587493999999990 252.491669000000000
f: 276 tv: 0 nM: 2
348.921630999999990 185.085815000000000
339.391052000000000 247.231842000000000
f: 276 tv: 1 nM: 2
471.500000000000000 186.858978000000010
468.535125999999990 253.543396000000000
f: 277 tv: 0 nM: 2
353.623962000000010 186.157028000000000
344.022277999999970 248.126236000000010
f: 277 tv: 1 nM: 2
474.337830000000000 188.020264000000000
471.412781000000000 254.001938000000000
f: 278 tv: 0 nM: 2
356.741058000000010 187.348221000000000
347.851226999999990 248.843903000000010
f: 278 tv: 1 nM: 2
476.415100000000000 188.757858000000000
473.619934000000000 254.542678999999990
f: 279 tv: 0 nM: 2
361.320618000000020 188.026717999999990
352.479370000000020 249.489685000000010
f: 279 tv: 1 nM: 2
478.417174999999990 189.757675000000010
475.814422999999980 255.222702000000000
f: 280 tv: 0 nM: 2
364.617432000000010 188.852280000000010
356.624298000000010 250.953033000000000
f: 280 tv: 1 nM: 2
479.967468000000000 190.603545999999990
478.242370999999990 255.602614999999990
f: 281 tv: 0 nM: 2
368.171539000000000 189.109497000000000
360.914825000000010 250.942307000000000
f: 281 tv: 1 nM: 2
481.614655000000030 191.280258000000000
480.210540999999980 256.175446000000020
f: 282 tv: 0 nM: 2
371.950378000000000 190.190842000000000
365.401093000000000 251.510986000000000
f: 282 tv: 1 nM: 2
482.687500000000000 192.134872000000000
481.608977999999980 256.391022000000020
f: 283 tv: 0 nM: 2
375.479736000000000 190.905410999999990
368.870880000000000 252.233521000000000
f: 283 tv: 1 nM: 2
483.779143999999970 192.659515000000000
482.713074000000010 256.782715000000000
f: 284 tv: 0 nM: 2
378.217223999999990 191.299179000000010
372.378052000000030 253.012192000000000
f: 284 tv: 1 nM: 2
484.513427999999980 193.087250000000010
483.596161000000000 256.788452000000010
f: 285 tv: 0 nM: 2
380.934204000000020 192.048248000000000
376.320801000000020 253.068588000000010
f: 285 tv: 1 nM: 2
484.665618999999990 193.624207000000010
484.233031999999980 257.000000000000000
f: 286 tv: 0 nM: 2
383.763367000000020 192.896942000000000
379.346161000000000 253.009048000000010
f: 286 tv: 1 nM: 2
485.453949000000020 194.065796000000010
484.533172999999980 257.108398000000020
f: 287 tv: 0 nM: 2
386.669341999999970 193.185486000000000
382.415374999999980 253.330765000000010
f: 287 tv: 1 nM: 2
485.450316999999980 194.559600999999990
484.762816999999980 257.382476999999990
f: 288 tv: 0 nM: 2
388.496154999999990 193.388458000000010
384.555267000000010 253.886841000000000
f: 288 tv: 1 nM: 2
485.293091000000000 195.000000000000000
484.712340999999980 257.162108999999990
f: 289 tv: 0 nM: 2
390.857696999999970 193.957686999999990
387.523071000000020 254.002563000000010
f: 289 tv: 1 nM: 2
485.055969000000000 195.167908000000010
484.736724999999980 257.285399999999980
f: 290 tv: 0 nM: 2
392.800873000000020 194.433624000000010
390.056945999999980 253.997527999999990
f: 290 tv: 1 nM: 2
484.559447999999970 195.856643999999990
484.445648000000010 257.371735000000000
f: 291 tv: 0 nM: 2
394.556030000000020 194.400864000000010
392.074249000000010 253.831680000000010
f: 291 tv: 1 nM: 2
484.126801000000000 196.097824000000000
483.912048000000030 257.226836999999990
f: 292 tv: 0 nM: 2
396.420165999999990 194.903366000000010
394.954071000000000 253.923462000000000
f: 292 tv: 1 nM: 2
483.146606000000020 196.436095999999990
483.412444999999990 257.069121999999990
f: 293 tv: 0 nM: 2
397.909912000000020 195.094589000000010
396.450256000000020 253.965179000000010
f: 293 tv: 1 nM: 2
482.393616000000010 196.907805999999990
482.429565000000030 257.051635999999970
f: 294 tv: 0 nM: 2
399.454071000000000 195.566329999999990
398.236724999999980 253.958938999999990
f: 294 tv: 1 nM: 2
481.325927999999980 197.055556999999990
481.330963000000000 257.230956999999990
f: 295 tv: 0 nM: 2
401.430847000000030 195.675536999999990
400.086730999999990 253.816329999999990
f: 295 tv: 1 nM: 2
480.205872000000000 197.117645000000010
480.509398999999970 257.089203000000000
f: 296 tv: 0 nM: 2
401.975494000000030 196.102936000000000
401.866150000000000 253.770203000000010
f: 296 tv: 1 nM: 2
479.039000999999980 197.780136000000000
479.347931000000020 257.002563000000010
f: 297 tv: 0 nM: 2
402.940491000000010 196.027771000000000
403.412781000000000 253.401169000000010
f: 297 tv: 1 nM: 2
477.809173999999980 198.064879999999990
478.113647000000010 256.800506999999980
f: 298 tv: 0 nM: 2
403.824798999999980 196.350433000000010
405.000000000000000 253.421462999999990
f: 298 tv: 1 nM: 2
476.335938000000000 198.039063000000000
476.923676000000000 256.660522000000010
f: 299 tv: 0 nM: 2
405.090485000000000 196.409530999999990
406.075012000000020 253.009995000000000
f: 299 tv: 1 nM: 2
475.000000000000000 198.203125000000000
475.949738000000020 256.465606999999980
f: 300 tv: 0 nM: 2
405.754241999999980 196.500000000000000
407.744628999999970 252.959670999999990
f: 300 tv: 1 nM: 2
473.484130999999990 198.412703999999990
474.245941000000020 256.335144000000010
f: 301 tv: 0 nM: 2
406.242980999999990 196.565414000000000
408.652770999999970 252.530548000000010
f: 301 tv: 1 nM: 2
471.938019000000000 198.446289000000010
473.057280999999990 256.000000000000000
f: 302 tv: 0 nM: 2
406.673553000000030 196.363632000000000
408.936462000000010 252.441986000000010
f: 302 tv: 1 nM: 2
470.153229000000010 198.685486000000000
471.471099999999980 255.502883999999990
f: 303 tv: 0 nM: 2
406.858337000000010 196.691666000000000
409.287506000000010 252.387497000000000
f: 303 tv: 1 nM: 2
468.120971999999990 198.806457999999990
469.293488000000020 255.125000000000000
f: 304 tv: 0 nM: 2
407.375000000000000 196.605774000000000
410.685729999999980 251.465713999999990
f: 304 tv: 1 nM: 2
466.649109000000010 198.526321000000000
467.943541999999980 254.755371000000000
f: 305 tv: 0 nM: 2
407.495239000000030 196.538101000000010
410.945709000000020 250.874282999999990
f: 305 tv: 1 nM: 2
464.927978999999990 198.427963000000010
466.000000000000000 254.500000000000000
f: 306 tv: 0 nM: 2
407.480010999999990 196.300003000000000
411.335388000000020 250.059006000000010
f: 306 tv: 1 nM: 2
462.935913000000030 198.461533000000000
464.446532999999990 253.952834999999990
f: 307 tv: 0 nM: 2
407.649536000000010 195.981308000000010
412.000000000000000 249.932921999999990
f: 307 tv: 1 nM: 2
460.951324000000000 198.362839000000010
462.508759000000000 253.558471999999990
f: 308 tv: 0 nM: 2
407.521942000000020 195.811400999999990
412.040709999999990 249.319762999999990
f: 308 tv: 1 nM: 2
459.088714999999980 198.016129000000010
460.805725000000000 253.317139000000000
f: 309 tv: 0 nM: 2
407.087372000000020 195.626220999999990
411.670746000000010 248.396346999999990
f: 309 tv: 1 nM: 2
456.932770000000000 197.936981000000000
458.842529000000010 252.430939000000000
f: 310 tv: 0 nM: 2
405.982147000000000 194.955353000000000
411.551269999999990 248.019226000000000
f: 310 tv: 1 nM: 2
454.795654000000010 197.495651000000010
456.227538999999980 251.805388999999990
f: 311 tv: 0 nM: 2
405.565429999999990 195.037384000000000
410.672546000000010 247.623245000000000
f: 311 tv: 1 nM: 2
452.291260000000020 197.325241000000010
454.000000000000000 251.500000000000000
f: 312 tv: 0 nM: 2
403.901154000000020 194.959305000000000
409.473694000000020 246.486847000000010
f: 312 tv: 1 nM: 2
449.875000000000000 197.017853000000000
451.278748000000010 250.715515000000010
f: 313 tv: 0 nM: 2
402.804749000000020 194.219055000000000
408.435181000000000 245.564819000000000
f: 313 tv: 1 nM: 2
447.457550000000030 196.683960000000010
448.268584999999970 250.425720000000010
f: 314 tv: 0 nM: 2
401.480010999999990 193.630005000000010
406.757874000000020 244.805038000000000
f: 314 tv: 1 nM: 2
444.931182999999980 196.339447000000010
445.569611000000010 249.968353000000010
f: 315 tv: 0 nM: 2
399.781250000000000 193.229172000000010
405.189026000000010 244.524384000000000
f: 315 tv: 1 nM: 2
441.925446000000020 196.065796000000010
442.532042999999990 249.076920000000000
f: 316 tv: 0 nM: 2
397.882659999999990 192.954085999999990
402.368255999999970 244.334456999999990
f: 316 tv: 1 nM: 2
439.421294999999990 195.486115000000010
439.534485000000020 248.689651000000000
f: 317 tv: 0 nM: 2
395.500000000000000 192.410003999999990
401.457274999999980 244.000000000000000
f: 317 tv: 1 nM: 2
436.500000000000000 195.500000000000000
436.488097999999980 248.410721000000000
f: 318 tv: 0 nM: 2
393.445129000000010 192.054870999999990
398.455780000000000 243.051025000000010
f: 318 tv: 1 nM: 2
433.550446000000020 194.811919999999990
433.222229000000030 248.024689000000000
f: 319 tv: 0 nM: 2
391.594451999999990 191.605560000000000
395.953949000000020 242.394745000000000
f: 319 tv: 1 nM: 2
430.882874000000020 194.337830000000000
430.187134000000010 247.347946000000010
f: 320 tv: 0 nM: 2
389.582457999999970 191.288666000000010
393.411987000000010 241.693665000000010
f: 320 tv: 1 nM: 2
428.398375999999980 193.987808000000000
426.910399999999980 247.462433000000000
f: 321 tv: 0 nM: 2
387.027770999999970 190.350006000000010
390.454559000000020 240.975525000000000
f: 321 tv: 1 nM: 2
425.859649999999990 193.552628000000000
424.344359999999990 246.864242999999990
f: 322 tv: 0 nM: 2
384.621062999999990 190.384216000000010
387.603333000000020 240.343337999999990
f: 322 tv: 1 nM: 2
423.118652000000000 193.305083999999990
421.348389000000000 246.951614000000010
f: 323 tv: 0 nM: 2
382.296692000000010 189.851654000000000
384.367340000000010 239.860549999999990
f: 323 tv: 1 nM: 2
420.226898000000010 192.962189000000000
418.281982000000030 246.688950000000010
f: 324 tv: 0 nM: 2
379.392487000000020 189.473114000000010
381.098480000000000 239.901520000000000
f: 324 tv: 1 nM: 2
418.214294000000000 192.589279000000000
414.695250999999980 246.585800000000010
f: 325 tv: 0 nM: 2
376.615387000000000 189.554947000000000
378.573424999999990 239.807693000000000
f: 325 tv: 1 nM: 2
415.757019000000010 192.565414000000000
412.476073999999980 246.359039000000000
f: 326 tv: 0 nM: 2
373.518524000000010 189.240737999999990
375.368407999999990 239.526321000000000
f: 326 tv: 1 nM: 2
413.886962999999980 192.308701000000010
409.650299000000020 246.445084000000010
f: 327 tv: 0 nM: 2
370.714294000000000 189.178574000000000
372.987334999999970 238.803801999999990
f: 327 tv: 1 nM: 2
411.723694000000020 191.732451999999990
407.518280000000000 246.085373000000000
f: 328 tv: 0 nM: 2
368.561309999999990 188.561325000000010
369.088226000000020 238.558822999999990
f: 328 tv: 1 nM: 2
409.800841999999990 191.639832000000010
404.568054000000020 245.807693000000000
f: 329 tv: 0 nM: 2
365.780884000000010 187.955048000000010
365.583344000000010 238.333327999999990
f: 329 tv: 1 nM: 2
408.012298999999980 191.602463000000000
402.877776999999980 246.149993999999990
f: 330 tv: 0 nM: 2
363.303558000000010 188.113098000000010
363.055176000000020 238.955170000000010
f: 330 tv: 1 nM: 2
406.258605999999990 191.267242000000010
400.239349000000000 245.930847000000000
f: 331 tv: 0 nM: 2
360.402923999999980 187.495148000000000
359.383788999999980 238.510559000000000
f: 331 tv: 1 nM: 2
404.790314000000020 190.927414000000000
398.458344000000010 245.803574000000000
f: 332 tv: 0 nM: 2
357.415588000000010 186.629867999999990
356.413909999999990 238.019867000000000
f: 332 tv: 1 nM: 2
403.463409000000010 190.792678999999990
396.100554999999990 245.846374999999990
f: 333 tv: 0 nM: 2
355.222778000000010 187.217818999999990
353.138306000000000 238.014191000000010
f: 333 tv: 1 nM: 2
402.173737000000020 190.563553000000010
394.754394999999990 246.078948999999990
f: 334 tv: 0 nM: 2
352.784881999999980 186.947678000000000
350.138306000000000 238.021271000000010
f: 334 tv: 1 nM: 2
401.071991000000030 190.276001000000010
393.092406999999980 246.043472000000010
f: 335 tv: 0 nM: 2
350.575744999999980 186.722229000000000
348.053069999999990 238.178772000000010
f: 335 tv: 1 nM: 2
400.091277999999990 190.059525000000010
392.170012999999980 245.884995000000000
f: 336 tv: 0 nM: 2
348.320892000000010 185.835815000000000
344.778686999999990 237.368851000000010
f: 336 tv: 1 nM: 2
399.500000000000000 189.669174000000000
391.024993999999990 246.095001000000000
f: 337 tv: 0 nM: 2
345.592773000000020 185.505157000000000
342.393158000000030 237.029907000000010
f: 337 tv: 1 nM: 2
398.940491000000010 189.615082000000000
389.916199000000010 246.259781000000000
f: 338 tv: 0 nM: 2
344.000000000000000 187.000000000000000
339.657134999999980 237.449997000000000
f: 338 tv: 1 nM: 2
398.853180000000010 188.956345000000000
388.982665999999990 245.962875000000000
f: 339 tv: 0 nM: 2
342.540009000000000 185.240005000000000
337.018737999999980 237.387497000000000
f: 339 tv: 1 nM: 2
398.729614000000030 188.592590000000000
388.500000000000000 245.948364000000000
f: 340 tv: 0 nM: 2
340.494445999999980 184.594451999999990
334.223602000000030 236.729813000000010
f: 340 tv: 1 nM: 2
398.879700000000010 188.387222000000010
388.081726000000000 245.918274000000000
f: 341 tv: 0 nM: 2
339.113860999999990 184.366333000000000
332.405059999999990 236.715194999999990
f: 341 tv: 1 nM: 2
399.186127000000000 187.905105999999990
388.073516999999980 245.823532000000000
f: 342 tv: 0 nM: 2
337.500000000000000 183.509430000000010
330.500000000000000 236.100676999999990
f: 342 tv: 1 nM: 2
399.947540000000000 187.216781999999990
388.017670000000010 245.684340999999990
f: 343 tv: 0 nM: 2
336.517547999999980 183.324554000000010
328.904419000000020 235.794113000000010
f: 343 tv: 1 nM: 2
400.693665000000010 186.602112000000010
388.900512999999990 245.421462999999990
f: 344 tv: 0 nM: 2
335.407410000000030 182.611115000000010
327.291655999999990 235.958327999999990
f: 344 tv: 1 nM: 2
402.062042000000020 186.065688999999990
389.734984999999990 245.044997999999990
f: 345 tv: 0 nM: 2
335.068817000000020 182.211014000000010
326.055907999999990 235.667755000000000
f: 345 tv: 1 nM: 2
403.257049999999990 185.257049999999990
390.269591999999990 244.431366000000000
f: 346 tv: 0 nM: 2
334.756531000000000 181.386963000000010
325.191620000000000 235.290421000000010
f: 346 tv: 1 nM: 2
405.007629000000010 184.721374999999990
391.566222999999980 243.810500999999990
f: 347 tv: 0 nM: 2
334.548248000000000 181.013152999999990
324.709106000000020 234.554550000000010
f: 347 tv: 1 nM: 2
406.748169000000020 183.817520000000000
393.241790999999980 243.798126000000000
f: 348 tv: 0 nM: 2
334.406494000000010 180.256103999999990
323.500000000000000 234.000000000000000
f: 348 tv: 1 nM: 2
408.899292000000000 182.989212000000010
395.027221999999990 242.784652999999990
f: 349 tv: 0 nM: 2
334.385956000000020 179.517548000000010
323.500000000000000 233.403412000000000
f: 349 tv: 1 nM: 2
411.340149000000000 181.948974999999990
397.159729000000030 242.104172000000010
f: 350 tv: 0 nM: 2
334.793243000000020 178.834578999999990
323.477844000000000 232.971527000000010
f: 350 tv: 1 nM: 2
414.166655999999990 181.035461000000000
399.021331999999970 241.639816000000000
f: 351 tv: 0 nM: 2
335.458344000000010 177.841659999999990
323.245758000000020 233.355927000000010
f: 351 tv: 1 nM: 2
416.558837999999980 180.274506000000000
401.689117000000010 240.784789999999990
f: 352 tv: 0 nM: 2
336.012206999999990 177.113814999999990
323.974273999999980 232.142853000000000
f: 352 tv: 1 nM: 2
419.912415000000010 179.062041999999990
404.524780000000020 240.042786000000010
f: 353 tv: 0 nM: 2
336.886962999999980 176.517394999999990
324.106139999999980 232.416199000000010
f: 353 tv: 1 nM: 2
423.244353999999990 178.819549999999990
407.930878000000010 239.587555000000010
f: 354 tv: 0 nM: 2
338.279663000000030 175.576263000000010
324.909332000000010 232.096161000000000
f: 354 tv: 1 nM: 2
426.946441999999990 177.832137999999990
411.291290000000000 239.073914000000000
f: 355 tv: 0 nM: 2
339.592102000000010 175.197372000000000
326.251282000000000 231.079483000000010
f: 355 tv: 1 nM: 2
430.654419000000020 176.992645000000010
415.144500999999990 238.502288999999990
f: 356 tv: 0 nM: 2
341.631348000000000 174.716095000000000
327.002685999999980 230.755371000000000
f: 356 tv: 1 nM: 2
434.325348000000020 176.476028000000010
418.584442000000020 238.075561999999990
f: 357 tv: 0 nM: 2
343.336211999999990 173.887938999999990
329.036469000000010 230.723952999999990
f: 357 tv: 1 nM: 2
438.529204999999990 175.474457000000000
423.265350000000010 237.585525999999990
f: 358 tv: 0 nM: 2
345.216309000000020 173.212769000000010
330.901030999999990 230.666672000000010
f: 358 tv: 1 nM: 2
443.007750999999980 175.166672000000010
427.832550000000030 237.039536000000000
f: 359 tv: 0 nM: 2
347.562957999999980 172.974075000000000
332.748718000000000 230.082900999999990
f: 359 tv: 1 nM: 2
447.239258000000010 174.131897000000010
432.517547999999980 236.258773999999990
f: 360 tv: 0 nM: 2
350.618866000000030 172.627045000000010
335.021271000000010 230.031921000000010
f: 360 tv: 1 nM: 2
452.151001000000010 173.382553000000000
437.079559000000020 236.152266999999990
f: 361 tv: 0 nM: 2
353.479674999999990 172.451218000000010
337.551635999999970 230.028167999999990
f: 361 tv: 1 nM: 2
457.564270000000020 172.850006000000010
442.188903999999980 235.591109999999990
f: 362 tv: 0 nM: 2
356.230469000000030 171.792969000000000
339.963593000000000 229.871353000000000
f: 362 tv: 1 nM: 2
461.904968000000000 173.024796000000010
447.306518999999980 235.711060000000000
f: 363 tv: 0 nM: 2
359.206756999999980 171.834595000000010
342.863860999999990 230.225249999999990
f: 363 tv: 1 nM: 2
467.266417999999990 172.861313000000000
452.570006999999980 235.270004000000000
f: 364 tv: 0 nM: 2
362.635253999999970 171.594269000000000
346.104064999999990 230.101517000000000
f: 364 tv: 1 nM: 2
472.654602000000010 172.411179000000000
458.123108000000000 235.492461999999990
f: 365 tv: 0 nM: 2
365.735718000000020 171.750000000000000
349.329895000000020 231.072159000000000
f: 365 tv: 1 nM: 2
477.948516999999980 172.102936000000000
463.705750000000020 235.599563999999990
f: 366 tv: 0 nM: 2
369.032715000000000 171.822432999999990
352.500000000000000 231.171294999999990
f: 366 tv: 1 nM: 2
482.537659000000020 171.969177000000000
469.198578000000000 235.052628000000000
f: 367 tv: 0 nM: 2
372.755554000000020 171.892593000000010
356.370818999999980 231.593307000000010
f: 367 tv: 1 nM: 2
487.803833000000000 172.188460999999990
475.682219999999970 235.706664999999990
f: 368 tv: 0 nM: 2
376.750000000000000 171.929688000000000
360.770477000000030 232.303283999999990
f: 368 tv: 1 nM: 2
493.356658999999980 172.509995000000000
480.355316000000020 235.860412999999990
f: 369 tv: 0 nM: 2
380.775420999999990 171.758468999999990
364.470153999999980 233.184081999999990
f: 369 tv: 1 nM: 2
498.575348000000020 172.506851000000010
486.107452000000020 235.980255000000000
f: 370 tv: 0 nM: 2
385.200012000000020 172.978255999999990
368.516815000000010 233.435089000000000
f: 370 tv: 1 nM: 2
503.710327000000010 172.940474999999990
492.369568000000020 236.190215999999990
f: 371 tv: 0 nM: 2
390.013335999999980 172.960006999999990
373.605895999999970 234.332519999999990
f: 371 tv: 1 nM: 2
508.110167999999990 173.127120999999990
498.242859000000010 236.657135000000010
f: 372 tv: 0 nM: 2
393.942748999999990 173.259536999999990
377.451233000000000 234.785370000000000
f: 372 tv: 1 nM: 2
513.820007000000030 173.846664000000000
504.450256000000020 237.243454000000010
f: 373 tv: 0 nM: 2
398.467742999999980 173.895157000000010
383.290405000000020 235.772919000000000
f: 373 tv: 1 nM: 2
518.253478999999970 174.135422000000010
509.310059000000020 238.055861999999990
f: 374 tv: 0 nM: 2
402.479736000000000 174.614868000000000
388.487914999999990 236.147338999999990
f: 374 tv: 1 nM: 2
523.426147000000010 174.604034000000010
514.698975000000020 238.561218000000000
f: 375 tv: 0 nM: 2
406.848754999999980 175.331940000000000
392.635895000000000 237.223083000000000
f: 375 tv: 1 nM: 2
528.137695000000010 175.260864000000000
520.168274000000000 238.751220999999990
f: 376 tv: 0 nM: 2
411.549622000000000 175.942748999999990
398.284668000000010 238.042083999999990
f: 376 tv: 1 nM: 2
532.748168999999960 175.795624000000000
525.882079999999970 239.231140000000010
f: 377 tv: 0 nM: 2
416.324614999999990 176.481338999999990
402.593750000000000 239.361603000000000
f: 377 tv: 1 nM: 2
537.014098999999990 176.197189000000010
530.654601999999950 239.613525000000010
f: 378 tv: 0 nM: 2
420.784241000000010 177.455475000000010
407.634705000000000 239.997711000000010
f: 378 tv: 1 nM: 2
541.390747000000030 177.062912000000010
535.415221999999970 240.436950999999990
f: 379 tv: 0 nM: 2
424.970580999999980 178.267975000000010
412.629456000000000 240.669647000000000
f: 379 tv: 1 nM: 2
545.188048999999980 177.525634999999990
540.000000000000000 241.000000000000000
f: 380 tv: 0 nM: 2
429.860474000000010 178.717056000000010
417.029571999999970 241.857529000000000
f: 380 tv: 1 nM: 2
549.455444000000060 178.433121000000000
544.445679000000040 241.580429000000010
f: 381 tv: 0 nM: 2
433.539063000000000 179.187500000000000
422.028197999999970 242.399993999999990
f: 381 tv: 1 nM: 2
553.428588999999990 179.174606000000010
548.867432000000010 242.162795999999990
f: 382 tv: 0 nM: 2
437.996307000000000 180.311111000000010
426.500000000000000 243.500000000000000
f: 382 tv: 1 nM: 2
556.914367999999970 179.811646000000000
552.975281000000000 242.672835999999990
f: 383 tv: 0 nM: 2
441.746613000000020 180.820953000000000
431.037140000000020 243.982665999999990
f: 383 tv: 1 nM: 2
560.127807999999960 180.154129000000010
556.525879000000030 243.392242000000010
f: 384 tv: 0 nM: 2
446.518645999999990 181.630599999999990
435.967163000000030 245.542923000000000
f: 384 tv: 1 nM: 2
563.070922999999990 181.152985000000000
560.050232000000050 243.799133000000010
f: 385 tv: 0 nM: 2
449.872191999999980 182.154129000000010
439.846802000000030 245.921280000000000
f: 385 tv: 1 nM: 2
566.133362000000030 182.137038999999990
563.178588999999990 244.299103000000000
f: 386 tv: 0 nM: 2
453.809508999999990 183.261901999999990
443.919800000000010 246.919815000000000
f: 386 tv: 1 nM: 2
568.824401999999960 182.255721999999990
566.171997000000030 244.704131999999990
f: 387 tv: 0 nM: 2
457.847687000000010 183.950333000000000
447.904663000000030 247.293029999999990
f: 387 tv: 1 nM: 2
571.141785000000030 183.231338999999990
568.794617000000020 245.227676000000000
f: 388 tv: 0 nM: 2
461.726959000000020 185.036179000000000
452.042449999999970 247.962265000000000
f: 388 tv: 1 nM: 2
573.258179000000040 183.766388000000010
571.155944999999970 246.000000000000000
f: 389 tv: 0 nM: 2
464.816314999999970 185.207489000000010
455.682251000000010 248.852218999999990
f: 389 tv: 1 nM: 2
575.280272999999970 184.696976000000010
573.309204000000020 246.326079999999990
f: 390 tv: 0 nM: 2
468.439270000000020 186.260712000000010
459.434264999999980 249.530518000000000
f: 390 tv: 1 nM: 2
577.000000000000000 185.236435000000000
574.963134999999970 246.684326000000000
f: 391 tv: 0 nM: 2
471.546753000000020 187.312942999999990
462.531403000000010 249.983093000000000
f: 391 tv: 1 nM: 2
578.266418000000040 185.985397000000010
576.520935000000010 247.113953000000010
f: 392 tv: 0 nM: 2
475.018645999999990 188.108215000000000
466.369995000000020 250.949997000000000
f: 392 tv: 1 nM: 2
579.393615999999950 186.907805999999990
577.919922000000040 247.783981000000010
f: 393 tv: 0 nM: 2
477.875884999999980 188.673752000000010
470.119812000000020 251.315674000000000
f: 393 tv: 1 nM: 2
580.000000000000000 187.212128000000010
578.734863000000020 248.095351999999990
f: 394 tv: 0 nM: 2
480.952910999999970 189.576079999999990
473.253814999999970 251.596451000000000
f: 394 tv: 1 nM: 2
580.757141000000050 187.992859000000010
579.288817999999990 248.628647000000000
f: 395 tv: 0 nM: 2
484.041045999999990 190.055969000000000
476.073516999999980 252.176468000000000
f: 395 tv: 1 nM: 2
581.125977000000030 188.664123999999990
580.121276999999960 248.858916999999990
f: 396 tv: 0 nM: 2
486.491058000000010 191.196426000000000
479.570099000000030 252.967285000000000
f: 396 tv: 1 nM: 2
581.372192000000040 189.000000000000000
580.128661999999960 248.890778000000010
f: 397 tv: 0 nM: 2
488.616271999999980 191.294570999999990
482.712249999999980 253.150939999999990
f: 397 tv: 1 nM: 2
581.489379999999980 189.471633999999990
580.236206000000040 249.077896000000010
f: 398 tv: 0 nM: 2
491.103851000000020 191.973083000000000
485.244843000000000 253.177841000000000
f: 398 tv: 1 nM: 2
581.229613999999970 189.892593000000010
580.157653999999980 249.056656000000000
f: 399 tv: 0 nM: 2
493.117188000000000 192.070313000000000
487.892670000000010 253.417068000000000
f: 399 tv: 1 nM: 2
581.023621000000050 190.035430999999990
579.916687000000020 249.019608000000010
f: 400 tv: 0 nM: 2
495.166655999999990 192.287871999999990
490.510101000000020 253.616165000000000
f: 400 tv: 1 nM: 2
580.126037999999990 190.516799999999990
579.299438000000010 249.118134000000000
f: 401 tv: 0 nM: 2
496.583344000000010 192.689392000000000
492.226836999999990 253.595123000000000
f: 401 tv: 1 nM: 2
579.375977000000030 190.798447000000010
578.208312999999980 249.083327999999990
f: 402 tv: 0 nM: 2
498.225799999999990 193.088715000000010
493.058471999999990 253.628661999999990
f: 402 tv: 1 nM: 2
578.162720000000040 190.940474999999990
577.296875000000000 249.015625000000000
f: 403 tv: 0 nM: 2
499.209685999999980 193.153229000000010
495.262268000000010 253.517151000000010
f: 403 tv: 1 nM: 2
576.983886999999980 191.209670999999990
575.864562999999980 248.744797000000010
f: 404 tv: 0 nM: 2
500.087584999999990 193.142334000000010
496.638885000000020 253.058075000000000
f: 404 tv: 1 nM: 2
575.891662999999990 191.233337000000010
574.567382999999950 248.772018000000000
f: 405 tv: 0 nM: 2
501.155731000000000 193.696716000000010
497.918274000000000 253.163467000000000
f: 405 tv: 1 nM: 2
574.325684000000020 191.559631000000000
573.000000000000000 248.500000000000000
f: 406 tv: 0 nM: 2
502.093017999999970 193.717056000000010
498.918274000000000 253.081726000000000
f: 406 tv: 1 nM: 2
572.674315999999980 191.532104000000000
571.628112999999980 248.168335000000010
f: 407 tv: 0 nM: 2
502.250000000000000 193.879028000000010
499.909088000000000 252.580215000000010
f: 407 tv: 1 nM: 2
570.970336999999970 191.936446999999990
569.754211000000050 248.497176999999990
f: 408 tv: 0 nM: 2
502.774200000000010 193.911284999999990
500.714660999999980 252.603531000000000
f: 408 tv: 1 nM: 2
569.206420999999980 192.311919999999990
567.978516000000010 248.295700000000010
f: 409 tv: 0 nM: 2
502.864746000000030 193.954926000000000
500.943054000000020 252.131194999999990
f: 409 tv: 1 nM: 2
567.557007000000000 192.250000000000000
565.802611999999950 247.892104999999990
f: 410 tv: 0 nM: 2
503.257813000000000 193.906250000000000
501.213928000000010 251.914948000000010
f: 410 tv: 1 nM: 2
565.578673999999980 192.467590000000000
563.765564000000040 247.570618000000000
f: 411 tv: 0 nM: 2
502.901520000000000 194.098480000000000
501.131713999999990 251.422043000000000
f: 411 tv: 1 nM: 2
563.394226000000000 192.500000000000000
561.512512000000020 247.581253000000000
f: 412 tv: 0 nM: 2
502.798461999999970 194.383727999999990
501.458588000000020 251.526626999999990
f: 412 tv: 1 nM: 2
561.018005000000020 192.599106000000010
559.194274999999950 247.477141999999990
f: 413 tv: 0 nM: 2
502.135253999999970 194.168029999999990
500.935027999999990 250.627120999999990
f: 413 tv: 1 nM: 2
558.642211999999970 192.711014000000010
556.916199000000010 247.259781000000000
f: 414 tv: 0 nM: 2
501.568175999999990 194.159088000000000
500.939301000000000 250.156067000000010
f: 414 tv: 1 nM: 2
556.810364000000050 192.715515000000010
554.462524000000030 246.993743999999990
f: 415 tv: 0 nM: 2
501.318573000000010 194.181411999999990
500.654755000000020 249.500000000000000
f: 415 tv: 1 nM: 2
554.103333000000020 192.867766999999990
551.817870999999970 246.694443000000010
f: 416 tv: 0 nM: 2
500.636779999999990 194.457550000000000
500.058014000000010 249.541442999999990
f: 416 tv: 1 nM: 2
551.929992999999970 192.779999000000000
549.442870999999970 246.271423000000000
f: 417 tv: 0 nM: 2
499.447357000000010 194.421051000000010
499.513427999999980 249.626342999999990
f: 417 tv: 1 nM: 2
549.040709999999990 192.645355000000000
547.032531999999950 246.349106000000010
f: 418 tv: 0 nM: 2
498.800933999999980 194.106475999999990
498.436371000000010 248.990906000000000
f: 418 tv: 1 nM: 2
547.361084000000010 192.783340000000010
544.731322999999970 245.931975999999990
f: 419 tv: 0 nM: 2
497.785706000000000 193.873946999999990
497.666655999999990 248.309525000000010
f: 419 tv: 1 nM: 2
544.931824000000010 192.731811999999990
541.968201000000020 245.549133000000010
f: 420 tv: 0 nM: 2
496.234221999999990 193.662170000000000
496.850281000000000 247.610167999999990
f: 420 tv: 1 nM: 2
542.440002000000050 192.729996000000000
539.138427999999980 245.293792999999990
f: 421 tv: 0 nM: 2
495.231964000000000 193.422684000000000
495.538238999999980 247.449997000000000
f: 421 tv: 1 nM: 2
539.404784999999950 192.628570999999990
536.388915999999990 244.915039000000010
f: 422 tv: 0 nM: 2
493.643616000000010 193.239364999999990
494.353668000000030 246.591461000000010
f: 422 tv: 1 nM: 2
536.591369999999980 192.533661000000000
533.322143999999980 244.768463000000000
f: 423 tv: 0 nM: 2
492.037048000000030 192.953705000000010
493.202544999999990 245.917724999999990
f: 423 tv: 1 nM: 2
534.276794000000000 192.553574000000000
530.854858000000040 244.458068999999990
f: 424 tv: 0 nM: 2
490.691314999999970 192.886963000000010
490.985291000000020 245.794113000000010
f: 424 tv: 1 nM: 2
531.857848999999990 191.955886999999990
528.152466000000000 244.106383999999990
f: 425 tv: 0 nM: 2
488.856445000000010 192.257431000000000
489.538452000000010 244.980774000000000
f: 425 tv: 1 nM: 2
529.415709999999990 192.016845999999990
525.658507999999980 243.408538999999990
f: 426 tv: 0 nM: 2
487.417542000000030 192.123718000000000
488.075867000000020 244.603455000000000
f: 426 tv: 1 nM: 2
527.064819000000060 191.833327999999990
523.136046999999960 243.030609000000000
f: 427 tv: 0 nM: 2
485.373748999999980 192.126265999999990
486.150878999999970 243.698227000000000
f: 427 tv: 1 nM: 2
524.500000000000000 191.543854000000010
520.496764999999980 242.678574000000000
f: 428 tv: 0 nM: 2
483.747374999999980 191.415786999999990
484.396331999999970 243.628052000000000
f: 428 tv: 1 nM: 2
522.014281999999980 191.266662999999990
517.469481999999970 242.615860000000000
f: 429 tv: 0 nM: 2
481.963928000000010 191.298965000000010
482.307678000000010 243.166672000000010
f: 429 tv: 1 nM: 2
520.046752999999970 191.172897000000010
515.050293000000010 242.059753000000000
f: 430 tv: 0 nM: 2
479.527770999999970 190.883331000000000
479.600677000000020 242.087250000000010
f: 430 tv: 1 nM: 2
517.638915999999990 190.814819000000000
513.279297000000040 241.986206000000010
f: 431 tv: 0 nM: 2
477.589294000000000 190.705353000000000
477.578003000000020 241.574463000000010
f: 431 tv: 1 nM: 2
515.609985000000050 190.389998999999990
509.627166999999990 241.485549999999990
f: 432 tv: 0 nM: 2
475.402160999999980 190.902176000000000
474.710540999999980 240.947372000000000
f: 432 tv: 1 nM: 2
513.932921999999960 189.932921999999990
507.543060000000030 241.049667000000000
f: 433 tv: 0 nM: 2
473.195465000000010 189.986358999999990
472.437500000000000 241.452209000000010
f: 433 tv: 1 nM: 2
511.451446999999970 189.893204000000000
505.095244999999980 241.030609000000000
f: 434 tv: 0 nM: 2
471.505554000000020 189.994446000000010
470.195952999999970 240.344589000000010
f: 434 tv: 1 nM: 2
509.878510000000010 189.397201999999990
503.178131000000010 240.840622000000000
f: 435 tv: 0 nM: 2
469.299072000000020 189.462616000000000
467.436736999999990 240.225906000000010
f: 435 tv: 1 nM: 2
508.181426999999990 189.345138999999990
501.166655999999990 240.072723000000000
f: 436 tv: 0 nM: 2
467.133331000000000 189.022217000000010
465.210875999999980 239.982986000000010
f: 436 tv: 1 nM: 2
507.149993999999990 189.022719999999990
499.591460999999980 240.408538999999990
f: 437 tv: 0 nM: 2
465.102142000000010 188.731186000000010
463.470978000000000 240.222579999999990
f: 437 tv: 1 nM: 2
505.924987999999980 188.800003000000000
498.042602999999990 240.178969999999990
f: 438 tv: 0 nM: 2
463.108490000000020 188.617920000000000
460.581177000000030 239.983765000000010
f: 438 tv: 1 nM: 2
505.097472999999980 188.860167999999990
496.753235000000020 239.935059000000000
f: 439 tv: 0 nM: 2
461.430847000000030 189.143616000000010
458.810119999999980 239.708862000000010
f: 439 tv: 1 nM: 2
504.799987999999980 188.858337000000010
496.274566999999990 240.381499999999990
f: 440 tv: 0 nM: 2
460.127349999999980 188.523590000000010
456.040374999999980 239.211182000000010
f: 440 tv: 1 nM: 2
504.376251000000020 188.648514000000010
495.722961000000000 240.236481000000000
f: 441 tv: 0 nM: 2
458.022736000000010 188.486358999999990
454.383331000000000 239.683334000000000
f: 441 tv: 1 nM: 2
504.613647000000010 188.613632000000000
495.058471999999990 240.628661999999990
f: 442 tv: 0 nM: 2
456.625000000000000 188.394226000000000
452.388885000000020 239.915039000000010
f: 442 tv: 1 nM: 2
504.725006000000010 188.675003000000000
494.722564999999970 240.887192000000000
f: 443 tv: 0 nM: 2
455.338837000000010 187.929748999999990
450.947174000000020 239.947189000000010
f: 443 tv: 1 nM: 2
505.084075999999980 188.442474000000000
494.852142000000010 240.970428000000000
f: 444 tv: 0 nM: 2
454.193390000000020 188.410370000000000
449.151093000000000 240.112640000000000
f: 444 tv: 1 nM: 2
505.780701000000020 188.368423000000010
495.178771999999980 241.259781000000000
f: 445 tv: 0 nM: 2
453.142853000000000 187.976195999999990
447.332091999999990 240.891785000000000
f: 445 tv: 1 nM: 2
507.035431000000020 188.362198000000010
496.235138000000010 241.394591999999990
f: 446 tv: 0 nM: 2
453.148131999999980 188.259262000000010
446.955626999999990 240.603545999999990
f: 446 tv: 1 nM: 2
508.338103999999990 188.438095000000000
497.933533000000010 241.843932999999990
f: 447 tv: 0 nM: 2
452.357147000000000 188.250000000000000
446.347839000000020 240.951079999999990
f: 447 tv: 1 nM: 2
510.065795999999980 188.100876000000000
499.500000000000000 242.403412000000000
f: 448 tv: 0 nM: 2
452.392578000000010 187.950409000000010
445.658203000000010 241.333327999999990
f: 448 tv: 1 nM: 2
512.334899999999950 188.438674999999990
501.192321999999990 242.192307000000000
f: 449 tv: 0 nM: 2
452.291991999999990 187.983994000000000
445.462493999999990 241.925003000000000
f: 449 tv: 1 nM: 2
514.197388000000050 188.013152999999990
503.500000000000000 242.898392000000000
f: 450 tv: 0 nM: 2
452.075012000000020 187.875000000000000
445.135070999999980 241.709778000000000
f: 450 tv: 1 nM: 2
516.656798999999980 187.766953000000000
505.673065000000010 242.656586000000000
f: 451 tv: 0 nM: 2
452.167999000000010 187.404007000000010
445.000000000000000 241.933730999999990
f: 451 tv: 1 nM: 2
518.619629000000030 187.367523000000010
507.497162000000000 242.635590000000010
f: 452 tv: 0 nM: 2
452.860167999999990 187.156783999999990
444.923737000000020 242.242934999999990
f: 452 tv: 1 nM: 2
521.310364000000050 187.103455000000000
510.529938000000020 242.898209000000010
f: 453 tv: 0 nM: 2
453.162689000000000 186.837296000000010
445.023682000000010 242.128952000000000
f: 453 tv: 1 nM: 2
524.117188000000060 186.812500000000000
513.301757999999950 242.866867000000010
f: 454 tv: 0 nM: 2
453.921630999999990 186.563431000000010
445.241027999999970 242.330765000000010
f: 454 tv: 1 nM: 2
526.959656000000000 186.330643000000010
515.896178999999960 242.347000000000010
f: 455 tv: 0 nM: 2
454.653533999999980 185.870087000000010
445.572234999999980 242.011108000000010
f: 455 tv: 1 nM: 2
530.050415000000040 185.617645000000010
518.590637000000020 241.997253000000000
f: 456 tv: 0 nM: 2
455.596161000000000 185.350006000000010
446.251465000000000 242.301163000000000
f: 456 tv: 1 nM: 2
533.336182000000010 185.112061000000010
521.776854999999950 241.927414000000000
f: 457 tv: 0 nM: 2
456.828003000000020 184.888000000000010
447.119689999999990 241.571808000000000
f: 457 tv: 1 nM: 2
536.461182000000010 184.495697000000010
525.149719000000000 241.389832000000010
f: 458 tv: 0 nM: 2
458.000000000000000 184.422408999999990
448.049224999999980 241.455963000000000
f: 458 tv: 1 nM: 2
539.767699999999990 183.937012000000010
529.000000000000000 241.265030000000000
f: 459 tv: 0 nM: 2
459.187011999999980 184.038162000000000
449.000000000000000 241.500000000000000
f: 459 tv: 1 nM: 2
543.500000000000000 183.000000000000000
532.000000000000000 240.833327999999990
f: 460 tv: 0 nM: 2
460.838469999999970 183.461533000000000
450.096924000000000 241.071426000000000
f: 460 tv: 1 nM: 2
546.864745999999970 182.463120000000000
535.551207999999970 240.358429000000000
f: 461 tv: 0 nM: 2
462.762604000000010 182.866913000000010
451.355712999999980 241.004974000000000
f: 461 tv: 1 nM: 2
550.961182000000010 181.650864000000010
539.911560000000010 239.942078000000010
f: 462 tv: 0 nM: 2
464.340729000000010 181.988891999999990
453.137939000000020 240.633011000000010
f: 462 tv: 1 nM: 2
555.094848999999950 180.931029999999990
542.989257999999950 239.543015000000000
f: 463 tv: 0 nM: 2
466.500000000000000 181.649628000000010
455.057799999999990 240.763824000000000
f: 463 tv: 1 nM: 2
559.168151999999960 180.395446999999990
547.895081000000000 238.870376999999990
f: 464 tv: 0 nM: 2
469.453490999999990 180.751938000000000
457.323089999999980 240.638458000000010
f: 464 tv: 1 nM: 2
563.016113000000020 179.209670999999990
552.260742000000050 238.163971000000000
f: 465 tv: 0 nM: 2
472.034881999999980 180.124022999999990
459.739806999999980 239.816329999999990
f: 465 tv: 1 nM: 2
567.531250000000000 178.492188000000000
556.540893999999980 237.468750000000000
f: 466 tv: 0 nM: 2
474.806213000000010 179.732559000000010
462.090210000000010 239.698455999999990
f: 466 tv: 1 nM: 2
572.140930000000030 177.259094000000000
561.486815999999980 236.955261000000010
f: 467 tv: 0 nM: 2
477.549651999999980 178.709213000000010
465.004791000000010 239.428223000000000
f: 467 tv: 1 nM: 2
577.236023000000050 176.983994000000000
566.185547000000040 236.623718000000000
f: 468 tv: 0 nM: 2
480.142334000000010 178.160583000000000
468.017670000000010 238.876265999999990
f: 468 tv: 1 nM: 2
581.318175999999990 176.000000000000000
570.962524000000030 236.262497000000000
f: 469 tv: 0 nM: 2
483.744262999999990 177.534347999999990
470.510405999999990 238.932297000000010
f: 469 tv: 1 nM: 2
586.366333000000050 175.599014000000010
576.632567999999990 235.453033000000000
f: 470 tv: 0 nM: 2
487.285216999999990 176.954224000000010
474.045898000000020 238.333327999999990
f: 470 tv: 1 nM: 2
591.080382999999980 175.178574000000000
581.933899000000000 234.864944000000010
f: 471 tv: 0 nM: 2
490.643341000000020 176.443329000000010
478.196503000000010 238.447754000000000
f: 471 tv: 1 nM: 2
595.826415999999990 174.698349000000010
587.174682999999960 234.332184000000010
f: 472 tv: 0 nM: 2
494.416655999999990 176.000000000000000
481.915009000000000 238.764998999999990
f: 472 tv: 1 nM: 2
601.376220999999990 174.004943999999990
592.361267000000000 234.554915999999990
f: 473 tv: 0 nM: 2
498.265961000000000 175.468078999999990
485.419281000000010 238.721359000000010
f: 473 tv: 1 nM: 2
605.532287999999990 173.397842000000000
597.266540999999960 233.991196000000000
f: 474 tv: 0 nM: 2
502.077698000000000 175.199326000000010
489.187500000000000 238.245193000000000
f: 474 tv: 1 nM: 2
610.577759000000010 173.151855000000010
602.981567000000040 233.881576999999990
f: 475 tv: 0 nM: 2
505.982512999999980 175.000000000000000
493.551666000000010 238.621902000000010
f: 475 tv: 1 nM: 2
614.368225000000050 173.294570999999990
607.547240999999990 233.541672000000010
f: 476 tv: 0 nM: 2
510.852936000000000 175.134459999999990
497.646545000000000 239.336211999999990
f: 476 tv: 1 nM: 2
619.520995999999970 173.071426000000000
613.244629000000030 234.034943000000000
f: 477 tv: 0 nM: 2
515.179077000000010 175.327698000000000
502.786071999999990 239.454330000000000
f: 477 tv: 1 nM: 2
625.152160999999980 173.217391999999990
617.782287999999990 233.932799999999990
f: 478 tv: 0 nM: 2
519.264893000000030 175.910598999999990
507.748871000000010 239.508972000000000
f: 478 tv: 1 nM: 2
629.122985999999970 173.662703999999990
622.805541999999950 233.788895000000000
f: 479 tv: 0 nM: 2
523.379211000000050 175.818786999999990
511.907561999999980 240.210083000000000
f: 479 tv: 1 nM: 2
633.377135999999950 173.283905000000000
628.197388000000050 233.981583000000000
f: 480 tv: 0 nM: 2
528.473694000000020 176.140350000000010
515.878784000000000 241.166672000000010
f: 480 tv: 1 nM: 2
637.852966000000040 173.386551000000000
632.990173000000030 234.273406999999990
f: 481 tv: 0 nM: 2
532.848937999999980 176.622299000000000
521.731201000000060 241.808303999999990
f: 481 tv: 1 nM: 2
641.948303000000010 173.784484999999990
638.663452000000010 234.977569999999990
f: 482 tv: 0 nM: 2
537.561156999999980 177.370499000000000
526.052733999999990 242.309631000000000
f: 482 tv: 1 nM: 2
646.569458000000050 174.291672000000010
643.069336000000020 235.054915999999990
f: 483 tv: 0 nM: 2
542.163024999999950 177.634064000000000
530.997680999999940 243.441864000000010
f: 483 tv: 1 nM: 2
651.870850000000020 174.587493999999990
647.547485000000050 235.127501999999990
f: 484 tv: 0 nM: 2
548.129639000000000 178.055556999999990
535.947143999999980 244.186995999999990
f: 484 tv: 1 nM: 2
655.382874000000020 175.333327999999990
652.095459000000010 235.822723000000000
f: 485 tv: 0 nM: 2
551.450317000000040 179.049682999999990
541.590880999999970 244.876037999999990
f: 485 tv: 1 nM: 2
659.117188000000060 176.000000000000000
656.244629000000030 236.120971999999990
f: 486 tv: 0 nM: 2
555.741516000000050 179.431975999999990
546.439331000000040 245.269867000000000
f: 486 tv: 1 nM: 2
662.688598999999950 176.135971000000010
659.990173000000030 237.044113000000010
f: 487 tv: 0 nM: 2
560.515259000000010 179.786255000000010
551.776854999999950 246.652893000000010
f: 487 tv: 1 nM: 2
666.146850999999970 177.043655000000000
664.194458000000050 237.381317000000000
f: 488 tv: 0 nM: 2
565.164429000000040 180.805374000000000
557.006774999999950 247.592345999999990
f: 488 tv: 1 nM: 2
669.648438000000060 177.453125000000000
667.864624000000050 237.723755000000010
f: 489 tv: 0 nM: 2
569.675841999999990 181.665512000000010
559.796326000000020 248.217590000000000
f: 489 tv: 1 nM: 2
672.590880999999970 178.163635000000000
671.216003000000000 238.182037000000010
f: 490 tv: 0 nM: 2
574.320496000000050 182.679488999999990
565.678894000000010 249.188080000000010
f: 490 tv: 1 nM: 2
675.831969999999960 178.815566999999990
674.179565000000030 238.997726000000000
f: 491 tv: 0 nM: 2
578.680541999999950 183.409729000000000
570.349975999999970 249.399993999999990
f: 491 tv: 1 nM: 2
678.541687000000020 179.158324999999990
677.822632000000000 238.963057999999990
f: 492 tv: 0 nM: 2
582.957764000000000 184.068175999999990
575.029784999999950 250.504257000000000
f: 492 tv: 1 nM: 2
681.145141999999960 179.862900000000000
680.611389000000030 239.225112999999990
f: 493 tv: 0 nM: 2
586.779114000000050 184.659515000000000
579.344481999999970 251.184203999999990
f: 493 tv: 1 nM: 2
683.781250000000000 180.117188000000000
683.507202000000010 239.906250000000000
f: 494 tv: 0 nM: 2
590.866028000000030 185.379088999999990
584.245544000000000 251.517853000000000
f: 494 tv: 1 nM: 2
686.330932999999960 181.169067000000010
686.395446999999990 240.427277000000000
f: 495 tv: 0 nM: 2
595.160522000000010 185.962966999999990
588.280944999999970 252.555313000000010
f: 495 tv: 1 nM: 2
688.925170999999980 181.503937000000010
688.678406000000000 240.525130999999990
f: 496 tv: 0 nM: 2
598.676086000000050 187.006286999999990
592.621459999999960 253.607147000000000
f: 496 tv: 1 nM: 2
690.826293999999960 182.224579000000010
691.329834000000010 241.175385000000010
f: 497 tv: 0 nM: 2
602.780518000000030 187.792678999999990
596.635620000000020 254.266953000000000
f: 497 tv: 1 nM: 2
692.634949000000010 182.746033000000010
693.199035999999980 241.874405000000000
f: 498 tv: 0 nM: 2
606.553771999999980 188.458862000000010
600.728209999999990 254.858916999999990
f: 498 tv: 1 nM: 2
694.937988000000020 183.446289000000010
695.271240000000030 242.110854999999990
f: 499 tv: 0 nM: 2
610.111084000000010 189.459060999999990
603.976500999999980 255.697189000000010
f: 499 tv: 1 nM: 2
696.203247000000030 184.166672000000010
696.500000000000000 242.494247000000000
f: 500 tv: 0 nM: 2
613.355834999999960 190.407974000000000
607.519591999999990 256.310882999999990
f: 500 tv: 1 nM: 2
698.144714000000020 184.451752000000000
698.759459999999990 242.594589000000010
f: 501 tv: 0 nM: 2
616.586608999999950 191.019546999999990
612.046386999999980 256.969757000000020
f: 501 tv: 1 nM: 2
699.479675000000040 185.475616000000000
700.208557000000040 242.954971000000000
f: 502 tv: 0 nM: 2
620.234923999999980 191.795302999999990
614.862610000000020 257.448212000000010
f: 502 tv: 1 nM: 2
700.557250999999950 185.675568000000000
701.588562000000020 243.551422000000000
f: 503 tv: 0 nM: 2
622.788452000000010 192.551285000000010
618.419494999999980 258.372893999999970
f: 503 tv: 1 nM: 2
701.758605999999990 186.198273000000000
702.514098999999990 243.720337000000000
f: 504 tv: 0 nM: 2
625.705139000000030 193.596161000000000
621.326781999999980 259.063599000000010
f: 504 tv: 1 nM: 2
702.156798999999980 187.012711000000000
703.540587999999960 244.203048999999990
f: 505 tv: 0 nM: 2
628.083861999999950 194.267745999999990
623.785399999999980 259.452087000000010
f: 505 tv: 1 nM: 2
703.048644999999960 187.637160999999990
703.841369999999980 244.798385999999990
f: 506 tv: 0 nM: 2
630.767456000000040 194.924422999999990
626.559447999999970 260.204834000000010
f: 506 tv: 1 nM: 2
703.288635000000000 187.902435000000000
704.100524999999950 245.126282000000000
f: 507 tv: 0 nM: 2
632.756348000000000 195.642410000000010
628.592101999999950 260.491241000000000
f: 507 tv: 1 nM: 2
703.628173999999940 188.427353000000010
704.293945000000010 245.156586000000000
f: 508 tv: 0 nM: 2
635.267944000000060 196.192810000000010
631.000000000000000 260.762665000000030
f: 508 tv: 1 nM: 2
704.105956999999990 189.165253000000010
704.537354000000050 245.548858999999990
f: 509 tv: 0 nM: 2
637.236327999999960 196.928085000000010
633.079040999999960 261.020935000000010
f: 509 tv: 1 nM: 2
703.409973000000040 189.759995000000000
704.110229000000000 245.653229000000010
f: 510 tv: 0 nM: 2
638.918762000000020 197.518753000000000
635.131225999999970 261.717194000000010
f: 510 tv: 1 nM: 2
703.367675999999960 190.308822999999990
704.000000000000000 246.000000000000000
f: 511 tv: 0 nM: 2
640.500000000000000 198.270264000000000
636.705749999999970 262.427002000000020
f: 511 tv: 1 nM: 2
703.004395000000050 190.969299000000010
703.549987999999980 246.538239000000000
f: 512 tv: 0 nM: 2
642.250000000000000 198.685059000000000
638.530396000000000 262.427581999999970
f: 512 tv: 1 nM: 2
703.000000000000000 191.475203999999990
702.896729000000050 246.793472000000010
f: 513 tv: 0 nM: 2
643.592223999999990 199.262405000000000
640.367737000000030 262.881165000000010
f: 513 tv: 1 nM: 2
701.956909000000000 191.887924000000000
702.090880999999970 246.580215000000010
f: 514 tv: 0 nM: 2
644.549622000000000 199.709213000000010
641.137146000000030 262.964600000000020
f: 514 tv: 1 nM: 2
700.904540999999990 192.204544000000000
700.652038999999950 247.333327999999990
f: 515 tv: 0 nM: 2
645.382750999999980 200.103455000000000
642.092896000000000 262.991150000000000
f: 515 tv: 1 nM: 2
699.512695000000010 192.597457999999990
699.807678000000010 247.615387000000000
f: 516 tv: 0 nM: 2
645.799987999999980 200.378570999999990
642.757934999999970 262.873290999999990
f: 516 tv: 1 nM: 2
698.181029999999960 192.681029999999990
697.682921999999960 247.500000000000000
f: 517 tv: 0 nM: 2
646.118712999999960 200.669067000000010
642.929565000000030 262.975006000000010
f: 517 tv: 1 nM: 2
696.916687000000020 193.240737999999990
696.398804000000040 247.565474999999990
f: 518 tv: 0 nM: 2
646.363647000000010 200.730774000000000
642.832581000000000 262.955810999999980
f: 518 tv: 1 nM: 2
695.333312999999980 193.480391999999990
694.243652000000000 247.452530000000000
f: 519 tv: 0 nM: 2
646.171509000000010 200.883208999999990
642.881041999999980 262.779113999999990
f: 519 tv: 1 nM: 2
693.336547999999990 193.384613000000000
692.533752000000050 247.506134000000000
f: 520 tv: 0 nM: 2
645.973082999999970 201.173080000000000
642.292296999999960 262.328490999999990
f: 520 tv: 1 nM: 2
691.045471000000020 193.717177999999990
689.839600000000020 247.106918000000010
f: 521 tv: 0 nM: 2
645.422240999999990 200.870376999999990
642.047057999999990 261.868805000000010
f: 521 tv: 1 nM: 2
688.732971000000020 193.698868000000000
687.461791999999950 246.550003000000000
f: 522 tv: 0 nM: 2
644.909119000000030 200.795456000000000
641.472228999999970 261.078705000000010
f: 522 tv: 1 nM: 2
686.980408000000010 193.725494000000000
684.670654000000010 246.535934000000000
f: 523 tv: 0 nM: 2
643.869872999999980 200.965758999999990
640.009826999999970 260.916655999999990
f: 523 tv: 1 nM: 2
684.324767999999950 193.701034999999990
682.691832999999970 246.430816999999990
f: 524 tv: 0 nM: 2
642.870055999999980 200.716536999999990
638.828856999999970 260.153137000000020
f: 524 tv: 1 nM: 2
682.000000000000000 193.500000000000000
679.633117999999970 246.360381999999990
f: 525 tv: 0 nM: 2
641.480774000000000 200.265380999999990
637.544250000000030 259.330718999999990
f: 525 tv: 1 nM: 2
679.206726000000000 193.475967000000000
676.125000000000000 245.552780000000010
f: 526 tv: 0 nM: 2
640.380004999999980 200.216003000000000
636.048949999999990 258.806701999999970
f: 526 tv: 1 nM: 2
676.678588999999990 193.362244000000000
673.087219000000000 245.600676999999990
f: 527 tv: 0 nM: 2
638.755553999999960 199.781478999999990
634.172790999999960 258.070678999999980
f: 527 tv: 1 nM: 2
673.833312999999980 193.211105000000000
670.087219000000000 245.043624999999990
f: 528 tv: 0 nM: 2
637.361084000000010 199.472229000000000
632.514526000000050 257.375000000000000
f: 528 tv: 1 nM: 2
671.625000000000000 192.901779000000000
667.143860000000020 243.830932999999990
f: 529 tv: 0 nM: 2
635.838562000000020 199.094482000000000
631.131165000000010 256.691254000000010
f: 529 tv: 1 nM: 2
668.814452999999960 192.500000000000000
664.382750999999980 244.013793999999990
f: 530 tv: 0 nM: 2
634.380553999999960 198.818588000000010
630.019774999999980 256.282470999999990
f: 530 tv: 1 nM: 2
666.057312000000020 192.057297000000010
660.883545000000030 243.713074000000010
f: 531 tv: 0 nM: 2
632.756531000000000 198.326079999999990
627.924987999999980 255.347229000000000
f: 531 tv: 1 nM: 2
663.819153000000030 192.138306000000000
657.561156999999980 243.039566000000010
f: 532 tv: 0 nM: 2
630.833312999999980 197.891662999999990
625.766479000000000 254.942307000000000
f: 532 tv: 1 nM: 2
660.880981000000020 191.785721000000000
655.048401000000010 242.554840000000010
f: 533 tv: 0 nM: 2
629.252074999999990 197.180664000000010
623.872864000000050 253.367233000000000
f: 533 tv: 1 nM: 2
658.381470000000040 191.283508000000010
651.913940000000030 242.036880000000000
f: 534 tv: 0 nM: 2
627.308959999999960 196.995940999999990
621.847045999999980 252.876861999999990
f: 534 tv: 1 nM: 2
655.301024999999980 191.229583999999990
648.934326000000060 241.266417999999990
f: 535 tv: 0 nM: 2
625.206115999999950 196.355255000000000
619.584961000000020 251.503265000000000
f: 535 tv: 1 nM: 2
652.381713999999990 190.322586000000000
644.097716999999990 241.183913999999990
f: 536 tv: 0 nM: 2
623.500000000000000 195.529418999999990
618.062865999999990 250.713837000000010
f: 536 tv: 1 nM: 2
649.111084000000010 190.018524000000010
642.457152999999950 240.114287999999990
f: 537 tv: 0 nM: 2
621.578247000000030 194.973907000000000
615.477844000000000 249.750000000000000
f: 537 tv: 1 nM: 2
646.811768000000030 189.876465000000000
639.425170999999980 239.326355000000010
f: 538 tv: 0 nM: 2
619.424987999999980 194.558334000000000
613.875000000000000 249.458327999999990
f: 538 tv: 1 nM: 2
645.916687000000020 188.583327999999990
636.946045000000030 238.467621000000010
f: 539 tv: 0 nM: 2
617.716125000000030 193.800841999999990
611.566895000000050 247.786621000000000
f: 539 tv: 1 nM: 2
641.982117000000020 188.148804000000010
633.691527999999950 237.996749999999990
f: 540 tv: 0 nM: 2
615.500000000000000 193.000000000000000
609.824584999999960 246.874268000000000
f: 540 tv: 1 nM: 2
639.306824000000010 187.693175999999990
631.825317000000040 237.065063000000010
f: 541 tv: 0 nM: 2
613.325684000000020 192.412842000000010
608.018920999999980 245.372971000000010
f: 541 tv: 1 nM: 2
637.293822999999970 187.164948000000010
628.933838000000040 236.220581000000010
f: 542 tv: 0 nM: 2
611.521912000000040 191.583327999999990
605.775145999999950 244.915344000000000
f: 542 tv: 1 nM: 2
635.025757000000000 186.608246000000010
625.955505000000020 235.585617000000010
f: 543 tv: 0 nM: 2
608.953368999999950 190.902542000000010
603.371581999999990 243.663940000000000
f: 543 tv: 1 nM: 2
632.738891999999960 186.205551000000010
623.687926999999950 234.812073000000000
f: 544 tv: 0 nM: 2
607.030456999999960 190.043472000000010
600.874146000000000 243.136368000000000
f: 544 tv: 1 nM: 2
630.683959999999960 185.646224999999990
621.486815999999980 234.361847000000010
f: 545 tv: 0 nM: 2
604.605774000000000 189.269226000000000
598.385925000000040 242.120803999999990
f: 545 tv: 1 nM: 2
628.686156999999980 185.313828000000000
618.788940000000030 234.152603000000000
f: 546 tv: 0 nM: 2
602.621521000000030 188.710281000000010
595.943787000000040 241.485198999999990
f: 546 tv: 1 nM: 2
626.928588999999990 184.129867999999990
617.382750999999980 232.937927000000000
f: 547 tv: 0 nM: 2
600.500000000000000 187.500000000000000
592.991149999999950 240.402374000000010
f: 547 tv: 1 nM: 2
624.901183999999940 183.750000000000000
615.120788999999950 232.385910000000000
f: 548 tv: 0 nM: 2
597.991088999999990 187.267853000000000
590.649719000000000 240.138411999999990
f: 548 tv: 1 nM: 2
624.048401000000010 182.978500000000000
612.344727000000030 231.693175999999990
f: 549 tv: 0 nM: 2
596.290955000000050 185.938522000000010
587.580260999999950 238.975311000000000
f: 549 tv: 1 nM: 2
622.440490999999950 182.416672000000010
611.148742999999970 231.325943000000000
f: 550 tv: 0 nM: 2
593.598266999999960 185.585464000000000
585.065795999999980 238.177628000000000
f: 550 tv: 1 nM: 2
620.695679000000040 181.923920000000010
609.500000000000000 230.919708000000010
f: 551 tv: 0 nM: 2
591.289490000000000 184.962402000000000
582.541442999999960 237.301773000000000
f: 551 tv: 1 nM: 2
619.939392000000000 181.126265999999990
607.823729999999950 230.364166000000010
f: 552 tv: 0 nM: 2
589.392211999999970 184.271545000000000
580.243774000000030 236.593750000000000
f: 552 tv: 1 nM: 2
619.175536999999960 180.335114000000000
606.594176999999950 229.886368000000000
f: 553 tv: 0 nM: 2
587.818175999999990 183.483475000000000
577.960875999999980 235.740219000000000
f: 553 tv: 1 nM: 2
618.156250000000000 179.781250000000000
605.480408000000010 229.535950000000010
f: 554 tv: 0 nM: 2
586.050415000000040 182.726898000000010
576.224669999999950 235.268981999999990
f: 554 tv: 1 nM: 2
617.727295000000030 179.090912000000000
604.631225999999970 228.581253000000000
f: 555 tv: 0 nM: 2
584.099120999999970 181.941437000000010
573.955382999999980 234.800598000000010
f: 555 tv: 1 nM: 2
617.500000000000000 178.797760000000010
604.370483000000040 228.256026999999990
f: 556 tv: 0 nM: 2
582.406006000000050 181.367523000000010
572.055175999999960 234.288956000000010
f: 556 tv: 1 nM: 2
617.823792000000030 178.295242000000000
604.173767000000000 227.978653000000010
f: 557 tv: 0 nM: 2
581.224120999999970 180.844832999999990
569.702942000000010 233.655883999999990
f: 557 tv: 1 nM: 2
617.747497999999950 177.712875000000000
604.050293000000010 227.506286999999990
f: 558 tv: 0 nM: 2
580.060851999999950 180.117386000000010
567.784423999999940 233.152694999999990
f: 558 tv: 1 nM: 2
618.665100000000050 177.089630000000000
604.054932000000010 227.213866999999990
f: 559 tv: 0 nM: 2
579.119446000000040 179.371674000000010
566.970764000000030 233.242020000000000
f: 559 tv: 1 nM: 2
619.090880999999970 176.388884999999990
604.539184999999970 226.472884999999990
f: 560 tv: 0 nM: 2
579.042296999999960 178.857697000000000
566.011780000000040 232.676468000000000
f: 560 tv: 1 nM: 2
620.575255999999970 175.408600000000010
605.250000000000000 225.032608000000010
f: 561 tv: 0 nM: 2
578.885254000000030 178.524597000000000
565.201110999999970 232.572632000000000
f: 561 tv: 1 nM: 2
622.233337000000010 175.088882000000010
607.369812000000020 226.325438999999990
f: 562 tv: 0 nM: 2
578.804688000000060 178.335938000000000
565.157470999999990 232.348068000000010
f: 562 tv: 1 nM: 2
624.607117000000020 175.119048999999990
609.031067000000010 226.169495000000010
f: 563 tv: 0 nM: 2
579.734131000000050 177.813492000000000
565.821228000000020 232.594970999999990
f: 563 tv: 1 nM: 2
626.141418000000040 175.500000000000000
611.638733000000000 226.369934000000000
f: 564 tv: 0 nM: 2
579.936096000000020 177.902252000000000
566.453613000000020 232.927841000000000
f: 564 tv: 1 nM: 2
629.372436999999990 174.698974999999990
614.106934000000020 226.632080000000000
f: 565 tv: 0 nM: 2
580.927428999999960 177.790329000000010
566.776305999999980 233.039474000000010
f: 565 tv: 1 nM: 2
631.554320999999960 174.902176000000000
616.466675000000010 226.633331000000000
f: 566 tv: 0 nM: 2
582.582703000000040 177.940947999999990
568.090880999999970 233.419784999999990
f: 566 tv: 1 nM: 2
634.262634000000050 174.520203000000010
619.547363000000020 226.639052999999990
f: 567 tv: 0 nM: 2
584.307129000000030 177.492859000000010
569.722534000000000 233.844513000000010
f: 567 tv: 1 nM: 2
637.839111000000000 174.821838000000010
622.690369000000030 226.536925999999990
f: 568 tv: 0 nM: 2
585.706786999999960 177.372176999999990
570.857117000000020 234.179993000000000
f: 568 tv: 1 nM: 2
640.625000000000000 174.480774000000000
625.955994000000030 226.738998000000010
f: 569 tv: 0 nM: 2
587.858154000000010 177.514191000000010
572.866149999999950 234.113632000000000
f: 569 tv: 1 nM: 2
644.094848999999950 174.017242000000010
628.786194000000020 226.893097000000010
f: 570 tv: 0 nM: 2
589.866394000000010 177.450378000000000
574.928954999999970 234.939468000000010
f: 570 tv: 1 nM: 2
646.931518999999980 174.349319000000010
633.100586000000020 227.071838000000010
f: 571 tv: 0 nM: 2
591.907410000000030 177.355560000000000
577.091858000000000 235.020416000000010
f: 571 tv: 1 nM: 2
651.277771000000030 174.033340000000010
637.111084000000010 227.225143000000000
f: 572 tv: 0 nM: 2
594.832091999999990 177.361938000000010
580.195862000000030 235.525771999999990
f: 572 tv: 1 nM: 2
654.525513000000050 174.188782000000000
641.298827999999960 227.218383999999990
f: 573 tv: 0 nM: 2
597.700012000000020 177.518524000000010
582.490600999999970 235.962433000000000
f: 573 tv: 1 nM: 2
658.402038999999950 173.829894999999990
645.250000000000000 227.219131000000000
f: 574 tv: 0 nM: 2
600.702271000000000 177.362595000000000
585.552490000000030 236.382507000000000
f: 574 tv: 1 nM: 2
662.703551999999950 173.442474000000000
649.243346999999970 227.156662000000010
f: 575 tv: 0 nM: 2
603.092589999999970 177.407410000000000
588.393920999999980 236.510100999999990
f: 575 tv: 1 nM: 2
666.188781999999950 173.525512999999990
653.156798999999980 227.538467000000000
f: 576 tv: 0 nM: 2
606.433838000000040 177.470581000000010
591.547606999999970 236.878311000000000
f: 576 tv: 1 nM: 2
669.980774000000000 173.865387000000000
657.131713999999990 227.601790999999990
f: 577 tv: 0 nM: 2
609.855530000000040 177.585190000000010
594.900024000000030 237.095001000000000
f: 577 tv: 1 nM: 2
673.811218000000050 173.525512999999990
661.574829000000020 227.631744000000000
f: 578 tv: 0 nM: 2
613.250000000000000 177.454544000000000
598.480834999999960 237.765548999999990
f: 578 tv: 1 nM: 2
678.333312999999980 173.212646000000010
666.044372999999950 227.591721000000010
f: 579 tv: 0 nM: 2
616.900024000000030 177.257140999999990
601.888610999999970 237.865906000000000
f: 579 tv: 1 nM: 2
682.513489000000050 173.148651000000000
670.189026000000010 227.574631000000010
f: 580 tv: 0 nM: 2
620.318175999999990 177.160843000000000
605.367675999999960 238.083327999999990
f: 580 tv: 1 nM: 2
686.385742000000050 173.476195999999990
674.872619999999980 227.538222999999990
f: 581 tv: 0 nM: 2
624.287231000000020 176.985808999999990
609.294800000000010 237.879715000000000
f: 581 tv: 1 nM: 2
690.936768000000030 172.471268000000010
678.426879999999980 227.576019000000000
f: 582 tv: 0 nM: 2
628.315795999999980 176.828948999999990
613.027222000000050 238.784652999999990
f: 582 tv: 1 nM: 2
694.163391000000050 172.495056000000010
684.066466999999990 227.763000000000010
f: 583 tv: 0 nM: 2
632.257690000000030 177.226929000000010
617.565552000000030 238.570389000000010
f: 583 tv: 1 nM: 2
699.038817999999990 172.480576000000010
689.170837000000010 226.925461000000010
f: 584 tv: 0 nM: 2
636.629761000000030 176.290069999999990
621.710266000000050 239.446152000000010
f: 584 tv: 1 nM: 2
703.250000000000000 171.872452000000010
693.112061000000040 227.956894000000010
f: 585 tv: 0 nM: 2
640.362304999999990 176.710144000000010
626.157165999999960 239.125717000000010
f: 585 tv: 1 nM: 2
707.346557999999960 171.638611000000000
697.583800999999990 226.905029000000010
f: 586 tv: 0 nM: 2
644.410339000000020 176.248276000000000
630.929565000000030 239.133804000000000
f: 586 tv: 1 nM: 2
711.621338000000040 171.703888000000010
701.319702000000010 226.887756000000000
f: 587 tv: 0 nM: 2
649.083312999999980 176.256943000000010
635.151245000000020 239.621948000000000
f: 587 tv: 1 nM: 2
715.130858999999990 171.612152000000010
706.538940000000030 226.817367999999990
f: 588 tv: 0 nM: 2
653.754821999999990 176.274200000000010
639.709290000000010 239.567443999999990
f: 588 tv: 1 nM: 2
719.398132000000030 171.379623000000010
710.276305999999980 226.625000000000000
f: 589 tv: 0 nM: 2
658.379456000000000 175.985808999999990
643.965637000000020 239.817596000000010
f: 589 tv: 1 nM: 2
722.666687000000020 171.286330999999990
714.852721999999970 226.318497000000010
f: 590 tv: 0 nM: 2
662.753418000000010 175.986298000000010
649.532836999999970 240.063126000000010
f: 590 tv: 1 nM: 2
726.877197000000020 171.070175000000010
718.835510000000000 226.381576999999990
f: 591 tv: 0 nM: 2
667.625793000000040 175.803223000000000
654.469787999999990 240.109298999999990
f: 591 tv: 1 nM: 2
731.397461000000020 171.102569999999990
723.936156999999980 226.088653999999990
f: 592 tv: 0 nM: 2
671.717406999999980 175.844727000000010
659.644469999999960 240.332564999999990
f: 592 tv: 1 nM: 2
735.105530000000040 170.321105999999990
728.500000000000000 226.437500000000000
f: 593 tv: 0 nM: 2
676.289978000000020 175.716659999999990
664.842589999999970 240.342590000000000
f: 593 tv: 1 nM: 2
738.893188000000010 170.257278000000010
731.514464999999970 225.968200999999990
f: 594 tv: 0 nM: 2
681.328247000000030 175.469467000000010
669.004027999999950 240.311995999999990
f: 594 tv: 1 nM: 2
742.572143999999980 170.515457000000000
736.317078000000040 225.591461000000010
f: 595 tv: 0 nM: 2
687.075134000000050 175.477127000000000
673.824584999999960 240.618957999999990
f: 595 tv: 1 nM: 2
746.990966999999960 170.148651000000000
739.853576999999970 225.453033000000000
f: 596 tv: 0 nM: 2
691.338500999999950 175.484467000000000
679.363647000000010 240.931824000000010
f: 596 tv: 1 nM: 2
750.206726000000000 170.475967000000000
744.284911999999960 225.354751999999990
f: 597 tv: 0 nM: 2
695.521361999999950 175.728653000000010
684.289124000000020 241.149292000000000
f: 597 tv: 1 nM: 2
753.943725999999970 169.806243999999990
748.092896000000000 225.642075000000010
f: 598 tv: 0 nM: 2
701.111877000000050 176.017486999999990
689.827331999999960 241.130524000000010
f: 598 tv: 1 nM: 2
756.906250000000000 170.379471000000000
751.717406999999980 225.503113000000010
f: 599 tv: 0 nM: 2
705.105102999999990 175.764328000000010
694.258362000000030 241.600479000000010
f: 599 tv: 1 nM: 2
760.927611999999950 170.177628000000000
755.912108999999990 225.430297999999990
f: 600 tv: 0 nM: 2
709.733031999999980 176.368652000000000
699.311646000000000 242.049331999999990
f: 600 tv: 1 nM: 2
764.149475000000050 170.690720000000000
759.041138000000050 225.294311999999990
f: 601 tv: 0 nM: 2
714.971313000000010 176.407638999999990
704.645446999999990 242.531814999999990
f: 601 tv: 1 nM: 2
766.822449000000010 170.537384000000000
763.239502000000020 225.703598000000000
f: 602 tv: 0 nM: 2
719.869446000000040 176.611465000000010
709.013000000000030 242.616882000000000
f: 602 tv: 1 nM: 2
769.509277000000000 170.759262000000010
767.180725000000050 225.807235999999990
f: 603 tv: 0 nM: 2
723.792602999999990 177.605118000000000
714.609985000000050 243.466003000000000
f: 603 tv: 1 nM: 2
772.593750000000000 170.864577999999990
769.307678000000010 225.865387000000000
f: 604 tv: 0 nM: 2
728.809997999999950 177.516662999999990
719.458312999999980 243.486115000000010
f: 604 tv: 1 nM: 2
775.430846999999970 170.835114000000000
772.862304999999990 225.577850000000010
f: 605 tv: 0 nM: 2
733.202698000000050 177.790543000000010
724.484497000000030 244.244186000000010
f: 605 tv: 1 nM: 2
777.957520000000050 171.202834999999990
775.355285999999980 226.006576999999990
f: 606 tv: 0 nM: 2
736.954223999999950 178.193665000000010
728.467468000000050 244.845535000000010
f: 606 tv: 1 nM: 2
780.328430000000030 171.671570000000000
778.394103999999970 225.879302999999990
f: 607 tv: 0 nM: 2
740.748473999999990 178.830307000000000
732.587524000000030 244.908324999999990
f: 607 tv: 1 nM: 2
783.005553999999960 171.872222999999990
780.706603999999970 226.398209000000010
f: 608 tv: 0 nM: 2
745.480285999999980 178.704726999999990
736.638184000000020 245.256103999999990
f: 608 tv: 1 nM: 2
784.056091000000040 171.556075999999990
782.569274999999950 226.340363000000000
f: 609 tv: 0 nM: 2
748.860901000000010 179.327820000000000
740.841430999999940 245.645370000000010
f: 609 tv: 1 nM: 2
786.254699999999960 172.169815000000000
785.076050000000010 226.792404000000000
f: 610 tv: 0 nM: 2
752.413695999999960 179.788695999999990
744.201781999999980 246.069503999999990
f: 610 tv: 1 nM: 2
787.911743000000000 172.362747000000010
786.599975999999970 226.551422000000000
f: 611 tv: 0 nM: 2
755.503173999999940 179.770446999999990
748.924499999999970 246.253066999999990
f: 611 tv: 1 nM: 2
788.922668000000040 172.391753999999990
788.389831999999960 226.149719000000000
f: 612 tv: 0 nM: 2
758.963317999999960 180.676666000000010
751.634643999999980 246.446579000000010
f: 612 tv: 1 nM: 2
790.148132000000030 173.166672000000010
789.500000000000000 226.682921999999990
f: 613 tv: 0 nM: 2
762.081786999999960 180.720123000000000
754.961853000000020 246.489960000000000
f: 613 tv: 1 nM: 2
790.689452999999960 173.157897999999990
790.725158999999960 226.564331000000010
f: 614 tv: 0 nM: 2
764.660399999999980 181.009430000000010
757.852721999999970 246.510376000000010
f: 614 tv: 1 nM: 2
791.865356000000020 172.990387000000000
791.885009999999970 226.764709000000010
f: 615 tv: 0 nM: 2
767.048218000000020 181.560241999999990
760.315124999999970 246.974792000000010
f: 615 tv: 1 nM: 2
792.378966999999990 173.257889000000010
791.920105000000040 226.526626999999990
f: 616 tv: 0 nM: 2
769.342406999999980 181.751510999999990
762.857726999999950 246.926773000000000
f: 616 tv: 1 nM: 2
792.606079000000020 173.661621000000000
793.221923999999940 226.455626999999990
f: 617 tv: 0 nM: 2
771.284728999999970 181.958327999999990
764.865783999999960 247.517517000000000
f: 617 tv: 1 nM: 2
792.964294000000000 174.403061000000010
792.991149999999950 226.838242000000010
f: 618 tv: 0 nM: 2
773.264709000000040 182.529418999999990
766.615540000000010 247.447478999999990
f: 618 tv: 1 nM: 2
792.823792000000030 174.247620000000010
792.819519000000010 226.804733000000000
f: 619 tv: 0 nM: 2
774.900024000000030 183.143753000000000
768.438048999999980 247.566238000000000
f: 619 tv: 1 nM: 2
792.635437000000020 174.635422000000010
792.421692000000010 226.759032999999990
f: 620 tv: 0 nM: 2
776.490233999999990 183.360381999999990
770.002135999999950 248.046416999999990
f: 620 tv: 1 nM: 2
792.295471000000020 175.534088000000000
791.956665000000040 227.375717000000010
f: 621 tv: 0 nM: 2
777.691772000000010 184.089035000000000
770.781615999999990 248.277557000000000
f: 621 tv: 1 nM: 2
791.479613999999970 175.816329999999990
791.258179000000040 227.546203999999990
f: 622 tv: 0 nM: 2
778.855042000000030 184.491119000000000
772.519897000000010 248.639374000000000
f: 622 tv: 1 nM: 2
791.430846999999970 175.686172000000000
789.910156000000030 227.577850000000010
f: 623 tv: 0 nM: 2
779.701355000000040 185.248322000000000
773.823242000000050 248.918610000000000
f: 623 tv: 1 nM: 2
790.252624999999970 176.678955000000000
789.445190000000030 228.048385999999990
f: 624 tv: 0 nM: 2
780.646240000000030 185.962584999999990
774.581909000000000 249.491378999999990
f: 624 tv: 1 nM: 2
788.956786999999960 177.024689000000000
788.018860000000020 228.380507999999990
f: 625 tv: 0 nM: 2
781.506774999999950 186.358109000000010
775.486389000000030 249.836365000000000
f: 625 tv: 1 nM: 2
787.782348999999950 178.058822999999990
787.203002999999970 229.026321000000000
f: 626 tv: 0 nM: 2
782.130127000000020 187.054793999999990
775.796631000000050 250.330504999999990
f: 626 tv: 1 nM: 2
786.703307999999990 178.401093000000000
785.540100000000050 229.367279000000000
f: 627 tv: 0 nM: 2
782.568481000000020 188.000000000000000
776.250000000000000 250.416672000000010
f: 627 tv: 1 nM: 2
785.222228999999970 179.500000000000000
784.085692999999990 229.511428999999990
f: 628 tv: 0 nM: 2
782.864990000000030 188.970810000000000
776.531250000000000 250.799103000000000
f: 628 tv: 1 nM: 2
784.271850999999970 179.364075000000010
782.291199000000010 229.714279000000000
f: 629 tv: 0 nM: 2
782.996093999999970 189.217056000000010
777.236267000000000 251.327988000000000
f: 629 tv: 1 nM: 2
782.827759000000010 180.272217000000010
780.700012000000020 230.507140999999990
f: 630 tv: 0 nM: 2
782.528563999999960 189.871429000000010
777.091552999999980 251.971832000000010
f: 630 tv: 1 nM: 2
781.135803000000010 180.586425999999990
779.311951000000020 230.290604000000000
f: 631 tv: 0 nM: 2
782.363647000000010 190.793701000000000
776.720093000000020 251.918655000000000
f: 631 tv: 1 nM: 2
779.461059999999970 181.623382999999990
776.730774000000000 230.649566999999990
f: 632 tv: 0 nM: 2
782.243346999999970 191.383331000000000
776.384643999999980 252.505126999999990
f: 632 tv: 1 nM: 2
777.513915999999990 181.861115000000010
774.397644000000010 231.716536999999990
f: 633 tv: 0 nM: 2
781.954894999999960 192.289474000000010
775.366333000000050 252.518722999999990
f: 633 tv: 1 nM: 2
775.494446000000040 182.261108000000010
772.679320999999960 232.089661000000010
f: 634 tv: 0 nM: 2
780.741699000000040 192.751647999999990
775.530212000000010 253.044188999999990
f: 634 tv: 1 nM: 2
773.880981000000020 183.071426000000000
771.127440999999980 231.000000000000000
f: 635 tv: 0 nM: 2
779.806152000000000 193.176864999999990
774.657165999999960 253.660003999999990
f: 635 tv: 1 nM: 2
772.032043000000040 183.506408999999990
768.611084000000010 232.915039000000010
f: 636 tv: 0 nM: 2
778.767151000000010 194.143829000000010
773.886352999999990 254.047974000000010
f: 636 tv: 1 nM: 2
769.864257999999950 183.864287999999990
766.449463000000040 233.438201999999990
f: 637 tv: 0 nM: 2
778.074097000000050 194.855560000000000
773.086730999999990 254.086730999999990
f: 637 tv: 1 nM: 2
768.274413999999980 184.567078000000010
763.939697000000020 233.021271000000010
f: 638 tv: 0 nM: 2
776.357117000000020 195.642853000000000
771.994689999999990 254.223403999999990
f: 638 tv: 1 nM: 2
765.950561999999990 185.318680000000000
761.506348000000000 233.528656000000010
f: 639 tv: 0 nM: 2
775.065978999999970 195.906250000000000
770.341980000000040 254.181610000000010
f: 639 tv: 1 nM: 2
763.508057000000010 186.266129000000010
759.715637000000020 234.096878000000000
f: 640 tv: 0 nM: 2
773.637938999999960 196.775864000000010
768.402831999999990 254.697144000000010
f: 640 tv: 1 nM: 2
761.730347000000050 186.421356000000000
757.059997999999950 234.447998000000010
f: 641 tv: 0 nM: 2
771.879027999999950 197.072586000000000
766.950684000000020 254.211273000000010
f: 641 tv: 1 nM: 2
759.493346999999970 186.899993999999990
754.368225000000050 234.093018000000000
f: 642 tv: 0 nM: 2
770.081298999999940 197.418701000000000
765.660522000000010 254.949997000000000
f: 642 tv: 1 nM: 2
756.882690000000030 186.864196999999990
751.964294000000000 234.297622999999990
f: 643 tv: 0 nM: 2
769.000000000000000 197.500000000000000
763.850281000000000 254.491531000000010
f: 643 tv: 1 nM: 2
754.549194000000060 187.508194000000000
749.685851999999950 234.274338000000000
f: 644 tv: 0 nM: 2
767.351135000000000 197.874039000000010
761.957641999999960 254.327682000000010
f: 644 tv: 1 nM: 2
752.486084000000010 187.625000000000000
746.913940000000030 234.586060000000000
f: 645 tv: 0 nM: 2
765.076355000000040 197.797714000000010
759.812194999999970 254.204880000000000
f: 645 tv: 1 nM: 2
750.169128000000000 187.507354999999990
744.146178999999960 235.230774000000000
f: 646 tv: 0 nM: 2
762.840331999999990 198.281509000000000
757.293945000000010 253.490906000000000
f: 646 tv: 1 nM: 2
747.785706000000000 188.214279000000000
742.016113000000020 234.916122000000000
f: 647 tv: 0 nM: 2
760.987732000000050 198.397537000000000
755.429442999999990 254.340485000000000
f: 647 tv: 1 nM: 2
746.494689999999990 188.335114000000000
739.111877000000050 234.947555999999990
f: 648 tv: 0 nM: 2
758.348022000000010 198.230391999999990
752.005553999999960 253.488891999999990
f: 648 tv: 1 nM: 2
744.843261999999980 188.298508000000000
736.616088999999990 234.508926000000000
f: 649 tv: 0 nM: 2
756.066406000000030 197.683594000000000
749.554932000000010 253.269226000000000
f: 649 tv: 1 nM: 2
741.195922999999990 188.290543000000010
733.945862000000030 234.404159999999990
f: 650 tv: 0 nM: 2
753.816649999999980 197.566666000000000
747.084533999999960 252.309859999999990
f: 650 tv: 1 nM: 2
740.092101999999950 187.092102000000010
731.500000000000000 234.000000000000000
f: 651 tv: 0 nM: 2
750.793884000000050 197.706099999999990
744.598694000000020 251.993423000000010
f: 651 tv: 1 nM: 2
736.352478000000020 187.278686999999990
729.023621000000050 233.925200999999990
f: 652 tv: 0 nM: 2
748.330688000000010 196.854323999999990
741.688293000000040 251.077164000000010
f: 652 tv: 1 nM: 2
736.000000000000000 185.000000000000000
726.753357000000050 234.000000000000000
f: 653 tv: 0 nM: 2
746.202698000000050 196.396392999999990
739.587219000000000 251.107375999999990
f: 653 tv: 1 nM: 2
732.689026000000010 187.359756000000000
724.011535999999980 233.173080000000000
f: 654 tv: 0 nM: 2
744.202819999999970 196.174530000000000
736.825927999999980 250.262665000000000
f: 654 tv: 1 nM: 2
730.714294000000000 187.227280000000010
721.341858000000000 233.056121999999990
f: 655 tv: 0 nM: 2
741.758483999999950 195.826263000000010
733.689209000000010 249.391890999999990
f: 655 tv: 1 nM: 2
729.029418999999960 186.720581000000010
719.259520999999950 233.034347999999990
f: 656 tv: 0 nM: 2
739.065795999999980 194.951752000000000
731.383545000000030 248.690338000000000
f: 656 tv: 1 nM: 2
726.858214999999970 186.805969000000000
717.123108000000000 231.832091999999990
f: 657 tv: 0 nM: 2
736.382324000000040 194.500000000000000
728.639893000000030 247.953369000000010
f: 657 tv: 1 nM: 2
725.047301999999950 185.804047000000000
715.270812999999980 231.612503000000000
f: 658 tv: 0 nM: 2
733.961182000000010 193.713593000000000
726.159790000000040 247.326477000000010
f: 658 tv: 1 nM: 2
723.359740999999990 185.823165999999990
713.873962000000010 231.331940000000000
f: 659 tv: 0 nM: 2
731.809326000000060 193.614409999999990
723.361755000000020 247.097061000000000
f: 659 tv: 1 nM: 2
721.786682000000040 185.166672000000010
711.556029999999960 230.496002000000000
f: 660 tv: 0 nM: 2
728.991454999999970 192.858978000000010
720.481384000000050 246.322982999999990
f: 660 tv: 1 nM: 2
720.610473999999950 184.854645000000000
710.259154999999960 230.700729000000000
f: 661 tv: 0 nM: 2
726.466675000000010 192.781478999999990
717.581848000000040 246.122803000000000
f: 661 tv: 1 nM: 2
719.238098000000040 184.559525000000010
707.939269999999960 230.274993999999990
f: 662 tv: 0 nM: 2
724.504639000000000 192.254623000000010
714.469970999999990 245.483337000000010
f: 662 tv: 1 nM: 2
717.640014999999950 183.779999000000000
706.857117000000020 230.516799999999990
f: 663 tv: 0 nM: 2
722.340026999999960 191.871994000000000
712.458557000000040 245.356354000000010
f: 663 tv: 1 nM: 2
716.623596000000020 183.775284000000000
704.958007999999950 229.633591000000000
f: 664 tv: 0 nM: 2
720.239319000000020 191.858978000000010
709.738219999999960 245.597061000000000
f: 664 tv: 1 nM: 2
715.583312999999980 183.750000000000000
703.842284999999950 230.126923000000010
f: 665 tv: 0 nM: 2
718.013733000000000 191.458710000000000
707.591186999999990 244.979415999999990
f: 665 tv: 1 nM: 2
714.478942999999960 183.863159000000000
702.778503000000000 229.714766999999990
f: 666 tv: 0 nM: 2
715.553406000000000 191.432037000000010
705.367249000000020 244.872879000000010
f: 666 tv: 1 nM: 2
714.000000000000000 183.711105000000000
701.233337000000010 230.433334000000000
f: 667 tv: 0 nM: 2
713.925415000000040 191.258773999999990
702.722899999999980 245.084335000000010
f: 667 tv: 1 nM: 2
713.500000000000000 183.792205999999990
700.945679000000040 229.945648000000010
f: 668 tv: 0 nM: 2
712.696411000000010 191.098221000000000
700.472228999999970 244.391967999999990
f: 668 tv: 1 nM: 2
713.090880999999970 183.272719999999990
700.390747000000030 230.075623000000010
f: 669 tv: 0 nM: 2
711.147827000000010 190.682602000000000
699.195679000000040 244.842391999999990
f: 669 tv: 1 nM: 2
712.835510000000000 182.953948999999990
699.552002000000020 229.940001999999990
f: 670 tv: 0 nM: 2
709.599182000000040 190.496033000000010
697.238770000000050 244.339890000000000
f: 670 tv: 1 nM: 2
712.445067999999990 183.219787999999990
699.671569999999970 229.259795999999990
f: 671 tv: 0 nM: 2
708.244080000000050 190.720474000000000
695.178771999999980 244.500000000000000
f: 671 tv: 1 nM: 2
712.365600999999970 183.338715000000010
699.185180999999940 229.944443000000010
f: 672 tv: 0 nM: 2
707.144652999999950 189.975203999999990
694.051331000000000 244.372971000000010
f: 672 tv: 1 nM: 2
712.858703999999990 183.065215999999990
699.032836999999970 229.795624000000000
f: 673 tv: 0 nM: 2
706.162720000000040 189.940474999999990
692.803283999999960 244.330597000000010
f: 673 tv: 1 nM: 2
713.817627000000020 182.541182999999990
699.022461000000020 229.724716000000000
f: 674 tv: 0 nM: 2
706.000000000000000 189.796875000000000
691.994812000000020 244.177077999999990
f: 674 tv: 1 nM: 2
714.106750000000030 182.595505000000000
699.792236000000000 229.475357000000000
f: 675 tv: 0 nM: 2
705.709656000000000 189.661284999999990
691.157715000000050 243.877974999999990
f: 675 tv: 1 nM: 2
714.905944999999970 182.465347000000010
701.385925000000040 229.812073000000000
f: 676 tv: 0 nM: 2
705.399230999999990 189.713180999999990
690.888244999999980 243.923522999999990
f: 676 tv: 1 nM: 2
716.668396000000030 181.726317999999990
702.429077000000010 229.631210000000010
f: 677 tv: 0 nM: 2
705.267456000000040 189.069762999999990
690.942321999999990 243.936813000000000
f: 677 tv: 1 nM: 2
717.367003999999950 181.675536999999990
703.823120000000020 229.785721000000000
f: 678 tv: 0 nM: 2
705.956360000000020 188.853180000000010
690.989990000000030 244.755005000000010
f: 678 tv: 1 nM: 2
719.571411000000010 181.653061000000010
705.340880999999970 230.075760000000000
f: 679 tv: 0 nM: 2
706.533324999999990 188.944443000000010
691.360840000000050 244.391753999999990
f: 679 tv: 1 nM: 2
721.760863999999970 181.576079999999990
707.655639999999950 229.864242999999990
f: 680 tv: 0 nM: 2
707.811951000000020 188.089737000000010
692.271178999999960 244.251419000000000
f: 680 tv: 1 nM: 2
723.867492999999970 180.945786000000000
709.555175999999960 229.782470999999990
f: 681 tv: 0 nM: 2
708.238524999999980 188.243118000000010
692.923706000000040 244.949997000000000
f: 681 tv: 1 nM: 2
725.908507999999980 181.189026000000010
711.971252000000050 229.597702000000000
f: 682 tv: 0 nM: 2
709.875000000000000 188.916672000000010
693.934997999999950 245.084991000000000
f: 682 tv: 1 nM: 2
727.549987999999980 181.750000000000000
714.285706000000000 229.892853000000000
f: 683 tv: 0 nM: 2
711.599975999999970 188.166672000000010
695.729979999999950 245.339996000000010
f: 683 tv: 1 nM: 2
731.094055000000030 181.287125000000000
717.157715000000050 230.126923000000010
f: 684 tv: 0 nM: 2
714.298461999999970 188.201552999999990
697.840026999999960 245.820007000000000
f: 684 tv: 1 nM: 2
733.436034999999950 180.761627000000000
720.530518000000030 230.366409000000000
f: 685 tv: 0 nM: 2
716.337036000000010 188.481475999999990
699.788817999999990 245.953888000000010
f: 685 tv: 1 nM: 2
736.127686000000040 180.776596000000010
723.382567999999990 230.435608000000000
f: 686 tv: 0 nM: 2
718.573546999999960 188.352936000000000
702.259888000000050 246.370056000000010
f: 686 tv: 1 nM: 2
739.532593000000020 180.097824000000000
726.103455000000050 230.451720999999990
f: 687 tv: 0 nM: 2
721.464294000000000 188.185714999999990
704.185119999999980 246.920670000000000
f: 687 tv: 1 nM: 2
742.714294000000000 180.331177000000000
729.446288999999980 230.169418000000010
f: 688 tv: 0 nM: 2
724.382750999999980 188.165512000000010
707.953856999999970 247.046111999999990
f: 688 tv: 1 nM: 2
745.160277999999950 180.365387000000000
733.221374999999970 229.866409000000000
f: 689 tv: 0 nM: 2
726.996399000000000 188.082137999999990
710.528137000000020 247.158005000000000
f: 689 tv: 1 nM: 2
749.000000000000000 180.125000000000000
736.599182000000040 230.130951000000010
f: 690 tv: 0 nM: 2
730.393615999999950 188.092194000000010
713.969970999999990 247.841522000000000
f: 690 tv: 1 nM: 2
751.796326000000020 180.012344000000010
739.911925999999990 230.411925999999990
f: 691 tv: 0 nM: 2
733.553771999999980 188.243668000000010
716.956848000000040 247.788635000000000
f: 691 tv: 1 nM: 2
755.380981000000020 179.511901999999990
743.514893000000030 230.425598000000010
f: 692 tv: 0 nM: 2
737.474365000000030 188.250000000000000
720.897704999999970 248.111358999999990
f: 692 tv: 1 nM: 2
759.040709999999990 179.994186000000010
747.010071000000040 230.013428000000000
f: 693 tv: 0 nM: 2
740.637146000000030 188.455749999999990
725.609069999999970 248.686371000000010
f: 693 tv: 1 nM: 2
761.817444000000020 179.460311999999990
750.465271000000030 230.034729000000000
f: 694 tv: 0 nM: 2
744.460387999999970 188.362808000000000
728.562500000000000 248.577498999999990
f: 694 tv: 1 nM: 2
766.194458000000050 179.105560000000000
754.157043000000040 229.894226000000000
f: 695 tv: 0 nM: 2
748.490233999999990 188.347397000000000
732.152038999999950 249.224228000000010
f: 695 tv: 1 nM: 2
770.126220999999990 179.266998000000000
758.236632999999980 229.851150999999990
f: 696 tv: 0 nM: 2
752.117858999999950 188.382111000000010
736.062805000000030 249.127807999999990
f: 696 tv: 1 nM: 2
773.355408000000010 178.939758000000010
762.321411000000010 230.522736000000010
f: 697 tv: 0 nM: 2
756.711121000000050 188.366669000000000
740.212768999999980 249.574463000000010
f: 697 tv: 1 nM: 2
776.088622999999980 179.221527000000010
766.222228999999970 230.611115000000010
f: 698 tv: 0 nM: 2
760.620178000000010 188.538757000000000
745.216125000000030 250.263015999999990
f: 698 tv: 1 nM: 2
780.106750000000030 179.179779000000000
769.748230000000040 230.003601000000000
f: 699 tv: 0 nM: 2
764.451904000000010 188.580124000000010
750.008666999999950 250.517318999999990
f: 699 tv: 1 nM: 2
783.816649999999980 179.661117999999990
774.231811999999990 229.950333000000000
f: 700 tv: 0 nM: 2
769.224425999999990 188.576706000000000
753.620910999999980 250.661880000000000
f: 700 tv: 1 nM: 2
787.337830000000050 179.324326000000010
777.218018000000030 230.710525999999990
f: 701 tv: 0 nM: 2
772.914000999999980 188.394896999999990
758.212768999999980 250.985107000000000
f: 701 tv: 1 nM: 2
789.895324999999960 180.220932000000000
781.049987999999980 230.250000000000000
f: 702 tv: 0 nM: 2
778.673461999999970 188.717682000000000
763.226378999999950 252.268661000000010
f: 702 tv: 1 nM: 2
793.854370000000020 179.432037000000010
785.187500000000000 230.461304000000010
f: 703 tv: 0 nM: 2
782.589294000000000 189.473221000000000
768.024413999999980 252.529266000000010
f: 703 tv: 1 nM: 2
796.706177000000030 179.278350999999990
787.991942999999990 230.540329000000010
f: 704 tv: 0 nM: 2
786.735778999999980 189.284546000000010
773.295471000000020 252.663635000000000
f: 704 tv: 1 nM: 2
800.048523000000050 179.820389000000010
792.866942999999990 231.220183999999990
f: 705 tv: 0 nM: 2
791.717406999999980 189.478255999999990
777.873596000000020 252.957870000000010
f: 705 tv: 1 nM: 2
803.297852000000030 180.138306000000000
795.903747999999950 231.465836000000000
f: 706 tv: 0 nM: 2
796.438293000000040 189.969131000000000
783.101195999999960 253.730774000000000
f: 706 tv: 1 nM: 2
807.000000000000000 180.000000000000000
799.000000000000000 232.500000000000000
f: 707 tv: 0 nM: 2
800.430358999999950 190.056961000000000
788.263672000000040 254.022385000000010
f: 707 tv: 1 nM: 2
810.024413999999980 180.780486999999990
802.911560000000010 231.618896000000010
f: 708 tv: 0 nM: 2
805.002990999999950 190.629516999999990
792.221802000000030 254.620299999999990
f: 708 tv: 1 nM: 2
812.064331000000040 180.287125000000000
806.051941000000060 231.396103000000010
f: 709 tv: 0 nM: 2
808.900024000000030 191.216003000000000
797.220885999999950 255.524093999999990
f: 709 tv: 1 nM: 2
815.067687999999980 180.401047000000010
810.234557999999990 232.407410000000000
f: 710 tv: 0 nM: 2
813.715271000000030 191.666672000000010
802.168151999999960 256.296936000000020
f: 710 tv: 1 nM: 2
818.392882999999980 180.811218000000000
812.515747000000030 232.323898000000010
f: 711 tv: 0 nM: 2
818.837524000000030 192.007507000000000
806.782165999999960 256.901001000000010
f: 711 tv: 1 nM: 2
821.403869999999980 181.028839000000000
815.000000000000000 235.000000000000000
f: 712 tv: 0 nM: 2
822.454040999999960 192.896545000000000
812.139893000000030 257.541443000000020
f: 712 tv: 1 nM: 2
823.289855999999990 181.456527999999990
819.478942999999960 233.177704000000010
f: 713 tv: 0 nM: 2
826.907653999999980 193.426758000000010
816.347228999999970 258.208344000000010
f: 713 tv: 1 nM: 2
825.328125000000000 182.057297000000010
821.381225999999970 232.193756000000010
f: 714 tv: 0 nM: 2
830.183350000000020 194.183334000000000
820.669005999999970 258.985901000000010
f: 714 tv: 1 nM: 2
828.215026999999960 182.704299999999990
824.601378999999950 233.779723999999990
f: 715 tv: 0 nM: 2
834.515747000000030 194.657227000000010
824.981934000000020 259.832457999999970
f: 715 tv: 1 nM: 2
830.710815000000030 182.993973000000010
827.344910000000030 234.066452000000000
f: 716 tv: 0 nM: 2
838.445800999999960 195.644577000000000
829.987793000000010 260.858550999999980
f: 716 tv: 1 nM: 2
832.327759000000010 183.261108000000010
829.132934999999970 234.050628999999990
f: 717 tv: 0 nM: 2
841.987732000000050 196.555221999999990
833.504639000000000 261.299530000000000
f: 717 tv: 1 nM: 2
834.054442999999990 183.594055000000000
831.000000000000000 235.000000000000000
f: 718 tv: 0 nM: 2
845.421875000000000 197.178131000000010
837.351440000000030 262.512542999999990
f: 718 tv: 1 nM: 2
835.923095999999990 184.181320000000000
833.056212999999960 235.331359999999990
f: 719 tv: 0 nM: 2
849.029235999999970 197.926895000000000
840.735290999999960 262.986420000000010
f: 719 tv: 1 nM: 2
837.336975000000050 184.760864000000000
834.447509999999970 235.472229000000000
f: 720 tv: 0 nM: 2
851.711304000000040 198.830353000000000
844.102112000000030 263.895752000000020
f: 720 tv: 1 nM: 2
838.370604999999950 184.894118999999990
836.268982000000050 235.731018000000010
f: 721 tv: 0 nM: 2
854.576721000000020 199.508530000000010
847.255127000000020 264.298340000000000
f: 721 tv: 1 nM: 2
839.615356000000020 185.708786000000000
837.315795999999980 236.078948999999990
f: 722 tv: 0 nM: 2
856.322020999999950 200.155364999999990
850.060608000000000 265.292206000000020
f: 722 tv: 1 nM: 2
840.198120000000020 186.188674999999990
838.386352999999990 236.801941000000000
f: 723 tv: 0 nM: 2
858.978270999999950 200.391296000000010
852.603882000000000 265.666655999999990
f: 723 tv: 1 nM: 2
840.928588999999990 186.352936000000000
838.695313000000060 236.945313000000000
f: 724 tv: 0 nM: 2
860.903197999999970 200.880646000000010
854.898315000000030 266.000000000000000
f: 724 tv: 1 nM: 2
842.132202000000010 186.615706999999990
840.105591000000000 237.313660000000000
f: 725 tv: 0 nM: 2
862.487244000000030 201.617828000000000
856.419494999999980 266.427978999999990
f: 725 tv: 1 nM: 2
841.096374999999970 186.825301999999990
840.536925999999990 237.144302000000010
f: 726 tv: 0 nM: 2
863.982055999999940 201.961074999999990
859.014953999999990 266.523499000000020
f: 726 tv: 1 nM: 2
841.574706999999990 187.810349000000000
841.068175999999990 237.503250000000010
f: 727 tv: 0 nM: 2
865.352172999999990 202.437103000000010
860.536803999999960 266.958862000000010
f: 727 tv: 1 nM: 2
841.431580000000050 187.942107999999990
840.957764000000000 237.470778999999990
f: 728 tv: 0 nM: 2
866.585021999999980 202.942169000000010
861.063843000000020 267.317017000000020
f: 728 tv: 1 nM: 2
841.742675999999960 188.110290999999990
840.442199999999960 238.098633000000010
f: 729 tv: 0 nM: 2
867.295043999999960 202.888198999999990
861.799561000000040 267.544311999999990
f: 729 tv: 1 nM: 2
841.417725000000020 188.208862000000010
839.741394000000010 237.717239000000010
f: 730 tv: 0 nM: 2
867.834350999999970 203.358902000000000
862.205749999999970 267.692474000000000
f: 730 tv: 1 nM: 2
840.766662999999990 189.320007000000000
839.265747000000030 238.252258000000010
f: 731 tv: 0 nM: 2
867.722228999999970 203.666672000000010
862.594848999999950 267.689666999999990
f: 731 tv: 1 nM: 2
839.951233000000000 188.536590999999990
838.782776000000010 237.938522000000010
f: 732 tv: 0 nM: 2
867.922363000000020 203.993789999999990
863.429503999999950 267.626067999999980
f: 732 tv: 1 nM: 2
838.916687000000020 189.339737000000010
837.881408999999960 238.227569999999990
f: 733 tv: 0 nM: 2
867.723937999999980 204.340485000000000
862.787537000000040 267.484984999999990
f: 733 tv: 1 nM: 2
838.239136000000030 189.623184000000010
836.380370999999970 238.389571999999990
f: 734 tv: 0 nM: 2
867.341918999999960 204.790329000000010
862.704102000000030 267.447234999999980
f: 734 tv: 1 nM: 2
836.613341999999990 190.006667999999990
834.916076999999970 238.968536000000000
f: 735 tv: 0 nM: 2
867.012878000000000 204.970963000000010
861.872009000000050 267.888611000000030
f: 735 tv: 1 nM: 2
835.227295000000030 190.000000000000000
833.600646999999980 239.087250000000010
f: 736 tv: 0 nM: 2
865.756653000000030 205.243332000000010
861.500000000000000 267.902557000000000
f: 736 tv: 1 nM: 2
833.354430999999980 190.107589999999990
832.684387000000020 239.014191000000010
f: 737 tv: 0 nM: 2
865.365233999999990 205.709213000000010
860.230956999999990 267.716675000000010
f: 737 tv: 1 nM: 2
831.756225999999970 190.356247000000000
830.842284999999950 239.157683999999990
f: 738 tv: 0 nM: 2
864.298644999999960 205.812073000000000
859.933655000000040 267.761047000000020
f: 738 tv: 1 nM: 2
831.535706000000000 190.869048999999990
829.352538999999980 239.551285000000010
f: 739 tv: 0 nM: 2
862.815978999999970 206.248473999999990
858.547057999999990 267.881165000000010
f: 739 tv: 1 nM: 2
828.072449000000010 192.065215999999990
826.885437000000020 240.395827999999990
f: 740 tv: 0 nM: 2
861.753418000000010 206.767120000000010
856.937500000000000 268.091339000000000
f: 740 tv: 1 nM: 2
826.826659999999950 192.300003000000000
824.832091999999990 240.011200000000000
f: 741 tv: 0 nM: 2
860.454528999999980 206.856643999999990
855.457764000000000 267.732391000000010
f: 741 tv: 1 nM: 2
825.500000000000000 191.500000000000000
822.606811999999990 240.004271999999990
f: 742 tv: 0 nM: 2
858.563354000000000 206.957748000000010
854.058533000000010 268.143616000000010
f: 742 tv: 1 nM: 2
822.409119000000030 190.696976000000010
820.446288999999980 240.367766999999990
f: 743 tv: 0 nM: 2
856.937500000000000 206.976974000000010
852.538269000000010 268.090912000000000
f: 743 tv: 1 nM: 2
820.587279999999960 192.960311999999990
819.549987999999980 241.738891999999990
f: 744 tv: 0 nM: 2
855.043639999999980 207.757935000000000
850.378235000000020 267.950775000000020
f: 744 tv: 1 nM: 2
819.771912000000040 191.938599000000010
816.714294000000000 240.220778999999990
f: 745 tv: 0 nM: 2
852.733826000000020 207.881302000000010
847.891906999999950 267.905396000000000
f: 745 tv: 1 nM: 2
816.985046000000010 193.485076999999990
813.656250000000000 240.760422000000010
f: 746 tv: 0 nM: 2
850.770691000000060 207.706772000000000
846.446411000000010 267.609680000000030
f: 746 tv: 1 nM: 2
814.614441000000060 193.295181000000010
811.551391999999960 240.294388000000000
f: 747 tv: 0 nM: 2
848.959533999999960 207.944854999999990
843.945922999999990 267.603607000000010
f: 747 tv: 1 nM: 2
812.533813000000010 193.263519000000000
808.773132000000030 240.476852000000010
f: 748 tv: 0 nM: 2
846.929565000000030 207.908447000000000
841.603942999999960 267.509887999999990
f: 748 tv: 1 nM: 2
810.396850999999970 193.023804000000010
806.050902999999950 240.069443000000010
f: 749 tv: 0 nM: 2
844.518005000000020 207.629501000000000
840.412781000000000 266.598845999999980
f: 749 tv: 1 nM: 2
807.816649999999980 193.361115000000010
804.313354000000000 239.630280000000000
f: 750 tv: 0 nM: 2
842.009583000000020 208.267517000000000
838.628601000000000 267.025726000000020
f: 750 tv: 1 nM: 2
805.613341999999990 193.899993999999990
801.772704999999970 240.022736000000010
f: 751 tv: 0 nM: 2
839.992797999999990 207.924454000000000
834.436218000000050 266.323975000000020
f: 751 tv: 1 nM: 2
803.471436000000040 193.371429000000010
799.336853000000020 239.964539000000000
f: 752 tv: 0 nM: 2
837.577209000000040 207.709564000000000
832.833312999999980 265.925933999999980
f: 752 tv: 1 nM: 2
800.984375000000000 193.343750000000000
797.545105000000040 239.511276000000010
f: 753 tv: 0 nM: 2
835.072020999999950 207.475998000000000
829.298218000000020 265.521088000000020
f: 753 tv: 1 nM: 2
798.530151000000050 193.162658999999990
793.791382000000000 239.384887999999990
f: 754 tv: 0 nM: 2
832.673401000000010 207.463715000000010
827.798401000000010 264.707000999999990
f: 754 tv: 1 nM: 2
796.545471000000020 193.354553000000010
792.199097000000050 239.707962000000010
f: 755 tv: 0 nM: 2
830.625000000000000 207.687500000000000
825.148742999999970 264.602570000000010
f: 755 tv: 1 nM: 2
794.361084000000010 193.111115000000010
789.358886999999980 239.447586000000000
f: 756 tv: 0 nM: 2
828.419677999999980 207.175186000000000
823.360106999999970 264.279785000000000
f: 756 tv: 1 nM: 2
791.882690000000030 193.135803000000010
787.117188000000060 239.070313000000000
f: 757 tv: 0 nM: 2
826.183227999999990 207.034347999999990
820.224365000000030 264.532042999999990
f: 757 tv: 1 nM: 2
789.814514000000030 192.975799999999990
785.067870999999970 239.046432000000010
f: 758 tv: 0 nM: 2
824.383728000000020 206.813950000000010
818.742492999999970 263.589812999999990
f: 758 tv: 1 nM: 2
788.755432000000040 193.603255999999990
783.329956000000040 238.911560000000010
f: 759 tv: 0 nM: 2
821.534362999999980 206.942748999999990
816.108581999999960 263.385712000000010
f: 759 tv: 1 nM: 2
787.197509999999970 193.092590000000000
781.447388000000050 238.751877000000010
f: 760 tv: 0 nM: 2
819.402283000000010 206.503753999999990
813.202514999999950 263.683533000000010
f: 760 tv: 1 nM: 2
785.239990000000030 193.179993000000000
778.083312999999980 239.200988999999990
f: 761 tv: 0 nM: 2
817.259277000000000 206.774078000000000
810.559204000000020 262.940795999999980
f: 761 tv: 1 nM: 2
783.582274999999980 192.943039000000000
777.208312999999980 238.697922000000010
f: 762 tv: 0 nM: 2
815.114745999999970 206.475403000000000
809.507324000000040 262.713226000000020
f: 762 tv: 1 nM: 2
781.417725000000020 192.892410000000010
775.487732000000050 238.184417999999990
f: 763 tv: 0 nM: 2
813.075378000000000 206.075393999999990
806.781250000000000 262.536925999999990
f: 763 tv: 1 nM: 2
779.515625000000000 192.843750000000000
773.679992999999970 239.149993999999990
f: 764 tv: 0 nM: 2
810.928588999999990 205.839279000000000
805.584656000000000 261.544983000000000
f: 764 tv: 1 nM: 2
778.219727000000030 192.659088000000000
771.201659999999950 238.298325000000010
f: 765 tv: 0 nM: 2
809.219481999999970 205.784546000000010
802.665038999999980 261.500000000000000
f: 765 tv: 1 nM: 2
777.073546999999960 193.000000000000000
770.184447999999970 238.127045000000010
f: 766 tv: 0 nM: 2
807.287475999999970 205.645827999999990
801.050536999999960 261.174164000000020
f: 766 tv: 1 nM: 2
775.491516000000050 192.500000000000000
768.444458000000050 237.952988000000000
f: 767 tv: 0 nM: 2
805.449218999999970 205.378906000000000
799.625000000000000 260.486114999999980
f: 767 tv: 1 nM: 2
774.255310000000010 192.978728999999990
767.414307000000010 237.978577000000000
f: 768 tv: 0 nM: 2
803.755919999999950 205.003937000000010
797.908813000000010 260.118255999999970
f: 768 tv: 1 nM: 2
772.715880999999970 192.909088000000000
765.692932000000040 238.035430999999990
f: 769 tv: 0 nM: 2
802.101563000000060 204.796875000000000
796.645691000000060 260.099335000000000
f: 769 tv: 1 nM: 2
772.266662999999990 192.833327999999990
765.321411000000010 237.276779000000000
f: 770 tv: 0 nM: 2
800.846497000000000 204.732451999999990
794.742492999999970 259.326354999999980
f: 770 tv: 1 nM: 2
771.385254000000030 192.459014999999990
763.613953000000040 237.724257999999990
f: 771 tv: 0 nM: 2
799.039063000000060 204.695313000000000
792.845093000000020 259.573364000000030
f: 771 tv: 1 nM: 2
770.333312999999980 192.677780000000010
762.423401000000010 237.568542000000010
f: 772 tv: 0 nM: 2
797.298401000000010 204.258057000000010
791.665833000000020 259.191711000000000
f: 772 tv: 1 nM: 2
769.662475999999970 192.037506000000010
762.405823000000050 237.500000000000000
f: 773 tv: 0 nM: 2
795.879332999999970 203.939651000000000
789.804749000000020 259.079895000000020
f: 773 tv: 1 nM: 2
769.123534999999950 192.129410000000010
762.397704999999970 237.306824000000010
f: 774 tv: 0 nM: 2
794.270264000000000 203.445953000000000
788.826843000000050 258.995116999999990
f: 774 tv: 1 nM: 2
768.177611999999950 192.190796000000010
761.560485999999970 236.850799999999990
f: 775 tv: 0 nM: 2
792.864868000000000 203.391890999999990
787.748596000000020 259.117157000000020
f: 775 tv: 1 nM: 2
768.907410000000030 191.851852000000010
761.274047999999990 237.670364000000010
f: 776 tv: 0 nM: 2
791.637938999999960 203.250000000000000
785.734069999999970 258.063843000000020
f: 776 tv: 1 nM: 2
767.171081999999960 191.855255000000000
759.862915000000040 238.064514000000000
f: 777 tv: 0 nM: 2
789.739136000000030 203.072464000000000
784.036743000000000 258.293792999999990
f: 777 tv: 1 nM: 2
767.030518000000030 191.176834000000010
759.616760000000000 237.218978999999990
f: 778 tv: 0 nM: 2
788.149658000000040 202.671539000000000
782.188965000000050 258.799408000000030
f: 778 tv: 1 nM: 2
766.747192000000040 190.707870000000010
759.389709000000040 237.345581000000010
f: 779 tv: 0 nM: 2
786.174987999999980 202.658324999999990
780.148925999999960 258.047882000000020
f: 779 tv: 1 nM: 2
766.252869000000030 190.741378999999990
758.367858999999950 237.132140999999990
f: 780 tv: 0 nM: 2
784.915466000000040 202.099257999999990
778.528197999999970 258.100006000000010
f: 780 tv: 1 nM: 2
766.137512000000020 190.612503000000000
758.357117000000020 237.112777999999990
f: 781 tv: 0 nM: 2
783.341675000000010 202.116669000000000
776.647521999999980 257.912506000000010
f: 781 tv: 1 nM: 2
766.163024999999950 190.543472000000010
758.500000000000000 236.500000000000000
f: 782 tv: 0 nM: 2
782.229613999999970 201.485184000000000
775.552490000000030 257.382506999999980
f: 782 tv: 1 nM: 2
765.370604999999950 190.105881000000010
758.248290999999990 236.500000000000000
f: 783 tv: 0 nM: 2
780.755553999999960 201.085190000000010
774.101624000000020 257.500000000000000
f: 783 tv: 1 nM: 2
765.770264000000000 189.986481000000000
757.620544000000000 236.695038000000010
f: 784 tv: 0 nM: 2
779.988524999999980 201.022903000000010
772.849182000000040 257.486786000000000
f: 784 tv: 1 nM: 2
765.381713999999990 189.709670999999990
758.000000000000000 236.562500000000000
f: 785 tv: 0 nM: 2
778.750000000000000 200.929688000000000
771.052062999999980 257.635405999999990
f: 785 tv: 1 nM: 2
765.036132999999950 189.620483000000010
757.474975999999970 236.149993999999990
f: 786 tv: 0 nM: 2
776.936096000000020 200.879700000000010
770.157470999999990 257.298340000000000
f: 786 tv: 1 nM: 2
765.547852000000030 189.335114000000000
757.588622999999980 235.632904000000000
f: 787 tv: 0 nM: 2
775.944031000000000 200.735076999999990
768.948975000000020 257.367340000000010
f: 787 tv: 1 nM: 2
765.509888000000050 189.297028000000010
757.307312000000020 235.734375000000000
f: 788 tv: 0 nM: 2
775.433104999999950 200.193665000000010
767.921081999999960 257.647369000000030
f: 788 tv: 1 nM: 2
766.369567999999960 189.315215999999990
758.194031000000000 236.253723000000010
f: 789 tv: 0 nM: 2
774.236510999999950 200.445953000000000
766.565247000000000 257.915465999999980
f: 789 tv: 1 nM: 2
766.750000000000000 188.897719999999990
758.958007999999950 236.694656000000010
f: 790 tv: 0 nM: 2
774.033142000000000 200.122513000000000
765.787415000000010 257.949279999999990
f: 790 tv: 1 nM: 2
767.505675999999990 188.948868000000000
759.181395999999950 236.377456999999990
f: 791 tv: 0 nM: 2
773.586975000000050 199.763977000000010
765.029906999999980 258.328796000000010
f: 791 tv: 1 nM: 2
768.222839000000020 188.940215999999990
761.180846999999970 237.191498000000000
f: 792 tv: 0 nM: 2
772.971313000000010 199.668029999999990
764.804320999999960 258.472839000000020
f: 792 tv: 1 nM: 2
769.376831000000040 188.891296000000010
761.440795999999980 237.500000000000000
f: 793 tv: 0 nM: 2
772.873168999999960 200.076079999999990
764.592406999999980 258.580565999999980
f: 793 tv: 1 nM: 2
770.214294000000000 188.797622999999990
762.773070999999960 237.957686999999990
f: 794 tv: 0 nM: 2
772.428100999999970 199.674652000000010
763.963439999999990 258.907317999999980
f: 794 tv: 1 nM: 2
771.528747999999950 188.729888999999990
763.412781000000000 237.912749999999990
f: 795 tv: 0 nM: 2
772.014098999999990 199.669006000000000
764.092896000000000 259.048676000000000
f: 795 tv: 1 nM: 2
772.295714999999970 188.344086000000000
765.405823000000050 237.957794000000010
f: 796 tv: 0 nM: 2
772.148132000000030 199.225922000000000
764.050415000000040 259.129394999999990
f: 796 tv: 1 nM: 2
773.841858000000000 188.607147000000000
766.737487999999980 237.518753000000000
f: 797 tv: 0 nM: 2
772.419677999999980 199.620438000000010
763.731628000000000 259.460999000000020
f: 797 tv: 1 nM: 2
774.942504999999980 188.568970000000010
768.328673999999980 236.976852000000010
f: 798 tv: 0 nM: 2
772.583312999999980 199.187500000000000
763.840880999999970 259.636352999999990
f: 798 tv: 1 nM: 2
776.042847000000050 188.104767000000010
769.742858999999950 237.699997000000000
f: 799 tv: 0 nM: 2
772.728270999999950 198.938400000000000
764.433959999999960 259.603760000000020
f: 799 tv: 1 nM: 2
777.515136999999980 188.065659000000010
771.666687000000020 237.812500000000000
f: 800 tv: 0 nM: 2
773.359618999999950 198.777404999999990
765.410828000000040 259.779358000000000
f: 800 tv: 1 nM: 2
779.000000000000000 188.000000000000000
773.085692999999990 238.357147000000000
f: 801 tv: 0 nM: 2
774.077209000000040 198.436249000000000
766.052490000000030 259.520537999999990
f: 801 tv: 1 nM: 2
780.627440999999980 187.539215000000010
775.290100000000050 237.904586999999990
f: 802 tv: 0 nM: 2
774.788086000000020 198.314574999999990
766.959044999999950 259.756469999999980
f: 802 tv: 1 nM: 2
782.436034999999950 187.494186000000010
776.586670000000030 237.800003000000000
f: 803 tv: 0 nM: 2
775.592956999999960 197.810898000000010
767.711304000000040 259.671539000000000
f: 803 tv: 1 nM: 2
784.317199999999960 186.752686000000010
778.874084000000040 237.575546000000000
f: 804 tv: 0 nM: 2
776.816772000000010 197.273284999999990
769.238953000000040 259.402649000000000
f: 804 tv: 1 nM: 2
786.222839000000020 186.864136000000000
780.609985000000050 237.289993000000010
f: 805 tv: 0 nM: 2
777.851500999999980 196.890915000000010
770.972594999999960 259.312225000000010
f: 805 tv: 1 nM: 2
787.578673999999980 186.303374999999990
783.153625000000030 237.490967000000010
f: 806 tv: 0 nM: 2
779.533813000000010 196.756760000000010
771.928894000000010 259.120850000000020
f: 806 tv: 1 nM: 2
789.186828999999990 186.082413000000000
785.349669999999950 237.070557000000010
f: 807 tv: 0 nM: 2
781.269226000000000 196.295852999999990
773.337096999999970 259.701354999999980
f: 807 tv: 1 nM: 2
791.144226000000000 185.288467000000000
787.503173999999940 236.661392000000010
f: 808 tv: 0 nM: 2
782.186279000000010 196.124176000000010
775.111632999999980 259.446441999999990
f: 808 tv: 1 nM: 2
793.426331000000000 184.852631000000000
789.658081000000040 236.874191000000000
f: 809 tv: 0 nM: 2
783.958069000000020 195.649704000000010
776.396850999999970 259.547089000000030
f: 809 tv: 1 nM: 2
795.757750999999980 184.639174999999990
792.016356999999970 236.620911000000010
f: 810 tv: 0 nM: 2
785.589477999999990 195.663574000000010
778.678588999999990 259.745544000000000
f: 810 tv: 1 nM: 2
797.315247000000000 184.630432000000010
794.846862999999980 237.034378000000000
f: 811 tv: 0 nM: 2
787.516540999999960 195.321198000000010
781.133911000000010 259.730133000000020
f: 811 tv: 1 nM: 2
799.191832999999970 184.540695000000000
795.996033000000010 236.448410000000000
f: 812 tv: 0 nM: 2
789.427611999999950 195.552628000000000
783.174377000000050 260.069336000000020
f: 812 tv: 1 nM: 2
801.296509000000010 184.808135999999990
798.953918000000040 236.789474000000010
f: 813 tv: 0 nM: 2
791.483886999999980 195.880646000000010
785.595824999999990 260.404175000000010
f: 813 tv: 1 nM: 2
803.563720999999990 184.799026000000000
801.729187000000020 236.955353000000000
f: 814 tv: 0 nM: 2
793.767334000000010 195.975693000000010
788.059570000000010 260.819152999999970
f: 814 tv: 1 nM: 2
805.358703999999990 184.717391999999990
803.906432999999990 237.014618000000010
f: 815 tv: 0 nM: 2
796.046569999999970 196.434784000000010
790.754332999999970 261.448272999999970
f: 815 tv: 1 nM: 2
807.055541999999950 185.000000000000000
806.405089999999970 237.080291999999990
f: 816 tv: 0 nM: 2
798.835387999999970 197.372665000000010
794.388427999999980 262.045440999999980
f: 816 tv: 1 nM: 2
809.190735000000020 185.515457000000000
808.552490000000030 237.287033000000010
f: 817 tv: 0 nM: 2
801.325012000000020 197.463882000000010
796.650451999999970 262.923614999999980
f: 817 tv: 1 nM: 2
810.566344999999960 185.790817000000000
810.993408000000040 237.322372000000000
f: 818 tv: 0 nM: 2
803.457824999999960 197.728912000000010
800.044739000000050 263.260712000000010
f: 818 tv: 1 nM: 2
812.103942999999960 186.237625000000010
813.010863999999970 238.092391999999990
f: 819 tv: 0 nM: 2
806.602355999999990 198.587723000000010
802.436646000000000 263.908447000000020
f: 819 tv: 1 nM: 2
813.642090000000050 186.289474000000010
814.704956000000040 238.391296000000010
f: 820 tv: 0 nM: 2
808.982483000000000 199.213455000000010
806.378601000000000 264.833344000000010
f: 820 tv: 1 nM: 2
815.408447000000020 186.767608999999990
816.924132999999980 238.720688000000000
f: 821 tv: 0 nM: 2
811.383422999999990 200.079758000000000
809.581909000000000 265.344817999999980
f: 821 tv: 1 nM: 2
816.282593000000020 187.336960000000000
817.904235999999970 238.739364999999990
f: 822 tv: 0 nM: 2
813.925719999999960 200.402863000000000
812.443970000000040 266.150238000000000
f: 822 tv: 1 nM: 2
817.387634000000050 187.674163999999990
819.346374999999970 239.262054000000010
f: 823 tv: 0 nM: 2
815.451781999999980 200.831329000000010
815.245727999999990 266.382476999999990
f: 823 tv: 1 nM: 2
818.154784999999950 187.595245000000010
820.360412999999990 239.626617000000010
f: 824 tv: 0 nM: 2
818.096252000000050 201.416153000000010
817.673095999999990 266.698730000000010
f: 824 tv: 1 nM: 2
817.989502000000020 188.152634000000010
821.598022000000010 239.901962000000000
f: 825 tv: 0 nM: 2
819.527771000000030 201.737655999999990
820.016540999999960 267.132232999999990
f: 825 tv: 1 nM: 2
818.792908000000010 188.777771000000000
821.851440000000030 239.945648000000010
f: 826 tv: 0 nM: 2
821.090880999999970 202.181824000000010
821.893737999999980 267.143737999999980
f: 826 tv: 1 nM: 2
818.986389000000030 189.068175999999990
822.634766000000010 240.127655000000000
f: 827 tv: 0 nM: 2
822.338805999999980 202.279602000000010
823.510437000000020 267.165282999999990
f: 827 tv: 1 nM: 2
818.566344999999960 189.301025000000010
822.556274000000030 239.890732000000010
f: 828 tv: 0 nM: 2
823.250000000000000 202.345886000000010
825.090331999999990 267.449798999999980
f: 828 tv: 1 nM: 2
818.675536999999960 189.313828000000000
822.664307000000010 239.933562999999990
f: 829 tv: 0 nM: 2
824.334412000000040 202.496749999999990
825.841980000000040 266.985992000000010
f: 829 tv: 1 nM: 2
817.920471000000020 189.420456000000000
821.944031000000000 239.779845999999990
f: 830 tv: 0 nM: 2
824.472228999999970 202.381943000000010
826.173218000000020 266.633850000000000
f: 830 tv: 1 nM: 2
816.982360999999970 189.035293999999990
821.027038999999950 239.520264000000000
f: 831 tv: 0 nM: 2
824.584899999999950 202.437103000000010
826.481384000000050 266.283051000000000
f: 831 tv: 1 nM: 2
815.954528999999980 189.606064000000000
820.109252999999970 239.407562000000010
f: 832 tv: 0 nM: 2
825.097411999999960 201.987015000000010
827.133057000000010 265.858856000000000
f: 832 tv: 1 nM: 2
814.529052999999980 189.040695000000000
818.000000000000000 238.905059999999990
f: 833 tv: 0 nM: 2
824.866028000000030 202.058822999999990
826.976807000000010 265.337555000000010
f: 833 tv: 1 nM: 2
813.067078000000040 189.067078000000010
816.930541999999950 238.576384999999990
f: 834 tv: 0 nM: 2
824.323546999999960 201.555556999999990
827.131591999999960 264.684204000000020
f: 834 tv: 1 nM: 2
811.404114000000050 188.945206000000010
816.323792000000030 238.094269000000000
f: 835 tv: 0 nM: 2
824.256591999999960 201.585525999999990
826.518188000000010 264.213622999999980
f: 835 tv: 1 nM: 2
809.989868000000000 188.671721999999990
813.338134999999970 238.068344000000000
f: 836 tv: 0 nM: 2
823.440795999999980 201.500000000000000
826.451110999999970 263.848877000000020
f: 836 tv: 1 nM: 2
808.532287999999990 188.118286000000010
811.682921999999960 237.591461000000010
f: 837 tv: 0 nM: 2
822.937500000000000 201.023025999999990
825.606384000000050 262.774475000000000
f: 837 tv: 1 nM: 2
806.360229000000000 188.225799999999990
809.806884999999970 237.382751000000010
f: 838 tv: 0 nM: 2
822.076110999999970 200.902176000000000
825.022399999999950 262.585204999999970
f: 838 tv: 1 nM: 2
804.430541999999950 188.194443000000010
807.919372999999950 237.120971999999990
f: 839 tv: 0 nM: 2
820.952209000000040 200.732483000000000
824.380615000000030 262.099487000000010
f: 839 tv: 1 nM: 2
802.114441000000060 188.289154000000000
805.049682999999960 236.456954999999990
f: 840 tv: 0 nM: 2
819.385132000000000 200.500000000000000
822.350891000000050 261.543579000000020
f: 840 tv: 1 nM: 2
800.062500000000000 187.880675999999990
802.000000000000000 236.388884999999990
f: 841 tv: 0 nM: 2
817.763367000000020 200.591599000000000
820.551636000000030 260.708923000000030
f: 841 tv: 1 nM: 2
798.309509000000050 188.261901999999990
800.000000000000000 236.500000000000000
f: 842 tv: 0 nM: 2
815.946594000000000 200.072525000000010
819.321105999999990 260.596343999999990
f: 842 tv: 1 nM: 2
795.855285999999980 188.210525999999990
798.034911999999960 234.813950000000010
f: 843 tv: 0 nM: 2
814.171631000000050 199.985076999999990
817.224975999999970 259.809998000000010
f: 843 tv: 1 nM: 2
793.357117000000020 188.207794000000010
796.064086999999970 235.735046000000010
f: 844 tv: 0 nM: 2
812.274413999999980 199.827071999999990
814.908874999999970 258.658843999999990
f: 844 tv: 1 nM: 2
790.601563000000060 187.851563000000000
792.427185000000010 236.043686000000010
f: 845 tv: 0 nM: 2
809.496276999999960 199.885192999999990
813.075012000000020 258.820006999999980
f: 845 tv: 1 nM: 2
787.752990999999950 188.180725000000000
789.913329999999970 235.333327999999990
f: 846 tv: 0 nM: 2
807.377929999999990 199.704726999999990
810.701843000000050 258.637604000000010
f: 846 tv: 1 nM: 2
785.847228999999970 188.013884999999990
786.129639000000000 235.333327999999990
f: 847 tv: 0 nM: 2
805.104858000000040 199.967743000000010
807.935790999999990 257.871552000000010
f: 847 tv: 1 nM: 2
782.648132000000030 187.925934000000010
784.293091000000000 235.655167000000010
f: 848 tv: 0 nM: 2
802.310485999999970 199.641129000000010
805.662598000000000 257.541260000000020
f: 848 tv: 1 nM: 2
780.586547999999990 188.221161000000000
781.000000000000000 235.000000000000000
f: 849 tv: 0 nM: 2
800.224243000000000 199.555145000000010
803.304688000000060 257.424468999999990
f: 849 tv: 1 nM: 2
778.324341000000000 188.337844999999990
778.342834000000040 234.452377000000010
f: 850 tv: 0 nM: 2
797.484009000000010 199.608002000000000
800.494446000000040 257.320434999999970
f: 850 tv: 1 nM: 2
775.453125000000000 187.828125000000000
775.321166999999950 235.295624000000000
f: 851 tv: 0 nM: 2
794.154480000000040 199.727645999999990
797.296935999999960 256.781738000000020
f: 851 tv: 1 nM: 2
772.074706999999990 188.034484999999990
772.493834999999990 234.290131000000000
f: 852 tv: 0 nM: 2
791.389771000000000 199.913390999999990
794.470581000000040 256.529419000000020
f: 852 tv: 1 nM: 2
769.657898000000050 188.407897999999990
769.093750000000000 234.406250000000000
f: 853 tv: 0 nM: 2
788.366088999999990 199.678574000000000
791.476074000000040 256.582457999999970
f: 853 tv: 1 nM: 2
766.987793000000010 188.707321000000010
767.086182000000010 234.873566000000010
f: 854 tv: 0 nM: 2
785.893188000000010 199.709396000000000
787.997375000000030 256.781586000000000
f: 854 tv: 1 nM: 2
763.922546000000010 188.619720000000000
764.463317999999960 234.522933999999990
f: 855 tv: 0 nM: 2
782.069336000000020 200.232665999999990
785.346985000000020 256.174866000000010
f: 855 tv: 1 nM: 2
761.664855999999990 188.901093000000000
761.662781000000000 234.689926000000010
f: 856 tv: 0 nM: 2
779.517211999999970 199.706894000000010
782.973511000000030 256.195374000000020
f: 856 tv: 1 nM: 2
759.653869999999980 188.564101999999990
758.534240999999950 234.993148999999990
f: 857 tv: 0 nM: 2
776.553588999999990 199.910721000000000
779.706177000000030 255.551544000000010
f: 857 tv: 1 nM: 2
755.650696000000040 188.835617000000010
755.987610000000020 234.884293000000010
f: 858 tv: 0 nM: 2
773.779418999999960 199.455886999999990
776.006165000000010 255.475311000000000
f: 858 tv: 1 nM: 2
752.931518999999980 188.979446000000000
752.389281999999980 234.545807000000000
f: 859 tv: 0 nM: 2
770.263915999999990 199.347229000000000
773.591675000000010 254.841659999999990
f: 859 tv: 1 nM: 2
750.434204000000020 189.210525999999990
749.171875000000000 234.796875000000000
f: 860 tv: 0 nM: 2
767.267882999999980 199.044647000000000
770.025330000000050 254.981018000000010
f: 860 tv: 1 nM: 2
746.647521999999980 188.655731000000000
747.285094999999960 234.520659999999990
f: 861 tv: 0 nM: 2
764.057678000000010 198.873076999999990
766.364196999999990 253.888884999999990
f: 861 tv: 1 nM: 2
744.659423999999940 188.420288000000000
743.420776000000050 233.891083000000010
f: 862 tv: 0 nM: 2
760.188048999999980 198.376144000000010
763.818481000000020 253.058228000000010
f: 862 tv: 1 nM: 2
741.027771000000030 188.657410000000000
741.179809999999970 234.188599000000010
f: 863 tv: 0 nM: 2
757.789916999999950 197.987395999999990
760.455077999999960 252.859557999999990
f: 863 tv: 1 nM: 2
738.796875000000000 188.578125000000000
738.137267999999950 234.666672000000010
f: 864 tv: 0 nM: 2
753.683167000000030 198.074249000000010
756.636352999999990 251.869324000000010
f: 864 tv: 1 nM: 2
736.295471000000020 188.159088000000000
735.239990000000030 233.235992000000010
f: 865 tv: 0 nM: 2
751.269226000000000 197.605774000000000
752.486815999999980 251.980255000000000
f: 865 tv: 1 nM: 2
734.042663999999950 187.908538999999990
731.939026000000010 231.975616000000000
f: 866 tv: 0 nM: 2
747.970336999999970 197.250000000000000
749.213379000000030 250.866241000000000
f: 866 tv: 1 nM: 2
730.795714999999970 187.446227999999990
728.422729000000000 232.513641000000010
f: 867 tv: 0 nM: 2
744.406798999999980 197.008468999999990
748.061156999999980 250.417267000000010
f: 867 tv: 1 nM: 2
728.814086999999970 187.301285000000010
727.315552000000030 232.864746000000000
f: 868 tv: 0 nM: 2
740.554992999999970 196.464996000000010
743.210692999999990 250.064606000000000
f: 868 tv: 1 nM: 2
725.628235000000020 187.820511000000010
724.552428999999960 233.157349000000010
f: 869 tv: 0 nM: 2
737.639159999999950 196.330429000000010
740.099975999999970 250.000000000000000
f: 869 tv: 1 nM: 2
723.389526000000050 187.424422999999990
720.594910000000030 232.248168999999990
f: 870 tv: 0 nM: 2
734.626281999999950 196.277771000000000
736.896729000000050 249.347824000000000
f: 870 tv: 1 nM: 2
720.488219999999960 187.658829000000000
718.487244000000030 232.267517000000000
f: 871 tv: 0 nM: 2
730.922423999999980 195.767242000000010
732.651917000000030 249.012665000000000
f: 871 tv: 1 nM: 2
718.341492000000020 186.987808000000000
715.728455000000050 232.500000000000000
f: 872 tv: 0 nM: 2
727.818604000000050 195.619475999999990
729.211791999999950 248.682357999999990
f: 872 tv: 1 nM: 2
716.409119000000030 187.142853000000000
713.322326999999970 231.871902000000010
f: 873 tv: 0 nM: 2
723.906250000000000 196.075897000000000
725.032348999999950 248.297057999999990
f: 873 tv: 1 nM: 2
712.786499000000050 187.589890000000000
711.342101999999950 231.984955000000010
f: 874 tv: 0 nM: 2
720.926636000000030 195.619262999999990
722.709290000000010 249.296508999999990
f: 874 tv: 1 nM: 2
710.693725999999970 187.718750000000000
707.937500000000000 232.796875000000000
f: 875 tv: 0 nM: 2
716.648132000000030 195.666672000000010
718.510497999999980 248.339157000000000
f: 875 tv: 1 nM: 2
708.845093000000020 187.697189000000010
705.615356000000020 232.584610000000000
f: 876 tv: 0 nM: 2
713.299987999999980 195.304764000000010
715.356139999999980 248.732879999999990
f: 876 tv: 1 nM: 2
706.021118000000000 187.295775999999990
703.212036000000010 233.420883000000000
f: 877 tv: 0 nM: 2
709.730408000000010 194.897064000000000
711.424987999999980 248.369446000000010
f: 877 tv: 1 nM: 2
702.894714000000020 187.903503000000000
700.488524999999980 232.729004000000000
f: 878 tv: 0 nM: 2
706.452147999999970 195.356383999999990
707.557800000000040 247.887756000000000
f: 878 tv: 1 nM: 2
701.338439999999990 187.346161000000000
697.535339000000020 232.914139000000010
f: 879 tv: 0 nM: 2
702.777283000000010 195.095459000000010
703.615111999999950 247.746703999999990
f: 879 tv: 1 nM: 2
698.984618999999950 187.715377999999990
695.068175999999990 232.886368000000000
f: 880 tv: 0 nM: 2
700.018860000000020 194.660370000000000
700.397033999999960 247.855881000000010
f: 880 tv: 1 nM: 2
696.417725000000020 187.664550999999990
692.514953999999990 233.402985000000000
f: 881 tv: 0 nM: 2
695.905272999999970 194.384216000000010
696.698975000000020 246.637756000000000
f: 881 tv: 1 nM: 2
694.225586000000020 187.530486999999990
690.062011999999980 233.223144999999990
f: 882 tv: 0 nM: 2
692.742249000000020 194.541228999999990
693.568481000000020 247.544647000000000
f: 882 tv: 1 nM: 2
691.857117000000020 187.107147000000000
689.046997000000030 232.811966000000010
f: 883 tv: 0 nM: 2
690.066956000000000 194.281250000000000
689.748413000000030 247.343948000000010
f: 883 tv: 1 nM: 2
690.061401000000050 186.666672000000010
685.733643000000030 233.056075999999990
f: 884 tv: 0 nM: 2
686.705872000000000 193.911757999999990
685.412291999999980 247.678360000000000
f: 884 tv: 1 nM: 2
688.045471000000020 187.000000000000000
683.399353000000020 233.087250000000010
f: 885 tv: 0 nM: 2
683.318175999999990 193.399993999999990
682.091186999999990 247.546967000000000
f: 885 tv: 1 nM: 2
686.121459999999960 186.921432000000010
681.189452999999960 233.354034000000010
f: 886 tv: 0 nM: 2
679.820740000000000 193.952834999999990
678.567932000000040 247.127715999999990
f: 886 tv: 1 nM: 2
684.360778999999980 187.025314000000010
678.500000000000000 233.500000000000000
f: 887 tv: 0 nM: 2
676.560973999999990 193.597565000000000
675.190369000000030 247.343750000000000
f: 887 tv: 1 nM: 2
682.301636000000030 187.429748999999990
676.408813000000010 233.380507999999990
f: 888 tv: 0 nM: 2
673.782836999999970 193.060608000000000
671.176453000000040 247.110290999999990
f: 888 tv: 1 nM: 2
680.425902999999950 186.691360000000000
674.934204000000020 234.364028999999990
f: 889 tv: 0 nM: 2
670.884277000000000 193.365737999999990
668.264893000000030 247.092254999999990
f: 889 tv: 1 nM: 2
679.479979999999950 186.520004000000000
672.760009999999970 233.926666000000010
f: 890 tv: 0 nM: 2
667.349486999999950 193.364075000000010
664.072632000000000 247.405029000000010
f: 890 tv: 1 nM: 2
677.922668000000040 186.659789999999990
670.947997999999980 233.936004999999990
f: 891 tv: 0 nM: 2
664.161132999999950 192.925613000000000
660.917725000000020 246.791137999999990
f: 891 tv: 1 nM: 2
676.785706000000000 186.263733000000000
669.829773000000050 234.273056000000000
f: 892 tv: 0 nM: 2
661.140381000000050 192.622803000000000
658.563660000000030 246.754547000000000
f: 892 tv: 1 nM: 2
675.479187000000020 186.385422000000010
668.892882999999980 234.000000000000000
f: 893 tv: 0 nM: 2
659.024170000000030 192.774200000000010
655.006470000000040 246.837661999999990
f: 893 tv: 1 nM: 2
673.802185000000010 186.554947000000000
667.000000000000000 234.201859000000010
f: 894 tv: 0 nM: 2
655.866088999999990 192.437500000000000
651.714294000000000 246.870132000000010
f: 894 tv: 1 nM: 2
673.279052999999980 186.290695000000000
665.937988000000020 234.644623000000000
f: 895 tv: 0 nM: 2
652.500000000000000 191.897201999999990
647.828918000000040 246.203948999999990
f: 895 tv: 1 nM: 2
671.955565999999980 185.899993999999990
664.865050999999990 234.671783000000000
f: 896 tv: 0 nM: 2
650.037048000000030 191.009262000000010
646.125854000000000 246.544220000000000
f: 896 tv: 1 nM: 2
671.191344999999960 185.580245999999990
663.538757000000030 234.620148000000000
f: 897 tv: 0 nM: 2
647.960510000000000 191.197372000000000
642.992492999999970 245.802505000000000
f: 897 tv: 1 nM: 2
670.477538999999980 185.460678000000000
663.280029000000010 234.227996999999990
f: 898 tv: 0 nM: 2
645.598449999999960 190.988190000000000
640.086547999999990 246.099365000000010
f: 898 tv: 1 nM: 2
669.717406999999980 185.358703999999990
661.493469000000000 234.228759999999990
f: 899 tv: 0 nM: 2
643.261658000000010 190.537384000000000
637.452819999999970 245.889938000000000
f: 899 tv: 1 nM: 2
669.385863999999970 185.081527999999990
660.985290999999960 234.889709000000010
f: 900 tv: 0 nM: 2
640.869567999999960 190.500000000000000
635.265259000000010 246.088409000000010
f: 900 tv: 1 nM: 2
668.875000000000000 185.102280000000010
660.327087000000010 234.902252000000000
f: 901 tv: 0 nM: 2
638.958312999999980 189.859848000000000
631.991577000000010 245.755615000000010
f: 901 tv: 1 nM: 2
668.658142000000000 184.454085999999990
660.203430000000030 234.744826999999990
f: 902 tv: 0 nM: 2
637.090514999999980 189.875000000000000
630.175415000000040 245.692978000000010
f: 902 tv: 1 nM: 2
668.563720999999990 184.544113000000010
660.280029000000010 234.793335000000010
f: 903 tv: 0 nM: 2
635.168091000000000 189.504302999999990
627.908813000000010 245.751373000000000
f: 903 tv: 1 nM: 2
668.668579000000020 184.087204000000010
659.634643999999980 235.019226000000000
f: 904 tv: 0 nM: 2
633.895141999999960 188.895157000000010
625.575012000000020 245.925003000000000
f: 904 tv: 1 nM: 2
669.122619999999980 183.650939999999990
660.045471000000020 234.696976000000010
f: 905 tv: 0 nM: 2
632.466675000000010 188.781478999999990
624.299987999999980 245.289474000000010
f: 905 tv: 1 nM: 2
669.250000000000000 182.938888999999990
660.148742999999970 234.452530000000000
f: 906 tv: 0 nM: 2
630.940490999999950 188.678574000000000
622.201110999999970 245.477661000000010
f: 906 tv: 1 nM: 2
669.827147999999970 182.882721000000000
660.472228999999970 234.552474999999990
f: 907 tv: 0 nM: 2
630.019836000000050 188.075393999999990
621.143920999999980 245.780304000000000
f: 907 tv: 1 nM: 2
670.609985000000050 182.389998999999990
661.446228000000020 234.648727000000010
f: 908 tv: 0 nM: 2
629.259399000000030 187.789474000000010
619.807495000000020 245.590912000000000
f: 908 tv: 1 nM: 2
671.943298000000030 182.536087000000010
662.589294000000000 234.601195999999990
f: 909 tv: 0 nM: 2
628.858276000000050 187.720474000000000
618.714294000000000 245.795562999999990
f: 909 tv: 1 nM: 2
672.836608999999950 182.346527000000010
663.418762000000020 234.512497000000000
f: 910 tv: 0 nM: 2
628.252014000000030 187.264007999999990
618.030029000000010 246.009995000000000
f: 910 tv: 1 nM: 2
674.500000000000000 182.270827999999990
664.736510999999950 234.804047000000000
f: 911 tv: 0 nM: 2
628.170531999999980 187.368225000000000
617.862244000000030 246.204085999999990
f: 911 tv: 1 nM: 2
676.090026999999960 181.839996000000010
666.822388000000050 234.638152999999990
f: 912 tv: 0 nM: 2
628.924010999999950 187.104004000000000
617.697143999999980 246.274033000000000
f: 912 tv: 1 nM: 2
678.563720999999990 181.936279000000010
668.446105999999990 235.329345999999990
f: 913 tv: 0 nM: 2
629.351440000000030 187.481888000000000
618.002502000000050 246.849014000000010
f: 913 tv: 1 nM: 2
680.542479999999950 182.014145000000010
670.929932000000010 235.060516000000010
f: 914 tv: 0 nM: 2
630.139098999999990 187.578948999999990
618.594055000000030 247.371292000000010
f: 914 tv: 1 nM: 2
682.298095999999990 181.951920000000000
673.500000000000000 235.601195999999990
f: 915 tv: 0 nM: 2
630.940490999999950 187.837296000000010
619.568298000000030 248.185363999999990
f: 915 tv: 1 nM: 2
685.016662999999990 182.194443000000010
675.897583000000050 236.078307999999990
f: 916 tv: 0 nM: 2
632.098511000000030 188.098480000000000
620.672240999999990 248.875595000000000
f: 916 tv: 1 nM: 2
687.904358000000000 182.595656999999990
678.766235000000050 237.000000000000000
f: 917 tv: 0 nM: 2
633.900024000000030 188.896300999999990
622.094604000000000 249.905410999999990
f: 917 tv: 1 nM: 2
691.010009999999970 183.199997000000000
681.852721999999970 237.236298000000010
f: 918 tv: 0 nM: 2
635.708312999999980 189.368056999999990
624.205627000000050 250.630844000000000
f: 918 tv: 1 nM: 2
693.398925999999960 183.271271000000010
685.524841000000040 238.204971000000000
f: 919 tv: 0 nM: 2
638.032287999999990 189.887100000000000
626.425902999999950 251.486115000000010
f: 919 tv: 1 nM: 2
696.746826000000060 184.031646999999990
688.869567999999960 238.711960000000000
f: 920 tv: 0 nM: 2
640.643920999999980 191.000000000000000
628.953125000000000 252.901047000000010
f: 920 tv: 1 nM: 2
699.556152000000000 184.494903999999990
692.094360000000050 239.468551999999990
f: 921 tv: 0 nM: 2
642.960266000000050 191.420532000000010
631.881774999999950 253.854674999999990
f: 921 tv: 1 nM: 2
702.816223000000040 185.188033999999990
695.965820000000010 240.198760999999990
f: 922 tv: 0 nM: 2
645.897949000000040 192.173462000000000
634.990479000000050 254.852386000000000
f: 922 tv: 1 nM: 2
706.464294000000000 185.617340000000010
699.730774000000000 241.059174000000010
f: 923 tv: 0 nM: 2
648.656676999999950 192.856659000000010
637.802856000000020 255.817307000000000
f: 923 tv: 1 nM: 2
709.871399000000000 186.304764000000010
704.118408000000040 241.269745000000000
f: 924 tv: 0 nM: 2
651.596130000000020 193.596161000000000
641.867858999999950 256.901549999999990
f: 924 tv: 1 nM: 2
713.333312999999980 186.431029999999990
708.165649000000030 241.745392000000010
f: 925 tv: 0 nM: 2
654.310608000000000 194.287871999999990
644.474060000000010 257.908020000000020
f: 925 tv: 1 nM: 2
716.084106000000020 187.378510000000010
711.357971000000020 242.242599000000010
f: 926 tv: 0 nM: 2
658.440552000000030 195.143356000000010
648.671509000000010 258.756041999999980
f: 926 tv: 1 nM: 2
719.928588999999990 187.542862000000010
715.500000000000000 242.683334000000000
f: 927 tv: 0 nM: 2
662.406067000000010 195.704697000000010
652.867858999999950 259.818665000000010
f: 927 tv: 1 nM: 2
723.364136000000030 188.179351999999990
719.000000000000000 243.356292999999990
f: 928 tv: 0 nM: 2
665.843932999999990 196.356688999999990
657.402954000000020 260.445282000000020
f: 928 tv: 1 nM: 2
725.321411000000010 188.290817000000000
723.179382000000030 243.920593000000000
f: 929 tv: 0 nM: 2
669.174315999999980 197.253296000000010
660.454345999999990 261.350006000000010
f: 929 tv: 1 nM: 2
728.468444999999970 188.947372000000000
726.325134000000050 244.334351000000000
f: 930 tv: 0 nM: 2
672.564819000000060 197.645064999999990
664.927550999999990 262.619170999999990
f: 930 tv: 1 nM: 2
731.774353000000020 189.654861000000010
729.746887000000020 244.940628000000000
f: 931 tv: 0 nM: 2
675.830017000000000 198.183334000000000
669.104553000000010 263.431824000000010
f: 931 tv: 1 nM: 2
734.247619999999980 189.966659999999990
732.963562000000020 245.344376000000010
f: 932 tv: 0 nM: 2
679.452026000000050 198.897263000000010
673.337891000000010 264.066222999999980
f: 932 tv: 1 nM: 2
736.799987999999980 189.978255999999990
736.011963000000040 245.697600999999990
f: 933 tv: 0 nM: 2
683.750000000000000 199.345886000000010
677.859009000000010 265.011016999999980
f: 933 tv: 1 nM: 2
739.202942000000010 190.584151999999990
738.438537999999990 246.106140000000010
f: 934 tv: 0 nM: 2
687.431824000000010 200.347397000000000
681.457520000000050 265.617493000000020
f: 934 tv: 1 nM: 2
741.440612999999980 191.336638999999990
741.450561999999990 246.281982000000000
f: 935 tv: 0 nM: 2
690.704528999999980 200.957794000000010
685.615600999999970 266.061828999999990
f: 935 tv: 1 nM: 2
743.140198000000050 191.359817999999990
744.405334000000040 246.621307000000000
f: 936 tv: 0 nM: 2
694.277405000000040 201.428085000000010
689.543274000000000 266.822113000000000
f: 936 tv: 1 nM: 2
745.505553999999960 192.105560000000000
745.066956000000000 247.070862000000010
f: 937 tv: 0 nM: 2
697.404601999999950 201.976974000000010
692.973571999999990 266.676207999999970
f: 937 tv: 1 nM: 2
747.019409000000000 192.558258000000000
747.477538999999980 246.958327999999990
f: 938 tv: 0 nM: 2
700.706603999999970 202.452087000000010
697.092712000000010 267.568298000000030
f: 938 tv: 1 nM: 2
748.331665000000040 192.554459000000010
749.406798999999980 247.161011000000000
f: 939 tv: 0 nM: 2
703.442199999999960 202.962584999999990
700.890564000000040 268.057219999999970
f: 939 tv: 1 nM: 2
749.450012000000020 192.959091000000000
751.000000000000000 247.282119999999990
f: 940 tv: 0 nM: 2
706.446228000000020 203.541137999999990
704.682007000000000 268.406005999999990
f: 940 tv: 1 nM: 2
750.742432000000010 193.363632000000000
752.544922000000040 247.649704000000010
f: 941 tv: 0 nM: 2
708.717956999999960 203.679488999999990
708.217956999999960 268.803406000000000
f: 941 tv: 1 nM: 2
751.423095999999990 193.701920000000000
753.589294000000000 247.410721000000000
f: 942 tv: 0 nM: 2
711.453918000000040 204.388152999999990
710.260009999999970 268.724456999999970
f: 942 tv: 1 nM: 2
752.128844999999960 193.793808000000010
754.580382999999980 247.651779000000000
f: 943 tv: 0 nM: 2
713.528137000000020 204.734375000000000
713.572754000000030 268.845459000000010
f: 943 tv: 1 nM: 2
752.446411000000010 193.964279000000000
755.231262000000020 247.475006000000010
f: 944 tv: 0 nM: 2
716.015381000000050 204.846161000000000
716.174744000000030 268.902923999999980
f: 944 tv: 1 nM: 2
753.367003999999950 194.122345000000000
756.324767999999950 247.644332999999990
f: 945 tv: 0 nM: 2
717.369689999999990 204.862671000000010
718.528625000000030 269.033051000000000
f: 945 tv: 1 nM: 2
752.740723000000000 194.203705000000010
755.748473999999990 247.529937999999990
f: 946 tv: 0 nM: 2
718.665466000000040 204.911971999999990
720.204651000000010 268.662781000000000
f: 946 tv: 1 nM: 2
753.000000000000000 194.240737999999990
755.940124999999970 247.230545000000010
f: 947 tv: 0 nM: 2
720.000000000000000 205.000000000000000
721.750000000000000 268.524780000000020
f: 947 tv: 1 nM: 2
752.037354000000050 194.528030000000000
755.234435999999960 247.293792999999990
f: 948 tv: 0 nM: 2
720.455811000000040 205.051025000000010
722.216614000000050 268.149780000000020
f: 948 tv: 1 nM: 2
751.433655000000040 194.321426000000000
754.879761000000030 246.892410000000010
f: 949 tv: 0 nM: 2
721.482422000000040 204.876755000000000
723.065002000000050 267.709991000000000
f: 949 tv: 1 nM: 2
750.405639999999950 194.660370000000000
753.963562000000020 246.443710000000010
f: 950 tv: 0 nM: 2
721.290770999999950 204.500000000000000
723.468750000000000 267.236603000000000
f: 950 tv: 1 nM: 2
748.833312999999980 193.944443000000010
752.503052000000030 246.266876000000000
f: 951 tv: 0 nM: 2
720.949280000000040 204.485503999999990
723.665100000000050 266.848845999999980
f: 951 tv: 1 nM: 2
747.579223999999950 194.396041999999990
751.086182000000010 245.924133000000010
f: 952 tv: 0 nM: 2
720.572388000000050 204.513152999999990
723.440735000000020 266.125580000000010
f: 952 tv: 1 nM: 2
745.054320999999960 193.923920000000010
748.724669999999950 245.541137999999990
f: 953 tv: 0 nM: 2
719.541016000000010 204.302246000000000
722.799987999999980 265.804534999999990
f: 953 tv: 1 nM: 2
743.217651000000050 194.000000000000000
746.980651999999960 245.332259999999990
f: 954 tv: 0 nM: 2
718.847045999999980 204.041045999999990
722.247680999999940 265.020844000000010
f: 954 tv: 1 nM: 2
740.822571000000040 193.752686000000010
743.424438000000010 245.118697999999990
f: 955 tv: 0 nM: 2
717.500000000000000 203.820694000000000
721.156127999999970 264.231720000000000
f: 955 tv: 1 nM: 2
737.967712000000010 193.844086000000000
741.668884000000050 244.374176000000010
f: 956 tv: 0 nM: 2
715.722228999999970 203.472229000000000
719.530823000000050 263.812805000000030
f: 956 tv: 1 nM: 2
735.313110000000050 193.429291000000010
737.630432000000040 244.224639999999990
f: 957 tv: 0 nM: 2
714.105834999999960 203.072998000000010
717.847290000000040 262.834961000000020
f: 957 tv: 1 nM: 2
733.054199000000040 193.265060000000010
734.629149999999980 243.294708000000010
f: 958 tv: 0 nM: 2
711.808288999999950 202.609024000000010
715.656127999999970 261.936583999999980
f: 958 tv: 1 nM: 2
729.902588000000040 193.207794000000010
732.064514000000030 243.048385999999990
f: 959 tv: 0 nM: 2
709.799987999999980 202.141662999999990
713.684326000000060 261.457062000000010
f: 959 tv: 1 nM: 2
727.086670000000030 192.880005000000010
729.071411000000010 242.961043999999990
f: 960 tv: 0 nM: 2
706.768127000000050 202.014496000000010
711.181824000000010 260.696959999999990
f: 960 tv: 1 nM: 2
723.500000000000000 192.600006000000010
726.033081000000040 242.252060000000000
f: 961 tv: 0 nM: 2
705.041016000000010 201.944031000000000
707.906615999999990 260.509032999999990
f: 961 tv: 1 nM: 2
721.359131000000050 192.394363000000000
723.826110999999970 242.181152000000000
f: 962 tv: 0 nM: 2
701.836182000000010 201.767242000000010
705.911620999999970 260.143951000000020
f: 962 tv: 1 nM: 2
718.090880999999970 192.681824000000010
720.106079000000020 241.979796999999990
f: 963 tv: 0 nM: 2
698.669617000000020 201.580353000000000
702.825927999999980 259.465178999999980
f: 963 tv: 1 nM: 2
714.707152999999950 192.378570999999990
716.832152999999950 242.227263999999990
f: 964 tv: 0 nM: 2
696.298340000000050 201.697478999999990
700.222228999999970 259.266082999999980
f: 964 tv: 1 nM: 2
712.215088000000040 192.877899000000010
713.465637000000020 242.095413000000010
f: 965 tv: 0 nM: 2
692.780944999999970 201.395232999999990
697.333312999999980 259.232147000000000
f: 965 tv: 1 nM: 2
709.201415999999990 193.354172000000010
710.144226000000000 242.105774000000000
f: 966 tv: 0 nM: 2
690.034911999999960 202.000000000000000
693.695983999999950 259.271362000000010
f: 966 tv: 1 nM: 2
705.951110999999970 193.233703999999990
706.897033999999960 242.441177000000010
f: 967 tv: 0 nM: 2
686.748108000000000 202.026717999999990
690.175415000000040 259.564330999999980
f: 967 tv: 1 nM: 2
702.946959999999990 194.143936000000000
702.365050999999990 242.365082000000000
f: 968 tv: 0 nM: 2
683.818604000000050 202.557526000000000
686.371947999999970 259.225616000000000
f: 968 tv: 1 nM: 2
699.443175999999990 193.875000000000000
699.508605999999990 243.318970000000010
f: 969 tv: 0 nM: 2
680.024413999999980 202.589431999999990
683.460815000000030 259.292174999999990
f: 969 tv: 1 nM: 2
696.345215000000050 194.333327999999990
696.940002000000050 243.552001999999990
f: 970 tv: 0 nM: 2
677.314269999999960 202.861908000000000
680.292542000000030 259.638306000000000
f: 970 tv: 1 nM: 2
692.668822999999970 194.740264999999990
693.037169999999950 243.611481000000000
f: 971 tv: 0 nM: 2
673.742309999999970 203.057693000000000
676.388184000000020 259.434204000000020
f: 971 tv: 1 nM: 2
689.265076000000020 195.162658999999990
689.695313000000060 243.789063000000000
f: 972 tv: 0 nM: 2
670.358337000000010 203.125000000000000
673.126831000000040 259.126801000000000
f: 972 tv: 1 nM: 2
686.247009000000050 195.180725000000000
685.714783000000010 243.838928000000010
f: 973 tv: 0 nM: 2
667.345519999999960 203.373977999999990
669.931152000000000 259.213776000000000
f: 973 tv: 1 nM: 2
682.363647000000010 195.803023999999990
682.324767999999950 244.927841000000000
f: 974 tv: 0 nM: 2
663.759277000000000 203.555556999999990
666.508788999999980 259.774840999999980
f: 974 tv: 1 nM: 2
680.160522000000010 195.956786999999990
679.643372000000000 244.367126000000010
f: 975 tv: 0 nM: 2
660.500000000000000 203.533981000000010
663.291687000000020 259.092957000000010
f: 975 tv: 1 nM: 2
676.914124000000020 196.050507000000010
675.463439999999990 244.443085000000000
f: 976 tv: 0 nM: 2
656.736389000000030 203.681824000000010
659.878906000000030 258.614898999999980
f: 976 tv: 1 nM: 2
673.168579000000020 196.505813999999990
672.395995999999970 244.511992999999990
f: 977 tv: 0 nM: 2
654.068419999999950 204.010528999999990
656.161560000000010 258.717957000000010
f: 977 tv: 1 nM: 2
669.695679000000040 196.184784000000010
668.231017999999950 244.041382000000000
f: 978 tv: 0 nM: 2
650.536316000000060 203.342743000000010
652.822997999999980 258.285706000000000
f: 978 tv: 1 nM: 2
665.873230000000040 195.767608999999990
664.119507000000000 243.977982000000000
f: 979 tv: 0 nM: 2
647.777771000000030 203.203705000000010
650.003295999999980 257.045746000000010
f: 979 tv: 1 nM: 2
662.950012000000020 195.721436000000010
660.689757999999980 244.065688999999990
f: 980 tv: 0 nM: 2
644.635925000000040 203.019423999999990
647.799987999999980 257.056518999999980
f: 980 tv: 1 nM: 2
659.102721999999970 196.041091999999990
657.829834000000010 244.246521000000000
f: 981 tv: 0 nM: 2
640.339783000000010 202.412628000000010
643.210083000000050 256.088745000000020
f: 981 tv: 1 nM: 2
656.694824000000040 195.909088000000000
654.606201000000060 243.283188000000000
f: 982 tv: 0 nM: 2
637.882079999999970 201.995285000000000
640.721007999999980 255.276244999999990
f: 982 tv: 1 nM: 2
653.383117999999970 195.064941000000000
651.072509999999970 243.435120000000010
f: 983 tv: 0 nM: 2
634.308044000000000 201.281250000000000
636.578064000000040 254.904617000000000
f: 983 tv: 1 nM: 2
650.554809999999970 195.027404999999990
648.205322000000020 243.215225000000000
f: 984 tv: 0 nM: 2
630.995361000000000 201.208327999999990
632.683593999999970 253.519531000000000
f: 984 tv: 1 nM: 2
646.750000000000000 194.652771000000000
644.477050999999960 242.793578999999990
f: 985 tv: 0 nM: 2
627.280212000000010 200.648346000000000
629.584961000000020 253.444443000000010
f: 985 tv: 1 nM: 2
643.602966000000040 193.955886999999990
641.821959999999990 242.700760000000000
f: 986 tv: 0 nM: 2
623.715026999999960 199.784943000000000
626.056152000000000 253.247192000000010
f: 986 tv: 1 nM: 2
640.967040999999990 194.642853000000000
637.584350999999970 241.638550000000010
f: 987 tv: 0 nM: 2
620.340637000000020 199.368134000000000
621.563720999999990 252.312103000000010
f: 987 tv: 1 nM: 2
637.500000000000000 193.590912000000000
634.741394000000010 242.224135999999990
f: 988 tv: 0 nM: 2
616.089600000000020 199.089630000000000
618.157470999999990 252.082672000000000
f: 988 tv: 1 nM: 2
634.373718000000050 193.631317000000000
631.203368999999950 241.906783999999990
f: 989 tv: 0 nM: 2
612.301391999999960 198.609589000000000
614.206909000000000 250.620697000000010
f: 989 tv: 1 nM: 2
631.201233000000000 193.201218000000010
627.287415000000010 241.370087000000010
f: 990 tv: 0 nM: 2
609.176453000000040 198.111771000000000
611.113831000000000 249.995940999999990
f: 990 tv: 1 nM: 2
627.371642999999950 193.250000000000000
624.857665999999990 240.642303000000000
f: 991 tv: 0 nM: 2
605.321411000000010 197.797622999999990
606.791076999999970 250.393829000000010
f: 991 tv: 1 nM: 2
625.041687000000020 192.541672000000010
621.678345000000040 241.031464000000000
f: 992 tv: 0 nM: 2
600.952393000000030 197.182540999999990
602.756348000000000 250.110763999999990
f: 992 tv: 1 nM: 2
621.680846999999970 192.500000000000000
618.336304000000040 240.685836999999990
f: 993 tv: 0 nM: 2
598.286377000000020 196.868179000000000
599.271790000000010 249.020141999999990
f: 993 tv: 1 nM: 2
619.795165999999990 192.174698000000010
615.342712000000010 239.512100000000000
f: 994 tv: 0 nM: 2
595.126098999999950 196.689193999999990
595.330811000000040 248.875946000000000
f: 994 tv: 1 nM: 2
617.102295000000030 191.965912000000000
612.514587000000010 240.109497000000000
f: 995 tv: 0 nM: 2
591.797423999999980 196.288788000000010
591.971985000000020 248.856002999999990
f: 995 tv: 1 nM: 2
614.940002000000050 191.929993000000000
610.326781999999980 240.236221000000000
f: 996 tv: 0 nM: 2
588.463134999999970 195.636841000000000
587.695496000000050 248.035262999999990
f: 996 tv: 1 nM: 2
612.147704999999970 191.852280000000010
607.402892999999950 240.255402000000000
f: 997 tv: 0 nM: 2
584.685364000000050 195.426727000000000
583.940612999999980 247.840622000000000
f: 997 tv: 1 nM: 2
610.115356000000020 189.923080000000000
604.981505999999970 240.355560000000000
f: 998 tv: 0 nM: 2
581.000000000000000 195.402908000000000
580.110290999999960 247.904418999999990
f: 998 tv: 1 nM: 2
607.561889999999950 192.052382999999990
602.879211000000050 240.271819999999990
f: 999 tv: 0 nM: 2
577.568419999999950 195.173690999999990
576.655823000000050 248.077926999999990
f: 999 tv: 1 nM: 2
605.376648000000050 191.422073000000010
599.895995999999970 240.402679000000010
f: 1000 tv: 0 nM: 2
575.054809999999970 195.472595000000010
573.596130000000020 248.034622000000010
f: 1000 tv: 1 nM: 2
603.574341000000000 191.182434000000000
597.419434000000020 241.194626000000000
f: 1001 tv: 0 nM: 2
571.322997999999980 194.530975000000010
569.443725999999970 248.235107000000000
f: 1001 tv: 1 nM: 2
601.728699000000010 191.505325000000000
595.863953000000040 240.826538000000000
f: 1002 tv: 0 nM: 2
567.892882999999980 195.169647000000000
566.140930000000030 247.811172000000000
f: 1002 tv: 1 nM: 2
600.084106000000020 191.443924000000010
594.400024000000030 241.092590000000000
f: 1003 tv: 0 nM: 2
564.919617000000020 195.116074000000000
562.826904000000010 248.429488999999990
f: 1003 tv: 1 nM: 2
598.398070999999960 191.286407000000000
592.201843000000050 241.496886999999990
f: 1004 tv: 0 nM: 2
561.943908999999960 195.107483000000000
560.037720000000040 248.235854999999990
f: 1004 tv: 1 nM: 2
596.941466999999990 191.579788000000010
590.655639999999950 242.036423000000010
f: 1005 tv: 0 nM: 2
559.428588999999990 195.102036000000000
556.710021999999980 248.529999000000000
f: 1005 tv: 1 nM: 2
596.313843000000020 191.569153000000000
590.251769999999960 242.219864000000000
f: 1006 tv: 0 nM: 2
557.197266000000010 194.761474999999990
553.346374999999970 248.364455999999990
f: 1006 tv: 1 nM: 2
595.388305999999940 191.218078999999990
588.748168999999960 242.388884999999990
f: 1007 tv: 0 nM: 2
553.905944999999970 194.653472999999990
550.559875000000030 248.922149999999990
f: 1007 tv: 1 nM: 2
594.075012000000020 191.125000000000000
587.868408000000040 242.236847000000010
f: 1008 tv: 0 nM: 2
551.597228999999970 194.569443000000010
547.667725000000020 248.863922000000000
f: 1008 tv: 1 nM: 2
593.635437000000020 191.250000000000000
587.443725999999970 242.963576999999990
f: 1009 tv: 0 nM: 2
549.326293999999960 194.626312000000010
544.164490000000000 248.580643000000010
f: 1009 tv: 1 nM: 2
593.766968000000020 191.199036000000010
587.032653999999980 242.990204000000010
f: 1010 tv: 0 nM: 2
546.941772000000010 194.432037000000010
542.178954999999970 249.294738999999990
f: 1010 tv: 1 nM: 2
593.566344999999960 191.209183000000000
586.902831999999990 243.254288000000000
f: 1011 tv: 0 nM: 2
545.005370999999970 194.247313999999990
540.307067999999960 249.442932000000010
f: 1011 tv: 1 nM: 2
593.464294000000000 191.056121999999990
586.864624000000050 243.403320000000010
f: 1012 tv: 0 nM: 2
543.290344000000000 193.994629000000000
537.884643999999980 249.532959000000010
f: 1012 tv: 1 nM: 2
593.522704999999970 191.059097000000010
586.280823000000050 243.897263000000010
f: 1013 tv: 0 nM: 2
541.500000000000000 194.140182000000010
536.392699999999990 249.887436000000010
f: 1013 tv: 1 nM: 2
593.621521000000030 190.915894000000010
586.457764000000000 243.522719999999990
f: 1014 tv: 0 nM: 2
540.599060000000010 193.882080000000000
534.615356000000020 250.212814000000010
f: 1014 tv: 1 nM: 2
594.250000000000000 190.825470000000000
587.448792000000030 244.539154000000000
f: 1015 tv: 0 nM: 2
538.676024999999980 193.847992000000000
533.261780000000040 250.514709000000010
f: 1015 tv: 1 nM: 2
595.051696999999990 190.672408999999990
588.236694000000060 244.245560000000010
f: 1016 tv: 0 nM: 2
537.308716000000000 193.704345999999990
531.606628000000000 250.847716999999990
f: 1016 tv: 1 nM: 2
595.933655000000040 190.539825000000010
589.310425000000010 244.760986000000000
f: 1017 tv: 0 nM: 2
536.645812999999980 193.495834000000000
530.655456999999960 250.943007999999990
f: 1017 tv: 1 nM: 2
597.500000000000000 190.369994999999990
590.375731999999970 244.954544000000000
f: 1018 tv: 0 nM: 2
536.276305999999980 193.671051000000010
529.967223999999990 251.407104000000000
f: 1018 tv: 1 nM: 2
598.570007000000030 190.369994999999990
591.892090000000050 245.028945999999990
f: 1019 tv: 0 nM: 2
535.584656000000000 193.504028000000010
529.318419999999950 251.466476000000000
f: 1019 tv: 1 nM: 2
599.765747000000030 190.500000000000000
593.500000000000000 245.500000000000000
f: 1020 tv: 0 nM: 2
534.902954000000020 193.738800000000000
528.475646999999980 252.154053000000000
f: 1020 tv: 1 nM: 2
601.460204999999970 190.836288000000000
595.332214000000020 245.924347000000010
f: 1021 tv: 0 nM: 2
534.464538999999950 193.759841999999990
528.291199000000010 252.439560000000000
f: 1021 tv: 1 nM: 2
603.097473000000040 190.766953000000000
597.203673999999980 246.234573000000010
f: 1022 tv: 0 nM: 2
534.733886999999980 194.000000000000000
528.218444999999970 253.092102000000010
f: 1022 tv: 1 nM: 2
605.184447999999970 191.045074000000000
599.505615000000030 246.876404000000010
f: 1023 tv: 0 nM: 2
534.632324000000040 194.330886999999990
528.057312000000020 253.645827999999990
f: 1023 tv: 1 nM: 2
607.017211999999970 191.189651000000000
601.356750000000030 247.440536000000010
f: 1024 tv: 0 nM: 2
534.940918000000010 194.464569000000010
528.695128999999950 254.063415999999990
f: 1024 tv: 1 nM: 2
608.733031999999980 191.326263000000010
604.064026000000010 247.942078000000010
f: 1025 tv: 0 nM: 2
535.444824000000040 194.470778999999990
528.943358999999990 254.758621000000010
f: 1025 tv: 1 nM: 2
610.897521999999980 191.364746000000000
605.988586000000050 248.402863000000000
f: 1026 tv: 0 nM: 2
535.913817999999990 194.655167000000010
529.582946999999990 255.305694999999990
f: 1026 tv: 1 nM: 2
613.234252999999970 191.662155000000010
608.472228999999970 248.675934000000010
f: 1027 tv: 0 nM: 2
536.874022999999970 194.948822000000010
530.656676999999950 255.981567000000010
f: 1027 tv: 1 nM: 2
615.396423000000030 191.608109000000010
611.170471000000020 248.914763999999990
f: 1028 tv: 0 nM: 2
537.966186999999990 195.225555000000010
531.650024000000030 256.155273000000020
f: 1028 tv: 1 nM: 2
617.900939999999990 191.834900000000000
613.664000999999980 249.131713999999990
f: 1029 tv: 0 nM: 2
539.440552000000030 195.143356000000010
533.121276999999960 256.962859999999980
f: 1029 tv: 1 nM: 2
620.214905000000040 192.171051000000010
616.597656000000030 249.855026000000010
f: 1030 tv: 0 nM: 2
540.552794999999950 195.757049999999990
534.956603999999970 257.538817999999990
f: 1030 tv: 1 nM: 2
622.404358000000000 192.113036999999990
619.398925999999960 249.882980000000000
f: 1031 tv: 0 nM: 2
542.223022000000010 196.003601000000000
536.684326000000060 257.963135000000020
f: 1031 tv: 1 nM: 2
624.438660000000030 192.561325000000010
622.111694000000060 249.962769000000010
f: 1032 tv: 0 nM: 2
543.868225000000050 196.616272000000010
538.723266999999960 258.748839999999970
f: 1032 tv: 1 nM: 2
627.438660000000030 192.561325000000010
625.287169999999950 250.269226000000000
f: 1033 tv: 0 nM: 2
545.903686999999990 196.574065999999990
540.595031999999950 258.941162000000020
f: 1033 tv: 1 nM: 2
630.113036999999960 192.595656999999990
628.075012000000020 250.755005000000010
f: 1034 tv: 0 nM: 2
547.881470000000040 196.870376999999990
543.369018999999980 259.578582999999980
f: 1034 tv: 1 nM: 2
632.500000000000000 193.000000000000000
631.580199999999990 250.909088000000000
f: 1035 tv: 0 nM: 2
550.102172999999990 196.872268999999990
545.871338000000040 259.983002000000000
f: 1035 tv: 1 nM: 2
634.895141999999960 193.104842999999990
634.117371000000050 251.132659999999990
f: 1036 tv: 0 nM: 2
552.278563999999960 197.378570999999990
548.455627000000050 260.184570000000010
f: 1036 tv: 1 nM: 2
637.045105000000040 193.061477999999990
637.047973999999950 250.962128000000010
f: 1037 tv: 0 nM: 2
555.083312999999980 197.659729000000000
551.709166999999980 261.107147000000000
f: 1037 tv: 1 nM: 2
639.331848000000040 193.286362000000000
640.332457999999970 251.064438000000000
f: 1038 tv: 0 nM: 2
557.718261999999980 197.940474999999990
554.509399000000030 261.107971000000020
f: 1038 tv: 1 nM: 2
641.953002999999970 193.555556999999990
643.122864000000050 251.051422000000000
f: 1039 tv: 0 nM: 2
560.250000000000000 198.192032000000010
557.716309000000020 261.755798000000030
f: 1039 tv: 1 nM: 2
643.987732000000050 193.831970000000010
645.652038999999950 251.584792999999990
f: 1040 tv: 0 nM: 2
563.230225000000020 198.996399000000000
560.860961999999970 262.160980000000000
f: 1040 tv: 1 nM: 2
645.491454999999970 194.145294000000010
648.138427999999980 251.474579000000010
f: 1041 tv: 0 nM: 2
565.783081000000040 199.290436000000000
564.581909000000000 262.836211999999990
f: 1041 tv: 1 nM: 2
648.140198000000050 194.443924000000010
650.454040999999960 252.143249999999990
f: 1042 tv: 0 nM: 2
568.612793000000010 200.000000000000000
567.873779000000010 263.126190000000010
f: 1042 tv: 1 nM: 2
649.576904000000010 194.811966000000010
652.462645999999950 252.353455000000000
f: 1043 tv: 0 nM: 2
571.599303999999960 200.441788000000000
570.739319000000020 263.827025999999990
f: 1043 tv: 1 nM: 2
651.055054000000040 195.427963000000010
654.062134000000010 252.454056000000010
f: 1044 tv: 0 nM: 2
573.945679000000040 201.054351999999990
574.000000000000000 264.403229000000010
f: 1044 tv: 1 nM: 2
652.125000000000000 195.875000000000000
656.141602000000030 252.791901000000000
f: 1045 tv: 0 nM: 2
576.441772000000010 201.599319000000010
576.083312999999980 264.926483000000020
f: 1045 tv: 1 nM: 2
653.438660000000030 196.438674999999990
657.427428999999960 253.131713999999990
f: 1046 tv: 0 nM: 2
578.907776000000010 202.315597999999990
579.772338999999990 265.334808000000010
f: 1046 tv: 1 nM: 2
654.059509000000050 196.837296000000010
658.140198000000050 253.534392999999990
f: 1047 tv: 0 nM: 2
580.869872999999980 202.876709000000010
582.215637000000020 265.668243000000020
f: 1047 tv: 1 nM: 2
654.922118999999950 197.168029999999990
659.500000000000000 253.814209000000010
f: 1048 tv: 0 nM: 2
583.055969000000000 203.264923000000010
584.838867000000050 266.116119000000030
f: 1048 tv: 1 nM: 2
655.692687999999980 197.522933999999990
660.185059000000020 254.060776000000000
f: 1049 tv: 0 nM: 2
584.513427999999980 203.912749999999990
586.930846999999970 266.412444999999990
f: 1049 tv: 1 nM: 2
655.938537999999990 198.045074000000000
660.892882999999980 254.030609000000000
f: 1050 tv: 0 nM: 2
586.461242999999970 204.411971999999990
589.108397999999970 266.679198999999980
f: 1050 tv: 1 nM: 2
655.882874000000020 198.418915000000000
660.992125999999980 254.328948999999990
f: 1051 tv: 0 nM: 2
587.783202999999960 205.052444000000010
590.954773000000050 267.035706000000000
f: 1051 tv: 1 nM: 2
655.870667000000030 198.853455000000000
661.229308999999940 254.596679999999990
f: 1052 tv: 0 nM: 2
589.025024000000030 205.160721000000000
592.045226999999950 267.035706000000000
f: 1052 tv: 1 nM: 2
655.669617000000020 199.035721000000000
660.867554000000040 254.545943999999990
f: 1053 tv: 0 nM: 2
589.974791999999980 205.532378999999990
593.152160999999980 267.497589000000000
f: 1053 tv: 1 nM: 2
654.961853000000020 199.682205000000010
660.143249999999970 254.545943999999990
f: 1054 tv: 0 nM: 2
590.680541999999950 205.875000000000000
593.865540000000010 267.761779999999990
f: 1054 tv: 1 nM: 2
654.193541999999980 199.879028000000010
659.444091999999960 255.186340000000000
f: 1055 tv: 0 nM: 2
591.577759000000010 206.137038999999990
595.068298000000030 267.602447999999980
f: 1055 tv: 1 nM: 2
653.648742999999970 200.115706999999990
658.478759999999970 255.057571000000000
f: 1056 tv: 0 nM: 2
591.895691000000060 206.546767999999990
595.665100000000050 267.834900000000000
f: 1056 tv: 1 nM: 2
652.319031000000000 200.542862000000010
657.410706000000000 255.488098000000010
f: 1057 tv: 0 nM: 2
592.142334000000010 207.042313000000010
595.910461000000050 267.679107999999990
f: 1057 tv: 1 nM: 2
650.336182000000010 200.991378999999990
656.206054999999990 255.129120000000000
f: 1058 tv: 0 nM: 2
592.062988000000020 207.199997000000000
596.023192999999990 267.579895000000020
f: 1058 tv: 1 nM: 2
649.313660000000030 201.404540999999990
654.638244999999980 255.538239000000000
f: 1059 tv: 0 nM: 2
591.996276999999960 207.399261000000000
596.019591999999990 267.823516999999980
f: 1059 tv: 1 nM: 2
647.398070999999960 201.548538000000010
652.946350000000050 255.378525000000000
f: 1060 tv: 0 nM: 2
591.914063000000060 207.679688000000000
595.908385999999950 267.774749999999980
f: 1060 tv: 1 nM: 2
645.412598000000000 201.873779000000010
650.853821000000040 255.406432999999990
f: 1061 tv: 0 nM: 2
590.905151000000050 207.750000000000000
595.500000000000000 267.500000000000000
f: 1061 tv: 1 nM: 2
643.652649000000000 201.721054000000010
648.500000000000000 255.309525000000010
f: 1062 tv: 0 nM: 2
590.190857000000050 208.072525000000010
595.075378000000000 267.032653999999980
f: 1062 tv: 1 nM: 2
641.373656999999980 202.042099000000010
646.408264000000030 255.381653000000000
f: 1063 tv: 0 nM: 2
589.419005999999970 208.411971999999990
593.931824000000010 267.047974000000010
f: 1063 tv: 1 nM: 2
639.195434999999970 202.149993999999990
643.690063000000010 255.470764000000000
f: 1064 tv: 0 nM: 2
588.368408000000040 208.508773999999990
592.947937000000020 267.088530999999990
f: 1064 tv: 1 nM: 2
637.221679999999990 202.693389999999990
641.282470999999990 255.574677000000010
f: 1065 tv: 0 nM: 2
586.963439999999990 208.357727000000010
591.660889000000000 266.431030000000020
f: 1065 tv: 1 nM: 2
634.665100000000050 202.674530000000000
638.945740000000000 255.662795999999990
f: 1066 tv: 0 nM: 2
585.184021000000030 208.395996000000000
589.641540999999960 266.382538000000010
f: 1066 tv: 1 nM: 2
631.636352999999990 202.609084999999990
635.440552000000030 255.716781999999990
f: 1067 tv: 0 nM: 2
583.397644000000010 208.685043000000010
588.371581999999990 266.194000000000020
f: 1067 tv: 1 nM: 2
628.359252999999970 203.169906999999990
632.404906999999980 255.559859999999990
f: 1068 tv: 0 nM: 2
581.656798999999980 208.699158000000010
586.456603999999970 265.543364999999990
f: 1068 tv: 1 nM: 2
626.122313999999960 203.313828000000000
629.410706000000000 255.511901999999990
f: 1069 tv: 0 nM: 2
579.958678999999960 208.450409000000010
584.214660999999980 265.513579999999990
f: 1069 tv: 1 nM: 2
622.775696000000040 203.724303999999990
624.926147000000010 254.323868000000000
f: 1070 tv: 0 nM: 2
577.869933999999940 208.800812000000010
582.568787000000040 265.449738000000020
f: 1070 tv: 1 nM: 2
620.083312999999980 203.605560000000000
623.263000000000030 255.626617000000010
f: 1071 tv: 0 nM: 2
575.390381000000050 208.469299000000010
580.107909999999950 265.028960999999980
f: 1071 tv: 1 nM: 2
616.775879000000030 203.643677000000000
620.046569999999970 255.173920000000010
f: 1072 tv: 0 nM: 2
573.025024000000030 208.233337000000010
577.370178000000010 264.654694000000010
f: 1072 tv: 1 nM: 2
613.710815000000030 203.813247999999990
616.794128000000000 255.339874000000010
f: 1073 tv: 0 nM: 2
570.115723000000000 208.254623000000010
575.085692999999990 264.551422000000000
f: 1073 tv: 1 nM: 2
611.217651000000050 203.752945000000010
613.732665999999990 255.100693000000010
f: 1074 tv: 0 nM: 2
568.428588999999990 208.250000000000000
572.426453000000040 263.908813000000010
f: 1074 tv: 1 nM: 2
608.227295000000030 203.340912000000000
610.564880000000020 255.049622000000000
f: 1075 tv: 0 nM: 2
565.543456999999990 208.184784000000010
569.590880999999970 264.204559000000020
f: 1075 tv: 1 nM: 2
604.821411000000010 203.992859000000010
606.977783000000040 255.137038999999990
f: 1076 tv: 0 nM: 2
562.659973000000040 207.970001000000000
566.646361999999950 263.887816999999980
f: 1076 tv: 1 nM: 2
600.847839000000020 204.119567999999990
603.719604000000000 255.192566000000000
f: 1077 tv: 0 nM: 2
559.859801999999950 208.359817999999990
563.075195000000010 262.447357000000010
f: 1077 tv: 1 nM: 2
598.180237000000030 204.029068000000000
600.014587000000010 255.580291999999990
f: 1078 tv: 0 nM: 2
557.109985000000050 207.669997999999990
561.189940999999980 263.298888999999970
f: 1078 tv: 1 nM: 2
595.036437999999980 204.078125000000000
597.170531999999980 255.352600000000000
f: 1079 tv: 0 nM: 2
554.760009999999970 207.619994999999990
558.363953000000040 263.212036000000010
f: 1079 tv: 1 nM: 2
591.551696999999990 203.959778000000000
593.184021000000030 255.567489999999990
f: 1080 tv: 0 nM: 2
551.587645999999950 208.005157000000000
555.097899999999980 262.926575000000010
f: 1080 tv: 1 nM: 2
588.358703999999990 204.336960000000000
589.986327999999960 255.821914999999990
f: 1081 tv: 0 nM: 2
548.710753999999950 207.651962000000000
552.877624999999970 262.874115000000020
f: 1081 tv: 1 nM: 2
585.227295000000030 204.397719999999990
587.262817000000040 255.705124000000010
f: 1082 tv: 0 nM: 2
545.870667000000030 207.948273000000000
549.413817999999990 262.534485000000020
f: 1082 tv: 1 nM: 2
582.295714999999970 204.634414999999990
583.302185000000010 255.960433999999990
f: 1083 tv: 0 nM: 2
542.961547999999990 208.285721000000000
546.902100000000020 262.031464000000030
f: 1083 tv: 1 nM: 2
578.664916999999950 204.356383999999990
579.678833000000050 255.754974000000000
f: 1084 tv: 0 nM: 2
540.712402000000000 208.026549999999990
544.189269999999960 261.559326000000000
f: 1084 tv: 1 nM: 2
575.246764999999980 204.577926999999990
576.287231000000020 255.609924000000010
f: 1085 tv: 0 nM: 2
537.500000000000000 208.288467000000000
541.150330000000050 261.460113999999980
f: 1085 tv: 1 nM: 2
572.488098000000040 204.547622999999990
573.023804000000040 255.544220000000000
f: 1086 tv: 0 nM: 2
535.170714999999970 207.914627000000000
537.653137000000020 261.203125000000000
f: 1086 tv: 1 nM: 2
568.710510000000000 204.947372000000000
569.228333000000020 255.473984000000000
f: 1087 tv: 0 nM: 2
531.160216999999990 207.951461999999990
535.525634999999970 260.512816999999980
f: 1087 tv: 1 nM: 2
565.703490999999990 204.424422999999990
565.992797999999990 255.924454000000000
f: 1088 tv: 0 nM: 2
528.333312999999980 207.338089000000000
531.908264000000030 260.573975000000020
f: 1088 tv: 1 nM: 2
562.013184000000020 204.592102000000010
562.674987999999980 255.268753000000000
f: 1089 tv: 0 nM: 2
526.023804000000040 207.059525000000010
530.140259000000010 259.896331999999970
f: 1089 tv: 1 nM: 2
558.905272999999970 204.531586000000000
558.886352999999990 255.136368000000000
f: 1090 tv: 0 nM: 2
522.856322999999970 207.045975000000000
526.969055000000030 259.867249000000020
f: 1090 tv: 1 nM: 2
555.976746000000050 204.244186000000010
555.515381000000050 254.630767999999990
f: 1091 tv: 0 nM: 2
519.405029000000010 206.565001999999990
523.161865000000030 259.532378999999990
f: 1091 tv: 1 nM: 2
552.642882999999980 204.090912000000000
552.930237000000030 254.631775000000000
f: 1092 tv: 0 nM: 2
516.134399000000030 206.333327999999990
519.517639000000030 258.470580999999980
f: 1092 tv: 1 nM: 2
548.892882999999980 204.190474999999990
549.631774999999950 254.744186000000010
f: 1093 tv: 0 nM: 2
513.081420999999980 206.023254000000010
515.963196000000040 257.346618999999980
f: 1093 tv: 1 nM: 2
545.123596000000020 203.623595999999990
545.526122999999980 254.376861999999990
f: 1094 tv: 0 nM: 2
509.456511999999980 205.239136000000000
512.357971000000020 257.207091999999990
f: 1094 tv: 1 nM: 2
541.612732000000050 203.289215000000010
541.487853999999970 253.848480000000000
f: 1095 tv: 0 nM: 2
506.312500000000000 203.987503000000000
508.825348000000020 256.845886000000010
f: 1095 tv: 1 nM: 2
538.459290000000010 202.680237000000010
537.753235000000020 253.876617000000010
f: 1096 tv: 0 nM: 2
502.144745000000000 203.789474000000010
505.090606999999980 256.026855000000010
f: 1096 tv: 1 nM: 2
536.000000000000000 202.000000000000000
534.692627000000020 252.979507000000010
f: 1097 tv: 0 nM: 2
498.647064000000000 203.049026000000000
500.859711000000000 254.884887999999990
f: 1097 tv: 1 nM: 2
531.031615999999990 201.607589999999990
529.602966000000040 252.544113000000010
f: 1098 tv: 0 nM: 2
495.681030000000020 202.000000000000000
497.500000000000000 254.063828000000000
f: 1098 tv: 1 nM: 2
528.219787999999990 201.214279000000000
526.832091999999990 251.876861999999990
f: 1099 tv: 0 nM: 2
491.520264000000000 200.871627999999990
493.456664999999990 253.543335000000010
f: 1099 tv: 1 nM: 2
525.016113000000020 200.505371000000000
523.763672000000040 251.695206000000010
f: 1100 tv: 0 nM: 2
487.369232000000010 199.915390000000000
490.051024999999980 252.340134000000010
f: 1100 tv: 1 nM: 2
521.548767000000000 200.146346999999990
519.412415000000010 251.474457000000000
f: 1101 tv: 0 nM: 2
484.059508999999990 199.416672000000010
485.592438000000020 251.235290999999990
f: 1101 tv: 1 nM: 2
517.803223000000000 199.239364999999990
515.729736000000000 250.135132000000000
f: 1102 tv: 0 nM: 2
481.065795999999980 198.662276999999990
481.987427000000030 250.613204999999990
f: 1102 tv: 1 nM: 2
514.959778000000030 198.701141000000010
512.298706000000040 249.467529000000010
f: 1103 tv: 0 nM: 2
477.296509000000010 198.308135999999990
478.114594000000010 249.906250000000000
f: 1103 tv: 1 nM: 2
511.391753999999990 197.932983000000010
508.150878999999970 249.195267000000000
f: 1104 tv: 0 nM: 2
474.217406999999980 197.434784000000010
475.859649999999990 248.333327999999990
f: 1104 tv: 1 nM: 2
508.102814000000020 197.500000000000000
505.179321000000020 248.424133000000010
f: 1105 tv: 0 nM: 2
470.397736000000010 197.465912000000000
471.652770999999970 248.115737999999990
f: 1105 tv: 1 nM: 2
505.244445999999980 197.177780000000010
501.769226000000000 247.975525000000000
f: 1106 tv: 0 nM: 2
467.911377000000020 196.018981999999990
467.539581000000000 247.478423999999990
f: 1106 tv: 1 nM: 2
501.717163000000030 196.348480000000000
498.258850000000000 248.092194000000010
f: 1107 tv: 0 nM: 2
464.100006000000010 195.462493999999990
464.523956000000000 246.868256000000000
f: 1107 tv: 1 nM: 2
499.151520000000000 196.469696000000000
495.227844000000000 247.886078000000000
f: 1108 tv: 0 nM: 2
460.572234999999980 195.194443000000010
459.957793999999980 246.392853000000000
f: 1108 tv: 1 nM: 2
496.563720999999990 196.455886999999990
491.264923000000010 247.876861999999990
f: 1109 tv: 0 nM: 2
456.767608999999990 195.281692999999990
456.814819000000000 245.839508000000000
f: 1109 tv: 1 nM: 2
493.830261000000010 196.027526999999990
489.313965000000000 247.587204000000010
f: 1110 tv: 0 nM: 2
454.285706000000000 194.928574000000000
453.607635000000020 245.899306999999990
f: 1110 tv: 1 nM: 2
491.563720999999990 195.455886999999990
486.578307999999990 247.704818999999990
f: 1111 tv: 0 nM: 2
451.005095999999980 194.984694999999990
450.237578999999980 246.106383999999990
f: 1111 tv: 1 nM: 2
489.165038999999980 195.694167999999990
484.149384000000000 248.173781999999990
f: 1112 tv: 0 nM: 2
448.437500000000000 194.229172000000010
445.953003000000020 246.444443000000010
f: 1112 tv: 1 nM: 2
486.924987999999980 195.964996000000010
481.403839000000000 248.057693000000000
f: 1113 tv: 0 nM: 2
444.500000000000000 195.116882000000000
443.839995999999990 246.326660000000000
f: 1113 tv: 1 nM: 2
484.649536000000010 195.878510000000010
479.496796000000020 249.041672000000010
f: 1114 tv: 0 nM: 2
441.322784000000010 195.316452000000000
440.225799999999990 246.261292000000000
f: 1114 tv: 1 nM: 2
483.050446000000020 196.376144000000010
477.500000000000000 249.302322000000000
f: 1115 tv: 0 nM: 2
438.120880000000000 195.423080000000000
436.362914999999990 246.900543000000000
f: 1115 tv: 1 nM: 2
481.252257999999980 196.373871000000010
475.548035000000030 249.742934999999990
f: 1116 tv: 0 nM: 2
435.056030000000020 195.357757999999990
433.588043000000030 247.597488000000000
f: 1116 tv: 1 nM: 2
479.766662999999990 196.891662999999990
473.644164999999990 250.346619000000000
f: 1117 tv: 0 nM: 2
432.532776000000010 196.303283999999990
430.553467000000010 248.047165000000010
f: 1117 tv: 1 nM: 2
478.365844999999980 197.686995999999990
472.540924000000020 250.912276999999990
f: 1118 tv: 0 nM: 2
430.278258999999990 196.778258999999990
427.908295000000010 248.804733000000000
f: 1118 tv: 1 nM: 2
477.394226000000000 198.269226000000000
471.466675000000010 252.069702000000010
f: 1119 tv: 0 nM: 2
427.747559000000020 197.325241000000010
425.459717000000010 249.885910000000000
f: 1119 tv: 1 nM: 2
476.267853000000000 198.571426000000000
470.380798000000030 252.491272000000010
f: 1120 tv: 0 nM: 2
425.156555000000030 197.515152000000000
422.755248999999990 250.080413999999990
f: 1120 tv: 1 nM: 2
475.146545000000000 199.163788000000010
469.094451999999990 253.350006000000010
f: 1121 tv: 0 nM: 2
422.558258000000020 198.145630000000010
420.611114999999980 250.843140000000010
f: 1121 tv: 1 nM: 2
474.573914000000000 199.699997000000000
468.726256999999980 254.427368000000000
f: 1122 tv: 0 nM: 2
420.214294000000000 198.514282000000010
417.565795999999980 250.875000000000000
f: 1122 tv: 1 nM: 2
473.673737000000020 200.266953000000000
467.875701999999990 255.309386999999990
f: 1123 tv: 0 nM: 2
418.040405000000020 199.368683000000000
415.517487000000020 251.919586000000010
f: 1123 tv: 1 nM: 2
473.233337000000010 200.850006000000010
467.071045000000030 256.336059999999970
f: 1124 tv: 0 nM: 2
416.090485000000000 199.580948000000010
413.395691000000000 252.730209000000000
f: 1124 tv: 1 nM: 2
472.668029999999990 201.618851000000010
466.660522000000010 257.013152999999990
f: 1125 tv: 0 nM: 2
413.563048999999980 200.135132000000000
410.552460000000000 253.750000000000000
f: 1125 tv: 1 nM: 2
472.595032000000000 202.037185999999990
466.314513999999970 257.809143000000010
f: 1126 tv: 0 nM: 2
412.000000000000000 200.500000000000000
407.842773000000020 254.669815000000000
f: 1126 tv: 1 nM: 2
472.088714999999980 202.701614000000010
466.000000000000000 258.500000000000000
f: 1127 tv: 0 nM: 2
410.361908000000030 201.109528000000010
407.231048999999980 255.793105999999990
f: 1127 tv: 1 nM: 2
471.957702999999980 202.942307000000000
465.816314999999970 259.826538000000030
f: 1128 tv: 0 nM: 2
408.040893999999980 201.968185000000010
404.226013000000020 256.342468000000000
f: 1128 tv: 1 nM: 2
471.956360000000020 203.869048999999990
465.538238999999980 260.606566999999980
f: 1129 tv: 0 nM: 2
406.008941999999990 202.669647000000000
401.988373000000020 256.697661999999980
f: 1129 tv: 1 nM: 2
472.025848000000000 204.146545000000000
465.547607000000030 261.407410000000030
f: 1130 tv: 0 nM: 2
404.696259000000000 202.719619999999990
400.321624999999980 257.659453999999980
f: 1130 tv: 1 nM: 2
472.027770999999970 204.734130999999990
465.245941000000020 262.383788999999980
f: 1131 tv: 0 nM: 2
403.458771000000010 203.762878000000000
398.100554999999990 258.355988000000020
f: 1131 tv: 1 nM: 2
472.772002999999980 205.559998000000010
465.619628999999970 263.062194999999970
f: 1132 tv: 0 nM: 2
402.355864999999990 203.612609999999990
396.880004999999980 259.488586000000000
f: 1132 tv: 1 nM: 2
473.450378000000000 205.980910999999990
466.043822999999970 264.146911999999990
f: 1133 tv: 0 nM: 2
400.820892000000010 204.679108000000010
395.648803999999980 260.494049000000020
f: 1133 tv: 1 nM: 2
474.103699000000010 206.899993999999990
466.920012999999980 265.179993000000020
f: 1134 tv: 0 nM: 2
400.504241999999980 205.250000000000000
394.330841000000020 261.258697999999980
f: 1134 tv: 1 nM: 2
475.514587000000010 207.890503000000000
468.086730999999990 266.183685000000030
f: 1135 tv: 0 nM: 2
400.145172000000000 206.379028000000010
393.918029999999990 262.674866000000010
f: 1135 tv: 1 nM: 2
476.778992000000020 208.481888000000000
469.410797000000000 267.159636999999980
f: 1136 tv: 0 nM: 2
399.837493999999990 207.420837000000010
393.755493000000000 263.497253000000000
f: 1136 tv: 1 nM: 2
478.148438000000000 209.304688000000000
471.347839000000020 268.664245999999990
f: 1137 tv: 0 nM: 2
400.059508999999990 208.527771000000000
393.283324999999990 264.505554000000020
f: 1137 tv: 1 nM: 2
480.218750000000000 210.117188000000000
472.980010999999990 269.820006999999980
f: 1138 tv: 0 nM: 2
400.575012000000020 209.199997000000000
394.069579999999970 265.760314999999990
f: 1138 tv: 1 nM: 2
482.437042000000020 211.025925000000000
475.980010999999990 270.755004999999980
f: 1139 tv: 0 nM: 2
401.691681000000020 210.016662999999990
395.020416000000010 267.010193000000020
f: 1139 tv: 1 nM: 2
484.674072000000020 211.944443000000010
478.797974000000010 271.712128000000010
f: 1140 tv: 0 nM: 2
403.018005000000020 210.536041000000010
396.260986000000000 267.980499000000010
f: 1140 tv: 1 nM: 2
487.679688000000000 212.914063000000000
481.343903000000010 272.448792000000030
f: 1141 tv: 0 nM: 2
404.207642000000020 211.826263000000010
397.307098000000000 269.736053000000030
f: 1141 tv: 1 nM: 2
490.302155000000030 213.658278999999990
484.710540999999980 273.436828999999990
f: 1142 tv: 0 nM: 2
406.032257000000020 212.701614000000010
399.928192000000020 270.571807999999980
f: 1142 tv: 1 nM: 2
493.143951000000020 214.477280000000010
487.414154000000000 274.196959999999990
f: 1143 tv: 0 nM: 2
407.886566000000020 213.663863999999990
401.674132999999980 271.547272000000020
f: 1143 tv: 1 nM: 2
496.088897999999970 215.129623000000010
491.030457000000010 275.596435999999980
f: 1144 tv: 0 nM: 2
410.274597000000030 214.331970000000010
404.155365000000020 272.728820999999980
f: 1144 tv: 1 nM: 2
498.795288000000030 215.570862000000010
494.780304000000000 275.992432000000010
f: 1145 tv: 0 nM: 2
412.665282999999990 214.834717000000010
407.379302999999990 273.752868999999980
f: 1145 tv: 1 nM: 2
502.000000000000000 216.710938000000000
498.558837999999980 276.898407000000020
f: 1146 tv: 0 nM: 2
415.364502000000020 215.434586000000000
410.555267000000010 275.276366999999990
f: 1146 tv: 1 nM: 2
504.940491000000010 217.162703999999990
502.072449000000010 277.036224000000000
f: 1147 tv: 0 nM: 2
418.636352999999990 216.409088000000000
414.159912000000020 275.705597000000010
f: 1147 tv: 1 nM: 2
508.112793000000010 217.642853000000000
506.740204000000010 277.926483000000020
f: 1148 tv: 0 nM: 2
421.200012000000020 217.199997000000000
417.552856000000020 276.718048000000010
f: 1148 tv: 1 nM: 2
511.022888000000020 218.156494000000010
509.480437999999990 278.539092999999980
f: 1149 tv: 0 nM: 2
424.375000000000000 217.508926000000000
420.463348000000000 277.204192999999980
f: 1149 tv: 1 nM: 2
513.695313000000060 218.835938000000000
512.531432999999990 278.649200000000010
f: 1150 tv: 0 nM: 2
427.181824000000010 218.309921000000000
424.399047999999990 277.772308000000010
f: 1150 tv: 1 nM: 2
516.106872999999950 218.790069999999990
515.534362999999980 278.949738000000020
f: 1151 tv: 0 nM: 2
430.085174999999990 218.688888999999990
427.324889999999980 277.792633000000020
f: 1151 tv: 1 nM: 2
518.343201000000020 219.148300000000010
518.431824000000010 279.068175999999990
f: 1152 tv: 0 nM: 2
432.991881999999980 219.004059000000010
430.644897000000010 278.542602999999990
f: 1152 tv: 1 nM: 2
520.523438000000060 219.460938000000000
520.952942000000010 279.131194999999990
f: 1153 tv: 0 nM: 2
435.303161999999990 219.488190000000000
433.751555999999990 278.841613999999990
f: 1153 tv: 1 nM: 2
522.882813000000060 219.882813000000000
523.212219000000000 279.063416000000020
f: 1154 tv: 0 nM: 2
438.237060999999980 219.573273000000000
436.815155000000000 279.345459000000010
f: 1154 tv: 1 nM: 2
524.401550000000040 219.925200999999990
525.141113000000020 279.066832999999970
f: 1155 tv: 0 nM: 2
441.129302999999990 220.017242000000010
439.580199999999990 279.090912000000000
f: 1155 tv: 1 nM: 2
526.068175999999990 219.886368000000000
527.538635000000000 278.981964000000000
f: 1156 tv: 0 nM: 2
443.538756999999980 220.302322000000000
442.957581000000000 279.238831000000000
f: 1156 tv: 1 nM: 2
527.734131000000050 220.027771000000000
529.239868000000000 278.765136999999980
f: 1157 tv: 0 nM: 2
446.406494000000010 220.361786000000000
445.737610000000020 279.193054000000020
f: 1157 tv: 1 nM: 2
528.733581999999960 219.985397000000010
530.898375999999980 278.558837999999980
f: 1158 tv: 0 nM: 2
447.940491000000010 220.234130999999990
448.173461999999970 278.923461999999970
f: 1158 tv: 1 nM: 2
529.873047000000040 220.157683999999990
532.066344999999960 278.653076000000000
f: 1159 tv: 0 nM: 2
450.171753000000020 220.259536999999990
450.215331999999990 279.027221999999990
f: 1159 tv: 1 nM: 2
530.372192000000040 219.962402000000000
533.051024999999980 278.367340000000010
f: 1160 tv: 0 nM: 2
452.181426999999990 220.345138999999990
452.219390999999970 279.030609000000030
f: 1160 tv: 1 nM: 2
530.895141999999960 219.895157000000010
533.482788000000030 278.169952000000020
f: 1161 tv: 0 nM: 2
453.935913000000030 220.461533000000000
454.616760000000000 278.827423000000010
f: 1161 tv: 1 nM: 2
531.023987000000030 219.787994000000000
533.705017000000000 277.510010000000020
f: 1162 tv: 0 nM: 2
455.021942000000020 220.162276999999990
455.847136999999980 278.569946000000020
f: 1162 tv: 1 nM: 2
530.957703000000040 219.857697000000000
534.000000000000000 277.500000000000000
f: 1163 tv: 0 nM: 2
456.431609999999980 220.102569999999990
457.491698999999980 278.168518000000010
f: 1163 tv: 1 nM: 2
530.935913000000030 219.538467000000000
533.842346000000020 276.963043000000030
f: 1164 tv: 0 nM: 2
457.905182000000020 219.887924000000000
459.035706000000000 277.954772999999990
f: 1164 tv: 1 nM: 2
530.689514000000030 219.391129000000010
533.549744000000030 276.486176000000000
f: 1165 tv: 0 nM: 2
458.463318000000020 219.642197000000010
460.010405999999990 277.473969000000010
f: 1165 tv: 1 nM: 2
529.774170000000030 219.032256999999990
532.958557000000040 276.453033000000000
f: 1166 tv: 0 nM: 2
459.232147000000000 219.812500000000000
461.320374000000020 276.956299000000000
f: 1166 tv: 1 nM: 2
529.151183999999940 218.844955000000000
532.050293000000010 275.534393000000020
f: 1167 tv: 0 nM: 2
460.386566000000020 219.172271999999990
462.010589999999980 276.388885000000020
f: 1167 tv: 1 nM: 2
527.897521999999980 218.635254000000000
530.997436999999990 275.136596999999990
f: 1168 tv: 0 nM: 2
460.733063000000020 218.783905000000000
462.532653999999980 276.168335000000010
f: 1168 tv: 1 nM: 2
526.377135999999950 218.639832000000010
529.854919000000000 274.619170999999990
f: 1169 tv: 0 nM: 2
460.971558000000020 218.325195000000010
463.069519000000010 275.328888000000010
f: 1169 tv: 1 nM: 2
525.080382999999980 217.901779000000000
528.166687000000020 274.000000000000000
f: 1170 tv: 0 nM: 2
461.384613000000000 218.500000000000000
463.192504999999980 274.500000000000000
f: 1170 tv: 1 nM: 2
523.685851999999950 217.637177000000010
526.653625000000030 273.419281000000010
f: 1171 tv: 0 nM: 2
460.870697000000010 217.956894000000010
463.354736000000000 273.715087999999980
f: 1171 tv: 1 nM: 2
521.614685000000010 217.463303000000000
524.941895000000050 272.941925000000030
f: 1172 tv: 0 nM: 2
460.587157999999990 217.674316000000000
463.326079999999990 273.505431999999980
f: 1172 tv: 1 nM: 2
519.455872000000000 217.220581000000010
522.500000000000000 272.500000000000000
f: 1173 tv: 0 nM: 2
460.233337000000010 217.149993999999990
463.146423000000030 272.546967000000000
f: 1173 tv: 1 nM: 2
517.339477999999990 216.729355000000000
520.410522000000010 272.145050000000030
f: 1174 tv: 0 nM: 2
459.848206000000000 216.732147000000000
462.551422000000000 272.314270000000020
f: 1174 tv: 1 nM: 2
514.981322999999970 216.537384000000000
517.842529000000010 271.541443000000020
f: 1175 tv: 0 nM: 2
458.719634999999980 216.471954000000010
462.019774999999980 271.186432000000020
f: 1175 tv: 1 nM: 2
512.793579000000020 216.357802999999990
515.392639000000030 270.665648999999970
f: 1176 tv: 0 nM: 2
457.966979999999980 216.023590000000010
461.627991000000010 270.270844000000010
f: 1176 tv: 1 nM: 2
510.137939000000020 216.112076000000000
512.984680000000030 269.957062000000010
f: 1177 tv: 0 nM: 2
457.398131999999980 215.620376999999990
460.762999999999980 269.528900000000020
f: 1177 tv: 1 nM: 2
507.504912999999990 215.691177000000010
509.882690000000030 269.656432999999990
f: 1178 tv: 0 nM: 2
456.182678000000010 215.259613000000000
459.633331000000000 269.157561999999980
f: 1178 tv: 1 nM: 2
505.008484000000010 215.415253000000010
507.120574999999970 269.214691000000020
f: 1179 tv: 0 nM: 2
454.842865000000020 215.161911000000000
458.743743999999990 268.500000000000000
f: 1179 tv: 1 nM: 2
501.811919999999990 215.504593000000000
504.375732000000030 268.869812000000020
f: 1180 tv: 0 nM: 2
453.308044000000000 214.558029000000000
457.736114999999980 267.602782999999990
f: 1180 tv: 1 nM: 2
498.968169999999990 215.068175999999990
501.383941999999990 268.354155999999990
f: 1181 tv: 0 nM: 2
452.095459000000010 213.795456000000000
456.793762000000020 267.037506000000010
f: 1181 tv: 1 nM: 2
496.178558000000010 214.919647000000000
499.227997000000020 267.776001000000010
f: 1182 tv: 0 nM: 2
450.642853000000000 213.630951000000010
455.000000000000000 266.282134999999980
f: 1182 tv: 1 nM: 2
493.500000000000000 214.270827999999990
495.673584000000010 267.463745000000020
f: 1183 tv: 0 nM: 2
449.128052000000030 213.542678999999990
453.543243000000020 265.718932999999990
f: 1183 tv: 1 nM: 2
490.169738999999990 214.541290000000000
492.500000000000000 267.000000000000000
f: 1184 tv: 0 nM: 2
447.267334000000010 213.054459000000010
452.280121000000010 265.280121000000010
f: 1184 tv: 1 nM: 2
487.365967000000010 213.835051999999990
489.152985000000000 266.152985000000000
f: 1185 tv: 0 nM: 2
445.804351999999990 212.271744000000010
450.264160000000000 264.242125999999980
f: 1185 tv: 1 nM: 2
484.042114000000030 213.689468000000010
485.512999999999980 265.974030000000030
f: 1186 tv: 0 nM: 2
443.570006999999980 212.369994999999990
448.945648000000010 264.054351999999990
f: 1186 tv: 1 nM: 2
480.577332000000010 213.922684000000000
482.945861999999980 265.955414000000020
f: 1187 tv: 0 nM: 2
441.033324999999990 212.180954000000010
446.781035999999970 263.470580999999980
f: 1187 tv: 1 nM: 2
477.239135999999970 213.586960000000000
480.122589000000000 265.377411000000000
f: 1188 tv: 0 nM: 2
439.722229000000030 211.777771000000000
444.905059999999990 263.000000000000000
f: 1188 tv: 1 nM: 2
474.510314999999990 213.494843000000000
476.226715000000010 265.291930999999980
f: 1189 tv: 0 nM: 2
436.571441999999990 211.571426000000000
442.054351999999990 262.054351999999990
f: 1189 tv: 1 nM: 2
470.469513000000010 213.347565000000000
472.844451999999990 264.811096000000020
f: 1190 tv: 0 nM: 2
434.859557999999990 211.382019000000010
440.562865999999990 261.583831999999970
f: 1190 tv: 1 nM: 2
466.795440999999980 213.147719999999990
468.798614999999980 264.493042000000000
f: 1191 tv: 0 nM: 2
432.536285000000020 210.479842999999990
437.506531000000000 260.705872000000000
f: 1191 tv: 1 nM: 2
464.265076000000020 213.018066000000000
465.735291000000020 264.163390999999990
f: 1192 tv: 0 nM: 2
430.046660999999970 210.919997999999990
435.480010999999990 260.866669000000000
f: 1192 tv: 1 nM: 2
460.920775999999990 212.806930999999990
462.344147000000020 264.168822999999970
f: 1193 tv: 0 nM: 2
428.102417000000000 209.891571000000000
433.338805999999980 259.529602000000010
f: 1193 tv: 1 nM: 2
457.433685000000030 212.545914000000010
459.711273000000010 263.366211000000020
f: 1194 tv: 0 nM: 2
425.475250000000020 209.618805000000010
431.956847999999980 259.305755999999970
f: 1194 tv: 1 nM: 2
454.297974000000010 211.888884999999990
455.345061999999980 262.859160999999970
f: 1195 tv: 0 nM: 2
422.344817999999980 209.155167000000010
429.178375000000020 258.140350000000010
f: 1195 tv: 1 nM: 2
450.500000000000000 211.500000000000000
451.867096000000000 261.854430999999980
f: 1196 tv: 0 nM: 2
420.385405999999990 208.604172000000010
426.965514999999980 257.482757999999990
f: 1196 tv: 1 nM: 2
446.943969999999980 211.125000000000000
449.368407999999990 261.507506999999980
f: 1197 tv: 0 nM: 2
417.378571000000020 207.935714999999990
424.717529000000010 257.275969999999970
f: 1197 tv: 1 nM: 2
444.139160000000000 210.525771999999990
444.975525000000000 260.769226000000000
f: 1198 tv: 0 nM: 2
415.239135999999970 206.550720000000010
421.402160999999980 256.192017000000020
f: 1198 tv: 1 nM: 2
440.129211000000000 209.955048000000010
442.084961000000020 260.290863000000000
f: 1199 tv: 0 nM: 2
412.064940999999980 206.668823000000000
418.190765000000000 255.268784000000010
f: 1199 tv: 1 nM: 2
437.162659000000020 210.048187000000010
437.746673999999980 259.880004999999980
f: 1200 tv: 0 nM: 2
408.883728000000020 206.465117999999990
416.764281999999980 254.164290999999990
f: 1200 tv: 1 nM: 2
433.545929000000000 209.566329999999990
433.950623000000010 258.339508000000020
f: 1201 tv: 0 nM: 2
406.313263000000010 205.656631000000000
413.542206000000020 253.594162000000010
f: 1201 tv: 1 nM: 2
430.476624000000020 209.453278000000010
431.174286000000000 259.634277000000000
f: 1202 tv: 0 nM: 2
403.684204000000020 205.847365999999990
410.474517999999990 253.796173000000010
f: 1202 tv: 1 nM: 2
427.765778000000010 209.500000000000000
428.665741000000030 259.823029000000020
f: 1203 tv: 0 nM: 2
400.396545000000000 205.387924000000000
407.385284000000010 253.767639000000000
f: 1203 tv: 1 nM: 2
423.981322999999970 209.331772000000000
425.338714999999980 259.322570999999980
f: 1204 tv: 0 nM: 2
397.246673999999980 205.466659999999990
405.876343000000020 253.473114000000010
f: 1204 tv: 1 nM: 2
420.625000000000000 209.625000000000000
422.389190999999980 259.656250000000000
f: 1205 tv: 0 nM: 2
394.536835000000000 205.078948999999990
401.888885000000020 254.020462000000010
f: 1205 tv: 1 nM: 2
417.614594000000010 209.406250000000000
418.616058000000010 259.687500000000000
f: 1206 tv: 0 nM: 2
390.625000000000000 205.257354999999990
398.347015000000000 253.085815000000000
f: 1206 tv: 1 nM: 2
414.394439999999970 209.061111000000010
414.698822000000010 259.964904999999990
f: 1207 tv: 0 nM: 2
387.005950999999980 204.958327999999990
395.263427999999980 251.666672000000010
f: 1207 tv: 1 nM: 2
410.953339000000030 209.773331000000010
412.285248000000020 259.838928000000010
f: 1208 tv: 0 nM: 2
384.252685999999980 204.569885000000000
390.265259000000010 252.045730999999990
f: 1208 tv: 1 nM: 2
407.708739999999980 209.305832000000010
408.649292000000000 259.753479000000030
f: 1209 tv: 0 nM: 2
380.898559999999970 204.818848000000000
389.383941999999990 251.223221000000000
f: 1209 tv: 1 nM: 2
404.686156999999980 209.452133000000000
405.575531000000010 259.917266999999980
f: 1210 tv: 0 nM: 2
378.007140999999990 204.764282000000010
384.194244000000030 251.097122000000010
f: 1210 tv: 1 nM: 2
401.696624999999980 209.117980999999990
402.048065000000010 259.753203999999980
f: 1211 tv: 0 nM: 2
374.706511999999980 204.217391999999990
380.747893999999970 251.500000000000000
f: 1211 tv: 1 nM: 2
398.566314999999970 209.209183000000000
399.000000000000000 260.000000000000000
f: 1212 tv: 0 nM: 2
371.239989999999980 202.740005000000000
378.275848000000000 250.698273000000000
f: 1212 tv: 1 nM: 2
395.410004000000010 209.130005000000010
395.582183999999980 260.116424999999990
f: 1213 tv: 0 nM: 2
368.246979000000010 203.542174999999990
374.212768999999980 251.074463000000010
f: 1213 tv: 1 nM: 2
392.136352999999990 209.136368000000000
392.041045999999990 260.055969000000000
f: 1214 tv: 0 nM: 2
364.595886000000010 203.589035000000000
370.065795999999980 251.144745000000000
f: 1214 tv: 1 nM: 2
388.683960000000010 209.146224999999990
388.321686000000000 259.877625000000020
f: 1215 tv: 0 nM: 2
361.416655999999990 203.654754999999990
366.115387000000000 250.846161000000000
f: 1215 tv: 1 nM: 2
386.290833000000020 209.188782000000000
384.637389999999980 260.183197000000010
f: 1216 tv: 0 nM: 2
356.833344000000010 203.884613000000000
362.995574999999970 250.672562000000000
f: 1216 tv: 1 nM: 2
382.888885000000020 209.037033000000010
381.072510000000020 260.664124000000020
f: 1217 tv: 0 nM: 2
354.455688000000010 203.348098999999990
359.274689000000020 251.274689000000000
f: 1217 tv: 1 nM: 2
379.758759000000000 208.872803000000000
378.142395000000020 260.185425000000010
f: 1218 tv: 0 nM: 2
350.607604999999980 203.069626000000000
356.152374000000010 249.966659999999990
f: 1218 tv: 1 nM: 2
377.777770999999970 208.888884999999990
375.160004000000010 260.534270999999990
f: 1219 tv: 0 nM: 2
348.224364999999980 202.980774000000000
352.190063000000010 250.912276999999990
f: 1219 tv: 1 nM: 2
375.125976999999980 208.846451000000000
372.149384000000000 260.966460999999980
f: 1220 tv: 0 nM: 2
344.703490999999990 203.063950000000010
348.113983000000020 251.040436000000000
f: 1220 tv: 1 nM: 2
372.500000000000000 209.379623000000010
369.554840000000010 261.951598999999990
f: 1221 tv: 0 nM: 2
341.381592000000010 203.486847000000010
345.137085000000010 251.016129000000010
f: 1221 tv: 1 nM: 2
370.377257999999980 209.449997000000000
367.114470999999980 262.000000000000000
f: 1222 tv: 0 nM: 2
338.568175999999990 203.625000000000000
341.473052999999990 251.476044000000000
f: 1222 tv: 1 nM: 2
368.094269000000000 209.741806000000000
364.712951999999970 262.287048000000030
f: 1223 tv: 0 nM: 2
335.824462999999980 203.462769000000010
338.229614000000030 251.914809999999990
f: 1223 tv: 1 nM: 2
365.504332999999970 209.726089000000000
361.767303000000030 262.732696999999970
f: 1224 tv: 0 nM: 2
332.859740999999990 203.750000000000000
334.958344000000010 251.600006000000010
f: 1224 tv: 1 nM: 2
364.141662999999990 210.250000000000000
359.461761000000020 263.549987999999980
f: 1225 tv: 0 nM: 2
330.256744000000030 203.837844999999990
331.588654000000020 252.265961000000000
f: 1225 tv: 1 nM: 2
362.125000000000000 210.675003000000000
357.632813000000000 264.388031000000010
f: 1226 tv: 0 nM: 2
327.054230000000020 203.734939999999990
328.722625999999990 252.427001999999990
f: 1226 tv: 1 nM: 2
360.602447999999980 210.881148999999990
355.690491000000010 265.333344000000010
f: 1227 tv: 0 nM: 2
324.353943000000020 203.898879999999990
325.787415000000010 253.311020000000010
f: 1227 tv: 1 nM: 2
359.188965000000000 211.177169999999990
353.944763000000020 265.956390000000000
f: 1228 tv: 0 nM: 2
321.646056999999980 203.943817000000000
322.129639000000000 253.540741000000000
f: 1228 tv: 1 nM: 2
357.890746999999980 211.390762000000000
352.606749999999980 266.404479999999980
f: 1229 tv: 0 nM: 2
319.478271000000010 204.260864000000000
320.206756999999980 253.578948999999990
f: 1229 tv: 1 nM: 2
356.774597000000030 211.938522000000010
351.316222999999980 266.794585999999980
f: 1230 tv: 0 nM: 2
316.440582000000010 204.336638999999990
316.282440000000010 254.125946000000000
f: 1230 tv: 1 nM: 2
355.824798999999980 212.350433000000010
350.000000000000000 267.500000000000000
f: 1231 tv: 0 nM: 2
314.065491000000010 204.827377000000010
313.768951000000020 254.268967000000000
f: 1231 tv: 1 nM: 2
354.873962000000010 212.407562000000010
349.247406000000010 268.388031000000010
f: 1232 tv: 0 nM: 2
312.039336999999990 204.584273999999990
311.664551000000020 254.848098999999990
f: 1232 tv: 1 nM: 2
353.940491000000010 212.615082000000000
347.961334000000020 268.951018999999970
f: 1233 tv: 0 nM: 2
310.252685999999980 204.967743000000010
309.525482000000010 255.318466000000000
f: 1233 tv: 1 nM: 2
353.620574999999970 212.829788000000010
347.143250000000020 269.454041000000020
f: 1234 tv: 0 nM: 2
308.430236999999980 204.895355000000000
307.340149000000000 256.037415000000010
f: 1234 tv: 1 nM: 2
353.078949000000020 213.075195000000010
346.828949000000020 270.060516000000010
f: 1235 tv: 0 nM: 2
306.488769999999990 205.494384999999990
303.850006000000010 255.970001000000000
f: 1235 tv: 1 nM: 2
353.196959999999990 213.492432000000010
346.245941000000020 270.524322999999980
f: 1236 tv: 0 nM: 2
304.157134999999980 205.247620000000010
302.482391000000010 256.426056000000020
f: 1236 tv: 1 nM: 2
352.901581000000020 213.464569000000010
346.059264999999980 271.244843000000000
f: 1237 tv: 0 nM: 2
302.689880000000020 205.974685999999990
300.224364999999980 257.429474000000030
f: 1237 tv: 1 nM: 2
352.967986999999990 213.636001999999990
346.050261999999980 271.534393000000020
f: 1238 tv: 0 nM: 2
300.816681000000020 205.683334000000000
297.781035999999970 257.667876999999980
f: 1238 tv: 1 nM: 2
353.327057000000020 213.593978999999990
346.101592999999980 272.328888000000010
f: 1239 tv: 0 nM: 2
299.210510000000000 206.152634000000010
296.298828000000010 257.745574999999970
f: 1239 tv: 1 nM: 2
353.569458000000000 213.500000000000000
346.380371000000030 272.818175999999990
f: 1240 tv: 0 nM: 2
297.928558000000010 206.304764000000010
294.346862999999980 258.659362999999980
f: 1240 tv: 1 nM: 2
354.185729999999980 213.685714999999990
346.826079999999990 272.929961999999990
f: 1241 tv: 0 nM: 2
297.211334000000020 206.237122000000000
292.577148000000020 258.274689000000020
f: 1241 tv: 1 nM: 2
355.156677000000000 213.283340000000010
347.269409000000000 272.956635000000010
f: 1242 tv: 0 nM: 2
295.500000000000000 205.850006000000010
291.422363000000020 258.686339999999970
f: 1242 tv: 1 nM: 2
355.614868000000000 213.385132000000000
348.119719999999970 273.169006000000020
f: 1243 tv: 0 nM: 2
295.097076000000020 205.820389000000010
289.830353000000000 258.955353000000000
f: 1243 tv: 1 nM: 2
357.320434999999970 213.242950000000010
348.964812999999990 273.972351000000000
f: 1244 tv: 0 nM: 2
294.147064000000000 205.966385000000000
289.174866000000010 259.346985000000020
f: 1244 tv: 1 nM: 2
358.467621000000010 213.161865000000010
350.660980000000000 274.024384000000000
f: 1245 tv: 0 nM: 2
294.089294000000000 205.857147000000000
288.468567000000010 259.647797000000030
f: 1245 tv: 1 nM: 2
360.561156999999980 213.197845000000000
352.332581000000000 274.589447000000010
f: 1246 tv: 0 nM: 2
294.033324999999990 205.816666000000000
287.687500000000000 259.767059000000020
f: 1246 tv: 1 nM: 2
362.496581999999990 213.208908000000010
354.369659000000010 275.045012999999980
f: 1247 tv: 0 nM: 2
294.442748999999990 206.522903000000010
288.118407999999990 260.692108000000020
f: 1247 tv: 1 nM: 2
364.583344000000010 213.487182999999990
356.794249999999980 275.378326000000020
f: 1248 tv: 0 nM: 2
294.752625000000020 206.589478000000010
288.335265999999990 261.101165999999980
f: 1248 tv: 1 nM: 2
367.273040999999980 213.971633999999990
359.509215999999980 276.069121999999990
f: 1249 tv: 0 nM: 2
295.071441999999990 206.790482000000000
288.706635000000010 262.313782000000000
f: 1249 tv: 1 nM: 2
369.947540000000000 214.258743000000010
362.612183000000020 276.873169000000020
f: 1250 tv: 0 nM: 2
296.203705000000010 207.564819000000000
289.674743999999980 262.803771999999980
f: 1250 tv: 1 nM: 2
372.798737000000020 214.613204999999990
365.521331999999970 277.784362999999980
f: 1251 tv: 0 nM: 2
297.521728999999990 207.960876000000010
290.792389000000010 263.742676000000020
f: 1251 tv: 1 nM: 2
375.947021000000010 215.149002000000000
369.325806000000000 278.489746000000030
f: 1252 tv: 0 nM: 2
298.546600000000010 208.368652000000000
292.063446000000000 264.761414000000000
f: 1252 tv: 1 nM: 2
379.193541999999980 215.570968999999990
373.006409000000020 278.869659000000010
f: 1253 tv: 0 nM: 2
300.353455000000000 209.284484999999990
294.278960999999980 265.531586000000000
f: 1253 tv: 1 nM: 2
382.397338999999990 216.407287999999990
376.291228999999990 280.095367000000010
f: 1254 tv: 0 nM: 2
302.331787000000020 209.523360999999990
296.418792999999990 266.720824999999990
f: 1254 tv: 1 nM: 2
385.649993999999990 216.899993999999990
380.250000000000000 280.979583999999990
f: 1255 tv: 0 nM: 2
304.627106000000030 210.474579000000010
298.485869999999980 268.138427999999980
f: 1255 tv: 1 nM: 2
389.061218000000000 217.744903999999990
384.797089000000030 281.857483000000000
f: 1256 tv: 0 nM: 2
306.938019000000000 211.991729999999990
301.660248000000020 268.378203999999980
f: 1256 tv: 1 nM: 2
392.693023999999980 218.458862000000010
389.311309999999990 282.731139999999980
f: 1257 tv: 0 nM: 2
309.818573000000010 212.442474000000000
305.324035999999980 269.500000000000000
f: 1257 tv: 1 nM: 2
396.332214000000020 219.382553000000000
393.846161000000000 283.315399000000010
f: 1258 tv: 0 nM: 2
312.244080000000000 213.444885000000000
307.975922000000030 270.860961999999970
f: 1258 tv: 1 nM: 2
399.411987000000010 220.031692999999990
398.146911999999990 284.090210000000010
f: 1259 tv: 0 nM: 2
315.137939000000020 214.094832999999990
310.337372000000020 272.186890000000010
f: 1259 tv: 1 nM: 2
402.383331000000000 220.770004000000000
401.667542000000030 285.028350999999990
f: 1260 tv: 0 nM: 2
317.612610000000020 214.445953000000000
313.780304000000000 272.765136999999980
f: 1260 tv: 1 nM: 2
405.174651999999980 221.380142000000010
404.878998000000020 285.442931999999980
f: 1261 tv: 0 nM: 2
320.175385000000010 215.421646000000010
316.428161999999990 273.646545000000000
f: 1261 tv: 1 nM: 2
407.776977999999990 221.960433999999990
408.009064000000020 285.423065000000010
f: 1262 tv: 0 nM: 2
323.072661999999980 216.222229000000000
318.833344000000010 274.061523000000020
f: 1262 tv: 1 nM: 2
409.847687000000010 222.466888000000010
410.603973000000000 286.081847999999980
f: 1263 tv: 0 nM: 2
325.686279000000010 216.588242000000010
321.382079999999970 274.716979999999980
f: 1263 tv: 1 nM: 2
412.130127000000020 222.986298000000010
412.406250000000000 286.437500000000000
f: 1264 tv: 0 nM: 2
327.457274999999980 217.205124000000010
324.075012000000020 275.000000000000000
f: 1264 tv: 1 nM: 2
413.666655999999990 223.381943000000010
414.397827000000010 286.610869999999980
f: 1265 tv: 0 nM: 2
329.890350000000010 217.934203999999990
326.725982999999990 275.350281000000000
f: 1265 tv: 1 nM: 2
415.385132000000000 223.662155000000010
416.368407999999990 286.767547999999980
f: 1266 tv: 0 nM: 2
332.495941000000020 217.817078000000010
329.567566000000000 275.754058999999980
f: 1266 tv: 1 nM: 2
416.394745000000000 224.190796000000010
418.232452000000020 286.741241000000000
f: 1267 tv: 0 nM: 2
335.108490000000020 218.080185000000000
331.971649000000010 276.157226999999980
f: 1267 tv: 1 nM: 2
417.452698000000000 224.500000000000000
419.371673999999980 286.889373999999980
f: 1268 tv: 0 nM: 2
337.250000000000000 219.000000000000000
335.038238999999980 276.314209000000010
f: 1268 tv: 1 nM: 2
418.559447999999970 224.856643999999990
420.547089000000030 286.881165000000010
f: 1269 tv: 0 nM: 2
339.313080000000010 219.000000000000000
338.212555000000010 276.780182000000020
f: 1269 tv: 1 nM: 2
419.437042000000020 225.025925000000000
421.404968000000000 286.904968000000000
f: 1270 tv: 0 nM: 2
341.223998999999990 219.371994000000000
340.600525000000000 276.724213000000020
f: 1270 tv: 1 nM: 2
420.041045999999990 225.055969000000000
422.081726000000000 286.918274000000000
f: 1271 tv: 0 nM: 2
343.241241000000000 219.864028999999990
343.309662000000000 276.656250000000000
f: 1271 tv: 1 nM: 2
420.121947999999970 225.500000000000000
423.044402999999990 286.721953999999980
f: 1272 tv: 0 nM: 2
345.122345000000000 219.760635000000010
345.720672999999980 276.080993999999980
f: 1272 tv: 1 nM: 2
420.181824000000010 225.787871999999990
423.147338999999990 286.338165000000000
f: 1273 tv: 0 nM: 2
346.800873000000020 219.761063000000010
347.776885999999990 275.991942999999990
f: 1273 tv: 1 nM: 2
420.105072000000010 225.851456000000010
423.148986999999980 286.421721999999990
f: 1274 tv: 0 nM: 2
348.138885000000020 220.018524000000010
349.981566999999980 276.149993999999990
f: 1274 tv: 1 nM: 2
419.624083999999980 225.890503000000000
422.954772999999990 286.035706000000000
f: 1275 tv: 0 nM: 2
349.776305999999980 219.951752000000000
351.921875000000000 275.921875000000000
f: 1275 tv: 1 nM: 2
419.024993999999990 225.917862000000010
422.934479000000010 285.779113999999990
f: 1276 tv: 0 nM: 2
351.183777000000020 219.726501000000010
353.442687999999980 275.777068999999980
f: 1276 tv: 1 nM: 2
418.157684000000020 225.942307000000000
422.315674000000000 285.078339000000030
f: 1277 tv: 0 nM: 2
352.053558000000010 219.767853000000000
355.057280999999990 275.197905999999990
f: 1277 tv: 1 nM: 2
417.015136999999980 225.901520000000000
421.500000000000000 285.000000000000000
f: 1278 tv: 0 nM: 2
352.390015000000010 219.389998999999990
355.806824000000010 274.761352999999990
f: 1278 tv: 1 nM: 2
415.589935000000030 225.823746000000000
420.022736000000010 284.588378999999970
f: 1279 tv: 0 nM: 2
353.017853000000000 219.901779000000000
357.029571999999970 274.051086000000000
f: 1279 tv: 1 nM: 2
413.967742999999980 225.701614000000010
419.027770999999970 284.047974000000010
f: 1280 tv: 0 nM: 2
353.538086000000020 219.485717999999990
357.630950999999980 273.702392999999970
f: 1280 tv: 1 nM: 2
412.566405999999970 225.464844000000000
417.093444999999970 283.229797000000020
f: 1281 tv: 0 nM: 2
353.601073999999980 219.175536999999990
357.807189999999990 273.797394000000000
f: 1281 tv: 1 nM: 2
410.851135000000000 225.320618000000000
415.516753999999990 282.681580000000000
f: 1282 tv: 0 nM: 2
353.333344000000010 218.928574000000000
358.367065000000030 272.774566999999990
f: 1282 tv: 1 nM: 2
408.375000000000000 225.316177000000010
413.597991999999980 282.314055999999990
f: 1283 tv: 0 nM: 2
353.180939000000020 218.804764000000010
358.546967000000000 272.041443000000020
f: 1283 tv: 1 nM: 2
406.821441999999990 224.908737000000000
411.174866000000010 281.653014999999980
f: 1284 tv: 0 nM: 2
353.237610000000020 218.460387999999990
358.253966999999990 271.589935000000030
f: 1284 tv: 1 nM: 2
404.377349999999980 224.330185000000000
409.204651000000010 281.253875999999990
f: 1285 tv: 0 nM: 2
352.107147000000000 218.250000000000000
357.925812000000010 270.815918000000010
f: 1285 tv: 1 nM: 2
401.928558000000010 224.214279000000000
406.959685999999980 280.744628999999970
f: 1286 tv: 0 nM: 2
351.572234999999980 217.805556999999990
357.806976000000020 270.009491000000030
f: 1286 tv: 1 nM: 2
399.500000000000000 224.000000000000000
404.437865999999990 280.276824999999970
f: 1287 tv: 0 nM: 2
350.094055000000030 217.445540999999990
356.902863000000020 269.522857999999990
f: 1287 tv: 1 nM: 2
396.903656000000010 223.678894000000010
402.027466000000000 279.670319000000010
f: 1288 tv: 0 nM: 2
349.616821000000020 217.257003999999990
356.356628000000000 268.905578999999990
f: 1288 tv: 1 nM: 2
394.383941999999990 223.642853000000000
399.239898999999980 279.462432999999980
f: 1289 tv: 0 nM: 2
349.049987999999980 216.813628999999990
355.072632000000000 268.226256999999980
f: 1289 tv: 1 nM: 2
391.587157999999990 223.224776999999990
396.842406999999980 278.706511999999980
f: 1290 tv: 0 nM: 2
348.006012000000000 216.602417000000000
354.371947999999970 268.292693999999980
f: 1290 tv: 1 nM: 2
388.439117000000010 223.130432000000010
393.878386999999980 278.372986000000030
f: 1291 tv: 0 nM: 2
346.769989000000010 215.910003999999990
353.391724000000010 267.000000000000000
f: 1291 tv: 1 nM: 2
386.063567999999980 222.970337000000000
391.391724000000010 277.917206000000020
f: 1292 tv: 0 nM: 2
345.612366000000010 215.988769999999990
352.224487000000010 266.561218000000000
f: 1292 tv: 1 nM: 2
382.869934000000000 222.613814999999990
388.565429999999990 277.562836000000000
f: 1293 tv: 0 nM: 2
344.178954999999970 215.352631000000000
351.325958000000010 266.268981999999990
f: 1293 tv: 1 nM: 2
380.369385000000020 222.418915000000000
385.618347000000030 276.585784999999990
f: 1294 tv: 0 nM: 2
342.568175999999990 214.636368000000000
349.793091000000000 265.410339000000020
f: 1294 tv: 1 nM: 2
377.331696000000020 222.247527999999990
382.491027999999970 276.380248999999990
f: 1295 tv: 0 nM: 2
341.319763000000020 214.470932000000000
348.426575000000010 264.982512999999980
f: 1295 tv: 1 nM: 2
374.139832000000010 221.766953000000000
379.690795999999980 275.921050999999980
f: 1296 tv: 0 nM: 2
340.465514999999980 213.189651000000000
347.399322999999980 264.087249999999980
f: 1296 tv: 1 nM: 2
371.504547000000000 221.204544000000000
376.436371000000010 275.009094000000000
f: 1297 tv: 0 nM: 2
337.877349999999980 214.113204999999990
346.751586999999970 263.301879999999980
f: 1297 tv: 1 nM: 2
368.169647000000000 220.723221000000000
373.339172000000020 274.470763999999970
f: 1298 tv: 0 nM: 2
336.687500000000000 213.385422000000010
344.693175999999990 262.496216000000000
f: 1298 tv: 1 nM: 2
365.223206000000000 220.696426000000000
370.303375000000020 273.550568000000000
f: 1299 tv: 0 nM: 2
334.791199000000010 212.620880000000000
343.446564000000020 261.473297000000000
f: 1299 tv: 1 nM: 2
361.633941999999990 220.098221000000000
367.190338000000000 273.133513999999990
f: 1300 tv: 0 nM: 2
333.542542000000030 211.989364999999990
341.890319999999970 260.790314000000020
f: 1300 tv: 1 nM: 2
358.444946000000020 219.440369000000000
363.724853999999990 272.402374000000010
f: 1301 tv: 0 nM: 2
331.882721000000000 211.308640000000000
340.382904000000000 259.636078000000000
f: 1301 tv: 1 nM: 2
355.317810000000010 219.105927000000010
361.176300000000030 271.433533000000010
f: 1302 tv: 0 nM: 2
330.233337000000010 210.226668999999990
339.204345999999990 258.956511999999980
f: 1302 tv: 1 nM: 2
351.760010000000020 218.630005000000010
357.902587999999980 270.798705999999980
f: 1303 tv: 0 nM: 2
327.819275000000000 209.825301999999990
337.014708999999980 257.889708999999980
f: 1303 tv: 1 nM: 2
348.894226000000000 217.788467000000000
355.467621000000010 270.061156999999980
f: 1304 tv: 0 nM: 2
326.102691999999990 208.772324000000000
335.212128000000010 256.954559000000020
f: 1304 tv: 1 nM: 2
344.825256000000020 217.315536000000010
350.857665999999990 269.072997999999980
f: 1305 tv: 0 nM: 2
323.409088000000000 208.929291000000010
332.366394000000010 255.961211999999990
f: 1305 tv: 1 nM: 2
342.005371000000030 216.204299999999990
347.269745000000000 268.993407999999990
f: 1306 tv: 0 nM: 2
321.380431999999980 207.619567999999990
330.919341999999970 255.153229000000010
f: 1306 tv: 1 nM: 2
338.458771000000010 216.257735999999990
343.816254000000010 267.551207999999970
f: 1307 tv: 0 nM: 2
318.656982000000030 207.668610000000000
328.726959000000020 254.631210000000010
f: 1307 tv: 1 nM: 2
334.544128000000000 215.671570000000000
340.440338000000000 267.769897000000010
f: 1308 tv: 0 nM: 2
316.788238999999980 207.311768000000000
326.048858999999990 255.075195000000010
f: 1308 tv: 1 nM: 2
330.980408000000010 215.519608000000010
336.292908000000010 267.230774000000000
f: 1309 tv: 0 nM: 2
313.455444000000000 206.846527000000010
323.284209999999970 253.057892000000010
f: 1309 tv: 1 nM: 2
327.222229000000030 215.308075000000000
333.060272000000000 267.113464000000020
f: 1310 tv: 0 nM: 2
310.993682999999980 206.721527000000010
320.707153000000010 251.949997000000000
f: 1310 tv: 1 nM: 2
323.336945000000010 215.282608000000010
328.987000000000020 267.090912000000000
f: 1311 tv: 0 nM: 2
308.122100999999990 206.273254000000010
317.395446999999990 252.040909000000000
f: 1311 tv: 1 nM: 2
320.265015000000010 214.554993000000000
325.615906000000000 266.519866999999980
f: 1312 tv: 0 nM: 2
305.060242000000020 206.018066000000000
314.848480000000000 253.267670000000010
f: 1312 tv: 1 nM: 2
316.665038999999980 214.825241000000010
321.282623000000000 266.746368000000020
f: 1313 tv: 0 nM: 2
301.875000000000000 205.690215999999990
311.059814000000020 251.645294000000010
f: 1313 tv: 1 nM: 2
312.673553000000030 214.644623000000000
317.810210999999980 266.412415000000010
f: 1314 tv: 0 nM: 2
299.494385000000020 205.061798000000010
308.799987999999980 251.300003000000000
f: 1314 tv: 1 nM: 2
309.068817000000020 214.743118000000010
313.705474999999980 266.054809999999970
f: 1315 tv: 0 nM: 2
296.611114999999980 204.827164000000010
305.613647000000010 251.068175999999990
f: 1315 tv: 1 nM: 2
305.152160999999980 214.260864000000000
309.916045999999990 266.036498999999990
f: 1316 tv: 0 nM: 2
293.535706000000000 204.607147000000000
302.245605000000010 249.692978000000010
f: 1316 tv: 1 nM: 2
302.000000000000000 214.369156000000000
306.131377999999980 265.791962000000010
f: 1317 tv: 0 nM: 2
290.685729999999980 204.542862000000010
299.244445999999980 250.692596000000010
f: 1317 tv: 1 nM: 2
297.879456000000000 214.495529000000000
302.043610000000000 266.130798000000030
f: 1318 tv: 0 nM: 2
288.057891999999980 204.305266999999990
296.151001000000010 249.590607000000010
f: 1318 tv: 1 nM: 2
294.280365000000020 214.126174999999990
298.611114999999980 266.013061999999990
f: 1319 tv: 0 nM: 2
284.520844000000010 203.833327999999990
292.549987999999980 249.850006000000010
f: 1319 tv: 1 nM: 2
291.151366999999990 213.963303000000000
294.762206999999990 266.237793000000010
f: 1320 tv: 0 nM: 2
281.446441999999990 202.857147000000000
289.884613000000000 250.144226000000000
f: 1320 tv: 1 nM: 2
287.358703999999990 214.489136000000000
290.000000000000000 266.293091000000000
f: 1321 tv: 0 nM: 2
278.716492000000020 203.412369000000010
286.527587999999980 249.268967000000000
f: 1321 tv: 1 nM: 2
284.306609999999980 213.787735000000000
286.203125000000000 266.070313000000000
f: 1322 tv: 0 nM: 2
275.376282000000000 203.278350999999990
282.237122000000000 249.489685000000010
f: 1322 tv: 1 nM: 2
280.092438000000020 213.743697999999990
282.807953000000000 266.182128999999970
f: 1323 tv: 0 nM: 2
271.073516999999980 202.823532000000000
279.000000000000000 250.000000000000000
f: 1323 tv: 1 nM: 2
276.672057999999990 213.881713999999990
279.061339999999970 266.542937999999990
f: 1324 tv: 0 nM: 2
268.412170000000000 202.614868000000000
276.857147000000000 248.437500000000000
f: 1324 tv: 1 nM: 2
272.585724000000030 213.619048999999990
274.927155000000030 266.082793999999980
f: 1325 tv: 0 nM: 2
265.910125999999990 202.724716000000000
272.966156000000010 248.947372000000000
f: 1325 tv: 1 nM: 2
268.931182999999980 213.275223000000010
270.970763999999970 266.386352999999990
f: 1326 tv: 0 nM: 2
261.689392000000000 202.446976000000010
268.609740999999990 248.443085000000000
f: 1326 tv: 1 nM: 2
265.824798999999980 213.350433000000010
267.154906999999980 266.453796000000010
f: 1327 tv: 0 nM: 2
259.639525999999990 201.662795999999990
265.569092000000010 248.369919000000010
f: 1327 tv: 1 nM: 2
262.091675000000010 213.266662999999990
263.136658000000010 266.860259999999980
f: 1328 tv: 0 nM: 2
256.404419000000020 201.536757999999990
261.792357999999980 247.927963000000010
f: 1328 tv: 1 nM: 2
258.772002999999980 213.128006000000000
259.859984999999990 266.906677000000000
f: 1329 tv: 0 nM: 2
253.560349000000000 201.784484999999990
258.455138999999970 247.717957000000010
f: 1329 tv: 1 nM: 2
255.554169000000000 213.404159999999990
255.646072000000000 267.348327999999980
f: 1330 tv: 0 nM: 2
249.000000000000000 203.000000000000000
255.056396000000010 247.669174000000000
f: 1330 tv: 1 nM: 2
252.191971000000000 213.397324000000000
252.522736000000010 267.715912000000000
f: 1331 tv: 0 nM: 2
246.303023999999990 201.712128000000010
250.796173000000010 249.047775000000000
f: 1331 tv: 1 nM: 2
249.188599000000010 213.539474000000010
248.895294000000010 268.159697999999990
f: 1332 tv: 0 nM: 2
243.000000000000000 201.793578999999990
247.234694999999990 248.612244000000000
f: 1332 tv: 1 nM: 2
246.216095000000000 213.622879000000010
245.475753999999990 268.212128000000010
f: 1333 tv: 0 nM: 2
240.035721000000000 201.321426000000000
243.570251000000010 248.045456000000000
f: 1333 tv: 1 nM: 2
243.504059000000010 213.369919000000010
241.950774999999990 268.544037000000000
f: 1334 tv: 0 nM: 2
236.008773999999990 200.456145999999990
239.632659999999990 247.860549999999990
f: 1334 tv: 1 nM: 2
240.468750000000000 213.375000000000000
239.210387999999990 269.065582000000010
f: 1335 tv: 0 nM: 2
234.188782000000000 201.035721000000000
236.900864000000010 247.219832999999990
f: 1335 tv: 1 nM: 2
237.911284999999990 213.701614000000010
235.669495000000010 269.367217999999980
f: 1336 tv: 0 nM: 2
232.210525999999990 201.668427000000010
233.151962000000000 248.034316999999990
f: 1336 tv: 1 nM: 2
235.531005999999990 213.658919999999990
232.262024000000000 270.104279000000020
f: 1337 tv: 0 nM: 2
228.867461999999990 201.849396000000010
228.173920000000010 248.702896000000010
f: 1337 tv: 1 nM: 2
232.981201000000000 213.699249000000010
229.978149000000000 270.314209000000010
f: 1338 tv: 0 nM: 2
225.135132000000000 201.689193999999990
226.520416000000010 248.010208000000010
f: 1338 tv: 1 nM: 2
231.274444999999990 213.902252000000000
227.724869000000010 270.473541000000010
f: 1339 tv: 0 nM: 2
223.138092000000000 201.228577000000000
224.420837000000010 248.604172000000010
f: 1339 tv: 1 nM: 2
229.842316000000010 214.057693000000000
225.617645000000010 271.427795000000000
f: 1340 tv: 0 nM: 2
220.850571000000000 201.879302999999990
221.118697999999990 249.374100000000000
f: 1340 tv: 1 nM: 2
227.981475999999990 214.674072000000000
223.750000000000000 272.079772999999990
f: 1341 tv: 0 nM: 2
218.686279000000010 201.558822999999990
218.466415000000010 249.966415000000010
f: 1341 tv: 1 nM: 2
226.799271000000000 214.839417000000000
222.066329999999990 272.903076000000000
f: 1342 tv: 0 nM: 2
216.412795999999990 202.296508999999990
216.500000000000000 250.324997000000000
f: 1342 tv: 1 nM: 2
225.697082999999990 215.255478000000010
220.701874000000000 273.680755999999970
f: 1343 tv: 0 nM: 2
215.126861999999990 202.432830999999990
213.850006000000010 250.280762000000010
f: 1343 tv: 1 nM: 2
224.659865999999990 215.887756000000000
219.725112999999990 274.196686000000000
f: 1344 tv: 0 nM: 2
212.500000000000000 202.421692000000010
211.946426000000000 251.482147000000000
f: 1344 tv: 1 nM: 2
224.289474000000010 216.112777999999990
218.648331000000010 275.038269000000010
f: 1345 tv: 0 nM: 2
211.321105999999990 203.573395000000000
209.227676000000000 253.049103000000000
f: 1345 tv: 1 nM: 2
224.063904000000010 216.684203999999990
218.539536000000000 275.886047000000020
f: 1346 tv: 0 nM: 2
210.758331000000000 203.508331000000000
207.832123000000000 252.456207000000010
f: 1346 tv: 1 nM: 2
224.000000000000000 217.000000000000000
218.284683000000000 276.674651999999980
f: 1347 tv: 0 nM: 2
209.546294999999990 204.453705000000010
206.720688000000000 252.972411999999990
f: 1347 tv: 1 nM: 2
224.145827999999990 217.631943000000010
218.548843000000010 277.053496999999990
f: 1348 tv: 0 nM: 2
207.945786000000000 204.132538000000010
205.526839999999990 253.409392999999990
f: 1348 tv: 1 nM: 2
224.759995000000000 217.899993999999990
219.386474999999990 278.157013000000010
f: 1349 tv: 0 nM: 2
208.243239999999990 204.283783000000000
205.500000000000000 253.909683000000000
f: 1349 tv: 1 nM: 2
225.328948999999990 218.315796000000010
219.953888000000010 278.871368000000020
f: 1350 tv: 0 nM: 2
207.000000000000000 204.951218000000010
205.045730999999990 254.045730999999990
f: 1350 tv: 1 nM: 2
226.581177000000000 218.483765000000010
220.983002000000000 279.138335999999980
f: 1351 tv: 0 nM: 2
207.164763999999990 204.789780000000010
204.344162000000010 255.097397000000000
f: 1351 tv: 1 nM: 2
227.509995000000000 218.509995000000000
222.500000000000000 279.914032000000020
f: 1352 tv: 0 nM: 2
206.083327999999990 205.605560000000000
203.933548000000000 255.560120000000010
f: 1352 tv: 1 nM: 2
229.312073000000000 218.805374000000000
224.133484000000010 280.556549000000020
f: 1353 tv: 0 nM: 2
206.461533000000000 205.543961000000000
203.600006000000010 255.606247000000000
f: 1353 tv: 1 nM: 2
230.754898000000000 219.032683999999990
226.025466999999990 280.766205000000010
f: 1354 tv: 0 nM: 2
206.635422000000010 205.541672000000010
203.914703000000000 256.238220000000010
f: 1354 tv: 1 nM: 2
232.516342000000010 219.218948000000010
227.734879000000010 281.062805000000030
f: 1355 tv: 0 nM: 2
206.842864999999990 205.542862000000010
204.322478999999990 256.934906000000010
f: 1355 tv: 1 nM: 2
234.633331000000000 219.080002000000010
230.068726000000000 281.526062000000020
f: 1356 tv: 0 nM: 2
207.735962000000000 205.820221000000000
205.052077999999990 257.036469000000010
f: 1356 tv: 1 nM: 2
237.012268000000010 219.371170000000010
232.332473999999990 281.899475000000000
f: 1357 tv: 0 nM: 2
207.804047000000000 205.655410999999990
206.287230999999990 258.063843000000020
f: 1357 tv: 1 nM: 2
239.470778999999990 219.555191000000010
235.081726000000000 281.918274000000000
f: 1358 tv: 0 nM: 2
209.902069000000010 206.082473999999990
207.113204999999990 257.789307000000010
f: 1358 tv: 1 nM: 2
241.561295000000000 219.448395000000000
238.002319000000000 282.201385000000020
f: 1359 tv: 0 nM: 2
211.035721000000000 206.059525000000010
208.171051000000010 258.086853000000020
f: 1359 tv: 1 nM: 2
244.250000000000000 219.619857999999990
240.906859999999990 282.843140000000010
f: 1360 tv: 0 nM: 2
212.531250000000000 206.041672000000010
209.509032999999990 258.099396000000010
f: 1360 tv: 1 nM: 2
247.107848999999990 219.869278000000010
243.597365999999990 282.955261000000010
f: 1361 tv: 0 nM: 2
213.547362999999990 206.573685000000010
211.500000000000000 259.000000000000000
f: 1361 tv: 1 nM: 2
250.233765000000010 219.987015000000010
246.979583999999990 282.974487000000010
f: 1362 tv: 0 nM: 2
216.724135999999990 207.339080999999990
213.587204000000010 259.598845999999980
f: 1362 tv: 1 nM: 2
253.022873000000000 220.215683000000010
251.019805999999990 283.138611000000030
f: 1363 tv: 0 nM: 2
217.827866000000000 207.573776000000010
216.222229000000000 259.868042000000000
f: 1363 tv: 1 nM: 2
256.125000000000000 220.159729000000000
254.318999999999990 283.981902999999990
f: 1364 tv: 0 nM: 2
220.129623000000010 207.564819000000000
218.009932999999990 260.615906000000000
f: 1364 tv: 1 nM: 2
259.027221999999990 220.996597000000010
257.906859999999990 283.906859999999990
f: 1365 tv: 0 nM: 2
221.815215999999990 208.554351999999990
220.908661000000000 259.687500000000000
f: 1365 tv: 1 nM: 2
261.986297999999980 221.041091999999990
261.258301000000020 284.284362999999980
f: 1366 tv: 0 nM: 2
223.505753000000000 208.293105999999990
222.965912000000000 261.653412000000000
f: 1366 tv: 1 nM: 2
265.277404999999990 221.496581999999990
264.931701999999970 284.758545000000030
f: 1367 tv: 0 nM: 2
227.050841999999990 210.177963000000010
225.238098000000010 262.051024999999980
f: 1367 tv: 1 nM: 2
267.664398000000010 221.767120000000010
268.302825999999980 285.051635999999970
f: 1368 tv: 0 nM: 2
229.084273999999990 209.550568000000000
228.129120000000000 262.947814999999990
f: 1368 tv: 1 nM: 2
271.020416000000010 222.445572000000000
272.391815000000010 285.336243000000020
f: 1369 tv: 0 nM: 2
231.207870000000010 210.516845999999990
230.580413999999990 263.192321999999990
f: 1369 tv: 1 nM: 2
273.961792000000000 223.017365000000010
275.458923000000030 285.611114999999980
f: 1370 tv: 0 nM: 2
234.462966999999990 211.814819000000000
233.860535000000000 263.892090000000000
f: 1370 tv: 1 nM: 2
276.544525000000020 223.414382999999990
278.730591000000000 286.121001999999980
f: 1371 tv: 0 nM: 2
236.314651000000000 211.573273000000000
235.876617000000010 263.993499999999980
f: 1371 tv: 1 nM: 2
278.769226000000000 223.933562999999990
281.903564000000020 286.637053999999980
f: 1372 tv: 0 nM: 2
238.409088000000000 211.761368000000000
239.360763999999990 264.886078000000000
f: 1372 tv: 1 nM: 2
281.340149000000000 224.051025000000010
284.767028999999980 286.418854000000010
f: 1373 tv: 0 nM: 2
241.665100000000000 212.787735000000000
242.361847000000010 265.203949000000020
f: 1373 tv: 1 nM: 2
283.649993999999990 224.742859000000010
287.137268000000010 286.803924999999990
f: 1374 tv: 0 nM: 2
243.305266999999990 212.373687999999990
244.598038000000000 265.000000000000000
f: 1374 tv: 1 nM: 2
285.273040999999980 224.985808999999990
289.305542000000000 286.972229000000030
f: 1375 tv: 0 nM: 2
245.536087000000010 213.190720000000000
247.817902000000000 265.577148000000020
f: 1375 tv: 1 nM: 2
286.770537999999990 225.222595000000010
291.354155999999990 286.927094000000010
f: 1376 tv: 0 nM: 2
246.752686000000010 213.134414999999990
250.073944000000010 265.348602000000030
f: 1376 tv: 1 nM: 2
288.346709999999970 225.204376000000000
293.897613999999980 286.611908000000030
f: 1377 tv: 0 nM: 2
249.701218000000010 212.920730999999990
253.040618999999990 265.853118999999990
f: 1377 tv: 1 nM: 2
289.710540999999980 225.248122999999990
295.156859999999990 286.093140000000010
f: 1378 tv: 0 nM: 2
251.775284000000000 213.252807999999990
255.534195000000010 266.376067999999980
f: 1378 tv: 1 nM: 2
290.440552000000030 225.143356000000010
297.046111999999990 285.871368000000020
f: 1379 tv: 0 nM: 2
253.070708999999990 213.328278000000010
259.448852999999990 265.806824000000010
f: 1379 tv: 1 nM: 2
291.321686000000000 225.129364000000010
297.933167000000030 285.141082999999980
f: 1380 tv: 0 nM: 2
255.319762999999990 213.447678000000000
260.622863999999990 265.700012000000020
f: 1380 tv: 1 nM: 2
291.755646000000010 225.120299999999990
299.065001999999990 284.829987000000020
f: 1381 tv: 0 nM: 2
256.329987000000020 213.059998000000010
263.193756000000010 264.087493999999990
f: 1381 tv: 1 nM: 2
291.733582000000010 224.905105999999990
299.490112000000010 284.425750999999990
f: 1382 tv: 0 nM: 2
258.227782999999990 212.605560000000000
264.988586000000000 264.294281000000010
f: 1382 tv: 1 nM: 2
291.672423999999980 224.606902999999990
300.069519000000010 283.590912000000000
f: 1383 tv: 0 nM: 2
259.190735000000020 212.412369000000010
266.697143999999980 263.579987000000020
f: 1383 tv: 1 nM: 2
291.259551999999990 224.339690999999990
300.000000000000000 282.473969000000010
f: 1384 tv: 0 nM: 2
259.941162000000020 212.064713000000010
268.401855000000010 262.699402000000020
f: 1384 tv: 1 nM: 2
290.223998999999990 223.787994000000000
299.842529000000010 281.618773999999970
f: 1385 tv: 0 nM: 2
260.963928000000010 211.463912999999990
269.603455000000000 262.213805999999980
f: 1385 tv: 1 nM: 2
289.380431999999980 223.278991999999990
298.500000000000000 280.849762000000000
f: 1386 tv: 0 nM: 2
261.111114999999980 211.116165000000000
269.766417999999990 261.675170999999980
f: 1386 tv: 1 nM: 2
287.790314000000020 222.790329000000010
297.209594999999980 279.931824000000010
f: 1387 tv: 0 nM: 2
261.652954000000020 210.235290999999990
271.325316999999980 260.620482999999980
f: 1387 tv: 1 nM: 2
286.250000000000000 222.234848000000000
295.909088000000000 279.350281000000000
f: 1388 tv: 0 nM: 2
261.375000000000000 210.227263999999990
270.855560000000030 260.007415999999980
f: 1388 tv: 1 nM: 2
284.043639999999980 221.853180000000010
293.949738000000020 278.465606999999980
f: 1389 tv: 0 nM: 2
261.116881999999980 210.123382999999990
270.969696000000000 259.772736000000010
f: 1389 tv: 1 nM: 2
281.951477000000010 221.406723000000000
292.081511999999980 277.690216000000020
f: 1390 tv: 0 nM: 2
260.898803999999980 209.851195999999990
271.112304999999990 258.923920000000010
f: 1390 tv: 1 nM: 2
279.782440000000010 221.404586999999990
289.667542000000030 277.369689999999990
f: 1391 tv: 0 nM: 2
259.483063000000020 209.559326000000000
269.934020999999970 257.920135000000020
f: 1391 tv: 1 nM: 2
277.573914000000000 220.995651000000010
287.073607999999980 277.131896999999980
f: 1392 tv: 0 nM: 2
259.389464999999970 209.226317999999990
269.425537000000020 257.492920000000030
f: 1392 tv: 1 nM: 2
274.941162000000020 221.163863999999990
284.799987999999980 276.388885000000020
f: 1393 tv: 0 nM: 2
258.229155999999990 209.270827999999990
269.383941999999990 257.017853000000000
f: 1393 tv: 1 nM: 2
272.549987999999980 220.875000000000000
281.577332000000010 275.721649000000010
f: 1394 tv: 0 nM: 2
258.159332000000010 208.758240000000000
268.350006000000010 256.256652999999970
f: 1394 tv: 1 nM: 2
269.567993000000000 220.403991999999990
279.309936999999990 275.400574000000010
f: 1395 tv: 0 nM: 2
256.392853000000000 208.202377000000010
266.555999999999980 256.239989999999980
f: 1395 tv: 1 nM: 2
266.679809999999970 220.074554000000010
276.186400999999990 275.461547999999990
f: 1396 tv: 0 nM: 2
255.409088000000000 208.000000000000000
265.676239000000010 255.200820999999990
f: 1396 tv: 1 nM: 2
264.116058000000010 219.767853000000000
273.362640000000000 274.620880000000000
f: 1397 tv: 0 nM: 2
254.183913999999990 207.580459999999990
264.659636999999980 254.334335000000010
f: 1397 tv: 1 nM: 2
261.085938000000000 219.781250000000000
270.294952000000020 273.980346999999990
f: 1398 tv: 0 nM: 2
253.297622999999990 207.464279000000000
263.368225000000000 254.333327999999990
f: 1398 tv: 1 nM: 2
258.195250999999980 219.419051999999990
267.719298999999980 273.804107999999990
f: 1399 tv: 0 nM: 2
252.000000000000000 206.978867000000010
262.222931000000020 253.391724000000010
f: 1399 tv: 1 nM: 2
255.772719999999990 219.318175999999990
264.670746000000010 273.445129000000010
f: 1400 tv: 0 nM: 2
250.668610000000000 205.994186000000010
261.744445999999980 253.155548000000010
f: 1400 tv: 1 nM: 2
252.261719000000000 218.925781000000000
261.786713000000020 272.538452000000010
f: 1401 tv: 0 nM: 2
249.804047000000000 205.952698000000000
259.969177000000000 252.859589000000000
f: 1401 tv: 1 nM: 2
249.701552999999990 218.961243000000000
259.386626999999980 272.212219000000000
f: 1402 tv: 0 nM: 2
247.430237000000010 205.709305000000000
259.274840999999980 252.529799999999990
f: 1402 tv: 1 nM: 2
246.869567999999990 218.743484000000000
256.283569000000000 271.455231000000030
f: 1403 tv: 0 nM: 2
246.926468000000000 205.867645000000010
257.178314000000000 251.349655000000010
f: 1403 tv: 1 nM: 2
243.982605000000010 218.482605000000010
253.641021999999990 271.224364999999980
f: 1404 tv: 0 nM: 2
245.545456000000000 205.525970000000000
255.597137000000000 250.868575999999990
f: 1404 tv: 1 nM: 2
241.218750000000000 217.882813000000000
250.951614000000010 271.348389000000000
f: 1405 tv: 0 nM: 2
243.000000000000000 207.000000000000000
254.405594000000010 250.416077000000000
f: 1405 tv: 1 nM: 2
238.398438000000000 217.742188000000000
248.539154000000000 270.370482999999980
f: 1406 tv: 0 nM: 2
240.000000000000000 209.000000000000000
253.416672000000010 250.206527999999990
f: 1406 tv: 1 nM: 2
235.262711000000000 217.516953000000000
244.517242000000010 270.367827999999970
f: 1407 tv: 0 nM: 2
240.040695000000000 204.529068000000000
251.503875999999990 250.414734000000010
f: 1407 tv: 1 nM: 2
232.747741999999990 217.463958999999990
241.787506000000010 270.312500000000000
f: 1408 tv: 0 nM: 2
237.000000000000000 203.000000000000000
249.373184000000010 249.496384000000010
f: 1408 tv: 1 nM: 2
229.195235999999990 217.504761000000000
238.093750000000000 269.920135000000020
f: 1409 tv: 0 nM: 2
234.826079999999990 204.268112000000000
246.693175999999990 248.496216000000000
f: 1409 tv: 1 nM: 2
225.728072999999990 217.578948999999990
235.765533000000000 270.429381999999980
f: 1410 tv: 0 nM: 2
233.169356999999990 204.040329000000010
244.338317999999990 249.041915999999990
f: 1410 tv: 1 nM: 2
222.398376000000010 218.109756000000000
231.651428000000010 270.545714999999970
f: 1411 tv: 0 nM: 2
230.946671000000010 204.793335000000010
242.806121999999990 248.340134000000010
f: 1411 tv: 1 nM: 2
219.128097999999990 218.041321000000010
228.100676999999990 271.285248000000020
f: 1412 tv: 0 nM: 2
226.050003000000000 204.116669000000000
239.788895000000000 249.933334000000000
f: 1412 tv: 1 nM: 2
215.645386000000000 218.492905000000010
224.823333999999990 271.510010000000020
f: 1413 tv: 0 nM: 2
224.444443000000010 204.388884999999990
236.895157000000010 249.524200000000010
f: 1413 tv: 1 nM: 2
212.740569999999990 218.400939999999990
220.467391999999990 271.820648000000010
f: 1414 tv: 0 nM: 2
223.356064000000000 205.416672000000010
233.717102000000010 249.342102000000010
f: 1414 tv: 1 nM: 2
208.848739999999990 219.365540000000010
217.402069000000010 272.355682000000000
f: 1415 tv: 0 nM: 2
220.341263000000000 204.777771000000000
231.362381000000000 250.009171000000010
f: 1415 tv: 1 nM: 2
205.908722000000010 219.821426000000000
213.588882000000010 272.833344000000010
f: 1416 tv: 0 nM: 2
217.032042999999990 205.403839000000000
228.571426000000000 250.019485000000000
f: 1416 tv: 1 nM: 2
202.619659000000010 220.008545000000000
210.489014000000000 273.368134000000000
f: 1417 tv: 0 nM: 2
214.769226000000000 204.935898000000010
224.804550000000010 249.850006000000010
f: 1417 tv: 1 nM: 2
199.068175999999990 220.731811999999990
206.730301000000000 273.824249000000010
f: 1418 tv: 0 nM: 2
212.419356999999990 206.225799999999990
222.916672000000010 250.048248000000000
f: 1418 tv: 1 nM: 2
195.636719000000000 220.878906000000000
204.366272000000010 274.441864000000010
f: 1419 tv: 0 nM: 2
209.339630000000000 206.084900000000000
218.764709000000010 250.407562000000010
f: 1419 tv: 1 nM: 2
192.534347999999990 221.057251000000010
199.635635000000010 274.492034999999990
f: 1420 tv: 0 nM: 2
206.442534999999990 206.482757999999990
217.814438000000000 251.304123000000000
f: 1420 tv: 1 nM: 2
189.533019999999990 221.089630000000000
196.591186999999990 275.455963000000000
f: 1421 tv: 0 nM: 2
204.203705000000010 206.123459000000000
212.848357999999990 251.012299000000010
f: 1421 tv: 1 nM: 2
185.829269000000010 221.613814999999990
193.191483000000010 275.632965000000010
f: 1422 tv: 0 nM: 2
200.787674000000010 205.986298000000010
208.413193000000010 250.524306999999990
f: 1422 tv: 1 nM: 2
182.934113000000000 221.883727999999990
189.542678999999990 276.512206999999990
f: 1423 tv: 0 nM: 2
198.442032000000010 205.840576000000000
207.750000000000000 251.860535000000000
f: 1423 tv: 1 nM: 2
179.468994000000010 222.054260000000000
185.651901000000010 276.886078000000000
f: 1424 tv: 0 nM: 2
194.000000000000000 206.000000000000000
204.526321000000000 251.640350000000010
f: 1424 tv: 1 nM: 2
176.513046000000000 222.439133000000000
182.309525000000010 277.333344000000010
f: 1425 tv: 0 nM: 2
192.896224999999990 205.264145000000010
200.176254000000000 251.482010000000000
f: 1425 tv: 1 nM: 2
173.272003000000010 222.563995000000010
177.954788000000010 277.736694000000000
f: 1426 tv: 0 nM: 2
189.657897999999990 206.526321000000000
198.424240000000000 251.823227000000000
f: 1426 tv: 1 nM: 2
169.619048999999990 222.484130999999990
175.002761999999990 277.651947000000010
f: 1427 tv: 0 nM: 2
187.533905000000000 206.033905000000000
194.926223999999990 251.754105000000010
f: 1427 tv: 1 nM: 2
166.294356999999990 222.512100000000000
171.141937000000010 278.170958999999980
f: 1428 tv: 0 nM: 2
184.148804000000010 205.779754999999990
191.851058999999990 251.187942999999990
f: 1428 tv: 1 nM: 2
163.330765000000010 222.923080000000000
168.190186000000010 278.530669999999990
f: 1429 tv: 0 nM: 2
182.573868000000000 205.835236000000010
189.234176999999990 251.392410000000010
f: 1429 tv: 1 nM: 2
160.441605000000010 222.795624000000000
164.497147000000010 278.728576999999970
f: 1430 tv: 0 nM: 2
180.923080000000000 205.994507000000000
186.607634999999990 251.142365000000010
f: 1430 tv: 1 nM: 2
157.585265999999990 223.271317000000010
160.961533000000000 279.516479000000000
f: 1431 tv: 0 nM: 2
176.253738000000000 205.828353999999990
183.454025000000000 251.436782999999990
f: 1431 tv: 1 nM: 2
154.901520000000000 223.098480000000000
158.146408000000010 279.558014000000010
f: 1432 tv: 0 nM: 2
173.479996000000000 206.300003000000000
180.184616000000010 251.484619000000010
f: 1432 tv: 1 nM: 2
151.750000000000000 223.314285000000010
154.488434000000010 280.375732000000030
f: 1433 tv: 0 nM: 2
171.642853000000000 205.740264999999990
177.909088000000000 250.964644999999990
f: 1433 tv: 1 nM: 2
148.679047000000000 223.773651000000000
151.339676000000000 280.399445000000010
f: 1434 tv: 0 nM: 2
169.426971000000010 205.724716000000000
173.038834000000010 251.432037000000010
f: 1434 tv: 1 nM: 2
146.407805999999990 223.801422000000000
148.154281999999990 281.522857999999990
f: 1435 tv: 0 nM: 2
167.246581999999990 206.842468000000000
170.650787000000010 251.650787000000010
f: 1435 tv: 1 nM: 2
144.340134000000010 223.948974999999990
145.139480999999990 281.592102000000010
f: 1436 tv: 0 nM: 2
165.569885000000000 206.102158000000000
168.589661000000010 252.000000000000000
f: 1436 tv: 1 nM: 2
141.881989000000000 223.965836000000000
142.961349000000010 282.118347000000030
