# Supplementary material for: Action Sport Cameras as an Instrument to Perform a 3D Underwater Motion Analysis
Source: PLoS One. 2016 Aug 11;11(8):e0160490. doi: 10.1371/journal.pone.0160490 (PMC4981397; doi:10.1371/journal.pone.0160490)
Supplement: S1 Supporting Information — S1.1_Calibration Quality > S1.1.1_Underwater > S1.1.1.1_Highres > S1.1.1.1.1_Calibration > File A. This is the BUNDLE_CameraParameters. This is the camera calibration parameters. File B. This is the Triad. This is the 2D coordinates of the waterproof orthogonal triad structure carrying nine spherical black markers. File C. This is the WandCalibration. This is the 2D coordinates of the wand structure carrying one spherical black marker. S1.1.1.1.2_Accuracy > File D. This is the Trial_1. This is the 2D coordinates of the first rigid bar test acquisition, carrying two markers at known distance. File E. This is the Trial_2. This is the 2D coordinates of the second rigid bar test acquisition, carrying two markers at known distance. File F. This is the Trial_3. This is the 2D coordinates of the third rigid bar test acquisition, carrying two markers at known distance. File G. This is the Trial_4. This is the 2D coordinates of the fourth rigid bar test acquisition, carrying two markers at known distance. File H. This is the Trial_5. This is the 2D coordinates of the fifth rigid bar test acquisition, carrying two markers at known distance. File I. This is the MotionSequence3D_Trial_1. This is the 3D coordinates of the first rigid bar test acquisition. File J. This is the MotionSequence3D_Trial_2. This is the 3D coordinates of the second rigid bar test acquisition. File K. This is the MotionSequence3D_Trial_3. This is the 3D coordinates of the third rigid bar test acquisition. File L. This is the MotionSequence3D_Trial_4. This is the 3D coordinates of the fourth rigid bar test acquisition. File M. This is the MotionSequence3D_Trial_5. This is the 3D coordinates of the fifth rigid bar test acquisition. S1.1.1.2_Lowres > S1.1.1.2.1_Calibration > File N. This is the BUNDLE_CameraParameters. This is the camera calibration parameters. File O. This is the Triad. This is the 2D coordinates of the waterproof orthogonal triad structure carrying nine spherical black markers. File P. Th [file pone.0160490.s001.zip › S1_SupportingInformation/S1.2_Calibration_Dependability/S1.2.1_Calibration/File AU.txt]

1540 2
f: 0 tv: 0 nM: 1
159.500000000000000 174.000000000000000
f: 0 tv: 1 nM: 1
107.750000000000000 186.750000000000000
f: 1 tv: 0 nM: 1
158.760864000000000 176.739136000000000
f: 1 tv: 1 nM: 1
107.201614000000010 188.201614000000010
f: 2 tv: 0 nM: 1
159.600006000000010 178.300003000000000
f: 2 tv: 1 nM: 1
107.634918000000000 189.587296000000010
f: 3 tv: 0 nM: 1
159.333327999999990 179.100006000000010
f: 3 tv: 1 nM: 1
108.040649000000000 191.402435000000000
f: 4 tv: 0 nM: 1
159.319672000000000 180.426223999999990
f: 4 tv: 1 nM: 1
108.527587999999990 192.820694000000000
f: 5 tv: 0 nM: 1
159.948714999999990 182.025634999999990
f: 5 tv: 1 nM: 1
108.444443000000010 194.737030000000000
f: 6 tv: 0 nM: 1
160.000000000000000 182.847229000000000
f: 6 tv: 1 nM: 1
108.281952000000000 195.473679000000000
f: 7 tv: 0 nM: 1
160.824997000000000 183.887497000000000
f: 7 tv: 1 nM: 1
108.967857000000000 196.753570999999990
f: 8 tv: 0 nM: 1
160.161757999999990 184.132354999999990
f: 8 tv: 1 nM: 1
108.800003000000000 197.796294999999990
f: 9 tv: 0 nM: 1
160.683670000000010 184.653061000000010
f: 9 tv: 1 nM: 1
108.850395000000010 198.255905000000010
f: 10 tv: 0 nM: 1
159.899993999999990 186.488891999999990
f: 10 tv: 1 nM: 1
109.267174000000000 198.751906999999990
f: 11 tv: 0 nM: 1
160.313431000000010 185.649261000000000
f: 11 tv: 1 nM: 1
108.824425000000010 199.049622000000000
f: 12 tv: 0 nM: 1
160.191177000000010 185.705886999999990
f: 12 tv: 1 nM: 1
109.229630000000000 198.885192999999990
f: 13 tv: 0 nM: 1
160.068175999999990 185.750000000000000
f: 13 tv: 1 nM: 1
109.543167000000000 198.676254000000000
f: 14 tv: 0 nM: 1
160.426223999999990 185.581970000000010
f: 14 tv: 1 nM: 1
109.778198000000000 198.413528000000010
f: 15 tv: 0 nM: 1
160.068497000000010 185.130142000000010
f: 15 tv: 1 nM: 1
109.626015000000000 197.369919000000010
f: 16 tv: 0 nM: 1
159.773254000000010 183.808135999999990
f: 16 tv: 1 nM: 1
109.360718000000010 196.853577000000000
f: 17 tv: 0 nM: 1
158.472229000000000 183.138884999999990
f: 17 tv: 1 nM: 1
109.634613000000000 195.411544999999990
f: 18 tv: 0 nM: 1
159.937500000000000 181.770827999999990
f: 18 tv: 1 nM: 1
109.511810000000000 194.358261000000000
f: 19 tv: 0 nM: 1
159.084610000000000 180.569229000000010
f: 19 tv: 1 nM: 1
109.732558999999990 192.596892999999990
f: 20 tv: 0 nM: 1
159.352263999999990 180.579544000000000
f: 20 tv: 1 nM: 1
109.715446000000000 191.378052000000000
f: 21 tv: 0 nM: 1
159.290543000000010 178.195953000000000
f: 21 tv: 1 nM: 1
109.692001000000000 189.591995000000000
f: 22 tv: 0 nM: 1
158.827866000000000 177.278686999999990
f: 22 tv: 1 nM: 1
109.815971000000000 187.802077999999990
f: 23 tv: 0 nM: 1
158.605560000000000 175.594451999999990
f: 23 tv: 1 nM: 1
109.968254000000000 185.833327999999990
f: 24 tv: 0 nM: 1
158.262192000000000 173.554870999999990
f: 24 tv: 1 nM: 1
110.157692000000000 183.703842000000010
f: 25 tv: 0 nM: 1
157.381821000000000 172.209091000000000
f: 25 tv: 1 nM: 1
110.539131000000000 181.621735000000000
f: 26 tv: 0 nM: 1
158.051132000000000 171.255675999999990
f: 26 tv: 1 nM: 1
111.371559000000000 179.440369000000000
f: 27 tv: 0 nM: 1
157.738800000000000 168.283584999999990
f: 27 tv: 1 nM: 1
111.724136000000000 177.155167000000010
f: 28 tv: 0 nM: 1
157.217391999999990 166.688400000000000
f: 28 tv: 1 nM: 1
111.995864999999990 174.983475000000000
f: 29 tv: 0 nM: 1
156.590271000000000 164.465271000000000
f: 29 tv: 1 nM: 1
112.660004000000000 172.455994000000000
f: 30 tv: 0 nM: 1
156.699997000000000 163.387497000000000
f: 30 tv: 1 nM: 1
112.879700000000000 169.733078000000010
f: 31 tv: 0 nM: 1
156.406662000000010 160.733337000000010
f: 31 tv: 1 nM: 1
112.857727000000000 167.308944999999990
f: 32 tv: 0 nM: 1
155.450546000000000 158.708786000000000
f: 32 tv: 1 nM: 1
113.945313000000000 164.382813000000000
f: 33 tv: 0 nM: 1
155.125000000000000 157.152771000000000
f: 33 tv: 1 nM: 1
114.330642999999990 162.040329000000010
f: 34 tv: 0 nM: 1
154.632354999999990 154.235290999999990
f: 34 tv: 1 nM: 1
114.357727000000000 159.565033000000000
f: 35 tv: 0 nM: 1
154.798781999999990 152.518294999999990
f: 35 tv: 1 nM: 1
115.285186999999990 156.725922000000000
f: 36 tv: 0 nM: 1
154.228394000000010 151.000000000000000
f: 36 tv: 1 nM: 1
115.575539000000010 153.931656000000000
f: 37 tv: 0 nM: 1
153.771605999999990 148.395064999999990
f: 37 tv: 1 nM: 1
116.058823000000000 151.661757999999990
f: 38 tv: 0 nM: 1
153.417724999999990 145.841766000000010
f: 38 tv: 1 nM: 1
116.459457000000000 148.182434000000000
f: 39 tv: 0 nM: 1
153.432830999999990 144.395523000000000
f: 39 tv: 1 nM: 1
117.175781000000000 145.363281000000000
f: 40 tv: 0 nM: 1
152.161757999999990 141.558822999999990
f: 40 tv: 1 nM: 1
117.770370000000000 143.040741000000000
f: 41 tv: 0 nM: 1
151.805878000000010 139.988235000000000
f: 41 tv: 1 nM: 1
118.707481000000000 140.431975999999990
f: 42 tv: 0 nM: 1
151.923080000000000 137.946152000000010
f: 42 tv: 1 nM: 1
119.603568999999990 137.946426000000000
f: 43 tv: 0 nM: 1
151.443175999999990 136.511368000000000
f: 43 tv: 1 nM: 1
119.654839000000000 135.690323000000010
f: 44 tv: 0 nM: 1
151.246674000000010 134.333327999999990
f: 44 tv: 1 nM: 1
121.145157000000000 133.491942999999990
f: 45 tv: 0 nM: 1
151.512054000000010 133.000000000000000
f: 45 tv: 1 nM: 1
122.335663000000000 131.052444000000010
f: 46 tv: 0 nM: 1
150.511368000000000 131.318175999999990
f: 46 tv: 1 nM: 1
123.464287000000000 128.899993999999990
f: 47 tv: 0 nM: 1
150.706664999999990 130.073333999999990
f: 47 tv: 1 nM: 1
124.386368000000000 127.237015000000000
f: 48 tv: 0 nM: 1
150.036590999999990 128.878052000000000
f: 48 tv: 1 nM: 1
125.474525000000000 125.687897000000010
f: 49 tv: 0 nM: 1
149.457321000000010 127.579269000000000
f: 49 tv: 1 nM: 1
126.781456000000010 123.943710000000000
f: 50 tv: 0 nM: 1
149.727263999999990 126.694809000000010
f: 50 tv: 1 nM: 1
128.407897999999990 122.414474000000000
f: 51 tv: 0 nM: 1
150.291214000000000 125.274727000000000
f: 51 tv: 1 nM: 1
129.431366000000000 121.094772000000010
f: 52 tv: 0 nM: 1
150.013519000000000 124.252251000000000
f: 52 tv: 1 nM: 1
131.556289999999990 119.705299000000000
f: 53 tv: 0 nM: 1
150.209869000000000 123.462967000000010
f: 53 tv: 1 nM: 1
132.870971999999990 118.487099000000000
f: 54 tv: 0 nM: 1
150.638092000000000 122.471428000000000
f: 54 tv: 1 nM: 1
134.898209000000010 117.565872000000000
f: 55 tv: 0 nM: 1
151.090485000000000 121.161903000000000
f: 55 tv: 1 nM: 1
136.706589000000010 116.440117000000000
f: 56 tv: 0 nM: 1
151.760635000000010 120.430847000000000
f: 56 tv: 1 nM: 1
138.332184000000010 114.886985999999990
f: 57 tv: 0 nM: 1
152.296707000000000 119.609894000000000
f: 57 tv: 1 nM: 1
140.885544000000010 113.843376000000010
f: 58 tv: 0 nM: 1
153.111115000000010 118.611115000000000
f: 58 tv: 1 nM: 1
142.715622000000000 113.078125000000000
f: 59 tv: 0 nM: 1
153.166672000000010 117.701149000000000
f: 59 tv: 1 nM: 1
144.728759999999990 112.209152000000000
f: 60 tv: 0 nM: 1
154.126433999999990 117.396553000000000
f: 60 tv: 1 nM: 1
146.907974000000000 111.395706000000000
f: 61 tv: 0 nM: 1
155.220428000000000 116.881721000000000
f: 61 tv: 1 nM: 1
149.063247999999990 110.629517000000010
f: 62 tv: 0 nM: 1
156.222778000000010 116.287125000000000
f: 62 tv: 1 nM: 1
151.184052000000010 110.303680000000000
f: 63 tv: 0 nM: 1
157.379120000000000 115.813187000000000
f: 63 tv: 1 nM: 1
153.977004999999990 109.660919000000010
f: 64 tv: 0 nM: 1
157.931029999999990 115.477013000000000
f: 64 tv: 1 nM: 1
156.357986000000010 109.278107000000010
f: 65 tv: 0 nM: 1
159.020203000000010 115.368683000000000
f: 65 tv: 1 nM: 1
158.543747000000000 109.206253000000000
f: 66 tv: 0 nM: 1
160.327774000000010 115.394447000000000
f: 66 tv: 1 nM: 1
161.000000000000000 109.323898000000000
f: 67 tv: 0 nM: 1
161.202971999999990 115.524750000000000
f: 67 tv: 1 nM: 1
163.564101999999990 109.621796000000000
f: 68 tv: 0 nM: 1
163.166672000000010 116.295242000000000
f: 68 tv: 1 nM: 1
166.308181999999990 110.279877000000000
f: 69 tv: 0 nM: 1
163.972229000000000 116.712967000000010
f: 69 tv: 1 nM: 1
169.164596999999990 111.204971000000000
f: 70 tv: 0 nM: 1
165.490005000000000 117.239998000000000
f: 70 tv: 1 nM: 1
171.988312000000010 112.400589000000000
f: 71 tv: 0 nM: 1
166.590912000000000 118.329544000000000
f: 71 tv: 1 nM: 1
174.486481000000000 113.527023000000000
f: 72 tv: 0 nM: 1
167.950698999999990 119.408447000000000
f: 72 tv: 1 nM: 1
177.316574000000000 114.715973000000010
f: 73 tv: 0 nM: 1
169.824997000000000 120.287498000000000
f: 73 tv: 1 nM: 1
180.406250000000000 116.406250000000000
f: 74 tv: 0 nM: 1
171.076384999999990 121.562500000000000
f: 74 tv: 1 nM: 1
182.986389000000000 118.221085000000000
f: 75 tv: 0 nM: 1
172.755813999999990 123.593025000000000
f: 75 tv: 1 nM: 1
185.621627999999990 119.763512000000010
f: 76 tv: 0 nM: 1
173.921692000000010 124.807227999999990
f: 76 tv: 1 nM: 1
188.829926000000000 121.840134000000010
f: 77 tv: 0 nM: 1
175.829269000000010 126.890244000000000
f: 77 tv: 1 nM: 1
191.562912000000010 123.903976000000000
f: 78 tv: 0 nM: 1
177.726028000000010 128.376709000000010
f: 78 tv: 1 nM: 1
194.503250000000010 126.334412000000000
f: 79 tv: 0 nM: 1
179.398651000000000 130.439193999999990
f: 79 tv: 1 nM: 1
197.045456000000000 128.581818000000000
f: 80 tv: 0 nM: 1
181.158829000000000 132.352936000000000
f: 80 tv: 1 nM: 1
199.819351000000010 130.887100000000000
f: 81 tv: 0 nM: 1
182.770111000000010 134.385055999999990
f: 81 tv: 1 nM: 1
202.572372000000000 133.289474000000010
f: 82 tv: 0 nM: 1
185.049454000000000 136.494507000000000
f: 82 tv: 1 nM: 1
205.354842999999990 135.680648999999990
f: 83 tv: 0 nM: 1
186.488190000000000 138.696854000000000
f: 83 tv: 1 nM: 1
208.156250000000000 138.065979000000000
f: 84 tv: 0 nM: 1
188.389998999999990 140.389998999999990
f: 84 tv: 1 nM: 1
211.035950000000010 140.673203000000000
f: 85 tv: 0 nM: 1
189.844345000000000 142.316039999999990
f: 85 tv: 1 nM: 1
213.432434000000000 143.574326000000010
f: 86 tv: 0 nM: 1
192.105774000000000 144.961533000000000
f: 86 tv: 1 nM: 1
215.908783000000000 146.016890999999990
f: 87 tv: 0 nM: 1
193.856323000000000 147.103455000000000
f: 87 tv: 1 nM: 1
218.424468999999990 148.910065000000000
f: 88 tv: 0 nM: 1
196.036590999999990 149.682921999999990
f: 88 tv: 1 nM: 1
220.532683999999990 151.267975000000010
f: 89 tv: 0 nM: 1
197.722229000000000 151.708327999999990
f: 89 tv: 1 nM: 1
223.141372999999990 153.813796999999990
f: 90 tv: 0 nM: 1
199.308640000000000 153.882721000000000
f: 90 tv: 1 nM: 1
224.981201000000000 156.857147000000000
f: 91 tv: 0 nM: 1
201.052947999999990 155.717650999999990
f: 91 tv: 1 nM: 1
227.342864999999990 159.557143999999990
f: 92 tv: 0 nM: 1
202.880951000000010 158.238098000000010
f: 92 tv: 1 nM: 1
229.806457999999990 162.741942999999990
f: 93 tv: 0 nM: 1
205.011368000000000 160.545456000000000
f: 93 tv: 1 nM: 1
231.559203999999990 165.302628000000000
f: 94 tv: 0 nM: 1
204.687500000000000 164.187500000000000
f: 94 tv: 1 nM: 1
233.708054000000000 168.308730999999990
f: 95 tv: 0 nM: 1
207.552322000000000 165.308135999999990
f: 95 tv: 1 nM: 1
235.175368999999990 170.682830999999990
f: 96 tv: 0 nM: 1
209.307693000000000 167.060440000000000
f: 96 tv: 1 nM: 1
237.040543000000010 172.804047000000000
f: 97 tv: 0 nM: 1
211.419188999999990 169.414139000000010
f: 97 tv: 1 nM: 1
238.500000000000000 175.820694000000000
f: 98 tv: 0 nM: 1
212.474487000000010 171.627547999999990
f: 98 tv: 1 nM: 1
240.164429000000010 178.308730999999990
f: 99 tv: 0 nM: 1
213.698928999999990 173.844086000000000
f: 99 tv: 1 nM: 1
241.514191000000010 180.907805999999990
f: 100 tv: 0 nM: 1
215.065474999999990 175.934525000000010
f: 100 tv: 1 nM: 1
242.770554000000000 183.263701999999990
f: 101 tv: 0 nM: 1
216.838547000000010 178.213547000000010
f: 101 tv: 1 nM: 1
244.156937000000000 185.810211000000010
f: 102 tv: 0 nM: 1
218.117340000000010 180.321426000000000
f: 102 tv: 1 nM: 1
245.392853000000000 188.221436000000010
f: 103 tv: 0 nM: 1
219.530930000000010 181.731964000000000
f: 103 tv: 1 nM: 1
246.522064000000000 190.573532000000000
f: 104 tv: 0 nM: 1
221.456039000000000 184.241760000000000
f: 104 tv: 1 nM: 1
247.697922000000010 192.954865000000010
f: 105 tv: 0 nM: 1
221.846161000000000 185.829666000000000
f: 105 tv: 1 nM: 1
248.552810999999990 195.257049999999990
f: 106 tv: 0 nM: 1
222.823944000000010 188.225357000000000
f: 106 tv: 1 nM: 1
249.471633999999990 197.737595000000000
f: 107 tv: 0 nM: 1
224.662338000000010 189.746749999999990
f: 107 tv: 1 nM: 1
250.488555999999990 200.057251000000010
f: 108 tv: 0 nM: 1
225.727280000000010 191.357147000000000
f: 108 tv: 1 nM: 1
251.257140999999990 202.107147000000000
f: 109 tv: 0 nM: 1
227.296707000000000 193.609894000000000
f: 109 tv: 1 nM: 1
252.330932999999990 204.118713000000010
f: 110 tv: 0 nM: 1
228.954544000000000 195.704544000000000
f: 110 tv: 1 nM: 1
252.826920000000000 206.250000000000000
f: 111 tv: 0 nM: 1
229.200988999999990 197.553924999999990
f: 111 tv: 1 nM: 1
253.258270000000010 208.387420999999990
f: 112 tv: 0 nM: 1
230.539612000000010 198.504943999999990
f: 112 tv: 1 nM: 1
253.984497000000000 210.647292999999990
f: 113 tv: 0 nM: 1
231.250000000000000 200.389525999999990
f: 113 tv: 1 nM: 1
254.742432000000010 212.462128000000010
f: 114 tv: 0 nM: 1
232.100006000000010 202.240005000000000
f: 114 tv: 1 nM: 1
254.567459000000010 214.242065000000000
f: 115 tv: 0 nM: 1
232.863159000000000 204.005264000000010
f: 115 tv: 1 nM: 1
255.140152000000000 215.950760000000000
f: 116 tv: 0 nM: 1
233.548538000000010 205.495148000000000
f: 116 tv: 1 nM: 1
255.405105999999990 217.744521999999990
f: 117 tv: 0 nM: 1
234.199997000000000 206.312500000000000
f: 117 tv: 1 nM: 1
255.904418999999990 219.367645000000010
f: 118 tv: 0 nM: 1
235.265823000000010 207.702530000000000
f: 118 tv: 1 nM: 1
255.977280000000010 220.606064000000000
f: 119 tv: 0 nM: 1
235.697250000000000 209.408264000000000
f: 119 tv: 1 nM: 1
255.812057000000010 222.099289000000000
f: 120 tv: 0 nM: 1
236.772156000000000 210.069626000000000
f: 120 tv: 1 nM: 1
255.740601000000000 223.022551999999990
f: 121 tv: 0 nM: 1
237.136841000000000 210.889480999999990
f: 121 tv: 1 nM: 1
256.169281000000010 224.070862000000010
f: 122 tv: 0 nM: 1
237.686873999999990 211.207077000000000
f: 122 tv: 1 nM: 1
255.624084000000010 225.014602999999990
f: 123 tv: 0 nM: 1
238.424422999999990 211.959305000000000
f: 123 tv: 1 nM: 1
255.528366000000010 225.737595000000000
f: 124 tv: 0 nM: 1
239.000000000000000 212.500000000000000
f: 124 tv: 1 nM: 1
255.372176999999990 226.045105000000010
f: 125 tv: 0 nM: 1
239.232956000000000 212.914780000000010
f: 125 tv: 1 nM: 1
254.930328000000000 226.479507000000010
f: 126 tv: 0 nM: 1
238.839996000000010 212.500000000000000
f: 126 tv: 1 nM: 1
254.833327999999990 226.759689000000010
f: 127 tv: 0 nM: 1
239.283127000000010 213.421692000000010
f: 127 tv: 1 nM: 1
254.564879999999990 226.706099999999990
f: 128 tv: 0 nM: 1
239.862503000000000 213.000000000000000
f: 128 tv: 1 nM: 1
254.151169000000010 226.697678000000000
f: 129 tv: 0 nM: 1
239.835815000000000 212.500000000000000
f: 129 tv: 1 nM: 1
253.883331000000000 226.375000000000000
f: 130 tv: 0 nM: 1
239.945053000000000 212.587906000000000
f: 130 tv: 1 nM: 1
253.399230999999990 225.914734000000010
f: 131 tv: 0 nM: 1
241.164841000000000 212.401093000000000
f: 131 tv: 1 nM: 1
253.007873999999990 225.681107000000000
f: 132 tv: 0 nM: 1
240.897263000000010 211.383559999999990
f: 132 tv: 1 nM: 1
252.957686999999990 224.942307000000000
f: 133 tv: 0 nM: 1
240.743056999999990 210.659729000000000
f: 133 tv: 1 nM: 1
252.355560000000000 223.974075000000000
f: 134 tv: 0 nM: 1
240.930374000000000 210.278472999999990
f: 134 tv: 1 nM: 1
252.048874000000010 222.917296999999990
f: 135 tv: 0 nM: 1
241.421692000000010 209.367461999999990
f: 135 tv: 1 nM: 1
251.968750000000000 222.015625000000000
f: 136 tv: 0 nM: 1
240.313431000000010 207.589553999999990
f: 136 tv: 1 nM: 1
251.560867000000000 220.756516000000000
f: 137 tv: 0 nM: 1
240.843018000000000 207.261627000000000
f: 137 tv: 1 nM: 1
251.166672000000010 219.034179999999990
f: 138 tv: 0 nM: 1
240.896744000000010 205.918472000000010
f: 138 tv: 1 nM: 1
251.196854000000000 217.578734999999990
f: 139 tv: 0 nM: 1
241.010528999999990 204.542099000000010
f: 139 tv: 1 nM: 1
250.798385999999990 216.241942999999990
f: 140 tv: 0 nM: 1
241.450698999999990 202.809859999999990
f: 140 tv: 1 nM: 1
250.061477999999990 214.520492999999990
f: 141 tv: 0 nM: 1
241.590912000000000 201.777771000000000
f: 141 tv: 1 nM: 1
250.142334000000010 212.978104000000000
f: 142 tv: 0 nM: 1
241.527176000000000 200.070648000000010
f: 142 tv: 1 nM: 1
249.709014999999990 211.020492999999990
f: 143 tv: 0 nM: 1
241.500000000000000 199.000000000000000
f: 143 tv: 1 nM: 1
249.455291999999990 209.272354000000010
f: 144 tv: 0 nM: 1
241.755432000000010 196.896744000000010
f: 144 tv: 1 nM: 1
249.027771000000000 207.734130999999990
f: 145 tv: 0 nM: 1
241.579544000000000 195.500000000000000
f: 145 tv: 1 nM: 1
249.194854999999990 205.944854999999990
f: 146 tv: 0 nM: 1
241.791214000000000 194.434067000000000
f: 146 tv: 1 nM: 1
249.186950999999990 204.086960000000000
f: 147 tv: 0 nM: 1
241.379302999999990 192.936782999999990
f: 147 tv: 1 nM: 1
249.117888999999990 202.601623999999990
f: 148 tv: 0 nM: 1
241.550003000000000 191.383331000000000
f: 148 tv: 1 nM: 1
249.244353999999990 201.030075000000010
f: 149 tv: 0 nM: 1
241.967957000000010 190.250000000000000
f: 149 tv: 1 nM: 1
249.209670999999990 199.790329000000010
f: 150 tv: 0 nM: 1
241.647064000000000 189.300003000000000
f: 150 tv: 1 nM: 1
249.064101999999990 198.461533000000000
f: 151 tv: 0 nM: 1
242.792205999999990 187.954544000000000
f: 151 tv: 1 nM: 1
249.569107000000000 197.223571999999990
f: 152 tv: 0 nM: 1
242.045456000000000 186.987015000000010
f: 152 tv: 1 nM: 1
249.895157000000010 195.895157000000010
f: 153 tv: 0 nM: 1
242.766662999999990 185.906662000000010
f: 153 tv: 1 nM: 1
250.417296999999990 194.721802000000000
f: 154 tv: 0 nM: 1
243.178574000000000 184.721436000000010
f: 154 tv: 1 nM: 1
250.642853000000000 193.691726999999990
f: 155 tv: 0 nM: 1
243.376709000000010 184.082184000000010
f: 155 tv: 1 nM: 1
251.500000000000000 192.385971000000010
f: 156 tv: 0 nM: 1
243.659332000000010 183.269226000000000
f: 156 tv: 1 nM: 1
252.250000000000000 191.184433000000010
f: 157 tv: 0 nM: 1
243.955688000000010 182.303801999999990
f: 157 tv: 1 nM: 1
252.965117999999990 190.085265999999990
f: 158 tv: 0 nM: 1
244.883118000000000 181.409088000000000
f: 158 tv: 1 nM: 1
254.000000000000000 188.796875000000000
f: 159 tv: 0 nM: 1
244.940796000000010 180.046051000000010
f: 159 tv: 1 nM: 1
254.879028000000010 187.685486000000000
f: 160 tv: 0 nM: 1
245.860825000000010 178.855667000000010
f: 160 tv: 1 nM: 1
255.984497000000000 186.166672000000010
f: 161 tv: 0 nM: 1
246.929488999999990 177.814101999999990
f: 161 tv: 1 nM: 1
257.104828000000000 184.895157000000010
f: 162 tv: 0 nM: 1
247.545456000000000 176.647719999999990
f: 162 tv: 1 nM: 1
258.114166000000010 183.346451000000000
f: 163 tv: 0 nM: 1
247.616669000000000 175.427780000000010
f: 163 tv: 1 nM: 1
259.167999000000010 181.483994000000000
f: 164 tv: 0 nM: 1
248.229888999999990 173.166672000000010
f: 164 tv: 1 nM: 1
260.414642000000010 179.703247000000000
f: 165 tv: 0 nM: 1
248.510100999999990 171.818175999999990
f: 165 tv: 1 nM: 1
261.891479000000000 177.848830999999990
f: 166 tv: 0 nM: 1
249.431243999999990 170.431243999999990
f: 166 tv: 1 nM: 1
262.905517999999970 175.767715000000010
f: 167 tv: 0 nM: 1
250.072113000000000 168.947113000000000
f: 167 tv: 1 nM: 1
264.000000000000000 173.796875000000000
f: 168 tv: 0 nM: 1
252.000000000000000 166.000000000000000
f: 168 tv: 1 nM: 1
265.039368000000020 172.129912999999990
f: 169 tv: 0 nM: 1
251.578948999999990 165.381576999999990
f: 169 tv: 1 nM: 1
266.402251999999980 169.917296999999990
f: 170 tv: 0 nM: 1
251.937500000000000 163.835219999999990
f: 170 tv: 1 nM: 1
267.899170000000030 168.163863999999990
f: 171 tv: 0 nM: 1
252.761627000000000 162.715117999999990
f: 171 tv: 1 nM: 1
269.314972000000010 166.799209999999990
f: 172 tv: 0 nM: 1
253.802200000000000 161.302200000000000
f: 172 tv: 1 nM: 1
270.480316000000020 165.169296000000000
f: 173 tv: 0 nM: 1
254.560181000000000 160.791672000000010
f: 173 tv: 1 nM: 1
271.940491000000010 163.765869000000010
f: 174 tv: 0 nM: 1
255.385422000000010 159.427077999999990
f: 174 tv: 1 nM: 1
273.515990999999990 162.104004000000000
f: 175 tv: 0 nM: 1
256.425293000000010 157.959778000000000
f: 175 tv: 1 nM: 1
275.168029999999990 160.864746000000000
f: 176 tv: 0 nM: 1
257.000000000000000 157.500000000000000
f: 176 tv: 1 nM: 1
276.585265999999990 159.899230999999990
f: 177 tv: 0 nM: 1
257.873779000000010 156.344665999999990
f: 177 tv: 1 nM: 1
278.492004000000010 159.208008000000010
f: 178 tv: 0 nM: 1
258.774047999999990 155.504807000000000
f: 178 tv: 1 nM: 1
279.972229000000030 158.734130999999990
f: 179 tv: 0 nM: 1
259.715790000000030 155.489471000000010
f: 179 tv: 1 nM: 1
281.566925000000030 157.988190000000000
f: 180 tv: 0 nM: 1
260.711120999999990 155.011108000000010
f: 180 tv: 1 nM: 1
283.178558000000010 157.853180000000010
f: 181 tv: 0 nM: 1
262.000000000000000 156.000000000000000
f: 181 tv: 1 nM: 1
285.000000000000000 157.882813000000000
f: 182 tv: 0 nM: 1
263.000000000000000 155.053192000000000
f: 182 tv: 1 nM: 1
286.500000000000000 157.774429000000000
f: 183 tv: 0 nM: 1
264.477538999999980 155.123595999999990
f: 183 tv: 1 nM: 1
288.200012000000020 157.858337000000010
f: 184 tv: 0 nM: 1
264.916655999999990 155.461105000000000
f: 184 tv: 1 nM: 1
289.710540999999980 158.000000000000000
f: 185 tv: 0 nM: 1
265.895050000000030 155.543213000000010
f: 185 tv: 1 nM: 1
291.437042000000020 158.025925000000000
f: 186 tv: 0 nM: 1
267.410125999999990 155.573028999999990
f: 186 tv: 1 nM: 1
293.155029000000010 158.484497000000000
f: 187 tv: 0 nM: 1
267.829407000000000 155.929413000000010
f: 187 tv: 1 nM: 1
294.988647000000010 158.670456000000000
f: 188 tv: 0 nM: 1
269.578307999999990 156.066269000000010
f: 188 tv: 1 nM: 1
296.515990999999990 158.807999000000000
f: 189 tv: 0 nM: 1
270.523803999999980 156.416672000000010
f: 189 tv: 1 nM: 1
298.488189999999970 159.090545999999990
f: 190 tv: 0 nM: 1
271.737793000000010 156.518294999999990
f: 190 tv: 1 nM: 1
300.146819999999990 159.821426000000000
f: 191 tv: 0 nM: 1
273.397583000000000 157.126510999999990
f: 191 tv: 1 nM: 1
301.868011000000020 160.296005000000010
f: 192 tv: 0 nM: 1
274.500000000000000 158.413467000000000
f: 192 tv: 1 nM: 1
303.353180000000010 160.694443000000010
f: 193 tv: 0 nM: 1
275.586547999999990 158.125000000000000
f: 193 tv: 1 nM: 1
305.117188000000000 161.117188000000000
f: 194 tv: 0 nM: 1
277.005737000000010 158.862061000000010
f: 194 tv: 1 nM: 1
306.898438000000000 161.828125000000000
f: 195 tv: 0 nM: 1
278.123748999999980 159.198013000000000
f: 195 tv: 1 nM: 1
308.468505999999990 162.259841999999990
f: 196 tv: 0 nM: 1
279.385864000000030 160.048920000000010
f: 196 tv: 1 nM: 1
310.117188000000000 163.000000000000000
f: 197 tv: 0 nM: 1
280.203490999999990 160.610457999999990
f: 197 tv: 1 nM: 1
312.043639999999980 163.924606000000010
f: 198 tv: 0 nM: 1
281.464294000000000 161.869048999999990
f: 198 tv: 1 nM: 1
313.763579999999990 164.984497000000000
f: 199 tv: 0 nM: 1
282.942108000000020 162.568420000000000
f: 199 tv: 1 nM: 1
315.401581000000020 165.925200999999990
f: 200 tv: 0 nM: 1
284.286407000000000 163.766998000000000
f: 200 tv: 1 nM: 1
316.945831000000000 167.537506000000010
f: 201 tv: 0 nM: 1
284.000000000000000 166.000000000000000
f: 201 tv: 1 nM: 1
318.750000000000000 168.629302999999990
f: 202 tv: 0 nM: 1
286.521056999999980 167.021057000000010
f: 202 tv: 1 nM: 1
320.159088000000000 171.227263999999990
f: 203 tv: 0 nM: 1
287.831635000000010 168.596938999999990
f: 203 tv: 1 nM: 1
321.967742999999980 173.701614000000010
f: 204 tv: 0 nM: 1
289.006836000000020 171.054793999999990
f: 204 tv: 1 nM: 1
323.372191999999980 175.864655000000000
f: 205 tv: 0 nM: 1
289.988647000000010 173.568175999999990
f: 205 tv: 1 nM: 1
325.007629000000010 178.843505999999990
f: 206 tv: 0 nM: 1
291.086426000000020 175.500000000000000
f: 206 tv: 1 nM: 1
326.451996000000010 181.119994999999990
f: 207 tv: 0 nM: 1
293.014708999999980 177.750000000000000
f: 207 tv: 1 nM: 1
327.710938000000000 182.882813000000000
f: 208 tv: 0 nM: 1
294.119568000000020 179.804351999999990
f: 208 tv: 1 nM: 1
329.247863999999990 185.679488999999990
f: 209 tv: 0 nM: 1
295.638611000000030 181.653472999999990
f: 209 tv: 1 nM: 1
330.566925000000030 187.751968000000010
f: 210 tv: 0 nM: 1
296.698730000000010 183.544875999999990
f: 210 tv: 1 nM: 1
331.987274000000010 189.970337000000000
f: 211 tv: 0 nM: 1
297.617034999999990 185.489364999999990
f: 211 tv: 1 nM: 1
333.413940000000030 192.151642000000010
f: 212 tv: 0 nM: 1
299.141296000000010 187.423920000000010
f: 212 tv: 1 nM: 1
334.463409000000010 193.857727000000010
f: 213 tv: 0 nM: 1
300.402160999999980 189.239136000000000
f: 213 tv: 1 nM: 1
335.911285000000020 195.774200000000010
f: 214 tv: 0 nM: 1
301.688109999999990 190.673263999999990
f: 214 tv: 1 nM: 1
336.950012000000020 197.641662999999990
f: 215 tv: 0 nM: 1
302.962768999999980 192.430847000000000
f: 215 tv: 1 nM: 1
338.329071000000000 199.264953999999990
f: 216 tv: 0 nM: 1
304.164825000000010 193.521973000000000
f: 216 tv: 1 nM: 1
340.011902000000020 200.837296000000010
f: 217 tv: 0 nM: 1
305.142853000000000 195.162338000000010
f: 217 tv: 1 nM: 1
341.303986000000010 202.604004000000000
f: 218 tv: 0 nM: 1
306.670440999999980 196.659088000000000
f: 218 tv: 1 nM: 1
342.355255000000000 203.934203999999990
f: 219 tv: 0 nM: 1
307.610535000000030 198.436844000000010
f: 219 tv: 1 nM: 1
343.592925999999980 205.314163000000010
f: 220 tv: 0 nM: 1
309.277770999999970 199.767670000000010
f: 220 tv: 1 nM: 1
345.135651000000000 206.891479000000000
f: 221 tv: 0 nM: 1
310.500000000000000 201.270827999999990
f: 221 tv: 1 nM: 1
346.281738000000020 208.218262000000010
f: 222 tv: 0 nM: 1
311.711547999999990 202.000000000000000
f: 222 tv: 1 nM: 1
347.146819999999990 209.821426000000000
f: 223 tv: 0 nM: 1
312.981934000000020 203.265060000000010
f: 223 tv: 1 nM: 1
348.701598999999990 211.088715000000010
f: 224 tv: 0 nM: 1
314.126862000000020 203.791045999999990
f: 224 tv: 1 nM: 1
349.850890999999990 212.429824999999990
f: 225 tv: 0 nM: 1
314.931030000000020 205.948273000000000
f: 225 tv: 1 nM: 1
350.849152000000000 213.590515000000010
f: 226 tv: 0 nM: 1
316.298065000000010 206.951920000000000
f: 226 tv: 1 nM: 1
351.666655999999990 215.166672000000010
f: 227 tv: 0 nM: 1
316.445769999999980 208.174698000000010
f: 227 tv: 1 nM: 1
352.953003000000020 216.444443000000010
f: 228 tv: 0 nM: 1
318.528992000000020 209.507248000000000
f: 228 tv: 1 nM: 1
353.986847000000010 218.065796000000010
f: 229 tv: 0 nM: 1
319.567963000000020 211.145630000000010
f: 229 tv: 1 nM: 1
355.173737000000020 219.207626000000000
f: 230 tv: 0 nM: 1
320.287353999999990 211.982757999999990
f: 230 tv: 1 nM: 1
356.097472999999980 220.512711000000000
f: 231 tv: 0 nM: 1
321.250000000000000 213.406250000000000
f: 231 tv: 1 nM: 1
357.193541999999980 221.806457999999990
f: 232 tv: 0 nM: 1
322.117279000000000 214.691360000000000
f: 232 tv: 1 nM: 1
358.135132000000000 223.220718000000010
f: 233 tv: 0 nM: 1
323.379639000000000 216.305556999999990
f: 233 tv: 1 nM: 1
358.891662999999990 224.583327999999990
f: 234 tv: 0 nM: 1
324.021056999999980 217.394745000000000
f: 234 tv: 1 nM: 1
359.972229000000030 225.734130999999990
f: 235 tv: 0 nM: 1
325.255675999999990 218.153412000000000
f: 235 tv: 1 nM: 1
360.951324000000000 227.362822999999990
f: 236 tv: 0 nM: 1
325.694794000000000 220.077926999999990
f: 236 tv: 1 nM: 1
361.937011999999980 228.728348000000010
f: 237 tv: 0 nM: 1
327.061736999999990 220.771605999999990
f: 237 tv: 1 nM: 1
362.843750000000000 229.851563000000000
f: 238 tv: 0 nM: 1
327.825591999999970 222.197678000000000
f: 238 tv: 1 nM: 1
363.854706000000020 231.294875999999990
f: 239 tv: 0 nM: 1
328.888885000000020 223.186873999999990
f: 239 tv: 1 nM: 1
364.800873000000020 232.327438000000000
f: 240 tv: 0 nM: 1
329.186859000000030 223.686873999999990
f: 240 tv: 1 nM: 1
365.361358999999990 232.357147000000000
f: 241 tv: 0 nM: 1
329.641417999999990 223.343430000000010
f: 241 tv: 1 nM: 1
365.982604999999980 232.404343000000010
f: 242 tv: 0 nM: 1
330.250000000000000 223.535721000000000
f: 242 tv: 1 nM: 1
366.227263999999990 232.214874000000010
f: 243 tv: 0 nM: 1
330.452117999999980 223.430847000000000
f: 243 tv: 1 nM: 1
366.750000000000000 231.929688000000000
f: 244 tv: 0 nM: 1
330.565216000000020 223.500000000000000
f: 244 tv: 1 nM: 1
366.950012000000020 232.358337000000010
f: 245 tv: 0 nM: 1
330.611694000000000 223.292556999999990
f: 245 tv: 1 nM: 1
367.243469000000000 232.386963000000010
f: 246 tv: 0 nM: 1
330.945006999999980 223.604996000000000
f: 246 tv: 1 nM: 1
367.385833999999990 232.547241000000010
f: 247 tv: 0 nM: 1
331.039763999999990 223.619324000000010
f: 247 tv: 1 nM: 1
367.818573000000010 232.380524000000010
f: 248 tv: 0 nM: 1
331.268860000000020 224.089630000000000
f: 248 tv: 1 nM: 1
368.046996999999980 232.444443000000010
f: 249 tv: 0 nM: 1
331.611694000000000 224.143616000000010
f: 249 tv: 1 nM: 1
368.756531000000000 232.500000000000000
f: 250 tv: 0 nM: 1
331.714294000000000 223.961533000000000
f: 250 tv: 1 nM: 1
369.000000000000000 232.441666000000000
f: 251 tv: 0 nM: 1
331.664886000000020 223.707443000000010
f: 251 tv: 1 nM: 1
369.824798999999980 232.350433000000010
f: 252 tv: 0 nM: 1
331.678558000000010 223.566329999999990
f: 252 tv: 1 nM: 1
370.058318999999980 232.141662999999990
f: 253 tv: 0 nM: 1
331.768860000000020 223.891510000000010
f: 253 tv: 1 nM: 1
370.141022000000020 232.153839000000000
f: 254 tv: 0 nM: 1
332.022736000000010 223.409088000000000
f: 254 tv: 1 nM: 1
371.064086999999970 231.461533000000000
f: 255 tv: 0 nM: 1
332.136902000000020 222.875000000000000
f: 255 tv: 1 nM: 1
371.756531000000000 230.386963000000010
f: 256 tv: 0 nM: 1
332.494201999999970 222.168610000000000
f: 256 tv: 1 nM: 1
372.116058000000010 230.053574000000000
f: 257 tv: 0 nM: 1
332.612610000000020 221.472976999999990
f: 257 tv: 1 nM: 1
372.848358000000020 229.741806000000000
f: 258 tv: 0 nM: 1
332.962951999999970 221.175934000000010
f: 258 tv: 1 nM: 1
373.815582000000010 228.725403000000000
f: 259 tv: 0 nM: 1
333.605774000000000 220.269226000000000
f: 259 tv: 1 nM: 1
374.826262999999980 227.733047000000000
f: 260 tv: 0 nM: 1
333.798065000000010 219.605774000000000
f: 260 tv: 1 nM: 1
375.448822000000010 226.862198000000010
f: 261 tv: 0 nM: 1
334.364075000000010 218.514557000000000
f: 261 tv: 1 nM: 1
376.519683999999980 225.665359000000000
f: 262 tv: 0 nM: 1
334.948120000000020 217.448119999999990
f: 262 tv: 1 nM: 1
377.590514999999980 224.443970000000010
f: 263 tv: 0 nM: 1
335.433685000000030 216.433670000000010
f: 263 tv: 1 nM: 1
378.622954999999990 223.262299000000010
f: 264 tv: 0 nM: 1
336.198029000000020 215.470291000000000
f: 264 tv: 1 nM: 1
380.094817999999980 221.905167000000010
f: 265 tv: 0 nM: 1
336.991241000000000 213.561400999999990
f: 265 tv: 1 nM: 1
381.380004999999980 220.671997000000000
f: 266 tv: 0 nM: 1
337.714874000000010 212.685944000000010
f: 266 tv: 1 nM: 1
382.674315999999980 219.467896000000000
f: 267 tv: 0 nM: 1
338.331696000000020 211.564361999999990
f: 267 tv: 1 nM: 1
383.940947999999990 217.748031999999990
f: 268 tv: 0 nM: 1
339.435637999999980 209.896041999999990
f: 268 tv: 1 nM: 1
385.440918000000010 216.440902999999990
f: 269 tv: 0 nM: 1
340.287140000000020 208.797028000000010
f: 269 tv: 1 nM: 1
387.113433999999980 214.739501999999990
f: 270 tv: 0 nM: 1
341.262512000000020 206.800003000000000
f: 270 tv: 1 nM: 1
388.332000999999990 212.959991000000000
f: 271 tv: 0 nM: 1
341.737854000000030 205.606796000000000
f: 271 tv: 1 nM: 1
390.027283000000010 211.336365000000000
f: 272 tv: 0 nM: 1
342.958344000000010 204.101195999999990
f: 272 tv: 1 nM: 1
391.689911000000000 209.500000000000000
f: 273 tv: 0 nM: 1
343.769591999999990 202.534316999999990
f: 273 tv: 1 nM: 1
392.853180000000010 207.821426000000000
f: 274 tv: 0 nM: 1
344.000000000000000 201.301804000000000
f: 274 tv: 1 nM: 1
394.209685999999980 206.016129000000010
f: 275 tv: 0 nM: 1
345.106811999999990 199.218445000000000
f: 275 tv: 1 nM: 1
396.080505000000020 204.427963000000010
f: 276 tv: 0 nM: 1
346.054442999999990 198.089111000000000
f: 276 tv: 1 nM: 1
397.758759000000000 202.609649999999990
f: 277 tv: 0 nM: 1
346.718169999999990 196.418182000000000
f: 277 tv: 1 nM: 1
398.940491000000010 200.837296000000010
f: 278 tv: 0 nM: 1
347.815520999999990 195.296111999999990
f: 278 tv: 1 nM: 1
400.725402999999970 198.995894999999990
f: 279 tv: 0 nM: 1
348.357147000000000 193.348221000000000
f: 279 tv: 1 nM: 1
402.101563000000000 197.101563000000000
f: 280 tv: 0 nM: 1
348.980956999999990 192.452377000000010
f: 280 tv: 1 nM: 1
403.970336999999970 195.826263000000010
f: 281 tv: 0 nM: 1
350.281830000000010 190.409088000000000
f: 281 tv: 1 nM: 1
405.133941999999990 194.419647000000000
f: 282 tv: 0 nM: 1
350.638885000000020 189.016662999999990
f: 282 tv: 1 nM: 1
406.814972000000010 192.818893000000000
f: 283 tv: 0 nM: 1
351.617340000000010 187.566329999999990
f: 283 tv: 1 nM: 1
408.188476999999980 191.057693000000000
f: 284 tv: 0 nM: 1
352.181030000000020 186.112061000000010
f: 284 tv: 1 nM: 1
410.088714999999980 189.774200000000010
f: 285 tv: 0 nM: 1
353.240569999999990 184.806610000000010
f: 285 tv: 1 nM: 1
411.524780000000020 188.206604000000000
f: 286 tv: 0 nM: 1
353.985291000000020 184.230391999999990
f: 286 tv: 1 nM: 1
413.146819999999990 186.821426000000000
f: 287 tv: 0 nM: 1
354.319060999999980 182.628570999999990
f: 287 tv: 1 nM: 1
414.628784000000000 185.643936000000000
f: 288 tv: 0 nM: 1
355.490387000000000 181.432693000000000
f: 288 tv: 1 nM: 1
416.055542000000000 184.377777000000010
f: 289 tv: 0 nM: 1
355.994324000000010 180.005675999999990
f: 289 tv: 1 nM: 1
417.597748000000020 183.030075000000010
f: 290 tv: 0 nM: 1
356.611694000000000 179.430847000000000
f: 290 tv: 1 nM: 1
419.372191999999980 182.000000000000000
f: 291 tv: 0 nM: 1
357.666655999999990 178.452377000000010
f: 291 tv: 1 nM: 1
421.196838000000010 181.059052000000010
f: 292 tv: 0 nM: 1
358.852386000000020 177.685714999999990
f: 292 tv: 1 nM: 1
422.785187000000010 179.825928000000000
f: 293 tv: 0 nM: 1
359.595947000000020 176.772719999999990
f: 293 tv: 1 nM: 1
424.500000000000000 178.947372000000000
f: 294 tv: 0 nM: 1
360.375000000000000 176.394226000000000
f: 294 tv: 1 nM: 1
426.057678000000010 178.157683999999990
f: 295 tv: 0 nM: 1
361.216095000000000 176.190674000000000
f: 295 tv: 1 nM: 1
427.770081000000000 177.729919000000000
f: 296 tv: 0 nM: 1
361.883941999999990 175.151779000000000
f: 296 tv: 1 nM: 1
429.166655999999990 177.341675000000010
f: 297 tv: 0 nM: 1
363.045074000000000 175.151642000000010
f: 297 tv: 1 nM: 1
431.117188000000000 177.117188000000000
f: 298 tv: 0 nM: 1
363.963958999999990 174.815307999999990
f: 298 tv: 1 nM: 1
432.908722000000010 177.178574000000000
f: 299 tv: 0 nM: 1
364.841460999999980 175.552841000000000
f: 299 tv: 1 nM: 1
434.473267000000020 177.171753000000000
f: 300 tv: 0 nM: 1
365.752166999999990 176.139129999999990
f: 300 tv: 1 nM: 1
436.000000000000000 177.787871999999990
f: 301 tv: 0 nM: 1
366.472229000000030 176.638884999999990
f: 301 tv: 1 nM: 1
437.868225000000000 178.546508999999990
f: 302 tv: 0 nM: 1
367.811919999999990 177.376144000000010
f: 302 tv: 1 nM: 1
439.229614000000030 179.151855000000010
f: 303 tv: 0 nM: 1
368.922423999999980 177.810349000000000
f: 303 tv: 1 nM: 1
440.951141000000010 180.000000000000000
f: 304 tv: 0 nM: 1
370.103301999999990 179.107437000000000
f: 304 tv: 1 nM: 1
442.435119999999980 180.973282000000010
f: 305 tv: 0 nM: 1
371.113037000000020 180.404343000000010
f: 305 tv: 1 nM: 1
444.036896000000010 182.397537000000000
f: 306 tv: 0 nM: 1
372.636352999999990 181.154540999999990
f: 306 tv: 1 nM: 1
445.710540999999980 183.676696999999990
f: 307 tv: 0 nM: 1
373.864868000000000 182.500000000000000
f: 307 tv: 1 nM: 1
447.390503000000020 184.970795000000010
f: 308 tv: 0 nM: 1
374.757567999999990 184.257567999999990
f: 308 tv: 1 nM: 1
448.561156999999980 186.039566000000010
f: 309 tv: 0 nM: 1
375.869934000000000 185.117888999999990
f: 309 tv: 1 nM: 1
449.891479000000000 187.383727999999990
f: 310 tv: 0 nM: 1
377.081818000000000 186.572723000000000
f: 310 tv: 1 nM: 1
451.582702999999980 188.834595000000010
f: 311 tv: 0 nM: 1
378.819152999999970 187.872345000000000
f: 311 tv: 1 nM: 1
452.718964000000030 189.839417000000000
f: 312 tv: 0 nM: 1
379.934204000000020 188.644745000000000
f: 312 tv: 1 nM: 1
454.329711999999970 191.467391999999990
f: 313 tv: 0 nM: 1
381.216095000000000 190.563553000000010
f: 313 tv: 1 nM: 1
455.803161999999990 192.767715000000010
f: 314 tv: 0 nM: 1
383.051879999999980 191.882080000000000
f: 314 tv: 1 nM: 1
457.073089999999980 194.057693000000000
f: 315 tv: 0 nM: 1
384.330505000000020 192.915253000000010
f: 315 tv: 1 nM: 1
458.713226000000020 195.654418999999990
f: 316 tv: 0 nM: 1
385.455872000000000 194.436279000000010
f: 316 tv: 1 nM: 1
459.942321999999990 196.742310000000000
f: 317 tv: 0 nM: 1
386.892853000000000 195.214279000000000
f: 317 tv: 1 nM: 1
461.236449999999990 198.000000000000000
f: 318 tv: 0 nM: 1
388.464568999999980 196.822830000000010
f: 318 tv: 1 nM: 1
462.433074999999970 199.523620999999990
f: 319 tv: 0 nM: 1
389.801666000000010 198.111572000000000
f: 319 tv: 1 nM: 1
463.437042000000020 200.974075000000000
f: 320 tv: 0 nM: 1
391.137268000000010 199.421570000000000
f: 320 tv: 1 nM: 1
464.956696000000020 202.330704000000000
f: 321 tv: 0 nM: 1
392.796753000000020 201.044708000000010
f: 321 tv: 1 nM: 1
465.875976999999980 203.531005999999990
f: 322 tv: 0 nM: 1
394.337219000000000 202.271317000000010
f: 322 tv: 1 nM: 1
467.106873000000010 204.812973000000000
f: 323 tv: 0 nM: 1
395.224579000000010 203.724579000000010
f: 323 tv: 1 nM: 1
468.191985999999990 206.156005999999990
f: 324 tv: 0 nM: 1
396.710510000000000 204.834578999999990
f: 324 tv: 1 nM: 1
469.224579000000010 207.394072999999990
f: 325 tv: 0 nM: 1
398.217406999999980 205.943480999999990
f: 325 tv: 1 nM: 1
470.113647000000010 208.787871999999990
f: 326 tv: 0 nM: 1
399.517090000000000 207.205124000000010
f: 326 tv: 1 nM: 1
471.059508999999990 209.956345000000000
f: 327 tv: 0 nM: 1
400.722229000000030 208.629623000000010
f: 327 tv: 1 nM: 1
471.972229000000030 210.972229000000000
f: 328 tv: 0 nM: 1
402.084106000000020 209.294388000000000
f: 328 tv: 1 nM: 1
472.633331000000000 212.308334000000000
f: 329 tv: 0 nM: 1
403.518005000000020 210.882889000000010
f: 329 tv: 1 nM: 1
473.598418999999980 213.224411000000000
f: 330 tv: 0 nM: 1
404.861358999999990 212.310927999999990
f: 330 tv: 1 nM: 1
474.102447999999980 214.635254000000000
f: 331 tv: 0 nM: 1
406.297180000000030 213.221695000000010
f: 331 tv: 1 nM: 1
475.148315000000030 215.512711000000000
f: 332 tv: 0 nM: 1
407.338103999999990 214.333327999999990
f: 332 tv: 1 nM: 1
476.023620999999990 216.838576999999990
f: 333 tv: 0 nM: 1
408.642853000000000 215.357147000000000
f: 333 tv: 1 nM: 1
476.780486999999990 217.784546000000010
f: 334 tv: 0 nM: 1
410.243988000000000 216.527999999999990
f: 334 tv: 1 nM: 1
477.451996000000010 218.688004000000010
f: 335 tv: 0 nM: 1
411.195250999999980 217.419051999999990
f: 335 tv: 1 nM: 1
478.126037999999990 219.407562000000010
f: 336 tv: 0 nM: 1
411.983337000000010 218.533340000000010
f: 336 tv: 1 nM: 1
478.899993999999990 220.641662999999990
f: 337 tv: 0 nM: 1
413.728820999999980 219.516953000000000
f: 337 tv: 1 nM: 1
479.210083000000000 221.844542999999990
f: 338 tv: 0 nM: 1
414.635924999999990 220.126220999999990
f: 338 tv: 1 nM: 1
480.075012000000020 222.566666000000000
f: 339 tv: 0 nM: 1
415.612610000000020 221.527023000000010
f: 339 tv: 1 nM: 1
480.685027999999990 223.657486000000010
f: 340 tv: 0 nM: 1
416.627991000000010 222.167999000000010
f: 340 tv: 1 nM: 1
481.269897000000010 224.203537000000010
f: 341 tv: 0 nM: 1
417.864868000000000 223.382889000000010
f: 341 tv: 1 nM: 1
482.109253000000020 225.390762000000000
f: 342 tv: 0 nM: 1
418.974364999999980 224.132476999999990
f: 342 tv: 1 nM: 1
482.486237000000020 226.344040000000010
f: 343 tv: 0 nM: 1
420.101013000000020 224.439392000000000
f: 343 tv: 1 nM: 1
482.940491000000010 226.837296000000010
f: 344 tv: 0 nM: 1
421.401855000000010 225.556075999999990
f: 344 tv: 1 nM: 1
483.848206000000000 227.651779000000000
f: 345 tv: 0 nM: 1
421.944915999999980 226.495758000000000
f: 345 tv: 1 nM: 1
483.951752000000000 228.627197000000000
f: 346 tv: 0 nM: 1
422.863250999999990 227.089737000000010
f: 346 tv: 1 nM: 1
484.803558000000010 229.491074000000000
f: 347 tv: 0 nM: 1
424.051879999999980 227.882080000000000
f: 347 tv: 1 nM: 1
485.168029999999990 229.922134000000000
f: 348 tv: 0 nM: 1
424.953003000000020 228.649566999999990
f: 348 tv: 1 nM: 1
485.799987999999980 230.691666000000000
f: 349 tv: 0 nM: 1
425.709015000000020 229.061477999999990
f: 349 tv: 1 nM: 1
486.250000000000000 231.184433000000010
f: 350 tv: 0 nM: 1
426.314147999999990 229.318588000000010
f: 350 tv: 1 nM: 1
487.075012000000020 231.616669000000000
f: 351 tv: 0 nM: 1
427.536377000000020 230.327271000000000
f: 351 tv: 1 nM: 1
487.520996000000030 231.634459999999990
f: 352 tv: 0 nM: 1
428.412842000000010 230.325684000000000
f: 352 tv: 1 nM: 1
488.066681000000020 231.925003000000000
f: 353 tv: 0 nM: 1
429.580810999999980 229.909088000000000
f: 353 tv: 1 nM: 1
488.600890999999990 232.065796000000010
f: 354 tv: 0 nM: 1
430.408690999999980 230.169570999999990
f: 354 tv: 1 nM: 1
489.545440999999980 231.672729000000000
f: 355 tv: 0 nM: 1
431.363250999999990 230.102569999999990
f: 355 tv: 1 nM: 1
490.048676000000000 231.362822999999990
f: 356 tv: 0 nM: 1
432.271851000000030 229.451461999999990
f: 356 tv: 1 nM: 1
490.982604999999980 231.308701000000010
f: 357 tv: 0 nM: 1
433.346832000000010 229.270264000000000
f: 357 tv: 1 nM: 1
491.878510000000010 230.397201999999990
f: 358 tv: 0 nM: 1
434.084106000000020 228.294388000000000
f: 358 tv: 1 nM: 1
492.766357000000030 229.808411000000010
f: 359 tv: 0 nM: 1
434.949493000000020 227.702025999999990
f: 359 tv: 1 nM: 1
493.817810000000010 228.953384000000000
f: 360 tv: 0 nM: 1
435.841124999999980 226.621489999999990
f: 360 tv: 1 nM: 1
494.552368000000000 228.071426000000000
f: 361 tv: 0 nM: 1
436.691589000000020 225.612152000000010
f: 361 tv: 1 nM: 1
495.648163000000010 226.861115000000010
f: 362 tv: 0 nM: 1
437.901855000000010 224.794388000000000
f: 362 tv: 1 nM: 1
496.687500000000000 225.544647000000000
f: 363 tv: 0 nM: 1
438.736358999999990 223.372726000000000
f: 363 tv: 1 nM: 1
497.343231000000000 224.546616000000000
f: 364 tv: 0 nM: 1
439.480010999999990 222.479996000000000
f: 364 tv: 1 nM: 1
498.558044000000000 223.316971000000000
f: 365 tv: 0 nM: 1
440.536071999999990 220.963912999999990
f: 365 tv: 1 nM: 1
499.804749000000020 221.590469000000010
f: 366 tv: 0 nM: 1
441.616821000000020 219.471954000000010
f: 366 tv: 1 nM: 1
500.625000000000000 220.394226000000000
f: 367 tv: 0 nM: 1
442.434570000000010 218.102798000000010
f: 367 tv: 1 nM: 1
502.158324999999990 218.766662999999990
f: 368 tv: 0 nM: 1
443.418274000000000 216.543274000000000
f: 368 tv: 1 nM: 1
503.665038999999980 217.417480000000010
f: 369 tv: 0 nM: 1
444.169738999999990 215.220183999999990
f: 369 tv: 1 nM: 1
504.671569999999970 215.416672000000010
f: 370 tv: 0 nM: 1
445.413788000000010 214.103455000000000
f: 370 tv: 1 nM: 1
506.058258000000020 214.072814999999990
f: 371 tv: 0 nM: 1
446.566956000000000 212.040176000000000
f: 371 tv: 1 nM: 1
507.591736000000030 212.477066000000010
f: 372 tv: 0 nM: 1
447.453796000000010 210.726898000000010
f: 372 tv: 1 nM: 1
508.971313000000010 210.668029999999990
f: 373 tv: 0 nM: 1
448.391662999999990 209.166672000000010
f: 373 tv: 1 nM: 1
510.599090999999990 209.135132000000000
f: 374 tv: 0 nM: 1
449.380950999999980 207.642853000000000
f: 374 tv: 1 nM: 1
512.048644999999960 207.362839000000010
f: 375 tv: 0 nM: 1
450.739989999999980 206.111999999999990
f: 375 tv: 1 nM: 1
513.233337000000010 205.850006000000010
f: 376 tv: 0 nM: 1
452.176239000000010 204.168029999999990
f: 376 tv: 1 nM: 1
515.077271000000000 204.250000000000000
f: 377 tv: 0 nM: 1
453.224579000000010 202.860167999999990
f: 377 tv: 1 nM: 1
516.500000000000000 202.777771000000000
f: 378 tv: 0 nM: 1
454.721251999999990 201.265488000000000
f: 378 tv: 1 nM: 1
518.036011000000030 201.004501000000000
f: 379 tv: 0 nM: 1
455.682831000000020 200.205231000000000
f: 379 tv: 1 nM: 1
519.831969999999960 199.045074000000000
f: 380 tv: 0 nM: 1
456.458679000000020 198.223144999999990
f: 380 tv: 1 nM: 1
521.377257999999980 197.559097000000010
f: 381 tv: 0 nM: 1
457.931182999999980 196.339447000000010
f: 381 tv: 1 nM: 1
523.275879000000030 196.215515000000010
f: 382 tv: 0 nM: 1
459.048248000000000 194.828948999999990
f: 382 tv: 1 nM: 1
525.150024000000030 194.259094000000000
f: 383 tv: 0 nM: 1
460.295990000000020 193.307999000000000
f: 383 tv: 1 nM: 1
526.705382999999980 192.758926000000000
f: 384 tv: 0 nM: 1
461.536041000000010 191.531524999999990
f: 384 tv: 1 nM: 1
528.623962000000010 191.033051000000000
f: 385 tv: 0 nM: 1
463.021179000000020 190.097457999999990
f: 385 tv: 1 nM: 1
530.064086999999970 189.461533000000000
f: 386 tv: 0 nM: 1
464.000000000000000 188.500000000000000
f: 386 tv: 1 nM: 1
532.060364000000050 188.000000000000000
f: 387 tv: 0 nM: 1
465.590912000000000 186.917358000000010
f: 387 tv: 1 nM: 1
533.706909000000000 186.629302999999990
f: 388 tv: 0 nM: 1
467.029663000000030 185.588989000000000
f: 388 tv: 1 nM: 1
534.953368999999950 185.216095000000000
f: 389 tv: 0 nM: 1
468.161285000000020 184.346770999999990
f: 389 tv: 1 nM: 1
537.113036999999960 183.404343000000010
f: 390 tv: 0 nM: 1
469.857147000000000 183.116074000000000
f: 390 tv: 1 nM: 1
538.962951999999970 182.240737999999990
f: 391 tv: 0 nM: 1
471.206420999999980 181.596329000000000
f: 391 tv: 1 nM: 1
540.685851999999950 181.017699999999990
f: 392 tv: 0 nM: 1
473.024780000000020 180.483475000000000
f: 392 tv: 1 nM: 1
542.438660000000030 179.438674999999990
f: 393 tv: 0 nM: 1
474.170746000000010 179.166672000000010
f: 393 tv: 1 nM: 1
544.068358999999990 178.294968000000010
f: 394 tv: 0 nM: 1
475.608703999999990 177.447830000000010
f: 394 tv: 1 nM: 1
545.860168000000040 177.080504999999990
f: 395 tv: 0 nM: 1
477.085938000000000 176.679688000000000
f: 395 tv: 1 nM: 1
547.362853999999970 176.048676000000000
f: 396 tv: 0 nM: 1
478.592194000000010 175.737595000000000
f: 396 tv: 1 nM: 1
549.442504999999980 174.818588000000010
f: 397 tv: 0 nM: 1
480.045074000000000 174.938522000000010
f: 397 tv: 1 nM: 1
551.046631000000050 173.936446999999990
f: 398 tv: 0 nM: 1
481.300812000000010 173.914627000000000
f: 398 tv: 1 nM: 1
552.734131000000050 173.027771000000000
f: 399 tv: 0 nM: 1
482.944000000000020 173.548003999999990
f: 399 tv: 1 nM: 1
554.252074999999990 172.603302000000010
f: 400 tv: 0 nM: 1
484.298401000000010 172.806457999999990
f: 400 tv: 1 nM: 1
556.186339999999970 172.286362000000000
f: 401 tv: 0 nM: 1
486.396239999999980 172.254715000000000
f: 401 tv: 1 nM: 1
557.709044999999950 172.020492999999990
f: 402 tv: 0 nM: 1
487.134064000000020 172.605072000000010
f: 402 tv: 1 nM: 1
559.000000000000000 172.291305999999990
f: 403 tv: 0 nM: 1
488.893126999999990 172.790069999999990
f: 403 tv: 1 nM: 1
560.775879000000030 172.017242000000010
f: 404 tv: 0 nM: 1
490.657013000000010 172.925613000000000
f: 404 tv: 1 nM: 1
562.223999000000050 172.412003000000000
f: 405 tv: 0 nM: 1
491.879028000000010 173.806457999999990
f: 405 tv: 1 nM: 1
563.796875000000000 173.000000000000000
f: 406 tv: 0 nM: 1
493.545440999999980 174.462128000000010
f: 406 tv: 1 nM: 1
565.020507999999950 173.709014999999990
f: 407 tv: 0 nM: 1
495.016541000000020 175.235535000000000
f: 407 tv: 1 nM: 1
566.602478000000020 175.012299000000010
f: 408 tv: 0 nM: 1
496.121489999999990 176.331772000000000
f: 408 tv: 1 nM: 1
567.812011999999980 175.880005000000010
f: 409 tv: 0 nM: 1
497.878510000000010 177.602798000000010
f: 409 tv: 1 nM: 1
569.404358000000000 177.113036999999990
f: 410 tv: 0 nM: 1
499.341460999999980 179.426834000000010
f: 410 tv: 1 nM: 1
570.509277000000000 178.342590000000000
f: 411 tv: 0 nM: 1
500.959685999999980 180.927414000000000
f: 411 tv: 1 nM: 1
571.848389000000000 179.938522000000010
f: 412 tv: 0 nM: 1
502.185181000000000 182.379623000000010
f: 412 tv: 1 nM: 1
572.861084000000010 181.324065999999990
f: 413 tv: 0 nM: 1
503.869568000000020 184.560867000000000
f: 413 tv: 1 nM: 1
573.815307999999960 182.900893999999990
f: 414 tv: 0 nM: 1
505.447143999999980 186.548781999999990
f: 414 tv: 1 nM: 1
575.116088999999990 184.723221000000000
f: 415 tv: 0 nM: 1
506.846161000000000 188.276917000000000
f: 415 tv: 1 nM: 1
575.947632000000000 186.438095000000000
f: 416 tv: 0 nM: 1
508.595642000000000 190.113036999999990
f: 416 tv: 1 nM: 1
577.117125999999980 188.400893999999990
f: 417 tv: 0 nM: 1
509.639771000000000 191.096770999999990
f: 417 tv: 1 nM: 1
578.071411000000010 190.285721000000000
f: 418 tv: 0 nM: 1
511.207306000000020 194.235779000000010
f: 418 tv: 1 nM: 1
578.931212999999960 192.275223000000010
f: 419 tv: 0 nM: 1
512.474120999999970 195.913788000000010
f: 419 tv: 1 nM: 1
580.270020000000050 194.169997999999990
f: 420 tv: 0 nM: 1
514.239502000000020 198.159668000000010
f: 420 tv: 1 nM: 1
581.252440999999980 195.529129000000010
f: 421 tv: 0 nM: 1
515.457946999999990 199.677567000000010
f: 421 tv: 1 nM: 1
581.719055000000030 197.580948000000010
f: 422 tv: 0 nM: 1
516.858214999999970 201.552246000000000
f: 422 tv: 1 nM: 1
583.252257999999980 199.418915000000000
f: 423 tv: 0 nM: 1
517.597656000000030 202.691406000000000
f: 423 tv: 1 nM: 1
583.974120999999970 200.775864000000010
f: 424 tv: 0 nM: 1
520.209044999999950 205.168029999999990
f: 424 tv: 1 nM: 1
584.634643999999980 202.307693000000000
f: 425 tv: 0 nM: 1
521.181395999999950 206.557526000000000
f: 425 tv: 1 nM: 1
585.609985000000050 203.610001000000010
f: 426 tv: 0 nM: 1
522.842834000000040 208.161911000000000
f: 426 tv: 1 nM: 1
586.329040999999960 205.094024999999990
f: 427 tv: 0 nM: 1
524.593750000000000 210.191971000000000
f: 427 tv: 1 nM: 1
586.974243000000000 206.659789999999990
f: 428 tv: 0 nM: 1
526.046997000000030 211.581191999999990
f: 428 tv: 1 nM: 1
588.000000000000000 208.382889000000010
f: 429 tv: 0 nM: 1
527.333312999999980 213.314819000000000
f: 429 tv: 1 nM: 1
588.561339999999970 209.561325000000010
f: 430 tv: 0 nM: 1
527.939392000000000 214.611115000000010
f: 430 tv: 1 nM: 1
589.202698000000050 210.954956000000010
f: 431 tv: 0 nM: 1
529.667968999999970 215.959991000000000
f: 431 tv: 1 nM: 1
589.762878000000000 212.180420000000000
f: 432 tv: 0 nM: 1
531.080199999999990 217.466980000000010
f: 432 tv: 1 nM: 1
590.601929000000040 213.529129000000010
f: 433 tv: 0 nM: 1
531.965514999999980 218.844832999999990
f: 433 tv: 1 nM: 1
591.194153000000030 214.820389000000010
f: 434 tv: 0 nM: 1
533.394043000000010 220.614409999999990
f: 434 tv: 1 nM: 1
592.049987999999980 216.240906000000000
f: 435 tv: 0 nM: 1
534.844176999999950 221.554351999999990
f: 435 tv: 1 nM: 1
592.686889999999950 217.186873999999990
f: 436 tv: 0 nM: 1
535.437500000000000 222.892853000000000
f: 436 tv: 1 nM: 1
592.953673999999980 218.537033000000010
f: 437 tv: 0 nM: 1
536.793579000000020 224.376144000000010
f: 437 tv: 1 nM: 1
593.333312999999980 219.777771000000000
f: 438 tv: 0 nM: 1
538.187011999999980 225.686995999999990
f: 438 tv: 1 nM: 1
594.080627000000050 221.537628000000010
f: 439 tv: 0 nM: 1
539.388915999999990 226.824065999999990
f: 439 tv: 1 nM: 1
594.387878000000000 222.242996000000010
f: 440 tv: 0 nM: 1
540.266662999999990 228.125000000000000
f: 440 tv: 1 nM: 1
595.147338999999990 222.984207000000000
f: 441 tv: 0 nM: 1
541.618834999999990 228.913940000000000
f: 441 tv: 1 nM: 1
595.897216999999960 224.191588999999990
f: 442 tv: 0 nM: 1
542.671081999999960 230.679824999999990
f: 442 tv: 1 nM: 1
595.695862000000030 225.216491999999990
f: 443 tv: 0 nM: 1
544.092589999999970 231.537033000000010
f: 443 tv: 1 nM: 1
596.518677000000030 225.794388000000000
f: 444 tv: 0 nM: 1
544.325255999999970 231.398056000000000
f: 444 tv: 1 nM: 1
597.329894999999960 226.231964000000000
f: 445 tv: 0 nM: 1
544.827759000000010 231.386551000000000
f: 445 tv: 1 nM: 1
597.344665999999960 226.291259999999990
f: 446 tv: 0 nM: 1
545.575195000000010 231.561950999999990
f: 446 tv: 1 nM: 1
597.595459000000010 225.677277000000000
f: 447 tv: 0 nM: 1
546.565429999999990 231.158874999999990
f: 447 tv: 1 nM: 1
597.878478999999970 225.331772000000000
f: 448 tv: 0 nM: 1
547.768494000000030 230.555556999999990
f: 448 tv: 1 nM: 1
598.364562999999980 225.385422000000010
f: 449 tv: 0 nM: 1
548.139831999999960 230.936446999999990
f: 449 tv: 1 nM: 1
598.613891999999960 225.272278000000000
f: 450 tv: 0 nM: 1
549.372864000000050 230.466095000000000
f: 450 tv: 1 nM: 1
599.000000000000000 224.915848000000010
f: 451 tv: 0 nM: 1
549.940490999999950 230.043655000000000
f: 451 tv: 1 nM: 1
599.665283000000040 224.776855000000010
f: 452 tv: 0 nM: 1
550.573303000000010 230.323273000000000
f: 452 tv: 1 nM: 1
600.414124000000020 224.449492999999990
f: 453 tv: 0 nM: 1
551.077881000000050 229.807373000000010
f: 453 tv: 1 nM: 1
601.033997000000000 224.038834000000010
f: 454 tv: 0 nM: 1
551.946411000000010 228.919647000000000
f: 454 tv: 1 nM: 1
601.382874000000020 223.000000000000000
f: 455 tv: 0 nM: 1
552.846497000000000 227.671051000000010
f: 455 tv: 1 nM: 1
602.362244000000030 222.321426000000000
f: 456 tv: 0 nM: 1
553.738953000000040 227.141585999999990
f: 456 tv: 1 nM: 1
602.685364000000050 221.353928000000000
f: 457 tv: 0 nM: 1
554.586365000000000 225.250000000000000
f: 457 tv: 1 nM: 1
603.360229000000000 220.000000000000000
f: 458 tv: 0 nM: 1
555.933655000000040 224.345138999999990
f: 458 tv: 1 nM: 1
604.014159999999950 218.155655000000000
f: 459 tv: 0 nM: 1
556.834899999999950 222.646224999999990
f: 459 tv: 1 nM: 1
604.668396000000030 216.964279000000000
f: 460 tv: 0 nM: 1
557.609069999999970 221.163635000000000
f: 460 tv: 1 nM: 1
605.609985000000050 215.389998999999990
f: 461 tv: 0 nM: 1
558.601867999999970 219.611115000000010
f: 461 tv: 1 nM: 1
606.268432999999960 214.178955000000000
f: 462 tv: 0 nM: 1
559.623962000000010 217.669418000000010
f: 462 tv: 1 nM: 1
607.252440999999980 212.237868999999990
f: 463 tv: 0 nM: 1
560.995972000000050 215.770157000000010
f: 463 tv: 1 nM: 1
608.297852000000030 210.191498000000000
f: 464 tv: 0 nM: 1
561.787475999999970 213.454162999999990
f: 464 tv: 1 nM: 1
609.868712999999960 208.671721999999990
f: 465 tv: 0 nM: 1
563.234252999999970 211.337844999999990
f: 465 tv: 1 nM: 1
610.577331999999960 206.829894999999990
f: 466 tv: 0 nM: 1
564.000000000000000 209.500000000000000
f: 466 tv: 1 nM: 1
611.700012000000020 204.389998999999990
f: 467 tv: 0 nM: 1
565.051270000000050 207.867523000000010
f: 467 tv: 1 nM: 1
612.698975000000020 203.301025000000010
f: 468 tv: 0 nM: 1
565.968750000000000 205.679688000000000
f: 468 tv: 1 nM: 1
614.212279999999960 200.806610000000010
f: 469 tv: 0 nM: 1
567.212524000000030 203.612503000000000
f: 469 tv: 1 nM: 1
615.554320999999960 198.336960000000000
f: 470 tv: 0 nM: 1
568.080199999999990 201.627365000000000
f: 470 tv: 1 nM: 1
616.549987999999980 196.886368000000000
f: 471 tv: 0 nM: 1
569.714905000000040 199.372803000000000
f: 471 tv: 1 nM: 1
617.980225000000020 195.113861000000010
f: 472 tv: 0 nM: 1
570.582641999999960 196.801650999999990
f: 472 tv: 1 nM: 1
618.848511000000030 192.500000000000000
f: 473 tv: 0 nM: 1
571.762389999999980 194.925750999999990
f: 473 tv: 1 nM: 1
620.254699999999960 190.490569999999990
f: 474 tv: 0 nM: 1
572.750000000000000 193.004242000000000
f: 474 tv: 1 nM: 1
621.658142000000000 188.545914000000010
f: 475 tv: 0 nM: 1
573.841675000000010 190.691666000000000
f: 475 tv: 1 nM: 1
623.339477999999990 186.729355000000000
f: 476 tv: 0 nM: 1
574.873047000000040 188.257690000000000
f: 476 tv: 1 nM: 1
624.661925999999990 184.695235999999990
f: 477 tv: 0 nM: 1
575.600769000000010 186.339553999999990
f: 477 tv: 1 nM: 1
625.921875000000000 182.848952999999990
f: 478 tv: 0 nM: 1
576.656798999999980 184.546616000000000
f: 478 tv: 1 nM: 1
627.835449000000040 179.803801999999990
f: 479 tv: 0 nM: 1
577.576904000000010 182.215377999999990
f: 479 tv: 1 nM: 1
628.544617000000020 178.928574000000000
f: 480 tv: 0 nM: 1
579.065247000000000 180.286957000000000
f: 480 tv: 1 nM: 1
630.341858000000000 176.454085999999990
f: 481 tv: 0 nM: 1
579.747619999999980 177.819045999999990
f: 481 tv: 1 nM: 1
631.566344999999960 174.984694999999990
f: 482 tv: 0 nM: 1
581.041687000000020 175.675003000000000
f: 482 tv: 1 nM: 1
633.000000000000000 172.500000000000000
f: 483 tv: 0 nM: 1
582.043639999999980 173.940474999999990
f: 483 tv: 1 nM: 1
634.710753999999950 171.063720999999990
f: 484 tv: 0 nM: 1
583.329040999999960 171.555556999999990
f: 484 tv: 1 nM: 1
636.402892999999950 169.058258000000000
f: 485 tv: 0 nM: 1
584.157715000000050 169.942307000000000
f: 485 tv: 1 nM: 1
637.350952000000010 167.475967000000000
f: 486 tv: 0 nM: 1
585.338867000000050 168.095046999999990
f: 486 tv: 1 nM: 1
639.164916999999950 165.430847000000000
f: 487 tv: 0 nM: 1
586.313965000000050 166.155045000000000
f: 487 tv: 1 nM: 1
640.617920000000030 163.646224999999990
f: 488 tv: 0 nM: 1
587.834716999999960 163.894072999999990
f: 488 tv: 1 nM: 1
641.962951999999970 161.898147999999990
f: 489 tv: 0 nM: 1
588.538452000000010 162.064101999999990
f: 489 tv: 1 nM: 1
643.455872000000000 160.436279000000010
f: 490 tv: 0 nM: 1
589.859985000000050 160.152008000000000
f: 490 tv: 1 nM: 1
644.971313000000010 158.668029999999990
f: 491 tv: 0 nM: 1
591.031250000000000 158.312500000000000
f: 491 tv: 1 nM: 1
646.244872999999980 156.908156999999990
f: 492 tv: 0 nM: 1
592.285216999999990 156.771132999999990
f: 492 tv: 1 nM: 1
648.019409000000000 155.461165999999990
f: 493 tv: 0 nM: 1
593.523438000000060 155.179688000000000
f: 493 tv: 1 nM: 1
649.592101999999950 153.934203999999990
f: 494 tv: 0 nM: 1
594.955872000000000 153.470581000000010
f: 494 tv: 1 nM: 1
651.120361000000000 152.324065999999990
f: 495 tv: 0 nM: 1
596.203125000000000 152.000000000000000
f: 495 tv: 1 nM: 1
652.619567999999960 151.130432000000010
f: 496 tv: 0 nM: 1
597.622130999999970 150.679382000000000
f: 496 tv: 1 nM: 1
653.951476999999950 150.179610999999990
f: 497 tv: 0 nM: 1
599.118529999999960 149.751846000000000
f: 497 tv: 1 nM: 1
655.647644000000010 148.928574000000000
f: 498 tv: 0 nM: 1
600.351378999999950 148.540543000000010
f: 498 tv: 1 nM: 1
657.435668999999960 147.816833000000000
f: 499 tv: 0 nM: 1
601.796692000000010 147.770004000000000
f: 499 tv: 1 nM: 1
658.777771000000030 147.083327999999990
f: 500 tv: 0 nM: 1
603.265381000000050 146.773070999999990
f: 500 tv: 1 nM: 1
660.281921000000010 146.760635000000010
f: 501 tv: 0 nM: 1
604.900757000000000 145.900742000000010
f: 501 tv: 1 nM: 1
662.442504999999980 145.818588000000010
f: 502 tv: 0 nM: 1
606.481994999999980 145.895691000000000
f: 502 tv: 1 nM: 1
663.536682000000040 145.357802999999990
f: 503 tv: 0 nM: 1
608.340759000000050 145.692596000000010
f: 503 tv: 1 nM: 1
665.628540000000040 145.357147000000000
f: 504 tv: 0 nM: 1
609.680786000000010 145.626923000000010
f: 504 tv: 1 nM: 1
667.417479999999950 145.334946000000000
f: 505 tv: 0 nM: 1
611.592712000000010 145.668869000000000
f: 505 tv: 1 nM: 1
668.661925999999990 145.371429000000010
f: 506 tv: 0 nM: 1
613.306334999999990 146.193665000000010
f: 506 tv: 1 nM: 1
670.500000000000000 145.500000000000000
f: 507 tv: 0 nM: 1
615.010009999999970 146.496674000000010
f: 507 tv: 1 nM: 1
671.750000000000000 145.954085999999990
f: 508 tv: 0 nM: 1
616.648621000000050 147.175673999999990
f: 508 tv: 1 nM: 1
673.308350000000020 146.983337000000010
f: 509 tv: 0 nM: 1
618.618041999999950 148.166672000000010
f: 509 tv: 1 nM: 1
674.974731000000020 147.818175999999990
f: 510 tv: 0 nM: 1
620.156921000000010 149.029190000000000
f: 510 tv: 1 nM: 1
675.905944999999970 148.554459000000010
f: 511 tv: 0 nM: 1
621.842284999999950 149.988463999999990
f: 511 tv: 1 nM: 1
677.723206000000000 149.767853000000000
f: 512 tv: 0 nM: 1
623.951598999999990 151.193542000000010
f: 512 tv: 1 nM: 1
679.282836999999970 150.338379000000000
f: 513 tv: 0 nM: 1
625.886229999999950 152.813796999999990
f: 513 tv: 1 nM: 1
680.780029000000010 152.209991000000000
f: 514 tv: 0 nM: 1
627.290955000000050 154.143448000000010
f: 514 tv: 1 nM: 1
682.171081999999960 153.346497000000000
f: 515 tv: 0 nM: 1
628.960021999999980 155.932007000000000
f: 515 tv: 1 nM: 1
683.455872000000000 154.436279000000010
f: 516 tv: 0 nM: 1
631.033324999999990 157.688888999999990
f: 516 tv: 1 nM: 1
685.081543000000010 156.157608000000010
f: 517 tv: 0 nM: 1
632.639526000000050 159.457367000000000
f: 517 tv: 1 nM: 1
686.137938999999960 157.534484999999990
f: 518 tv: 0 nM: 1
634.840759000000050 161.088882000000010
f: 518 tv: 1 nM: 1
687.679625999999980 159.538834000000010
f: 519 tv: 0 nM: 1
636.337219000000000 163.093018000000000
f: 519 tv: 1 nM: 1
688.812500000000000 161.255675999999990
f: 520 tv: 0 nM: 1
638.019103999999970 165.465652000000010
f: 520 tv: 1 nM: 1
689.803588999999990 162.982147000000000
f: 521 tv: 0 nM: 1
639.859618999999950 167.414382999999990
f: 521 tv: 1 nM: 1
690.931824000000010 164.649993999999990
f: 522 tv: 0 nM: 1
641.500000000000000 169.406021000000010
f: 522 tv: 1 nM: 1
692.373718000000050 166.782822000000010
f: 523 tv: 0 nM: 1
643.370972000000050 172.088715000000010
f: 523 tv: 1 nM: 1
693.548523000000050 168.106796000000000
f: 524 tv: 0 nM: 1
645.387695000000010 173.626815999999990
f: 524 tv: 1 nM: 1
694.926453000000040 170.034316999999990
f: 525 tv: 0 nM: 1
646.948546999999960 175.838242000000010
f: 525 tv: 1 nM: 1
695.768065999999980 171.319580000000000
f: 526 tv: 0 nM: 1
648.562988000000020 177.974075000000000
f: 526 tv: 1 nM: 1
696.912108999999990 174.126373000000000
f: 527 tv: 0 nM: 1
650.323975000000020 179.951996000000010
f: 527 tv: 1 nM: 1
697.750000000000000 175.151962000000000
f: 528 tv: 0 nM: 1
651.995972000000050 182.352004999999990
f: 528 tv: 1 nM: 1
699.141296000000010 176.782608000000010
f: 529 tv: 0 nM: 1
654.093018000000030 184.399230999999990
f: 529 tv: 1 nM: 1
700.038024999999950 179.016296000000010
f: 530 tv: 0 nM: 1
655.803040000000010 186.287871999999990
f: 530 tv: 1 nM: 1
700.729187000000020 180.500000000000000
f: 531 tv: 0 nM: 1
657.671143000000030 188.252258000000010
f: 531 tv: 1 nM: 1
702.092406999999980 182.081527999999990
f: 532 tv: 0 nM: 1
659.178588999999990 189.972229000000000
f: 532 tv: 1 nM: 1
702.701904000000010 183.759613000000000
f: 533 tv: 0 nM: 1
661.132324000000040 191.875000000000000
f: 533 tv: 1 nM: 1
704.233031999999980 185.432037000000010
f: 534 tv: 0 nM: 1
662.387695000000010 194.025360000000010
f: 534 tv: 1 nM: 1
705.305541999999950 186.768524000000010
f: 535 tv: 0 nM: 1
663.854187000000020 195.312500000000000
f: 535 tv: 1 nM: 1
705.671569999999970 188.328430000000000
f: 536 tv: 0 nM: 1
666.402283000000010 196.969924999999990
f: 536 tv: 1 nM: 1
706.977538999999980 189.353928000000000
f: 537 tv: 0 nM: 1
667.849608999999990 198.500000000000000
f: 537 tv: 1 nM: 1
708.126220999999990 190.606796000000000
f: 538 tv: 0 nM: 1
669.609497000000030 199.802917000000010
f: 538 tv: 1 nM: 1
708.984557999999990 191.886596999999990
f: 539 tv: 0 nM: 1
671.000000000000000 201.203125000000000
f: 539 tv: 1 nM: 1
709.870667000000030 193.043105999999990
f: 540 tv: 0 nM: 1
672.742554000000040 202.757462000000000
f: 540 tv: 1 nM: 1
710.842834000000040 194.161911000000000
f: 541 tv: 0 nM: 1
674.311096000000020 203.899993999999990
f: 541 tv: 1 nM: 1
711.538817999999990 195.019409000000000
f: 542 tv: 0 nM: 1
676.000000000000000 205.031250000000000
f: 542 tv: 1 nM: 1
712.465697999999970 196.093140000000010
f: 543 tv: 0 nM: 1
677.373047000000040 206.388458000000010
f: 543 tv: 1 nM: 1
713.689452999999960 197.378952000000000
f: 544 tv: 0 nM: 1
679.137024000000000 207.325928000000000
f: 544 tv: 1 nM: 1
714.938903999999980 198.316666000000000
f: 545 tv: 0 nM: 1
680.731688999999960 208.735779000000010
f: 545 tv: 1 nM: 1
715.505675999999990 198.937500000000000
f: 546 tv: 0 nM: 1
682.500000000000000 209.765762000000000
f: 546 tv: 1 nM: 1
716.353942999999960 199.977523999999990
f: 547 tv: 0 nM: 1
684.025939999999990 210.437041999999990
f: 547 tv: 1 nM: 1
717.346557999999960 200.836638999999990
f: 548 tv: 0 nM: 1
685.242309999999970 211.280762000000010
f: 548 tv: 1 nM: 1
718.211365000000000 201.525771999999990
f: 549 tv: 0 nM: 1
686.695496000000050 212.180450000000010
f: 549 tv: 1 nM: 1
718.381165000000010 202.128707999999990
f: 550 tv: 0 nM: 1
688.437500000000000 213.070313000000000
f: 550 tv: 1 nM: 1
719.725586000000020 202.823165999999990
f: 551 tv: 0 nM: 1
690.029175000000010 213.609497000000000
f: 551 tv: 1 nM: 1
720.363647000000010 203.439392000000000
f: 552 tv: 0 nM: 1
691.519714000000020 214.011810000000000
f: 552 tv: 1 nM: 1
721.042113999999970 203.626312000000010
f: 553 tv: 0 nM: 1
692.975586000000020 214.638214000000000
f: 553 tv: 1 nM: 1
721.976195999999960 203.988098000000010
f: 554 tv: 0 nM: 1
694.120972000000050 215.000000000000000
f: 554 tv: 1 nM: 1
722.734923999999980 203.945786000000000
f: 555 tv: 0 nM: 1
695.151794000000000 215.348221000000000
f: 555 tv: 1 nM: 1
722.755004999999980 204.225006000000010
f: 556 tv: 0 nM: 1
696.776122999999980 215.776123000000010
f: 556 tv: 1 nM: 1
724.310547000000040 204.399993999999990
f: 557 tv: 0 nM: 1
698.196411000000010 215.767853000000000
f: 557 tv: 1 nM: 1
724.834961000000020 204.645630000000010
f: 558 tv: 0 nM: 1
699.645995999999970 216.627731000000010
f: 558 tv: 1 nM: 1
725.642090000000050 205.163162000000000
f: 559 tv: 0 nM: 1
700.612304999999990 216.902176000000000
f: 559 tv: 1 nM: 1
726.122192000000040 205.000000000000000
f: 560 tv: 0 nM: 1
702.031250000000000 217.218750000000000
f: 560 tv: 1 nM: 1
727.071411000000010 205.457137999999990
f: 561 tv: 0 nM: 1
703.200012000000020 217.107406999999990
f: 561 tv: 1 nM: 1
727.435485999999970 205.236557000000000
f: 562 tv: 0 nM: 1
704.416687000000020 217.618056999999990
f: 562 tv: 1 nM: 1
728.401122999999980 206.043961000000000
f: 563 tv: 0 nM: 1
705.816527999999950 217.683456000000010
f: 563 tv: 1 nM: 1
729.289184999999970 205.933730999999990
f: 564 tv: 0 nM: 1
707.065918000000010 217.674422999999990
f: 564 tv: 1 nM: 1
729.476440000000030 205.788239000000000
f: 565 tv: 0 nM: 1
708.071899000000030 218.126709000000010
f: 565 tv: 1 nM: 1
730.425293000000010 205.959778000000000
f: 566 tv: 0 nM: 1
709.500000000000000 218.000000000000000
f: 566 tv: 1 nM: 1
731.174438000000010 205.860457999999990
f: 567 tv: 0 nM: 1
710.725220000000040 217.835876000000010
f: 567 tv: 1 nM: 1
732.166687000000020 205.702377000000010
f: 568 tv: 0 nM: 1
712.036011000000030 217.496002000000000
f: 568 tv: 1 nM: 1
732.348937999999980 205.213547000000010
f: 569 tv: 0 nM: 1
712.533997000000000 216.265305000000010
f: 569 tv: 1 nM: 1
733.364196999999990 204.938278000000000
f: 570 tv: 0 nM: 1
714.261046999999960 216.047790999999990
f: 570 tv: 1 nM: 1
733.869018999999980 204.464279000000000
f: 571 tv: 0 nM: 1
715.617858999999950 215.272354000000010
f: 571 tv: 1 nM: 1
735.136841000000000 203.152634000000010
f: 572 tv: 0 nM: 1
716.845519999999960 214.483734000000000
f: 572 tv: 1 nM: 1
735.993958000000020 202.156631000000000
f: 573 tv: 0 nM: 1
717.756408999999960 213.128204000000010
f: 573 tv: 1 nM: 1
736.477295000000030 201.329544000000000
f: 574 tv: 0 nM: 1
719.036254999999980 211.579712000000000
f: 574 tv: 1 nM: 1
736.978027000000000 200.521973000000000
f: 575 tv: 0 nM: 1
720.378784000000000 210.431824000000010
f: 575 tv: 1 nM: 1
737.988891999999960 198.544448999999990
f: 576 tv: 0 nM: 1
721.345824999999990 208.795837000000010
f: 576 tv: 1 nM: 1
738.975463999999990 197.161757999999990
f: 577 tv: 0 nM: 1
723.084044999999950 206.911757999999990
f: 577 tv: 1 nM: 1
739.505127000000020 195.541228999999990
f: 578 tv: 0 nM: 1
723.701355000000040 204.630875000000000
f: 578 tv: 1 nM: 1
740.727783000000040 193.716675000000010
f: 579 tv: 0 nM: 1
724.724425999999990 202.531494000000010
f: 579 tv: 1 nM: 1
741.494201999999970 192.040695000000000
f: 580 tv: 0 nM: 1
726.170531999999980 200.484497000000000
f: 580 tv: 1 nM: 1
742.166687000000020 190.615387000000000
f: 581 tv: 0 nM: 1
727.316161999999960 198.308822999999990
f: 581 tv: 1 nM: 1
743.487670999999980 188.160492000000000
f: 582 tv: 0 nM: 1
728.669067000000040 195.679855000000000
f: 582 tv: 1 nM: 1
744.099975999999970 186.346664000000000
f: 583 tv: 0 nM: 1
729.864014000000000 193.091995000000000
f: 583 tv: 1 nM: 1
745.202271000000000 183.882019000000010
f: 584 tv: 0 nM: 1
731.348754999999980 191.075623000000010
f: 584 tv: 1 nM: 1
746.625000000000000 182.897736000000010
f: 585 tv: 0 nM: 1
732.814819000000060 188.840744000000000
f: 585 tv: 1 nM: 1
746.506470000000040 180.409088000000000
f: 586 tv: 0 nM: 1
733.852112000000030 186.669006000000000
f: 586 tv: 1 nM: 1
748.102295000000030 178.386368000000000
f: 587 tv: 0 nM: 1
734.954223999999950 183.383804000000000
f: 587 tv: 1 nM: 1
749.000000000000000 176.018066000000000
f: 588 tv: 0 nM: 1
736.225829999999970 181.137100000000000
f: 588 tv: 1 nM: 1
750.000000000000000 174.000000000000000
f: 589 tv: 0 nM: 1
737.859618999999950 178.263701999999990
f: 589 tv: 1 nM: 1
750.870788999999950 172.269668999999990
f: 590 tv: 0 nM: 1
738.611084000000010 176.291672000000010
f: 590 tv: 1 nM: 1
751.842101999999950 170.421051000000010
f: 591 tv: 0 nM: 1
739.762755999999970 174.386855999999990
f: 591 tv: 1 nM: 1
753.144714000000020 168.210525999999990
f: 592 tv: 0 nM: 1
741.927979000000050 172.088989000000000
f: 592 tv: 1 nM: 1
753.000000000000000 164.000000000000000
f: 593 tv: 0 nM: 1
743.131774999999950 169.779068000000000
f: 593 tv: 1 nM: 1
755.082457999999970 165.159789999999990
f: 594 tv: 0 nM: 1
744.083923000000030 167.693435999999990
f: 594 tv: 1 nM: 1
756.095215000000050 163.214279000000000
f: 595 tv: 0 nM: 1
745.560425000000010 165.416107000000010
f: 595 tv: 1 nM: 1
757.028747999999950 160.919540000000010
f: 596 tv: 0 nM: 1
747.093506000000050 163.823746000000000
f: 596 tv: 1 nM: 1
758.266662999999990 159.606659000000010
f: 597 tv: 0 nM: 1
748.596923999999940 162.290695000000000
f: 597 tv: 1 nM: 1
759.363647000000010 158.348480000000000
f: 598 tv: 0 nM: 1
749.727295000000030 160.212128000000010
f: 598 tv: 1 nM: 1
760.349975999999970 156.894440000000000
f: 599 tv: 0 nM: 1
750.992615000000000 158.107406999999990
f: 599 tv: 1 nM: 1
761.473694000000020 155.236847000000010
f: 600 tv: 0 nM: 1
752.951843000000050 156.562958000000010
f: 600 tv: 1 nM: 1
762.637755999999970 153.678574000000000
f: 601 tv: 0 nM: 1
754.202881000000050 155.115936000000000
f: 601 tv: 1 nM: 1
764.145324999999960 152.366272000000010
f: 602 tv: 0 nM: 1
755.803040000000010 153.530304000000000
f: 602 tv: 1 nM: 1
764.838439999999990 151.369232000000010
f: 603 tv: 0 nM: 1
757.019103999999970 152.091599000000000
f: 603 tv: 1 nM: 1
766.866211000000020 150.492950000000010
f: 604 tv: 0 nM: 1
758.988524999999980 150.908401000000000
f: 604 tv: 1 nM: 1
767.900024000000030 148.855560000000000
f: 605 tv: 0 nM: 1
759.813965000000050 149.538757000000000
f: 605 tv: 1 nM: 1
769.217651000000050 148.000000000000000
f: 606 tv: 0 nM: 1
761.877869000000030 147.713744999999990
f: 606 tv: 1 nM: 1
769.922668000000040 146.639174999999990
f: 607 tv: 0 nM: 1
763.489868000000000 146.888519000000000
f: 607 tv: 1 nM: 1
771.495300000000040 145.561325000000010
f: 608 tv: 0 nM: 1
765.210144000000010 145.492752000000000
f: 608 tv: 1 nM: 1
772.610473999999950 144.494186000000010
f: 609 tv: 0 nM: 1
766.988647000000010 144.905304000000000
f: 609 tv: 1 nM: 1
773.883117999999970 143.448059000000000
f: 610 tv: 0 nM: 1
768.770386000000030 143.766662999999990
f: 610 tv: 1 nM: 1
774.735290999999960 142.764709000000010
f: 611 tv: 0 nM: 1
770.282287999999990 142.620971999999990
f: 611 tv: 1 nM: 1
776.448303000000010 141.729888999999990
f: 612 tv: 0 nM: 1
772.228333000000020 141.767715000000010
f: 612 tv: 1 nM: 1
777.590026999999960 141.500000000000000
f: 613 tv: 0 nM: 1
773.735473999999950 141.383864999999990
f: 613 tv: 1 nM: 1
778.902466000000000 141.158538999999990
f: 614 tv: 0 nM: 1
776.077147999999970 140.861115000000010
f: 614 tv: 1 nM: 1
779.933350000000020 140.399993999999990
f: 615 tv: 0 nM: 1
777.538757000000030 140.165496999999990
f: 615 tv: 1 nM: 1
781.886108000000040 140.673263999999990
f: 616 tv: 0 nM: 1
779.705139000000030 140.403839000000000
f: 616 tv: 1 nM: 1
783.759033000000040 139.849396000000010
f: 617 tv: 0 nM: 1
781.647216999999960 140.460128999999990
f: 617 tv: 1 nM: 1
784.467712000000010 140.086029000000000
f: 618 tv: 0 nM: 1
782.970581000000040 140.562087999999990
f: 618 tv: 1 nM: 1
785.867371000000050 140.183670000000010
f: 619 tv: 0 nM: 1
784.606384000000050 140.907805999999990
f: 619 tv: 1 nM: 1
787.017882999999980 140.696426000000000
f: 620 tv: 0 nM: 1
786.827819999999970 141.420532000000010
f: 620 tv: 1 nM: 1
788.978270999999950 140.891296000000010
f: 621 tv: 0 nM: 1
788.503357000000050 142.216659999999990
f: 621 tv: 1 nM: 1
789.619324000000010 141.892044000000000
f: 622 tv: 0 nM: 1
790.412354000000050 143.262984999999990
f: 622 tv: 1 nM: 1
790.439819000000060 142.384262000000010
f: 623 tv: 0 nM: 1
791.585815000000030 144.555969000000000
f: 623 tv: 1 nM: 1
791.825317000000040 143.493973000000010
f: 624 tv: 0 nM: 1
794.053588999999990 146.110717999999990
f: 624 tv: 1 nM: 1
793.079528999999980 144.409088000000000
f: 625 tv: 0 nM: 1
796.196533000000040 147.572418000000000
f: 625 tv: 1 nM: 1
793.912841999999960 145.541290000000000
f: 626 tv: 0 nM: 1
797.586791999999950 149.010422000000010
f: 626 tv: 1 nM: 1
795.217163000000030 147.191925000000000
f: 627 tv: 0 nM: 1
799.564880000000020 150.240463000000010
f: 627 tv: 1 nM: 1
795.687500000000000 148.385422000000010
f: 628 tv: 0 nM: 1
801.209533999999960 152.238968000000000
f: 628 tv: 1 nM: 1
796.837524000000030 150.524993999999990
f: 629 tv: 0 nM: 1
802.666687000000020 154.798615000000010
f: 629 tv: 1 nM: 1
798.157165999999960 151.266662999999990
f: 630 tv: 0 nM: 1
804.181152000000000 156.623184000000010
f: 630 tv: 1 nM: 1
798.510620000000020 153.819153000000000
f: 631 tv: 0 nM: 1
806.228576999999970 158.892853000000000
f: 631 tv: 1 nM: 1
799.925659000000000 154.655410999999990
f: 632 tv: 0 nM: 1
808.038208000000050 160.920134999999990
f: 632 tv: 1 nM: 1
801.806641000000010 156.613327000000000
f: 633 tv: 0 nM: 1
809.694458000000050 162.680556999999990
f: 633 tv: 1 nM: 1
801.956543000000010 158.282608000000010
f: 634 tv: 0 nM: 1
811.077453999999990 164.964783000000010
f: 634 tv: 1 nM: 1
802.500000000000000 159.704544000000000
f: 635 tv: 0 nM: 1
812.797118999999950 167.753632000000010
f: 635 tv: 1 nM: 1
803.117675999999960 161.897064000000000
f: 636 tv: 0 nM: 1
813.687073000000050 169.724487000000010
f: 636 tv: 1 nM: 1
804.121216000000000 163.696976000000010
f: 637 tv: 0 nM: 1
815.332091999999990 171.720154000000010
f: 637 tv: 1 nM: 1
805.430786000000010 165.884613000000000
f: 638 tv: 0 nM: 1
816.678100999999970 173.801376000000000
f: 638 tv: 1 nM: 1
805.615783999999960 167.747375000000010
f: 639 tv: 0 nM: 1
818.589722000000050 176.102569999999990
f: 639 tv: 1 nM: 1
806.046692000000010 169.586670000000000
f: 640 tv: 0 nM: 1
819.679077000000010 178.604477000000000
f: 640 tv: 1 nM: 1
807.054199000000040 170.602417000000000
f: 641 tv: 0 nM: 1
821.476195999999960 180.452377000000010
f: 641 tv: 1 nM: 1
807.634826999999970 172.696625000000010
f: 642 tv: 0 nM: 1
822.743346999999970 182.309998000000010
f: 642 tv: 1 nM: 1
807.724120999999970 174.120697000000010
f: 643 tv: 0 nM: 1
824.124084000000040 184.361313000000000
f: 643 tv: 1 nM: 1
807.809509000000050 175.571426000000000
f: 644 tv: 0 nM: 1
825.224120999999970 186.517242000000010
f: 644 tv: 1 nM: 1
809.445190000000030 177.315063000000010
f: 645 tv: 0 nM: 1
826.802002000000020 188.208054000000000
f: 645 tv: 1 nM: 1
809.569458000000050 178.138884999999990
f: 646 tv: 0 nM: 1
827.868225000000050 189.611481000000000
f: 646 tv: 1 nM: 1
809.952698000000050 179.804047000000000
f: 647 tv: 0 nM: 1
829.058472000000050 191.746749999999990
f: 647 tv: 1 nM: 1
810.637512000000020 180.350006000000010
f: 648 tv: 0 nM: 1
830.796448000000050 193.046432000000010
f: 648 tv: 1 nM: 1
810.750000000000000 182.159088000000000
f: 649 tv: 0 nM: 1
832.273070999999960 193.971633999999990
f: 649 tv: 1 nM: 1
811.689635999999950 182.591949000000000
f: 650 tv: 0 nM: 1
833.514281999999980 195.207137999999990
f: 650 tv: 1 nM: 1
812.465880999999970 183.272736000000010
f: 651 tv: 0 nM: 1
834.643920999999980 196.583327999999990
f: 651 tv: 1 nM: 1
812.875000000000000 183.787506000000010
f: 652 tv: 0 nM: 1
835.686034999999950 197.697678000000000
f: 652 tv: 1 nM: 1
813.053588999999990 185.041672000000010
f: 653 tv: 0 nM: 1
836.992125999999980 198.720474000000000
f: 653 tv: 1 nM: 1
813.440002000000050 185.926666000000010
f: 654 tv: 0 nM: 1
838.070496000000050 199.255034999999990
f: 654 tv: 1 nM: 1
814.101195999999960 186.827377000000010
f: 655 tv: 0 nM: 1
839.021423000000030 200.135712000000010
f: 655 tv: 1 nM: 1
814.493346999999970 187.020004000000000
f: 656 tv: 0 nM: 1
840.750000000000000 201.117188000000000
f: 656 tv: 1 nM: 1
814.679992999999970 187.953339000000000
f: 657 tv: 0 nM: 1
841.874022999999970 202.657486000000010
f: 657 tv: 1 nM: 1
815.670471000000020 188.420456000000000
f: 658 tv: 0 nM: 1
842.748230000000040 203.039566000000010
f: 658 tv: 1 nM: 1
815.470276000000010 189.257431000000000
f: 659 tv: 0 nM: 1
843.866211000000020 203.887328999999990
f: 659 tv: 1 nM: 1
816.664307000000010 190.078567999999990
f: 660 tv: 0 nM: 1
844.986023000000050 204.737762000000000
f: 660 tv: 1 nM: 1
817.115356000000020 190.448714999999990
f: 661 tv: 0 nM: 1
846.047240999999990 205.011810000000000
f: 661 tv: 1 nM: 1
817.637512000000020 190.962493999999990
f: 662 tv: 0 nM: 1
847.392639000000030 206.000000000000000
f: 662 tv: 1 nM: 1
817.592101999999950 191.394745000000000
f: 663 tv: 0 nM: 1
848.380432000000040 206.605072000000010
f: 663 tv: 1 nM: 1
818.397949000000040 191.500000000000000
f: 664 tv: 0 nM: 1
849.770264000000000 208.121627999999990
f: 664 tv: 1 nM: 1
817.792847000000050 193.078567999999990
f: 665 tv: 0 nM: 1
850.293456999999990 208.938400000000000
f: 665 tv: 1 nM: 1
818.875000000000000 194.535721000000000
f: 666 tv: 0 nM: 1
850.939697000000020 209.340424000000010
f: 666 tv: 1 nM: 1
819.780701000000020 193.877197000000000
f: 667 tv: 0 nM: 1
852.516235000000050 210.568175999999990
f: 667 tv: 1 nM: 1
818.952698000000050 195.195953000000000
f: 668 tv: 0 nM: 1
853.126648000000050 211.320007000000000
f: 668 tv: 1 nM: 1
819.061401000000050 195.192978000000010
f: 669 tv: 0 nM: 1
854.471619000000030 211.815597999999990
f: 669 tv: 1 nM: 1
819.905151000000050 196.301727000000000
f: 670 tv: 0 nM: 1
854.948120000000020 212.366669000000000
f: 670 tv: 1 nM: 1
819.718323000000050 195.767608999999990
f: 671 tv: 0 nM: 1
856.267882999999980 212.603577000000000
f: 671 tv: 1 nM: 1
820.392334000000010 196.676926000000010
f: 672 tv: 0 nM: 1
857.110412999999990 212.974030000000000
f: 672 tv: 1 nM: 1
820.206360000000020 197.023804000000010
f: 673 tv: 0 nM: 1
857.079834000000010 213.204865000000010
f: 673 tv: 1 nM: 1
821.202393000000030 197.083327999999990
f: 674 tv: 0 nM: 1
858.864014000000000 213.258773999999990
f: 674 tv: 1 nM: 1
821.437500000000000 197.324997000000000
f: 675 tv: 0 nM: 1
859.649658000000040 213.455413999999990
f: 675 tv: 1 nM: 1
821.753357000000050 197.119994999999990
f: 676 tv: 0 nM: 1
860.379456000000000 213.361694000000000
f: 676 tv: 1 nM: 1
822.013489000000050 196.810806000000010
f: 677 tv: 0 nM: 1
860.825805999999940 213.009673999999990
f: 677 tv: 1 nM: 1
822.056701999999970 197.072159000000000
f: 678 tv: 0 nM: 1
861.580872000000000 213.183822999999990
f: 678 tv: 1 nM: 1
821.965088000000040 196.662795999999990
f: 679 tv: 0 nM: 1
862.171997000000030 212.776001000000010
f: 679 tv: 1 nM: 1
821.948303000000010 196.568970000000010
f: 680 tv: 0 nM: 1
863.606384000000050 212.907805999999990
f: 680 tv: 1 nM: 1
822.206237999999980 196.693756000000010
f: 681 tv: 0 nM: 1
864.291992000000050 212.912003000000000
f: 681 tv: 1 nM: 1
822.664307000000010 195.949997000000000
f: 682 tv: 0 nM: 1
864.735046000000010 212.944031000000000
f: 682 tv: 1 nM: 1
822.666687000000020 195.699997000000000
f: 683 tv: 0 nM: 1
865.460449000000040 212.197845000000000
f: 683 tv: 1 nM: 1
823.517028999999980 196.119324000000010
f: 684 tv: 0 nM: 1
866.019836000000050 212.615082000000000
f: 684 tv: 1 nM: 1
823.648375999999980 196.214279000000000
f: 685 tv: 0 nM: 1
866.532043000000040 212.442307000000000
f: 685 tv: 1 nM: 1
822.975891000000050 195.945786000000000
f: 686 tv: 0 nM: 1
866.729187000000020 211.722229000000000
f: 686 tv: 1 nM: 1
822.860778999999980 195.917724999999990
f: 687 tv: 0 nM: 1
868.995483000000040 211.168182000000000
f: 687 tv: 1 nM: 1
824.040404999999960 195.540404999999990
f: 688 tv: 0 nM: 1
868.544128000000000 210.970581000000010
f: 688 tv: 1 nM: 1
823.358214999999970 194.858215000000000
f: 689 tv: 0 nM: 1
868.489136000000030 210.148543999999990
f: 689 tv: 1 nM: 1
823.156981999999970 194.680237000000010
f: 690 tv: 0 nM: 1
868.595398000000050 209.339690999999990
f: 690 tv: 1 nM: 1
822.427428999999960 194.040329000000010
f: 691 tv: 0 nM: 1
869.463988999999970 208.576569000000010
f: 691 tv: 1 nM: 1
823.187500000000000 193.500000000000000
f: 692 tv: 0 nM: 1
869.305969000000000 208.298508000000000
f: 692 tv: 1 nM: 1
823.122313999999960 192.271271000000010
f: 693 tv: 0 nM: 1
869.325012000000020 206.703567999999990
f: 693 tv: 1 nM: 1
822.413329999999970 191.273331000000010
f: 694 tv: 0 nM: 1
869.333312999999980 205.212128000000010
f: 694 tv: 1 nM: 1
822.662169999999950 190.675673999999990
f: 695 tv: 0 nM: 1
869.000000000000000 203.746384000000010
f: 695 tv: 1 nM: 1
822.452393000000030 189.650787000000010
f: 696 tv: 0 nM: 1
869.109985000000050 201.839996000000010
f: 696 tv: 1 nM: 1
822.246399000000000 188.326079999999990
f: 697 tv: 0 nM: 1
868.864685000000010 200.515044999999990
f: 697 tv: 1 nM: 1
822.109375000000000 186.531250000000000
f: 698 tv: 0 nM: 1
868.000000000000000 198.897842000000000
f: 698 tv: 1 nM: 1
820.992188000000060 185.523438000000000
f: 699 tv: 0 nM: 1
867.624084000000040 196.934311000000010
f: 699 tv: 1 nM: 1
820.047973999999950 184.013701999999990
f: 700 tv: 0 nM: 1
868.194458000000050 195.296294999999990
f: 700 tv: 1 nM: 1
820.298706000000040 182.058440999999990
f: 701 tv: 0 nM: 1
866.649047999999990 193.389420000000000
f: 701 tv: 1 nM: 1
819.470581000000040 181.720581000000010
f: 702 tv: 0 nM: 1
867.303406000000000 191.555556999999990
f: 702 tv: 1 nM: 1
819.019714000000020 180.059203999999990
f: 703 tv: 0 nM: 1
866.540283000000040 189.342285000000000
f: 703 tv: 1 nM: 1
818.622925000000010 177.909836000000010
f: 704 tv: 0 nM: 1
865.816772000000010 187.706099999999990
f: 704 tv: 1 nM: 1
818.118652000000000 176.500000000000000
f: 705 tv: 0 nM: 1
865.452147999999970 185.491301999999990
f: 705 tv: 1 nM: 1
817.462096999999970 175.189392000000000
f: 706 tv: 0 nM: 1
864.634154999999960 183.670730999999990
f: 706 tv: 1 nM: 1
817.955199999999990 173.708954000000010
f: 707 tv: 0 nM: 1
863.963134999999970 181.709014999999990
f: 707 tv: 1 nM: 1
816.921448000000050 172.335709000000010
f: 708 tv: 0 nM: 1
863.274413999999980 179.969924999999990
f: 708 tv: 1 nM: 1
816.275024000000030 170.574997000000000
f: 709 tv: 0 nM: 1
862.504699999999960 177.799072000000000
f: 709 tv: 1 nM: 1
815.895812999999980 169.048615000000010
f: 710 tv: 0 nM: 1
861.492003999999950 176.024002000000000
f: 710 tv: 1 nM: 1
815.602416999999950 168.126510999999990
f: 711 tv: 0 nM: 1
860.537475999999970 174.479172000000010
f: 711 tv: 1 nM: 1
814.564940999999980 166.558440999999990
f: 712 tv: 0 nM: 1
860.035949999999960 172.449646000000000
f: 712 tv: 1 nM: 1
814.807678000000010 164.730774000000000
f: 713 tv: 0 nM: 1
858.856139999999980 170.881302000000010
f: 713 tv: 1 nM: 1
814.846679999999990 164.173340000000000
f: 714 tv: 0 nM: 1
858.270691000000060 169.537598000000000
f: 714 tv: 1 nM: 1
814.739136000000030 162.920288000000000
f: 715 tv: 0 nM: 1
857.516662999999990 168.596664000000000
f: 715 tv: 1 nM: 1
814.440002000000050 161.926666000000010
f: 716 tv: 0 nM: 1
856.260009999999970 167.567993000000000
f: 716 tv: 1 nM: 1
813.597716999999990 161.408051000000000
f: 717 tv: 0 nM: 1
855.272095000000040 166.132659999999990
f: 717 tv: 1 nM: 1
813.674682999999960 160.716872999999990
f: 718 tv: 0 nM: 1
854.652649000000000 165.496185000000000
f: 718 tv: 1 nM: 1
814.023253999999950 159.790695000000000
f: 719 tv: 0 nM: 1
853.436646000000000 164.894363000000000
f: 719 tv: 1 nM: 1
813.506774999999950 159.331085000000000
f: 720 tv: 0 nM: 1
852.642273000000050 163.955291999999990
f: 720 tv: 1 nM: 1
814.224975999999970 159.112503000000000
f: 721 tv: 0 nM: 1
851.488159000000000 164.200790000000010
f: 721 tv: 1 nM: 1
814.149475000000050 158.381439000000000
f: 722 tv: 0 nM: 1
850.630798000000030 164.161544999999990
f: 722 tv: 1 nM: 1
813.949463000000040 158.303374999999990
f: 723 tv: 0 nM: 1
850.732300000000010 163.051177999999990
f: 723 tv: 1 nM: 1
815.125000000000000 158.158340000000010
f: 724 tv: 0 nM: 1
850.308959999999960 163.028458000000000
f: 724 tv: 1 nM: 1
815.721497000000000 158.120254999999990
f: 725 tv: 0 nM: 1
849.545471000000020 163.052444000000010
f: 725 tv: 1 nM: 1
816.351195999999960 158.410721000000000
f: 726 tv: 0 nM: 1
848.835815000000030 162.865677000000010
f: 726 tv: 1 nM: 1
816.461975000000050 158.364136000000000
f: 727 tv: 0 nM: 1
848.956237999999980 163.399993999999990
f: 727 tv: 1 nM: 1
817.765442000000010 158.314819000000000
f: 728 tv: 0 nM: 1
849.078918000000040 164.112777999999990
f: 728 tv: 1 nM: 1
818.901245000000020 158.660492000000000
f: 729 tv: 0 nM: 1
848.888550000000010 164.146500000000000
f: 729 tv: 1 nM: 1
820.470581000000040 159.076477000000010
f: 730 tv: 0 nM: 1
848.751709000000010 164.387756000000000
f: 730 tv: 1 nM: 1
820.906981999999970 158.825577000000010
f: 731 tv: 0 nM: 1
849.037169999999950 164.949326000000010
f: 731 tv: 1 nM: 1
822.598754999999980 159.185181000000000
f: 732 tv: 0 nM: 1
849.187926999999950 165.324844000000010
f: 732 tv: 1 nM: 1
824.141051999999950 159.705124000000010
f: 733 tv: 0 nM: 1
849.213379000000030 166.057326999999990
f: 733 tv: 1 nM: 1
825.045471000000020 160.272736000000010
f: 734 tv: 0 nM: 1
850.256653000000030 166.356659000000010
f: 734 tv: 1 nM: 1
826.329651000000010 160.774719000000000
f: 735 tv: 0 nM: 1
850.516662999999990 167.016662999999990
f: 735 tv: 1 nM: 1
827.400024000000030 160.666672000000010
f: 736 tv: 0 nM: 1
850.730042000000030 167.315947999999990
f: 736 tv: 1 nM: 1
829.664612000000030 161.567078000000010
f: 737 tv: 0 nM: 1
851.273010000000000 168.069076999999990
f: 737 tv: 1 nM: 1
831.048401000000010 161.634414999999990
f: 738 tv: 0 nM: 1
852.503235000000020 168.370971999999990
f: 738 tv: 1 nM: 1
832.311096000000020 162.077774000000010
f: 739 tv: 0 nM: 1
853.037048000000030 169.265426999999990
f: 739 tv: 1 nM: 1
834.281921000000010 162.707443000000010
f: 740 tv: 0 nM: 1
853.786194000000020 169.886200000000000
f: 740 tv: 1 nM: 1
835.750000000000000 163.261368000000000
f: 741 tv: 0 nM: 1
855.440795999999980 170.190796000000010
f: 741 tv: 1 nM: 1
838.298706000000040 163.305191000000010
f: 742 tv: 0 nM: 1
856.278503000000000 170.860763999999990
f: 742 tv: 1 nM: 1
838.674987999999980 163.565001999999990
f: 743 tv: 0 nM: 1
857.516418000000040 171.207245000000000
f: 743 tv: 1 nM: 1
841.710144000000010 163.615936000000000
f: 744 tv: 0 nM: 1
858.964050000000040 171.712418000000010
f: 744 tv: 1 nM: 1
843.388915999999990 163.939392000000000
f: 745 tv: 0 nM: 1
860.625793000000040 172.332259999999990
f: 745 tv: 1 nM: 1
844.431824000000010 164.727263999999990
f: 746 tv: 0 nM: 1
861.865050999999990 173.279144000000000
f: 746 tv: 1 nM: 1
845.726807000000010 165.494843000000000
f: 747 tv: 0 nM: 1
863.434630999999970 173.678969999999990
f: 747 tv: 1 nM: 1
847.666687000000020 166.263443000000000
f: 748 tv: 0 nM: 1
865.279906999999980 174.638579999999990
f: 748 tv: 1 nM: 1
848.444458000000050 166.398987000000010
f: 749 tv: 0 nM: 1
867.099425999999990 175.336257999999990
f: 749 tv: 1 nM: 1
851.234680000000030 166.846938999999990
f: 750 tv: 0 nM: 1
868.544555999999940 176.452225000000000
f: 750 tv: 1 nM: 1
851.885071000000040 167.189651000000000
f: 751 tv: 0 nM: 1
870.548706000000040 176.762984999999990
f: 751 tv: 1 nM: 1
853.000000000000000 169.236847000000010
f: 752 tv: 0 nM: 1
872.364257999999950 177.652312999999990
f: 752 tv: 1 nM: 1
854.094727000000030 168.752624999999990
f: 753 tv: 0 nM: 1
873.325012000000020 178.530548000000010
f: 753 tv: 1 nM: 1
855.903869999999980 169.865387000000000
f: 754 tv: 0 nM: 1
875.621033000000010 179.389480999999990
f: 754 tv: 1 nM: 1
857.571411000000010 170.028563999999990
f: 755 tv: 0 nM: 1
876.643677000000030 180.552490000000010
f: 755 tv: 1 nM: 1
858.299987999999980 170.745453000000000
f: 756 tv: 0 nM: 1
878.201233000000000 181.336471999999990
f: 756 tv: 1 nM: 1
859.245788999999950 171.677963000000010
f: 757 tv: 0 nM: 1
879.570128999999950 182.600616000000000
f: 757 tv: 1 nM: 1
860.600952000000010 172.302887000000000
f: 758 tv: 0 nM: 1
881.031250000000000 183.519882000000000
f: 758 tv: 1 nM: 1
861.065490999999950 172.696426000000000
f: 759 tv: 0 nM: 1
882.176453000000040 184.576477000000010
f: 759 tv: 1 nM: 1
861.191895000000050 173.944443000000010
f: 760 tv: 0 nM: 1
883.366088999999990 185.729507000000010
f: 760 tv: 1 nM: 1
861.650574000000010 174.969878999999990
f: 761 tv: 0 nM: 1
884.580811000000040 186.410187000000010
f: 761 tv: 1 nM: 1
862.773804000000040 174.988098000000010
f: 762 tv: 0 nM: 1
885.491271999999980 187.345932000000000
f: 762 tv: 1 nM: 1
863.083312999999980 177.059525000000010
f: 763 tv: 0 nM: 1
886.076050000000010 188.400589000000000
f: 763 tv: 1 nM: 1
862.166687000000020 176.579712000000000
f: 764 tv: 0 nM: 1
886.972716999999990 189.175750999999990
f: 764 tv: 1 nM: 1
863.273438000000060 177.601563000000000
f: 765 tv: 0 nM: 1
887.197326999999970 189.908111999999990
f: 765 tv: 1 nM: 1
862.237122000000000 178.190720000000000
f: 766 tv: 0 nM: 1
887.338317999999960 190.886230000000010
f: 766 tv: 1 nM: 1
861.119689999999990 178.253525000000000
f: 767 tv: 0 nM: 1
887.513305999999940 191.476058999999990
f: 767 tv: 1 nM: 1
860.553162000000040 179.510635000000010
f: 768 tv: 0 nM: 1
887.474975999999970 192.447219999999990
f: 768 tv: 1 nM: 1
860.836304000000040 179.460174999999990
f: 769 tv: 0 nM: 1
887.264709000000040 193.379684000000000
f: 769 tv: 1 nM: 1
859.974669999999950 180.272156000000000
f: 770 tv: 0 nM: 1
886.830382999999980 194.149124000000000
f: 770 tv: 1 nM: 1
858.725952000000010 181.235580000000000
f: 771 tv: 0 nM: 1
886.461547999999990 195.049454000000000
f: 771 tv: 1 nM: 1
857.448975000000020 181.816329999999990
f: 772 tv: 0 nM: 1
885.690063000000010 195.792404000000000
f: 772 tv: 1 nM: 1
856.438660000000030 182.202834999999990
f: 773 tv: 0 nM: 1
884.877807999999960 196.616669000000000
f: 773 tv: 1 nM: 1
854.669005999999970 182.380280000000000
f: 774 tv: 0 nM: 1
884.164733999999950 197.537567000000000
f: 774 tv: 1 nM: 1
853.519226000000000 184.083327999999990
f: 775 tv: 0 nM: 1
883.266051999999950 198.631408999999990
f: 775 tv: 1 nM: 1
852.108703999999990 184.489136000000000
f: 776 tv: 0 nM: 1
881.875000000000000 199.899993999999990
f: 776 tv: 1 nM: 1
851.097839000000020 185.532608000000010
f: 777 tv: 0 nM: 1
881.317382999999950 200.476044000000000
f: 777 tv: 1 nM: 1
849.317199999999960 185.978500000000000
f: 778 tv: 0 nM: 1
880.342284999999950 201.288695999999990
f: 778 tv: 1 nM: 1
847.988770000000050 186.949432000000000
f: 779 tv: 0 nM: 1
878.943787000000040 202.331359999999990
f: 779 tv: 1 nM: 1
847.202026000000050 187.388884999999990
f: 780 tv: 0 nM: 1
877.987976000000000 203.283127000000010
f: 780 tv: 1 nM: 1
844.556946000000040 188.158233999999990
f: 781 tv: 0 nM: 1
876.875000000000000 204.070129000000010
f: 781 tv: 1 nM: 1
842.000000000000000 188.699997000000000
f: 782 tv: 0 nM: 1
875.233154000000010 204.395705999999990
f: 782 tv: 1 nM: 1
841.690490999999950 189.416672000000010
f: 783 tv: 0 nM: 1
874.157227000000030 205.147797000000000
f: 783 tv: 1 nM: 1
839.252990999999950 189.945786000000000
f: 784 tv: 0 nM: 1
872.902283000000010 205.424804999999990
f: 784 tv: 1 nM: 1
837.356262000000020 190.018753000000000
f: 785 tv: 0 nM: 1
871.423827999999960 205.420532000000010
f: 785 tv: 1 nM: 1
836.611084000000010 189.802474999999990
f: 786 tv: 0 nM: 1
869.512206999999990 205.804870999999990
f: 786 tv: 1 nM: 1
834.691344999999960 190.500000000000000
f: 787 tv: 0 nM: 1
868.636658000000010 205.570007000000000
f: 787 tv: 1 nM: 1
832.862610000000020 190.395599000000000
f: 788 tv: 0 nM: 1
867.165404999999960 205.484955000000010
f: 788 tv: 1 nM: 1
831.020569000000020 190.068497000000010
f: 789 tv: 0 nM: 1
865.570007000000030 205.283340000000010
f: 789 tv: 1 nM: 1
829.535216999999990 189.866196000000000
f: 790 tv: 0 nM: 1
864.481750000000030 204.718978999999990
f: 790 tv: 1 nM: 1
827.822571000000040 190.661284999999990
f: 791 tv: 0 nM: 1
862.186156999999980 204.773727000000010
f: 791 tv: 1 nM: 1
825.271178999999960 189.686446999999990
f: 792 tv: 0 nM: 1
860.865540000000010 204.393097000000010
f: 792 tv: 1 nM: 1
823.674438000000010 190.000000000000000
f: 793 tv: 0 nM: 1
858.743041999999950 203.604172000000010
f: 793 tv: 1 nM: 1
821.000000000000000 189.500000000000000
f: 794 tv: 0 nM: 1
856.963745000000020 202.753632000000010
f: 794 tv: 1 nM: 1
820.938477000000030 189.176926000000010
f: 795 tv: 0 nM: 1
855.695496000000050 202.052628000000000
f: 795 tv: 1 nM: 1
816.993834999999990 188.679015999999990
f: 796 tv: 0 nM: 1
853.925536999999960 201.531921000000010
f: 796 tv: 1 nM: 1
816.459473000000000 187.932434000000000
f: 797 tv: 0 nM: 1
850.984497000000030 200.678299000000010
f: 797 tv: 1 nM: 1
814.209656000000000 187.016129000000010
f: 798 tv: 0 nM: 1
849.009766000000010 199.775970000000000
f: 798 tv: 1 nM: 1
812.156860000000050 187.284316999999990
f: 799 tv: 0 nM: 1
847.142882999999980 198.936508000000000
f: 799 tv: 1 nM: 1
810.808838000000040 186.191177000000010
f: 800 tv: 0 nM: 1
845.074584999999960 198.127197000000000
f: 800 tv: 1 nM: 1
808.464783000000010 185.119720000000000
f: 801 tv: 0 nM: 1
842.942321999999990 196.957686999999990
f: 801 tv: 1 nM: 1
806.741394000000010 184.735626000000000
f: 802 tv: 0 nM: 1
840.063537999999990 195.783905000000000
f: 802 tv: 1 nM: 1
804.645812999999980 184.104172000000010
f: 803 tv: 0 nM: 1
838.170714999999970 194.719513000000010
f: 803 tv: 1 nM: 1
803.322205000000050 183.055556999999990
f: 804 tv: 0 nM: 1
836.091675000000010 193.616669000000000
f: 804 tv: 1 nM: 1
801.343750000000000 182.500000000000000
f: 805 tv: 0 nM: 1
833.619018999999980 192.515869000000010
f: 805 tv: 1 nM: 1
799.213439999999990 181.554870999999990
f: 806 tv: 0 nM: 1
831.131774999999950 191.500000000000000
f: 806 tv: 1 nM: 1
797.657898000000050 180.710525999999990
f: 807 tv: 0 nM: 1
828.633605999999990 190.927474999999990
f: 807 tv: 1 nM: 1
795.038940000000030 180.500000000000000
f: 808 tv: 0 nM: 1
826.900939999999990 189.495285000000000
f: 808 tv: 1 nM: 1
793.595581000000040 179.360290999999990
f: 809 tv: 0 nM: 1
823.304137999999970 188.495834000000000
f: 809 tv: 1 nM: 1
792.326110999999970 178.724639999999990
f: 810 tv: 0 nM: 1
820.866088999999990 187.258926000000000
f: 810 tv: 1 nM: 1
789.500000000000000 177.500000000000000
f: 811 tv: 0 nM: 1
817.965088000000040 186.434113000000000
f: 811 tv: 1 nM: 1
787.654906999999980 177.014084000000000
f: 812 tv: 0 nM: 1
815.974975999999970 185.153563999999990
f: 812 tv: 1 nM: 1
786.237732000000050 176.311477999999990
f: 813 tv: 0 nM: 1
812.437988000000020 184.612395999999990
f: 813 tv: 1 nM: 1
784.454528999999980 175.336365000000000
f: 814 tv: 0 nM: 1
810.162598000000000 183.386185000000010
f: 814 tv: 1 nM: 1
782.347351000000000 174.899993999999990
f: 815 tv: 0 nM: 1
806.900024000000030 182.951996000000010
f: 815 tv: 1 nM: 1
780.365662000000040 174.000000000000000
f: 816 tv: 0 nM: 1
804.301819000000020 181.909911999999990
f: 816 tv: 1 nM: 1
778.527771000000030 173.527771000000000
f: 817 tv: 0 nM: 1
801.782776000000010 180.979507000000010
f: 817 tv: 1 nM: 1
776.822571000000040 172.322586000000000
f: 818 tv: 0 nM: 1
798.074401999999960 180.409088000000000
f: 818 tv: 1 nM: 1
776.234557999999990 172.635803000000010
f: 819 tv: 0 nM: 1
795.008788999999980 179.324554000000010
f: 819 tv: 1 nM: 1
773.380004999999980 171.506667999999990
f: 820 tv: 0 nM: 1
792.099975999999970 178.163635000000000
f: 820 tv: 1 nM: 1
771.949280000000040 171.144927999999990
f: 821 tv: 0 nM: 1
789.447754000000030 177.843277000000000
f: 821 tv: 1 nM: 1
770.422423999999980 170.577591000000010
f: 822 tv: 0 nM: 1
786.664124000000020 177.095413000000010
f: 822 tv: 1 nM: 1
769.154540999999990 170.254547000000000
f: 823 tv: 0 nM: 1
784.080199999999990 177.023590000000010
f: 823 tv: 1 nM: 1
767.941161999999960 169.573532000000000
f: 824 tv: 0 nM: 1
781.541687000000020 175.691666000000000
f: 824 tv: 1 nM: 1
766.851867999999970 169.043213000000010
f: 825 tv: 0 nM: 1
778.656250000000000 175.343750000000000
f: 825 tv: 1 nM: 1
765.612487999999980 168.662506000000010
f: 826 tv: 0 nM: 1
776.457274999999980 174.897430000000010
f: 826 tv: 1 nM: 1
764.157531999999950 168.219177000000000
f: 827 tv: 0 nM: 1
774.068787000000040 174.036697000000000
f: 827 tv: 1 nM: 1
763.250000000000000 168.027771000000000
f: 828 tv: 0 nM: 1
771.336121000000050 173.222687000000010
f: 828 tv: 1 nM: 1
762.066284000000000 167.445786000000000
f: 829 tv: 0 nM: 1
769.173218000000020 173.011810000000000
f: 829 tv: 1 nM: 1
761.554871000000050 167.445129000000010
f: 830 tv: 0 nM: 1
766.241820999999960 172.405731000000000
f: 830 tv: 1 nM: 1
761.162354000000050 166.857147000000000
f: 831 tv: 0 nM: 1
764.453856999999970 171.815383999999990
f: 831 tv: 1 nM: 1
760.370604999999950 166.894118999999990
f: 832 tv: 0 nM: 1
762.313720999999990 171.303924999999990
f: 832 tv: 1 nM: 1
759.554871000000050 166.310973999999990
f: 833 tv: 0 nM: 1
760.247985999999970 171.138214000000000
f: 833 tv: 1 nM: 1
760.617188000000060 165.632813000000000
f: 834 tv: 0 nM: 1
758.686034999999950 170.782943999999990
f: 834 tv: 1 nM: 1
760.200012000000020 164.850006000000010
f: 835 tv: 0 nM: 1
756.984375000000000 170.828125000000000
f: 835 tv: 1 nM: 1
759.305175999999960 165.909088000000000
f: 836 tv: 0 nM: 1
755.244080000000050 170.854323999999990
f: 836 tv: 1 nM: 1
759.648132000000030 165.728394000000010
f: 837 tv: 0 nM: 1
753.844848999999950 170.586211999999990
f: 837 tv: 1 nM: 1
759.784790000000040 164.778488000000010
f: 838 tv: 0 nM: 1
752.339538999999950 170.085815000000000
f: 838 tv: 1 nM: 1
759.890136999999980 165.280212000000010
f: 839 tv: 0 nM: 1
750.633545000000030 170.256851000000010
f: 839 tv: 1 nM: 1
760.052611999999950 165.250000000000000
f: 840 tv: 0 nM: 1
749.451476999999950 169.608215000000000
f: 840 tv: 1 nM: 1
760.452942000000010 164.658829000000000
f: 841 tv: 0 nM: 1
748.354492000000050 169.294769000000000
f: 841 tv: 1 nM: 1
760.974243000000000 164.391753999999990
f: 842 tv: 0 nM: 1
747.656250000000000 169.489577999999990
f: 842 tv: 1 nM: 1
761.847839000000020 164.065215999999990
f: 843 tv: 0 nM: 1
746.602112000000030 169.123245000000000
f: 843 tv: 1 nM: 1
762.000000000000000 163.903839000000000
f: 844 tv: 0 nM: 1
745.467834000000040 168.810714999999990
f: 844 tv: 1 nM: 1
762.127440999999980 163.892151000000010
f: 845 tv: 0 nM: 1
744.958983999999990 168.847015000000000
f: 845 tv: 1 nM: 1
763.131287000000040 164.055556999999990
f: 846 tv: 0 nM: 1
744.332214000000020 168.941788000000000
f: 846 tv: 1 nM: 1
764.360840000000050 164.324738000000000
f: 847 tv: 0 nM: 1
743.648865000000000 168.706099999999990
f: 847 tv: 1 nM: 1
764.712524000000030 164.087493999999990
f: 848 tv: 0 nM: 1
743.184753000000000 169.184784000000010
f: 848 tv: 1 nM: 1
766.214294000000000 164.259735000000010
f: 849 tv: 0 nM: 1
743.195190000000030 169.160965000000000
f: 849 tv: 1 nM: 1
766.936034999999950 164.424422999999990
f: 850 tv: 0 nM: 1
742.763672000000040 169.558228000000010
f: 850 tv: 1 nM: 1
768.071411000000010 164.714279000000000
f: 851 tv: 0 nM: 1
742.598694000000020 170.302628000000000
f: 851 tv: 1 nM: 1
769.388305999999940 165.101058999999990
f: 852 tv: 0 nM: 1
743.036437999999980 170.556289999999990
f: 852 tv: 1 nM: 1
770.919372999999950 165.161284999999990
f: 853 tv: 0 nM: 1
742.729979999999950 171.343337999999990
f: 853 tv: 1 nM: 1
772.122313999999960 165.377655000000000
f: 854 tv: 0 nM: 1
743.668762000000020 172.015930000000000
f: 854 tv: 1 nM: 1
773.842834000000040 166.457137999999990
f: 855 tv: 0 nM: 1
743.928588999999990 173.192856000000010
f: 855 tv: 1 nM: 1
774.960021999999980 167.320007000000000
f: 856 tv: 0 nM: 1
744.542479999999950 174.022873000000000
f: 856 tv: 1 nM: 1
776.059142999999950 167.548385999999990
f: 857 tv: 0 nM: 1
745.678100999999970 175.130142000000010
f: 857 tv: 1 nM: 1
777.625000000000000 168.137497000000000
f: 858 tv: 0 nM: 1
746.573852999999990 176.469803000000010
f: 858 tv: 1 nM: 1
779.702147999999970 169.893616000000010
f: 859 tv: 0 nM: 1
748.059021000000030 177.440993999999990
f: 859 tv: 1 nM: 1
781.117125999999980 170.518021000000000
f: 860 tv: 0 nM: 1
749.662781000000000 178.889542000000010
f: 860 tv: 1 nM: 1
783.090454000000020 171.666672000000010
f: 861 tv: 0 nM: 1
750.804199000000040 180.009032999999990
f: 861 tv: 1 nM: 1
784.520812999999980 172.614577999999990
f: 862 tv: 0 nM: 1
752.698058999999940 181.633118000000000
f: 862 tv: 1 nM: 1
786.500000000000000 173.635422000000010
f: 863 tv: 0 nM: 1
754.286743000000000 182.842650999999990
f: 863 tv: 1 nM: 1
788.953247000000030 174.827102999999990
f: 864 tv: 0 nM: 1
756.544860999999970 185.141021999999990
f: 864 tv: 1 nM: 1
789.901062000000020 176.057297000000010
f: 865 tv: 0 nM: 1
758.410706000000000 186.589279000000000
f: 865 tv: 1 nM: 1
791.601135000000000 178.179779000000000
f: 866 tv: 0 nM: 1
760.049315999999980 188.121703999999990
f: 866 tv: 1 nM: 1
792.945557000000010 179.564361999999990
f: 867 tv: 0 nM: 1
762.026305999999980 189.960525999999990
f: 867 tv: 1 nM: 1
794.162291999999980 180.916672000000010
f: 868 tv: 0 nM: 1
763.503173999999940 192.060516000000010
f: 868 tv: 1 nM: 1
795.210510000000000 182.373687999999990
f: 869 tv: 0 nM: 1
764.957336000000050 193.329269000000010
f: 869 tv: 1 nM: 1
795.779540999999990 183.881713999999990
f: 870 tv: 0 nM: 1
766.682617000000050 195.404190000000000
f: 870 tv: 1 nM: 1
797.330077999999960 184.529129000000010
f: 871 tv: 0 nM: 1
768.021729000000050 197.111801000000010
f: 871 tv: 1 nM: 1
797.810973999999990 186.945129000000010
f: 872 tv: 0 nM: 1
769.805541999999950 199.131943000000010
f: 872 tv: 1 nM: 1
798.479187000000020 187.541672000000010
f: 873 tv: 0 nM: 1
770.582336000000050 200.551834000000010
f: 873 tv: 1 nM: 1
798.331909000000000 189.116378999999990
f: 874 tv: 0 nM: 1
772.397338999999990 202.347687000000010
f: 874 tv: 1 nM: 1
799.184997999999950 190.414993000000010
f: 875 tv: 0 nM: 1
773.057555999999980 203.775757000000000
f: 875 tv: 1 nM: 1
799.018677000000030 191.546721999999990
f: 876 tv: 0 nM: 1
774.079773000000050 205.450928000000000
f: 876 tv: 1 nM: 1
798.358703999999990 193.358703999999990
f: 877 tv: 0 nM: 1
774.494018999999980 207.035721000000000
f: 877 tv: 1 nM: 1
798.840454000000020 194.000000000000000
f: 878 tv: 0 nM: 1
774.887878000000000 208.369689999999990
f: 878 tv: 1 nM: 1
798.021300999999990 195.042556999999990
f: 879 tv: 0 nM: 1
775.395081000000000 209.648147999999990
f: 879 tv: 1 nM: 1
796.717163000000030 195.984848000000000
f: 880 tv: 0 nM: 1
775.972777999999950 210.676864999999990
f: 880 tv: 1 nM: 1
796.231505999999970 197.231475999999990
f: 881 tv: 0 nM: 1
775.929992999999970 211.630005000000010
f: 881 tv: 1 nM: 1
795.292542000000030 198.388306000000000
f: 882 tv: 0 nM: 1
776.348571999999990 212.785216999999990
f: 882 tv: 1 nM: 1
794.788208000000050 198.523529000000000
f: 883 tv: 0 nM: 1
775.967163000000030 213.992706000000000
f: 883 tv: 1 nM: 1
793.050476000000000 199.772736000000010
f: 884 tv: 0 nM: 1
775.528503000000000 214.553801999999990
f: 884 tv: 1 nM: 1
791.959595000000040 200.055556999999990
f: 885 tv: 0 nM: 1
775.506774999999950 215.500000000000000
f: 885 tv: 1 nM: 1
790.475220000000040 200.668319999999990
f: 886 tv: 0 nM: 1
774.765136999999980 216.000000000000000
f: 886 tv: 1 nM: 1
788.881713999999990 201.500000000000000
f: 887 tv: 0 nM: 1
773.780639999999950 216.667740000000010
f: 887 tv: 1 nM: 1
787.370604999999950 202.105881000000010
f: 888 tv: 0 nM: 1
773.375000000000000 217.305556999999990
f: 888 tv: 1 nM: 1
785.973389000000000 202.611694000000000
f: 889 tv: 0 nM: 1
771.826415999999990 218.131943000000010
f: 889 tv: 1 nM: 1
784.009643999999980 203.278839000000000
f: 890 tv: 0 nM: 1
770.860290999999960 218.470581000000010
f: 890 tv: 1 nM: 1
782.070496000000050 203.814101999999990
f: 891 tv: 0 nM: 1
769.659119000000030 218.652603000000000
f: 891 tv: 1 nM: 1
780.388305999999940 204.218078999999990
f: 892 tv: 0 nM: 1
768.609497000000030 218.919708000000010
f: 892 tv: 1 nM: 1
777.871947999999970 204.481705000000010
f: 893 tv: 0 nM: 1
767.316895000000050 219.176055999999990
f: 893 tv: 1 nM: 1
776.453613000000020 204.056702000000000
f: 894 tv: 0 nM: 1
765.650391000000010 219.165421000000010
f: 894 tv: 1 nM: 1
774.728149000000030 204.412628000000010
f: 895 tv: 0 nM: 1
764.452698000000050 219.513519000000000
f: 895 tv: 1 nM: 1
772.202393000000030 204.809525000000010
f: 896 tv: 0 nM: 1
762.606322999999970 219.326766999999990
f: 896 tv: 1 nM: 1
769.244872999999980 205.602036000000000
f: 897 tv: 0 nM: 1
761.003784000000000 219.067673000000010
f: 897 tv: 1 nM: 1
767.627807999999960 204.938888999999990
f: 898 tv: 0 nM: 1
759.575744999999980 219.227280000000010
f: 898 tv: 1 nM: 1
765.695862000000030 205.288666000000010
f: 899 tv: 0 nM: 1
758.020020000000050 219.240005000000000
f: 899 tv: 1 nM: 1
763.063354000000000 204.887328999999990
f: 900 tv: 0 nM: 1
755.803162000000040 218.602355999999990
f: 900 tv: 1 nM: 1
761.233764999999950 204.746749999999990
f: 901 tv: 0 nM: 1
754.049622000000000 218.190842000000000
f: 901 tv: 1 nM: 1
759.419800000000010 204.957550000000000
f: 902 tv: 0 nM: 1
752.485718000000020 218.242859000000010
f: 902 tv: 1 nM: 1
756.710815000000030 203.873489000000010
f: 903 tv: 0 nM: 1
750.063537999999990 217.495758000000000
f: 903 tv: 1 nM: 1
754.804077000000010 204.195953000000000
f: 904 tv: 0 nM: 1
747.642882999999980 216.751877000000010
f: 904 tv: 1 nM: 1
753.637938999999960 202.482757999999990
f: 905 tv: 0 nM: 1
746.484618999999950 216.146149000000010
f: 905 tv: 1 nM: 1
750.586975000000050 202.652176000000000
f: 906 tv: 0 nM: 1
743.887938999999960 215.181029999999990
f: 906 tv: 1 nM: 1
748.401305999999980 202.309203999999990
f: 907 tv: 0 nM: 1
741.877807999999960 214.385192999999990
f: 907 tv: 1 nM: 1
745.577393000000030 201.613098000000010
f: 908 tv: 0 nM: 1
739.215514999999980 212.629302999999990
f: 908 tv: 1 nM: 1
744.541687000000020 201.136901999999990
f: 909 tv: 0 nM: 1
737.759520999999950 211.908401000000000
f: 909 tv: 1 nM: 1
742.026854999999950 199.645157000000010
f: 910 tv: 0 nM: 1
735.161682000000040 210.751877000000010
f: 910 tv: 1 nM: 1
739.000000000000000 199.097229000000000
f: 911 tv: 0 nM: 1
732.864319000000020 209.023254000000010
f: 911 tv: 1 nM: 1
736.746581999999990 197.643829000000010
f: 912 tv: 0 nM: 1
730.708800999999990 206.813187000000000
f: 912 tv: 1 nM: 1
734.625000000000000 196.537506000000010
f: 913 tv: 0 nM: 1
728.086365000000000 205.868179000000000
f: 913 tv: 1 nM: 1
732.957886000000030 195.405258000000000
f: 914 tv: 0 nM: 1
725.843201000000020 203.936446999999990
f: 914 tv: 1 nM: 1
731.013000000000030 193.551941000000000
f: 915 tv: 0 nM: 1
723.470581000000040 201.844542999999990
f: 915 tv: 1 nM: 1
728.481688999999960 192.128052000000000
f: 916 tv: 0 nM: 1
721.168334999999960 200.054459000000010
f: 916 tv: 1 nM: 1
726.541076999999970 190.369857999999990
f: 917 tv: 0 nM: 1
718.296326000000020 197.185181000000000
f: 917 tv: 1 nM: 1
724.414307000000010 188.842864999999990
f: 918 tv: 0 nM: 1
715.638184000000020 196.260162000000010
f: 918 tv: 1 nM: 1
722.440795999999980 187.414474000000010
f: 919 tv: 0 nM: 1
712.725403000000030 193.733611999999990
f: 919 tv: 1 nM: 1
718.788878999999950 185.355560000000000
f: 920 tv: 0 nM: 1
709.791321000000040 191.440947999999990
f: 920 tv: 1 nM: 1
718.150024000000030 184.062500000000000
f: 921 tv: 0 nM: 1
706.868408000000040 189.515793000000000
f: 921 tv: 1 nM: 1
715.627440999999980 182.323532000000000
f: 922 tv: 0 nM: 1
703.963988999999970 188.094589000000010
f: 922 tv: 1 nM: 1
713.675415000000040 180.684203999999990
f: 923 tv: 0 nM: 1
701.609985000000050 185.500000000000000
f: 923 tv: 1 nM: 1
711.694824000000040 179.116882000000000
f: 924 tv: 0 nM: 1
699.239807000000040 184.290817000000000
f: 924 tv: 1 nM: 1
709.886352999999990 177.795456000000000
f: 925 tv: 0 nM: 1
696.969055000000030 182.345138999999990
f: 925 tv: 1 nM: 1
708.450012000000020 176.616669000000000
f: 926 tv: 0 nM: 1
693.691161999999960 180.436279000000010
f: 926 tv: 1 nM: 1
706.303771999999980 174.778488000000010
f: 927 tv: 0 nM: 1
692.080382999999980 179.116074000000000
f: 927 tv: 1 nM: 1
705.616637999999970 173.550003000000000
f: 928 tv: 0 nM: 1
688.712951999999970 177.055556999999990
f: 928 tv: 1 nM: 1
703.483154000000010 172.353928000000000
f: 929 tv: 0 nM: 1
686.074584999999960 175.934203999999990
f: 929 tv: 1 nM: 1
702.241760000000000 171.313187000000000
f: 930 tv: 0 nM: 1
683.951781999999980 174.951752000000000
f: 930 tv: 1 nM: 1
700.855285999999980 169.881576999999990
f: 931 tv: 0 nM: 1
681.231811999999990 173.304550000000010
f: 931 tv: 1 nM: 1
699.476440000000030 168.976471000000000
f: 932 tv: 0 nM: 1
679.212524000000030 172.429169000000000
f: 932 tv: 1 nM: 1
698.382324000000040 167.847061000000000
f: 933 tv: 0 nM: 1
677.252319000000060 171.642197000000010
f: 933 tv: 1 nM: 1
697.522704999999970 167.901520000000000
f: 934 tv: 0 nM: 1
674.700927999999980 170.387847999999990
f: 934 tv: 1 nM: 1
696.266235000000050 166.259735000000010
f: 935 tv: 0 nM: 1
672.743225000000050 169.450455000000010
f: 935 tv: 1 nM: 1
695.087219000000000 165.354645000000000
f: 936 tv: 0 nM: 1
670.312988000000020 168.300812000000010
f: 936 tv: 1 nM: 1
694.466309000000020 164.280899000000010
f: 937 tv: 0 nM: 1
668.653503000000000 167.425445999999990
f: 937 tv: 1 nM: 1
693.973389000000000 163.760635000000010
f: 938 tv: 0 nM: 1
666.039795000000030 166.982300000000010
f: 938 tv: 1 nM: 1
693.853209999999990 163.509171000000010
f: 939 tv: 0 nM: 1
664.193541999999980 166.000000000000000
f: 939 tv: 1 nM: 1
693.015442000000010 162.804123000000000
f: 940 tv: 0 nM: 1
662.291992000000050 165.016006000000000
f: 940 tv: 1 nM: 1
692.471923999999940 161.769668999999990
f: 941 tv: 0 nM: 1
660.223206000000000 164.919647000000000
f: 941 tv: 1 nM: 1
692.268188000000010 161.259094000000000
f: 942 tv: 0 nM: 1
658.596802000000030 163.750000000000000
f: 942 tv: 1 nM: 1
692.066344999999960 160.707962000000010
f: 943 tv: 0 nM: 1
656.905089999999970 163.076645000000010
f: 943 tv: 1 nM: 1
691.928588999999990 160.114287999999990
f: 944 tv: 0 nM: 1
655.180786000000010 162.065383999999990
f: 944 tv: 1 nM: 1
692.103455000000050 159.649429000000000
f: 945 tv: 0 nM: 1
653.714294000000000 161.609238000000000
f: 945 tv: 1 nM: 1
692.308104999999950 159.060608000000000
f: 946 tv: 0 nM: 1
652.274413999999980 160.721802000000000
f: 946 tv: 1 nM: 1
692.347351000000000 158.310531999999990
f: 947 tv: 0 nM: 1
650.684630999999970 160.476929000000010
f: 947 tv: 1 nM: 1
692.785706000000000 157.901779000000000
f: 948 tv: 0 nM: 1
649.438415999999960 160.076079999999990
f: 948 tv: 1 nM: 1
693.233031999999980 157.519409000000000
f: 949 tv: 0 nM: 1
648.031006000000050 159.399230999999990
f: 949 tv: 1 nM: 1
693.688598999999950 157.188599000000010
f: 950 tv: 0 nM: 1
646.848145000000050 159.325928000000000
f: 950 tv: 1 nM: 1
694.125000000000000 156.803574000000000
f: 951 tv: 0 nM: 1
645.908385999999950 158.835876000000010
f: 951 tv: 1 nM: 1
695.033324999999990 156.247620000000010
f: 952 tv: 0 nM: 1
644.806334999999990 158.883804000000000
f: 952 tv: 1 nM: 1
695.609985000000050 156.610001000000010
f: 953 tv: 0 nM: 1
644.200012000000020 158.870376999999990
f: 953 tv: 1 nM: 1
696.662291999999980 156.916672000000010
f: 954 tv: 0 nM: 1
643.592223999999990 158.872345000000000
f: 954 tv: 1 nM: 1
698.000000000000000 156.820389000000010
f: 955 tv: 0 nM: 1
642.958983999999990 159.055969000000000
f: 955 tv: 1 nM: 1
698.637267999999950 156.745102000000000
f: 956 tv: 0 nM: 1
642.313354000000000 159.510559000000000
f: 956 tv: 1 nM: 1
699.357788000000030 157.206421000000010
f: 957 tv: 0 nM: 1
642.305054000000040 160.075470000000000
f: 957 tv: 1 nM: 1
701.247559000000020 157.611649000000000
f: 958 tv: 0 nM: 1
642.075134000000050 160.437912000000010
f: 958 tv: 1 nM: 1
702.210753999999950 158.514709000000010
f: 959 tv: 0 nM: 1
642.243652000000000 161.446198000000010
f: 959 tv: 1 nM: 1
703.587402000000000 158.980576000000010
f: 960 tv: 0 nM: 1
642.025817999999960 162.493546000000010
f: 960 tv: 1 nM: 1
705.252319000000060 160.228973000000000
f: 961 tv: 0 nM: 1
642.515807999999990 163.458862000000010
f: 961 tv: 1 nM: 1
707.008666999999950 160.813049000000010
f: 962 tv: 0 nM: 1
642.596130000000020 164.653839000000000
f: 962 tv: 1 nM: 1
708.647644000000010 161.814285000000010
f: 963 tv: 0 nM: 1
643.003357000000050 166.077698000000000
f: 963 tv: 1 nM: 1
710.406006000000050 163.076920000000000
f: 964 tv: 0 nM: 1
643.483337000000010 168.156662000000010
f: 964 tv: 1 nM: 1
711.866942999999990 164.440369000000000
f: 965 tv: 0 nM: 1
644.342101999999950 169.684203999999990
f: 965 tv: 1 nM: 1
713.986815999999980 166.013152999999990
f: 966 tv: 0 nM: 1
645.284790000000040 171.387420999999990
f: 966 tv: 1 nM: 1
715.756531000000000 167.673920000000010
f: 967 tv: 0 nM: 1
646.556641000000010 173.356659000000010
f: 967 tv: 1 nM: 1
717.292479999999950 169.084900000000000
f: 968 tv: 0 nM: 1
647.403869999999980 175.294875999999990
f: 968 tv: 1 nM: 1
719.477050999999960 170.692657000000000
f: 969 tv: 0 nM: 1
648.302490000000030 177.382721000000000
f: 969 tv: 1 nM: 1
720.860840000000050 172.319580000000000
f: 970 tv: 0 nM: 1
649.455139000000030 179.692307000000000
f: 970 tv: 1 nM: 1
722.823792000000030 174.428574000000000
f: 971 tv: 0 nM: 1
650.670959000000040 182.319351000000010
f: 971 tv: 1 nM: 1
724.641602000000030 176.646010999999990
f: 972 tv: 0 nM: 1
652.335510000000000 184.538712000000000
f: 972 tv: 1 nM: 1
726.919800000000010 178.344345000000000
f: 973 tv: 0 nM: 1
653.390747000000030 187.029799999999990
f: 973 tv: 1 nM: 1
728.390014999999950 180.600006000000010
f: 974 tv: 0 nM: 1
654.836487000000030 189.550308000000000
f: 974 tv: 1 nM: 1
729.455872000000000 182.671570000000000
f: 975 tv: 0 nM: 1
656.251526000000010 192.248473999999990
f: 975 tv: 1 nM: 1
731.194458000000050 185.342590000000000
f: 976 tv: 0 nM: 1
657.057555999999980 194.535965000000000
f: 976 tv: 1 nM: 1
732.081054999999990 187.382889000000010
f: 977 tv: 0 nM: 1
659.035216999999990 197.352112000000010
f: 977 tv: 1 nM: 1
733.382628999999950 189.665222000000000
f: 978 tv: 0 nM: 1
660.592101999999950 200.611847000000010
f: 978 tv: 1 nM: 1
734.793579000000020 192.403671000000000
f: 979 tv: 0 nM: 1
661.581177000000030 203.373382999999990
f: 979 tv: 1 nM: 1
735.181029999999960 194.318970000000010
f: 980 tv: 0 nM: 1
662.479736000000000 206.094589000000010
f: 980 tv: 1 nM: 1
736.247497999999950 196.539612000000010
f: 981 tv: 0 nM: 1
664.006470000000040 208.935059000000000
f: 981 tv: 1 nM: 1
736.616088999999990 198.866074000000000
f: 982 tv: 0 nM: 1
664.845153999999980 211.235489000000000
f: 982 tv: 1 nM: 1
737.500000000000000 201.000000000000000
f: 983 tv: 0 nM: 1
665.847961000000050 213.888519000000000
f: 983 tv: 1 nM: 1
737.633911000000010 203.026779000000000
f: 984 tv: 0 nM: 1
666.763000000000030 216.353896999999990
f: 984 tv: 1 nM: 1
737.908324999999990 204.891662999999990
f: 985 tv: 0 nM: 1
667.456665000000040 218.343337999999990
f: 985 tv: 1 nM: 1
737.725952000000010 206.639420000000000
f: 986 tv: 0 nM: 1
667.662169999999950 220.337830000000000
f: 986 tv: 1 nM: 1
737.830260999999950 208.541290000000000
f: 987 tv: 0 nM: 1
667.834533999999960 222.116196000000000
f: 987 tv: 1 nM: 1
736.953673999999980 210.009262000000010
f: 988 tv: 0 nM: 1
668.198669000000000 223.586090000000010
f: 988 tv: 1 nM: 1
736.561339999999970 211.438674999999990
f: 989 tv: 0 nM: 1
668.399353000000020 225.087250000000010
f: 989 tv: 1 nM: 1
735.752380000000020 213.109528000000010
f: 990 tv: 0 nM: 1
668.000000000000000 226.614090000000000
f: 990 tv: 1 nM: 1
734.500000000000000 214.000000000000000
f: 991 tv: 0 nM: 1
667.780884000000010 227.577164000000010
f: 991 tv: 1 nM: 1
733.049987999999980 215.122726000000000
f: 992 tv: 0 nM: 1
667.089843999999970 228.619766000000000
f: 992 tv: 1 nM: 1
732.162903000000030 215.640442000000010
f: 993 tv: 0 nM: 1
666.648742999999970 229.376587000000000
f: 993 tv: 1 nM: 1
729.920226999999950 216.005325000000000
f: 994 tv: 0 nM: 1
665.663452000000010 229.631408999999990
f: 994 tv: 1 nM: 1
728.157165999999960 216.628570999999990
f: 995 tv: 0 nM: 1
664.869872999999980 229.917815999999990
f: 995 tv: 1 nM: 1
725.895446999999990 217.013641000000010
f: 996 tv: 0 nM: 1
663.811279000000010 230.139069000000010
f: 996 tv: 1 nM: 1
724.500000000000000 217.259995000000000
f: 997 tv: 0 nM: 1
662.653869999999980 230.211533000000000
f: 997 tv: 1 nM: 1
722.479979999999950 217.389998999999990
f: 998 tv: 0 nM: 1
661.559447999999970 229.856643999999990
f: 998 tv: 1 nM: 1
720.271850999999970 217.393204000000000
f: 999 tv: 0 nM: 1
660.510009999999970 229.643340999999990
f: 999 tv: 1 nM: 1
718.195250999999980 217.371429000000010
f: 1000 tv: 0 nM: 1
659.527771000000030 229.430556999999990
f: 1000 tv: 1 nM: 1
715.900939999999990 216.806610000000010
f: 1001 tv: 0 nM: 1
658.446288999999980 228.723144999999990
f: 1001 tv: 1 nM: 1
712.635620000000020 216.745758000000000
f: 1002 tv: 0 nM: 1
657.083923000000030 228.045456000000000
f: 1002 tv: 1 nM: 1
711.768065999999980 216.443298000000000
f: 1003 tv: 0 nM: 1
655.500000000000000 227.381943000000010
f: 1003 tv: 1 nM: 1
709.333312999999980 216.022522000000010
f: 1004 tv: 0 nM: 1
654.485412999999990 226.919708000000010
f: 1004 tv: 1 nM: 1
706.902038999999950 215.721649000000010
f: 1005 tv: 0 nM: 1
653.451843000000050 226.055556999999990
f: 1005 tv: 1 nM: 1
704.760863999999970 215.413040000000000
f: 1006 tv: 0 nM: 1
652.118712999999960 225.503601000000000
f: 1006 tv: 1 nM: 1
702.038452000000010 214.509613000000000
f: 1007 tv: 0 nM: 1
650.847351000000000 224.706099999999990
f: 1007 tv: 1 nM: 1
699.790466000000040 214.023804000000010
f: 1008 tv: 0 nM: 1
649.395995999999970 223.975998000000000
f: 1008 tv: 1 nM: 1
697.788208000000050 213.629410000000010
f: 1009 tv: 0 nM: 1
648.069762999999970 223.399230999999990
f: 1009 tv: 1 nM: 1
695.207152999999950 213.221436000000010
f: 1010 tv: 0 nM: 1
646.332091999999990 222.712692000000000
f: 1010 tv: 1 nM: 1
692.648499000000020 212.663361000000010
f: 1011 tv: 0 nM: 1
644.992675999999960 222.367645000000010
f: 1011 tv: 1 nM: 1
690.630004999999980 212.389998999999990
f: 1012 tv: 0 nM: 1
643.623108000000000 221.406723000000000
f: 1012 tv: 1 nM: 1
688.642882999999980 211.819045999999990
f: 1013 tv: 0 nM: 1
641.793884000000050 221.019089000000010
f: 1013 tv: 1 nM: 1
686.369995000000020 211.259995000000000
f: 1014 tv: 0 nM: 1
640.264464999999970 220.503615999999990
f: 1014 tv: 1 nM: 1
683.861084000000010 211.138884999999990
f: 1015 tv: 0 nM: 1
638.706603999999970 219.619843000000000
f: 1015 tv: 1 nM: 1
681.569153000000030 210.473403999999990
f: 1016 tv: 0 nM: 1
637.055541999999950 218.606842000000000
f: 1016 tv: 1 nM: 1
679.370604999999950 209.894118999999990
f: 1017 tv: 0 nM: 1
635.528686999999990 218.004105000000010
f: 1017 tv: 1 nM: 1
676.566344999999960 209.229583999999990
f: 1018 tv: 0 nM: 1
633.915893999999980 217.247665000000010
f: 1018 tv: 1 nM: 1
674.105896000000030 208.629410000000010
f: 1019 tv: 0 nM: 1
632.310364000000050 215.896545000000000
f: 1019 tv: 1 nM: 1
671.494872999999980 207.586730999999990
f: 1020 tv: 0 nM: 1
630.283202999999960 214.871674000000010
f: 1020 tv: 1 nM: 1
669.385437000000020 206.729172000000010
f: 1021 tv: 0 nM: 1
629.025024000000030 214.233337000000010
f: 1021 tv: 1 nM: 1
667.522216999999960 205.777771000000000
f: 1022 tv: 0 nM: 1
627.059997999999950 212.544006000000000
f: 1022 tv: 1 nM: 1
664.974669999999950 204.132904000000000
f: 1023 tv: 0 nM: 1
625.118408000000040 211.179824999999990
f: 1023 tv: 1 nM: 1
662.537475999999970 202.850006000000010
f: 1024 tv: 0 nM: 1
623.512389999999980 208.657028000000000
f: 1024 tv: 1 nM: 1
660.101257000000030 201.791137999999990
f: 1025 tv: 0 nM: 1
621.237304999999990 206.711868000000010
f: 1025 tv: 1 nM: 1
657.372192000000040 199.850006000000010
f: 1026 tv: 0 nM: 1
619.637938999999960 205.051727000000000
f: 1026 tv: 1 nM: 1
654.344176999999950 197.857147000000000
f: 1027 tv: 0 nM: 1
617.376220999999990 203.004943999999990
f: 1027 tv: 1 nM: 1
652.603638000000050 196.506103999999990
f: 1028 tv: 0 nM: 1
615.425598000000040 200.809921000000000
f: 1028 tv: 1 nM: 1
650.186768000000030 194.289154000000000
f: 1029 tv: 0 nM: 1
613.595031999999950 198.582641999999990
f: 1029 tv: 1 nM: 1
647.971923999999940 192.426971000000010
f: 1030 tv: 0 nM: 1
610.980774000000000 195.730774000000000
f: 1030 tv: 1 nM: 1
645.356322999999970 190.442534999999990
f: 1031 tv: 0 nM: 1
608.764221000000020 193.630080999999990
f: 1031 tv: 1 nM: 1
642.305541999999950 188.405548000000010
f: 1032 tv: 0 nM: 1
606.230408000000010 191.357848999999990
f: 1032 tv: 1 nM: 1
639.170471000000020 185.954544000000000
f: 1033 tv: 0 nM: 1
603.931212999999960 188.458710000000000
f: 1033 tv: 1 nM: 1
637.500000000000000 184.082184000000010
f: 1034 tv: 0 nM: 1
601.451598999999990 186.123657000000010
f: 1034 tv: 1 nM: 1
634.533813000000010 182.101349000000000
f: 1035 tv: 0 nM: 1
598.887267999999950 183.867645000000010
f: 1035 tv: 1 nM: 1
631.770569000000020 180.164703000000000
f: 1036 tv: 0 nM: 1
595.866942999999990 181.440369000000000
f: 1036 tv: 1 nM: 1
629.227844000000000 178.208862000000010
f: 1037 tv: 0 nM: 1
593.328551999999950 179.047622999999990
f: 1037 tv: 1 nM: 1
626.632996000000050 175.781921000000010
f: 1038 tv: 0 nM: 1
590.940857000000050 177.172043000000000
f: 1038 tv: 1 nM: 1
623.808167000000030 173.482559000000010
f: 1039 tv: 0 nM: 1
587.771057000000040 175.093459999999990
f: 1039 tv: 1 nM: 1
621.579528999999980 172.079544000000000
f: 1040 tv: 0 nM: 1
585.255187999999980 172.515625000000000
f: 1040 tv: 1 nM: 1
619.179992999999970 170.759995000000000
f: 1041 tv: 0 nM: 1
582.628601000000000 171.195235999999990
f: 1041 tv: 1 nM: 1
617.166687000000020 168.551727000000000
f: 1042 tv: 0 nM: 1
580.527771000000030 169.572219999999990
f: 1042 tv: 1 nM: 1
615.074341000000000 167.047302000000000
f: 1043 tv: 0 nM: 1
577.247436999999990 167.097930999999990
f: 1043 tv: 1 nM: 1
613.022461000000020 165.353928000000000
f: 1044 tv: 0 nM: 1
574.886963000000040 165.404343000000010
f: 1044 tv: 1 nM: 1
611.430846999999970 163.611694000000000
f: 1045 tv: 0 nM: 1
572.912354000000050 164.020614999999990
f: 1045 tv: 1 nM: 1
609.511901999999960 162.380951000000010
f: 1046 tv: 0 nM: 1
570.513733000000000 162.206421000000010
f: 1046 tv: 1 nM: 1
607.515442000000010 161.097930999999990
f: 1047 tv: 0 nM: 1
568.117920000000030 161.193389999999990
f: 1047 tv: 1 nM: 1
606.740173000000030 160.230391999999990
f: 1048 tv: 0 nM: 1
565.688598999999950 159.802628000000000
f: 1048 tv: 1 nM: 1
604.811218000000050 158.341843000000010
f: 1049 tv: 0 nM: 1
563.736632999999980 158.897324000000000
f: 1049 tv: 1 nM: 1
603.414124000000020 157.489899000000010
f: 1050 tv: 0 nM: 1
561.964905000000040 157.657897999999990
f: 1050 tv: 1 nM: 1
601.968444999999970 156.678955000000000
f: 1051 tv: 0 nM: 1
559.967589999999970 156.662033000000010
f: 1051 tv: 1 nM: 1
600.929320999999960 156.055556999999990
f: 1052 tv: 0 nM: 1
559.000000000000000 154.000000000000000
f: 1052 tv: 1 nM: 1
600.040404999999960 155.590912000000000
f: 1053 tv: 0 nM: 1
555.151611000000000 155.684417999999990
f: 1053 tv: 1 nM: 1
598.540404999999960 154.929291000000010
f: 1054 tv: 0 nM: 1
553.396423000000030 155.445953000000000
f: 1054 tv: 1 nM: 1
598.390014999999950 154.610001000000010
f: 1055 tv: 0 nM: 1
551.148132000000030 155.268524000000010
f: 1055 tv: 1 nM: 1
597.785706000000000 154.304764000000010
f: 1056 tv: 0 nM: 1
549.092101999999950 154.820175000000010
f: 1056 tv: 1 nM: 1
597.440612999999980 154.217818999999990
f: 1057 tv: 0 nM: 1
547.818604000000050 154.557526000000000
f: 1057 tv: 1 nM: 1
597.070740000000000 153.966980000000010
f: 1058 tv: 0 nM: 1
545.917358000000040 155.012390000000010
f: 1058 tv: 1 nM: 1
596.967896000000000 154.238525000000010
f: 1059 tv: 0 nM: 1
544.039490000000000 154.644745000000000
f: 1059 tv: 1 nM: 1
596.928588999999990 154.285721000000000
f: 1060 tv: 0 nM: 1
542.585387999999970 154.930893000000000
f: 1060 tv: 1 nM: 1
597.121521000000030 154.228973000000000
f: 1061 tv: 0 nM: 1
541.158324999999990 154.891662999999990
f: 1061 tv: 1 nM: 1
597.394226000000000 154.375000000000000
f: 1062 tv: 0 nM: 1
540.016662999999990 155.250000000000000
f: 1062 tv: 1 nM: 1
597.522949000000040 154.692657000000000
f: 1063 tv: 0 nM: 1
538.516968000000020 155.440674000000000
f: 1063 tv: 1 nM: 1
597.905151000000050 155.094832999999990
f: 1064 tv: 0 nM: 1
537.007628999999950 156.057251000000010
f: 1064 tv: 1 nM: 1
598.180175999999960 155.130630000000000
f: 1065 tv: 0 nM: 1
535.796875000000000 156.234375000000000
f: 1065 tv: 1 nM: 1
599.050476000000000 155.495407000000000
f: 1066 tv: 0 nM: 1
534.694641000000050 156.950378000000000
f: 1066 tv: 1 nM: 1
599.314819000000060 156.157410000000000
f: 1067 tv: 0 nM: 1
533.613647000000010 157.659088000000000
f: 1067 tv: 1 nM: 1
600.500000000000000 156.500000000000000
f: 1068 tv: 0 nM: 1
533.070922999999990 158.317169000000010
f: 1068 tv: 1 nM: 1
601.436279000000010 157.563720999999990
f: 1069 tv: 0 nM: 1
531.763550000000010 158.922484999999990
f: 1069 tv: 1 nM: 1
602.102478000000020 158.168029999999990
f: 1070 tv: 0 nM: 1
531.174987999999980 159.858337000000010
f: 1070 tv: 1 nM: 1
603.234131000000050 158.940474999999990
f: 1071 tv: 0 nM: 1
530.453125000000000 160.351563000000000
f: 1071 tv: 1 nM: 1
604.472961000000050 159.729736000000000
f: 1072 tv: 0 nM: 1
529.924987999999980 160.875000000000000
f: 1072 tv: 1 nM: 1
605.500000000000000 160.336136000000010
f: 1073 tv: 0 nM: 1
529.174682999999960 162.270554000000000
f: 1073 tv: 1 nM: 1
606.762267999999950 161.409836000000010
f: 1074 tv: 0 nM: 1
528.423584000000010 163.298615000000010
f: 1074 tv: 1 nM: 1
608.252014000000030 162.126022000000010
f: 1075 tv: 0 nM: 1
528.147278000000030 164.277404999999990
f: 1075 tv: 1 nM: 1
609.849975999999970 163.141662999999990
f: 1076 tv: 0 nM: 1
528.281738000000020 165.980164000000000
f: 1076 tv: 1 nM: 1
611.658324999999990 164.800003000000000
f: 1077 tv: 0 nM: 1
528.217040999999990 166.965117999999990
f: 1077 tv: 1 nM: 1
612.780029000000010 165.679993000000000
f: 1078 tv: 0 nM: 1
528.339050000000040 168.291091999999990
f: 1078 tv: 1 nM: 1
614.290955000000050 166.938522000000010
f: 1079 tv: 0 nM: 1
528.204223999999950 170.183105000000010
f: 1079 tv: 1 nM: 1
616.435485999999970 168.451614000000010
f: 1080 tv: 0 nM: 1
528.292236000000000 171.742950000000010
f: 1080 tv: 1 nM: 1
618.204528999999980 170.122726000000000
f: 1081 tv: 0 nM: 1
528.655029000000010 173.782943999999990
f: 1081 tv: 1 nM: 1
619.860168000000040 171.673736999999990
f: 1082 tv: 0 nM: 1
529.427611999999950 175.440796000000010
f: 1082 tv: 1 nM: 1
621.939819000000060 173.582703000000010
f: 1083 tv: 0 nM: 1
530.053040000000010 177.666672000000010
f: 1083 tv: 1 nM: 1
624.000000000000000 175.500000000000000
f: 1084 tv: 0 nM: 1
531.109923999999980 179.539001000000010
f: 1084 tv: 1 nM: 1
626.056884999999970 177.654464999999990
f: 1085 tv: 0 nM: 1
532.208312999999980 182.055556999999990
f: 1085 tv: 1 nM: 1
628.242554000000040 179.548508000000000
f: 1086 tv: 0 nM: 1
533.010254000000030 184.455475000000010
f: 1086 tv: 1 nM: 1
630.145995999999970 181.654861000000010
f: 1087 tv: 0 nM: 1
534.024658000000040 186.771132999999990
f: 1087 tv: 1 nM: 1
632.051207999999970 183.582672000000000
f: 1088 tv: 0 nM: 1
534.684753000000000 189.141296000000010
f: 1088 tv: 1 nM: 1
633.964294000000000 185.857147000000000
f: 1089 tv: 0 nM: 1
536.375854000000000 191.231537000000000
f: 1089 tv: 1 nM: 1
635.685851999999950 187.592926000000010
f: 1090 tv: 0 nM: 1
537.492675999999960 193.757354999999990
f: 1090 tv: 1 nM: 1
637.775024000000030 190.108337000000010
f: 1091 tv: 0 nM: 1
538.851624000000020 196.293549000000010
f: 1091 tv: 1 nM: 1
639.673706000000040 192.283905000000000
f: 1092 tv: 0 nM: 1
540.218018000000030 198.432326999999990
f: 1092 tv: 1 nM: 1
640.988159000000000 194.401580999999990
f: 1093 tv: 0 nM: 1
541.804077000000010 200.837830000000000
f: 1093 tv: 1 nM: 1
642.202271000000000 196.595413000000010
f: 1094 tv: 0 nM: 1
543.016785000000030 203.221481000000010
f: 1094 tv: 1 nM: 1
643.854308999999940 198.755905000000010
f: 1095 tv: 0 nM: 1
544.672668000000040 205.474822999999990
f: 1095 tv: 1 nM: 1
645.016662999999990 200.800003000000000
f: 1096 tv: 0 nM: 1
546.266662999999990 207.640747000000000
f: 1096 tv: 1 nM: 1
646.266418000000040 202.905105999999990
f: 1097 tv: 0 nM: 1
547.451415999999990 209.958327999999990
f: 1097 tv: 1 nM: 1
646.742065000000030 204.702377000000010
f: 1098 tv: 0 nM: 1
548.711059999999970 212.360381999999990
f: 1098 tv: 1 nM: 1
647.477904999999960 206.800887999999990
f: 1099 tv: 0 nM: 1
550.050353999999970 214.194626000000000
f: 1099 tv: 1 nM: 1
647.915955000000050 208.504425000000000
f: 1100 tv: 0 nM: 1
551.251648000000050 216.140944999999990
f: 1100 tv: 1 nM: 1
648.055115000000000 210.161423000000010
f: 1101 tv: 0 nM: 1
552.487487999999980 217.699997000000000
f: 1101 tv: 1 nM: 1
648.373168999999960 211.670288000000000
f: 1102 tv: 0 nM: 1
553.403869999999980 219.538467000000000
f: 1102 tv: 1 nM: 1
648.524658000000040 213.151412999999990
f: 1103 tv: 0 nM: 1
554.003357000000050 221.179047000000000
f: 1103 tv: 1 nM: 1
648.016662999999990 214.533340000000010
f: 1104 tv: 0 nM: 1
554.662169999999950 222.567566000000000
f: 1104 tv: 1 nM: 1
647.942321999999990 216.042313000000010
f: 1105 tv: 0 nM: 1
555.201415999999990 224.118056999999990
f: 1105 tv: 1 nM: 1
647.304137999999970 217.504166000000000
f: 1106 tv: 0 nM: 1
555.763489000000050 225.486481000000000
f: 1106 tv: 1 nM: 1
646.448729999999950 218.589737000000010
f: 1107 tv: 0 nM: 1
556.360412999999990 226.568175999999990
f: 1107 tv: 1 nM: 1
645.843201000000020 219.495758000000000
f: 1108 tv: 0 nM: 1
556.430480999999990 227.658936000000010
f: 1108 tv: 1 nM: 1
644.869018999999980 220.765869000000010
f: 1109 tv: 0 nM: 1
556.361815999999980 228.552628000000000
f: 1109 tv: 1 nM: 1
643.678588999999990 221.734130999999990
f: 1110 tv: 0 nM: 1
556.546081999999960 229.388152999999990
f: 1110 tv: 1 nM: 1
642.008362000000030 222.466659999999990
f: 1111 tv: 0 nM: 1
556.237427000000030 230.032378999999990
f: 1111 tv: 1 nM: 1
640.629332999999970 223.129302999999990
f: 1112 tv: 0 nM: 1
556.310730000000040 231.017853000000000
f: 1112 tv: 1 nM: 1
639.098206000000000 224.080353000000000
f: 1113 tv: 0 nM: 1
555.637938999999960 231.413788000000010
f: 1113 tv: 1 nM: 1
637.683472000000050 224.284409000000010
f: 1114 tv: 0 nM: 1
555.670288000000030 231.655791999999990
f: 1114 tv: 1 nM: 1
635.427979000000050 224.707626000000000
f: 1115 tv: 0 nM: 1
555.010558999999940 231.862671000000010
f: 1115 tv: 1 nM: 1
633.834899999999950 224.872635000000000
f: 1116 tv: 0 nM: 1
554.484985000000050 231.932326999999990
f: 1116 tv: 1 nM: 1
632.189635999999950 224.913788000000010
f: 1117 tv: 0 nM: 1
553.515014999999950 231.969924999999990
f: 1117 tv: 1 nM: 1
629.716186999999990 224.963958999999990
f: 1118 tv: 0 nM: 1
552.932312000000020 231.515044999999990
f: 1118 tv: 1 nM: 1
627.633666999999950 224.797028000000010
f: 1119 tv: 0 nM: 1
552.036499000000050 231.281021000000010
f: 1119 tv: 1 nM: 1
625.388915999999990 224.581191999999990
f: 1120 tv: 0 nM: 1
551.078002999999970 230.606383999999990
f: 1120 tv: 1 nM: 1
623.792908000000010 224.323227000000000
f: 1121 tv: 0 nM: 1
550.259399000000030 230.000000000000000
f: 1121 tv: 1 nM: 1
620.834899999999950 223.580185000000000
f: 1122 tv: 0 nM: 1
549.271544999999950 229.182114000000010
f: 1122 tv: 1 nM: 1
618.975463999999990 223.181366000000000
f: 1123 tv: 0 nM: 1
548.511535999999980 228.034606999999990
f: 1123 tv: 1 nM: 1
616.803162000000040 222.526596000000010
f: 1124 tv: 0 nM: 1
547.325927999999980 227.781478999999990
f: 1124 tv: 1 nM: 1
614.138915999999990 221.638884999999990
f: 1125 tv: 0 nM: 1
546.175598000000040 226.942748999999990
f: 1125 tv: 1 nM: 1
611.747559000000020 221.567962999999990
f: 1126 tv: 0 nM: 1
545.179382000000030 226.351150999999990
f: 1126 tv: 1 nM: 1
609.566344999999960 220.545914000000010
f: 1127 tv: 0 nM: 1
544.126952999999960 225.065383999999990
f: 1127 tv: 1 nM: 1
607.033324999999990 220.108337000000010
f: 1128 tv: 0 nM: 1
542.500000000000000 224.390915000000010
f: 1128 tv: 1 nM: 1
605.304320999999960 219.000000000000000
f: 1129 tv: 0 nM: 1
541.781493999999950 223.481475999999990
f: 1129 tv: 1 nM: 1
602.536377000000020 218.536362000000000
f: 1130 tv: 0 nM: 1
540.217529000000010 222.778625000000010
f: 1130 tv: 1 nM: 1
599.805541999999950 217.629623000000010
f: 1131 tv: 0 nM: 1
538.756531000000000 221.439133000000000
f: 1131 tv: 1 nM: 1
597.412841999999960 216.967896000000000
f: 1132 tv: 0 nM: 1
537.608703999999990 220.482605000000010
f: 1132 tv: 1 nM: 1
595.472228999999970 216.283324999999990
f: 1133 tv: 0 nM: 1
536.400024000000030 219.600006000000010
f: 1133 tv: 1 nM: 1
592.417479999999950 215.315536000000010
f: 1134 tv: 0 nM: 1
534.904540999999990 218.713638000000000
f: 1134 tv: 1 nM: 1
589.957457999999970 214.297867000000000
f: 1135 tv: 0 nM: 1
533.355347000000050 217.458678999999990
f: 1135 tv: 1 nM: 1
587.367675999999960 213.308822999999990
f: 1136 tv: 0 nM: 1
531.728699000000010 216.367020000000000
f: 1136 tv: 1 nM: 1
585.019409000000000 212.461165999999990
f: 1137 tv: 0 nM: 1
529.747742000000020 215.418915000000000
f: 1137 tv: 1 nM: 1
582.225952000000010 211.600967000000000
f: 1138 tv: 0 nM: 1
528.250000000000000 214.000000000000000
f: 1138 tv: 1 nM: 1
579.395812999999980 210.114577999999990
f: 1139 tv: 0 nM: 1
526.738341999999990 212.640182000000010
f: 1139 tv: 1 nM: 1
576.525513000000050 209.076538000000000
f: 1140 tv: 0 nM: 1
524.912841999999960 210.532104000000000
f: 1140 tv: 1 nM: 1
574.000000000000000 207.647369000000000
f: 1141 tv: 0 nM: 1
523.086365000000000 208.931824000000010
f: 1141 tv: 1 nM: 1
571.231139999999980 206.023590000000010
f: 1142 tv: 0 nM: 1
521.457152999999950 207.319045999999990
f: 1142 tv: 1 nM: 1
568.836975000000050 204.336960000000000
f: 1143 tv: 0 nM: 1
519.828856999999970 205.500000000000000
f: 1143 tv: 1 nM: 1
565.688110000000050 202.554459000000010
f: 1144 tv: 0 nM: 1
517.730774000000000 203.605774000000000
f: 1144 tv: 1 nM: 1
562.860778999999980 200.943039000000000
f: 1145 tv: 0 nM: 1
515.574401999999960 201.066115999999990
f: 1145 tv: 1 nM: 1
560.901183999999940 198.889542000000010
f: 1146 tv: 0 nM: 1
513.623718000000050 199.649489999999990
f: 1146 tv: 1 nM: 1
558.090331999999990 197.373489000000010
f: 1147 tv: 0 nM: 1
511.413788000000010 196.922408999999990
f: 1147 tv: 1 nM: 1
555.061096000000020 195.238891999999990
f: 1148 tv: 0 nM: 1
510.168488000000020 194.646744000000010
f: 1148 tv: 1 nM: 1
552.532593000000020 193.260864000000000
f: 1149 tv: 0 nM: 1
507.292145000000000 192.106734999999990
f: 1149 tv: 1 nM: 1
549.833312999999980 191.343430000000010
f: 1150 tv: 0 nM: 1
505.223816000000000 190.333327999999990
f: 1150 tv: 1 nM: 1
547.105774000000000 188.923080000000000
f: 1151 tv: 0 nM: 1
502.289459000000020 187.561400999999990
f: 1151 tv: 1 nM: 1
544.548523000000050 186.893204000000000
f: 1152 tv: 0 nM: 1
500.668822999999970 185.818175999999990
f: 1152 tv: 1 nM: 1
541.619018999999980 184.261901999999990
f: 1153 tv: 0 nM: 1
497.846526999999980 183.841583000000010
f: 1153 tv: 1 nM: 1
539.067078000000040 182.408538999999990
f: 1154 tv: 0 nM: 1
495.080353000000000 181.276779000000000
f: 1154 tv: 1 nM: 1
536.019409000000000 180.305832000000010
f: 1155 tv: 0 nM: 1
492.222229000000030 179.156569999999990
f: 1155 tv: 1 nM: 1
533.242125999999980 177.963165000000000
f: 1156 tv: 0 nM: 1
489.836945000000010 177.402176000000000
f: 1156 tv: 1 nM: 1
531.321411000000010 176.494903999999990
f: 1157 tv: 0 nM: 1
487.719115999999990 175.544937000000000
f: 1157 tv: 1 nM: 1
528.500000000000000 174.270827999999990
f: 1158 tv: 0 nM: 1
484.872436999999990 173.025512999999990
f: 1158 tv: 1 nM: 1
526.074280000000040 172.237625000000010
f: 1159 tv: 0 nM: 1
482.479155999999990 170.906250000000000
f: 1159 tv: 1 nM: 1
524.291687000000020 170.291672000000010
f: 1160 tv: 0 nM: 1
480.041655999999990 169.148804000000010
f: 1160 tv: 1 nM: 1
521.794434000000020 168.327774000000010
f: 1161 tv: 0 nM: 1
477.724640000000020 166.833327999999990
f: 1161 tv: 1 nM: 1
519.921875000000000 166.755202999999990
f: 1162 tv: 0 nM: 1
475.122559000000020 165.730391999999990
f: 1162 tv: 1 nM: 1
518.000000000000000 165.286407000000000
f: 1163 tv: 0 nM: 1
473.187500000000000 164.109375000000000
f: 1163 tv: 1 nM: 1
515.772704999999970 163.929291000000010
f: 1164 tv: 0 nM: 1
469.916655999999990 162.000000000000000
f: 1164 tv: 1 nM: 1
514.097961000000050 162.350510000000010
f: 1165 tv: 0 nM: 1
468.009613000000000 160.317307000000000
f: 1165 tv: 1 nM: 1
512.455872000000000 160.563720999999990
f: 1166 tv: 0 nM: 1
464.821777000000000 159.727722000000000
f: 1166 tv: 1 nM: 1
511.097931000000020 159.360825000000010
f: 1167 tv: 0 nM: 1
463.354553000000010 158.518188000000010
f: 1167 tv: 1 nM: 1
509.843231000000000 158.283905000000000
f: 1168 tv: 0 nM: 1
460.469298999999980 156.934203999999990
f: 1168 tv: 1 nM: 1
508.559631000000020 156.811919999999990
f: 1169 tv: 0 nM: 1
458.986237000000020 156.165131000000000
f: 1169 tv: 1 nM: 1
507.380950999999980 156.090485000000000
f: 1170 tv: 0 nM: 1
456.849060000000010 155.132080000000000
f: 1170 tv: 1 nM: 1
506.318969999999980 155.258621000000010
f: 1171 tv: 0 nM: 1
454.962493999999990 155.062500000000000
f: 1171 tv: 1 nM: 1
505.887939000000020 154.603455000000000
f: 1172 tv: 0 nM: 1
452.195250999999980 153.371429000000010
f: 1172 tv: 1 nM: 1
505.295440999999980 153.559097000000010
f: 1173 tv: 0 nM: 1
450.891509999999980 152.834900000000000
f: 1173 tv: 1 nM: 1
504.687500000000000 153.232147000000000
f: 1174 tv: 0 nM: 1
448.867034999999990 152.281921000000010
f: 1174 tv: 1 nM: 1
504.250000000000000 152.723679000000000
f: 1175 tv: 0 nM: 1
446.699126999999980 152.216812000000000
f: 1175 tv: 1 nM: 1
504.000000000000000 152.491378999999990
f: 1176 tv: 0 nM: 1
444.931030000000020 151.724135999999990
f: 1176 tv: 1 nM: 1
504.077880999999990 151.922134000000000
f: 1177 tv: 0 nM: 1
442.929169000000000 151.470824999999990
f: 1177 tv: 1 nM: 1
503.938537999999990 151.635254000000000
f: 1178 tv: 0 nM: 1
441.037383999999970 151.453278000000010
f: 1178 tv: 1 nM: 1
504.033324999999990 151.658340000000010
f: 1179 tv: 0 nM: 1
439.561309999999990 151.438674999999990
f: 1179 tv: 1 nM: 1
504.130431999999980 151.500000000000000
f: 1180 tv: 0 nM: 1
437.864868000000000 151.472976999999990
f: 1180 tv: 1 nM: 1
504.660706000000000 151.633926000000000
f: 1181 tv: 0 nM: 1
436.500000000000000 151.765762000000000
f: 1181 tv: 1 nM: 1
505.072570999999980 151.790329000000010
f: 1182 tv: 0 nM: 1
435.172423999999980 152.112061000000010
f: 1182 tv: 1 nM: 1
505.755920000000000 152.043304000000010
f: 1183 tv: 0 nM: 1
433.886962999999980 152.595656999999990
f: 1183 tv: 1 nM: 1
506.320618000000020 152.721374999999990
f: 1184 tv: 0 nM: 1
432.519226000000000 152.625000000000000
f: 1184 tv: 1 nM: 1
507.162689000000000 153.059525000000010
f: 1185 tv: 0 nM: 1
431.442474000000000 153.703537000000010
f: 1185 tv: 1 nM: 1
507.893126999999990 153.790069999999990
f: 1186 tv: 0 nM: 1
430.125000000000000 154.074997000000000
f: 1186 tv: 1 nM: 1
509.030089999999970 154.244353999999990
f: 1187 tv: 0 nM: 1
429.320892000000010 154.947754000000000
f: 1187 tv: 1 nM: 1
509.898375999999980 155.276428000000010
f: 1188 tv: 0 nM: 1
428.364746000000030 156.020492999999990
f: 1188 tv: 1 nM: 1
511.000000000000000 156.375915999999990
f: 1189 tv: 0 nM: 1
427.765869000000010 157.059525000000010
f: 1189 tv: 1 nM: 1
512.203673999999980 157.659256000000000
f: 1190 tv: 0 nM: 1
426.992370999999990 158.851150999999990
f: 1190 tv: 1 nM: 1
513.710510000000000 158.887222000000010
f: 1191 tv: 0 nM: 1
426.196838000000010 159.940947999999990
f: 1191 tv: 1 nM: 1
514.577759000000010 160.055556999999990
f: 1192 tv: 0 nM: 1
425.634155000000020 161.231705000000010
f: 1192 tv: 1 nM: 1
515.688415999999960 161.195648000000010
f: 1193 tv: 0 nM: 1
425.548157000000000 163.033340000000010
f: 1193 tv: 1 nM: 1
517.330932999999960 162.960433999999990
f: 1194 tv: 0 nM: 1
424.734863000000020 164.530304000000000
f: 1194 tv: 1 nM: 1
518.485412999999990 164.854018999999990
f: 1195 tv: 0 nM: 1
424.496489999999990 166.454224000000010
f: 1195 tv: 1 nM: 1
520.111572000000020 167.206604000000000
f: 1196 tv: 0 nM: 1
424.618316999999990 168.416031000000000
f: 1196 tv: 1 nM: 1
521.500000000000000 169.000000000000000
f: 1197 tv: 0 nM: 1
424.360474000000010 170.472870000000000
f: 1197 tv: 1 nM: 1
522.594910000000030 171.014602999999990
f: 1198 tv: 0 nM: 1
424.390625000000000 172.843750000000000
f: 1198 tv: 1 nM: 1
524.038757000000030 173.468307000000010
f: 1199 tv: 0 nM: 1
424.588012999999990 174.800003000000000
f: 1199 tv: 1 nM: 1
525.628601000000000 175.699997000000000
f: 1200 tv: 0 nM: 1
425.000000000000000 177.500000000000000
f: 1200 tv: 1 nM: 1
527.015625000000000 178.101563000000000
f: 1201 tv: 0 nM: 1
425.349640000000020 179.961533000000000
f: 1201 tv: 1 nM: 1
528.178283999999960 180.306197999999990
f: 1202 tv: 0 nM: 1
425.688903999999980 182.766662999999990
f: 1202 tv: 1 nM: 1
529.864319000000020 183.023254000000010
f: 1203 tv: 0 nM: 1
426.644072999999990 185.474579000000010
f: 1203 tv: 1 nM: 1
531.081420999999980 185.751938000000000
f: 1204 tv: 0 nM: 1
427.316558999999980 187.816543999999990
f: 1204 tv: 1 nM: 1
532.817810000000010 188.434113000000000
f: 1205 tv: 0 nM: 1
427.737213000000000 190.427001999999990
f: 1205 tv: 1 nM: 1
534.178833000000050 191.167877000000000
f: 1206 tv: 0 nM: 1
428.573424999999990 193.066437000000010
f: 1206 tv: 1 nM: 1
535.474608999999990 193.503615999999990
f: 1207 tv: 0 nM: 1
429.580291999999990 196.000000000000000
f: 1207 tv: 1 nM: 1
536.891785000000030 196.444031000000000
f: 1208 tv: 0 nM: 1
430.438843000000020 198.744598000000000
f: 1208 tv: 1 nM: 1
537.893920999999980 198.924240000000000
f: 1209 tv: 0 nM: 1
430.660461000000000 201.690292000000000
f: 1209 tv: 1 nM: 1
538.858764999999950 201.190842000000000
f: 1210 tv: 0 nM: 1
431.982025000000020 204.482010000000000
f: 1210 tv: 1 nM: 1
539.910339000000020 204.293105999999990
f: 1211 tv: 0 nM: 1
432.799987999999980 206.578567999999990
f: 1211 tv: 1 nM: 1
540.560180999999940 206.563904000000010
f: 1212 tv: 0 nM: 1
433.748077000000020 208.744278000000010
f: 1212 tv: 1 nM: 1
541.500000000000000 209.000000000000000
f: 1213 tv: 0 nM: 1
434.461822999999980 211.351150999999990
f: 1213 tv: 1 nM: 1
541.804992999999970 210.971633999999990
f: 1214 tv: 0 nM: 1
435.252074999999990 213.206604000000000
f: 1214 tv: 1 nM: 1
541.901488999999970 212.901520000000000
f: 1215 tv: 0 nM: 1
435.951843000000000 215.074065999999990
f: 1215 tv: 1 nM: 1
542.110718000000020 214.717864999999990
f: 1216 tv: 0 nM: 1
436.162598000000000 217.158538999999990
f: 1216 tv: 1 nM: 1
541.826781999999980 216.578734999999990
f: 1217 tv: 0 nM: 1
436.785216999999990 218.334503000000010
f: 1217 tv: 1 nM: 1
541.515014999999950 217.969924999999990
f: 1218 tv: 0 nM: 1
437.100769000000010 220.251938000000000
f: 1218 tv: 1 nM: 1
540.590271000000030 219.708327999999990
f: 1219 tv: 0 nM: 1
437.470795000000010 221.810211000000010
f: 1219 tv: 1 nM: 1
539.901488999999970 221.098480000000000
f: 1220 tv: 0 nM: 1
437.945648000000010 222.873184000000010
f: 1220 tv: 1 nM: 1
538.954894999999960 222.740601000000000
f: 1221 tv: 0 nM: 1
438.277770999999970 224.592590000000000
f: 1221 tv: 1 nM: 1
537.842284999999950 224.126923000000010
f: 1222 tv: 0 nM: 1
438.100890999999990 225.706145999999990
f: 1222 tv: 1 nM: 1
536.422240999999990 225.137038999999990
f: 1223 tv: 0 nM: 1
438.015380999999990 226.399993999999990
f: 1223 tv: 1 nM: 1
535.217040999999990 226.267440999999990
f: 1224 tv: 0 nM: 1
438.537810999999980 227.298325000000010
f: 1224 tv: 1 nM: 1
533.965088000000040 227.217056000000010
f: 1225 tv: 0 nM: 1
437.961547999999990 228.468536000000000
f: 1225 tv: 1 nM: 1
532.156921000000010 228.029190000000000
f: 1226 tv: 0 nM: 1
437.901520000000000 229.098480000000000
f: 1226 tv: 1 nM: 1
530.203125000000000 229.000000000000000
f: 1227 tv: 0 nM: 1
437.790314000000020 229.927414000000000
f: 1227 tv: 1 nM: 1
528.317810000000010 229.622879000000010
f: 1228 tv: 0 nM: 1
437.297423999999980 230.357757999999990
f: 1228 tv: 1 nM: 1
526.705872000000000 230.213242000000010
f: 1229 tv: 0 nM: 1
436.841675000000010 230.808334000000000
f: 1229 tv: 1 nM: 1
524.732848999999990 230.828247000000000
f: 1230 tv: 0 nM: 1
436.725922000000030 231.233337000000010
f: 1230 tv: 1 nM: 1
522.809142999999950 231.064879999999990
f: 1231 tv: 0 nM: 1
436.085938000000000 231.218750000000000
f: 1231 tv: 1 nM: 1
520.839538999999950 231.682830999999990
f: 1232 tv: 0 nM: 1
436.000000000000000 231.533324999999990
f: 1232 tv: 1 nM: 1
519.125000000000000 231.833327999999990
f: 1233 tv: 0 nM: 1
435.515044999999990 231.969924999999990
f: 1233 tv: 1 nM: 1
517.174804999999990 232.479674999999990
f: 1234 tv: 0 nM: 1
435.216675000000010 231.858337000000010
f: 1234 tv: 1 nM: 1
514.693298000000030 232.336136000000010
f: 1235 tv: 0 nM: 1
434.450408999999980 231.694213999999990
f: 1235 tv: 1 nM: 1
512.747742000000020 232.418915000000000
f: 1236 tv: 0 nM: 1
434.046996999999980 231.444443000000010
f: 1236 tv: 1 nM: 1
510.568390000000020 232.410262999999990
f: 1237 tv: 0 nM: 1
433.256012000000000 231.524002000000000
f: 1237 tv: 1 nM: 1
508.653839000000000 232.111115000000010
f: 1238 tv: 0 nM: 1
432.177673000000030 230.892563000000000
f: 1238 tv: 1 nM: 1
506.604553000000010 232.213638000000000
f: 1239 tv: 0 nM: 1
432.130950999999980 230.924606000000010
f: 1239 tv: 1 nM: 1
504.100890999999990 231.741226000000010
f: 1240 tv: 0 nM: 1
431.392853000000000 230.188782000000000
f: 1240 tv: 1 nM: 1
501.951752000000000 231.407897999999990
f: 1241 tv: 0 nM: 1
430.080353000000000 229.767853000000000
f: 1241 tv: 1 nM: 1
499.534485000000020 231.008621000000010
f: 1242 tv: 0 nM: 1
429.295440999999980 229.313628999999990
f: 1242 tv: 1 nM: 1
497.416655999999990 230.723679000000000
f: 1243 tv: 0 nM: 1
428.584106000000020 228.598129000000000
f: 1243 tv: 1 nM: 1
495.104828000000000 229.895157000000010
f: 1244 tv: 0 nM: 1
427.537048000000030 228.009262000000010
f: 1244 tv: 1 nM: 1
492.346466000000020 229.421265000000010
f: 1245 tv: 0 nM: 1
426.314819000000000 227.222229000000000
f: 1245 tv: 1 nM: 1
489.983337000000010 228.908340000000010
f: 1246 tv: 0 nM: 1
425.632476999999990 226.551285000000010
f: 1246 tv: 1 nM: 1
487.775848000000000 227.982757999999990
f: 1247 tv: 0 nM: 1
424.431030000000020 225.129302999999990
f: 1247 tv: 1 nM: 1
485.038054999999990 226.918472000000010
f: 1248 tv: 0 nM: 1
423.428558000000010 223.939560000000000
f: 1248 tv: 1 nM: 1
482.890015000000010 226.300003000000000
f: 1249 tv: 0 nM: 1
422.535339000000020 223.500000000000000
f: 1249 tv: 1 nM: 1
480.097564999999970 225.052841000000000
f: 1250 tv: 0 nM: 1
421.213530999999990 221.942702999999990
f: 1250 tv: 1 nM: 1
477.508941999999990 224.196426000000000
f: 1251 tv: 0 nM: 1
420.426605000000000 220.623855999999990
f: 1251 tv: 1 nM: 1
474.981994999999980 222.400893999999990
f: 1252 tv: 0 nM: 1
419.704559000000020 218.500000000000000
f: 1252 tv: 1 nM: 1
472.458679000000020 221.140503000000000
f: 1253 tv: 0 nM: 1
418.137360000000000 217.208786000000000
f: 1253 tv: 1 nM: 1
470.393524000000010 219.523147999999990
f: 1254 tv: 0 nM: 1
416.649993999999990 215.630005000000010
f: 1254 tv: 1 nM: 1
467.212493999999990 217.570831000000000
f: 1255 tv: 0 nM: 1
416.165038999999980 213.451461999999990
f: 1255 tv: 1 nM: 1
464.848754999999980 215.558822999999990
f: 1256 tv: 0 nM: 1
414.863647000000010 211.375000000000000
f: 1256 tv: 1 nM: 1
461.925750999999990 213.366333000000000
f: 1257 tv: 0 nM: 1
413.654632999999990 209.618561000000000
f: 1257 tv: 1 nM: 1
459.252440999999980 211.461165999999990
f: 1258 tv: 0 nM: 1
412.000000000000000 206.766662999999990
f: 1258 tv: 1 nM: 1
456.678558000000010 209.321426000000000
f: 1259 tv: 0 nM: 1
410.625000000000000 205.056824000000010
f: 1259 tv: 1 nM: 1
454.328430000000030 207.328430000000000
f: 1260 tv: 0 nM: 1
409.337219000000000 202.604645000000000
f: 1260 tv: 1 nM: 1
451.804749000000020 204.580948000000010
f: 1261 tv: 0 nM: 1
407.773192999999990 200.056702000000000
f: 1261 tv: 1 nM: 1
449.063843000000020 201.882980000000000
f: 1262 tv: 0 nM: 1
405.566314999999970 197.433670000000010
f: 1262 tv: 1 nM: 1
446.303558000000010 199.776779000000000
f: 1263 tv: 0 nM: 1
404.067321999999990 195.596161000000000
f: 1263 tv: 1 nM: 1
443.486358999999990 197.295456000000000
f: 1264 tv: 0 nM: 1
402.429198999999980 193.150436000000010
f: 1264 tv: 1 nM: 1
440.659088000000000 195.222733000000010
f: 1265 tv: 0 nM: 1
399.807678000000010 190.278839000000000
f: 1265 tv: 1 nM: 1
437.873779000000010 192.500000000000000
f: 1266 tv: 0 nM: 1
397.530182000000020 188.831894000000010
f: 1266 tv: 1 nM: 1
434.869568000000020 190.465210000000010
f: 1267 tv: 0 nM: 1
394.811890000000010 186.569305000000010
f: 1267 tv: 1 nM: 1
432.068817000000020 188.275223000000010
f: 1268 tv: 0 nM: 1
392.146666999999980 183.100006000000010
f: 1268 tv: 1 nM: 1
429.576538000000030 185.994903999999990
f: 1269 tv: 0 nM: 1
389.673920000000010 182.282608000000010
f: 1269 tv: 1 nM: 1
426.440582000000010 183.643570000000010
f: 1270 tv: 0 nM: 1
386.928558000000010 179.844162000000010
f: 1270 tv: 1 nM: 1
423.757019000000010 181.434586000000000
f: 1271 tv: 0 nM: 1
385.059143000000010 177.537628000000010
f: 1271 tv: 1 nM: 1
420.560181000000000 179.189819000000000
f: 1272 tv: 0 nM: 1
382.416655999999990 175.488098000000010
f: 1272 tv: 1 nM: 1
417.635405999999990 176.656250000000000
f: 1273 tv: 0 nM: 1
379.207793999999980 172.668823000000000
f: 1273 tv: 1 nM: 1
415.321105999999990 174.830276000000000
f: 1274 tv: 0 nM: 1
377.052887000000000 170.725967000000000
f: 1274 tv: 1 nM: 1
412.500000000000000 172.626265999999990
f: 1275 tv: 0 nM: 1
374.216339000000000 168.408661000000000
f: 1275 tv: 1 nM: 1
410.050446000000020 170.311919999999990
f: 1276 tv: 0 nM: 1
371.323089999999980 166.776917000000000
f: 1276 tv: 1 nM: 1
407.513885000000020 168.569443000000010
f: 1277 tv: 0 nM: 1
368.589995999999990 164.990005000000000
f: 1277 tv: 1 nM: 1
405.305542000000000 167.175934000000010
f: 1278 tv: 0 nM: 1
365.404755000000020 163.238098000000010
f: 1278 tv: 1 nM: 1
402.943969999999980 165.564651000000000
f: 1279 tv: 0 nM: 1
363.476471000000000 162.023529000000000
f: 1279 tv: 1 nM: 1
400.476196000000020 164.071426000000000
f: 1280 tv: 0 nM: 1
360.845733999999990 160.771271000000010
f: 1280 tv: 1 nM: 1
398.522948999999980 162.692657000000000
f: 1281 tv: 0 nM: 1
357.606048999999980 159.666672000000010
f: 1281 tv: 1 nM: 1
396.662170000000000 161.117110999999990
f: 1282 tv: 0 nM: 1
355.488097999999980 158.142853000000000
f: 1282 tv: 1 nM: 1
394.528441999999980 159.817078000000010
f: 1283 tv: 0 nM: 1
352.050629000000010 156.601272999999990
f: 1283 tv: 1 nM: 1
392.790314000000020 158.927414000000000
f: 1284 tv: 0 nM: 1
350.530486999999990 156.335358000000010
f: 1284 tv: 1 nM: 1
390.815582000000010 157.790985000000010
f: 1285 tv: 0 nM: 1
347.296294999999990 155.376541000000000
f: 1285 tv: 1 nM: 1
388.975616000000000 156.719513000000010
f: 1286 tv: 0 nM: 1
344.838897999999970 154.394440000000000
f: 1286 tv: 1 nM: 1
387.331970000000010 156.028686999999990
f: 1287 tv: 0 nM: 1
341.559508999999990 154.107147000000000
f: 1287 tv: 1 nM: 1
385.870697000000010 155.594832999999990
f: 1288 tv: 0 nM: 1
339.890015000000010 153.979996000000000
f: 1288 tv: 1 nM: 1
384.542297000000020 155.250000000000000
f: 1289 tv: 0 nM: 1
337.214294000000000 153.485717999999990
f: 1289 tv: 1 nM: 1
383.291655999999990 155.091659999999990
f: 1290 tv: 0 nM: 1
334.490661999999990 153.495330999999990
f: 1290 tv: 1 nM: 1
382.203125000000000 155.000000000000000
f: 1291 tv: 0 nM: 1
331.909515000000000 153.438095000000000
f: 1291 tv: 1 nM: 1
381.103699000000010 154.877777000000010
f: 1292 tv: 0 nM: 1
329.846862999999980 153.490996999999990
f: 1292 tv: 1 nM: 1
380.397552000000020 154.963120000000000
f: 1293 tv: 0 nM: 1
327.448456000000020 153.855667000000010
f: 1293 tv: 1 nM: 1
379.704376000000020 155.729919000000000
f: 1294 tv: 0 nM: 1
325.569304999999990 154.623763999999990
f: 1294 tv: 1 nM: 1
378.992493000000020 156.033829000000000
f: 1295 tv: 0 nM: 1
323.458710000000000 154.931197999999990
f: 1295 tv: 1 nM: 1
378.289490000000000 156.887222000000010
f: 1296 tv: 0 nM: 1
321.864868000000000 155.382889000000010
f: 1296 tv: 1 nM: 1
378.123016000000010 157.281737999999990
f: 1297 tv: 0 nM: 1
319.623809999999990 156.314285000000010
f: 1297 tv: 1 nM: 1
377.620574999999970 157.907805999999990
f: 1298 tv: 0 nM: 1
317.625000000000000 157.105774000000000
f: 1298 tv: 1 nM: 1
377.559447999999970 158.793701000000000
f: 1299 tv: 0 nM: 1
316.040405000000020 157.590912000000000
f: 1299 tv: 1 nM: 1
377.533112000000020 159.642380000000000
f: 1300 tv: 0 nM: 1
314.122742000000020 158.595459000000010
f: 1300 tv: 1 nM: 1
377.614287999999990 160.649993999999990
f: 1301 tv: 0 nM: 1
312.495147999999970 159.441742000000000
f: 1301 tv: 1 nM: 1
377.609496999999980 161.080291999999990
f: 1302 tv: 0 nM: 1
311.270844000000010 160.500000000000000
f: 1302 tv: 1 nM: 1
378.021423000000030 162.514282000000010
f: 1303 tv: 0 nM: 1
309.605774000000000 161.500000000000000
f: 1303 tv: 1 nM: 1
378.443329000000010 163.543335000000010
f: 1304 tv: 0 nM: 1
308.760010000000020 162.490005000000000
f: 1304 tv: 1 nM: 1
378.818481000000020 164.554137999999990
f: 1305 tv: 0 nM: 1
307.620361000000000 163.500000000000000
f: 1305 tv: 1 nM: 1
379.549987999999980 165.669997999999990
f: 1306 tv: 0 nM: 1
306.378386999999980 164.301804000000000
f: 1306 tv: 1 nM: 1
380.087584999999990 166.857665999999990
f: 1307 tv: 0 nM: 1
305.308928999999980 165.939026000000010
f: 1307 tv: 1 nM: 1
381.243255999999970 168.243239999999990
f: 1308 tv: 0 nM: 1
304.470886000000010 167.019409000000000
f: 1308 tv: 1 nM: 1
382.245331000000020 169.596268000000010
f: 1309 tv: 0 nM: 1
303.688599000000010 168.793854000000010
f: 1309 tv: 1 nM: 1
383.260284000000010 171.000000000000000
f: 1310 tv: 0 nM: 1
303.517853000000000 169.964279000000000
f: 1310 tv: 1 nM: 1
384.519745000000000 172.598679000000000
f: 1311 tv: 0 nM: 1
302.818573000000010 171.442474000000000
f: 1311 tv: 1 nM: 1
385.706909000000000 174.062073000000000
f: 1312 tv: 0 nM: 1
302.380004999999980 173.231995000000010
f: 1312 tv: 1 nM: 1
386.683014000000010 176.228759999999990
f: 1313 tv: 0 nM: 1
302.160552999999990 174.779816000000010
f: 1313 tv: 1 nM: 1
388.442168999999980 178.037415000000010
f: 1314 tv: 0 nM: 1
301.984375000000000 176.898438000000000
f: 1314 tv: 1 nM: 1
389.655396000000000 179.979736000000000
f: 1315 tv: 0 nM: 1
302.028686999999990 178.815566999999990
f: 1315 tv: 1 nM: 1
391.356658999999980 182.130005000000010
f: 1316 tv: 0 nM: 1
302.022736000000010 180.695449999999990
f: 1316 tv: 1 nM: 1
392.643341000000020 184.483337000000010
f: 1317 tv: 0 nM: 1
302.174987999999980 182.983337000000010
f: 1317 tv: 1 nM: 1
394.500000000000000 187.000000000000000
f: 1318 tv: 0 nM: 1
302.197357000000010 185.293854000000010
f: 1318 tv: 1 nM: 1
395.967742999999980 189.241942999999990
f: 1319 tv: 0 nM: 1
302.637787000000000 187.248031999999990
f: 1319 tv: 1 nM: 1
397.386352999999990 191.762984999999990
f: 1320 tv: 0 nM: 1
303.665222000000030 189.591309000000000
f: 1320 tv: 1 nM: 1
398.975861000000010 194.268967000000000
f: 1321 tv: 0 nM: 1
303.758605999999990 192.189651000000000
f: 1321 tv: 1 nM: 1
400.329987000000020 196.883331000000000
f: 1322 tv: 0 nM: 1
304.905975000000010 194.576920000000000
f: 1322 tv: 1 nM: 1
401.910491999999980 199.182098000000000
f: 1323 tv: 0 nM: 1
305.655975000000010 196.440369000000000
f: 1323 tv: 1 nM: 1
403.578949000000020 202.006576999999990
f: 1324 tv: 0 nM: 1
306.454926000000000 198.897537000000000
f: 1324 tv: 1 nM: 1
404.916655999999990 204.608978000000010
f: 1325 tv: 0 nM: 1
307.364043999999980 201.478072999999990
f: 1325 tv: 1 nM: 1
406.344940000000010 206.768981999999990
f: 1326 tv: 0 nM: 1
308.370544000000000 203.611603000000000
f: 1326 tv: 1 nM: 1
407.611114999999980 209.339874000000010
f: 1327 tv: 0 nM: 1
309.549591000000020 205.950409000000010
f: 1327 tv: 1 nM: 1
408.869995000000020 211.576660000000000
f: 1328 tv: 0 nM: 1
310.320525999999970 207.649566999999990
f: 1328 tv: 1 nM: 1
409.706909000000000 214.000000000000000
f: 1329 tv: 0 nM: 1
311.434783999999980 209.804351999999990
f: 1329 tv: 1 nM: 1
410.641022000000020 216.294875999999990
f: 1330 tv: 0 nM: 1
312.566681000000020 211.983337000000010
f: 1330 tv: 1 nM: 1
411.500000000000000 218.500000000000000
f: 1331 tv: 0 nM: 1
313.806305000000010 214.108109000000010
f: 1331 tv: 1 nM: 1
411.779236000000030 221.000000000000000
f: 1332 tv: 0 nM: 1
314.235565000000010 216.043274000000000
f: 1332 tv: 1 nM: 1
412.399322999999980 222.912749999999990
f: 1333 tv: 0 nM: 1
315.959685999999980 217.967743000000010
f: 1333 tv: 1 nM: 1
412.600677000000020 225.013428000000000
f: 1334 tv: 0 nM: 1
317.053101000000030 219.933624000000010
f: 1334 tv: 1 nM: 1
412.847229000000030 226.902771000000000
f: 1335 tv: 0 nM: 1
318.199126999999980 221.469024999999990
f: 1335 tv: 1 nM: 1
412.850342000000010 228.765305000000010
f: 1336 tv: 0 nM: 1
319.088714999999980 223.000000000000000
f: 1336 tv: 1 nM: 1
412.793335000000010 230.213333000000010
f: 1337 tv: 0 nM: 1
320.177002000000020 224.464599999999990
f: 1337 tv: 1 nM: 1
412.587676999999990 231.665588000000010
f: 1338 tv: 0 nM: 1
320.970336999999970 225.936446999999990
f: 1338 tv: 1 nM: 1
412.418822999999970 233.237015000000010
f: 1339 tv: 0 nM: 1
321.755920000000000 227.082672000000000
f: 1339 tv: 1 nM: 1
411.788452000000010 234.564101999999990
f: 1340 tv: 0 nM: 1
322.346466000000020 228.129912999999990
f: 1340 tv: 1 nM: 1
411.222961000000000 235.817566000000000
f: 1341 tv: 0 nM: 1
323.293395999999970 229.148757999999990
f: 1341 tv: 1 nM: 1
410.195190000000030 237.119857999999990
f: 1342 tv: 0 nM: 1
323.978820999999980 230.343216000000010
f: 1342 tv: 1 nM: 1
409.319458000000000 238.277771000000000
f: 1343 tv: 0 nM: 1
324.450408999999980 231.041321000000010
f: 1343 tv: 1 nM: 1
408.316558999999980 238.924454000000000
f: 1344 tv: 0 nM: 1
325.017699999999990 231.747786999999990
f: 1344 tv: 1 nM: 1
407.228576999999970 239.828567999999990
f: 1345 tv: 0 nM: 1
326.000000000000000 232.723998999999990
f: 1345 tv: 1 nM: 1
405.856689000000020 240.656051999999990
f: 1346 tv: 0 nM: 1
325.881133999999970 232.815566999999990
f: 1346 tv: 1 nM: 1
404.438416000000020 241.264496000000010
f: 1347 tv: 0 nM: 1
326.268584999999970 233.148757999999990
f: 1347 tv: 1 nM: 1
402.968323000000000 241.559859999999990
f: 1348 tv: 0 nM: 1
326.870361000000000 233.675934000000010
f: 1348 tv: 1 nM: 1
401.857665999999990 241.956207000000010
f: 1349 tv: 0 nM: 1
326.789917000000000 233.768905999999990
f: 1349 tv: 1 nM: 1
400.140625000000000 242.218750000000000
f: 1350 tv: 0 nM: 1
326.982757999999990 233.750000000000000
f: 1350 tv: 1 nM: 1
398.654663000000030 242.773376000000010
f: 1351 tv: 0 nM: 1
327.337830000000000 233.765762000000000
f: 1351 tv: 1 nM: 1
396.958954000000010 242.944031000000000
f: 1352 tv: 0 nM: 1
327.695831000000000 234.087493999999990
f: 1352 tv: 1 nM: 1
395.170227000000010 242.500000000000000
f: 1353 tv: 0 nM: 1
327.264464999999970 234.028931000000000
f: 1353 tv: 1 nM: 1
393.564880000000020 242.706099999999990
f: 1354 tv: 0 nM: 1
327.222229000000030 233.805556999999990
f: 1354 tv: 1 nM: 1
391.899993999999990 242.566666000000000
f: 1355 tv: 0 nM: 1
327.627197000000020 233.539474000000010
f: 1355 tv: 1 nM: 1
389.984375000000000 241.984375000000000
f: 1356 tv: 0 nM: 1
327.068420000000000 233.442107999999990
f: 1356 tv: 1 nM: 1
388.059508999999990 241.718262000000010
f: 1357 tv: 0 nM: 1
327.261687999999990 232.686919999999990
f: 1357 tv: 1 nM: 1
386.157684000000020 240.873076999999990
f: 1358 tv: 0 nM: 1
326.804749000000020 231.647614000000000
f: 1358 tv: 1 nM: 1
384.151641999999980 240.627045000000010
f: 1359 tv: 0 nM: 1
326.561309999999990 231.561325000000010
f: 1359 tv: 1 nM: 1
382.100890999999990 239.662276999999990
f: 1360 tv: 0 nM: 1
325.779998999999980 230.339996000000010
f: 1360 tv: 1 nM: 1
380.203125000000000 239.000000000000000
f: 1361 tv: 0 nM: 1
325.441741999999980 229.631072999999990
f: 1361 tv: 1 nM: 1
377.848206000000000 237.991074000000000
f: 1362 tv: 0 nM: 1
325.153167999999990 228.536041000000010
f: 1362 tv: 1 nM: 1
376.116547000000030 237.015044999999990
f: 1363 tv: 0 nM: 1
324.965331999999990 227.495056000000010
f: 1363 tv: 1 nM: 1
373.681488000000000 236.122222999999990
f: 1364 tv: 0 nM: 1
324.260864000000030 226.521744000000010
f: 1364 tv: 1 nM: 1
372.085938000000000 235.000000000000000
f: 1365 tv: 0 nM: 1
323.513518999999970 225.436935000000010
f: 1365 tv: 1 nM: 1
369.360167999999990 233.843216000000010
f: 1366 tv: 0 nM: 1
323.339508000000020 224.246917999999990
f: 1366 tv: 1 nM: 1
367.455353000000000 232.633926000000000
f: 1367 tv: 0 nM: 1
322.102263999999990 222.454544000000000
f: 1367 tv: 1 nM: 1
365.000000000000000 231.613036999999990
f: 1368 tv: 0 nM: 1
321.716675000000010 221.761108000000010
f: 1368 tv: 1 nM: 1
362.644011999999980 230.016006000000000
f: 1369 tv: 0 nM: 1
321.315063000000010 220.253418000000010
f: 1369 tv: 1 nM: 1
360.108337000000010 228.550003000000000
f: 1370 tv: 0 nM: 1
319.500000000000000 218.500000000000000
f: 1370 tv: 1 nM: 1
358.113831000000000 227.109756000000000
f: 1371 tv: 0 nM: 1
318.784821000000020 217.158233999999990
f: 1371 tv: 1 nM: 1
354.881348000000000 225.525420999999990
f: 1372 tv: 0 nM: 1
317.383331000000000 215.572219999999990
f: 1372 tv: 1 nM: 1
352.509247000000020 224.046294999999990
f: 1373 tv: 0 nM: 1
316.738373000000020 213.808135999999990
f: 1373 tv: 1 nM: 1
350.083344000000010 222.092102000000010
f: 1374 tv: 0 nM: 1
315.784088000000000 212.250000000000000
f: 1374 tv: 1 nM: 1
347.065795999999980 219.609649999999990
f: 1375 tv: 0 nM: 1
313.630829000000010 210.018691999999990
f: 1375 tv: 1 nM: 1
344.181426999999990 217.442474000000000
f: 1376 tv: 0 nM: 1
312.500000000000000 207.629623000000010
f: 1376 tv: 1 nM: 1
341.319060999999980 215.485717999999990
f: 1377 tv: 0 nM: 1
310.826079999999990 205.641296000000010
f: 1377 tv: 1 nM: 1
338.488647000000010 212.977280000000010
f: 1378 tv: 0 nM: 1
309.295440999999980 203.295456000000000
f: 1378 tv: 1 nM: 1
335.639771000000000 210.000000000000000
f: 1379 tv: 0 nM: 1
307.704315000000010 200.419356999999990
f: 1379 tv: 1 nM: 1
332.056609999999980 208.000000000000000
f: 1380 tv: 0 nM: 1
306.289154000000000 197.873489000000010
f: 1380 tv: 1 nM: 1
329.837830000000000 205.364868000000000
f: 1381 tv: 0 nM: 1
304.656982000000030 195.680237000000010
f: 1381 tv: 1 nM: 1
327.515990999999990 202.983994000000000
f: 1382 tv: 0 nM: 1
303.000000000000000 193.000000000000000
f: 1382 tv: 1 nM: 1
324.017853000000000 199.839279000000000
f: 1383 tv: 0 nM: 1
301.287140000000020 190.747527999999990
f: 1383 tv: 1 nM: 1
321.178284000000020 197.414734000000010
f: 1384 tv: 0 nM: 1
298.704559000000020 187.875000000000000
f: 1384 tv: 1 nM: 1
318.014861999999990 194.297028000000010
f: 1385 tv: 0 nM: 1
296.721039000000020 185.094742000000000
f: 1385 tv: 1 nM: 1
314.813171000000010 191.543961000000000
f: 1386 tv: 0 nM: 1
295.228271000000010 183.434784000000010
f: 1386 tv: 1 nM: 1
312.337830000000000 188.882889000000010
f: 1387 tv: 0 nM: 1
293.354828000000000 180.822586000000000
f: 1387 tv: 1 nM: 1
309.520996000000030 186.189072000000010
f: 1388 tv: 0 nM: 1
291.092589999999970 178.172835999999990
f: 1388 tv: 1 nM: 1
306.154632999999990 183.500000000000000
f: 1389 tv: 0 nM: 1
288.384613000000000 175.500000000000000
f: 1389 tv: 1 nM: 1
303.076079999999990 181.304351999999990
f: 1390 tv: 0 nM: 1
286.785706000000000 173.649352999999990
f: 1390 tv: 1 nM: 1
300.088226000000020 178.647064000000000
f: 1391 tv: 0 nM: 1
283.684204000000020 171.144745000000000
f: 1391 tv: 1 nM: 1
297.479003999999970 176.029418999999990
f: 1392 tv: 0 nM: 1
282.024384000000000 169.353653000000010
f: 1392 tv: 1 nM: 1
295.125000000000000 173.875000000000000
f: 1393 tv: 0 nM: 1
279.647064000000000 167.570586999999990
f: 1393 tv: 1 nM: 1
291.814819000000000 171.657410000000000
f: 1394 tv: 0 nM: 1
277.142853000000000 166.000000000000000
f: 1394 tv: 1 nM: 1
289.059508999999990 169.956345000000000
f: 1395 tv: 0 nM: 1
274.766662999999990 164.011108000000010
f: 1395 tv: 1 nM: 1
286.459808000000010 168.058029000000000
f: 1396 tv: 0 nM: 1
271.987000000000020 162.045456000000000
f: 1396 tv: 1 nM: 1
283.923430999999990 166.270264000000000
f: 1397 tv: 0 nM: 1
269.522736000000010 160.329544000000000
f: 1397 tv: 1 nM: 1
280.644072999999990 164.788131999999990
f: 1398 tv: 0 nM: 1
267.485503999999990 159.652176000000000
f: 1398 tv: 1 nM: 1
278.419647000000000 162.803574000000000
f: 1399 tv: 0 nM: 1
263.975890999999990 158.367461999999990
f: 1399 tv: 1 nM: 1
276.438690000000010 161.438674999999990
f: 1400 tv: 0 nM: 1
262.076262999999980 157.169495000000010
f: 1400 tv: 1 nM: 1
273.785095000000010 160.609649999999990
f: 1401 tv: 0 nM: 1
260.000000000000000 156.137497000000000
f: 1401 tv: 1 nM: 1
271.435790999999990 159.256881999999990
f: 1402 tv: 0 nM: 1
257.469696000000000 155.696976000000010
f: 1402 tv: 1 nM: 1
268.743590999999980 157.952988000000000
f: 1403 tv: 0 nM: 1
253.696198000000010 154.626587000000000
f: 1403 tv: 1 nM: 1
266.693786999999990 157.348830999999990
f: 1404 tv: 0 nM: 1
251.605560000000000 154.183334000000000
f: 1404 tv: 1 nM: 1
264.630614999999980 156.418915000000000
f: 1405 tv: 0 nM: 1
249.346161000000000 153.910262999999990
f: 1405 tv: 1 nM: 1
262.763367000000020 155.736633000000010
f: 1406 tv: 0 nM: 1
246.339279000000000 152.982147000000000
f: 1406 tv: 1 nM: 1
261.131592000000010 155.097748000000000
f: 1407 tv: 0 nM: 1
243.884613000000000 152.711533000000000
f: 1407 tv: 1 nM: 1
259.838348000000000 154.834578999999990
f: 1408 tv: 0 nM: 1
241.230774000000000 150.423080000000000
f: 1408 tv: 1 nM: 1
258.176696999999990 154.233078000000010
f: 1409 tv: 0 nM: 1
239.426971000000010 152.297760000000010
f: 1409 tv: 1 nM: 1
256.451843000000000 154.159256000000000
f: 1410 tv: 0 nM: 1
237.361389000000000 151.643570000000010
f: 1410 tv: 1 nM: 1
255.438842999999990 154.133086999999990
f: 1411 tv: 0 nM: 1
234.721649000000010 152.170105000000010
f: 1411 tv: 1 nM: 1
254.398376000000010 154.256103999999990
f: 1412 tv: 0 nM: 1
232.301071000000010 152.080643000000010
f: 1412 tv: 1 nM: 1
253.242859000000010 154.114287999999990
f: 1413 tv: 0 nM: 1
230.739136000000000 152.054351999999990
f: 1413 tv: 1 nM: 1
252.112320000000010 154.525360000000010
f: 1414 tv: 0 nM: 1
227.811691000000000 152.792205999999990
f: 1414 tv: 1 nM: 1
251.500000000000000 155.000000000000000
f: 1415 tv: 0 nM: 1
226.693878000000010 153.010208000000010
f: 1415 tv: 1 nM: 1
250.874176000000010 155.605956999999990
f: 1416 tv: 0 nM: 1
224.670456000000000 153.988632000000000
f: 1416 tv: 1 nM: 1
250.506576999999990 156.203948999999990
f: 1417 tv: 0 nM: 1
223.459456999999990 154.743239999999990
f: 1417 tv: 1 nM: 1
249.678314000000000 157.129364000000010
f: 1418 tv: 0 nM: 1
221.239136000000000 155.663040000000000
f: 1418 tv: 1 nM: 1
249.662170000000000 158.385132000000000
f: 1419 tv: 0 nM: 1
219.661911000000000 156.190474999999990
f: 1419 tv: 1 nM: 1
249.671051000000010 159.513152999999990
f: 1420 tv: 0 nM: 1
218.154250999999990 157.484039000000000
f: 1420 tv: 1 nM: 1
249.440552000000000 160.856643999999990
f: 1421 tv: 0 nM: 1
216.674758999999990 158.640778000000010
f: 1421 tv: 1 nM: 1
249.643340999999990 162.256667999999990
f: 1422 tv: 0 nM: 1
215.797302000000000 159.684692000000010
f: 1422 tv: 1 nM: 1
249.641890999999990 163.777023000000010
f: 1423 tv: 0 nM: 1
214.205886999999990 161.243697999999990
f: 1423 tv: 1 nM: 1
249.835525999999990 165.480255000000000
f: 1424 tv: 0 nM: 1
213.250000000000000 162.941483000000010
f: 1424 tv: 1 nM: 1
250.443329000000010 167.356659000000010
f: 1425 tv: 0 nM: 1
212.196625000000010 164.573028999999990
f: 1425 tv: 1 nM: 1
251.190796000000010 169.427628000000000
f: 1426 tv: 0 nM: 1
211.585860999999990 165.772719999999990
f: 1426 tv: 1 nM: 1
251.513428000000000 171.087250000000010
f: 1427 tv: 0 nM: 1
210.700974000000000 167.691177000000010
f: 1427 tv: 1 nM: 1
251.963196000000010 173.273010000000000
f: 1428 tv: 0 nM: 1
209.863159000000000 169.594742000000000
f: 1428 tv: 1 nM: 1
252.838028000000010 175.753525000000000
f: 1429 tv: 0 nM: 1
209.686172000000000 171.558516999999990
f: 1429 tv: 1 nM: 1
253.581177000000000 177.762984999999990
f: 1430 tv: 0 nM: 1
209.386138999999990 173.737625000000010
f: 1430 tv: 1 nM: 1
254.500000000000000 180.317078000000010
f: 1431 tv: 0 nM: 1
209.105560000000000 175.894440000000000
f: 1431 tv: 1 nM: 1
255.596664000000000 183.056670999999990
f: 1432 tv: 0 nM: 1
209.729996000000000 177.889998999999990
f: 1432 tv: 1 nM: 1
256.666655999999990 185.500000000000000
f: 1433 tv: 0 nM: 1
209.180847000000000 179.957443000000010
f: 1433 tv: 1 nM: 1
257.657897999999990 188.625000000000000
f: 1434 tv: 0 nM: 1
209.600006000000010 182.680954000000010
f: 1434 tv: 1 nM: 1
259.173218000000020 191.326797000000000
f: 1435 tv: 0 nM: 1
209.514557000000000 185.169906999999990
f: 1435 tv: 1 nM: 1
260.503174000000000 194.338607999999990
f: 1436 tv: 0 nM: 1
210.207870000000010 187.943817000000000
f: 1436 tv: 1 nM: 1
261.741150000000000 197.177307000000010
f: 1437 tv: 0 nM: 1
210.822922000000010 190.562500000000000
f: 1437 tv: 1 nM: 1
262.963074000000010 200.516785000000000
f: 1438 tv: 0 nM: 1
210.949432000000000 192.966293000000010
f: 1438 tv: 1 nM: 1
264.298645000000020 203.281876000000010
f: 1439 tv: 0 nM: 1
212.240204000000010 195.946075000000010
f: 1439 tv: 1 nM: 1
265.401305999999980 206.302628000000000
f: 1440 tv: 0 nM: 1
212.759735000000010 197.766234999999990
f: 1440 tv: 1 nM: 1
266.945861999999980 209.484070000000000
f: 1441 tv: 0 nM: 1
212.405167000000010 200.422408999999990
f: 1441 tv: 1 nM: 1
268.293091000000000 212.000000000000000
f: 1442 tv: 0 nM: 1
213.076477000000010 202.105881000000010
f: 1442 tv: 1 nM: 1
269.489868000000000 214.922302000000000
f: 1443 tv: 0 nM: 1
214.686919999999990 205.523360999999990
f: 1443 tv: 1 nM: 1
270.432434000000000 217.425673999999990
f: 1444 tv: 0 nM: 1
214.948974999999990 207.448974999999990
f: 1444 tv: 1 nM: 1
271.446197999999980 219.756331999999990
f: 1445 tv: 0 nM: 1
216.059143000000010 209.032256999999990
f: 1445 tv: 1 nM: 1
272.416137999999990 222.686340000000000
f: 1446 tv: 0 nM: 1
217.538467000000000 211.719787999999990
f: 1446 tv: 1 nM: 1
273.600677000000020 225.087250000000010
f: 1447 tv: 0 nM: 1
218.388397000000000 213.522324000000000
f: 1447 tv: 1 nM: 1
274.203339000000030 227.323333999999990
f: 1448 tv: 0 nM: 1
219.340210000000010 215.025771999999990
f: 1448 tv: 1 nM: 1
274.549987999999980 229.300003000000000
f: 1449 tv: 0 nM: 1
220.005005000000010 216.705002000000010
f: 1449 tv: 1 nM: 1
275.242950000000010 231.700698999999990
f: 1450 tv: 0 nM: 1
220.731475999999990 219.129623000000010
f: 1450 tv: 1 nM: 1
275.322570999999980 233.583878000000000
f: 1451 tv: 0 nM: 1
221.733047000000000 220.911011000000000
f: 1451 tv: 1 nM: 1
275.569458000000000 235.618056999999990
f: 1452 tv: 0 nM: 1
222.086730999999990 222.086730999999990
f: 1452 tv: 1 nM: 1
275.544861000000030 237.211533000000000
f: 1453 tv: 0 nM: 1
222.821426000000000 223.714279000000000
f: 1453 tv: 1 nM: 1
275.544220000000000 238.948974999999990
f: 1454 tv: 0 nM: 1
223.244567999999990 224.135864000000000
f: 1454 tv: 1 nM: 1
275.338622999999980 240.528472999999990
f: 1455 tv: 0 nM: 1
224.163040000000000 225.989136000000000
f: 1455 tv: 1 nM: 1
275.094330000000010 241.619492000000010
f: 1456 tv: 0 nM: 1
224.632980000000000 226.718078999999990
f: 1456 tv: 1 nM: 1
274.500000000000000 243.000000000000000
f: 1457 tv: 0 nM: 1
225.329894999999990 227.798965000000010
f: 1457 tv: 1 nM: 1
273.878571000000020 243.914290999999990
f: 1458 tv: 0 nM: 1
226.041672000000010 228.569443000000010
f: 1458 tv: 1 nM: 1
273.337584999999990 244.882172000000000
f: 1459 tv: 0 nM: 1
227.250000000000000 229.500000000000000
f: 1459 tv: 1 nM: 1
272.556670999999990 245.643340999999990
f: 1460 tv: 0 nM: 1
227.301025000000010 229.474487000000010
f: 1460 tv: 1 nM: 1
271.748413000000030 246.133759000000000
f: 1461 tv: 0 nM: 1
227.945007000000000 229.764998999999990
f: 1461 tv: 1 nM: 1
271.056670999999990 246.403336000000000
f: 1462 tv: 0 nM: 1
228.607529000000000 230.053772000000010
f: 1462 tv: 1 nM: 1
269.893828999999980 246.318497000000010
f: 1463 tv: 0 nM: 1
229.074265000000000 229.782181000000010
f: 1463 tv: 1 nM: 1
268.843323000000000 246.283340000000010
f: 1464 tv: 0 nM: 1
229.053406000000000 230.330093000000010
f: 1464 tv: 1 nM: 1
267.728882000000000 246.517608999999990
f: 1465 tv: 0 nM: 1
229.956527999999990 229.576079999999990
f: 1465 tv: 1 nM: 1
266.704376000000020 245.912415000000010
f: 1466 tv: 0 nM: 1
230.404754999999990 229.628570999999990
f: 1466 tv: 1 nM: 1
265.568848000000000 245.771744000000010
f: 1467 tv: 0 nM: 1
231.112244000000000 228.908156999999990
f: 1467 tv: 1 nM: 1
264.251830999999980 244.861313000000000
f: 1468 tv: 0 nM: 1
231.181320000000000 228.450546000000000
f: 1468 tv: 1 nM: 1
263.307128999999970 244.357147000000000
f: 1469 tv: 0 nM: 1
231.707443000000010 227.420211999999990
f: 1469 tv: 1 nM: 1
261.954895000000020 243.515044999999990
f: 1470 tv: 0 nM: 1
232.042862000000010 226.847625999999990
f: 1470 tv: 1 nM: 1
260.440552000000030 242.793701000000000
f: 1471 tv: 0 nM: 1
232.293274000000000 226.302887000000000
f: 1471 tv: 1 nM: 1
259.244445999999980 241.974075000000000
f: 1472 tv: 0 nM: 1
232.646072000000000 225.977523999999990
f: 1472 tv: 1 nM: 1
257.685486000000030 241.419356999999990
f: 1473 tv: 0 nM: 1
233.110381999999990 224.818175999999990
f: 1473 tv: 1 nM: 1
256.254089000000020 240.557373000000010
f: 1474 tv: 0 nM: 1
233.397842000000000 224.134414999999990
f: 1474 tv: 1 nM: 1
254.902985000000000 239.701492000000000
f: 1475 tv: 0 nM: 1
233.231186000000010 223.462371999999990
f: 1475 tv: 1 nM: 1
253.324814000000000 238.824814000000000
f: 1476 tv: 0 nM: 1
233.069885000000000 222.548385999999990
f: 1476 tv: 1 nM: 1
251.606383999999990 237.907805999999990
f: 1477 tv: 0 nM: 1
233.260864000000000 221.804351999999990
f: 1477 tv: 1 nM: 1
250.250000000000000 237.120971999999990
f: 1478 tv: 0 nM: 1
233.370589999999990 221.117645000000010
f: 1478 tv: 1 nM: 1
248.423615000000010 236.291672000000010
f: 1479 tv: 0 nM: 1
233.264282000000010 220.050003000000000
f: 1479 tv: 1 nM: 1
246.656250000000000 235.414063000000000
f: 1480 tv: 0 nM: 1
233.038956000000010 219.500000000000000
f: 1480 tv: 1 nM: 1
245.077866000000000 234.831970000000010
f: 1481 tv: 0 nM: 1
233.281692999999990 218.500000000000000
f: 1481 tv: 1 nM: 1
243.181411999999990 233.442474000000000
f: 1482 tv: 0 nM: 1
233.098830999999990 217.633727999999990
f: 1482 tv: 1 nM: 1
241.688888999999990 232.959259000000000
f: 1483 tv: 0 nM: 1
232.932921999999990 217.067078000000010
f: 1483 tv: 1 nM: 1
239.330353000000000 232.107147000000000
f: 1484 tv: 0 nM: 1
232.957443000000010 215.978728999999990
f: 1484 tv: 1 nM: 1
237.653549000000000 230.933075000000000
f: 1485 tv: 0 nM: 1
232.736847000000010 215.710525999999990
f: 1485 tv: 1 nM: 1
236.296997000000000 229.849625000000000
f: 1486 tv: 0 nM: 1
232.176834000000010 213.798781999999990
f: 1486 tv: 1 nM: 1
234.000000000000000 229.000000000000000
f: 1487 tv: 0 nM: 1
231.918472000000010 212.385864000000000
f: 1487 tv: 1 nM: 1
232.171875000000000 228.015625000000000
f: 1488 tv: 0 nM: 1
231.895599000000000 212.164841000000000
f: 1488 tv: 1 nM: 1
230.095459000000010 226.704544000000000
f: 1489 tv: 0 nM: 1
231.174758999999990 210.645630000000010
f: 1489 tv: 1 nM: 1
228.046616000000000 225.546616000000000
f: 1490 tv: 0 nM: 1
230.265060000000010 209.981934000000000
f: 1490 tv: 1 nM: 1
225.815993999999990 223.940001999999990
f: 1491 tv: 0 nM: 1
229.328766000000000 208.869857999999990
f: 1491 tv: 1 nM: 1
224.045074000000000 222.709014999999990
f: 1492 tv: 0 nM: 1
228.436614999999990 207.133804000000000
f: 1492 tv: 1 nM: 1
221.500000000000000 221.095656999999990
f: 1493 tv: 0 nM: 1
227.567078000000010 205.603653000000010
f: 1493 tv: 1 nM: 1
219.460938000000000 219.546875000000000
f: 1494 tv: 0 nM: 1
226.694808999999990 204.012984999999990
f: 1494 tv: 1 nM: 1
216.756408999999990 217.794875999999990
f: 1495 tv: 0 nM: 1
225.293335000000010 202.580002000000010
f: 1495 tv: 1 nM: 1
214.747741999999990 216.319824000000010
f: 1496 tv: 0 nM: 1
224.968353000000010 201.303801999999990
f: 1496 tv: 1 nM: 1
212.081390000000000 214.271317000000010
f: 1497 tv: 0 nM: 1
223.270827999999990 200.604172000000010
f: 1497 tv: 1 nM: 1
208.793578999999990 212.311919999999990
f: 1498 tv: 0 nM: 1
222.235290999999990 197.764709000000010
f: 1498 tv: 1 nM: 1
206.540176000000000 210.531250000000000
f: 1499 tv: 0 nM: 1
219.612503000000000 195.762497000000000
f: 1499 tv: 1 nM: 1
204.276428000000010 208.524384000000000
f: 1500 tv: 0 nM: 1
219.448714999999990 195.025634999999990
f: 1500 tv: 1 nM: 1
201.203994999999990 207.007995999999990
f: 1501 tv: 0 nM: 1
217.782608000000010 193.253615999999990
f: 1501 tv: 1 nM: 1
198.484130999999990 204.698410000000000
f: 1502 tv: 0 nM: 1
216.058135999999990 191.127899000000010
f: 1502 tv: 1 nM: 1
195.396392999999990 202.761260999999990
f: 1503 tv: 0 nM: 1
214.126861999999990 189.358215000000000
f: 1503 tv: 1 nM: 1
192.308029000000000 200.468750000000000
f: 1504 tv: 0 nM: 1
213.091461000000010 187.664627000000000
f: 1504 tv: 1 nM: 1
189.518188000000010 198.418182000000000
f: 1505 tv: 0 nM: 1
210.912276999999990 185.570175000000010
f: 1505 tv: 1 nM: 1
186.893707000000010 196.362198000000010
f: 1506 tv: 0 nM: 1
209.840912000000000 183.704544000000000
f: 1506 tv: 1 nM: 1
184.208327999999990 194.208327999999990
f: 1507 tv: 0 nM: 1
207.421432000000010 182.164290999999990
f: 1507 tv: 1 nM: 1
181.177077999999990 192.104172000000010
f: 1508 tv: 0 nM: 1
205.833327999999990 179.961533000000000
f: 1508 tv: 1 nM: 1
178.051285000000010 189.602569999999990
f: 1509 tv: 0 nM: 1
204.238800000000000 178.813431000000010
f: 1509 tv: 1 nM: 1
175.723221000000000 187.892853000000000
f: 1510 tv: 0 nM: 1
202.128372000000010 176.966217000000000
f: 1510 tv: 1 nM: 1
173.012497000000000 185.912506000000010
f: 1511 tv: 0 nM: 1
199.507462000000000 175.634322999999990
f: 1511 tv: 1 nM: 1
170.179245000000010 184.339630000000000
f: 1512 tv: 0 nM: 1
197.971832000000010 173.683105000000010
f: 1512 tv: 1 nM: 1
167.654204999999990 182.266357000000000
f: 1513 tv: 0 nM: 1
196.647537000000000 172.688522000000010
f: 1513 tv: 1 nM: 1
164.603180000000010 180.500000000000000
f: 1514 tv: 0 nM: 1
193.861115000000010 171.194443000000010
f: 1514 tv: 1 nM: 1
162.009003000000010 178.833327999999990
f: 1515 tv: 0 nM: 1
192.404250999999990 169.925536999999990
f: 1515 tv: 1 nM: 1
159.073273000000000 177.297408999999990
f: 1516 tv: 0 nM: 1
189.826079999999990 168.065215999999990
f: 1516 tv: 1 nM: 1
156.259399000000000 175.819549999999990
f: 1517 tv: 0 nM: 1
188.833327999999990 166.708327999999990
f: 1517 tv: 1 nM: 1
153.609238000000000 174.487395999999990
f: 1518 tv: 0 nM: 1
185.951812999999990 166.006026999999990
f: 1518 tv: 1 nM: 1
151.038467000000000 172.991455000000000
f: 1519 tv: 0 nM: 1
183.360001000000010 164.673340000000000
f: 1519 tv: 1 nM: 1
147.783905000000000 171.750000000000000
f: 1520 tv: 0 nM: 1
180.804047000000000 163.952698000000000
f: 1520 tv: 1 nM: 1
145.007995999999990 170.772003000000010
f: 1521 tv: 0 nM: 1
179.240264999999990 163.181824000000010
f: 1521 tv: 1 nM: 1
142.180450000000010 169.710525999999990
f: 1522 tv: 0 nM: 1
176.750000000000000 162.250000000000000
f: 1522 tv: 1 nM: 1
140.337204000000010 169.170547000000000
f: 1523 tv: 0 nM: 1
175.430556999999990 161.736115000000010
f: 1523 tv: 1 nM: 1
137.145827999999990 168.260422000000010
f: 1524 tv: 0 nM: 1
173.948059000000000 161.811691000000000
f: 1524 tv: 1 nM: 1
135.776001000000010 168.076004000000010
f: 1525 tv: 0 nM: 1
172.629302999999990 161.112076000000000
f: 1525 tv: 1 nM: 1
133.419356999999990 167.814514000000000
f: 1526 tv: 0 nM: 1
170.272156000000000 161.645568999999990
f: 1526 tv: 1 nM: 1
131.843063000000000 168.014602999999990
f: 1527 tv: 0 nM: 1
168.616882000000000 161.350647000000010
f: 1527 tv: 1 nM: 1
130.064879999999990 168.106873000000010
f: 1528 tv: 0 nM: 1
169.000000000000000 162.000000000000000
f: 1528 tv: 1 nM: 1
128.359497000000000 168.685944000000010
f: 1529 tv: 0 nM: 1
165.875000000000000 161.875000000000000
f: 1529 tv: 1 nM: 1
127.068001000000000 168.856002999999990
f: 1530 tv: 0 nM: 1
165.029418999999990 162.323532000000000
f: 1530 tv: 1 nM: 1
125.751938000000000 169.577515000000010
f: 1531 tv: 0 nM: 1
164.125000000000000 163.027771000000000
f: 1531 tv: 1 nM: 1
125.129463000000000 170.299103000000000
f: 1532 tv: 0 nM: 1
161.924530000000000 163.877365000000000
f: 1532 tv: 1 nM: 1
124.037498000000000 171.387497000000000
f: 1533 tv: 0 nM: 1
161.206527999999990 164.358703999999990
f: 1533 tv: 1 nM: 1
123.451385000000000 172.500000000000000
f: 1534 tv: 0 nM: 1
161.660721000000000 164.392853000000000
f: 1534 tv: 1 nM: 1
122.889259000000000 173.382553000000000
f: 1535 tv: 0 nM: 1
160.956786999999990 166.135803000000010
f: 1535 tv: 1 nM: 1
122.904411000000000 174.889709000000010
f: 1536 tv: 0 nM: 1
160.452942000000010 167.588242000000010
f: 1536 tv: 1 nM: 1
122.000000000000000 175.472595000000010
f: 1537 tv: 0 nM: 1
159.618179000000000 168.300003000000000
f: 1537 tv: 1 nM: 1
122.195648000000010 177.115936000000000
f: 1538 tv: 0 nM: 1
159.704544000000000 169.492432000000010
f: 1538 tv: 1 nM: 1
121.885246000000000 178.500000000000000
f: 1539 tv: 0 nM: 1
159.472595000000010 170.136992999999990
f: 1539 tv: 1 nM: 1
123.000000000000000 179.750000000000000
