# Supplementary material for: Action Sport Cameras as an Instrument to Perform a 3D Underwater Motion Analysis
Source: PLoS One. 2016 Aug 11;11(8):e0160490. doi: 10.1371/journal.pone.0160490 (PMC4981397; doi:10.1371/journal.pone.0160490)
Supplement: S1 Supporting Information — S1.1_Calibration Quality > S1.1.1_Underwater > S1.1.1.1_Highres > S1.1.1.1.1_Calibration > File A. This is the BUNDLE_CameraParameters. This is the camera calibration parameters. File B. This is the Triad. This is the 2D coordinates of the waterproof orthogonal triad structure carrying nine spherical black markers. File C. This is the WandCalibration. This is the 2D coordinates of the wand structure carrying one spherical black marker. S1.1.1.1.2_Accuracy > File D. This is the Trial_1. This is the 2D coordinates of the first rigid bar test acquisition, carrying two markers at known distance. File E. This is the Trial_2. This is the 2D coordinates of the second rigid bar test acquisition, carrying two markers at known distance. File F. This is the Trial_3. This is the 2D coordinates of the third rigid bar test acquisition, carrying two markers at known distance. File G. This is the Trial_4. This is the 2D coordinates of the fourth rigid bar test acquisition, carrying two markers at known distance. File H. This is the Trial_5. This is the 2D coordinates of the fifth rigid bar test acquisition, carrying two markers at known distance. File I. This is the MotionSequence3D_Trial_1. This is the 3D coordinates of the first rigid bar test acquisition. File J. This is the MotionSequence3D_Trial_2. This is the 3D coordinates of the second rigid bar test acquisition. File K. This is the MotionSequence3D_Trial_3. This is the 3D coordinates of the third rigid bar test acquisition. File L. This is the MotionSequence3D_Trial_4. This is the 3D coordinates of the fourth rigid bar test acquisition. File M. This is the MotionSequence3D_Trial_5. This is the 3D coordinates of the fifth rigid bar test acquisition. S1.1.1.2_Lowres > S1.1.1.2.1_Calibration > File N. This is the BUNDLE_CameraParameters. This is the camera calibration parameters. File O. This is the Triad. This is the 2D coordinates of the waterproof orthogonal triad structure carrying nine spherical black markers. File P. Th [file pone.0160490.s001.zip › S1_SupportingInformation/S1.2_Calibration_Dependability/S1.2.2_Accuracy/File AV.txt]

1421 2
f: 0 tv: 0 nM: 2
0.000000000000000 0.000000000000000
0.000000000000000 0.000000000000000
f: 0 tv: 1 nM: 2
0.000000000000000 0.000000000000000
0.000000000000000 0.000000000000000
f: 1 tv: 0 nM: 2
168.500000000000000 172.750000000000000
175.500000000000000 218.000000000000000
f: 1 tv: 1 nM: 2
123.000000000000000 181.750000000000000
126.750000000000000 237.500000000000000
f: 2 tv: 0 nM: 2
168.518520000000000 171.685180000000000
175.261900000000000 214.752379999999990
f: 2 tv: 1 nM: 2
121.627820000000000 180.962400000000000
126.469770000000000 236.955810000000010
f: 3 tv: 0 nM: 2
168.837600000000010 170.970090000000000
175.278840000000000 214.932690000000010
f: 3 tv: 1 nM: 2
121.777780000000010 180.174070000000000
126.431280000000000 236.063979999999990
f: 4 tv: 0 nM: 2
168.771649999999990 170.870090000000000
175.114139999999990 214.820650000000000
f: 4 tv: 1 nM: 2
121.814809999999990 179.551850000000000
125.919790000000010 235.500000000000000
f: 5 tv: 0 nM: 2
168.414189999999990 170.182830000000000
174.104840000000000 214.443540000000010
f: 5 tv: 1 nM: 2
121.765870000000010 179.059530000000000
125.590909999999990 234.846890000000000
f: 6 tv: 0 nM: 2
168.691669999999990 169.833329999999990
174.537669999999990 213.893830000000010
f: 6 tv: 1 nM: 2
121.229159999999990 178.055560000000010
125.556760000000000 234.029720000000000
f: 7 tv: 0 nM: 2
169.625980000000000 168.322830000000010
174.848360000000010 213.774599999999990
f: 7 tv: 1 nM: 2
121.531009999999990 177.317829999999990
125.877720000000000 233.345110000000010
f: 8 tv: 0 nM: 2
169.031650000000010 166.784809999999990
174.869049999999990 212.853180000000010
f: 8 tv: 1 nM: 2
121.518649999999990 176.518660000000010
125.652180000000000 232.644929999999990
f: 9 tv: 0 nM: 2
168.938019999999990 166.644620000000000
174.905660000000010 212.641510000000010
f: 9 tv: 1 nM: 2
121.052240000000000 175.589550000000000
124.552499999999990 231.392500000000010
f: 10 tv: 0 nM: 2
168.398380000000000 166.223570000000000
175.000000000000000 210.000000000000000
f: 10 tv: 1 nM: 2
121.429750000000000 174.458679999999990
124.819050000000000 230.800000000000010
f: 11 tv: 0 nM: 2
168.466659999999990 165.408340000000010
172.000000000000000 210.300000000000010
f: 11 tv: 1 nM: 2
120.527340000000000 173.496090000000010
123.547619999999990 229.370380000000010
f: 12 tv: 0 nM: 2
168.342649999999990 164.562940000000000
172.918610000000000 208.883730000000010
f: 12 tv: 1 nM: 2
120.078509999999990 172.016529999999990
123.079610000000000 228.266169999999990
f: 13 tv: 0 nM: 2
168.025420000000000 163.016950000000010
172.712390000000000 207.309740000000010
f: 13 tv: 1 nM: 2
120.370369999999990 170.959260000000000
122.355390000000000 226.595580000000010
f: 14 tv: 0 nM: 2
167.781250000000000 162.750000000000000
172.314510000000010 207.161280000000000
f: 14 tv: 1 nM: 2
120.050000000000000 169.403840000000000
122.326190000000000 225.240479999999990
f: 15 tv: 0 nM: 2
167.614290000000010 161.742860000000010
172.340710000000000 205.752209999999990
f: 15 tv: 1 nM: 2
119.812000000000000 167.687999999999990
121.433490000000010 224.046799999999990
f: 16 tv: 0 nM: 2
167.357149999999990 160.185710000000000
171.287229999999990 204.957439999999990
f: 16 tv: 1 nM: 2
119.407799999999990 165.801420000000010
120.702020000000000 222.434339999999990
f: 17 tv: 0 nM: 2
166.641130000000000 158.520160000000000
171.215520000000000 203.887920000000010
f: 17 tv: 1 nM: 2
119.647290000000000 164.813950000000010
120.830090000000000 221.247570000000000
f: 18 tv: 0 nM: 2
166.943670000000000 157.147889999999990
170.086060000000000 202.290989999999990
f: 18 tv: 1 nM: 2
118.950380000000000 162.679380000000010
120.009950000000000 219.425369999999990
f: 19 tv: 0 nM: 2
166.886959999999990 156.404339999999990
170.814510000000010 200.185489999999990
f: 19 tv: 1 nM: 2
118.931820000000000 161.113630000000000
119.956940000000000 217.944979999999990
f: 20 tv: 0 nM: 2
166.446290000000000 154.938019999999990
168.321110000000000 199.793579999999990
f: 20 tv: 1 nM: 2
118.900000000000010 159.625000000000000
118.942710000000010 216.713550000000000
f: 21 tv: 0 nM: 2
165.952990000000000 153.256409999999990
168.733340000000000 198.083329999999990
f: 21 tv: 1 nM: 2
118.455780000000000 158.051030000000000
118.076500000000000 214.702180000000000
f: 22 tv: 0 nM: 2
165.762980000000000 152.516230000000010
168.551999999999990 198.060000000000000
f: 22 tv: 1 nM: 2
118.545460000000010 156.975529999999990
117.964460000000000 213.540280000000000
f: 23 tv: 0 nM: 2
165.956700000000010 151.818890000000010
167.472230000000000 196.180560000000010
f: 23 tv: 1 nM: 2
118.335820000000000 155.671650000000000
117.451920000000000 212.254809999999990
f: 24 tv: 0 nM: 2
165.031250000000000 150.867189999999990
167.110170000000010 195.711870000000000
f: 24 tv: 1 nM: 2
118.516560000000000 154.493380000000000
117.369900000000000 211.380100000000000
f: 25 tv: 0 nM: 2
164.971070000000000 149.619840000000010
167.082670000000010 194.960630000000010
f: 25 tv: 1 nM: 2
117.637320000000000 153.376759999999990
116.233990000000010 210.246309999999990
f: 26 tv: 0 nM: 2
164.500000000000000 149.000000000000000
166.795780000000010 194.056330000000000
f: 26 tv: 1 nM: 2
117.743060000000000 152.173620000000000
115.747450000000000 209.400510000000000
f: 27 tv: 0 nM: 2
164.706250000000010 148.412510000000000
165.906250000000000 193.218750000000000
f: 27 tv: 1 nM: 2
117.678569999999990 151.435710000000000
115.587680000000010 208.258299999999990
f: 28 tv: 0 nM: 2
164.054350000000000 147.945650000000000
166.065410000000010 192.294389999999990
f: 28 tv: 1 nM: 2
117.452900000000000 150.576079999999990
114.786410000000000 207.500000000000000
f: 29 tv: 0 nM: 2
163.857699999999990 146.957690000000010
164.531810000000010 191.786360000000000
f: 29 tv: 1 nM: 2
117.514709999999990 149.801469999999990
114.257499999999990 206.522510000000010
f: 30 tv: 0 nM: 2
163.323230000000000 146.742430000000010
163.815800000000000 191.269749999999990
f: 30 tv: 1 nM: 2
117.366670000000000 149.086670000000000
113.712120000000000 206.338380000000000
f: 31 tv: 0 nM: 2
162.215329999999990 145.934310000000010
163.948000000000010 190.824009999999990
f: 31 tv: 1 nM: 2
117.345890000000000 148.469179999999990
113.046800000000000 205.458130000000010
f: 32 tv: 0 nM: 2
162.036880000000000 145.602460000000010
162.500000000000000 190.344159999999990
f: 32 tv: 1 nM: 2
116.949330000000000 147.942569999999990
112.539540000000000 204.876740000000010
f: 33 tv: 0 nM: 2
162.459460000000010 145.148650000000000
161.070650000000000 189.755429999999990
f: 33 tv: 1 nM: 2
117.359150000000000 147.746479999999990
112.502560000000000 204.674360000000010
f: 34 tv: 0 nM: 2
161.958820000000000 144.964710000000000
160.655959999999990 189.477070000000000
f: 34 tv: 1 nM: 2
117.558220000000010 147.236300000000000
112.385650000000000 204.446180000000000
f: 35 tv: 0 nM: 2
160.850390000000000 144.988190000000000
160.578020000000010 189.765960000000010
f: 35 tv: 1 nM: 2
117.874180000000000 147.089400000000010
111.738220000000000 204.264399999999990
f: 36 tv: 0 nM: 2
160.033050000000000 145.095049999999990
159.437500000000000 190.322920000000010
f: 36 tv: 1 nM: 2
117.687500000000000 147.009870000000010
112.397130000000000 204.519139999999990
f: 37 tv: 0 nM: 2
159.874040000000010 144.305340000000000
157.985150000000000 190.673260000000000
f: 37 tv: 1 nM: 2
118.300670000000000 146.875000000000000
112.383560000000000 204.819639999999990
f: 38 tv: 0 nM: 2
158.881290000000010 145.330930000000000
157.352679999999990 190.245530000000000
f: 38 tv: 1 nM: 2
118.949270000000000 147.115939999999990
112.763820000000000 205.580400000000000
f: 39 tv: 0 nM: 2
158.678800000000000 145.582780000000010
157.639999999999990 190.630010000000000
f: 39 tv: 1 nM: 2
119.419460000000000 147.543620000000000
112.592590000000000 206.000000000000000
f: 40 tv: 0 nM: 2
158.091219999999990 146.003369999999990
155.786759999999990 191.139710000000010
f: 40 tv: 1 nM: 2
120.003600000000010 147.935260000000000
113.116230000000000 206.817980000000010
f: 41 tv: 0 nM: 2
156.856169999999990 146.095890000000000
155.351260000000000 192.338609999999990
f: 41 tv: 1 nM: 2
120.977710000000000 148.980899999999990
113.538300000000010 207.659580000000010
f: 42 tv: 0 nM: 2
156.202450000000000 146.690190000000000
155.023619999999990 193.059050000000010
f: 42 tv: 1 nM: 2
121.689100000000000 149.701920000000000
114.353660000000000 208.536589999999990
f: 43 tv: 0 nM: 2
155.970000000000000 147.630010000000000
153.772160000000010 193.012670000000010
f: 43 tv: 1 nM: 2
122.516560000000000 150.480130000000000
114.943479999999990 209.204350000000010
f: 44 tv: 0 nM: 2
155.639829999999990 147.707629999999990
153.226990000000000 194.659519999999990
f: 44 tv: 1 nM: 2
123.804959999999990 150.900710000000000
116.256700000000000 210.024550000000000
f: 45 tv: 0 nM: 2
154.513150000000000 148.355259999999990
153.283340000000010 195.416670000000010
f: 45 tv: 1 nM: 2
124.849059999999990 151.839630000000000
116.844150000000000 211.244580000000010
f: 46 tv: 0 nM: 2
155.552470000000000 149.250000000000000
152.338130000000010 195.859710000000010
f: 46 tv: 1 nM: 2
125.847980000000010 152.158780000000010
117.927350000000000 212.047010000000000
f: 47 tv: 0 nM: 2
155.355259999999990 149.467099999999990
152.253629999999990 196.217389999999990
f: 47 tv: 1 nM: 2
127.219600000000000 153.016889999999990
119.055560000000000 212.918810000000010
f: 48 tv: 0 nM: 2
156.000000000000000 150.000000000000000
151.246749999999990 196.896099999999990
f: 48 tv: 1 nM: 2
128.297300000000010 153.466219999999990
120.369100000000000 213.903429999999990
f: 49 tv: 0 nM: 2
154.740010000000010 151.048000000000000
151.640750000000000 198.155550000000010
f: 49 tv: 1 nM: 2
130.156659999999990 154.250000000000000
121.635369999999990 214.401749999999990
f: 50 tv: 0 nM: 2
154.720930000000010 151.360459999999990
151.992799999999990 198.082730000000000
f: 50 tv: 1 nM: 2
132.006620000000000 154.698669999999990
123.349790000000000 214.987120000000000
f: 51 tv: 0 nM: 2
155.455890000000010 151.250000000000000
151.740600000000000 198.984960000000000
f: 51 tv: 1 nM: 2
134.160969999999990 155.339040000000010
125.020410000000000 215.891830000000000
f: 52 tv: 0 nM: 2
156.280579999999990 151.960430000000000
151.888489999999990 199.575529999999990
f: 52 tv: 1 nM: 2
136.067080000000000 155.591460000000010
126.757030000000000 216.558230000000010
f: 53 tv: 0 nM: 2
156.608839999999990 152.068019999999990
152.205890000000010 199.904419999999990
f: 53 tv: 1 nM: 2
137.942950000000000 155.993290000000000
128.911759999999990 216.882350000000000
f: 54 tv: 0 nM: 2
157.572250000000000 152.950870000000010
152.600680000000010 199.912749999999990
f: 54 tv: 1 nM: 2
140.669690000000000 156.254549999999990
131.231249999999990 217.077090000000000
f: 55 tv: 0 nM: 2
158.978910000000010 152.912659999999990
153.651720000000010 201.000000000000000
f: 55 tv: 1 nM: 2
142.928570000000010 156.677020000000000
133.632029999999990 217.829010000000010
f: 56 tv: 0 nM: 2
159.846880000000000 153.021880000000010
153.871630000000010 200.790539999999990
f: 56 tv: 1 nM: 2
145.843369999999990 156.789150000000010
136.303419999999990 218.038469999999990
f: 57 tv: 0 nM: 2
160.869990000000000 153.503330000000010
154.626659999999990 200.973330000000000
f: 57 tv: 1 nM: 2
148.455780000000000 157.051030000000000
139.160370000000000 218.150939999999990
f: 58 tv: 0 nM: 2
162.312130000000000 153.661849999999990
157.020260000000010 201.256760000000010
f: 58 tv: 1 nM: 2
151.500000000000000 157.179309999999990
142.393190000000000 218.943180000000010
f: 59 tv: 0 nM: 2
163.553760000000010 153.172040000000010
157.646150000000010 201.869229999999990
f: 59 tv: 1 nM: 2
154.787769999999990 157.194240000000010
145.315120000000010 218.865540000000010
f: 60 tv: 0 nM: 2
164.161679999999990 153.464069999999990
159.386370000000000 202.651520000000000
f: 60 tv: 1 nM: 2
157.167740000000010 157.306459999999990
148.769560000000010 219.091309999999990
f: 61 tv: 0 nM: 2
165.884610000000010 153.641020000000000
161.496749999999990 202.808439999999990
f: 61 tv: 1 nM: 2
160.729549999999990 157.430820000000010
152.473330000000000 219.111120000000000
f: 62 tv: 0 nM: 2
168.574630000000010 153.813430000000010
163.288700000000010 203.223220000000000
f: 62 tv: 1 nM: 2
163.912129999999990 157.606060000000010
156.392239999999990 219.426729999999990
f: 63 tv: 0 nM: 2
170.131210000000010 153.631210000000010
165.409089999999990 203.530300000000010
f: 63 tv: 1 nM: 2
167.030869999999990 157.611120000000000
160.314650000000000 219.719830000000000
f: 64 tv: 0 nM: 2
172.148270000000000 154.000000000000000
167.636370000000000 203.772740000000000
f: 64 tv: 1 nM: 2
170.555190000000010 157.724030000000000
163.832539999999990 220.035889999999990
f: 65 tv: 0 nM: 2
174.956210000000000 153.857670000000010
170.939030000000000 201.975619999999990
f: 65 tv: 1 nM: 2
174.229999999999990 157.663330000000000
167.023709999999990 220.144389999999990
f: 66 tv: 0 nM: 2
177.134490000000000 154.413790000000010
172.423080000000000 203.993590000000010
f: 66 tv: 1 nM: 2
177.506710000000000 157.912749999999990
171.434689999999990 220.220409999999990
f: 67 tv: 0 nM: 2
179.062850000000000 154.471440000000000
174.849700000000010 204.049070000000000
f: 67 tv: 1 nM: 2
180.820950000000010 158.037170000000000
174.987439999999990 220.236400000000000
f: 68 tv: 0 nM: 2
182.014080000000010 154.845059999999990
177.759999999999990 204.759999999999990
f: 68 tv: 1 nM: 2
184.359710000000010 158.147480000000000
178.629300000000000 220.637920000000010
f: 69 tv: 0 nM: 2
184.348389999999990 154.835479999999990
180.433330000000010 204.575760000000000
f: 69 tv: 1 nM: 2
187.525309999999990 158.354430000000010
183.099089999999990 220.558560000000000
f: 70 tv: 0 nM: 2
186.831330000000010 155.114460000000010
182.940990000000000 205.161499999999990
f: 70 tv: 1 nM: 2
191.646260000000010 158.595249999999990
186.585970000000000 220.990950000000000
f: 71 tv: 0 nM: 2
191.031650000000010 156.278490000000010
186.527629999999990 205.535169999999990
f: 71 tv: 1 nM: 2
194.711810000000010 159.079870000000000
190.344190000000000 220.690699999999990
f: 72 tv: 0 nM: 2
193.174420000000000 156.209309999999990
188.992130000000000 205.885830000000000
f: 72 tv: 1 nM: 2
197.719590000000010 159.239870000000000
194.547940000000010 220.837909999999990
f: 73 tv: 0 nM: 2
194.516340000000010 155.408490000000000
190.940670000000010 205.245759999999990
f: 73 tv: 1 nM: 2
200.470000000000000 159.556670000000000
198.110629999999990 220.942469999999990
f: 74 tv: 0 nM: 2
197.165590000000010 155.659089999999990
196.032260000000010 205.822589999999990
f: 74 tv: 1 nM: 2
203.786620000000000 159.503189999999990
201.500000000000000 220.861750000000000
f: 75 tv: 0 nM: 2
200.070010000000000 155.416670000000010
198.732760000000010 206.232760000000010
f: 75 tv: 1 nM: 2
206.193540000000010 159.538710000000010
204.604060000000000 220.990950000000000
f: 76 tv: 0 nM: 2
203.003530000000010 155.524640000000010
201.697370000000010 206.276320000000000
f: 76 tv: 1 nM: 2
209.277420000000010 159.693540000000010
208.376679999999990 221.033629999999990
f: 77 tv: 0 nM: 2
206.346160000000000 156.188809999999990
204.967150000000000 206.211680000000000
f: 77 tv: 1 nM: 2
211.741140000000000 159.929080000000000
211.321270000000000 221.017030000000010
f: 78 tv: 0 nM: 2
208.410339999999990 156.165510000000010
207.847820000000010 206.181150000000000
f: 78 tv: 1 nM: 2
213.824330000000000 160.283780000000010
214.346160000000000 221.009050000000000
f: 79 tv: 0 nM: 2
210.684200000000000 156.217099999999990
210.722230000000000 206.688889999999990
f: 79 tv: 1 nM: 2
216.108839999999990 160.479580000000000
216.775939999999990 220.893859999999990
f: 80 tv: 0 nM: 2
212.963580000000010 156.556289999999990
213.466659999999990 207.003710000000010
f: 80 tv: 1 nM: 2
218.379430000000010 160.879430000000010
219.328049999999990 220.990950000000000
f: 81 tv: 0 nM: 2
215.326539999999990 156.928570000000010
216.041050000000010 207.055970000000000
f: 81 tv: 1 nM: 2
219.545459999999990 160.947560000000010
221.164250000000010 220.925130000000000
f: 82 tv: 0 nM: 2
217.291670000000010 157.163469999999990
217.717389999999990 205.565220000000010
f: 82 tv: 1 nM: 2
221.662870000000000 160.981060000000010
223.328049999999990 220.990950000000000
f: 83 tv: 0 nM: 2
218.780139999999990 157.634750000000000
220.500000000000000 206.839419999999990
f: 83 tv: 1 nM: 2
222.578020000000010 161.184400000000010
225.228100000000010 221.013820000000010
f: 84 tv: 0 nM: 2
223.056819999999990 157.261370000000000
222.604310000000000 206.838130000000010
f: 84 tv: 1 nM: 2
223.680560000000010 161.229170000000010
226.459720000000000 221.087680000000010
f: 85 tv: 0 nM: 2
222.407530000000010 157.339040000000010
224.531010000000010 207.348829999999990
f: 85 tv: 1 nM: 2
224.762769999999990 161.467150000000000
227.668240000000000 221.007110000000010
f: 86 tv: 0 nM: 2
223.783220000000000 157.122379999999990
225.510130000000000 207.266889999999990
f: 86 tv: 1 nM: 2
225.526119999999990 161.354480000000000
228.688369999999990 220.727900000000010
f: 87 tv: 0 nM: 2
224.921979999999990 157.500000000000000
227.003539999999990 206.936170000000000
f: 87 tv: 1 nM: 2
226.169109999999990 161.286759999999990
229.502410000000000 220.108700000000000
f: 88 tv: 0 nM: 2
226.413469999999990 156.951920000000000
228.583890000000000 206.755030000000000
f: 88 tv: 1 nM: 2
226.295620000000010 161.175189999999990
229.728849999999990 219.910450000000000
f: 89 tv: 0 nM: 2
227.293110000000010 157.062070000000010
229.924610000000000 206.488100000000000
f: 89 tv: 1 nM: 2
226.203129999999990 161.000000000000000
229.552510000000010 219.617490000000000
f: 90 tv: 0 nM: 2
228.187900000000010 157.089170000000000
230.467860000000000 206.375000000000000
f: 90 tv: 1 nM: 2
226.372179999999990 161.037600000000000
229.765459999999990 219.193299999999990
f: 91 tv: 0 nM: 2
229.290539999999990 156.358110000000010
231.873250000000010 206.225359999999990
f: 91 tv: 1 nM: 2
226.192860000000000 160.421429999999990
229.158539999999990 218.824389999999990
f: 92 tv: 0 nM: 2
230.013990000000010 156.472029999999990
231.309020000000000 204.802079999999990
f: 92 tv: 1 nM: 2
225.519679999999990 160.507870000000000
228.240199999999990 218.093140000000010
f: 93 tv: 0 nM: 2
230.250000000000000 156.451380000000000
232.661160000000000 204.954540000000010
f: 93 tv: 1 nM: 2
224.905520000000000 159.925199999999990
227.264999999999990 217.810000000000000
f: 94 tv: 0 nM: 2
230.351149999999990 155.500000000000000
232.451130000000010 204.695500000000010
f: 94 tv: 1 nM: 2
224.213780000000010 159.713780000000010
226.604480000000000 217.164189999999990
f: 95 tv: 0 nM: 2
230.113630000000000 155.704540000000010
232.649570000000010 203.858980000000000
f: 95 tv: 1 nM: 2
223.355560000000000 159.137040000000010
225.275360000000010 216.871980000000010
f: 96 tv: 0 nM: 2
230.244350000000000 155.007520000000000
232.264919999999990 203.876859999999990
f: 96 tv: 1 nM: 2
222.041990000000000 158.908400000000000
223.964280000000000 216.045240000000010
f: 97 tv: 0 nM: 2
230.544450000000010 154.607409999999990
231.904540000000000 202.768190000000000
f: 97 tv: 1 nM: 2
220.917300000000010 158.515040000000000
222.090910000000010 215.580220000000000
f: 98 tv: 0 nM: 2
230.133559999999990 154.599320000000010
232.190190000000000 202.389569999999990
f: 98 tv: 1 nM: 2
219.844210000000000 158.141300000000000
220.427140000000010 215.143220000000010
f: 99 tv: 0 nM: 2
229.568180000000010 154.594159999999990
231.396770000000000 202.045170000000010
f: 99 tv: 1 nM: 2
218.449999999999990 157.875000000000000
218.973400000000000 214.638309999999990
f: 100 tv: 0 nM: 2
229.239839999999990 154.146350000000010
230.989290000000010 201.967860000000000
f: 100 tv: 1 nM: 2
216.404590000000010 157.095409999999990
217.000000000000000 214.173460000000010
f: 101 tv: 0 nM: 2
227.637100000000000 153.983870000000000
230.000000000000000 201.000000000000000
f: 101 tv: 1 nM: 2
214.778629999999990 156.858780000000000
214.555849999999990 213.523940000000010
f: 102 tv: 0 nM: 2
226.846939999999990 153.251710000000000
228.047439999999990 200.817520000000000
f: 102 tv: 1 nM: 2
212.689510000000010 156.278230000000010
212.150759999999990 213.133160000000000
f: 103 tv: 0 nM: 2
225.592189999999990 152.212770000000010
226.454540000000010 199.821689999999990
f: 103 tv: 1 nM: 2
210.899990000000000 155.733340000000000
209.656920000000010 212.438830000000000
f: 104 tv: 0 nM: 2
224.618879999999990 152.209790000000000
225.342590000000000 198.629619999999990
f: 104 tv: 1 nM: 2
208.756190000000000 155.247940000000000
207.219889999999990 212.269640000000010
f: 105 tv: 0 nM: 2
222.485809999999990 151.843960000000010
223.202290000000000 198.664120000000000
f: 105 tv: 1 nM: 2
206.716540000000010 154.759840000000000
205.000000000000000 212.000000000000000
f: 106 tv: 0 nM: 2
221.222630000000010 151.218979999999990
221.387100000000000 198.798390000000010
f: 106 tv: 1 nM: 2
204.629619999999990 154.714810000000000
202.534680000000010 211.398850000000010
f: 107 tv: 0 nM: 2
219.787160000000000 151.280409999999990
219.859160000000000 197.978870000000000
f: 107 tv: 1 nM: 2
202.593750000000000 154.320310000000010
199.271179999999990 210.951979999999990
f: 108 tv: 0 nM: 2
218.780170000000000 150.625000000000000
217.581760000000000 197.654079999999990
f: 108 tv: 1 nM: 2
200.387920000000010 154.000000000000000
197.027220000000000 210.784650000000000
f: 109 tv: 0 nM: 2
216.341929999999990 150.416120000000010
216.014819999999990 197.840740000000010
f: 109 tv: 1 nM: 2
198.000000000000000 153.796879999999990
194.484450000000010 210.393779999999990
f: 110 tv: 0 nM: 2
214.117250000000010 150.424129999999990
213.212130000000000 196.904040000000010
f: 110 tv: 1 nM: 2
195.835820000000010 153.208949999999990
191.785000000000000 210.160000000000000
f: 111 tv: 0 nM: 2
211.627199999999990 149.697370000000010
210.500000000000000 196.500000000000000
f: 111 tv: 1 nM: 2
193.733579999999990 153.226270000000000
188.701069999999990 210.291000000000000
f: 112 tv: 0 nM: 2
209.831970000000010 149.930330000000000
208.042859999999990 196.085710000000010
f: 112 tv: 1 nM: 2
191.306900000000010 152.896549999999990
185.760969999999990 210.090239999999990
f: 113 tv: 0 nM: 2
206.949220000000000 149.378909999999990
205.543920000000010 196.118239999999990
f: 113 tv: 1 nM: 2
188.704540000000010 152.515150000000010
182.619609999999990 209.765549999999990
f: 114 tv: 0 nM: 2
205.456950000000010 149.864240000000000
202.868850000000010 196.360660000000000
f: 114 tv: 1 nM: 2
186.477260000000000 152.674240000000000
180.083329999999990 209.677079999999990
f: 115 tv: 0 nM: 2
203.155880000000000 149.561770000000000
200.172270000000000 196.663860000000000
f: 115 tv: 1 nM: 2
184.555560000000010 152.470370000000000
177.427809999999990 209.660429999999990
f: 116 tv: 0 nM: 2
200.354320000000000 149.145680000000000
197.000000000000000 198.000000000000000
f: 116 tv: 1 nM: 2
182.342649999999990 152.248250000000010
174.094969999999990 209.511169999999990
f: 117 tv: 0 nM: 2
197.434200000000000 149.835530000000010
195.436280000000010 196.455890000000010
f: 117 tv: 1 nM: 2
179.914060000000010 152.218750000000000
171.817730000000010 209.721679999999990
f: 118 tv: 0 nM: 2
195.813390000000000 149.496479999999990
191.283459999999990 196.051179999999990
f: 118 tv: 1 nM: 2
178.106869999999990 152.164120000000000
169.113630000000000 209.952030000000010
f: 119 tv: 0 nM: 2
194.139420000000000 149.802889999999990
189.777770000000000 196.149570000000010
f: 119 tv: 1 nM: 2
176.226270000000000 152.266420000000010
166.447370000000010 210.038270000000010
f: 120 tv: 0 nM: 2
191.325930000000000 149.174070000000000
185.614090000000000 195.939590000000010
f: 120 tv: 1 nM: 2
174.656659999999990 152.470000000000000
164.125630000000000 210.203520000000000
f: 121 tv: 0 nM: 2
189.448620000000010 149.441790000000000
184.525250000000000 196.227260000000000
f: 121 tv: 1 nM: 2
173.380140000000010 152.277400000000000
162.275360000000010 209.997590000000000
f: 122 tv: 0 nM: 2
187.459120000000010 149.544019999999990
181.879750000000000 195.778490000000010
f: 122 tv: 1 nM: 2
172.453229999999990 152.147480000000000
160.733990000000010 210.224140000000010
f: 123 tv: 0 nM: 2
185.323350000000000 149.871260000000010
179.562070000000010 195.731030000000000
f: 123 tv: 1 nM: 2
171.456660000000000 152.210010000000010
158.871669999999990 210.619480000000010
f: 124 tv: 0 nM: 2
184.139860000000000 149.730770000000010
177.605930000000000 195.851699999999990
f: 124 tv: 1 nM: 2
171.027400000000000 152.075349999999990
157.651780000000000 210.415179999999990
f: 125 tv: 0 nM: 2
182.470409999999990 149.502960000000000
175.500000000000000 196.179309999999990
f: 125 tv: 1 nM: 2
170.672959999999990 152.216980000000010
157.412440000000000 210.981570000000000
f: 126 tv: 0 nM: 2
181.510269999999990 149.818500000000000
173.131409999999990 197.009610000000010
f: 126 tv: 1 nM: 2
171.000000000000000 152.147799999999990
157.041840000000010 211.294980000000010
f: 127 tv: 0 nM: 2
179.596880000000000 149.990630000000010
172.147060000000010 196.389710000000010
f: 127 tv: 1 nM: 2
171.403840000000000 152.403840000000000
157.199999999999990 211.856519999999990
f: 128 tv: 0 nM: 2
179.066440000000000 150.300700000000010
170.006939999999990 197.618060000000010
f: 128 tv: 1 nM: 2
172.046580000000010 152.416149999999990
157.461180000000010 212.093610000000010
f: 129 tv: 0 nM: 2
177.861120000000000 150.173620000000000
168.714769999999990 197.838930000000000
f: 129 tv: 1 nM: 2
172.822370000000010 152.618419999999990
158.140430000000010 212.338300000000000
f: 130 tv: 0 nM: 2
177.053890000000000 150.374249999999990
168.000000000000000 198.000000000000000
f: 130 tv: 1 nM: 2
174.203830000000010 152.888530000000000
159.500000000000000 212.848890000000010
f: 131 tv: 0 nM: 2
176.948970000000000 150.544220000000000
167.399319999999990 198.174499999999990
f: 131 tv: 1 nM: 2
175.893080000000000 152.682390000000000
160.758850000000000 213.068590000000000
f: 132 tv: 0 nM: 2
176.650330000000000 150.581700000000010
167.086530000000010 198.112180000000000
f: 132 tv: 1 nM: 2
177.621800000000010 152.679489999999990
162.732360000000000 213.323649999999990
f: 133 tv: 0 nM: 2
176.681240000000000 150.618740000000000
166.222980000000010 198.952699999999990
f: 133 tv: 1 nM: 2
179.964969999999990 152.694279999999990
164.304440000000000 213.578630000000000
f: 134 tv: 0 nM: 2
176.623410000000010 150.281650000000010
165.423390000000010 198.463720000000000
f: 134 tv: 1 nM: 2
182.148480000000010 152.490910000000010
166.682570000000000 213.489620000000000
f: 135 tv: 0 nM: 2
176.872099999999990 150.651170000000010
165.599210000000000 198.940470000000000
f: 135 tv: 1 nM: 2
184.872670000000000 152.515530000000010
169.465520000000000 213.689650000000000
f: 136 tv: 0 nM: 2
177.598099999999990 150.174060000000000
166.243239999999990 199.128369999999990
f: 136 tv: 1 nM: 2
187.600650000000000 152.178570000000010
172.105259999999990 213.876530000000000
f: 137 tv: 0 nM: 2
178.364409999999990 149.598880000000010
167.017609999999990 199.348590000000000
f: 137 tv: 1 nM: 2
190.588820000000000 152.036180000000000
175.138550000000010 214.068270000000010
f: 138 tv: 0 nM: 2
178.440890000000000 149.413790000000010
167.737599999999990 199.528370000000000
f: 138 tv: 1 nM: 2
194.050310000000000 151.713840000000000
178.412510000000000 214.208329999999990
f: 139 tv: 0 nM: 2
180.191620000000000 149.727540000000000
167.606249999999990 199.500000000000000
f: 139 tv: 1 nM: 2
197.534590000000010 151.650939999999990
181.147830000000000 214.026090000000010
f: 140 tv: 0 nM: 2
180.686049999999990 149.412800000000000
168.361120000000000 199.930560000000010
f: 140 tv: 1 nM: 2
200.911759999999990 151.523529999999990
185.485350000000010 214.274059999999990
f: 141 tv: 0 nM: 2
182.052490000000010 149.381210000000010
169.519810000000010 200.168319999999990
f: 141 tv: 1 nM: 2
204.827270000000000 151.254549999999990
189.287110000000010 214.349610000000010
f: 142 tv: 0 nM: 2
183.819520000000010 149.313610000000010
171.934530000000000 199.815470000000000
f: 142 tv: 1 nM: 2
209.076920000000000 151.038469999999990
193.622909999999990 214.297910000000000
f: 143 tv: 0 nM: 2
185.603330000000000 149.383330000000000
173.491009999999990 200.452090000000000
f: 143 tv: 1 nM: 2
213.077640000000000 150.801240000000010
198.126470000000010 214.319060000000010
f: 144 tv: 0 nM: 2
187.757569999999990 148.972730000000010
176.220930000000010 200.168610000000000
f: 144 tv: 1 nM: 2
217.840620000000000 150.715620000000000
202.991899999999990 214.192309999999990
f: 145 tv: 0 nM: 2
190.358290000000010 148.606950000000010
177.686450000000010 200.796619999999990
f: 145 tv: 1 nM: 2
221.910000000000000 150.223330000000000
207.334640000000010 214.299209999999990
f: 146 tv: 0 nM: 2
191.608830000000010 148.555880000000000
179.537569999999990 200.835270000000010
f: 146 tv: 1 nM: 2
226.599369999999990 149.990389999999990
211.930370000000010 213.784809999999990
f: 147 tv: 0 nM: 2
194.009320000000000 148.391300000000000
181.745350000000000 200.953419999999990
f: 147 tv: 1 nM: 2
230.843750000000000 149.822920000000010
217.043470000000010 213.773910000000000
f: 148 tv: 0 nM: 2
196.258620000000010 148.310350000000000
184.092899999999990 200.428959999999990
f: 148 tv: 1 nM: 2
235.017959999999990 149.547900000000000
222.340000000000000 213.584000000000000
f: 149 tv: 0 nM: 2
199.670330000000010 148.373629999999990
187.140809999999990 201.071840000000010
f: 149 tv: 1 nM: 2
239.776469999999990 149.676469999999990
227.429630000000000 213.703710000000000
f: 150 tv: 0 nM: 2
202.606249999999990 148.500000000000000
189.478260000000010 200.537260000000000
f: 150 tv: 1 nM: 2
245.061649999999990 149.239730000000010
232.518450000000000 213.627299999999990
f: 151 tv: 0 nM: 2
205.194290000000000 148.277140000000000
191.934200000000000 200.657900000000010
f: 151 tv: 1 nM: 2
249.770260000000010 149.162160000000000
237.335250000000000 213.613020000000010
f: 152 tv: 0 nM: 2
208.360119999999990 148.258929999999990
196.585530000000010 200.664469999999990
f: 152 tv: 1 nM: 2
254.436659999999990 149.030000000000000
243.287810000000010 213.523100000000000
f: 153 tv: 0 nM: 2
210.997120000000000 148.225429999999990
198.843600000000010 201.841029999999990
f: 153 tv: 1 nM: 2
258.286620000000030 148.831210000000000
248.510590000000010 213.743640000000000
f: 154 tv: 0 nM: 2
214.416670000000010 148.237180000000000
202.768710000000000 202.166670000000010
f: 154 tv: 1 nM: 2
264.246579999999990 149.356169999999990
253.686980000000010 213.560930000000010
f: 155 tv: 0 nM: 2
216.894039999999990 147.970200000000010
205.888880000000000 202.427780000000010
f: 155 tv: 1 nM: 2
268.575740000000000 149.293950000000000
258.894499999999990 213.698320000000000
f: 156 tv: 0 nM: 2
220.717099999999990 148.085530000000010
209.092899999999990 202.418029999999990
f: 156 tv: 1 nM: 2
272.854030000000020 149.242230000000010
264.321289999999980 213.825300000000000
f: 157 tv: 0 nM: 2
224.404750000000010 148.577380000000010
212.737660000000010 202.472230000000000
f: 157 tv: 1 nM: 2
276.916139999999980 149.546580000000010
269.330440000000010 214.339130000000010
f: 158 tv: 0 nM: 2
227.702640000000000 148.713169999999990
215.943070000000010 202.943070000000010
f: 158 tv: 1 nM: 2
281.960269999999980 149.665560000000000
273.836000000000010 214.395999999999990
f: 159 tv: 0 nM: 2
231.659580000000010 149.005329999999990
220.083879999999990 203.003220000000000
f: 159 tv: 1 nM: 2
286.496489999999990 149.660840000000010
279.237059999999990 214.500000000000000
f: 160 tv: 0 nM: 2
234.520580000000000 149.155880000000000
224.141300000000000 203.429350000000000
f: 160 tv: 1 nM: 2
290.978729999999980 150.046100000000000
283.736850000000000 214.394749999999990
f: 161 tv: 0 nM: 2
237.191499999999990 149.726940000000010
227.926830000000000 203.414639999999990
f: 161 tv: 1 nM: 2
293.720489999999980 150.419250000000010
287.897640000000020 214.783459999999990
f: 162 tv: 0 nM: 2
241.006409999999990 149.576920000000000
231.832339999999990 204.434130000000010
f: 162 tv: 1 nM: 2
298.191280000000010 150.604029999999990
292.125519999999990 214.859829999999990
f: 163 tv: 0 nM: 2
243.523249999999990 149.779069999999990
235.487810000000000 204.518290000000010
f: 163 tv: 1 nM: 2
301.126680000000020 150.966659999999990
296.417019999999980 214.991269999999990
f: 164 tv: 0 nM: 2
247.898390000000010 150.328869999999990
238.222860000000000 204.722860000000000
f: 164 tv: 1 nM: 2
304.565220000000010 151.021739999999990
299.632290000000010 215.217479999999990
f: 165 tv: 0 nM: 2
251.000000000000000 150.391719999999990
242.758739999999990 205.132870000000000
f: 165 tv: 1 nM: 2
308.000000000000000 151.480650000000000
304.203550000000010 214.942469999999990
f: 166 tv: 0 nM: 2
254.448790000000000 150.460849999999990
245.633559999999990 205.099320000000010
f: 166 tv: 1 nM: 2
311.128480000000020 151.954870000000000
307.085050000000020 215.468870000000010
f: 167 tv: 0 nM: 2
256.945650000000000 150.851460000000000
250.066470000000010 205.410400000000010
f: 167 tv: 1 nM: 2
314.037170000000000 152.233110000000010
310.207760000000010 215.547940000000010
f: 168 tv: 0 nM: 2
260.472899999999980 151.346390000000010
253.278789999999990 205.693940000000000
f: 168 tv: 1 nM: 2
316.729030000000020 152.306459999999990
313.615540000000010 215.535720000000000
f: 169 tv: 0 nM: 2
263.589290000000010 151.577380000000010
257.615940000000020 206.333329999999990
f: 169 tv: 1 nM: 2
319.251680000000020 152.778519999999990
316.834110000000010 215.675109999999990
f: 170 tv: 0 nM: 2
266.954250000000000 152.112810000000000
260.623510000000010 206.364460000000010
f: 170 tv: 1 nM: 2
321.659850000000010 153.139450000000010
319.643829999999980 216.006849999999990
f: 171 tv: 0 nM: 2
269.316989999999980 152.065350000000000
263.911290000000010 206.905910000000010
f: 171 tv: 1 nM: 2
323.987730000000000 153.610430000000010
322.097230000000020 216.120380000000010
f: 172 tv: 0 nM: 2
272.603760000000020 152.600630000000000
267.000000000000000 206.921690000000010
f: 172 tv: 1 nM: 2
326.380130000000010 153.969179999999990
324.394139999999990 216.168920000000010
f: 173 tv: 0 nM: 2
275.309509999999990 152.535720000000000
270.101810000000000 207.176650000000000
f: 173 tv: 1 nM: 2
328.230770000000010 154.024480000000010
326.626620000000000 216.336909999999990
f: 174 tv: 0 nM: 2
278.112489999999980 152.581250000000010
272.809199999999980 207.289469999999990
f: 174 tv: 1 nM: 2
329.694459999999990 154.395829999999990
328.602170000000000 216.297820000000000
f: 175 tv: 0 nM: 2
280.363920000000010 153.237339999999990
276.042359999999970 207.610170000000010
f: 175 tv: 1 nM: 2
331.454560000000010 154.947560000000010
330.570830000000000 216.420840000000000
f: 176 tv: 0 nM: 2
283.368100000000030 153.757679999999990
279.172849999999980 207.981480000000000
f: 176 tv: 1 nM: 2
332.825650000000000 155.082249999999990
332.555299999999990 216.732300000000010
f: 177 tv: 0 nM: 2
286.009799999999980 154.333329999999990
282.037600000000000 207.484960000000000
f: 177 tv: 1 nM: 2
334.032840000000020 155.211680000000000
334.362790000000020 216.913960000000000
f: 178 tv: 0 nM: 2
288.587580000000000 154.245759999999990
284.877560000000020 208.023799999999990
f: 178 tv: 1 nM: 2
335.393620000000000 155.907810000000010
336.000000000000000 217.000000000000000
f: 179 tv: 0 nM: 2
290.645050000000030 154.595670000000010
287.500000000000000 208.539400000000000
f: 179 tv: 1 nM: 2
336.500000000000000 156.106380000000000
337.634709999999980 216.897259999999990
f: 180 tv: 0 nM: 2
292.317349999999980 154.667660000000010
290.708890000000000 208.243150000000010
f: 180 tv: 1 nM: 2
337.558229999999980 156.530820000000010
339.000000000000000 217.000000000000000
f: 181 tv: 0 nM: 2
294.968959999999980 155.020690000000000
293.607360000000030 208.684050000000010
f: 181 tv: 1 nM: 2
338.237399999999980 156.917270000000000
340.274200000000010 217.027649999999990
f: 182 tv: 0 nM: 2
296.653380000000030 154.981599999999990
295.452789999999990 208.413900000000010
f: 182 tv: 1 nM: 2
338.562959999999980 157.092590000000000
341.083340000000020 217.083329999999990
f: 183 tv: 0 nM: 2
298.410709999999990 155.589280000000000
297.963199999999970 208.634960000000010
f: 183 tv: 1 nM: 2
339.015379999999990 157.623079999999990
341.997619999999980 217.559239999999990
f: 184 tv: 0 nM: 2
299.982539999999970 155.790699999999990
299.743990000000000 208.629520000000010
f: 184 tv: 1 nM: 2
339.355560000000030 158.025929999999990
342.542269999999970 217.699520000000010
f: 185 tv: 0 nM: 2
301.388240000000000 156.041169999999990
301.237210000000000 209.116790000000010
f: 185 tv: 1 nM: 2
339.372189999999990 158.180450000000010
342.810000000000000 217.865010000000010
f: 186 tv: 0 nM: 2
302.839389999999980 156.418180000000010
303.218750000000000 209.293749999999990
f: 186 tv: 1 nM: 2
339.335879999999970 158.690840000000010
342.924989999999980 217.820010000000000
f: 187 tv: 0 nM: 2
303.678339999999990 156.515930000000000
304.863650000000010 209.381820000000000
f: 187 tv: 1 nM: 2
339.104829999999990 158.895160000000000
343.046110000000000 217.871350000000010
f: 188 tv: 0 nM: 2
305.042149999999990 156.957870000000010
305.877200000000020 209.347950000000000
f: 188 tv: 1 nM: 2
338.267240000000020 159.387939999999990
342.578340000000030 217.990780000000000
f: 189 tv: 0 nM: 2
305.267940000000010 157.005519999999990
306.598850000000030 209.488370000000000
f: 189 tv: 1 nM: 2
338.061980000000010 159.446290000000000
341.973299999999990 217.861650000000000
f: 190 tv: 0 nM: 2
306.500000000000000 157.317080000000000
307.145050000000030 209.441360000000000
f: 190 tv: 1 nM: 2
337.015629999999990 159.898439999999990
341.010010000000020 217.914989999999990
f: 191 tv: 0 nM: 2
306.589290000000010 157.589280000000000
308.350010000000000 209.070010000000000
f: 191 tv: 1 nM: 2
336.016110000000030 160.016130000000000
339.990200000000020 217.916670000000010
f: 192 tv: 0 nM: 2
307.351260000000020 157.705690000000000
307.880000000000000 209.119990000000000
f: 192 tv: 1 nM: 2
335.016140000000010 160.016130000000000
338.739809999999980 217.954090000000010
f: 193 tv: 0 nM: 2
306.978729999999980 157.726940000000010
308.126620000000000 209.483769999999990
f: 193 tv: 1 nM: 2
333.766660000000000 160.158320000000000
336.892850000000010 217.836729999999990
f: 194 tv: 0 nM: 2
307.354490000000000 157.317170000000000
308.107149999999990 209.000000000000000
f: 194 tv: 1 nM: 2
332.433620000000020 160.199109999999990
335.133850000000000 218.017670000000010
f: 195 tv: 0 nM: 2
307.248290000000000 157.375850000000010
308.449709999999980 208.967450000000010
f: 195 tv: 1 nM: 2
330.875000000000000 160.175000000000010
333.344820000000030 217.933500000000010
f: 196 tv: 0 nM: 2
307.563480000000030 157.214280000000000
308.133789999999980 208.915500000000010
f: 196 tv: 1 nM: 2
329.566680000000020 160.074999999999990
331.445310000000010 217.648439999999990
f: 197 tv: 0 nM: 2
307.359249999999970 157.370380000000010
307.406250000000000 209.406250000000000
f: 197 tv: 1 nM: 2
327.758609999999980 160.353460000000010
329.713529999999990 217.130200000000000
f: 198 tv: 0 nM: 2
307.435610000000000 157.579540000000010
307.429469999999980 208.500000000000000
f: 198 tv: 1 nM: 2
325.963100000000000 160.602460000000010
327.451140000000010 217.451140000000010
f: 199 tv: 0 nM: 2
306.222230000000020 157.569439999999990
306.556310000000000 208.036419999999990
f: 199 tv: 1 nM: 2
324.366060000000000 160.589280000000000
325.569520000000010 217.000000000000000
f: 200 tv: 0 nM: 2
304.847500000000030 157.936170000000000
305.269229999999990 208.019229999999990
f: 200 tv: 1 nM: 2
322.775849999999990 160.155170000000000
323.143250000000020 217.372970000000010
f: 201 tv: 0 nM: 2
304.074310000000030 157.527019999999990
304.367740000000030 207.874190000000000
f: 201 tv: 1 nM: 2
320.840149999999990 160.184429999999990
320.765469999999990 216.966489999999990
f: 202 tv: 0 nM: 2
302.988560000000010 157.091600000000000
302.872560000000020 207.398699999999990
f: 202 tv: 1 nM: 2
318.971310000000020 160.184429999999990
318.892850000000010 216.892850000000010
f: 203 tv: 0 nM: 2
302.044829999999990 157.551729999999990
301.642850000000010 207.980520000000010
f: 203 tv: 1 nM: 2
316.948269999999980 160.508620000000010
316.206020000000020 216.871860000000000
f: 204 tv: 0 nM: 2
300.586059999999970 157.954929999999990
299.987640000000000 207.919749999999990
f: 204 tv: 1 nM: 2
314.951320000000010 160.362840000000010
313.543090000000010 216.543110000000010
f: 205 tv: 0 nM: 2
299.592440000000010 157.890760000000000
298.938319999999980 207.600650000000000
f: 205 tv: 1 nM: 2
313.250000000000000 160.455350000000010
311.529850000000010 217.000000000000000
f: 206 tv: 0 nM: 2
297.266390000000000 157.561479999999990
297.268980000000000 207.667720000000000
f: 206 tv: 1 nM: 2
311.000000000000000 160.925000000000010
309.106139999999980 217.393859999999990
f: 207 tv: 0 nM: 2
296.263520000000030 158.189190000000000
295.299989999999980 207.750000000000000
f: 207 tv: 1 nM: 2
309.125000000000000 160.925000000000010
306.854490000000000 217.243380000000000
f: 208 tv: 0 nM: 2
294.623229999999980 158.313390000000000
293.506739999999980 207.668920000000010
f: 208 tv: 1 nM: 2
307.200010000000020 161.050000000000010
304.332460000000030 217.465419999999990
f: 209 tv: 0 nM: 2
292.533840000000000 157.800749999999990
291.092190000000020 207.634750000000000
f: 209 tv: 1 nM: 2
305.120970000000000 161.241940000000000
301.627169999999980 217.410400000000010
f: 210 tv: 0 nM: 2
291.098480000000000 158.196980000000000
289.984069999999970 207.509549999999990
f: 210 tv: 1 nM: 2
303.132229999999990 161.590910000000010
299.808499999999980 217.569150000000010
f: 211 tv: 0 nM: 2
289.108520000000000 158.251939999999990
287.090910000000010 207.524800000000000
f: 211 tv: 1 nM: 2
301.129300000000000 161.887920000000010
297.535919999999980 218.052490000000010
f: 212 tv: 0 nM: 2
287.455469999999990 158.818500000000000
284.870510000000020 207.946050000000010
f: 212 tv: 1 nM: 2
298.872799999999980 161.688600000000010
294.873659999999970 218.368290000000000
f: 213 tv: 0 nM: 2
285.514279999999990 158.807140000000000
282.725190000000000 208.041990000000000
f: 213 tv: 1 nM: 2
297.330660000000020 161.959669999999990
292.632600000000020 218.436460000000010
f: 214 tv: 0 nM: 2
283.173610000000000 158.708329999999990
280.248080000000020 208.122130000000000
f: 214 tv: 1 nM: 2
295.411990000000000 162.144000000000010
290.000000000000000 218.430479999999990
f: 215 tv: 0 nM: 2
281.440549999999970 158.989520000000000
277.783200000000020 208.052439999999990
f: 215 tv: 1 nM: 2
293.611110000000000 162.119660000000010
287.543360000000010 218.543360000000010
f: 216 tv: 0 nM: 2
279.721160000000000 158.778840000000000
275.476990000000000 207.865129999999990
f: 216 tv: 1 nM: 2
291.815580000000010 162.028690000000010
285.110230000000000 218.658600000000010
f: 217 tv: 0 nM: 2
276.917910000000010 158.738800000000000
272.764220000000020 207.695130000000010
f: 217 tv: 1 nM: 2
289.886349999999990 161.628780000000010
283.247410000000000 218.481770000000010
f: 218 tv: 0 nM: 2
275.152310000000000 158.288090000000010
269.592589999999970 207.492600000000010
f: 218 tv: 1 nM: 2
288.091279999999980 161.178570000000010
280.691500000000020 218.265960000000010
f: 219 tv: 0 nM: 2
272.681519999999980 158.328030000000010
268.025939999999990 206.992600000000010
f: 219 tv: 1 nM: 2
286.330660000000020 161.000000000000000
278.147670000000010 218.181350000000010
f: 220 tv: 0 nM: 2
270.045750000000000 157.349670000000000
265.037960000000000 206.905059999999990
f: 220 tv: 1 nM: 2
285.012299999999980 160.602460000000010
276.518770000000020 217.821589999999990
f: 221 tv: 0 nM: 2
268.221310000000020 157.352460000000010
262.500000000000000 206.208049999999990
f: 221 tv: 1 nM: 2
283.500000000000000 159.947370000000010
274.157469999999990 217.248629999999990
f: 222 tv: 0 nM: 2
265.882810000000010 157.039060000000010
260.026920000000020 205.273069999999990
f: 222 tv: 1 nM: 2
282.027769999999980 159.734129999999990
272.047030000000010 216.868810000000000
f: 223 tv: 0 nM: 2
264.279299999999980 156.075870000000010
258.500000000000000 204.000000000000000
f: 223 tv: 1 nM: 2
281.042300000000010 158.857699999999990
270.713930000000000 216.244840000000010
f: 224 tv: 0 nM: 2
262.316680000000020 155.876659999999990
255.325940000000000 204.756329999999990
f: 224 tv: 1 nM: 2
279.973299999999990 158.435120000000010
268.916659999999980 216.009800000000010
f: 225 tv: 0 nM: 2
260.190189999999970 155.174849999999990
252.567669999999990 204.105259999999990
f: 225 tv: 1 nM: 2
279.433110000000000 157.848590000000000
267.381899999999970 215.208540000000000
f: 226 tv: 0 nM: 2
258.639619999999980 154.626620000000000
251.139829999999990 203.470339999999990
f: 226 tv: 1 nM: 2
278.454220000000020 157.151410000000000
266.318179999999980 215.028699999999990
f: 227 tv: 0 nM: 2
257.054599999999990 154.163790000000010
249.520690000000000 203.482760000000010
f: 227 tv: 1 nM: 2
277.988560000000010 156.564879999999990
264.990329999999970 214.847820000000010
f: 228 tv: 0 nM: 2
255.591460000000010 154.408539999999990
246.795459999999990 203.334409999999990
f: 228 tv: 1 nM: 2
277.921629999999990 156.257460000000010
264.320920000000000 214.113949999999990
f: 229 tv: 0 nM: 2
254.183230000000010 153.770190000000010
244.376620000000000 202.928570000000010
f: 229 tv: 1 nM: 2
277.828460000000010 155.890500000000000
263.518770000000020 214.131450000000000
f: 230 tv: 0 nM: 2
252.524990000000000 153.687500000000000
243.270190000000010 202.503109999999990
f: 230 tv: 1 nM: 2
278.228880000000000 155.461270000000010
263.460449999999980 213.904650000000000
f: 231 tv: 0 nM: 2
251.670729999999990 153.384140000000000
241.055219999999990 202.604289999999990
f: 231 tv: 1 nM: 2
278.583340000000020 155.243329999999990
263.550479999999990 213.531250000000000
f: 232 tv: 0 nM: 2
250.773329999999990 153.139999999999990
240.475159999999990 202.273280000000000
f: 232 tv: 1 nM: 2
279.155790000000020 154.713780000000010
264.046110000000000 213.788829999999990
f: 233 tv: 0 nM: 2
250.085299999999990 152.967649999999990
238.674060000000000 202.522160000000010
f: 233 tv: 1 nM: 2
280.443330000000000 154.643339999999990
264.675110000000020 213.792630000000000
f: 234 tv: 0 nM: 2
249.082730000000000 152.669070000000000
238.228320000000000 202.572250000000000
f: 234 tv: 1 nM: 2
281.689180000000020 154.486480000000000
266.133179999999980 213.717289999999990
f: 235 tv: 0 nM: 2
248.944809999999990 152.594159999999990
237.589599999999990 202.869949999999990
f: 235 tv: 1 nM: 2
283.452699999999990 154.500000000000000
267.538119999999990 213.957400000000010
f: 236 tv: 0 nM: 2
248.561770000000000 152.561770000000000
236.703340000000000 202.970000000000000
f: 236 tv: 1 nM: 2
285.258269999999980 154.301330000000010
269.350889999999990 214.276320000000000
f: 237 tv: 0 nM: 2
248.340239999999990 152.609469999999990
236.556289999999990 202.963580000000010
f: 237 tv: 1 nM: 2
286.847840000000020 154.403730000000000
270.855320000000010 214.500000000000000
f: 238 tv: 0 nM: 2
248.338519999999990 152.813660000000000
236.346390000000010 203.412659999999990
f: 238 tv: 1 nM: 2
289.442690000000030 154.414019999999990
273.205350000000010 214.584820000000010
f: 239 tv: 0 nM: 2
248.855619999999990 152.799470000000010
236.338519999999990 203.801240000000010
f: 239 tv: 1 nM: 2
291.706909999999990 154.386200000000000
275.820530000000020 215.038469999999990
f: 240 tv: 0 nM: 2
248.562500000000000 152.712490000000000
236.137419999999990 204.660810000000000
f: 240 tv: 1 nM: 2
294.383330000000000 154.116670000000000
278.389830000000020 215.241530000000010
f: 241 tv: 0 nM: 2
249.157900000000010 152.486850000000000
236.291900000000000 204.375720000000000
f: 241 tv: 1 nM: 2
297.020420000000000 154.023799999999990
281.373929999999970 215.408109999999990
f: 242 tv: 0 nM: 2
249.957439999999990 152.898940000000010
236.587660000000000 204.412340000000000
f: 242 tv: 1 nM: 2
299.777400000000000 153.715759999999990
284.250000000000000 215.480089999999990
f: 243 tv: 0 nM: 2
250.970110000000010 152.584239999999990
236.811260000000000 204.801330000000010
f: 243 tv: 1 nM: 2
303.012569999999980 153.600630000000000
287.527769999999980 215.455119999999990
f: 244 tv: 0 nM: 2
252.324250000000010 152.296969999999990
238.053990000000000 205.025569999999990
f: 244 tv: 1 nM: 2
306.339049999999990 153.428090000000000
291.108889999999970 215.253330000000010
f: 245 tv: 0 nM: 2
253.161010000000000 152.282490000000000
238.626710000000000 204.558210000000000
f: 245 tv: 1 nM: 2
310.000000000000000 153.000000000000000
294.700809999999990 215.176710000000010
f: 246 tv: 0 nM: 2
254.816329999999990 151.826539999999990
239.763309999999990 204.926040000000000
f: 246 tv: 1 nM: 2
313.619629999999970 152.536800000000000
298.328059999999990 215.058820000000000
f: 247 tv: 0 nM: 2
256.549989999999980 151.461760000000000
241.705050000000000 204.547760000000010
f: 247 tv: 1 nM: 2
317.372619999999980 152.305730000000010
302.321440000000000 214.560930000000010
f: 248 tv: 0 nM: 2
257.593230000000010 151.161010000000000
243.367719999999990 204.476200000000010
f: 248 tv: 1 nM: 2
320.553800000000020 151.541140000000010
306.251039999999990 214.545269999999990
f: 249 tv: 0 nM: 2
259.638240000000000 150.438230000000000
244.912920000000010 204.008420000000000
f: 249 tv: 1 nM: 2
324.144229999999990 151.131409999999990
310.193879999999980 213.767349999999990
f: 250 tv: 0 nM: 2
261.195650000000000 149.869570000000010
246.671690000000010 203.828309999999990
f: 250 tv: 1 nM: 2
328.245029999999990 150.692049999999990
314.218990000000020 213.603299999999990
f: 251 tv: 0 nM: 2
264.072630000000000 149.533520000000010
249.019520000000000 203.529270000000000
f: 251 tv: 1 nM: 2
332.245270000000000 150.349060000000010
318.877869999999970 213.013820000000010
f: 252 tv: 0 nM: 2
266.638240000000000 149.461760000000000
251.759670000000000 203.524859999999990
f: 252 tv: 1 nM: 2
336.593750000000000 149.593750000000000
322.684849999999980 212.582930000000000
f: 253 tv: 0 nM: 2
269.086729999999990 149.117340000000010
254.306459999999990 203.618290000000000
f: 253 tv: 1 nM: 2
340.578430000000030 149.398699999999990
327.580510000000000 212.419500000000000
f: 254 tv: 0 nM: 2
271.717960000000010 148.730770000000010
256.655370000000000 203.646899999999990
f: 254 tv: 1 nM: 2
344.393620000000000 149.063830000000000
332.123510000000010 212.292830000000010
f: 255 tv: 0 nM: 2
274.545439999999990 148.584849999999990
259.153230000000010 203.094089999999990
f: 255 tv: 1 nM: 2
348.563690000000010 148.694279999999990
336.831939999999970 212.054630000000000
f: 256 tv: 0 nM: 2
277.212280000000020 148.444140000000000
262.385710000000020 203.108569999999990
f: 256 tv: 1 nM: 2
352.010499999999980 148.545459999999990
341.299559999999990 211.795040000000000
f: 257 tv: 0 nM: 2
280.095370000000000 148.265899999999990
264.945130000000010 203.493900000000000
f: 257 tv: 1 nM: 2
356.146669999999970 148.300000000000010
344.805079999999980 211.580500000000000
f: 258 tv: 0 nM: 2
283.211119999999990 148.255550000000000
268.786589999999990 203.475619999999990
f: 258 tv: 1 nM: 2
359.220120000000010 148.261000000000000
348.992860000000010 211.454759999999990
f: 259 tv: 0 nM: 2
286.237640000000000 148.533950000000000
271.617459999999990 203.551210000000000
f: 259 tv: 1 nM: 2
363.933780000000010 148.334440000000000
353.262790000000000 211.399990000000000
f: 260 tv: 0 nM: 2
289.076540000000020 148.239790000000000
275.045439999999990 203.496960000000000
f: 260 tv: 1 nM: 2
367.337740000000000 148.201979999999990
357.666659999999980 211.351850000000010
f: 261 tv: 0 nM: 2
292.900570000000020 148.435669999999990
278.905179999999970 203.853460000000010
f: 261 tv: 1 nM: 2
371.578770000000020 148.476030000000010
362.064939999999980 211.374470000000000
f: 262 tv: 0 nM: 2
295.600550000000000 148.648040000000010
282.049410000000020 204.188950000000010
f: 262 tv: 1 nM: 2
374.715640000000010 148.603119999999990
366.064329999999980 211.468870000000010
f: 263 tv: 0 nM: 2
298.549989999999980 148.538240000000000
285.282039999999990 204.532039999999990
f: 263 tv: 1 nM: 2
377.909730000000020 148.694439999999990
369.768190000000000 211.718189999999990
f: 264 tv: 0 nM: 2
301.365389999999990 149.250000000000000
288.910250000000020 204.615389999999990
f: 264 tv: 1 nM: 2
381.734680000000030 148.948970000000000
373.491390000000020 211.702589999999990
f: 265 tv: 0 nM: 2
304.835269999999980 149.364170000000000
292.053679999999990 205.401119999999990
f: 265 tv: 1 nM: 2
384.544220000000000 149.125850000000010
377.497830000000020 212.263049999999990
f: 266 tv: 0 nM: 2
308.113650000000010 149.714640000000000
295.410980000000000 205.911000000000000
f: 266 tv: 1 nM: 2
387.572360000000000 149.782900000000010
380.877500000000000 212.618470000000000
f: 267 tv: 0 nM: 2
310.676179999999990 149.906740000000010
298.665680000000010 206.573960000000000
f: 267 tv: 1 nM: 2
390.442169999999980 150.227890000000000
384.340509999999990 213.081889999999990
f: 268 tv: 0 nM: 2
313.743260000000020 150.529720000000000
302.287780000000000 207.258730000000010
f: 268 tv: 1 nM: 2
393.429989999999980 150.716659999999990
387.292730000000010 213.361120000000000
f: 269 tv: 0 nM: 2
317.168299999999990 150.917070000000000
305.520230000000030 207.540470000000000
f: 269 tv: 1 nM: 2
396.404420000000020 151.426469999999990
390.726470000000010 214.002240000000000
f: 270 tv: 0 nM: 2
320.020230000000030 151.826580000000010
309.407989999999980 208.263810000000010
f: 270 tv: 1 nM: 2
398.340149999999990 152.051030000000000
393.776310000000020 214.539469999999990
f: 271 tv: 0 nM: 2
322.677340000000020 152.369190000000000
313.058069999999990 208.941930000000010
f: 271 tv: 1 nM: 2
400.722230000000020 152.680560000000010
396.506590000000020 214.914469999999990
f: 272 tv: 0 nM: 2
325.738769999999990 153.317410000000000
317.206300000000000 209.531460000000010
f: 272 tv: 1 nM: 2
402.836729999999990 153.493190000000000
399.277280000000020 215.895450000000010
f: 273 tv: 0 nM: 2
328.389740000000020 153.797439999999990
319.338140000000010 210.323700000000000
f: 273 tv: 1 nM: 2
404.958950000000020 154.055970000000000
401.547419999999990 216.646549999999990
f: 274 tv: 0 nM: 2
331.111110000000000 154.418119999999990
322.993589999999980 211.410259999999990
f: 274 tv: 1 nM: 2
406.706909999999990 155.062070000000010
404.182650000000020 217.015980000000010
f: 275 tv: 0 nM: 2
333.953129999999990 155.098950000000000
326.338230000000010 212.085299999999990
f: 275 tv: 1 nM: 2
408.440549999999970 155.856640000000000
406.452909999999970 217.822880000000000
f: 276 tv: 0 nM: 2
336.111760000000000 155.923520000000000
329.629520000000010 212.460849999999990
f: 276 tv: 1 nM: 2
409.750000000000000 156.678570000000010
408.546449999999990 218.342930000000000
f: 277 tv: 0 nM: 2
338.320650000000000 156.288040000000000
333.002900000000010 212.838150000000010
f: 277 tv: 1 nM: 2
411.295619999999990 157.094889999999990
410.547939999999980 218.888119999999990
f: 278 tv: 0 nM: 2
341.020840000000020 156.854170000000010
335.860320000000000 213.483250000000000
f: 278 tv: 1 nM: 2
412.546749999999970 157.946050000000010
412.725590000000010 219.048840000000010
f: 279 tv: 0 nM: 2
342.956509999999980 157.342389999999990
338.591459999999980 213.487810000000000
f: 279 tv: 1 nM: 2
413.683440000000020 158.147480000000000
414.463039999999980 219.371739999999990
f: 280 tv: 0 nM: 2
344.930299999999990 157.418180000000010
341.805729999999980 213.522860000000010
f: 280 tv: 1 nM: 2
414.500000000000000 158.278200000000000
415.955409999999970 219.159619999999990
f: 281 tv: 0 nM: 2
346.814149999999980 157.785339999999990
343.888890000000000 214.127780000000000
f: 281 tv: 1 nM: 2
414.977780000000000 158.959260000000000
417.101780000000020 219.123899999999990
f: 282 tv: 0 nM: 2
348.686039999999990 157.668610000000000
345.806820000000020 214.011370000000000
f: 282 tv: 1 nM: 2
415.426480000000030 158.632350000000000
417.918270000000010 219.081729999999990
f: 283 tv: 0 nM: 2
349.863920000000010 157.553800000000000
347.185790000000000 213.500000000000000
f: 283 tv: 1 nM: 2
415.304809999999970 158.797940000000010
418.182650000000020 218.984019999999990
f: 284 tv: 0 nM: 2
350.842589999999970 157.552470000000000
348.587069999999980 213.811800000000010
f: 284 tv: 1 nM: 2
415.118530000000020 158.892590000000010
417.880190000000030 218.684329999999990
f: 285 tv: 0 nM: 2
351.451140000000010 157.548859999999990
349.461760000000030 213.449999999999990
f: 285 tv: 1 nM: 2
414.674069999999970 158.944439999999990
416.759090000000010 218.681819999999990
f: 286 tv: 0 nM: 2
352.202940000000010 157.544109999999990
349.841400000000020 213.395160000000000
f: 286 tv: 1 nM: 2
413.750000000000000 158.853180000000010
415.691959999999990 218.678570000000010
f: 287 tv: 0 nM: 2
352.677770000000010 157.805560000000010
350.278439999999990 213.203599999999990
f: 287 tv: 1 nM: 2
412.372189999999990 159.000000000000000
414.291290000000000 218.653670000000010
f: 288 tv: 0 nM: 2
352.687130000000020 157.725140000000010
350.310549999999980 212.953419999999990
f: 288 tv: 1 nM: 2
411.448820000000010 159.059050000000010
412.500000000000000 218.436890000000010
f: 289 tv: 0 nM: 2
353.118350000000020 157.920120000000000
350.271270000000020 212.930849999999990
f: 289 tv: 1 nM: 2
409.972230000000020 159.265870000000010
410.836490000000030 218.549759999999990
f: 290 tv: 0 nM: 2
353.225160000000020 157.789469999999990
350.201599999999980 212.911280000000000
f: 290 tv: 1 nM: 2
408.433069999999990 159.145680000000000
408.973970000000010 218.385420000000010
f: 291 tv: 0 nM: 2
353.242520000000010 157.796400000000010
349.988040000000010 212.494020000000010
f: 291 tv: 1 nM: 2
407.062009999999990 159.368230000000010
407.109219999999990 218.128649999999990
f: 292 tv: 0 nM: 2
353.213869999999990 158.031800000000000
350.005859999999980 212.312870000000000
f: 292 tv: 1 nM: 2
405.474789999999980 159.504200000000000
405.111110000000000 218.210140000000000
f: 293 tv: 0 nM: 2
353.162570000000020 158.177920000000000
349.226990000000000 211.917170000000000
f: 293 tv: 1 nM: 2
403.927430000000020 159.653230000000010
403.000000000000000 218.500000000000000
f: 294 tv: 0 nM: 2
353.256410000000020 158.012820000000000
349.273010000000000 212.003300000000000
f: 294 tv: 1 nM: 2
402.228819999999980 159.610170000000010
401.099490000000000 218.421460000000000
f: 295 tv: 0 nM: 2
352.368740000000000 157.743740000000000
349.031070000000000 212.293790000000000
f: 295 tv: 1 nM: 2
400.958340000000020 159.750000000000000
399.279630000000000 218.073460000000010
f: 296 tv: 0 nM: 2
352.121800000000010 157.955119999999990
348.556310000000000 211.877489999999990
f: 296 tv: 1 nM: 2
399.335879999999970 159.942749999999990
397.131840000000010 218.084579999999990
f: 297 tv: 0 nM: 2
351.634160000000010 158.304869999999990
347.610689999999980 211.484739999999990
f: 297 tv: 1 nM: 2
397.774200000000010 160.088720000000000
395.410799999999990 218.018779999999990
f: 298 tv: 0 nM: 2
351.031650000000010 158.430370000000010
347.528380000000030 211.737599999999990
f: 298 tv: 1 nM: 2
396.137940000000010 160.525859999999990
393.362790000000020 217.955810000000010
f: 299 tv: 0 nM: 2
350.725309999999980 158.577159999999990
346.972050000000020 211.658390000000000
f: 299 tv: 1 nM: 2
394.267460000000030 160.325580000000000
391.231540000000000 217.987689999999990
f: 300 tv: 0 nM: 2
350.340149999999990 158.860549999999990
345.972050000000020 211.714280000000000
f: 300 tv: 1 nM: 2
392.551730000000020 160.663790000000010
389.000000000000000 218.000000000000000
f: 301 tv: 0 nM: 2
349.310819999999980 158.871630000000010
344.914280000000020 211.207140000000010
f: 301 tv: 1 nM: 2
390.882810000000010 160.882810000000010
386.315639999999970 217.982329999999990
f: 302 tv: 0 nM: 2
348.567079999999980 158.682920000000000
344.185909999999980 211.442309999999990
f: 302 tv: 1 nM: 2
389.064090000000020 160.538469999999990
384.090210000000010 217.842790000000010
f: 303 tv: 0 nM: 2
347.445159999999990 159.048390000000010
343.041409999999980 211.210190000000010
f: 303 tv: 1 nM: 2
387.064090000000020 160.538469999999990
382.215449999999980 217.925410000000000
f: 304 tv: 0 nM: 2
347.109280000000010 159.331130000000000
341.782899999999980 210.980259999999990
f: 304 tv: 1 nM: 2
385.500000000000000 160.620380000000010
379.479710000000010 217.746190000000010
f: 305 tv: 0 nM: 2
346.137510000000020 159.324999999999990
340.483769999999990 211.029220000000010
f: 305 tv: 1 nM: 2
383.394070000000000 160.860170000000010
377.278959999999980 217.505259999999990
f: 306 tv: 0 nM: 2
344.630589999999980 159.181530000000010
339.315029999999980 210.387280000000000
f: 306 tv: 1 nM: 2
381.636349999999990 160.723140000000000
374.695859999999980 217.500000000000000
f: 307 tv: 0 nM: 2
343.515080000000010 159.268069999999990
337.222629999999980 210.824810000000010
f: 307 tv: 1 nM: 2
380.058319999999980 160.858340000000000
372.255550000000030 217.194439999999990
f: 308 tv: 0 nM: 2
342.200010000000020 158.818510000000000
336.092190000000020 210.273059999999990
f: 308 tv: 1 nM: 2
378.200809999999990 160.258190000000010
369.548040000000010 216.957629999999990
f: 309 tv: 0 nM: 2
341.273070000000020 158.750000000000000
334.500000000000000 209.875850000000010
f: 309 tv: 1 nM: 2
377.032260000000010 160.225799999999990
368.000000000000000 216.500000000000000
f: 310 tv: 0 nM: 2
339.851440000000030 157.945650000000000
333.233830000000010 209.294970000000010
f: 310 tv: 1 nM: 2
375.364750000000020 159.938520000000010
365.565980000000020 216.131970000000000
f: 311 tv: 0 nM: 2
338.714749999999980 158.161070000000000
331.291960000000020 208.908750000000000
f: 311 tv: 1 nM: 2
373.839999999999970 159.347990000000010
363.948640000000010 215.464859999999990
f: 312 tv: 0 nM: 2
337.396329999999980 157.432920000000000
329.245330000000020 208.677020000000000
f: 312 tv: 1 nM: 2
372.607419999999990 159.157029999999990
362.000000000000000 215.500000000000000
f: 313 tv: 0 nM: 2
335.879180000000020 157.171140000000010
327.542210000000010 208.262980000000000
f: 313 tv: 1 nM: 2
371.575620000000010 158.537810000000010
360.048979999999970 214.863400000000010
f: 314 tv: 0 nM: 2
334.487790000000020 156.408539999999990
325.666659999999980 207.192309999999990
f: 314 tv: 1 nM: 2
370.399110000000010 157.960530000000010
358.942720000000010 214.197920000000010
f: 315 tv: 0 nM: 2
333.000000000000000 155.376710000000000
324.171139999999980 206.879200000000000
f: 315 tv: 1 nM: 2
369.759709999999980 157.515500000000000
357.358700000000000 213.945650000000000
f: 316 tv: 0 nM: 2
331.856659999999980 155.496669999999990
322.443760000000000 206.699999999999990
f: 316 tv: 1 nM: 2
368.833340000000020 157.170549999999990
356.243470000000000 213.392670000000010
f: 317 tv: 0 nM: 2
330.546290000000000 154.682099999999990
320.459870000000020 205.645060000000000
f: 317 tv: 1 nM: 2
368.258210000000020 156.741809999999990
355.068179999999980 213.047969999999990
f: 318 tv: 0 nM: 2
328.944459999999990 154.222230000000000
319.028660000000000 205.178349999999990
f: 318 tv: 1 nM: 2
367.864750000000020 155.954929999999990
354.076320000000010 212.418430000000000
f: 319 tv: 0 nM: 2
328.363920000000010 154.515819999999990
317.201110000000030 204.572630000000000
f: 319 tv: 1 nM: 2
367.911290000000010 155.298390000000010
353.888060000000000 211.905470000000010
f: 320 tv: 0 nM: 2
327.309079999999990 153.930299999999990
315.825650000000000 204.036180000000000
f: 320 tv: 1 nM: 2
367.734129999999990 155.027770000000000
352.984680000000030 211.270420000000000
f: 321 tv: 0 nM: 2
326.127230000000000 153.005920000000000
314.726960000000020 203.879430000000010
f: 321 tv: 1 nM: 2
367.838349999999990 154.187970000000010
352.632839999999990 210.997590000000000
f: 322 tv: 0 nM: 2
324.947360000000000 152.585530000000010
313.319149999999980 203.563830000000000
f: 322 tv: 1 nM: 2
367.809169999999990 154.064879999999990
352.597559999999990 210.395129999999990
f: 323 tv: 0 nM: 2
323.728580000000020 151.757139999999990
311.555880000000000 203.033520000000010
f: 323 tv: 1 nM: 2
368.147060000000010 153.419109999999990
352.302340000000020 210.211620000000010
f: 324 tv: 0 nM: 2
323.167849999999990 151.185319999999990
310.362489999999980 202.618740000000000
f: 324 tv: 1 nM: 2
369.041049999999980 152.944030000000000
352.521329999999980 209.774890000000000
f: 325 tv: 0 nM: 2
322.816959999999990 151.535519999999990
309.446289999999980 202.061980000000010
f: 325 tv: 1 nM: 2
369.503629999999990 152.358700000000000
352.973689999999980 209.090910000000010
f: 326 tv: 0 nM: 2
322.470759999999980 150.760240000000010
307.850649999999970 201.980520000000010
f: 326 tv: 1 nM: 2
370.278990000000020 151.750000000000000
353.182920000000020 208.912200000000010
f: 327 tv: 0 nM: 2
321.422610000000020 150.589280000000000
307.155399999999990 201.331089999999990
f: 327 tv: 1 nM: 2
371.309689999999990 151.212690000000010
353.921940000000010 208.509750000000000
f: 328 tv: 0 nM: 2
321.292170000000000 150.358430000000000
306.652440000000010 200.957320000000010
f: 328 tv: 1 nM: 2
372.614870000000000 150.500000000000000
355.081729999999990 207.918270000000010
f: 329 tv: 0 nM: 2
320.846830000000010 149.589599999999990
306.406250000000000 200.675000000000010
f: 329 tv: 1 nM: 2
374.149990000000000 150.057140000000000
356.173920000000010 207.900970000000000
f: 330 tv: 0 nM: 2
320.958559999999980 149.392270000000000
306.153380000000030 200.475460000000000
f: 330 tv: 1 nM: 2
375.942320000000000 149.842320000000000
357.933010000000020 207.318180000000010
f: 331 tv: 0 nM: 2
321.146909999999990 149.038670000000000
305.748470000000000 200.606060000000010
f: 331 tv: 1 nM: 2
377.648869999999990 149.125949999999990
359.549770000000020 207.026060000000000
f: 332 tv: 0 nM: 2
321.577150000000020 148.534290000000000
305.730770000000010 200.284030000000000
f: 332 tv: 1 nM: 2
379.712769999999980 148.985809999999990
361.807309999999970 207.000000000000000
f: 333 tv: 0 nM: 2
321.959690000000020 148.798390000000010
305.753420000000010 200.061649999999990
f: 333 tv: 1 nM: 2
382.120299999999990 148.612779999999990
363.949310000000030 206.771899999999990
f: 334 tv: 0 nM: 2
322.508150000000000 148.133150000000000
306.760859999999980 200.663040000000000
f: 334 tv: 1 nM: 2
384.430540000000010 148.500000000000000
366.528259999999990 206.602170000000000
f: 335 tv: 0 nM: 2
323.424159999999970 147.896070000000010
307.361760000000000 200.638229999999990
f: 335 tv: 1 nM: 2
386.907130000000000 148.064290000000000
369.000000000000000 206.621080000000010
f: 336 tv: 0 nM: 2
324.154299999999980 147.619990000000000
307.862370000000000 200.558989999999990
f: 336 tv: 1 nM: 2
389.580289999999990 147.890500000000000
371.912440000000000 206.500000000000000
f: 337 tv: 0 nM: 2
325.329770000000000 147.750000000000000
308.713439999999990 200.394749999999990
f: 337 tv: 1 nM: 2
392.685060000000020 147.555190000000010
374.842589999999970 206.467590000000000
f: 338 tv: 0 nM: 2
327.079770000000000 147.590419999999990
310.002749999999990 200.771970000000010
f: 338 tv: 1 nM: 2
395.606170000000020 147.352740000000010
377.763640000000010 206.254549999999990
f: 339 tv: 0 nM: 2
327.959470000000010 147.383790000000000
311.523379999999970 201.257309999999990
f: 339 tv: 1 nM: 2
398.482390000000010 147.059859999999990
380.706970000000010 206.165110000000000
f: 340 tv: 0 nM: 2
329.490050000000000 147.114430000000000
313.028349999999990 200.951030000000000
f: 340 tv: 1 nM: 2
401.847019999999990 147.070889999999990
384.609800000000010 206.245330000000000
f: 341 tv: 0 nM: 2
330.938229999999980 147.467649999999990
314.333340000000020 201.166670000000010
f: 341 tv: 1 nM: 2
405.223020000000020 146.960430000000000
387.782989999999980 206.389360000000010
f: 342 tv: 0 nM: 2
333.094969999999990 147.416200000000000
315.941010000000010 201.148879999999990
f: 342 tv: 1 nM: 2
408.074070000000010 146.937040000000000
391.317569999999990 206.434689999999990
f: 343 tv: 0 nM: 2
334.994779999999990 146.911450000000000
317.836950000000000 201.244570000000010
f: 343 tv: 1 nM: 2
411.175569999999990 146.790069999999990
394.964900000000000 206.407900000000010
f: 344 tv: 0 nM: 2
336.791659999999980 146.848950000000000
319.416229999999980 201.256760000000010
f: 344 tv: 1 nM: 2
415.414490000000000 146.585530000000010
398.762670000000010 206.714280000000000
f: 345 tv: 0 nM: 2
339.128629999999990 146.953890000000000
321.902859999999980 201.425720000000010
f: 345 tv: 1 nM: 2
418.600010000000000 146.671429999999990
402.256039999999980 206.857480000000010
f: 346 tv: 0 nM: 2
340.743530000000020 146.943009999999990
324.036530000000030 201.244380000000010
f: 346 tv: 1 nM: 2
422.250000000000000 146.441790000000000
406.189480000000000 206.529680000000010
f: 347 tv: 0 nM: 2
343.598599999999980 146.920179999999990
326.301060000000010 201.879580000000000
f: 347 tv: 1 nM: 2
425.762240000000020 146.381120000000010
410.330930000000020 206.599030000000000
f: 348 tv: 0 nM: 2
346.103819999999980 146.439899999999990
328.882720000000010 202.080250000000010
f: 348 tv: 1 nM: 2
429.106870000000010 146.255720000000000
414.008089999999980 206.483810000000010
f: 349 tv: 0 nM: 2
348.339290000000010 146.538270000000010
330.967260000000010 201.943450000000010
f: 349 tv: 1 nM: 2
432.659269999999990 146.040740000000000
418.076930000000000 206.585970000000000
f: 350 tv: 0 nM: 2
350.889459999999990 146.373690000000010
333.774690000000020 202.441360000000000
f: 350 tv: 1 nM: 2
436.349640000000020 146.101400000000010
421.702180000000000 206.380429999999990
f: 351 tv: 0 nM: 2
353.950010000000020 146.118419999999990
336.704560000000010 202.295459999999990
f: 351 tv: 1 nM: 2
439.971009999999980 145.920289999999990
426.042599999999990 206.367709999999990
f: 352 tv: 0 nM: 2
356.571050000000010 145.918029999999990
339.383789999999980 202.040539999999990
f: 352 tv: 1 nM: 2
444.099339999999980 145.897349999999990
429.964290000000010 206.045240000000010
f: 353 tv: 0 nM: 2
359.453309999999990 146.107149999999990
342.541200000000000 202.260989999999990
f: 353 tv: 1 nM: 2
447.318850000000000 145.782610000000010
433.468439999999990 206.196589999999990
f: 354 tv: 0 nM: 2
362.471589999999990 145.562500000000000
345.583340000000020 202.008060000000000
f: 354 tv: 1 nM: 2
450.819149999999980 145.865250000000000
437.910370000000000 205.990569999999990
f: 355 tv: 0 nM: 2
365.204070000000000 145.903060000000010
348.332519999999990 202.428570000000010
f: 355 tv: 1 nM: 2
454.776119999999990 145.470149999999990
441.801420000000010 206.000000000000000
f: 356 tv: 0 nM: 2
368.224150000000010 145.886699999999990
352.056370000000020 202.149509999999990
f: 356 tv: 1 nM: 2
458.137700000000000 145.420289999999990
445.908660000000000 206.000000000000000
f: 357 tv: 0 nM: 2
372.038880000000010 145.850010000000000
355.076349999999990 202.665020000000000
f: 357 tv: 1 nM: 2
461.500000000000000 145.708329999999990
449.414030000000030 205.923080000000000
f: 358 tv: 0 nM: 2
374.971650000000010 145.951030000000000
358.129360000000020 202.296020000000000
f: 358 tv: 1 nM: 2
465.050320000000000 145.718120000000000
453.287660000000020 206.025119999999990
f: 359 tv: 0 nM: 2
378.077789999999990 145.705549999999990
361.759059999999980 202.787569999999990
f: 359 tv: 1 nM: 2
468.195190000000030 145.585620000000010
456.661650000000010 206.053879999999990
f: 360 tv: 0 nM: 2
381.209200000000010 145.969390000000000
365.002630000000010 202.997379999999990
f: 360 tv: 1 nM: 2
471.311100000000010 145.744450000000000
460.519229999999990 206.365389999999990
f: 361 tv: 0 nM: 2
384.759459999999990 146.324330000000000
367.476620000000030 203.233920000000010
f: 361 tv: 1 nM: 2
474.097019999999990 145.902989999999990
463.964290000000010 206.045240000000010
f: 362 tv: 0 nM: 2
387.436399999999990 146.514450000000010
371.235810000000010 203.423290000000010
f: 362 tv: 1 nM: 2
477.440549999999970 146.143360000000000
467.348209999999990 206.138399999999990
f: 363 tv: 0 nM: 2
390.872040000000030 146.964450000000000
375.511570000000010 203.520230000000000
f: 363 tv: 1 nM: 2
480.208620000000000 146.241009999999990
470.424100000000010 206.517850000000010
f: 364 tv: 0 nM: 2
394.430299999999990 146.978360000000010
378.809779999999990 204.559779999999990
f: 364 tv: 1 nM: 2
483.359710000000010 146.852520000000000
473.696900000000030 206.657070000000000
f: 365 tv: 0 nM: 2
396.868870000000020 147.248629999999990
382.453030000000010 204.781769999999990
f: 365 tv: 1 nM: 2
486.000000000000000 146.985500000000000
476.954770000000000 206.964280000000000
f: 366 tv: 0 nM: 2
399.821010000000000 147.559660000000010
385.820010000000020 204.965000000000000
f: 366 tv: 1 nM: 2
488.276920000000020 147.492310000000000
479.132839999999990 207.173920000000010
f: 367 tv: 0 nM: 2
403.019990000000010 148.244990000000000
389.298979999999970 205.628860000000000
f: 367 tv: 1 nM: 2
490.762600000000020 148.133090000000010
482.142180000000000 207.969190000000000
f: 368 tv: 0 nM: 2
406.341799999999980 148.649720000000000
392.000000000000000 206.203710000000000
f: 368 tv: 1 nM: 2
493.107149999999990 148.583329999999990
485.272310000000000 208.348220000000000
f: 369 tv: 0 nM: 2
409.219569999999980 149.216929999999990
396.092899999999990 206.734970000000000
f: 369 tv: 1 nM: 2
495.171539999999990 149.182480000000000
487.751129999999990 208.932740000000000
f: 370 tv: 0 nM: 2
412.007540000000010 149.854279999999990
399.273739999999980 207.656430000000000
f: 370 tv: 1 nM: 2
497.391790000000010 149.652989999999990
489.964450000000000 209.289089999999990
f: 371 tv: 0 nM: 2
415.086729999999990 150.270420000000000
402.393399999999990 208.131970000000000
f: 371 tv: 1 nM: 2
499.500000000000000 150.170210000000000
492.459810000000000 209.678570000000010
f: 372 tv: 0 nM: 2
417.662690000000000 150.899520000000000
405.797090000000030 209.036219999999990
f: 372 tv: 1 nM: 2
501.053830000000000 150.823070000000000
494.952729999999970 210.258710000000010
f: 373 tv: 0 nM: 2
420.855259999999990 151.781589999999990
408.597989999999980 209.942219999999990
f: 373 tv: 1 nM: 2
502.833340000000020 151.689930000000000
496.750000000000000 210.758929999999990
f: 374 tv: 0 nM: 2
423.539550000000020 152.564969999999990
412.494419999999990 210.597759999999990
f: 374 tv: 1 nM: 2
504.099210000000030 152.281740000000010
498.957730000000030 211.598590000000000
f: 375 tv: 0 nM: 2
426.020420000000000 153.173460000000010
415.500000000000000 211.403410000000010
f: 375 tv: 1 nM: 2
505.826930000000000 153.173080000000000
500.916659999999980 212.083329999999990
f: 376 tv: 0 nM: 2
428.416200000000000 154.011169999999990
418.497529999999980 212.027099999999990
f: 376 tv: 1 nM: 2
507.305360000000010 153.988560000000010
502.906859999999990 212.970580000000010
f: 377 tv: 0 nM: 2
430.767760000000010 154.393450000000000
421.502839999999990 212.718750000000000
f: 377 tv: 1 nM: 2
508.557860000000010 154.900820000000010
504.521030000000000 213.338789999999990
f: 378 tv: 0 nM: 2
433.450809999999990 155.010920000000000
424.750000000000000 213.085160000000000
f: 378 tv: 1 nM: 2
509.706909999999990 155.525859999999990
505.990389999999990 213.990389999999990
f: 379 tv: 0 nM: 2
435.583340000000020 155.975799999999990
427.380000000000000 213.685710000000000
f: 379 tv: 1 nM: 2
510.877110000000020 156.122880000000010
507.878719999999990 214.774750000000010
f: 380 tv: 0 nM: 2
437.961329999999980 156.951030000000000
430.310430000000000 214.920330000000010
f: 380 tv: 1 nM: 2
511.298400000000020 156.911280000000000
509.047030000000010 215.131190000000000
f: 381 tv: 0 nM: 2
439.920230000000000 157.606380000000000
433.237000000000020 215.205199999999990
f: 381 tv: 1 nM: 2
512.024599999999960 157.557369999999990
510.265109999999990 215.937209999999990
f: 382 tv: 0 nM: 2
441.148930000000010 158.069150000000010
435.170009999999990 215.884999999999990
f: 382 tv: 1 nM: 2
512.417299999999950 158.165420000000010
511.178560000000000 216.183670000000010
f: 383 tv: 0 nM: 2
443.196720000000030 158.652999999999990
437.916659999999980 215.791670000000010
f: 383 tv: 1 nM: 2
512.853820000000040 158.453840000000010
511.980009999999990 216.820010000000000
f: 384 tv: 0 nM: 2
444.683620000000020 159.127119999999990
439.775789999999970 216.786090000000000
f: 384 tv: 1 nM: 2
513.095220000000040 159.095249999999990
512.369689999999990 216.954970000000000
f: 385 tv: 0 nM: 2
446.243650000000000 159.500000000000000
441.296969999999990 216.989849999999990
f: 385 tv: 1 nM: 2
513.064089999999960 159.538469999999990
512.838439999999990 217.564100000000000
f: 386 tv: 0 nM: 2
447.366670000000000 159.916670000000010
442.575740000000000 217.348480000000000
f: 386 tv: 1 nM: 2
512.664120000000030 159.942749999999990
512.500000000000000 217.500000000000000
f: 387 tv: 0 nM: 2
448.182529999999990 160.010590000000010
443.972840000000020 217.619570000000010
f: 387 tv: 1 nM: 2
512.465509999999990 160.232760000000010
512.156860000000050 217.906859999999990
f: 388 tv: 0 nM: 2
448.799989999999980 160.347370000000010
444.667599999999990 217.536930000000010
f: 388 tv: 1 nM: 2
511.757690000000030 160.826920000000000
511.401400000000020 218.000000000000000
f: 389 tv: 0 nM: 2
449.567839999999990 160.726139999999990
445.356350000000020 217.486189999999990
f: 389 tv: 1 nM: 2
510.954929999999990 160.938520000000010
510.500000000000000 218.000000000000000
f: 390 tv: 0 nM: 2
450.257319999999990 161.178360000000000
445.814210000000000 217.500000000000000
f: 390 tv: 1 nM: 2
510.101560000000010 161.171879999999990
509.338169999999990 218.099030000000000
f: 391 tv: 0 nM: 2
450.391419999999980 161.042920000000010
445.853090000000010 217.811860000000000
f: 391 tv: 1 nM: 2
509.012729999999980 161.394070000000000
508.015629999999990 218.286450000000000
f: 392 tv: 0 nM: 2
450.843570000000000 161.248600000000010
445.894319999999990 217.796390000000000
f: 392 tv: 1 nM: 2
507.583340000000020 161.601850000000010
506.196720000000030 218.428959999999990
f: 393 tv: 0 nM: 2
451.201110000000030 161.427370000000000
446.346769999999990 217.830639999999990
f: 393 tv: 1 nM: 2
506.285709999999990 161.768910000000010
504.954560000000010 218.128340000000010
f: 394 tv: 0 nM: 2
450.912420000000000 161.672320000000010
446.548859999999990 217.548859999999990
f: 394 tv: 1 nM: 2
505.133940000000000 162.000000000000000
503.265780000000010 218.139479999999990
f: 395 tv: 0 nM: 2
451.401149999999970 161.587200000000000
446.602329999999990 217.546780000000010
f: 395 tv: 1 nM: 2
503.890350000000010 162.162280000000010
501.925540000000010 218.212770000000010
f: 396 tv: 0 nM: 2
451.346769999999990 161.690859999999990
446.691250000000030 217.431700000000010
f: 396 tv: 1 nM: 2
502.818570000000020 162.442469999999990
500.197360000000000 218.250000000000000
f: 397 tv: 0 nM: 2
451.115599999999970 162.276890000000010
446.869570000000010 217.206529999999990
f: 397 tv: 1 nM: 2
501.234219999999990 162.500000000000000
498.591430000000000 218.217150000000000
f: 398 tv: 0 nM: 2
451.044370000000010 162.420120000000000
446.880000000000000 217.437150000000000
f: 398 tv: 1 nM: 2
499.851679999999990 162.699160000000010
497.083340000000020 218.153230000000010
f: 399 tv: 0 nM: 2
450.725430000000020 162.329479999999990
446.601200000000010 217.309530000000000
f: 399 tv: 1 nM: 2
498.540889999999990 162.831819999999990
495.763669999999990 217.910450000000000
f: 400 tv: 0 nM: 2
451.274569999999980 162.312130000000000
446.448789999999970 217.358430000000000
f: 400 tv: 1 nM: 2
497.168180000000010 163.068180000000010
493.622799999999980 217.912280000000010
f: 401 tv: 0 nM: 2
450.879120000000000 162.445050000000010
445.930850000000020 216.851059999999990
f: 401 tv: 1 nM: 2
495.481319999999980 162.859820000000010
491.947170000000030 217.947190000000010
f: 402 tv: 0 nM: 2
450.122799999999980 162.336260000000010
445.543360000000010 216.575150000000010
f: 402 tv: 1 nM: 2
493.970340000000020 162.936450000000010
490.543610000000000 217.595930000000010
f: 403 tv: 0 nM: 2
449.612730000000000 162.349719999999990
445.450010000000020 216.461760000000000
f: 403 tv: 1 nM: 2
492.458710000000000 162.793579999999990
488.461760000000030 217.449999999999990
f: 404 tv: 0 nM: 2
449.359190000000010 162.370700000000000
444.724030000000030 216.386370000000000
f: 404 tv: 1 nM: 2
490.965509999999990 162.965520000000000
486.549989999999980 217.538240000000000
f: 405 tv: 0 nM: 2
448.442929999999990 162.551639999999990
443.670750000000000 216.237810000000000
f: 405 tv: 1 nM: 2
489.602449999999980 162.987699999999990
484.593380000000020 217.243969999999990
f: 406 tv: 0 nM: 2
448.218230000000010 162.546969999999990
443.282469999999990 216.048710000000000
f: 406 tv: 1 nM: 2
488.016660000000000 162.875000000000000
482.968200000000020 217.300580000000000
f: 407 tv: 0 nM: 2
447.663880000000010 162.519440000000000
442.286929999999980 215.553969999999990
f: 407 tv: 1 nM: 2
486.100010000000000 163.070010000000000
480.472379999999990 216.671780000000010
f: 408 tv: 0 nM: 2
447.085719999999980 162.397140000000010
441.621219999999990 215.206050000000000
f: 408 tv: 1 nM: 2
484.700010000000020 162.654540000000000
478.776819999999990 216.485870000000010
f: 409 tv: 0 nM: 2
446.190920000000010 162.509089999999990
440.399990000000000 214.930299999999990
f: 409 tv: 1 nM: 2
483.366060000000000 162.866070000000010
476.653619999999990 216.527120000000000
f: 410 tv: 0 nM: 2
445.324549999999990 162.286540000000000
439.339630000000000 214.581760000000000
f: 410 tv: 1 nM: 2
481.939570000000000 162.571429999999990
474.638240000000000 216.361770000000010
f: 411 tv: 0 nM: 2
444.411380000000010 162.094940000000010
438.340489999999990 214.619630000000000
f: 411 tv: 1 nM: 2
479.981990000000000 162.400890000000000
472.968079999999990 216.180849999999990
f: 412 tv: 0 nM: 2
443.143340000000020 161.843340000000010
437.382540000000010 214.358430000000000
f: 412 tv: 1 nM: 2
478.379639999999990 162.398149999999990
471.043360000000010 215.710980000000010
f: 413 tv: 0 nM: 2
442.615839999999990 161.652440000000010
436.048920000000010 213.896739999999990
f: 413 tv: 1 nM: 2
477.114590000000020 162.364579999999990
468.932529999999990 215.806749999999990
f: 414 tv: 0 nM: 2
441.544860000000030 161.269229999999990
434.790889999999990 213.624239999999990
f: 414 tv: 1 nM: 2
475.436280000000010 162.544109999999990
466.743990000000000 215.527120000000000
f: 415 tv: 0 nM: 2
440.552030000000000 161.583820000000000
433.889709999999980 213.095580000000010
f: 415 tv: 1 nM: 2
473.717159999999980 162.398990000000000
465.000000000000000 215.343580000000000
f: 416 tv: 0 nM: 2
439.549989999999980 161.461760000000000
432.006620000000000 213.089400000000010
f: 416 tv: 1 nM: 2
472.482910000000000 161.940169999999990
463.221920000000010 215.255619999999990
f: 417 tv: 0 nM: 2
438.045439999999990 161.157580000000000
430.527040000000000 212.581089999999990
f: 417 tv: 1 nM: 2
471.440369999999970 161.811919999999990
461.410709999999990 214.589280000000000
f: 418 tv: 0 nM: 2
436.781070000000000 161.032549999999990
428.916659999999980 212.236120000000000
f: 418 tv: 1 nM: 2
469.803560000000000 161.607149999999990
459.690490000000010 214.398799999999990
f: 419 tv: 0 nM: 2
435.557680000000000 160.743590000000010
427.354949999999970 211.552470000000000
f: 419 tv: 1 nM: 2
468.500000000000000 161.500000000000000
458.022339999999990 214.321230000000010
f: 420 tv: 0 nM: 2
434.342589999999970 160.416670000000010
426.361110000000000 211.798620000000000
f: 420 tv: 1 nM: 2
467.500000000000000 161.369990000000000
456.353299999999990 213.553890000000000
f: 421 tv: 0 nM: 2
433.525150000000000 159.842770000000000
424.554840000000010 211.048390000000010
f: 421 tv: 1 nM: 2
466.075010000000020 160.965000000000000
454.957640000000030 213.451979999999990
f: 422 tv: 0 nM: 2
431.851749999999980 159.601750000000010
423.107149999999990 210.907140000000000
f: 422 tv: 1 nM: 2
465.383179999999980 160.528050000000010
453.666659999999980 213.318710000000010
f: 423 tv: 0 nM: 2
431.332310000000010 159.397519999999990
421.810119999999980 210.208859999999990
f: 423 tv: 1 nM: 2
464.412840000000020 160.325680000000010
452.401119999999990 212.957629999999990
f: 424 tv: 0 nM: 2
429.456939999999970 158.950330000000010
420.233340000000000 209.721210000000010
f: 424 tv: 1 nM: 2
463.767850000000010 159.883929999999990
451.410709999999990 212.511900000000000
f: 425 tv: 0 nM: 2
428.661859999999990 158.537569999999990
419.064610000000020 209.278089999999990
f: 425 tv: 1 nM: 2
462.926609999999980 159.380740000000000
450.039460000000020 212.118419999999990
f: 426 tv: 0 nM: 2
427.665650000000030 158.490970000000000
416.529630000000000 209.503710000000010
f: 426 tv: 1 nM: 2
462.034490000000010 159.258620000000010
449.010679999999980 211.510700000000010
f: 427 tv: 0 nM: 2
426.017850000000010 158.255950000000010
415.418920000000010 208.621630000000010
f: 427 tv: 1 nM: 2
461.314820000000000 158.703710000000000
448.011410000000010 211.425720000000010
f: 428 tv: 0 nM: 2
425.279139999999980 157.723919999999990
414.472230000000020 208.262339999999990
f: 428 tv: 1 nM: 2
461.084079999999970 158.442469999999990
447.412780000000000 211.313950000000010
f: 429 tv: 0 nM: 2
423.900600000000000 157.237950000000010
413.087580000000000 207.967150000000000
f: 429 tv: 1 nM: 2
460.757020000000010 158.434589999999990
446.806699999999980 210.884019999999990
f: 430 tv: 0 nM: 2
423.384610000000010 157.326920000000000
411.632659999999990 207.772110000000000
f: 430 tv: 1 nM: 2
460.557529999999990 158.048679999999990
445.951079999999990 210.630429999999990
f: 431 tv: 0 nM: 2
422.031070000000000 156.990680000000000
410.462490000000000 207.675000000000010
f: 431 tv: 1 nM: 2
460.669649999999990 157.669649999999990
445.692749999999990 210.505590000000010
f: 432 tv: 0 nM: 2
421.432529999999990 157.325150000000010
409.258850000000000 207.929080000000000
f: 432 tv: 1 nM: 2
460.633940000000000 157.660720000000000
445.703919999999980 210.500000000000000
f: 433 tv: 0 nM: 2
420.162080000000000 156.827589999999990
408.209110000000010 207.206050000000000
f: 433 tv: 1 nM: 2
460.864870000000000 157.436939999999990
445.500000000000000 210.220249999999990
f: 434 tv: 0 nM: 2
419.528470000000030 156.471530000000000
407.237790000000020 207.390240000000010
f: 434 tv: 1 nM: 2
461.404360000000000 157.113040000000010
445.513730000000010 209.859890000000010
f: 435 tv: 0 nM: 2
419.257659999999990 156.389569999999990
405.968380000000020 207.152300000000000
f: 435 tv: 1 nM: 2
461.792359999999970 156.826259999999990
445.821050000000010 209.563160000000010
f: 436 tv: 0 nM: 2
418.483769999999990 155.970779999999990
405.727780000000000 207.066669999999990
f: 436 tv: 1 nM: 2
462.378269999999990 156.460880000000000
446.266849999999980 209.738769999999990
f: 437 tv: 0 nM: 2
418.053679999999990 155.463269999999990
404.447540000000000 206.750000000000000
f: 437 tv: 1 nM: 2
462.924989999999980 155.925000000000010
446.653230000000010 209.766130000000000
f: 438 tv: 0 nM: 2
418.011169999999990 155.477659999999990
404.420750000000000 206.695130000000010
f: 438 tv: 1 nM: 2
463.911009999999980 155.809329999999990
447.451140000000010 209.451140000000010
f: 439 tv: 0 nM: 2
417.511630000000030 155.401170000000010
403.542419999999990 206.399990000000000
f: 439 tv: 1 nM: 2
465.204560000000010 155.795459999999990
448.286470000000010 209.166670000000010
f: 440 tv: 0 nM: 2
417.643649999999980 155.392270000000000
403.354739999999990 206.083800000000000
f: 440 tv: 1 nM: 2
466.072020000000010 155.300839999999990
449.049989999999980 208.971049999999990
f: 441 tv: 0 nM: 2
417.429809999999970 154.789469999999990
403.312500000000000 206.162510000000000
f: 441 tv: 1 nM: 2
467.691680000000020 155.016660000000000
450.622349999999980 208.867020000000000
f: 442 tv: 0 nM: 2
417.461760000000030 154.550000000000010
402.555880000000000 206.208820000000000
f: 442 tv: 1 nM: 2
469.304530000000000 154.940900000000000
451.909089999999990 208.419780000000000
f: 443 tv: 0 nM: 2
417.713869999999990 154.398850000000010
402.959290000000010 205.895360000000010
f: 443 tv: 1 nM: 2
470.855259999999990 154.671050000000010
453.143250000000020 208.454060000000000
f: 444 tv: 0 nM: 2
418.139459999999990 153.892100000000000
403.078030000000010 205.526019999999990
f: 444 tv: 1 nM: 2
472.621860000000030 153.920170000000010
454.884030000000000 208.126280000000010
f: 445 tv: 0 nM: 2
418.907320000000030 153.862370000000000
403.422610000000020 205.500000000000000
f: 445 tv: 1 nM: 2
474.304170000000000 153.612500000000010
456.888060000000000 207.920400000000000
f: 446 tv: 0 nM: 2
419.272490000000000 153.238100000000000
403.538450000000010 205.019229999999990
f: 446 tv: 1 nM: 2
476.429170000000000 153.370830000000010
458.829990000000010 207.830000000000010
f: 447 tv: 0 nM: 2
420.052489999999980 152.629840000000000
404.200560000000000 205.271179999999990
f: 447 tv: 1 nM: 2
478.698269999999980 152.887920000000010
460.845950000000020 207.475680000000010
f: 448 tv: 0 nM: 2
420.853580000000020 152.453030000000010
404.766660000000000 205.230300000000000
f: 448 tv: 1 nM: 2
480.932009999999990 152.776000000000010
463.076540000000020 207.010210000000000
f: 449 tv: 0 nM: 2
422.010859999999980 152.228260000000010
405.393070000000020 204.968200000000000
f: 449 tv: 1 nM: 2
483.598419999999980 152.059050000000010
465.590419999999990 206.877659999999990
f: 450 tv: 0 nM: 2
423.048979999999970 151.796390000000000
406.838900000000020 204.622220000000000
f: 450 tv: 1 nM: 2
485.938539999999990 151.954929999999990
467.915010000000000 206.915010000000000
f: 451 tv: 0 nM: 2
424.502810000000010 151.525280000000010
407.682920000000020 204.500000000000000
f: 451 tv: 1 nM: 2
488.691070000000020 151.630079999999990
470.659580000000010 206.728730000000010
f: 452 tv: 0 nM: 2
425.867549999999990 151.281080000000000
408.796389999999970 204.203610000000000
f: 452 tv: 1 nM: 2
491.896549999999990 151.370700000000000
473.718079999999990 206.510640000000000
f: 453 tv: 0 nM: 2
427.365720000000010 150.905720000000000
410.463169999999990 204.626309999999990
f: 453 tv: 1 nM: 2
494.653529999999990 151.011810000000000
476.558839999999980 206.101609999999990
f: 454 tv: 0 nM: 2
428.738890000000030 150.949999999999990
411.932799999999990 204.422040000000010
f: 454 tv: 1 nM: 2
497.891660000000000 150.766660000000000
479.407100000000010 205.950819999999990
f: 455 tv: 0 nM: 2
430.481690000000010 150.510470000000000
413.782260000000010 204.615590000000000
f: 455 tv: 1 nM: 2
500.607449999999970 150.561980000000010
482.856049999999980 205.911620000000000
f: 456 tv: 0 nM: 2
432.408630000000020 150.167509999999990
414.814210000000000 204.500000000000000
f: 456 tv: 1 nM: 2
504.013150000000000 150.390350000000010
486.314419999999980 206.154630000000000
f: 457 tv: 0 nM: 2
434.536530000000030 150.244380000000010
417.117309999999970 204.572630000000000
f: 457 tv: 1 nM: 2
507.411990000000000 150.247999999999990
490.420200000000020 206.018779999999990
f: 458 tv: 0 nM: 2
436.748629999999990 150.128420000000010
419.190769999999990 205.130069999999990
f: 458 tv: 1 nM: 2
510.592440000000010 150.126049999999990
493.950010000000020 206.286840000000010
f: 459 tv: 0 nM: 2
438.873200000000000 149.894749999999990
421.242950000000010 205.076259999999990
f: 459 tv: 1 nM: 2
514.734130000000050 150.027770000000000
497.542329999999990 206.243390000000010
f: 460 tv: 0 nM: 2
441.704560000000010 150.047969999999990
423.638730000000010 205.572250000000000
f: 460 tv: 1 nM: 2
517.924380000000040 150.113450000000000
501.116910000000020 206.333329999999990
f: 461 tv: 0 nM: 2
443.310090000000000 150.324520000000010
426.040529999999990 205.686489999999990
f: 461 tv: 1 nM: 2
521.507449999999950 150.253739999999990
505.246280000000010 206.930340000000000
f: 462 tv: 0 nM: 2
446.152159999999980 150.266300000000000
428.053990000000000 206.042620000000000
f: 462 tv: 1 nM: 2
525.140009999999960 150.175999999999990
509.083340000000020 207.029570000000010
f: 463 tv: 0 nM: 2
449.017240000000020 150.251240000000000
431.367399999999980 206.596679999999990
f: 463 tv: 1 nM: 2
529.267579999999950 150.190140000000010
513.265009999999960 207.044999999999990
f: 464 tv: 0 nM: 2
451.819520000000010 150.500000000000000
433.738920000000010 207.110840000000000
f: 464 tv: 1 nM: 2
532.500000000000000 150.399990000000000
517.284970000000040 207.510760000000000
f: 465 tv: 0 nM: 2
454.545959999999980 150.856750000000010
436.960330000000000 207.544970000000010
f: 465 tv: 1 nM: 2
536.485050000000000 150.276119999999990
522.057559999999970 207.460600000000000
f: 466 tv: 0 nM: 2
457.209589999999990 151.027770000000000
439.865479999999990 208.223360000000010
f: 466 tv: 1 nM: 2
540.764220000000020 150.979670000000000
526.231450000000000 207.897140000000010
f: 467 tv: 0 nM: 2
460.615599999999970 151.233870000000000
443.169310000000000 208.902120000000000
f: 467 tv: 1 nM: 2
544.531979999999980 150.983990000000010
530.092710000000010 208.597569999999990
f: 468 tv: 0 nM: 2
464.038670000000020 151.873719999999990
446.710390000000020 209.521850000000000
f: 468 tv: 1 nM: 2
548.538090000000010 151.495240000000000
534.832400000000010 208.936810000000010
f: 469 tv: 0 nM: 2
467.294680000000030 151.881640000000000
450.438969999999980 210.061039999999990
f: 469 tv: 1 nM: 2
552.445370000000030 151.617650000000000
539.923520000000050 209.211760000000000
f: 470 tv: 0 nM: 2
470.750000000000000 152.958789999999990
453.469020000000000 210.464599999999990
f: 470 tv: 1 nM: 2
556.175600000000030 151.942749999999990
543.747679999999950 209.571760000000010
f: 471 tv: 0 nM: 2
474.210660000000020 152.837570000000000
458.091400000000020 211.354840000000000
f: 471 tv: 1 nM: 2
559.775449999999980 152.605930000000000
548.036380000000010 209.881069999999990
f: 472 tv: 0 nM: 2
477.771579999999970 153.154820000000000
461.217100000000020 211.958329999999990
f: 472 tv: 1 nM: 2
563.538450000000010 152.935900000000000
552.318419999999950 210.692110000000010
f: 473 tv: 0 nM: 2
481.755220000000010 153.864579999999990
466.116760000000000 212.723360000000010
f: 473 tv: 1 nM: 2
567.504519999999960 153.231810000000000
557.113650000000010 211.312500000000000
f: 474 tv: 0 nM: 2
485.163970000000010 154.072589999999990
469.629210000000000 213.269669999999990
f: 474 tv: 1 nM: 2
571.153500000000010 153.627199999999990
561.670229999999950 211.287229999999990
f: 475 tv: 0 nM: 2
489.247009999999990 154.514880000000010
473.971650000000010 213.729390000000000
f: 475 tv: 1 nM: 2
574.577580000000010 154.103460000000010
565.619569999999950 211.527179999999990
f: 476 tv: 0 nM: 2
493.094449999999990 155.038900000000010
478.163329999999970 214.457290000000000
f: 476 tv: 1 nM: 2
577.978820000000040 154.639829999999990
569.631470000000040 211.961330000000000
f: 477 tv: 0 nM: 2
497.023250000000020 155.889540000000010
482.461950000000000 215.342389999999990
f: 477 tv: 1 nM: 2
581.281740000000010 155.146819999999990
572.947509999999970 212.475140000000010
f: 478 tv: 0 nM: 2
500.674870000000000 155.978150000000000
486.512389999999980 215.670790000000010
f: 478 tv: 1 nM: 2
584.585270000000040 155.310070000000000
576.878720000000040 213.037129999999990
f: 479 tv: 0 nM: 2
505.015530000000010 156.924870000000000
490.737700000000020 216.155730000000010
f: 479 tv: 1 nM: 2
586.909549999999970 155.647609999999990
580.397889999999960 213.154450000000000
f: 480 tv: 0 nM: 2
508.048979999999970 157.028349999999990
494.734100000000010 216.962430000000010
f: 480 tv: 1 nM: 2
590.487300000000000 156.097460000000010
583.492430000000010 213.680910000000010
f: 481 tv: 0 nM: 2
511.500000000000000 157.500000000000000
498.565090000000000 217.039060000000010
f: 481 tv: 1 nM: 2
593.181400000000050 156.619480000000010
586.802059999999980 214.098950000000000
f: 482 tv: 0 nM: 2
515.329529999999980 157.863630000000000
503.363400000000010 218.688520000000010
f: 482 tv: 1 nM: 2
595.880549999999970 156.761059999999990
589.873720000000050 214.115980000000010
f: 483 tv: 0 nM: 2
518.756710000000000 158.358290000000010
507.578129999999990 218.020829999999990
f: 483 tv: 1 nM: 2
598.076289999999970 157.381350000000000
592.524350000000030 214.754060000000010
f: 484 tv: 0 nM: 2
523.000000000000000 158.500000000000000
511.021610000000010 218.586490000000000
f: 484 tv: 1 nM: 2
600.703549999999950 157.495579999999990
595.698980000000010 214.872449999999990
f: 485 tv: 0 nM: 2
526.232669999999980 159.014850000000000
514.730350000000040 218.696339999999990
f: 485 tv: 1 nM: 2
602.890750000000030 157.609240000000000
597.615599999999970 214.889790000000000
f: 486 tv: 0 nM: 2
531.000000000000000 159.000000000000000
518.304989999999980 219.009999999999990
f: 486 tv: 1 nM: 2
605.064030000000000 157.908009999999990
600.010009999999970 214.905000000000000
f: 487 tv: 0 nM: 2
532.482420000000050 159.173370000000010
522.234559999999990 219.141750000000000
f: 487 tv: 1 nM: 2
606.927860000000010 158.052889999999990
602.073549999999950 215.000000000000000
f: 488 tv: 0 nM: 2
535.882320000000050 159.419780000000000
525.921450000000050 219.850779999999990
f: 488 tv: 1 nM: 2
608.762269999999940 158.565570000000010
604.423829999999950 214.949230000000000
f: 489 tv: 0 nM: 2
539.266480000000000 159.609129999999990
529.471189999999980 219.426700000000010
f: 489 tv: 1 nM: 2
610.064089999999960 158.538469999999990
606.000000000000000 215.000000000000000
f: 490 tv: 0 nM: 2
542.401430000000000 159.938970000000010
532.787780000000000 219.965849999999990
f: 490 tv: 1 nM: 2
611.438660000000030 158.561330000000000
607.460820000000010 215.370479999999990
f: 491 tv: 0 nM: 2
546.170229999999950 159.957439999999990
535.831599999999980 220.025910000000010
f: 491 tv: 1 nM: 2
612.982610000000020 158.691300000000010
609.265629999999990 214.979170000000010
f: 492 tv: 0 nM: 2
548.141719999999960 160.234530000000010
539.723020000000020 219.919109999999990
f: 492 tv: 1 nM: 2
614.285709999999990 159.214280000000000
610.629820000000000 215.052490000000010
f: 493 tv: 0 nM: 2
550.898379999999970 160.500000000000000
542.574280000000040 220.292080000000000
f: 493 tv: 1 nM: 2
615.214290000000010 159.428570000000010
611.986819999999970 215.181580000000000
f: 494 tv: 0 nM: 2
553.856080000000020 160.916670000000010
545.557980000000040 220.338169999999990
f: 494 tv: 1 nM: 2
616.328430000000030 159.671570000000000
613.355959999999980 215.166670000000010
f: 495 tv: 0 nM: 2
556.123720000000050 160.906569999999990
548.220890000000050 220.881069999999990
f: 495 tv: 1 nM: 2
616.951360000000020 159.637159999999990
614.157469999999990 215.425410000000000
f: 496 tv: 0 nM: 2
558.864069999999970 161.369229999999990
551.302000000000020 220.480189999999990
f: 496 tv: 1 nM: 2
618.135620000000020 160.211870000000000
615.000000000000000 215.438549999999990
f: 497 tv: 0 nM: 2
561.303769999999990 162.018810000000000
553.901060000000030 220.906250000000000
f: 497 tv: 1 nM: 2
618.328859999999960 160.387390000000010
615.587220000000000 215.500000000000000
f: 498 tv: 0 nM: 2
563.405150000000050 162.058979999999990
556.655579999999990 221.222230000000000
f: 498 tv: 1 nM: 2
618.984860000000030 161.040400000000010
616.478150000000030 215.885250000000010
f: 499 tv: 0 nM: 2
564.407900000000040 162.981580000000010
559.221679999999990 221.762890000000000
f: 499 tv: 1 nM: 2
619.018680000000020 161.668229999999990
616.614690000000000 216.350010000000000
f: 500 tv: 0 nM: 2
567.137079999999970 163.325269999999990
561.291870000000020 222.051350000000010
f: 500 tv: 1 nM: 2
619.098209999999990 162.044649999999990
617.174870000000060 216.407100000000010
f: 501 tv: 0 nM: 2
568.831670000000030 163.693070000000010
563.590450000000030 222.750000000000000
f: 501 tv: 1 nM: 2
619.270629999999980 162.559630000000000
617.434510000000050 216.601200000000010
f: 502 tv: 0 nM: 2
570.878299999999970 164.373020000000000
565.770390000000020 222.739790000000000
f: 502 tv: 1 nM: 2
619.212099999999960 162.873729999999990
617.805730000000040 217.277140000000000
f: 503 tv: 0 nM: 2
572.441469999999980 165.111690000000010
567.800600000000030 223.445079999999990
f: 503 tv: 1 nM: 2
619.455870000000000 163.563719999999990
617.905030000000010 217.522340000000010
f: 504 tv: 0 nM: 2
573.770200000000050 165.952030000000010
569.637820000000030 223.845949999999990
f: 504 tv: 1 nM: 2
619.301019999999990 164.301030000000000
617.601139999999990 217.661849999999990
f: 505 tv: 0 nM: 2
574.816339999999970 166.270420000000000
571.453800000000000 224.480970000000010
f: 505 tv: 1 nM: 2
618.905639999999950 165.084900000000000
617.688290000000050 217.929020000000010
f: 506 tv: 0 nM: 2
575.931820000000020 166.770199999999990
572.853579999999970 224.342549999999990
f: 506 tv: 1 nM: 2
618.504879999999960 165.441740000000010
617.598820000000050 218.511630000000000
f: 507 tv: 0 nM: 2
577.093439999999990 167.295459999999990
574.771730000000050 225.010860000000010
f: 507 tv: 1 nM: 2
618.000000000000000 165.698200000000010
617.551209999999970 218.641570000000000
f: 508 tv: 0 nM: 2
577.909120000000030 167.580220000000000
575.928949999999990 225.060530000000000
f: 508 tv: 1 nM: 2
617.767879999999990 165.937500000000000
617.974000000000050 218.642850000000010
f: 509 tv: 0 nM: 2
578.186829999999990 168.250000000000000
577.162289999999980 225.374339999999990
f: 509 tv: 1 nM: 2
616.901790000000010 166.107149999999990
617.587520000000040 219.206250000000010
f: 510 tv: 0 nM: 2
578.937189999999990 168.743709999999990
577.606080000000020 225.641420000000010
f: 510 tv: 1 nM: 2
616.324100000000040 166.657410000000000
616.690489999999950 219.565470000000000
f: 511 tv: 0 nM: 2
579.175539999999960 168.654249999999990
578.143249999999970 225.486480000000000
f: 511 tv: 1 nM: 2
615.945560000000000 166.653470000000000
616.317080000000030 219.500000000000000
f: 512 tv: 0 nM: 2
578.989990000000030 168.905000000000000
577.944759999999970 226.071050000000010
f: 512 tv: 1 nM: 2
614.675899999999960 167.064820000000000
615.448790000000030 219.539150000000010
f: 513 tv: 0 nM: 2
578.906430000000000 169.204440000000010
578.075870000000010 225.851120000000010
f: 513 tv: 1 nM: 2
613.175539999999960 167.398940000000010
613.790889999999990 219.721210000000010
f: 514 tv: 0 nM: 2
578.521060000000030 169.221049999999990
577.140200000000050 225.624339999999990
f: 514 tv: 1 nM: 2
612.500000000000000 167.369990000000000
612.447509999999970 219.459870000000000
f: 515 tv: 0 nM: 2
577.853579999999970 169.453030000000010
576.583800000000000 225.703920000000010
f: 515 tv: 1 nM: 2
610.609990000000040 167.520000000000010
610.317080000000030 219.567080000000000
f: 516 tv: 0 nM: 2
577.011169999999990 169.427370000000000
575.414800000000010 225.403410000000010
f: 516 tv: 1 nM: 2
609.390009999999960 167.479999999999990
608.714659999999980 219.305080000000000
f: 517 tv: 0 nM: 2
576.131710000000000 169.314510000000010
574.308290000000060 225.186520000000000
f: 517 tv: 1 nM: 2
607.560610000000000 167.414140000000000
606.421389999999970 219.122639999999990
f: 518 tv: 0 nM: 2
575.418090000000010 169.471759999999990
573.138919999999980 225.033340000000010
f: 518 tv: 1 nM: 2
606.165039999999980 167.305829999999990
604.537479999999960 219.018750000000010
f: 519 tv: 0 nM: 2
573.424870000000060 169.398850000000010
571.514099999999980 224.788130000000000
f: 519 tv: 1 nM: 2
604.298829999999950 166.959779999999990
602.500000000000000 218.818760000000000
f: 520 tv: 0 nM: 2
572.980469999999970 168.849169999999990
570.090879999999970 224.419780000000000
f: 520 tv: 1 nM: 2
603.041200000000000 167.117650000000000
601.322270000000000 219.087340000000010
f: 521 tv: 0 nM: 2
572.019229999999990 168.997250000000010
568.824830000000020 224.369429999999990
f: 521 tv: 1 nM: 2
601.387079999999970 167.080639999999990
598.808470000000060 218.516230000000010
f: 522 tv: 0 nM: 2
570.071050000000010 168.902629999999990
566.330079999999950 224.313719999999990
f: 522 tv: 1 nM: 2
599.659970000000040 166.880010000000000
596.788450000000010 218.500000000000000
f: 523 tv: 0 nM: 2
568.484919999999990 168.563250000000010
565.127140000000050 223.632769999999990
f: 523 tv: 1 nM: 2
597.980770000000010 167.259610000000010
594.979000000000040 218.066440000000000
f: 524 tv: 0 nM: 2
567.488100000000030 168.410720000000000
563.589290000000010 223.410720000000000
f: 524 tv: 1 nM: 2
596.413270000000010 166.637759999999990
593.354550000000020 218.218189999999990
f: 525 tv: 0 nM: 2
565.709780000000020 168.445400000000010
561.645080000000010 223.287029999999990
f: 525 tv: 1 nM: 2
594.873780000000010 166.538829999999990
591.285219999999980 218.000000000000000
f: 526 tv: 0 nM: 2
564.002870000000030 168.163790000000010
559.475590000000010 223.213410000000010
f: 526 tv: 1 nM: 2
593.106810000000000 166.781560000000010
589.185299999999980 218.167830000000010
f: 527 tv: 0 nM: 2
561.927429999999960 168.040330000000010
557.455140000000030 222.980770000000010
f: 527 tv: 1 nM: 2
591.545899999999960 166.566329999999990
587.500000000000000 218.000000000000000
f: 528 tv: 0 nM: 2
560.432739999999970 167.570179999999990
555.696530000000050 222.398850000000010
f: 528 tv: 1 nM: 2
590.074280000000040 166.524750000000010
585.314939999999980 217.801940000000000
f: 529 tv: 0 nM: 2
558.204160000000000 167.349110000000000
553.396359999999960 222.237810000000000
f: 529 tv: 1 nM: 2
588.549989999999980 166.020000000000010
583.843319999999950 217.403339999999990
f: 530 tv: 0 nM: 2
556.133360000000040 166.984849999999990
550.803469999999950 222.078030000000010
f: 530 tv: 1 nM: 2
587.068179999999980 166.031810000000010
581.500000000000000 217.396350000000010
f: 531 tv: 0 nM: 2
554.893860000000020 167.365919999999990
548.354310000000050 221.637149999999990
f: 531 tv: 1 nM: 2
585.481319999999980 165.757000000000010
579.754459999999990 217.420120000000000
f: 532 tv: 0 nM: 2
552.595220000000040 167.142850000000010
545.788570000000050 221.757139999999990
f: 532 tv: 1 nM: 2
583.830259999999950 165.458710000000000
578.317080000000030 217.500000000000000
f: 533 tv: 0 nM: 2
550.484680000000030 166.365039999999990
543.837520000000040 221.218750000000000
f: 533 tv: 1 nM: 2
582.438660000000030 165.438670000000000
575.580379999999990 216.681549999999990
f: 534 tv: 0 nM: 2
548.186829999999990 166.631869999999990
540.945129999999950 221.018290000000010
f: 534 tv: 1 nM: 2
581.000000000000000 165.153060000000010
573.472899999999980 216.653609999999990
f: 535 tv: 0 nM: 2
546.719969999999990 166.254290000000000
537.925839999999990 220.826920000000000
f: 535 tv: 1 nM: 2
579.566339999999970 165.321429999999990
572.081789999999960 216.512570000000010
f: 536 tv: 0 nM: 2
544.581850000000030 165.827270000000000
535.983759999999960 220.159089999999990
f: 536 tv: 1 nM: 2
577.797059999999990 164.712880000000010
570.101810000000000 216.488020000000010
f: 537 tv: 0 nM: 2
541.656430000000000 165.619049999999990
533.012330000000020 220.117279999999990
f: 537 tv: 1 nM: 2
576.779419999999960 164.534320000000010
568.243650000000000 216.490510000000000
f: 538 tv: 0 nM: 2
539.878910000000020 165.403730000000000
530.104310000000050 219.009199999999990
f: 538 tv: 1 nM: 2
575.469969999999990 164.110000000000010
566.192810000000010 216.333329999999990
f: 539 tv: 0 nM: 2
537.723690000000030 165.097370000000010
527.674009999999950 219.058010000000000
f: 539 tv: 1 nM: 2
575.037349999999950 163.724300000000000
564.805730000000040 215.949050000000000
f: 540 tv: 0 nM: 2
535.711549999999990 164.743590000000010
525.239990000000030 218.282850000000000
f: 540 tv: 1 nM: 2
574.121520000000030 163.397200000000000
563.500000000000000 215.398799999999990
f: 541 tv: 0 nM: 2
534.052490000000030 164.535920000000000
522.933899999999990 217.859190000000010
f: 541 tv: 1 nM: 2
573.333309999999980 163.227280000000010
562.073849999999990 215.171140000000010
f: 542 tv: 0 nM: 2
532.739010000000010 164.046709999999990
520.896179999999960 217.439899999999990
f: 542 tv: 1 nM: 2
573.000000000000000 162.698200000000010
561.500000000000000 214.500000000000000
f: 543 tv: 0 nM: 2
531.101139999999990 163.236999999999990
518.309939999999980 217.347950000000000
f: 543 tv: 1 nM: 2
572.820190000000030 162.065800000000000
560.989140000000020 214.467389999999990
f: 544 tv: 0 nM: 2
529.743900000000050 162.329270000000010
516.469479999999980 216.615860000000000
f: 544 tv: 1 nM: 2
572.719600000000010 161.649540000000000
560.146730000000050 213.961960000000000
f: 545 tv: 0 nM: 2
528.137629999999940 161.817410000000000
514.737790000000020 216.359759999999990
f: 545 tv: 1 nM: 2
572.682680000000000 161.163469999999990
559.893860000000020 213.343570000000000
f: 546 tv: 0 nM: 2
527.690489999999950 161.625000000000000
513.193300000000020 215.930420000000000
f: 546 tv: 1 nM: 2
572.567930000000050 160.601940000000010
559.544679999999970 213.117320000000010
f: 547 tv: 0 nM: 2
525.951050000000010 161.028349999999990
511.807500000000000 215.350269999999990
f: 547 tv: 1 nM: 2
572.911320000000050 160.225799999999990
559.640139999999970 212.321429999999990
f: 548 tv: 0 nM: 2
525.403379999999970 160.500000000000000
510.251280000000010 214.969539999999990
f: 548 tv: 1 nM: 2
573.406250000000000 159.614579999999990
559.731630000000000 212.361590000000010
f: 549 tv: 0 nM: 2
524.428949999999990 160.076140000000010
508.766140000000010 214.034940000000010
f: 549 tv: 1 nM: 2
573.822450000000000 159.238310000000010
560.010859999999980 211.701079999999990
f: 550 tv: 0 nM: 2
523.336120000000050 159.497220000000000
507.828890000000000 213.671130000000010
f: 550 tv: 1 nM: 2
574.859799999999950 158.434589999999990
560.402040000000060 211.432979999999990
f: 551 tv: 0 nM: 2
523.041690000000020 158.932300000000000
506.687500000000000 212.953129999999990
f: 551 tv: 1 nM: 2
575.517090000000050 158.102569999999990
560.605410000000010 210.856750000000010
f: 552 tv: 0 nM: 2
522.537230000000020 158.180849999999990
505.830809999999990 213.058079999999990
f: 552 tv: 1 nM: 2
576.800899999999960 157.734510000000000
561.250000000000000 210.265790000000010
f: 553 tv: 0 nM: 2
522.380369999999970 158.009570000000000
504.677669999999980 212.045680000000000
f: 553 tv: 1 nM: 2
577.927980000000050 157.300839999999990
562.191469999999980 209.898940000000010
f: 554 tv: 0 nM: 2
521.969360000000050 157.653060000000010
504.702639999999970 211.949999999999990
f: 554 tv: 1 nM: 2
579.475710000000050 156.558259999999990
563.062500000000000 209.557300000000000
f: 555 tv: 0 nM: 2
522.086729999999990 157.020420000000000
503.906250000000000 211.421879999999990
f: 555 tv: 1 nM: 2
580.799989999999980 156.199999999999990
564.179989999999980 209.074999999999990
f: 556 tv: 0 nM: 2
522.246030000000020 156.280430000000000
503.465179999999980 211.223880000000010
f: 556 tv: 1 nM: 2
582.732480000000010 155.767550000000000
565.786070000000000 208.817020000000010
f: 557 tv: 0 nM: 2
522.708980000000000 156.014919999999990
503.423650000000010 211.155170000000000
f: 557 tv: 1 nM: 2
584.561339999999970 155.561330000000000
567.335940000000050 208.341140000000000
f: 558 tv: 0 nM: 2
523.430420000000030 155.961330000000000
503.673459999999980 210.954090000000010
f: 558 tv: 1 nM: 2
586.821410000000010 155.133929999999990
569.655269999999970 208.181580000000000
f: 559 tv: 0 nM: 2
524.356750000000030 155.575520000000010
504.208980000000000 210.947080000000000
f: 559 tv: 1 nM: 2
589.286380000000010 155.022719999999990
571.934020000000030 208.489849999999990
f: 560 tv: 0 nM: 2
525.856750000000030 155.545940000000000
505.146909999999990 210.992259999999990
f: 560 tv: 1 nM: 2
591.581050000000000 154.747739999999990
574.213439999999990 207.923980000000000
f: 561 tv: 0 nM: 2
527.115969999999950 155.719069999999990
506.426820000000020 210.863419999999990
f: 561 tv: 1 nM: 2
594.436280000000010 154.544109999999990
577.820370000000030 208.386230000000010
f: 562 tv: 0 nM: 2
528.866149999999950 155.143939999999990
508.083340000000020 211.219699999999990
f: 562 tv: 1 nM: 2
597.436280000000010 154.544109999999990
580.947509999999970 208.535920000000000
f: 563 tv: 0 nM: 2
530.616210000000020 155.245939999999990
510.095370000000000 211.884019999999990
f: 563 tv: 1 nM: 2
600.542850000000040 154.890469999999990
583.840450000000030 208.760640000000000
f: 564 tv: 0 nM: 2
532.545960000000040 155.764860000000000
511.965120000000010 212.079070000000000
f: 564 tv: 1 nM: 2
603.686889999999950 154.859820000000010
587.580140000000030 208.986189999999990
f: 565 tv: 0 nM: 2
534.997439999999980 155.600510000000010
514.255980000000020 212.062199999999990
f: 565 tv: 1 nM: 2
607.429260000000000 154.900939999999990
591.131710000000000 209.276890000000010
f: 566 tv: 0 nM: 2
537.790399999999980 155.896469999999990
516.969969999999990 212.785000000000000
f: 566 tv: 1 nM: 2
610.732849999999980 155.125949999999990
594.950010000000020 209.071050000000010
f: 567 tv: 0 nM: 2
540.481570000000030 155.949999999999990
519.734439999999950 213.846890000000000
f: 567 tv: 1 nM: 2
614.306029999999960 155.125000000000000
599.230770000000010 209.582410000000010
f: 568 tv: 0 nM: 2
543.190920000000010 156.418180000000010
522.061649999999990 213.547940000000010
f: 568 tv: 1 nM: 2
617.959110000000010 155.295459999999990
602.795840000000000 209.620420000000000
f: 569 tv: 0 nM: 2
545.979190000000020 155.989579999999990
525.470580000000040 214.294109999999990
f: 569 tv: 1 nM: 2
621.820190000000030 155.232450000000000
607.220890000000050 210.084949999999990
f: 570 tv: 0 nM: 2
549.407649999999990 156.231979999999990
527.905639999999950 214.528300000000000
f: 570 tv: 1 nM: 2
625.688599999999950 155.285100000000000
610.875000000000000 210.139150000000000
f: 571 tv: 0 nM: 2
552.385560000000050 156.920400000000000
532.024289999999950 215.082519999999990
f: 571 tv: 1 nM: 2
629.181400000000050 155.619480000000010
614.804570000000010 210.309650000000000
f: 572 tv: 0 nM: 2
556.151730000000040 156.810939999999990
535.506899999999970 215.546079999999990
f: 572 tv: 1 nM: 2
633.563719999999990 155.367650000000000
619.528929999999950 210.371050000000000
f: 573 tv: 0 nM: 2
559.395020000000050 156.384999999999990
538.879519999999960 215.925000000000010
f: 573 tv: 1 nM: 2
636.991520000000040 155.593220000000000
623.687130000000020 210.929820000000010
f: 574 tv: 0 nM: 2
563.167419999999990 156.800459999999990
542.591490000000020 215.904020000000000
f: 574 tv: 1 nM: 2
641.261660000000010 155.593459999999990
627.738650000000010 210.738630000000000
f: 575 tv: 0 nM: 2
566.625000000000000 156.939820000000000
546.778260000000050 216.243480000000010
f: 575 tv: 1 nM: 2
644.995670000000020 155.495650000000010
632.511349999999990 211.011370000000000
f: 576 tv: 0 nM: 2
570.761719999999970 156.580860000000000
550.687810000000010 216.845080000000000
f: 576 tv: 1 nM: 2
648.589600000000020 155.646220000000000
636.863399999999960 210.904630000000000
f: 577 tv: 0 nM: 2
574.718629999999960 156.706970000000010
555.243159999999990 217.081970000000010
f: 577 tv: 1 nM: 2
652.537230000000020 155.537229999999990
641.012209999999980 211.006100000000000
f: 578 tv: 0 nM: 2
578.552730000000000 156.902009999999990
558.574460000000040 217.346800000000000
f: 578 tv: 1 nM: 2
656.014400000000020 155.668270000000010
645.272219999999950 210.961109999999990
f: 579 tv: 0 nM: 2
582.289490000000000 157.009570000000000
563.295899999999960 217.690370000000000
f: 579 tv: 1 nM: 2
659.889400000000020 155.552889999999990
649.373659999999970 210.932799999999990
f: 580 tv: 0 nM: 2
586.995599999999970 157.024229999999990
568.262939999999960 217.366379999999990
f: 580 tv: 1 nM: 2
663.536870000000020 155.699999999999990
653.839169999999970 210.891969999999990
f: 581 tv: 0 nM: 2
591.424129999999990 156.660720000000000
572.618410000000040 217.736850000000000
f: 581 tv: 1 nM: 2
667.429930000000010 155.733640000000010
658.049989999999980 210.776320000000000
f: 582 tv: 0 nM: 2
595.685359999999950 157.039030000000000
577.865360000000010 217.848909999999990
f: 582 tv: 1 nM: 2
670.711729999999990 155.545040000000000
661.497010000000050 210.645829999999990
f: 583 tv: 0 nM: 2
599.889649999999960 156.777019999999990
582.632629999999950 218.076539999999990
f: 583 tv: 1 nM: 2
674.138370000000010 155.424100000000010
665.380430000000050 210.956529999999990
f: 584 tv: 0 nM: 2
603.866819999999960 156.964949999999990
586.654049999999980 218.593430000000010
f: 584 tv: 1 nM: 2
676.922299999999950 155.422329999999990
669.403929999999950 210.987689999999990
f: 585 tv: 0 nM: 2
608.384279999999990 156.884260000000010
592.038270000000010 218.231979999999990
f: 585 tv: 1 nM: 2
681.000000000000000 155.076079999999990
673.290219999999980 210.560350000000000
f: 586 tv: 0 nM: 2
612.491089999999990 156.924440000000000
596.166690000000020 218.314010000000000
f: 586 tv: 1 nM: 2
683.708740000000030 155.315540000000000
676.642460000000030 210.233870000000000
f: 587 tv: 0 nM: 2
616.799989999999980 156.956529999999990
600.677919999999970 218.470720000000000
f: 587 tv: 1 nM: 2
687.220699999999970 155.216219999999990
680.163999999999990 210.244630000000000
f: 588 tv: 0 nM: 2
621.276610000000010 156.827670000000010
605.192320000000000 218.610580000000000
f: 588 tv: 1 nM: 2
689.708009999999940 155.192000000000010
683.668329999999970 210.123110000000000
f: 589 tv: 0 nM: 2
624.923400000000020 156.976589999999990
609.800479999999990 218.575680000000010
f: 589 tv: 1 nM: 2
692.450010000000020 155.277269999999990
686.621949999999970 210.019520000000000
f: 590 tv: 0 nM: 2
628.976379999999950 157.038620000000010
614.402220000000060 218.759999999999990
f: 590 tv: 1 nM: 2
695.034490000000010 155.172410000000010
689.748720000000050 209.369350000000000
f: 591 tv: 0 nM: 2
633.500000000000000 157.203610000000000
619.088870000000040 218.667360000000000
f: 591 tv: 1 nM: 2
697.750000000000000 155.133929999999990
692.685849999999960 209.866490000000000
f: 592 tv: 0 nM: 2
637.979249999999980 156.705060000000000
623.880189999999970 218.762670000000010
f: 592 tv: 1 nM: 2
700.000000000000000 155.000000000000000
695.472899999999980 209.790629999999990
f: 593 tv: 0 nM: 2
641.444949999999950 157.119260000000000
627.400819999999950 218.888669999999990
f: 593 tv: 1 nM: 2
702.224119999999970 154.905170000000000
697.600519999999960 209.132280000000010
f: 594 tv: 0 nM: 2
645.493100000000030 156.799540000000010
631.709410000000050 219.119660000000010
f: 594 tv: 1 nM: 2
704.925420000000030 154.934200000000000
700.903320000000010 209.397799999999990
f: 595 tv: 0 nM: 2
649.871340000000030 157.109219999999990
636.066529999999940 219.000000000000000
f: 595 tv: 1 nM: 2
706.913270000000010 155.086729999999990
703.316339999999970 209.142850000000010
f: 596 tv: 0 nM: 2
653.136780000000040 157.264950000000000
640.340029999999960 219.217150000000000
f: 596 tv: 1 nM: 2
708.961549999999990 155.048080000000000
705.336059999999970 209.000000000000000
f: 597 tv: 0 nM: 2
656.920470000000020 157.343189999999990
644.644769999999990 219.253390000000000
f: 597 tv: 1 nM: 2
710.806580000000050 155.419819999999990
707.396179999999960 209.114749999999990
f: 598 tv: 0 nM: 2
660.548829999999950 157.341860000000000
648.500000000000000 219.733049999999990
f: 598 tv: 1 nM: 2
712.519229999999990 155.375000000000000
709.260310000000000 209.126280000000010
f: 599 tv: 0 nM: 2
664.176450000000050 157.906859999999990
652.897219999999950 219.869159999999990
f: 599 tv: 1 nM: 2
714.261660000000010 155.537380000000010
710.937189999999990 209.075380000000000
f: 600 tv: 0 nM: 2
668.154419999999960 158.227939999999990
656.367740000000030 219.822880000000000
f: 600 tv: 1 nM: 2
715.615720000000010 155.504619999999990
713.105649999999970 209.157209999999990
f: 601 tv: 0 nM: 2
671.843510000000040 158.278259999999990
661.002200000000020 220.324450000000010
f: 601 tv: 1 nM: 2
717.040399999999980 155.762630000000000
714.653199999999970 209.250000000000000
f: 602 tv: 0 nM: 2
674.630549999999970 158.682269999999990
664.710389999999960 220.715350000000000
f: 602 tv: 1 nM: 2
718.500000000000000 156.219060000000010
715.690489999999950 209.398799999999990
f: 603 tv: 0 nM: 2
677.678409999999990 159.051639999999990
667.396120000000000 220.958940000000010
f: 603 tv: 1 nM: 2
719.191959999999990 156.459820000000010
717.157469999999990 209.458560000000010
f: 604 tv: 0 nM: 2
680.860959999999980 159.199999999999990
670.612610000000020 220.909910000000000
f: 604 tv: 1 nM: 2
720.464659999999980 156.500000000000000
718.537479999999960 209.506260000000000
f: 605 tv: 0 nM: 2
683.511480000000010 159.869260000000000
674.064330000000040 221.132780000000000
f: 605 tv: 1 nM: 2
721.260009999999970 157.369990000000000
719.408260000000040 209.718930000000000
f: 606 tv: 0 nM: 2
686.369689999999990 160.135070000000010
677.486390000000030 221.586369999999990
f: 606 tv: 1 nM: 2
721.582520000000050 157.567960000000000
719.988039999999960 210.038929999999990
f: 607 tv: 0 nM: 2
688.793030000000040 160.600400000000010
680.466680000000000 222.023069999999990
f: 607 tv: 1 nM: 2
722.028009999999990 157.761689999999990
720.692750000000050 210.410609999999990
f: 608 tv: 0 nM: 2
691.133789999999980 161.111850000000000
683.172299999999950 222.483000000000000
f: 608 tv: 1 nM: 2
722.571410000000010 157.939560000000000
721.250000000000000 210.361120000000000
f: 609 tv: 0 nM: 2
693.563110000000050 161.815410000000010
685.989990000000030 223.030000000000000
f: 609 tv: 1 nM: 2
723.090450000000030 158.580950000000000
721.562869999999980 211.108569999999990
f: 610 tv: 0 nM: 2
695.368290000000000 162.165850000000010
688.557009999999990 223.530700000000000
f: 610 tv: 1 nM: 2
723.428589999999990 159.060440000000000
722.027159999999980 211.163040000000000
f: 611 tv: 0 nM: 2
697.767579999999950 163.093899999999990
691.213619999999990 223.777269999999990
f: 611 tv: 1 nM: 2
723.261660000000010 159.546719999999990
722.233150000000020 211.972399999999990
f: 612 tv: 0 nM: 2
699.691649999999980 163.451539999999990
693.878720000000040 224.205440000000010
f: 612 tv: 1 nM: 2
723.276610000000010 160.000000000000000
722.302490000000030 211.907410000000000
f: 613 tv: 0 nM: 2
700.865050000000000 164.205749999999990
696.227480000000010 224.740340000000000
f: 613 tv: 1 nM: 2
722.790830000000030 160.566329999999990
723.123410000000040 212.338609999999990
f: 614 tv: 0 nM: 2
702.538819999999990 164.956619999999990
698.393980000000060 225.147460000000000
f: 614 tv: 1 nM: 2
722.815550000000030 161.237869999999990
722.714780000000020 212.899319999999990
f: 615 tv: 0 nM: 2
703.954100000000040 165.541059999999990
700.362920000000030 225.974629999999990
f: 615 tv: 1 nM: 2
722.596310000000020 161.600920000000000
722.988650000000010 212.761370000000000
f: 616 tv: 0 nM: 2
705.099489999999950 165.953890000000000
702.492430000000010 226.098480000000000
f: 616 tv: 1 nM: 2
721.717409999999970 162.358700000000000
723.290830000000030 213.013080000000000
f: 617 tv: 0 nM: 2
706.026849999999970 166.170729999999990
704.582949999999980 226.307310000000000
f: 617 tv: 1 nM: 2
721.822570000000040 162.612900000000000
723.286560000000010 213.640350000000010
f: 618 tv: 0 nM: 2
707.236329999999950 166.776119999999990
705.922059999999990 226.325269999999990
f: 618 tv: 1 nM: 2
721.335079999999950 162.898940000000010
722.908199999999970 213.655059999999990
f: 619 tv: 0 nM: 2
707.454960000000030 166.945500000000010
707.010440000000020 226.447920000000010
f: 619 tv: 1 nM: 2
720.479979999999950 163.479999999999990
723.330259999999950 213.657410000000000
f: 620 tv: 0 nM: 2
707.734310000000050 167.060390000000010
707.936280000000010 226.759800000000010
f: 620 tv: 1 nM: 2
719.668329999999970 163.683169999999990
722.756650000000040 213.630010000000000
f: 621 tv: 0 nM: 2
707.667479999999950 167.258379999999990
707.883360000000040 226.954759999999990
f: 621 tv: 1 nM: 2
718.856379999999940 163.803190000000000
721.485540000000010 214.181150000000000
f: 622 tv: 0 nM: 2
707.686159999999970 167.696810000000000
707.753600000000010 226.978260000000010
f: 622 tv: 1 nM: 2
717.500000000000000 163.729170000000010
719.544310000000000 214.018980000000000
f: 623 tv: 0 nM: 2
706.667479999999950 167.406690000000000
706.864619999999950 226.403320000000010
f: 623 tv: 1 nM: 2
715.551699999999980 164.063220000000000
717.992619999999990 214.166670000000010
f: 624 tv: 0 nM: 2
705.643860000000020 167.878999999999990
705.416690000000020 226.776890000000010
f: 624 tv: 1 nM: 2
713.968380000000020 163.936710000000010
716.172730000000000 214.351519999999990
f: 625 tv: 0 nM: 2
704.260620000000020 167.638309999999990
704.010620000000020 226.170210000000000
f: 625 tv: 1 nM: 2
711.847229999999970 163.791670000000010
713.395999999999960 213.735989999999990
f: 626 tv: 0 nM: 2
702.885189999999970 167.854580000000000
701.914980000000010 225.990010000000010
f: 626 tv: 1 nM: 2
710.016110000000030 163.946239999999990
711.069820000000050 214.121320000000000
f: 627 tv: 0 nM: 2
701.301510000000010 167.922100000000000
700.200990000000050 225.771359999999990
f: 627 tv: 1 nM: 2
708.174740000000040 164.354369999999990
708.403199999999970 213.895160000000000
f: 628 tv: 0 nM: 2
700.130430000000050 167.702900000000000
698.710630000000040 225.763960000000000
f: 628 tv: 1 nM: 2
706.086729999999990 163.831639999999990
706.217099999999960 213.868419999999990
f: 629 tv: 0 nM: 2
698.066339999999970 167.903060000000010
696.583309999999980 225.744949999999990
f: 629 tv: 1 nM: 2
704.292540000000030 164.335109999999990
703.054319999999960 213.945650000000000
f: 630 tv: 0 nM: 2
696.762880000000000 167.685560000000010
694.002749999999990 225.723760000000000
f: 630 tv: 1 nM: 2
702.413329999999970 164.020000000000010
701.565799999999970 213.611850000000000
f: 631 tv: 0 nM: 2
695.475829999999970 168.077959999999990
692.597719999999980 225.609190000000010
f: 631 tv: 1 nM: 2
701.216680000000000 163.927780000000010
699.500000000000000 214.084960000000000
f: 632 tv: 0 nM: 2
693.605410000000010 168.424319999999990
690.486329999999950 225.357920000000010
f: 632 tv: 1 nM: 2
699.037230000000020 164.494679999999990
697.485840000000050 214.184400000000010
f: 633 tv: 0 nM: 2
692.479979999999950 168.759999999999990
688.838619999999990 225.656080000000000
f: 633 tv: 1 nM: 2
697.605530000000040 164.761110000000000
695.379459999999990 214.219860000000010
f: 634 tv: 0 nM: 2
690.661560000000010 168.582050000000010
686.568670000000000 225.991760000000000
f: 634 tv: 1 nM: 2
696.141300000000000 165.086960000000000
693.448300000000020 214.693099999999990
f: 635 tv: 0 nM: 2
688.417419999999990 168.912839999999990
684.399409999999990 226.242600000000010
f: 635 tv: 1 nM: 2
694.494810000000030 164.859379999999990
690.937990000000010 214.537190000000010
f: 636 tv: 0 nM: 2
686.857120000000010 169.260210000000000
682.389159999999950 226.007740000000010
f: 636 tv: 1 nM: 2
692.840640000000010 165.571429999999990
689.150020000000040 214.850010000000000
f: 637 tv: 0 nM: 2
684.944460000000050 169.283340000000010
680.172670000000040 226.347929999999990
f: 637 tv: 1 nM: 2
691.000000000000000 165.500000000000000
687.558350000000020 214.875000000000000
f: 638 tv: 0 nM: 2
683.073669999999990 169.668430000000000
677.992129999999970 226.086840000000000
f: 638 tv: 1 nM: 2
689.500000000000000 166.000000000000000
685.620540000000010 214.780139999999990
f: 639 tv: 0 nM: 2
681.000000000000000 170.096939999999990
674.944089999999960 226.398030000000010
f: 639 tv: 1 nM: 2
688.425290000000020 165.959779999999990
683.652590000000030 215.535720000000000
f: 640 tv: 0 nM: 2
679.141790000000010 170.149260000000000
672.653440000000050 226.089949999999990
f: 640 tv: 1 nM: 2
686.500000000000000 166.000000000000000
681.611819999999970 215.401320000000000
f: 641 tv: 0 nM: 2
677.212040000000000 170.231020000000000
670.600590000000010 226.224850000000000
f: 641 tv: 1 nM: 2
685.054809999999970 166.321910000000000
679.235660000000050 215.831210000000000
f: 642 tv: 0 nM: 2
675.725649999999970 170.307690000000010
667.668879999999940 226.413909999999990
f: 642 tv: 1 nM: 2
683.562500000000000 166.364579999999990
678.025880000000030 215.767239999999990
f: 643 tv: 0 nM: 2
673.228939999999970 170.276320000000000
665.783140000000000 226.000000000000000
f: 643 tv: 1 nM: 2
682.202940000000010 166.643570000000010
676.219420000000010 215.762589999999990
f: 644 tv: 0 nM: 2
671.909120000000030 170.580220000000000
663.190370000000030 226.338069999999990
f: 644 tv: 1 nM: 2
681.126340000000030 166.731580000000010
674.265260000000010 216.009140000000000
f: 645 tv: 0 nM: 2
669.797969999999960 170.535360000000000
661.011409999999960 226.425720000000010
f: 645 tv: 1 nM: 2
680.517879999999990 167.136900000000000
672.814820000000050 216.018520000000000
f: 646 tv: 0 nM: 2
668.198980000000010 170.838300000000000
658.873659999999970 226.631710000000000
f: 646 tv: 1 nM: 2
678.980770000000010 166.878199999999990
671.369569999999950 215.919250000000010
f: 647 tv: 0 nM: 2
666.094969999999990 170.935000000000000
656.442199999999960 226.485549999999990
f: 647 tv: 1 nM: 2
678.221070000000050 167.078949999999990
670.399350000000030 216.191560000000010
f: 648 tv: 0 nM: 2
665.231689999999960 170.921950000000010
654.351139999999990 226.272480000000000
f: 648 tv: 1 nM: 2
677.545470000000020 166.897719999999990
669.564820000000050 216.447530000000000
f: 649 tv: 0 nM: 2
663.489010000000010 170.609890000000010
652.442199999999960 226.289019999999990
f: 649 tv: 1 nM: 2
677.039310000000000 167.011230000000010
669.055179999999950 215.658080000000010
f: 650 tv: 0 nM: 2
661.772699999999990 170.722489999999990
650.920110000000020 226.331359999999990
f: 650 tv: 1 nM: 2
676.494689999999990 166.760640000000000
667.819030000000000 215.858900000000010
f: 651 tv: 0 nM: 2
660.819150000000040 170.531920000000010
649.491760000000000 226.052200000000000
f: 651 tv: 1 nM: 2
676.061100000000010 166.338879999999990
667.000000000000000 216.293110000000010
f: 652 tv: 0 nM: 2
659.881899999999970 170.407029999999990
647.282289999999990 225.852160000000000
f: 652 tv: 1 nM: 2
676.168580000000020 166.389540000000010
667.057680000000000 215.596160000000000
f: 653 tv: 0 nM: 2
658.923459999999980 170.163270000000010
645.932310000000030 225.656250000000000
f: 653 tv: 1 nM: 2
675.886110000000030 166.247530000000010
666.192570000000050 215.868239999999990
f: 654 tv: 0 nM: 2
658.647219999999950 169.822340000000000
644.452390000000040 225.486770000000010
f: 654 tv: 1 nM: 2
675.939390000000000 166.186870000000000
665.650330000000050 215.751759999999990
f: 655 tv: 0 nM: 2
657.383670000000050 169.324250000000010
643.083309999999980 225.153230000000010
f: 655 tv: 1 nM: 2
676.398929999999950 165.824459999999990
665.616639999999960 215.683330000000010
f: 656 tv: 0 nM: 2
656.843020000000020 169.173920000000010
642.596679999999990 224.969619999999990
f: 656 tv: 1 nM: 2
676.461120000000050 165.161120000000010
665.671079999999960 215.164469999999990
f: 657 tv: 0 nM: 2
656.888310000000050 168.626910000000010
641.381899999999970 224.453290000000010
f: 657 tv: 1 nM: 2
677.717650000000050 164.547059999999990
666.220220000000040 214.500000000000000
f: 658 tv: 0 nM: 2
656.613039999999960 168.183410000000010
641.028929999999950 223.813160000000010
f: 658 tv: 1 nM: 2
678.052370000000000 164.695240000000010
666.500000000000000 214.309530000000000
f: 659 tv: 0 nM: 2
656.613519999999990 167.717389999999990
640.314510000000040 223.448929999999990
f: 659 tv: 1 nM: 2
678.675230000000060 164.216489999999990
667.511899999999970 213.714280000000000
f: 660 tv: 0 nM: 2
656.645260000000010 167.426189999999990
640.113650000000010 222.876270000000010
f: 660 tv: 1 nM: 2
680.168400000000020 163.921050000000010
667.868410000000040 213.427629999999990
f: 661 tv: 0 nM: 2
657.266480000000000 166.751270000000010
640.038999999999990 222.426830000000000
f: 661 tv: 1 nM: 2
681.430849999999960 163.388309999999990
668.774170000000030 212.874190000000000
f: 662 tv: 0 nM: 2
657.653140000000010 166.000000000000000
640.437810000000010 221.947370000000010
f: 662 tv: 1 nM: 2
682.467040000000000 163.219789999999990
670.262629999999940 212.661390000000010
f: 663 tv: 0 nM: 2
658.843750000000000 165.588550000000000
640.909120000000030 221.599560000000000
f: 663 tv: 1 nM: 2
684.364559999999980 162.364579999999990
671.668879999999940 212.049669999999990
f: 664 tv: 0 nM: 2
660.085019999999990 165.020000000000010
641.725590000000010 220.918610000000000
f: 664 tv: 1 nM: 2
685.614140000000020 162.070650000000000
672.968200000000020 211.450870000000010
f: 665 tv: 0 nM: 2
661.202940000000010 164.579209999999990
642.640319999999970 220.543360000000010
f: 665 tv: 1 nM: 2
687.073669999999990 161.773680000000010
674.500000000000000 211.324999999999990
f: 666 tv: 0 nM: 2
662.926209999999970 164.569050000000000
644.251399999999990 220.453030000000010
f: 666 tv: 1 nM: 2
689.260859999999980 161.315220000000010
675.882809999999950 210.820310000000010
f: 667 tv: 0 nM: 2
664.709780000000020 163.780489999999990
645.817019999999960 220.100510000000010
f: 667 tv: 1 nM: 2
690.982539999999970 161.052320000000010
678.442320000000000 210.826920000000000
f: 668 tv: 0 nM: 2
666.470580000000040 163.583329999999990
647.708740000000030 219.904630000000000
f: 668 tv: 1 nM: 2
693.261110000000030 160.672230000000010
680.487179999999970 210.525630000000010
f: 669 tv: 0 nM: 2
668.616940000000000 163.658260000000010
649.784670000000010 219.972780000000000
f: 669 tv: 1 nM: 2
695.021060000000030 160.605259999999990
682.408509999999980 210.408539999999990
f: 670 tv: 0 nM: 2
670.945799999999960 163.298039999999990
651.952940000000010 219.868810000000000
f: 670 tv: 1 nM: 2
696.797059999999990 160.594060000000010
685.000000000000000 210.000000000000000
f: 671 tv: 0 nM: 2
673.290529999999990 163.551799999999990
654.575990000000050 220.090679999999990
f: 671 tv: 1 nM: 2
699.123659999999970 160.591399999999990
687.459529999999970 210.387280000000000
f: 672 tv: 0 nM: 2
675.699520000000010 163.566509999999990
656.792730000000010 220.334200000000010
f: 672 tv: 1 nM: 2
701.238650000000010 160.500000000000000
689.346369999999980 210.527120000000000
f: 673 tv: 0 nM: 2
678.433470000000060 163.682269999999990
659.479370000000020 220.548160000000000
f: 673 tv: 1 nM: 2
703.619569999999950 160.663040000000000
691.783869999999980 210.154850000000010
f: 674 tv: 0 nM: 2
681.076360000000020 164.000000000000000
662.509400000000030 220.971830000000010
f: 674 tv: 1 nM: 2
705.545899999999960 160.566329999999990
694.071410000000010 210.694809999999990
f: 675 tv: 0 nM: 2
684.229490000000060 164.053149999999990
665.727719999999980 221.330990000000010
f: 675 tv: 1 nM: 2
708.176820000000020 160.762190000000000
695.986940000000000 210.611120000000000
f: 676 tv: 0 nM: 2
686.301389999999970 164.175230000000000
668.250000000000000 221.210780000000000
f: 676 tv: 1 nM: 2
709.847350000000010 160.968410000000010
698.901979999999980 210.598040000000000
f: 677 tv: 0 nM: 2
689.416259999999970 164.178730000000000
671.021849999999970 221.283980000000010
f: 677 tv: 1 nM: 2
711.823790000000030 160.885709999999990
700.947940000000020 211.031250000000000
f: 678 tv: 0 nM: 2
692.347170000000010 164.500000000000000
674.362790000000020 221.788379999999990
f: 678 tv: 1 nM: 2
714.210510000000000 161.678959999999990
702.976810000000000 211.218539999999990
f: 679 tv: 0 nM: 2
695.290219999999980 164.658539999999990
677.802370000000000 222.054759999999990
f: 679 tv: 1 nM: 2
716.438660000000030 161.438670000000000
704.915589999999950 210.863630000000000
f: 680 tv: 0 nM: 2
698.118349999999960 164.753620000000010
680.309750000000010 222.402179999999990
f: 680 tv: 1 nM: 2
718.712520000000040 160.800000000000010
707.200010000000020 211.107409999999990
f: 681 tv: 0 nM: 2
701.082149999999960 165.021739999999990
683.677860000000010 222.636599999999990
f: 681 tv: 1 nM: 2
720.609990000000040 161.610000000000010
709.611449999999990 211.534290000000000
f: 682 tv: 0 nM: 2
704.027529999999960 165.146790000000010
686.801759999999940 223.182819999999990
f: 682 tv: 1 nM: 2
722.211369999999990 161.577319999999990
712.301939999999950 211.347399999999990
f: 683 tv: 0 nM: 2
707.295169999999980 165.548460000000010
690.120180000000000 223.615389999999990
f: 683 tv: 1 nM: 2
723.677059999999980 161.843750000000000
714.646849999999970 211.965620000000000
f: 684 tv: 0 nM: 2
710.302550000000000 166.017940000000010
693.564089999999960 223.699999999999990
f: 684 tv: 1 nM: 2
726.373529999999960 162.287350000000000
716.107420000000050 211.703710000000000
f: 685 tv: 0 nM: 2
713.353520000000000 166.111120000000000
696.310970000000000 223.855729999999990
f: 685 tv: 1 nM: 2
728.171200000000000 162.000000000000000
718.182559999999970 211.828640000000010
f: 686 tv: 0 nM: 2
716.497560000000020 166.368290000000000
700.488590000000040 224.257139999999990
f: 686 tv: 1 nM: 2
730.145139999999970 162.354840000000000
720.587650000000050 211.724030000000000
f: 687 tv: 0 nM: 2
719.185610000000000 166.493450000000000
703.286129999999960 224.421969999999990
f: 687 tv: 1 nM: 2
731.579529999999980 162.329540000000010
722.585510000000000 211.572370000000010
f: 688 tv: 0 nM: 2
722.797550000000000 166.921950000000010
706.408869999999980 224.815410000000010
f: 688 tv: 1 nM: 2
733.847530000000010 162.628050000000000
724.416690000000020 211.868060000000010
f: 689 tv: 0 nM: 2
725.681580000000050 167.071050000000010
709.128839999999970 225.039310000000000
f: 689 tv: 1 nM: 2
734.963870000000040 162.475910000000000
726.669980000000010 211.996669999999990
f: 690 tv: 0 nM: 2
728.872380000000020 167.596360000000000
712.092220000000000 225.077670000000010
f: 690 tv: 1 nM: 2
737.054930000000010 162.642850000000010
728.371700000000030 212.246700000000000
f: 691 tv: 0 nM: 2
731.584839999999990 167.782100000000010
716.224299999999970 225.351350000000000
f: 691 tv: 1 nM: 2
738.551699999999980 162.821840000000010
730.474180000000050 212.393550000000000
f: 692 tv: 0 nM: 2
735.027770000000030 167.856060000000010
719.049989999999980 225.060530000000000
f: 692 tv: 1 nM: 2
740.803890000000020 163.392149999999990
731.922550000000000 211.929579999999990
f: 693 tv: 0 nM: 2
737.960569999999960 168.091129999999990
721.997309999999970 226.330639999999990
f: 693 tv: 1 nM: 2
742.619019999999980 163.321429999999990
733.655639999999950 211.864240000000000
f: 694 tv: 0 nM: 2
740.511049999999950 168.537610000000000
725.549740000000040 226.248809999999990
f: 694 tv: 1 nM: 2
743.920470000000020 163.590910000000010
735.073980000000010 212.071010000000000
f: 695 tv: 0 nM: 2
743.408019999999960 168.790100000000000
728.257749999999990 226.575560000000000
f: 695 tv: 1 nM: 2
745.547850000000040 163.664890000000010
737.160459999999940 212.205230000000000
f: 696 tv: 0 nM: 2
746.497619999999980 168.883880000000000
731.599979999999960 227.002320000000000
f: 696 tv: 1 nM: 2
747.023249999999960 164.116269999999990
738.884639999999990 212.664340000000010
f: 697 tv: 0 nM: 2
749.189570000000000 169.173080000000000
734.875610000000050 227.827409999999990
f: 697 tv: 1 nM: 2
748.500000000000000 164.000000000000000
740.836980000000040 212.880429999999990
f: 698 tv: 0 nM: 2
752.445370000000030 169.359190000000010
737.824889999999980 227.690350000000000
f: 698 tv: 1 nM: 2
749.747380000000020 164.657900000000010
742.150020000000040 213.135709999999990
f: 699 tv: 0 nM: 2
754.812189999999990 170.156100000000010
740.757079999999970 228.148590000000010
f: 699 tv: 1 nM: 2
751.313840000000030 164.569150000000010
743.787600000000000 213.154860000000010
f: 700 tv: 0 nM: 2
757.544430000000030 170.738890000000000
743.809200000000030 228.760969999999990
f: 700 tv: 1 nM: 2
752.778559999999970 165.364290000000010
745.897579999999950 213.777120000000000
f: 701 tv: 0 nM: 2
760.366940000000000 170.995409999999990
746.867550000000050 229.470280000000000
f: 701 tv: 1 nM: 2
754.119569999999950 165.467389999999990
747.052789999999960 213.947190000000010
f: 702 tv: 0 nM: 2
762.665039999999980 171.223299999999990
749.435359999999950 229.491379999999990
f: 702 tv: 1 nM: 2
755.380430000000050 165.619570000000010
748.822390000000040 214.440800000000000
f: 703 tv: 0 nM: 2
765.424129999999990 171.830350000000010
752.824039999999970 229.782119999999990
f: 703 tv: 1 nM: 2
756.567019999999960 166.180420000000000
750.322689999999970 214.351750000000010
f: 704 tv: 0 nM: 2
768.036250000000000 172.458940000000010
755.909120000000030 230.312839999999990
f: 704 tv: 1 nM: 2
757.285709999999990 166.761900000000000
751.804319999999960 214.863360000000000
f: 705 tv: 0 nM: 2
770.425659999999990 173.171799999999990
758.134279999999990 231.188570000000000
f: 705 tv: 1 nM: 2
758.697390000000040 166.421050000000010
752.609500000000030 214.854019999999990
f: 706 tv: 0 nM: 2
774.187130000000020 173.262570000000010
760.911320000000050 231.490140000000000
f: 706 tv: 1 nM: 2
760.256409999999960 168.064100000000000
753.873349999999960 215.405840000000010
f: 707 tv: 0 nM: 2
775.652159999999980 174.021739999999990
764.021179999999960 232.002640000000010
f: 707 tv: 1 nM: 2
761.012209999999980 168.073170000000000
754.875919999999950 215.565689999999990
f: 708 tv: 0 nM: 2
777.807500000000000 174.500000000000000
767.148500000000010 233.089110000000010
f: 708 tv: 1 nM: 2
762.059510000000050 168.476200000000010
756.569520000000010 216.062909999999990
f: 709 tv: 0 nM: 2
780.143919999999980 175.224750000000000
769.355159999999960 233.808410000000010
f: 709 tv: 1 nM: 2
762.757749999999990 168.824739999999990
757.796690000000010 216.716659999999990
f: 710 tv: 0 nM: 2
782.214290000000010 176.328570000000010
772.245480000000040 234.145450000000010
f: 710 tv: 1 nM: 2
763.813350000000010 169.366670000000000
758.916690000000020 217.227260000000000
f: 711 tv: 0 nM: 2
784.357480000000010 176.828509999999990
775.012449999999940 234.865680000000000
f: 711 tv: 1 nM: 2
764.782349999999950 170.129410000000010
760.881290000000040 217.791370000000000
f: 712 tv: 0 nM: 2
786.586549999999990 177.379809999999990
777.387700000000000 235.363630000000000
f: 712 tv: 1 nM: 2
764.972959999999940 171.256760000000010
761.158509999999980 217.292679999999990
f: 713 tv: 0 nM: 2
788.094969999999990 178.416200000000000
780.278630000000020 236.716140000000000
f: 713 tv: 1 nM: 2
766.430539999999950 171.138880000000000
762.377140000000050 219.266950000000010
f: 714 tv: 0 nM: 2
790.288390000000050 179.551160000000010
782.721620000000030 237.079540000000010
f: 714 tv: 1 nM: 2
767.353939999999970 172.101120000000010
762.594240000000010 219.118850000000010
f: 715 tv: 0 nM: 2
792.215029999999960 180.752690000000000
785.334169999999970 238.051819999999990
f: 715 tv: 1 nM: 2
767.783140000000000 172.668669999999990
764.703859999999960 220.119229999999990
f: 716 tv: 0 nM: 2
793.811519999999970 180.986909999999990
788.099000000000050 238.891079999999990
f: 716 tv: 1 nM: 2
769.666690000000020 172.710530000000010
765.872740000000020 220.309100000000000
f: 717 tv: 0 nM: 2
795.892029999999980 181.602260000000000
790.454770000000050 239.276379999999990
f: 717 tv: 1 nM: 2
769.417730000000010 173.727839999999990
767.828309999999990 221.159640000000000
f: 718 tv: 0 nM: 2
797.588679999999950 182.300490000000000
792.713129999999980 240.244740000000010
f: 718 tv: 1 nM: 2
770.337340000000040 174.174700000000000
768.460510000000000 221.519749999999990
f: 719 tv: 0 nM: 2
798.763670000000050 183.139299999999990
794.744260000000050 241.359190000000010
f: 719 tv: 1 nM: 2
771.182800000000040 175.134410000000000
769.989619999999950 221.882749999999990
f: 720 tv: 0 nM: 2
800.093319999999950 183.827760000000010
797.116520000000040 241.742719999999990
f: 720 tv: 1 nM: 2
771.714290000000010 175.714280000000000
770.694460000000050 222.652770000000000
f: 721 tv: 0 nM: 2
800.840209999999960 184.500000000000000
798.147699999999990 242.090910000000010
f: 721 tv: 1 nM: 2
772.785709999999990 176.109890000000010
771.419980000000010 223.226670000000010
f: 722 tv: 0 nM: 2
802.073549999999950 185.073530000000010
799.407780000000000 242.834949999999990
f: 722 tv: 1 nM: 2
772.580630000000040 175.962369999999990
772.398559999999970 223.956529999999990
f: 723 tv: 0 nM: 2
802.388370000000010 185.745530000000000
800.069520000000010 243.590910000000010
f: 723 tv: 1 nM: 2
773.186029999999960 177.279069999999990
772.770689999999950 224.210530000000010
f: 724 tv: 0 nM: 2
802.700010000000020 186.546660000000000
800.205439999999950 244.012370000000000
f: 724 tv: 1 nM: 2
773.460510000000000 177.263150000000000
773.235289999999960 224.407559999999990
f: 725 tv: 0 nM: 2
802.963619999999990 186.953890000000000
800.796879999999990 245.020829999999990
f: 725 tv: 1 nM: 2
773.323179999999980 177.981709999999990
772.729190000000020 224.645829999999990
f: 726 tv: 0 nM: 2
803.009829999999970 187.906859999999990
800.952940000000010 245.690599999999990
f: 726 tv: 1 nM: 2
773.758060000000000 178.274200000000010
772.423710000000030 225.830500000000000
f: 727 tv: 0 nM: 2
803.022159999999990 188.334980000000000
800.551569999999970 246.597929999999990
f: 727 tv: 1 nM: 2
773.500000000000000 179.135799999999990
772.580439999999950 226.262239999999990
f: 728 tv: 0 nM: 2
802.990599999999970 189.143190000000000
800.002500000000050 246.995030000000010
f: 728 tv: 1 nM: 2
773.597229999999970 179.930560000000010
771.581729999999990 226.437500000000000
f: 729 tv: 0 nM: 2
802.679629999999970 190.058259999999990
799.502619999999980 247.897899999999990
f: 729 tv: 1 nM: 2
773.013000000000030 180.045459999999990
772.214910000000030 227.671050000000010
f: 730 tv: 0 nM: 2
802.724609999999980 190.756040000000010
799.248720000000050 248.413710000000010
f: 730 tv: 1 nM: 2
773.022699999999990 180.871219999999990
771.910830000000030 227.953489999999990
f: 731 tv: 0 nM: 2
801.928589999999990 192.064510000000010
798.531560000000010 249.199999999999990
f: 731 tv: 1 nM: 2
772.924440000000000 181.203489999999990
771.443120000000020 228.073170000000000
f: 732 tv: 0 nM: 2
801.956729999999990 192.793270000000010
798.129879999999960 249.762249999999990
f: 732 tv: 1 nM: 2
773.449340000000010 182.607589999999990
771.462830000000050 229.185939999999990
f: 733 tv: 0 nM: 2
801.698980000000010 193.283580000000000
797.976930000000040 250.779480000000010
f: 733 tv: 1 nM: 2
773.873230000000040 183.119720000000000
771.669490000000000 230.211870000000000
f: 734 tv: 0 nM: 2
801.509220000000030 193.792630000000000
797.886840000000010 251.255259999999990
f: 734 tv: 1 nM: 2
773.881589999999960 183.118419999999990
771.299070000000030 231.107480000000010
f: 735 tv: 0 nM: 2
801.846009999999980 194.158480000000000
798.084960000000020 252.118930000000010
f: 735 tv: 1 nM: 2
773.858089999999950 183.777019999999990
771.427370000000000 230.508550000000010
f: 736 tv: 0 nM: 2
802.206300000000060 195.159200000000000
797.943670000000000 252.978870000000000
f: 736 tv: 1 nM: 2
774.205510000000000 184.678090000000000
772.040889999999990 231.677280000000000
f: 737 tv: 0 nM: 2
801.598939999999970 195.718750000000000
798.108579999999960 254.345720000000000
f: 737 tv: 1 nM: 2
775.083309999999980 185.297619999999990
773.188419999999950 231.876820000000010
f: 738 tv: 0 nM: 2
802.180970000000000 196.061910000000010
797.984379999999990 254.802079999999990
f: 738 tv: 1 nM: 2
775.450619999999960 185.320979999999990
773.276610000000010 232.429080000000000
f: 739 tv: 0 nM: 2
802.132510000000020 196.842500000000000
797.635859999999980 255.288040000000000
f: 739 tv: 1 nM: 2
777.166690000000020 185.739139999999990
774.159239999999950 232.325930000000000
f: 740 tv: 0 nM: 2
802.241089999999990 197.593750000000000
798.049189999999950 255.621770000000000
f: 740 tv: 1 nM: 2
776.975890000000050 186.114460000000010
774.458859999999960 233.889240000000000
f: 741 tv: 0 nM: 2
802.452580000000010 198.409480000000000
799.041690000000020 256.678920000000010
f: 741 tv: 1 nM: 2
778.195920000000000 187.047300000000010
776.931209999999960 234.440370000000000
f: 742 tv: 0 nM: 2
802.462459999999960 198.830990000000010
798.514710000000040 257.333340000000020
f: 742 tv: 1 nM: 2
779.134149999999980 187.073170000000000
776.549989999999980 234.500000000000000
f: 743 tv: 0 nM: 2
802.490779999999970 199.087560000000000
798.936580000000050 257.856110000000000
f: 743 tv: 1 nM: 2
780.668819999999980 187.129870000000010
778.232060000000050 235.281049999999990
f: 744 tv: 0 nM: 2
802.410830000000030 199.779339999999990
799.353759999999970 258.896239999999980
f: 744 tv: 1 nM: 2
781.147519999999990 187.286880000000000
778.694460000000050 235.743060000000010
f: 745 tv: 0 nM: 2
802.854249999999980 199.982409999999990
799.213200000000030 259.469539999999990
f: 745 tv: 1 nM: 2
782.272699999999990 188.214280000000000
780.357790000000020 235.958710000000000
f: 746 tv: 0 nM: 2
802.373110000000000 200.730960000000010
798.660949999999960 260.414640000000020
f: 746 tv: 1 nM: 2
783.853330000000030 189.246669999999990
781.416690000000020 236.908719999999990
f: 747 tv: 0 nM: 2
802.422910000000000 201.964949999999990
798.043149999999970 261.370540000000010
f: 747 tv: 1 nM: 2
784.577450000000000 189.345080000000000
782.000000000000000 238.058439999999990
f: 748 tv: 0 nM: 2
802.472719999999980 202.170170000000010
797.739320000000020 261.812810000000010
f: 748 tv: 1 nM: 2
784.847229999999970 189.930560000000010
782.702390000000040 238.162700000000000
f: 749 tv: 0 nM: 2
802.445619999999960 202.945600000000010
797.734310000000050 262.698060000000000
f: 749 tv: 1 nM: 2
786.447689999999970 190.482560000000010
783.732539999999970 239.100770000000010
f: 750 tv: 0 nM: 2
802.346859999999990 203.846890000000000
797.842350000000010 263.859620000000010
f: 750 tv: 1 nM: 2
788.046879999999990 190.578129999999990
785.200680000000030 239.571429999999990
f: 751 tv: 0 nM: 2
802.019589999999990 204.740199999999990
797.461300000000050 265.403320000000010
f: 751 tv: 1 nM: 2
789.113650000000010 191.397740000000000
785.918819999999980 240.495730000000010
f: 752 tv: 0 nM: 2
802.049560000000040 205.868529999999990
797.357849999999980 266.058839999999980
f: 752 tv: 1 nM: 2
789.795899999999960 192.459180000000000
787.107359999999970 242.030200000000010
f: 753 tv: 0 nM: 2
802.192440000000030 206.512560000000010
796.540709999999990 267.561100000000010
f: 753 tv: 1 nM: 2
791.392389999999980 193.208859999999990
788.956360000000020 243.130950000000010
f: 754 tv: 0 nM: 2
801.830079999999950 207.561569999999990
796.327030000000040 269.125580000000010
f: 754 tv: 1 nM: 2
792.642879999999990 194.259739999999990
790.396539999999960 243.986210000000000
f: 755 tv: 0 nM: 2
801.500000000000000 208.723220000000000
796.254940000000030 270.180700000000000
f: 755 tv: 1 nM: 2
794.352110000000040 195.007049999999990
791.474370000000020 244.403840000000000
f: 756 tv: 0 nM: 2
801.423890000000030 209.510860000000010
796.625670000000010 271.403750000000000
f: 756 tv: 1 nM: 2
795.782349999999950 195.129410000000010
792.988830000000010 245.365919999999990
f: 757 tv: 0 nM: 2
801.423710000000030 210.478820000000010
796.771300000000000 272.851069999999990
f: 757 tv: 1 nM: 2
797.710019999999990 196.360000000000010
794.856260000000020 246.577850000000010
f: 758 tv: 0 nM: 2
801.168950000000000 211.520260000000010
796.005070000000050 274.347719999999980
f: 758 tv: 1 nM: 2
798.246639999999960 197.293340000000000
796.388240000000000 247.605880000000010
f: 759 tv: 0 nM: 2
800.579160000000000 212.420840000000000
795.913940000000030 275.362790000000020
f: 759 tv: 1 nM: 2
799.361390000000030 197.653470000000000
797.960450000000040 247.884890000000010
f: 760 tv: 0 nM: 2
800.427980000000050 213.419500000000000
795.500000000000000 276.465509999999990
f: 760 tv: 1 nM: 2
800.799989999999980 198.552629999999990
799.402770000000030 249.291670000000010
f: 761 tv: 0 nM: 2
799.510989999999990 214.381059999999990
795.161129999999960 277.898100000000000
f: 761 tv: 1 nM: 2
801.882629999999950 199.433670000000010
801.004400000000030 251.079649999999990
f: 762 tv: 0 nM: 2
799.463319999999950 215.018339999999990
794.662900000000040 278.701349999999990
f: 762 tv: 1 nM: 2
803.635499999999980 199.705610000000010
802.224000000000050 251.288960000000000
f: 763 tv: 0 nM: 2
798.944210000000000 215.878480000000000
794.000000000000000 279.500000000000000
f: 763 tv: 1 nM: 2
804.140009999999960 200.580000000000010
803.448790000000030 251.641570000000000
f: 764 tv: 0 nM: 2
798.314880000000020 216.640430000000010
793.500000000000000 280.411009999999980
f: 764 tv: 1 nM: 2
805.425290000000020 201.189650000000000
804.557800000000040 252.227890000000000
f: 765 tv: 0 nM: 2
797.745120000000040 217.256869999999990
793.033509999999980 281.877230000000000
f: 765 tv: 1 nM: 2
806.196839999999950 201.750000000000000
805.420709999999990 253.213410000000010
f: 766 tv: 0 nM: 2
796.876530000000000 217.771610000000010
791.752989999999950 282.518070000000020
f: 766 tv: 1 nM: 2
807.430659999999990 201.702969999999990
807.151309999999970 253.592099999999990
f: 767 tv: 0 nM: 2
795.729249999999980 218.363630000000000
790.912109999999980 283.579500000000000
f: 767 tv: 1 nM: 2
808.370599999999970 202.211760000000000
808.600519999999960 254.432070000000010
f: 768 tv: 0 nM: 2
794.665340000000010 218.681109999999990
790.101199999999950 284.568820000000020
f: 768 tv: 1 nM: 2
809.593750000000000 202.385420000000010
809.083800000000000 255.438549999999990
f: 769 tv: 0 nM: 2
793.663819999999990 219.642239999999990
788.633180000000040 284.801390000000030
f: 769 tv: 1 nM: 2
810.341130000000020 202.738310000000010
809.691280000000010 256.057039999999970
f: 770 tv: 0 nM: 2
792.275080000000000 219.437739999999990
787.353759999999970 285.557309999999970
f: 770 tv: 1 nM: 2
810.640750000000030 203.509710000000010
811.411560000000010 255.842320000000000
f: 771 tv: 0 nM: 2
790.709529999999970 220.051860000000000
785.632629999999950 286.123899999999990
f: 771 tv: 1 nM: 2
811.393919999999980 203.570709999999990
811.908390000000050 256.728999999999980
f: 772 tv: 0 nM: 2
789.000000000000000 220.449810000000010
784.138550000000010 287.160640000000000
f: 772 tv: 1 nM: 2
811.902469999999990 203.898380000000000
812.064330000000040 257.377200000000020
f: 773 tv: 0 nM: 2
787.525999999999950 220.626010000000010
782.951360000000020 287.827420000000020
f: 773 tv: 1 nM: 2
812.105959999999980 204.394070000000000
813.447390000000040 257.835539999999980
f: 774 tv: 0 nM: 2
785.483209999999990 221.151119999999990
780.976070000000050 288.432279999999990
f: 774 tv: 1 nM: 2
812.947630000000000 204.342860000000000
813.632929999999990 258.297460000000000
f: 775 tv: 0 nM: 2
783.884890000000040 221.418870000000000
778.709230000000050 288.927770000000010
f: 775 tv: 1 nM: 2
813.175420000000030 204.692980000000010
813.872859999999950 258.632780000000030
f: 776 tv: 0 nM: 2
781.258479999999960 221.671690000000010
776.717830000000050 289.383820000000010
f: 776 tv: 1 nM: 2
812.698179999999980 205.189190000000000
814.384829999999970 258.569700000000010
f: 777 tv: 0 nM: 2
779.487979999999990 222.164660000000000
775.231570000000030 290.215149999999990
f: 777 tv: 1 nM: 2
813.456729999999990 205.793270000000010
814.335450000000040 260.000000000000000
f: 778 tv: 0 nM: 2
777.139829999999960 222.386979999999990
772.832639999999970 290.543819999999980
f: 778 tv: 1 nM: 2
813.135130000000000 205.563060000000010
814.590640000000010 260.330409999999970
f: 779 tv: 0 nM: 2
774.971679999999990 222.573579999999990
770.525999999999950 291.373989999999990
f: 779 tv: 1 nM: 2
812.689510000000040 205.568540000000010
814.869569999999950 260.701079999999990
f: 780 tv: 0 nM: 2
772.525269999999980 222.758119999999990
768.306820000000020 291.541659999999980
f: 780 tv: 1 nM: 2
812.406010000000040 206.042740000000010
815.211549999999990 261.294860000000030
f: 781 tv: 0 nM: 2
769.881099999999950 222.732069999999990
765.316829999999980 291.923070000000000
f: 781 tv: 1 nM: 2
812.026060000000030 206.091309999999990
814.309750000000010 261.347840000000020
f: 782 tv: 0 nM: 2
766.951289999999970 222.720980000000000
762.967279999999960 291.823640000000010
f: 782 tv: 1 nM: 2
810.891660000000000 206.416670000000010
814.106139999999980 261.533509999999980
f: 783 tv: 0 nM: 2
764.216549999999980 222.945420000000010
760.041380000000000 291.937040000000020
f: 783 tv: 1 nM: 2
809.697509999999970 206.483200000000010
813.257079999999970 261.548040000000010
f: 784 tv: 0 nM: 2
760.920169999999980 222.621669999999990
756.889710000000040 291.785160000000020
f: 784 tv: 1 nM: 2
808.286380000000010 206.149990000000000
812.139459999999990 261.928949999999990
f: 785 tv: 0 nM: 2
758.079349999999980 222.590409999999990
753.299620000000000 291.978999999999980
f: 785 tv: 1 nM: 2
806.971009999999980 206.123179999999990
810.666690000000020 261.850010000000000
f: 786 tv: 0 nM: 2
753.744379999999980 222.334579999999990
749.164670000000000 291.501980000000000
f: 786 tv: 1 nM: 2
804.552860000000010 206.345540000000000
808.228939999999970 261.997369999999990
f: 787 tv: 0 nM: 2
750.562990000000010 221.866140000000000
745.651370000000040 291.019929999999990
f: 787 tv: 1 nM: 2
802.592099999999960 205.942980000000010
805.833309999999980 261.888890000000000
f: 788 tv: 0 nM: 2
746.706670000000030 221.523329999999990
741.275700000000030 290.574070000000010
f: 788 tv: 1 nM: 2
799.919620000000010 205.830350000000010
803.147830000000000 261.825260000000010
f: 789 tv: 0 nM: 2
743.388670000000050 221.295060000000010
737.029049999999980 290.168610000000000
f: 789 tv: 1 nM: 2
797.334960000000020 205.631069999999990
799.796389999999970 261.284420000000010
f: 790 tv: 0 nM: 2
739.142270000000050 220.905849999999990
732.883420000000000 289.667970000000030
f: 790 tv: 1 nM: 2
794.183779999999960 205.495730000000010
796.584659999999990 261.206360000000020
f: 791 tv: 0 nM: 2
735.865540000000010 220.520829999999990
728.304629999999970 289.329830000000020
f: 791 tv: 1 nM: 2
791.414800000000010 205.625930000000010
792.884829999999970 261.227260000000000
f: 792 tv: 0 nM: 2
732.433719999999990 220.448870000000000
724.465450000000030 288.542689999999990
f: 792 tv: 1 nM: 2
788.228460000000040 205.469830000000000
789.226750000000040 261.290709999999990
f: 793 tv: 0 nM: 2
728.300780000000030 219.712650000000000
719.894530000000030 288.065400000000010
f: 793 tv: 1 nM: 2
785.165160000000010 205.435779999999990
785.635859999999980 261.274569999999980
f: 794 tv: 0 nM: 2
725.159970000000040 219.366670000000000
716.115230000000000 287.502169999999980
f: 794 tv: 1 nM: 2
782.170709999999990 205.369920000000010
782.041690000000020 261.109379999999990
f: 795 tv: 0 nM: 2
721.347350000000010 219.377870000000000
712.490969999999950 287.303159999999990
f: 795 tv: 1 nM: 2
778.385800000000020 205.177169999999990
778.743770000000040 260.800999999999990
f: 796 tv: 0 nM: 2
718.729680000000030 219.099590000000010
709.262510000000020 286.429170000000000
f: 796 tv: 1 nM: 2
775.897029999999970 205.475490000000010
775.781560000000010 260.981569999999980
f: 797 tv: 0 nM: 2
715.385679999999980 218.831390000000000
705.809750000000010 285.907069999999980
f: 797 tv: 1 nM: 2
771.613650000000010 204.904540000000000
771.609069999999970 260.779270000000000
f: 798 tv: 0 nM: 2
712.305420000000030 218.478610000000000
702.558470000000060 285.506039999999980
f: 798 tv: 1 nM: 2
769.349609999999980 205.321140000000010
767.787289999999980 261.049710000000000
f: 799 tv: 0 nM: 2
709.790100000000050 218.675569999999990
699.304690000000050 284.933589999999980
f: 799 tv: 1 nM: 2
765.199100000000040 205.566380000000010
764.162479999999960 260.722500000000030
f: 800 tv: 0 nM: 2
707.205749999999970 218.525270000000010
696.668950000000000 284.344600000000010
f: 800 tv: 1 nM: 2
762.614690000000000 205.325680000000010
760.041439999999970 260.513820000000010
f: 801 tv: 0 nM: 2
704.245909999999980 218.075200000000000
693.801270000000050 283.832640000000030
f: 801 tv: 1 nM: 2
759.576170000000050 205.238100000000000
757.429809999999970 260.409359999999990
f: 802 tv: 0 nM: 2
702.118470000000000 218.112460000000000
690.580510000000000 283.258480000000020
f: 802 tv: 1 nM: 2
756.344060000000010 205.266050000000010
753.768190000000000 259.950319999999980
f: 803 tv: 0 nM: 2
699.867190000000050 218.000000000000000
688.259030000000050 282.740999999999990
f: 803 tv: 1 nM: 2
753.418149999999970 205.263640000000010
749.722229999999970 260.000000000000000
f: 804 tv: 0 nM: 2
697.615540000000010 217.481089999999990
685.577940000000010 281.891790000000010
f: 804 tv: 1 nM: 2
749.750000000000000 205.050000000000010
745.922299999999950 259.902040000000000
f: 805 tv: 0 nM: 2
695.527280000000020 217.455890000000010
683.427980000000050 281.516939999999980
f: 805 tv: 1 nM: 2
746.230770000000010 205.211530000000010
741.446410000000010 260.024990000000000
f: 806 tv: 0 nM: 2
693.824579999999970 217.342099999999990
681.152829999999990 280.984710000000010
f: 806 tv: 1 nM: 2
742.904049999999980 204.979800000000010
739.345890000000050 259.487430000000020
f: 807 tv: 0 nM: 2
691.987430000000020 216.742680000000010
679.037540000000040 280.035579999999980
f: 807 tv: 1 nM: 2
740.138919999999980 204.449999999999990
735.468750000000000 259.023439999999990
f: 808 tv: 0 nM: 2
690.151119999999990 216.500000000000000
677.215760000000050 279.172210000000010
f: 808 tv: 1 nM: 2
737.396910000000050 204.494840000000010
731.406250000000000 258.812500000000000
f: 809 tv: 0 nM: 2
688.360779999999980 215.713069999999990
675.010380000000050 278.028500000000010
f: 809 tv: 1 nM: 2
734.671569999999970 204.328430000000000
728.391719999999960 257.726110000000010
f: 810 tv: 0 nM: 2
686.770390000000020 215.231770000000010
673.879519999999960 277.288639999999990
f: 810 tv: 1 nM: 2
731.827940000000010 204.231190000000000
725.068599999999950 257.464049999999990
f: 811 tv: 0 nM: 2
685.513180000000030 214.701750000000000
672.018429999999970 276.656679999999990
f: 811 tv: 1 nM: 2
729.635440000000020 203.364579999999990
722.655819999999950 256.902589999999980
f: 812 tv: 0 nM: 2
684.375549999999980 214.342220000000000
670.826109999999970 275.113519999999990
f: 812 tv: 1 nM: 2
727.669620000000010 203.383929999999990
720.216800000000030 256.730770000000010
f: 813 tv: 0 nM: 2
683.397339999999990 213.428570000000010
669.804080000000000 274.412170000000000
f: 813 tv: 1 nM: 2
725.041690000000020 202.763880000000000
717.418760000000020 255.699999999999990
f: 814 tv: 0 nM: 2
682.808229999999980 212.847029999999990
669.311950000000020 273.639369999999990
f: 814 tv: 1 nM: 2
723.566339999999970 202.209180000000000
714.874270000000020 255.254490000000000
f: 815 tv: 0 nM: 2
682.527280000000020 212.455890000000010
668.566529999999940 272.874390000000010
f: 815 tv: 1 nM: 2
721.184449999999970 201.538829999999990
713.174070000000030 254.598099999999990
f: 816 tv: 0 nM: 2
681.771910000000050 211.949310000000000
668.493100000000030 271.905980000000000
f: 816 tv: 1 nM: 2
720.062009999999990 201.553710000000000
711.338619999999990 253.838609999999990
f: 817 tv: 0 nM: 2
682.023500000000010 211.410799999999990
668.521730000000050 271.084529999999970
f: 817 tv: 1 nM: 2
718.587650000000050 201.180420000000000
709.493410000000040 253.230259999999990
f: 818 tv: 0 nM: 2
681.846009999999980 211.011149999999990
668.528869999999980 270.408660000000000
f: 818 tv: 1 nM: 2
717.213619999999990 201.113630000000000
708.287479999999960 252.693760000000000
f: 819 tv: 0 nM: 2
681.955019999999990 210.264999999999990
668.645319999999970 269.770940000000000
f: 819 tv: 1 nM: 2
715.967899999999990 200.440370000000000
706.686400000000050 252.316570000000010
f: 820 tv: 0 nM: 2
682.045229999999950 210.035720000000000
669.037109999999980 269.047030000000010
f: 820 tv: 1 nM: 2
715.055539999999950 200.148149999999990
705.960510000000000 251.802629999999990
f: 821 tv: 0 nM: 2
682.807860000000010 209.884230000000000
669.886349999999990 268.866150000000000
f: 821 tv: 1 nM: 2
714.186889999999950 200.154200000000000
704.862060000000040 251.162060000000000
f: 822 tv: 0 nM: 2
683.181580000000050 209.184079999999990
670.770200000000050 267.866150000000000
f: 822 tv: 1 nM: 2
713.209169999999970 199.433670000000010
703.907289999999990 251.003310000000000
f: 823 tv: 0 nM: 2
683.880490000000010 209.068299999999990
671.297969999999960 267.479800000000010
f: 823 tv: 1 nM: 2
713.058229999999980 199.199040000000000
702.846620000000030 250.236189999999990
f: 824 tv: 0 nM: 2
684.472229999999970 208.600429999999990
672.911320000000050 267.013430000000030
f: 824 tv: 1 nM: 2
712.460389999999960 198.485150000000000
702.918459999999980 249.826079999999990
f: 825 tv: 0 nM: 2
685.912839999999960 207.866970000000010
673.640200000000050 265.965610000000030
f: 825 tv: 1 nM: 2
712.063719999999990 198.161759999999990
702.939700000000020 249.106380000000000
f: 826 tv: 0 nM: 2
686.842589999999970 207.583329999999990
674.909120000000030 265.419800000000010
f: 826 tv: 1 nM: 2
712.304319999999960 197.923920000000010
702.902590000000030 248.467530000000010
f: 827 tv: 0 nM: 2
688.332459999999970 207.100510000000010
676.683040000000010 265.248629999999990
f: 827 tv: 1 nM: 2
712.284179999999990 197.310530000000000
702.969969999999990 247.830000000000010
f: 828 tv: 0 nM: 2
688.990969999999950 206.707210000000000
678.228330000000030 264.061649999999990
f: 828 tv: 1 nM: 2
712.320680000000040 196.940220000000010
702.951599999999980 247.445159999999990
f: 829 tv: 0 nM: 2
690.825380000000000 206.277510000000010
680.000000000000000 263.571050000000010
f: 829 tv: 1 nM: 2
712.259639999999990 197.105770000000010
703.469969999999990 247.316669999999990
f: 830 tv: 0 nM: 2
691.731139999999980 205.984919999999990
681.117799999999990 263.301730000000020
f: 830 tv: 1 nM: 2
712.540529999999990 196.022519999999990
704.089050000000040 246.102740000000010
f: 831 tv: 0 nM: 2
693.481139999999980 205.537740000000010
683.344910000000030 262.812839999999990
f: 831 tv: 1 nM: 2
712.677059999999980 195.843750000000000
704.608700000000000 245.826079999999990
f: 832 tv: 0 nM: 2
695.397889999999960 205.468580000000000
686.095460000000000 262.650759999999990
f: 832 tv: 1 nM: 2
712.932980000000040 196.072160000000000
704.907960000000000 245.469330000000010
f: 833 tv: 0 nM: 2
697.000000000000000 205.066499999999990
687.599979999999960 262.421049999999980
f: 833 tv: 1 nM: 2
713.735959999999980 195.280900000000000
705.632629999999950 245.139450000000010
f: 834 tv: 0 nM: 2
698.734860000000030 204.904650000000000
689.790830000000030 262.096920000000010
f: 834 tv: 1 nM: 2
714.747380000000020 195.626309999999990
706.590029999999960 244.929990000000000
f: 835 tv: 0 nM: 2
700.500000000000000 205.000000000000000
692.315489999999950 261.654760000000010
f: 835 tv: 1 nM: 2
714.714290000000010 195.250000000000000
706.969180000000050 244.503420000000010
f: 836 tv: 0 nM: 2
702.194460000000050 204.680560000000010
694.204889999999980 261.360660000000000
f: 836 tv: 1 nM: 2
715.810119999999980 194.753160000000010
707.979429999999980 243.828769999999990
f: 837 tv: 0 nM: 2
703.941900000000030 204.133839999999990
695.699520000000010 260.928560000000000
f: 837 tv: 1 nM: 2
716.349979999999960 194.449999999999990
708.000000000000000 243.833329999999990
f: 838 tv: 0 nM: 2
705.854190000000020 204.031250000000000
698.135009999999970 259.824830000000020
f: 838 tv: 1 nM: 2
717.321410000000010 194.433670000000010
708.838319999999950 243.338349999999990
f: 839 tv: 0 nM: 2
706.972110000000040 203.812180000000010
699.127690000000030 259.797880000000020
f: 839 tv: 1 nM: 2
717.272219999999950 194.161120000000010
708.791079999999970 242.825349999999990
f: 840 tv: 0 nM: 2
708.827210000000040 203.332460000000000
700.798890000000030 259.522339999999990
f: 840 tv: 1 nM: 2
718.048220000000010 193.933730000000000
709.609500000000030 242.291980000000000
f: 841 tv: 0 nM: 2
710.376830000000040 202.838169999999990
701.564390000000000 258.555209999999990
f: 841 tv: 1 nM: 2
719.284970000000040 193.537630000000010
709.765750000000030 241.468539999999990
f: 842 tv: 0 nM: 2
711.416200000000000 202.905030000000010
702.695129999999950 258.170750000000000
f: 842 tv: 1 nM: 2
719.549989999999980 193.572219999999990
710.659120000000030 241.075760000000000
f: 843 tv: 0 nM: 2
712.497740000000020 202.222980000000010
703.608950000000050 257.377110000000020
f: 843 tv: 1 nM: 2
720.535089999999970 192.789469999999990
710.697810000000000 240.838130000000010
f: 844 tv: 0 nM: 2
714.760620000000020 201.372350000000010
705.376279999999950 256.788670000000020
f: 844 tv: 1 nM: 2
721.536380000000010 192.227260000000000
711.500000000000000 240.000000000000000
f: 845 tv: 0 nM: 2
716.573060000000050 200.904500000000010
707.164980000000010 256.421330000000010
f: 845 tv: 1 nM: 2
723.963439999999990 191.573170000000000
713.227899999999980 239.367340000000010
f: 846 tv: 0 nM: 2
718.298890000000030 200.972820000000010
709.905030000000010 255.840000000000000
f: 846 tv: 1 nM: 2
725.341490000000020 191.634140000000000
715.130310000000010 239.010560000000000
f: 847 tv: 0 nM: 2
720.504519999999960 200.579190000000010
713.110170000000040 255.943500000000000
f: 847 tv: 1 nM: 2
727.808530000000020 191.212770000000010
717.353759999999970 238.962580000000000
f: 848 tv: 0 nM: 2
722.587949999999980 200.138180000000010
715.473389999999990 255.713010000000000
f: 848 tv: 1 nM: 2
730.337099999999960 190.870790000000000
720.966680000000000 238.392590000000010
f: 849 tv: 0 nM: 2
724.854370000000020 199.873780000000010
718.306879999999980 255.089660000000010
f: 849 tv: 1 nM: 2
732.646240000000030 190.787740000000010
723.396539999999960 237.986210000000000
f: 850 tv: 0 nM: 2
726.509149999999980 199.775219999999990
720.813779999999950 255.477039999999990
f: 850 tv: 1 nM: 2
735.261660000000010 190.584110000000010
725.675169999999980 238.449050000000000
f: 851 tv: 0 nM: 2
728.586000000000010 199.932130000000000
723.119810000000030 255.833329999999990
f: 851 tv: 1 nM: 2
737.500000000000000 190.090910000000010
729.698300000000020 237.913790000000010
f: 852 tv: 0 nM: 2
729.518429999999970 199.917049999999990
724.838319999999950 256.606960000000020
f: 852 tv: 1 nM: 2
739.772699999999990 190.340910000000010
732.158750000000050 238.500000000000000
f: 853 tv: 0 nM: 2
731.000000000000000 200.091340000000000
726.905030000000010 256.785000000000030
f: 853 tv: 1 nM: 2
742.069640000000050 190.645569999999990
734.814269999999960 238.571429999999990
f: 854 tv: 0 nM: 2
732.300899999999960 200.231480000000000
728.164980000000010 257.443300000000020
f: 854 tv: 1 nM: 2
744.059750000000010 190.244570000000010
736.942320000000000 238.257690000000000
f: 855 tv: 0 nM: 2
732.563110000000050 200.474300000000000
729.725339999999960 257.746489999999990
f: 855 tv: 1 nM: 2
746.322570000000040 190.510760000000000
739.828800000000000 238.226030000000010
f: 856 tv: 0 nM: 2
733.621579999999990 200.350920000000000
730.322139999999990 258.765469999999990
f: 856 tv: 1 nM: 2
748.868709999999960 190.570709999999990
742.081729999999990 238.830060000000000
f: 857 tv: 0 nM: 2
734.340389999999960 199.920179999999990
731.769409999999990 258.906740000000010
f: 857 tv: 1 nM: 2
750.156250000000000 190.458329999999990
744.091249999999950 238.916670000000010
f: 858 tv: 0 nM: 2
734.254090000000020 200.660570000000010
731.658750000000050 258.973940000000030
f: 858 tv: 1 nM: 2
752.010499999999980 190.173689999999990
746.029970000000050 239.476040000000010
f: 859 tv: 0 nM: 2
734.145260000000010 200.816669999999990
731.934200000000030 259.681580000000000
f: 859 tv: 1 nM: 2
753.942500000000000 190.350570000000000
747.808229999999980 239.767120000000010
f: 860 tv: 0 nM: 2
734.101750000000040 201.017699999999990
732.275150000000050 260.612430000000020
f: 860 tv: 1 nM: 2
755.390009999999960 190.610000000000010
749.655639999999950 240.135760000000000
f: 861 tv: 0 nM: 2
733.594910000000030 201.597050000000000
731.422180000000030 261.191039999999990
f: 861 tv: 1 nM: 2
756.538819999999990 190.601940000000010
751.596559999999950 240.703440000000000
f: 862 tv: 0 nM: 2
732.485469999999960 201.890040000000000
731.169130000000000 262.007479999999990
f: 862 tv: 1 nM: 2
757.887269999999940 191.220580000000010
752.413019999999960 241.801240000000010
f: 863 tv: 0 nM: 2
731.627140000000050 202.338990000000000
730.277529999999960 263.055020000000010
f: 863 tv: 1 nM: 2
758.922670000000040 191.525769999999990
753.685060000000020 242.250000000000000
f: 864 tv: 0 nM: 2
730.338619999999990 202.956819999999990
728.336429999999950 263.967289999999990
f: 864 tv: 1 nM: 2
759.738100000000030 192.180950000000000
754.847049999999970 242.847019999999990
f: 865 tv: 0 nM: 2
728.620540000000010 203.821429999999990
726.514950000000000 265.308470000000000
f: 865 tv: 1 nM: 2
761.080199999999990 192.806610000000010
755.678350000000020 243.968539999999990
f: 866 tv: 0 nM: 2
727.520570000000020 204.180360000000010
726.071109999999980 266.077789999999990
f: 866 tv: 1 nM: 2
761.376039999999990 193.115710000000010
757.014590000000000 245.251830000000010
f: 867 tv: 0 nM: 2
726.193480000000020 204.728260000000010
723.781129999999960 266.972350000000010
f: 867 tv: 1 nM: 2
762.182680000000000 193.432690000000010
758.216680000000000 245.476670000000010
f: 868 tv: 0 nM: 2
724.224000000000050 204.941180000000000
722.093139999999950 268.093140000000010
f: 868 tv: 1 nM: 2
763.077880000000050 193.815580000000010
758.714780000000020 246.899319999999990
f: 869 tv: 0 nM: 2
722.413210000000050 205.822309999999990
720.324100000000040 269.439820000000000
f: 869 tv: 1 nM: 2
763.631840000000010 194.504549999999990
759.618770000000040 247.537510000000000
f: 870 tv: 0 nM: 2
720.315979999999970 206.340000000000000
718.483950000000050 270.282100000000010
f: 870 tv: 1 nM: 2
764.214290000000010 195.333329999999990
760.216739999999960 248.387280000000000
f: 871 tv: 0 nM: 2
718.172550000000000 207.225490000000010
716.460510000000000 271.307009999999990
f: 871 tv: 1 nM: 2
764.339110000000010 195.908690000000010
760.488280000000030 248.777770000000000
f: 872 tv: 0 nM: 2
716.323790000000030 207.684429999999990
713.958499999999960 272.490779999999970
f: 872 tv: 1 nM: 2
764.656250000000000 196.584820000000010
760.891420000000040 250.442860000000000
f: 873 tv: 0 nM: 2
713.692750000000050 208.421690000000010
711.658689999999980 273.610869999999980
f: 873 tv: 1 nM: 2
764.066339999999970 197.345139999999990
761.330320000000030 251.503040000000000
f: 874 tv: 0 nM: 2
711.349609999999980 209.436100000000010
709.639829999999960 275.011840000000010
f: 874 tv: 1 nM: 2
763.896539999999960 197.775859999999990
761.414549999999960 252.161390000000010
f: 875 tv: 0 nM: 2
708.152100000000020 210.191239999999990
706.267939999999950 275.831239999999980
f: 875 tv: 1 nM: 2
763.601620000000030 198.703250000000000
761.028500000000010 253.401900000000010
f: 876 tv: 0 nM: 2
705.049989999999980 210.766009999999990
702.951289999999970 276.976679999999990
f: 876 tv: 1 nM: 2
763.239500000000020 199.210080000000000
760.551209999999970 254.358430000000000
f: 877 tv: 0 nM: 2
702.043329999999970 211.547239999999990
700.099979999999960 277.973909999999990
f: 877 tv: 1 nM: 2
762.407410000000030 200.122220000000000
759.649170000000030 255.292820000000010
f: 878 tv: 0 nM: 2
699.072270000000000 212.357419999999990
697.093750000000000 278.522310000000000
f: 878 tv: 1 nM: 2
761.758479999999960 200.682210000000000
758.901179999999950 256.447659999999980
f: 879 tv: 0 nM: 2
695.607420000000050 213.100010000000000
693.221990000000010 279.734010000000010
f: 879 tv: 1 nM: 2
760.130430000000050 201.500000000000000
758.885989999999990 256.900570000000020
f: 880 tv: 0 nM: 2
690.824579999999970 213.731860000000010
689.665960000000040 280.701320000000010
f: 880 tv: 1 nM: 2
759.291990000000060 202.072010000000010
757.187869999999980 258.023129999999980
f: 881 tv: 0 nM: 2
688.118650000000000 213.836580000000000
685.663819999999990 281.262940000000010
f: 881 tv: 1 nM: 2
758.087160000000040 202.752289999999990
756.114559999999980 258.557279999999990
f: 882 tv: 0 nM: 2
684.066280000000010 214.444439999999990
681.700010000000020 281.899990000000000
f: 882 tv: 1 nM: 2
756.125980000000030 202.933079999999990
754.296079999999960 259.500000000000000
f: 883 tv: 0 nM: 2
680.826170000000050 214.669919999999990
677.962340000000040 282.474879999999980
f: 883 tv: 1 nM: 2
754.252140000000050 203.264950000000000
753.212220000000000 260.146329999999980
f: 884 tv: 0 nM: 2
676.179870000000050 215.268769999999990
673.287659999999960 282.860720000000010
f: 884 tv: 1 nM: 2
752.464910000000030 203.508770000000000
750.913270000000010 260.816309999999990
f: 885 tv: 0 nM: 2
671.573489999999990 215.355099999999990
668.216369999999980 282.966340000000000
f: 885 tv: 1 nM: 2
750.605770000000010 203.605770000000010
749.132140000000050 261.393770000000020
f: 886 tv: 0 nM: 2
667.473880000000010 215.230930000000000
663.683660000000030 283.174770000000020
f: 886 tv: 1 nM: 2
748.105959999999980 203.936450000000010
746.502560000000020 261.146149999999980
f: 887 tv: 0 nM: 2
663.230469999999970 215.134750000000000
658.901730000000040 283.506559999999980
f: 887 tv: 1 nM: 2
745.661929999999980 203.723819999999990
744.346369999999980 261.635530000000020
f: 888 tv: 0 nM: 2
659.602970000000030 214.818360000000010
654.037109999999980 282.824250000000010
f: 888 tv: 1 nM: 2
743.120670000000020 203.698270000000010
741.464839999999980 262.132450000000010
f: 889 tv: 0 nM: 2
654.669859999999970 214.814670000000010
649.201479999999950 282.944180000000020
f: 889 tv: 1 nM: 2
740.445740000000000 203.992250000000010
738.219730000000030 261.982329999999990
f: 890 tv: 0 nM: 2
650.205990000000040 214.497999999999990
643.920169999999980 282.970579999999980
f: 890 tv: 1 nM: 2
737.476620000000030 203.686919999999990
735.712710000000020 262.461329999999980
f: 891 tv: 0 nM: 2
645.157349999999950 214.322710000000000
639.104190000000020 282.770840000000020
f: 891 tv: 1 nM: 2
734.519710000000030 204.200790000000010
731.634339999999950 262.477600000000000
f: 892 tv: 0 nM: 2
641.005980000000020 214.343259999999990
633.789800000000010 282.484530000000010
f: 892 tv: 1 nM: 2
730.786870000000020 204.032790000000010
728.120970000000060 262.997310000000030
f: 893 tv: 0 nM: 2
636.943049999999970 214.400849999999990
629.509090000000010 282.377259999999980
f: 893 tv: 1 nM: 2
727.347840000000020 204.253629999999990
723.750000000000000 262.903840000000000
f: 894 tv: 0 nM: 2
631.790529999999990 214.069170000000010
624.020200000000050 281.914800000000010
f: 894 tv: 1 nM: 2
724.528869999999980 203.855770000000010
720.706540000000020 263.179350000000000
f: 895 tv: 0 nM: 2
627.671879999999990 213.667970000000000
619.000000000000000 281.690029999999980
f: 895 tv: 1 nM: 2
720.563049999999980 204.189069999999990
717.224240000000010 262.997439999999980
f: 896 tv: 0 nM: 2
623.791690000000020 213.897740000000000
614.450929999999970 281.740659999999990
f: 896 tv: 1 nM: 2
716.585690000000000 204.271420000000010
713.244689999999990 263.430850000000020
f: 897 tv: 0 nM: 2
619.282100000000010 213.451359999999990
610.035160000000020 280.957269999999990
f: 897 tv: 1 nM: 2
713.556460000000020 204.387100000000000
709.803890000000020 263.571900000000030
f: 898 tv: 0 nM: 2
615.630430000000050 213.454540000000010
605.260070000000040 280.594179999999990
f: 898 tv: 1 nM: 2
710.335879999999970 203.866410000000000
705.521480000000000 263.549069999999970
f: 899 tv: 0 nM: 2
611.924070000000030 213.267930000000010
600.708009999999940 280.115540000000010
f: 899 tv: 1 nM: 2
706.416690000000020 204.491670000000000
701.514459999999990 263.297700000000020
f: 900 tv: 0 nM: 2
607.911190000000030 213.457539999999990
596.604000000000040 279.506649999999980
f: 900 tv: 1 nM: 2
702.492679999999950 204.338240000000010
697.312500000000000 263.487489999999980
f: 901 tv: 0 nM: 2
604.556029999999960 212.993770000000010
592.716609999999950 279.370450000000010
f: 901 tv: 1 nM: 2
698.867979999999990 204.136000000000000
692.737730000000060 263.461760000000030
f: 902 tv: 0 nM: 2
601.106080000000020 212.560610000000000
589.313049999999980 278.502110000000020
f: 902 tv: 1 nM: 2
695.503540000000040 204.289289999999990
689.293760000000020 262.946320000000010
f: 903 tv: 0 nM: 2
597.695920000000000 212.554110000000010
585.547969999999960 278.025120000000020
f: 903 tv: 1 nM: 2
691.980159999999960 204.384919999999990
685.150020000000040 263.213169999999990
f: 904 tv: 0 nM: 2
595.203250000000030 212.247970000000010
582.464420000000020 277.488890000000030
f: 904 tv: 1 nM: 2
687.799189999999950 204.348360000000010
681.322139999999990 263.012880000000000
f: 905 tv: 0 nM: 2
592.393429999999970 211.881149999999990
579.348079999999980 276.594940000000010
f: 905 tv: 1 nM: 2
684.241940000000000 204.524200000000010
677.419250000000030 262.478270000000010
f: 906 tv: 0 nM: 2
589.817379999999960 212.015980000000010
576.067869999999970 276.319000000000020
f: 906 tv: 1 nM: 2
680.284610000000040 204.207690000000010
673.670349999999980 261.961549999999990
f: 907 tv: 0 nM: 2
587.091609999999950 211.456179999999990
573.500000000000000 275.415100000000000
f: 907 tv: 1 nM: 2
678.066649999999980 203.981480000000000
670.228269999999950 262.135859999999980
f: 908 tv: 0 nM: 2
585.126470000000040 211.424119999999990
571.224789999999980 274.623960000000010
f: 908 tv: 1 nM: 2
674.298400000000020 203.967739999999990
666.277770000000030 262.083340000000020
f: 909 tv: 0 nM: 2
583.085019999999990 210.556690000000000
568.745540000000010 273.964290000000010
f: 909 tv: 1 nM: 2
670.645999999999960 203.503649999999990
662.178589999999990 261.202389999999980
f: 910 tv: 0 nM: 2
581.367679999999950 210.535720000000000
566.530030000000010 273.248929999999970
f: 910 tv: 1 nM: 2
667.873960000000010 203.483200000000010
659.251279999999950 261.223079999999980
f: 911 tv: 0 nM: 2
579.617489999999980 210.408109999999990
565.255800000000020 272.899990000000000
f: 911 tv: 1 nM: 2
664.620000000000000 203.296010000000000
655.806150000000000 260.811219999999990
f: 912 tv: 0 nM: 2
578.085199999999990 209.979829999999990
563.412420000000000 272.018430000000020
f: 912 tv: 1 nM: 2
662.052249999999960 203.276119999999990
652.108579999999960 260.260010000000020
f: 913 tv: 0 nM: 2
576.470820000000000 209.195069999999990
562.445680000000040 271.407230000000030
f: 913 tv: 1 nM: 2
658.755980000000020 203.223999999999990
648.762569999999980 260.000000000000000
f: 914 tv: 0 nM: 2
575.472350000000010 209.096769999999990
561.154779999999960 270.649990000000000
f: 914 tv: 1 nM: 2
656.078740000000040 203.153550000000000
646.262330000000020 259.324070000000010
f: 915 tv: 0 nM: 2
574.396539999999960 208.663790000000010
559.962890000000020 269.878719999999990
f: 915 tv: 1 nM: 2
653.155150000000050 202.741379999999990
642.449709999999980 259.044370000000010
f: 916 tv: 0 nM: 2
573.497799999999980 208.471740000000010
559.369689999999990 269.045009999999990
f: 916 tv: 1 nM: 2
650.564510000000040 202.483870000000000
640.387449999999940 258.955510000000000
f: 917 tv: 0 nM: 2
572.845220000000040 208.261509999999990
558.389950000000000 268.880370000000030
f: 917 tv: 1 nM: 2
648.297419999999990 202.443970000000010
637.971679999999990 258.121120000000020
f: 918 tv: 0 nM: 2
572.328800000000000 207.650679999999990
558.073489999999990 268.099519999999980
f: 918 tv: 1 nM: 2
646.063539999999990 202.029660000000010
635.475159999999960 257.842530000000010
f: 919 tv: 0 nM: 2
571.804629999999970 207.755810000000000
558.012880000000000 267.590210000000010
f: 919 tv: 1 nM: 2
644.034490000000010 201.905170000000000
633.412420000000000 257.183620000000020
f: 920 tv: 0 nM: 2
571.450200000000000 207.171950000000010
557.775020000000040 266.810000000000000
f: 920 tv: 1 nM: 2
642.082639999999970 201.797519999999990
631.000000000000000 257.000000000000000
f: 921 tv: 0 nM: 2
571.200929999999970 207.043380000000010
557.637209999999980 266.165100000000000
f: 921 tv: 1 nM: 2
640.575870000000010 201.379470000000000
629.208620000000000 256.561339999999970
f: 922 tv: 0 nM: 2
571.365289999999960 206.947499999999990
557.753720000000040 265.865659999999990
f: 922 tv: 1 nM: 2
638.886960000000040 201.404339999999990
627.399350000000030 255.944809999999990
f: 923 tv: 0 nM: 2
571.346310000000020 206.800459999999990
558.037900000000040 265.113650000000010
f: 923 tv: 1 nM: 2
637.018010000000000 201.400890000000000
625.502929999999990 255.622800000000010
f: 924 tv: 0 nM: 2
571.401370000000040 206.672010000000000
558.319460000000050 264.884250000000010
f: 924 tv: 1 nM: 2
636.035709999999990 200.991070000000010
624.424870000000060 255.369949999999990
f: 925 tv: 0 nM: 2
571.932069999999950 206.242719999999990
559.000000000000000 264.500000000000000
f: 925 tv: 1 nM: 2
634.820190000000030 200.890350000000010
623.280030000000010 255.414289999999990
f: 926 tv: 0 nM: 2
572.299560000000040 206.403150000000010
560.056950000000030 264.131190000000000
f: 926 tv: 1 nM: 2
633.660709999999990 200.991070000000010
622.239749999999960 255.102340000000000
f: 927 tv: 0 nM: 2
573.223020000000020 206.657270000000010
561.064449999999970 264.322170000000030
f: 927 tv: 1 nM: 2
632.870670000000020 201.043110000000010
621.859190000000010 254.738509999999990
f: 928 tv: 0 nM: 2
574.111880000000040 206.697620000000000
562.376830000000040 263.934779999999990
f: 928 tv: 1 nM: 2
632.200010000000020 200.800000000000010
621.606260000000020 254.500000000000000
f: 929 tv: 0 nM: 2
574.649540000000000 206.075970000000010
563.513670000000050 263.614750000000020
f: 929 tv: 1 nM: 2
631.818599999999950 200.557530000000010
621.139530000000040 254.029069999999990
f: 930 tv: 0 nM: 2
575.372070000000010 205.765120000000000
565.123720000000050 263.325740000000000
f: 930 tv: 1 nM: 2
631.245480000000040 200.518190000000000
621.040340000000010 253.875779999999990
f: 931 tv: 0 nM: 2
576.707340000000040 205.519520000000000
566.339169999999970 262.618100000000030
f: 931 tv: 1 nM: 2
630.631589999999960 200.359649999999990
620.500000000000000 253.500000000000000
f: 932 tv: 0 nM: 2
577.510440000000020 205.229170000000010
567.895020000000050 261.820010000000020
f: 932 tv: 1 nM: 2
630.033320000000000 200.247620000000010
619.947509999999970 252.690609999999990
f: 933 tv: 0 nM: 2
578.476930000000040 205.023069999999990
568.699460000000040 261.365299999999990
f: 933 tv: 1 nM: 2
629.687500000000000 199.589280000000000
619.435669999999960 252.122800000000010
f: 934 tv: 0 nM: 2
579.075010000000020 204.169999999999990
570.418400000000020 261.039460000000020
f: 934 tv: 1 nM: 2
629.352359999999980 199.071429999999990
619.598820000000050 251.412800000000000
f: 935 tv: 0 nM: 2
580.146910000000050 203.971650000000010
571.824160000000010 260.318690000000000
f: 935 tv: 1 nM: 2
628.805849999999960 198.606799999999990
619.954529999999980 250.916079999999990
f: 936 tv: 0 nM: 2
581.502690000000030 203.755370000000000
573.306150000000000 259.210660000000020
f: 936 tv: 1 nM: 2
628.700010000000020 197.740010000000010
619.926150000000010 250.271819999999990
f: 937 tv: 0 nM: 2
582.265440000000010 202.667530000000000
574.987430000000020 258.894470000000010
f: 937 tv: 1 nM: 2
629.191959999999990 197.531250000000000
620.217160000000040 249.660000000000000
f: 938 tv: 0 nM: 2
583.755130000000010 201.837629999999990
576.724609999999980 257.838169999999990
f: 938 tv: 1 nM: 2
629.066339999999970 196.654860000000010
620.628659999999970 248.532170000000010
f: 939 tv: 0 nM: 2
584.791439999999970 201.206020000000000
578.291870000000020 256.949250000000010
f: 939 tv: 1 nM: 2
629.586549999999990 196.000000000000000
621.118349999999960 247.860950000000000
f: 940 tv: 0 nM: 2
586.147339999999990 200.314010000000000
579.557919999999970 256.215790000000030
f: 940 tv: 1 nM: 2
629.564330000000040 195.084149999999990
621.371340000000030 246.988310000000010
f: 941 tv: 0 nM: 2
587.817019999999960 199.507740000000010
581.030880000000020 254.789320000000000
f: 941 tv: 1 nM: 2
629.438660000000030 194.561330000000000
621.414369999999960 246.052490000000010
f: 942 tv: 0 nM: 2
588.622439999999980 198.959180000000000
582.954039999999960 254.339080000000000
f: 942 tv: 1 nM: 2
629.622619999999980 194.245290000000010
621.638240000000000 245.461760000000000
f: 943 tv: 0 nM: 2
589.789729999999960 198.628199999999990
584.282410000000030 253.751299999999990
f: 943 tv: 1 nM: 2
629.865599999999970 193.698929999999990
622.083309999999980 244.850010000000000
f: 944 tv: 0 nM: 2
590.868290000000000 198.502690000000000
586.302860000000010 253.494290000000010
f: 944 tv: 1 nM: 2
630.397029999999970 193.750000000000000
622.522159999999990 244.617099999999990
f: 945 tv: 0 nM: 2
592.559750000000010 199.119570000000010
587.845760000000040 254.042560000000010
f: 945 tv: 1 nM: 2
631.188779999999950 194.341839999999990
623.608280000000040 245.082789999999990
f: 946 tv: 0 nM: 2
593.938899999999990 199.788900000000010
588.311770000000020 254.894119999999990
f: 946 tv: 1 nM: 2
631.174679999999970 195.289150000000010
623.887510000000020 245.631260000000000
f: 947 tv: 0 nM: 2
595.000000000000000 200.336060000000000
590.864259999999940 255.456950000000010
f: 947 tv: 1 nM: 2
632.105289999999970 195.689470000000000
625.439759999999980 246.156630000000010
f: 948 tv: 0 nM: 2
596.187500000000000 201.234379999999990
592.053649999999950 256.525420000000000
f: 948 tv: 1 nM: 2
633.465329999999990 196.292080000000000
626.554809999999970 247.048390000000010
f: 949 tv: 0 nM: 2
597.788760000000020 202.340380000000010
593.923949999999990 257.447360000000000
f: 949 tv: 1 nM: 2
634.695249999999990 197.071429999999990
628.311709999999950 247.817900000000010
f: 950 tv: 0 nM: 2
598.914980000000010 203.149990000000000
596.000000000000000 258.336059999999970
f: 950 tv: 1 nM: 2
636.123720000000050 197.922680000000010
629.750000000000000 248.726930000000010
f: 951 tv: 0 nM: 2
600.310550000000030 204.410519999999990
598.361269999999990 259.572270000000000
f: 951 tv: 1 nM: 2
637.707949999999980 199.257430000000000
631.431820000000020 249.444809999999990
f: 952 tv: 0 nM: 2
601.765440000000010 205.631440000000000
599.986570000000030 260.524200000000010
f: 952 tv: 1 nM: 2
639.477539999999980 199.786509999999990
633.503360000000040 249.856660000000010
f: 953 tv: 0 nM: 2
603.379329999999980 206.204440000000010
601.803279999999970 261.428949999999990
f: 953 tv: 1 nM: 2
641.349979999999960 200.616670000000000
635.643739999999980 250.831250000000010
f: 954 tv: 0 nM: 2
604.205140000000030 207.366670000000000
603.456789999999960 262.697299999999980
f: 954 tv: 1 nM: 2
643.376399999999990 201.123600000000010
638.288940000000030 251.444809999999990
f: 955 tv: 0 nM: 2
605.047730000000000 208.603010000000010
604.190249999999990 263.619570000000010
f: 955 tv: 1 nM: 2
645.042659999999960 202.189030000000000
640.334470000000010 252.703440000000000
f: 956 tv: 0 nM: 2
606.175110000000020 209.142140000000010
605.868290000000000 264.594089999999990
f: 956 tv: 1 nM: 2
647.236570000000030 202.951609999999990
641.907169999999950 253.107149999999990
f: 957 tv: 0 nM: 2
606.771910000000050 210.119810000000000
606.476750000000040 265.808139999999980
f: 957 tv: 1 nM: 2
649.385859999999980 204.070650000000000
643.842279999999960 253.966450000000010
f: 958 tv: 0 nM: 2
607.952940000000010 210.774750000000010
606.902649999999990 266.871060000000000
f: 958 tv: 1 nM: 2
651.500000000000000 204.379619999999990
646.224489999999950 254.874149999999990
f: 959 tv: 0 nM: 2
608.418639999999980 211.818180000000010
607.115969999999950 267.971650000000010
f: 959 tv: 1 nM: 2
653.440000000000050 205.009999999999990
647.730770000000010 255.568050000000000
f: 960 tv: 0 nM: 2
609.186029999999960 212.913960000000000
607.010679999999980 269.339569999999980
f: 960 tv: 1 nM: 2
655.912839999999960 205.504590000000010
649.427609999999960 256.598689999999980
f: 961 tv: 0 nM: 2
609.519170000000030 213.928220000000010
607.605649999999970 271.112669999999980
f: 961 tv: 1 nM: 2
658.272699999999990 206.250000000000000
651.439030000000000 257.201230000000010
f: 962 tv: 0 nM: 2
609.871340000000030 214.046110000000000
607.470149999999990 271.238800000000030
f: 962 tv: 1 nM: 2
660.166690000000020 206.935180000000000
653.503360000000040 257.970000000000030
f: 963 tv: 0 nM: 2
610.500000000000000 215.000000000000000
607.779239999999960 272.417539999999970
f: 963 tv: 1 nM: 2
662.214290000000010 207.625000000000000
656.304870000000050 259.365839999999990
f: 964 tv: 0 nM: 2
610.927550000000000 215.954100000000010
607.822509999999970 273.872500000000000
f: 964 tv: 1 nM: 2
664.884639999999990 208.192309999999990
659.289800000000010 260.388550000000010
f: 965 tv: 0 nM: 2
611.018010000000000 216.797300000000010
608.428220000000010 274.755980000000020
f: 965 tv: 1 nM: 2
667.455870000000000 208.328430000000000
661.457030000000030 260.791409999999980
f: 966 tv: 0 nM: 2
611.586000000000010 216.923080000000000
609.338439999999990 276.069239999999980
f: 966 tv: 1 nM: 2
670.270260000000010 209.256760000000010
664.161010000000030 261.457640000000030
f: 967 tv: 0 nM: 2
612.268249999999970 218.081539999999990
610.412420000000000 276.930880000000000
f: 967 tv: 1 nM: 2
672.727719999999980 209.435640000000010
667.448790000000030 262.460849999999990
f: 968 tv: 0 nM: 2
613.044369999999960 217.955610000000010
611.447509999999970 277.617489999999980
f: 968 tv: 1 nM: 2
675.421330000000010 209.486120000000000
670.811770000000020 262.811770000000020
f: 969 tv: 0 nM: 2
613.663819999999990 218.396549999999990
612.087830000000050 278.797550000000000
f: 969 tv: 1 nM: 2
678.363650000000010 209.641420000000010
674.145080000000010 263.317900000000010
f: 970 tv: 0 nM: 2
613.794620000000010 218.799100000000010
612.967830000000050 279.467800000000010
f: 970 tv: 1 nM: 2
680.826720000000020 209.831680000000010
677.263180000000030 263.687130000000020
f: 971 tv: 0 nM: 2
614.392209999999980 218.435350000000000
613.838809999999970 280.203280000000010
f: 971 tv: 1 nM: 2
683.500000000000000 209.609080000000010
680.653440000000050 264.386230000000010
f: 972 tv: 0 nM: 2
613.923890000000030 218.432600000000010
614.242070000000010 280.873290000000000
f: 972 tv: 1 nM: 2
685.732790000000020 209.681029999999990
683.781740000000010 264.546969999999990
f: 973 tv: 0 nM: 2
613.692139999999990 218.473140000000000
614.127259999999980 281.046879999999990
f: 973 tv: 1 nM: 2
687.554139999999960 209.387499999999990
686.200619999999960 264.910190000000000
f: 974 tv: 0 nM: 2
612.750000000000000 218.438520000000010
614.032040000000050 281.361110000000000
f: 974 tv: 1 nM: 2
689.394959999999970 209.239499999999990
688.583800000000000 264.832400000000010
f: 975 tv: 0 nM: 2
611.805539999999950 218.091260000000010
613.415529999999990 281.848880000000010
f: 975 tv: 1 nM: 2
691.061460000000010 209.045070000000010
690.583800000000000 265.094969999999990
f: 976 tv: 0 nM: 2
611.068179999999980 217.753780000000010
612.546259999999960 281.883269999999980
f: 976 tv: 1 nM: 2
692.556029999999960 208.768000000000000
693.083800000000000 265.321230000000010
f: 977 tv: 0 nM: 2
609.566770000000020 217.382600000000000
611.280819999999950 281.908509999999980
f: 977 tv: 1 nM: 2
693.965509999999990 208.258620000000010
694.934750000000010 265.298920000000010
f: 978 tv: 0 nM: 2
608.003969999999980 216.750990000000000
609.791870000000020 282.025759999999990
f: 978 tv: 1 nM: 2
694.557249999999950 207.828250000000000
696.616999999999960 265.164890000000010
f: 979 tv: 0 nM: 2
606.274599999999960 216.430330000000000
608.282590000000030 282.039120000000030
f: 979 tv: 1 nM: 2
695.562990000000010 207.803710000000000
697.811829999999990 265.234530000000010
f: 980 tv: 0 nM: 2
603.911190000000030 216.322390000000010
605.836980000000040 282.129939999999980
f: 980 tv: 1 nM: 2
696.000000000000000 207.113630000000000
698.184629999999970 264.884610000000010
f: 981 tv: 0 nM: 2
601.459600000000020 215.532680000000000
602.965450000000030 281.843320000000010
f: 981 tv: 1 nM: 2
695.923639999999980 206.942749999999990
698.914980000000010 265.084990000000000
f: 982 tv: 0 nM: 2
598.570309999999950 214.656250000000000
600.457459999999970 281.829770000000000
f: 982 tv: 1 nM: 2
695.827450000000000 206.623250000000010
698.461000000000010 265.024380000000010
f: 983 tv: 0 nM: 2
595.611760000000000 214.515690000000010
596.720640000000000 281.487849999999980
f: 983 tv: 1 nM: 2
695.407529999999950 206.339040000000010
698.150020000000040 264.989989999999980
f: 984 tv: 0 nM: 2
592.202329999999960 213.963030000000000
593.195249999999990 281.480680000000010
f: 984 tv: 1 nM: 2
694.562990000000010 205.751849999999990
697.760130000000000 265.234860000000030
f: 985 tv: 0 nM: 2
588.275080000000000 213.534130000000000
589.889649999999960 281.227480000000010
f: 985 tv: 1 nM: 2
693.481990000000000 205.348919999999990
696.693480000000020 265.223630000000010
f: 986 tv: 0 nM: 2
585.253299999999970 212.862439999999990
585.375549999999980 281.156679999999990
f: 986 tv: 1 nM: 2
692.440550000000030 205.143360000000000
695.342530000000010 265.362489999999980
f: 987 tv: 0 nM: 2
581.512629999999940 212.506329999999990
582.311400000000050 280.833340000000020
f: 987 tv: 1 nM: 2
691.156920000000010 205.029190000000000
694.009580000000030 265.399540000000000
f: 988 tv: 0 nM: 2
577.483579999999960 212.336060000000000
577.167419999999990 280.802340000000020
f: 988 tv: 1 nM: 2
689.637330000000020 204.559859999999990
692.147640000000020 265.466310000000020
f: 989 tv: 0 nM: 2
573.351869999999960 211.596300000000010
572.609619999999950 280.479460000000020
f: 989 tv: 1 nM: 2
687.976499999999990 204.355709999999990
690.636169999999990 265.211270000000010
f: 990 tv: 0 nM: 2
568.677490000000030 211.333969999999990
568.279239999999960 280.285709999999990
f: 990 tv: 1 nM: 2
686.367679999999950 204.250000000000000
688.972779999999940 265.784670000000010
f: 991 tv: 0 nM: 2
563.981139999999980 210.881849999999990
563.118830000000000 280.367709999999990
f: 991 tv: 1 nM: 2
684.086980000000040 203.681150000000000
686.924989999999980 265.820010000000020
f: 992 tv: 0 nM: 2
560.462400000000000 210.639370000000010
559.034419999999950 279.525240000000000
f: 992 tv: 1 nM: 2
681.469969999999990 203.443330000000000
684.131170000000000 265.952969999999990
f: 993 tv: 0 nM: 2
555.511840000000010 209.383389999999990
554.408450000000020 279.246489999999990
f: 993 tv: 1 nM: 2
678.891300000000000 203.028989999999990
681.908140000000000 265.163270000000010
f: 994 tv: 0 nM: 2
550.745239999999970 208.850570000000000
548.098209999999990 278.526790000000010
f: 994 tv: 1 nM: 2
676.514159999999950 202.907810000000010
679.163450000000010 265.302889999999990
f: 995 tv: 0 nM: 2
545.628720000000040 208.654850000000010
543.803160000000050 278.285059999999990
f: 995 tv: 1 nM: 2
673.683840000000030 202.500000000000000
676.596800000000030 265.105990000000020
f: 996 tv: 0 nM: 2
540.957890000000020 208.322340000000000
539.406129999999960 278.104710000000010
f: 996 tv: 1 nM: 2
670.817570000000050 202.439190000000000
673.908630000000020 265.000000000000000
f: 997 tv: 0 nM: 2
536.128780000000010 207.963519999999990
533.781070000000000 277.669159999999980
f: 997 tv: 1 nM: 2
667.888119999999960 202.052439999999990
670.920589999999950 265.510740000000000
f: 998 tv: 0 nM: 2
531.835940000000050 206.945310000000010
528.231260000000020 277.017609999999990
f: 998 tv: 1 nM: 2
664.944030000000000 201.958949999999990
667.412780000000000 265.325530000000010
f: 999 tv: 0 nM: 2
527.049989999999980 206.975010000000000
523.363039999999960 276.502169999999980
f: 999 tv: 1 nM: 2
661.237430000000020 201.866909999999990
663.357480000000010 265.100460000000000
f: 1000 tv: 0 nM: 2
521.297419999999990 206.310409999999990
518.152280000000020 275.884090000000010
f: 1000 tv: 1 nM: 2
657.013609999999970 201.540820000000000
660.039800000000010 265.156709999999980
f: 1001 tv: 0 nM: 2
517.708009999999940 206.228000000000010
513.565429999999990 275.985990000000020
f: 1001 tv: 1 nM: 2
653.743230000000040 201.135130000000000
655.521300000000000 265.206180000000020
f: 1002 tv: 0 nM: 2
513.003659999999970 205.937500000000000
508.096499999999990 275.495610000000000
f: 1002 tv: 1 nM: 2
649.825680000000030 201.108550000000010
651.600460000000000 265.177030000000000
f: 1003 tv: 0 nM: 2
508.478479999999990 205.329739999999990
503.647640000000020 274.994080000000000
f: 1003 tv: 1 nM: 2
645.716680000000000 200.616670000000000
647.129519999999960 264.861359999999990
f: 1004 tv: 0 nM: 2
503.393160000000020 205.227830000000010
498.343750000000000 274.004459999999990
f: 1004 tv: 1 nM: 2
641.531680000000050 200.595059999999990
643.299070000000030 265.047849999999980
f: 1005 tv: 0 nM: 2
499.129430000000010 204.899990000000000
493.925749999999990 273.417019999999980
f: 1005 tv: 1 nM: 2
637.575870000000010 200.372410000000000
638.960330000000000 265.068789999999980
f: 1006 tv: 0 nM: 2
495.100010000000000 204.347170000000010
489.239809999999980 273.450229999999980
f: 1006 tv: 1 nM: 2
633.625000000000000 200.361480000000000
634.615540000000010 264.795560000000020
f: 1007 tv: 0 nM: 2
490.892609999999990 203.758800000000010
484.627869999999970 272.452060000000020
f: 1007 tv: 1 nM: 2
629.823120000000020 200.255100000000000
630.115360000000010 264.889430000000000
f: 1008 tv: 0 nM: 2
486.561159999999970 203.453229999999990
480.307009999999990 272.372799999999980
f: 1008 tv: 1 nM: 2
625.372190000000050 199.797000000000000
626.217589999999970 264.629639999999990
f: 1009 tv: 0 nM: 2
482.621150000000000 203.436540000000010
476.368530000000020 272.061039999999990
f: 1009 tv: 1 nM: 2
621.331050000000000 199.959460000000010
622.511660000000010 264.723270000000010
f: 1010 tv: 0 nM: 2
478.799989999999980 203.201969999999990
472.050869999999970 271.444700000000010
f: 1010 tv: 1 nM: 2
616.807919999999970 199.963580000000010
618.181820000000020 264.722719999999980
f: 1011 tv: 0 nM: 2
474.858310000000020 203.200410000000010
468.636140000000010 271.046940000000010
f: 1011 tv: 1 nM: 2
612.875790000000050 200.235670000000000
613.336180000000010 264.668090000000010
f: 1012 tv: 0 nM: 2
471.314939999999980 203.085399999999990
464.376039999999990 270.544130000000000
f: 1012 tv: 1 nM: 2
608.951900000000020 200.048080000000000
608.685179999999950 264.569459999999990
f: 1013 tv: 0 nM: 2
467.308719999999990 202.604170000000010
460.579250000000000 270.310970000000000
f: 1013 tv: 1 nM: 2
604.533320000000000 200.046660000000000
604.614439999999950 264.970149999999990
f: 1014 tv: 0 nM: 2
464.304530000000000 202.635799999999990
457.010310000000000 269.964870000000020
f: 1014 tv: 1 nM: 2
600.260130000000000 200.125000000000000
599.464290000000010 264.727690000000000
f: 1015 tv: 0 nM: 2
461.067720000000010 202.515930000000000
453.825229999999980 269.515499999999970
f: 1015 tv: 1 nM: 2
596.287169999999950 200.016889999999990
595.040769999999950 264.965669999999990
f: 1016 tv: 0 nM: 2
458.063319999999980 202.301310000000000
450.324160000000010 269.366519999999980
f: 1016 tv: 1 nM: 2
591.345890000000050 200.298740000000010
590.866329999999950 265.020750000000020
f: 1017 tv: 0 nM: 2
454.762819999999980 202.455119999999990
447.132659999999990 268.559169999999990
f: 1017 tv: 1 nM: 2
587.229919999999990 200.218979999999990
585.943049999999970 264.997529999999980
f: 1018 tv: 0 nM: 2
452.527310000000000 202.455890000000010
443.857759999999980 268.301730000000020
f: 1018 tv: 1 nM: 2
583.168639999999980 200.514790000000000
582.161989999999950 264.920200000000020
f: 1019 tv: 0 nM: 2
449.733060000000020 202.523910000000000
441.365810000000010 268.051940000000000
f: 1019 tv: 1 nM: 2
579.448060000000050 200.935059999999990
577.072080000000030 264.813969999999980
f: 1020 tv: 0 nM: 2
447.337949999999980 202.367580000000000
438.698730000000010 267.544860000000030
f: 1020 tv: 1 nM: 2
575.345890000000050 200.751569999999990
572.696230000000010 264.873659999999970
f: 1021 tv: 0 nM: 2
445.068820000000020 202.277330000000010
436.439090000000020 266.855039999999970
f: 1021 tv: 1 nM: 2
570.657040000000050 200.605770000000010
568.070429999999990 264.589200000000010
f: 1022 tv: 0 nM: 2
442.917050000000020 201.726460000000000
434.329830000000020 266.430659999999990
f: 1022 tv: 1 nM: 2
567.355649999999970 200.785220000000010
564.044189999999960 264.469760000000010
f: 1023 tv: 0 nM: 2
441.250000000000000 201.716100000000010
432.056980000000010 265.649780000000020
f: 1023 tv: 1 nM: 2
563.377380000000020 200.632080000000000
559.473939999999970 264.015629999999990
f: 1024 tv: 0 nM: 2
439.000000000000000 201.500000000000000
429.810880000000000 265.315220000000010
f: 1024 tv: 1 nM: 2
559.248230000000040 200.475529999999990
555.417969999999970 263.676910000000020
f: 1025 tv: 0 nM: 2
437.603459999999980 201.392239999999990
428.181820000000020 264.530300000000010
f: 1025 tv: 1 nM: 2
555.484990000000040 199.939850000000010
550.708980000000000 263.214290000000010
f: 1026 tv: 0 nM: 2
435.837069999999980 200.966520000000000
426.047270000000030 263.766169999999990
f: 1026 tv: 1 nM: 2
551.828129999999990 199.796879999999990
546.335749999999960 262.787440000000000
f: 1027 tv: 0 nM: 2
434.556490000000000 200.433060000000010
424.421170000000020 262.844600000000010
f: 1027 tv: 1 nM: 2
548.485410000000000 199.868609999999990
543.045899999999960 262.429959999999990
f: 1028 tv: 0 nM: 2
433.500000000000000 199.950230000000000
422.969179999999990 262.165190000000000
f: 1028 tv: 1 nM: 2
545.070500000000040 199.375840000000010
539.106630000000000 261.720370000000000
f: 1029 tv: 0 nM: 2
431.984309999999990 199.538119999999990
421.680999999999980 261.067870000000030
f: 1029 tv: 1 nM: 2
541.911129999999960 199.040740000000000
535.695129999999950 261.126829999999980
f: 1030 tv: 0 nM: 2
431.274409999999990 199.002320000000000
420.500000000000000 260.151119999999990
f: 1030 tv: 1 nM: 2
538.729979999999950 198.410000000000000
531.834110000000010 260.412440000000000
f: 1031 tv: 0 nM: 2
430.363650000000010 198.690900000000000
419.617369999999990 259.178409999999990
f: 1031 tv: 1 nM: 2
535.847049999999970 198.041050000000010
528.602970000000030 259.906859999999990
f: 1032 tv: 0 nM: 2
429.767400000000010 198.276090000000010
418.606479999999980 258.861110000000000
f: 1032 tv: 1 nM: 2
532.718319999999950 197.915500000000010
524.843200000000020 258.988650000000010
f: 1033 tv: 0 nM: 2
428.725590000000010 197.848829999999990
417.695130000000010 258.019499999999990
f: 1033 tv: 1 nM: 2
529.750000000000000 197.192860000000000
521.952940000000010 258.131190000000000
f: 1034 tv: 0 nM: 2
428.443359999999980 197.332519999999990
416.872040000000030 256.893370000000000
f: 1034 tv: 1 nM: 2
526.944030000000000 196.958949999999990
518.436280000000010 257.725489999999980
f: 1035 tv: 0 nM: 2
427.938969999999980 196.687790000000010
416.190000000000000 256.045009999999990
f: 1035 tv: 1 nM: 2
524.640260000000010 196.852520000000000
515.318179999999980 256.860959999999980
f: 1036 tv: 0 nM: 2
427.519139999999990 196.081349999999990
415.823820000000010 255.376190000000010
f: 1036 tv: 1 nM: 2
522.054319999999960 196.054350000000000
512.744569999999950 256.475979999999990
f: 1037 tv: 0 nM: 2
427.195470000000000 195.627270000000010
415.532410000000030 254.402770000000000
f: 1037 tv: 1 nM: 2
519.866449999999990 195.640410000000000
509.974429999999980 255.548840000000010
f: 1038 tv: 0 nM: 2
427.009610000000010 195.009610000000010
415.027370000000020 253.263690000000000
f: 1038 tv: 1 nM: 2
517.669070000000030 195.118709999999990
507.036409999999990 254.953890000000000
f: 1039 tv: 0 nM: 2
427.009799999999980 194.916670000000010
415.047970000000020 252.876270000000010
f: 1039 tv: 1 nM: 2
515.776979999999980 195.039570000000000
505.000000000000000 253.833329999999990
f: 1040 tv: 0 nM: 2
427.334110000000010 194.147460000000000
414.952029999999980 251.876270000000010
f: 1040 tv: 1 nM: 2
513.942320000000000 194.157680000000000
502.953890000000000 253.128649999999990
f: 1041 tv: 0 nM: 2
427.639799999999980 193.680100000000010
415.056120000000020 250.750000000000000
f: 1041 tv: 1 nM: 2
512.190669999999950 193.588990000000000
500.900510000000000 252.510470000000000
f: 1042 tv: 0 nM: 2
427.786070000000000 192.966489999999990
415.373110000000000 249.979690000000010
f: 1042 tv: 1 nM: 2
510.857669999999980 193.065689999999990
498.890530000000010 251.813430000000010
f: 1043 tv: 0 nM: 2
428.373110000000000 192.355330000000010
415.413790000000010 248.655170000000000
f: 1043 tv: 1 nM: 2
509.307099999999990 192.751970000000000
497.191160000000020 250.617650000000000
f: 1044 tv: 0 nM: 2
429.084990000000000 191.914989999999990
415.989080000000000 247.581970000000010
f: 1044 tv: 1 nM: 2
508.325930000000030 191.907410000000000
495.834200000000010 249.286840000000010
f: 1045 tv: 0 nM: 2
430.063719999999990 191.000000000000000
416.714290000000010 246.420639999999990
f: 1045 tv: 1 nM: 2
507.032260000000010 191.225799999999990
494.009950000000000 248.500000000000000
f: 1046 tv: 0 nM: 2
430.912199999999980 190.612200000000000
417.271729999999990 245.500000000000000
f: 1046 tv: 1 nM: 2
506.178560000000000 190.702380000000010
492.924989999999980 247.179990000000000
f: 1047 tv: 0 nM: 2
431.963529999999990 189.286450000000000
418.305540000000010 244.738890000000000
f: 1047 tv: 1 nM: 2
505.758060000000000 189.669360000000010
491.807500000000000 246.350269999999990
f: 1048 tv: 0 nM: 2
433.032010000000010 188.906399999999990
419.117030000000000 243.537229999999990
f: 1048 tv: 1 nM: 2
505.296290000000000 189.151860000000000
490.950010000000020 245.369990000000000
f: 1049 tv: 0 nM: 2
434.326930000000000 188.326920000000000
420.267240000000020 242.887920000000010
f: 1049 tv: 1 nM: 2
504.903230000000010 188.346769999999990
490.905669999999990 244.650939999999990
f: 1050 tv: 0 nM: 2
435.880429999999990 187.630429999999990
421.886349999999990 241.714640000000000
f: 1050 tv: 1 nM: 2
504.940490000000010 187.956349999999990
490.595950000000020 243.565660000000010
f: 1051 tv: 0 nM: 2
437.619570000000010 187.260860000000010
423.422849999999980 241.362850000000010
f: 1051 tv: 1 nM: 2
504.914060000000010 187.218750000000000
490.206480000000000 242.960209999999990
f: 1052 tv: 0 nM: 2
439.251370000000010 186.414369999999990
425.383060000000000 240.947370000000010
f: 1052 tv: 1 nM: 2
505.088709999999990 186.774200000000010
490.829990000000010 242.169999999999990
f: 1053 tv: 0 nM: 2
440.897740000000000 186.409089999999990
427.048979999999970 240.126280000000010
f: 1053 tv: 1 nM: 2
505.806460000000020 186.120970000000000
491.029999999999970 241.725010000000000
f: 1054 tv: 0 nM: 2
442.635409999999980 185.848950000000000
428.773930000000010 239.502659999999990
f: 1054 tv: 1 nM: 2
506.712010000000020 185.860000000000010
492.037870000000000 241.047969999999990
f: 1055 tv: 0 nM: 2
444.683620000000020 185.754240000000010
430.455510000000000 239.248690000000010
f: 1055 tv: 1 nM: 2
507.326450000000020 185.809920000000010
492.943050000000030 240.952969999999990
f: 1056 tv: 0 nM: 2
446.957640000000030 185.548020000000010
432.794949999999970 239.328640000000010
f: 1056 tv: 1 nM: 2
508.500000000000000 185.900830000000010
493.949740000000020 240.465610000000000
f: 1057 tv: 0 nM: 2
449.361760000000000 185.561770000000000
435.333340000000020 239.237180000000000
f: 1057 tv: 1 nM: 2
509.886959999999990 185.691300000000010
495.500000000000000 240.207660000000000
f: 1058 tv: 0 nM: 2
451.571050000000010 185.907100000000010
438.022220000000000 238.733340000000000
f: 1058 tv: 1 nM: 2
511.368200000000000 185.850010000000000
497.021270000000020 240.319150000000010
f: 1059 tv: 0 nM: 2
454.177700000000020 186.292170000000000
440.660250000000020 239.692309999999990
f: 1059 tv: 1 nM: 2
513.112060000000040 186.224140000000010
499.050259999999980 240.465610000000000
f: 1060 tv: 0 nM: 2
456.391750000000000 186.510310000000000
443.532260000000010 239.827959999999990
f: 1060 tv: 1 nM: 2
515.181400000000050 186.380519999999990
501.364410000000020 240.451979999999990
f: 1061 tv: 0 nM: 2
458.914890000000010 186.984039999999990
446.866420000000010 240.476030000000010
f: 1061 tv: 1 nM: 2
517.050479999999990 186.376139999999990
504.052489999999980 241.309390000000010
f: 1062 tv: 0 nM: 2
461.731420000000010 187.300000000000010
449.950319999999980 241.183230000000010
f: 1062 tv: 1 nM: 2
519.336180000000010 187.163790000000010
506.212280000000020 241.460890000000010
f: 1063 tv: 0 nM: 2
464.560760000000020 187.856349999999990
453.902859999999980 241.665709999999990
f: 1063 tv: 1 nM: 2
521.774779999999960 187.752260000000010
508.983340000000000 241.644440000000000
f: 1064 tv: 0 nM: 2
466.896970000000010 188.506059999999990
456.163329999999970 242.449999999999990
f: 1064 tv: 1 nM: 2
524.418950000000000 188.252260000000010
511.933690000000010 242.719390000000000
f: 1065 tv: 0 nM: 2
469.699430000000010 189.228320000000000
459.459470000000010 243.635130000000000
f: 1065 tv: 1 nM: 2
526.991390000000020 188.887920000000010
515.387880000000000 242.839390000000010
f: 1066 tv: 0 nM: 2
472.500000000000000 189.814210000000000
463.153840000000000 244.429489999999990
f: 1066 tv: 1 nM: 2
529.873780000000010 189.470869999999990
518.692080000000030 243.525420000000000
f: 1067 tv: 0 nM: 2
475.156250000000000 190.791670000000010
466.000000000000000 244.714769999999990
f: 1067 tv: 1 nM: 2
532.500000000000000 190.000000000000000
521.447689999999970 243.994190000000000
f: 1068 tv: 0 nM: 2
477.981569999999980 191.149990000000000
469.000000000000000 245.500000000000000
f: 1068 tv: 1 nM: 2
534.877140000000050 190.487290000000000
524.230530000000040 244.536120000000010
f: 1069 tv: 0 nM: 2
481.108580000000020 191.619990000000000
472.572270000000000 246.153179999999990
f: 1069 tv: 1 nM: 2
537.995599999999970 190.969300000000000
527.754400000000030 245.271930000000000
f: 1070 tv: 0 nM: 2
483.430119999999990 192.489240000000000
475.680240000000030 247.162800000000000
f: 1070 tv: 1 nM: 2
540.945560000000000 191.613859999999990
531.370480000000040 245.460849999999990
f: 1071 tv: 0 nM: 2
485.867340000000010 193.183670000000010
478.363650000000010 247.826200000000000
f: 1071 tv: 1 nM: 2
544.277770000000030 191.769229999999990
535.058660000000030 245.904329999999990
f: 1072 tv: 0 nM: 2
488.460910000000010 193.703920000000010
481.485200000000020 248.210050000000000
f: 1072 tv: 1 nM: 2
547.438660000000030 192.561330000000000
538.288570000000050 246.119990000000000
f: 1073 tv: 0 nM: 2
490.952119999999980 193.925540000000010
485.002659999999990 249.052920000000000
f: 1073 tv: 1 nM: 2
550.353460000000040 193.163790000000010
541.665650000000030 246.889569999999990
f: 1074 tv: 0 nM: 2
493.539890000000010 194.708589999999990
487.402220000000000 249.756990000000000
f: 1074 tv: 1 nM: 2
553.586180000000010 193.344830000000000
544.735660000000050 247.490450000000010
f: 1075 tv: 0 nM: 2
495.617309999999970 195.039109999999990
490.008240000000000 250.826920000000000
f: 1075 tv: 1 nM: 2
556.442500000000000 194.048679999999990
548.636110000000030 248.352780000000000
f: 1076 tv: 0 nM: 2
497.371339999999980 195.801160000000010
492.072569999999980 251.798390000000010
f: 1076 tv: 1 nM: 2
560.120360000000010 194.435180000000000
552.213870000000040 248.460849999999990
f: 1077 tv: 0 nM: 2
499.463289999999970 196.573440000000010
494.216920000000020 252.695770000000010
f: 1077 tv: 1 nM: 2
563.477300000000010 194.850010000000000
555.804080000000000 249.648650000000000
f: 1078 tv: 0 nM: 2
500.833340000000020 197.000000000000000
496.064610000000020 253.188199999999990
f: 1078 tv: 1 nM: 2
565.951360000000020 195.442469999999990
558.861570000000030 250.192090000000010
f: 1079 tv: 0 nM: 2
502.500000000000000 197.403410000000010
497.843200000000020 254.242600000000010
f: 1079 tv: 1 nM: 2
569.106810000000000 195.735050000000000
562.601199999999950 250.613100000000000
f: 1080 tv: 0 nM: 2
503.856380000000000 198.351059999999990
499.674289999999980 255.534290000000000
f: 1080 tv: 1 nM: 2
572.132510000000020 196.179489999999990
566.500000000000000 251.345249999999990
f: 1081 tv: 0 nM: 2
505.631989999999970 198.751270000000010
501.703919999999980 256.460910000000010
f: 1081 tv: 1 nM: 2
575.456909999999990 196.810350000000000
569.687130000000020 252.298250000000000
f: 1082 tv: 0 nM: 2
506.767609999999990 199.079820000000010
503.674289999999980 257.265719999999990
f: 1082 tv: 1 nM: 2
578.531010000000040 196.914729999999990
573.357970000000020 252.597630000000010
f: 1083 tv: 0 nM: 2
508.383940000000000 199.424100000000010
505.664920000000000 257.714659999999980
f: 1083 tv: 1 nM: 2
581.656010000000040 197.203990000000000
576.932739999999970 253.304090000000000
f: 1084 tv: 0 nM: 2
509.946959999999990 199.315660000000010
507.276369999999990 258.761289999999970
f: 1084 tv: 1 nM: 2
584.396970000000010 197.225190000000000
580.417180000000030 253.297550000000000
f: 1085 tv: 0 nM: 2
510.899540000000000 200.011689999999990
508.980009999999990 259.084990000000000
f: 1085 tv: 1 nM: 2
587.370970000000060 197.459669999999990
584.133360000000040 253.766660000000000
f: 1086 tv: 0 nM: 2
511.713169999999990 199.702640000000000
510.500000000000000 259.905489999999990
f: 1086 tv: 1 nM: 2
589.975590000000010 197.630079999999990
587.227780000000050 254.372790000000010
f: 1087 tv: 0 nM: 2
512.578369999999950 200.843320000000010
511.615749999999990 260.381779999999990
f: 1087 tv: 1 nM: 2
592.622930000000000 197.409840000000000
590.539179999999990 254.370479999999990
f: 1088 tv: 0 nM: 2
512.978700000000000 200.393620000000000
512.899049999999990 260.846160000000000
f: 1088 tv: 1 nM: 2
594.935910000000040 197.461530000000010
593.717710000000010 254.766130000000000
f: 1089 tv: 0 nM: 2
513.450929999999970 200.521030000000000
513.734990000000040 261.045009999999990
f: 1089 tv: 1 nM: 2
597.229609999999980 197.151860000000000
596.500000000000000 254.792340000000000
f: 1090 tv: 0 nM: 2
513.363039999999960 200.428249999999990
513.981509999999960 261.282410000000030
f: 1090 tv: 1 nM: 2
599.273069999999960 197.028370000000000
599.585630000000040 254.947509999999990
f: 1091 tv: 0 nM: 2
513.127259999999980 200.122729999999990
514.000000000000000 261.908660000000000
f: 1091 tv: 1 nM: 2
601.032839999999960 196.992709999999990
601.951050000000010 254.961330000000000
f: 1092 tv: 0 nM: 2
512.824100000000040 200.369350000000000
513.964290000000010 261.954770000000000
f: 1092 tv: 1 nM: 2
602.748050000000030 197.015500000000000
604.370670000000020 255.114430000000000
f: 1093 tv: 0 nM: 2
511.601870000000020 199.787029999999990
513.561950000000020 262.348299999999990
f: 1093 tv: 1 nM: 2
604.098510000000030 196.901520000000000
606.459529999999970 255.479770000000000
f: 1094 tv: 0 nM: 2
510.576930000000000 199.941180000000000
512.614010000000010 262.657899999999980
f: 1094 tv: 1 nM: 2
605.500000000000000 196.878050000000000
608.000000000000000 255.500000000000000
f: 1095 tv: 0 nM: 2
509.462560000000000 199.892079999999990
512.337099999999960 262.855189999999990
f: 1095 tv: 1 nM: 2
606.663879999999950 196.768910000000010
609.898379999999970 255.500000000000000
f: 1096 tv: 0 nM: 2
508.057770000000000 199.593340000000010
511.203550000000010 262.995569999999990
f: 1096 tv: 1 nM: 2
607.401550000000040 196.633860000000000
610.971679999999990 255.667530000000000
f: 1097 tv: 0 nM: 2
506.322720000000000 199.699999999999990
509.655669999999990 263.212280000000020
f: 1097 tv: 1 nM: 2
608.161680000000050 196.030080000000000
612.037109999999980 255.952969999999990
f: 1098 tv: 0 nM: 2
504.903439999999990 199.236050000000010
508.385130000000000 263.272519999999990
f: 1098 tv: 1 nM: 2
608.206120000000060 195.889309999999990
612.721440000000030 255.965759999999990
f: 1099 tv: 0 nM: 2
502.231260000000020 199.039580000000000
506.254390000000000 263.100889999999990
f: 1099 tv: 1 nM: 2
608.438840000000030 195.802159999999990
613.463619999999990 256.186890000000010
f: 1100 tv: 0 nM: 2
499.868650000000000 199.000000000000000
503.662899999999980 263.144810000000010
f: 1100 tv: 1 nM: 2
608.295589999999950 195.824810000000010
613.482790000000020 256.647800000000020
f: 1101 tv: 0 nM: 2
497.516939999999980 198.572039999999990
501.621150000000000 263.033050000000000
f: 1101 tv: 1 nM: 2
607.916690000000020 195.712130000000000
613.807310000000030 256.239010000000010
f: 1102 tv: 0 nM: 2
494.788450000000010 198.433760000000010
498.830050000000030 263.049260000000000
f: 1102 tv: 1 nM: 2
607.036500000000050 195.281020000000010
613.500000000000000 256.914030000000030
f: 1103 tv: 0 nM: 2
491.626100000000010 198.000000000000000
496.044190000000010 263.362790000000020
f: 1103 tv: 1 nM: 2
606.042850000000040 195.221440000000000
612.625549999999980 256.810520000000000
f: 1104 tv: 0 nM: 2
488.393620000000000 197.906389999999990
493.048459999999980 263.323789999999970
f: 1104 tv: 1 nM: 2
604.609500000000030 194.919710000000010
611.634710000000040 256.965759999999990
f: 1105 tv: 0 nM: 2
485.406920000000010 197.560610000000000
490.263669999999990 263.335820000000010
f: 1105 tv: 1 nM: 2
603.229190000000020 195.055560000000010
610.441829999999980 257.016270000000020
f: 1106 tv: 0 nM: 2
482.085140000000020 197.620090000000000
486.508940000000000 263.629459999999990
f: 1106 tv: 1 nM: 2
601.397889999999960 194.940140000000010
609.116639999999960 257.116670000000000
f: 1107 tv: 0 nM: 2
478.083340000000020 197.622800000000010
482.788729999999990 263.561039999999990
f: 1107 tv: 1 nM: 2
599.239990000000030 194.940000000000000
607.166690000000020 257.813719999999990
f: 1108 tv: 0 nM: 2
474.338990000000020 197.707629999999990
478.785709999999990 263.345610000000020
f: 1108 tv: 1 nM: 2
597.069460000000050 195.180560000000010
605.193359999999980 257.973329999999980
f: 1109 tv: 0 nM: 2
470.066680000000020 197.397780000000010
473.941039999999990 263.384610000000010
f: 1109 tv: 1 nM: 2
594.650020000000040 195.399990000000000
602.990360000000010 258.081729999999990
f: 1110 tv: 0 nM: 2
466.287989999999980 197.632000000000010
469.564270000000020 263.734919999999990
f: 1110 tv: 1 nM: 2
591.716980000000040 195.361629999999990
599.974429999999980 258.265109999999990
f: 1111 tv: 0 nM: 2
462.226530000000030 197.771420000000010
466.387970000000000 263.539429999999980
f: 1111 tv: 1 nM: 2
588.716980000000040 195.443389999999990
597.033810000000020 258.682430000000010
f: 1112 tv: 0 nM: 2
458.077090000000000 197.105729999999990
461.505040000000010 263.492459999999990
f: 1112 tv: 1 nM: 2
585.400020000000040 195.480650000000000
593.579830000000020 259.131469999999980
f: 1113 tv: 0 nM: 2
453.417419999999990 197.555049999999990
456.407680000000030 263.625639999999980
f: 1113 tv: 1 nM: 2
582.223750000000000 195.737760000000010
590.129639999999990 259.527769999999980
f: 1114 tv: 0 nM: 2
449.333340000000020 197.517550000000000
452.170099999999990 263.572170000000030
f: 1114 tv: 1 nM: 2
578.431270000000040 195.824999999999990
586.727719999999980 259.683170000000020
f: 1115 tv: 0 nM: 2
444.736850000000000 197.572880000000000
448.346160000000000 263.410250000000020
f: 1115 tv: 1 nM: 2
574.366639999999960 196.046660000000000
582.810359999999950 260.019709999999980
f: 1116 tv: 0 nM: 2
440.272370000000020 197.280489999999990
442.760100000000020 263.537870000000000
f: 1116 tv: 1 nM: 2
570.673890000000030 196.142850000000010
579.248780000000010 260.339020000000000
f: 1117 tv: 0 nM: 2
436.212710000000020 197.427629999999990
438.697229999999990 263.263890000000000
f: 1117 tv: 1 nM: 2
566.710199999999990 196.337580000000000
574.419920000000050 260.390780000000010
f: 1118 tv: 0 nM: 2
432.015019999999990 197.454939999999990
433.916659999999980 263.483340000000000
f: 1118 tv: 1 nM: 2
561.957149999999960 196.525710000000000
570.411010000000030 261.010470000000000
f: 1119 tv: 0 nM: 2
427.761410000000010 197.531129999999990
429.479710000000010 263.182740000000020
f: 1119 tv: 1 nM: 2
557.890629999999990 196.853119999999990
565.130549999999970 261.187189999999990
f: 1120 tv: 0 nM: 2
423.157069999999980 197.763270000000010
424.244230000000020 263.449310000000030
f: 1120 tv: 1 nM: 2
553.333309999999980 197.452380000000010
560.375000000000000 261.911470000000010
f: 1121 tv: 0 nM: 2
418.766329999999980 197.773869999999990
420.385010000000020 263.239989999999980
f: 1121 tv: 1 nM: 2
549.230289999999970 197.427629999999990
555.866149999999950 261.886349999999990
f: 1122 tv: 0 nM: 2
415.218900000000020 197.977610000000000
416.024170000000030 263.074889999999980
f: 1122 tv: 1 nM: 2
544.343139999999950 197.810450000000000
550.799499999999970 262.367160000000010
f: 1123 tv: 0 nM: 2
411.404969999999990 198.058820000000000
411.529999999999970 262.750000000000000
f: 1123 tv: 1 nM: 2
539.947570000000040 197.888110000000010
545.983399999999960 262.739350000000000
f: 1124 tv: 0 nM: 2
407.661839999999980 198.123179999999990
407.056820000000020 262.715910000000010
f: 1124 tv: 1 nM: 2
535.340580000000050 198.246370000000010
540.509580000000030 263.105259999999990
f: 1125 tv: 0 nM: 2
403.355560000000030 198.020000000000010
403.123809999999990 262.609530000000010
f: 1125 tv: 1 nM: 2
530.403009999999990 198.309100000000000
535.738889999999970 263.293090000000010
f: 1126 tv: 0 nM: 2
400.338439999999990 198.262010000000000
399.314820000000000 262.574070000000010
f: 1126 tv: 1 nM: 2
525.571410000000010 198.649660000000010
530.913999999999990 263.500000000000000
f: 1127 tv: 0 nM: 2
396.866060000000000 197.968750000000000
395.926150000000010 262.392060000000010
f: 1127 tv: 1 nM: 2
520.918819999999980 198.821429999999990
525.690119999999980 263.485900000000020
f: 1128 tv: 0 nM: 2
393.538819999999990 198.043380000000010
392.002259999999980 261.835570000000020
f: 1128 tv: 1 nM: 2
516.399350000000030 199.087250000000010
520.336549999999990 263.649049999999990
f: 1129 tv: 0 nM: 2
390.441860000000020 198.044189999999990
388.083340000000020 261.990200000000020
f: 1129 tv: 1 nM: 2
511.919249999999980 199.121119999999990
515.010070000000040 264.113069999999990
f: 1130 tv: 0 nM: 2
387.252140000000000 198.111120000000000
385.156679999999990 261.481569999999980
f: 1130 tv: 1 nM: 2
507.345890000000000 199.421230000000010
510.121280000000010 264.250000000000000
f: 1131 tv: 0 nM: 2
384.629939999999980 198.099120000000000
381.781560000000010 260.990299999999990
f: 1131 tv: 1 nM: 2
502.721099999999980 199.241500000000000
505.046139999999980 264.002560000000020
f: 1132 tv: 0 nM: 2
381.981319999999980 198.056080000000010
378.171569999999970 260.500000000000000
f: 1132 tv: 1 nM: 2
497.972780000000000 199.425170000000010
500.272949999999980 264.115940000000020
f: 1133 tv: 0 nM: 2
379.786380000000010 197.967130000000000
375.830350000000010 260.419649999999990
f: 1133 tv: 1 nM: 2
494.202060000000020 199.695210000000000
495.422480000000010 264.247500000000000
f: 1134 tv: 0 nM: 2
377.225889999999990 197.993419999999990
373.189180000000020 259.995479999999990
f: 1134 tv: 1 nM: 2
489.496609999999980 199.611480000000000
490.389950000000000 264.043060000000030
f: 1135 tv: 0 nM: 2
375.507110000000010 197.774890000000000
370.804440000000000 259.106450000000000
f: 1135 tv: 1 nM: 2
485.949369999999990 199.607589999999990
486.023469999999970 263.884979999999980
f: 1136 tv: 0 nM: 2
373.777220000000000 197.376240000000000
368.590910000000010 258.784699999999990
f: 1136 tv: 1 nM: 2
481.875760000000010 199.527269999999990
481.178409999999990 263.678409999999990
f: 1137 tv: 0 nM: 2
371.605990000000020 197.119810000000000
367.355560000000030 257.961119999999990
f: 1137 tv: 1 nM: 2
477.863949999999990 199.649660000000010
477.580199999999990 263.273590000000010
f: 1138 tv: 0 nM: 2
370.128629999999990 197.046110000000000
365.081570000000000 257.865779999999970
f: 1138 tv: 1 nM: 2
474.458340000000020 199.354170000000010
473.497500000000000 263.262510000000020
f: 1139 tv: 0 nM: 2
368.713559999999970 196.856779999999990
363.208129999999980 257.220090000000030
f: 1139 tv: 1 nM: 2
471.139860000000000 199.024480000000010
469.483250000000000 262.562189999999990
f: 1140 tv: 0 nM: 2
367.392850000000010 196.378570000000000
361.971799999999970 256.471799999999970
f: 1140 tv: 1 nM: 2
467.945650000000000 198.945650000000000
465.587190000000020 262.000000000000000
f: 1141 tv: 0 nM: 2
366.972840000000020 196.337099999999990
360.969910000000030 255.877320000000000
f: 1141 tv: 1 nM: 2
464.947540000000000 198.545459999999990
462.219510000000010 261.753660000000020
f: 1142 tv: 0 nM: 2
365.989989999999980 195.905000000000000
359.784670000000010 255.027220000000000
f: 1142 tv: 1 nM: 2
461.794530000000010 198.054790000000000
459.098599999999980 261.382630000000010
f: 1143 tv: 0 nM: 2
365.045009999999990 195.735000000000010
359.054989999999980 254.645000000000010
f: 1143 tv: 1 nM: 2
459.000000000000000 198.000000000000000
456.141300000000000 260.576079999999990
f: 1144 tv: 0 nM: 2
364.720370000000000 195.106630000000000
358.739809999999980 253.816329999999990
f: 1144 tv: 1 nM: 2
456.183440000000020 197.683460000000000
453.315670000000010 260.119809999999970
f: 1145 tv: 0 nM: 2
364.360110000000020 195.010359999999990
357.948640000000010 253.464859999999990
f: 1145 tv: 1 nM: 2
453.870510000000020 197.183460000000000
450.750000000000000 259.653660000000000
f: 1146 tv: 0 nM: 2
363.982329999999990 194.684339999999990
357.179989999999980 252.925000000000010
f: 1146 tv: 1 nM: 2
451.833340000000020 197.035460000000000
447.871370000000010 258.953890000000000
f: 1147 tv: 0 nM: 2
363.846889999999970 194.327760000000010
357.465239999999990 252.056150000000000
f: 1147 tv: 1 nM: 2
449.587830000000000 196.587840000000000
445.773129999999980 258.407410000000030
f: 1148 tv: 0 nM: 2
364.047970000000020 193.770199999999990
357.521610000000010 251.481079999999990
f: 1148 tv: 1 nM: 2
447.683440000000020 196.140289999999990
443.161900000000000 257.857149999999990
f: 1149 tv: 0 nM: 2
363.918299999999990 193.215350000000000
357.080960000000000 250.833329999999990
f: 1149 tv: 1 nM: 2
445.678310000000010 195.870640000000010
441.667539999999970 257.002659999999990
f: 1150 tv: 0 nM: 2
364.093439999999990 192.845959999999990
357.154049999999980 249.931819999999990
f: 1150 tv: 1 nM: 2
444.003449999999990 195.296560000000000
439.591340000000000 256.552889999999990
f: 1151 tv: 0 nM: 2
364.500000000000000 192.491620000000010
357.418729999999980 249.115770000000000
f: 1151 tv: 1 nM: 2
442.200010000000020 194.937040000000000
437.509220000000030 255.930880000000000
f: 1152 tv: 0 nM: 2
364.540979999999990 191.827869999999990
357.595520000000020 248.516860000000010
f: 1152 tv: 1 nM: 2
440.368040000000010 194.430560000000010
436.000000000000000 255.000000000000000
f: 1153 tv: 0 nM: 2
365.391750000000000 191.443299999999990
360.000000000000000 246.000000000000000
f: 1153 tv: 1 nM: 2
439.156920000000010 193.992709999999990
434.205440000000010 254.121289999999990
f: 1154 tv: 0 nM: 2
366.037140000000020 190.952969999999990
359.260859999999980 247.309779999999990
f: 1154 tv: 1 nM: 2
437.718959999999980 193.875920000000010
432.926480000000030 253.740199999999990
f: 1155 tv: 0 nM: 2
366.174870000000000 190.642079999999990
359.587220000000000 246.401170000000010
f: 1155 tv: 1 nM: 2
436.354159999999980 193.250000000000000
431.369660000000010 253.087680000000010
f: 1156 tv: 0 nM: 2
367.106139999999980 190.393859999999990
360.781589999999990 245.902629999999990
f: 1156 tv: 1 nM: 2
435.454560000000010 193.115389999999990
430.306060000000000 252.586459999999990
f: 1157 tv: 0 nM: 2
367.297360000000030 189.928959999999990
360.905030000000010 245.416200000000000
f: 1157 tv: 1 nM: 2
434.041049999999980 192.944030000000000
428.558690000000010 252.038270000000010
f: 1158 tv: 0 nM: 2
368.038670000000020 189.786090000000000
361.662719999999980 245.056209999999990
f: 1158 tv: 1 nM: 2
432.864660000000010 192.387220000000010
427.451230000000010 251.556090000000010
f: 1159 tv: 0 nM: 2
368.882690000000030 189.416200000000000
362.911589999999990 244.057920000000000
f: 1159 tv: 1 nM: 2
431.755740000000000 192.202290000000000
426.265109999999990 250.904650000000000
f: 1160 tv: 0 nM: 2
369.587220000000000 189.313950000000010
363.827270000000000 243.618180000000000
f: 1160 tv: 1 nM: 2
430.674069999999970 191.944439999999990
425.050259999999980 250.534390000000000
f: 1161 tv: 0 nM: 2
370.722870000000000 188.742860000000010
364.488099999999970 243.410720000000000
f: 1161 tv: 1 nM: 2
429.972230000000020 191.734129999999990
424.141079999999990 249.878710000000010
f: 1162 tv: 0 nM: 2
371.341799999999980 188.423740000000010
365.074590000000000 242.580109999999990
f: 1162 tv: 1 nM: 2
428.980160000000010 191.281740000000010
423.095000000000030 249.084990000000000
f: 1163 tv: 0 nM: 2
371.969600000000010 188.287290000000010
366.011169999999990 242.081009999999990
f: 1163 tv: 1 nM: 2
428.368229999999980 191.038760000000000
422.209589999999990 248.876270000000010
f: 1164 tv: 0 nM: 2
373.002749999999990 188.134610000000010
366.831300000000000 241.822080000000000
f: 1164 tv: 1 nM: 2
427.748049999999980 190.837200000000000
421.644229999999990 248.336530000000010
f: 1165 tv: 0 nM: 2
373.952119999999980 188.101059999999990
367.467960000000010 241.512820000000000
f: 1165 tv: 1 nM: 2
427.157680000000030 190.942309999999990
420.873719999999990 247.961330000000000
f: 1166 tv: 0 nM: 2
374.880429999999990 188.021739999999990
368.824549999999990 241.236850000000000
f: 1166 tv: 1 nM: 2
426.987270000000020 190.682210000000000
420.216430000000000 247.865680000000000
f: 1167 tv: 0 nM: 2
375.933319999999980 188.033340000000010
369.867099999999990 241.075940000000000
f: 1167 tv: 1 nM: 2
426.940490000000010 190.837300000000000
420.090910000000010 247.580220000000000
f: 1168 tv: 0 nM: 2
377.306240000000000 187.774990000000000
371.157739999999990 240.967250000000010
f: 1168 tv: 1 nM: 2
426.627810000000010 191.000000000000000
419.949740000000020 247.465610000000000
f: 1169 tv: 0 nM: 2
378.313289999999990 188.231020000000000
372.854829999999990 240.741940000000000
f: 1169 tv: 1 nM: 2
426.842319999999970 190.942309999999990
419.856749999999980 247.454060000000000
f: 1170 tv: 0 nM: 2
379.023959999999990 188.278439999999990
373.434109999999980 240.817829999999990
f: 1170 tv: 1 nM: 2
426.911290000000010 191.225799999999990
420.114590000000020 247.645829999999990
f: 1171 tv: 0 nM: 2
380.982939999999990 188.460240000000000
375.424039999999990 240.898730000000000
f: 1171 tv: 1 nM: 2
427.938019999999990 191.553710000000000
420.859379999999990 247.812500000000000
f: 1172 tv: 0 nM: 2
382.802640000000000 188.892100000000000
377.679019999999980 241.240739999999990
f: 1172 tv: 1 nM: 2
428.708340000000020 191.966680000000000
421.898410000000010 247.500000000000000
f: 1173 tv: 0 nM: 2
384.049010000000010 189.457519999999990
378.503240000000010 241.775970000000000
f: 1173 tv: 1 nM: 2
429.724580000000000 192.283909999999990
422.868290000000000 248.142470000000000
f: 1174 tv: 0 nM: 2
385.580660000000020 189.777420000000010
380.268950000000020 242.231030000000000
f: 1174 tv: 1 nM: 2
431.141660000000000 192.899990000000000
424.081970000000010 248.500000000000000
f: 1175 tv: 0 nM: 2
387.925479999999990 190.618010000000000
382.399990000000000 241.683330000000010
f: 1175 tv: 1 nM: 2
432.106870000000010 193.148850000000010
426.135409999999980 248.755200000000000
f: 1176 tv: 0 nM: 2
390.011630000000030 190.790699999999990
385.279299999999980 243.020690000000000
f: 1176 tv: 1 nM: 2
434.000000000000000 193.500000000000000
427.915010000000000 249.084990000000000
f: 1177 tv: 0 nM: 2
392.308499999999980 191.248230000000010
388.224359999999990 243.474369999999990
f: 1177 tv: 1 nM: 2
436.168029999999990 193.922130000000010
430.350010000000000 249.385300000000000
f: 1178 tv: 0 nM: 2
394.544530000000010 190.969179999999990
390.695249999999990 243.727810000000010
f: 1178 tv: 1 nM: 2
438.200010000000020 194.141660000000000
432.616940000000000 249.116960000000010
f: 1179 tv: 0 nM: 2
397.127200000000020 192.065800000000000
393.552460000000000 244.540130000000000
f: 1179 tv: 1 nM: 2
440.034490000000010 194.258620000000010
435.448789999999970 249.268069999999990
f: 1180 tv: 0 nM: 2
398.877900000000010 191.947679999999990
396.606260000000020 244.300000000000010
f: 1180 tv: 1 nM: 2
443.133330000000000 194.625000000000000
438.856749999999980 249.486480000000000
f: 1181 tv: 0 nM: 2
401.539150000000010 192.358430000000000
399.652310000000000 244.132450000000010
f: 1181 tv: 1 nM: 2
445.431609999999980 194.735050000000000
441.783230000000000 249.445079999999990
f: 1182 tv: 0 nM: 2
403.822909999999980 192.744800000000000
403.226110000000010 245.178349999999990
f: 1182 tv: 1 nM: 2
448.507999999999980 195.352000000000000
445.561680000000020 249.535720000000000
f: 1183 tv: 0 nM: 2
406.727260000000000 193.153410000000010
406.905489999999990 245.326220000000010
f: 1183 tv: 1 nM: 2
450.945470000000000 195.399990000000000
448.803040000000010 249.630310000000010
f: 1184 tv: 0 nM: 2
409.212890000000020 193.306459999999990
409.418819999999980 245.113630000000000
f: 1184 tv: 1 nM: 2
453.922730000000000 195.513640000000010
452.555209999999990 250.295459999999990
f: 1185 tv: 0 nM: 2
410.598850000000030 193.412800000000000
412.735079999999980 245.944030000000000
f: 1185 tv: 1 nM: 2
456.948269999999980 195.586209999999990
455.867639999999990 249.961760000000000
f: 1186 tv: 0 nM: 2
412.844730000000030 193.502620000000010
415.532039999999990 245.980770000000010
f: 1186 tv: 1 nM: 2
459.913639999999990 195.550000000000010
459.461760000000030 249.638229999999990
f: 1187 tv: 0 nM: 2
415.526950000000000 193.350300000000000
418.388890000000000 246.013080000000000
f: 1187 tv: 1 nM: 2
462.830260000000010 195.458710000000000
462.528259999999990 249.384189999999990
f: 1188 tv: 0 nM: 2
417.401149999999970 193.412800000000000
420.593750000000000 246.475010000000000
f: 1188 tv: 1 nM: 2
465.500000000000000 195.620380000000010
466.030399999999990 249.712709999999990
f: 1189 tv: 0 nM: 2
418.287350000000000 194.017239999999990
422.671420000000010 246.845720000000000
f: 1189 tv: 1 nM: 2
468.188080000000010 195.559630000000000
469.410709999999990 249.589280000000000
f: 1190 tv: 0 nM: 2
419.795169999999980 193.921690000000010
424.926580000000000 246.916079999999990
f: 1190 tv: 1 nM: 2
470.855259999999990 195.662280000000010
472.475619999999990 249.695130000000010
f: 1191 tv: 0 nM: 2
421.366120000000020 194.090160000000000
426.035030000000010 247.445860000000010
f: 1191 tv: 1 nM: 2
473.663790000000010 195.784480000000000
475.550839999999990 250.344640000000000
f: 1192 tv: 0 nM: 2
421.784940000000010 194.500000000000000
427.271939999999970 247.754380000000000
f: 1192 tv: 1 nM: 2
475.995760000000020 195.809329999999990
478.702240000000020 250.477520000000000
f: 1193 tv: 0 nM: 2
422.520230000000030 194.361269999999990
428.138430000000030 248.548020000000010
f: 1193 tv: 1 nM: 2
478.162690000000000 195.940470000000000
481.261109999999970 251.027770000000000
f: 1194 tv: 0 nM: 2
423.010920000000000 194.478150000000000
429.175810000000010 248.478029999999990
f: 1194 tv: 1 nM: 2
480.320310000000010 195.859379999999990
483.879210000000000 250.766860000000010
f: 1195 tv: 0 nM: 2
423.370180000000000 194.654689999999990
429.772220000000000 249.066669999999990
f: 1195 tv: 1 nM: 2
482.290979999999990 195.831970000000010
486.312130000000020 251.263000000000010
f: 1196 tv: 0 nM: 2
423.478479999999990 194.430119999999990
429.939669999999980 248.956889999999990
f: 1196 tv: 1 nM: 2
484.146819999999990 195.718259999999990
488.546780000000010 251.233920000000010
f: 1197 tv: 0 nM: 2
423.146419999999980 194.464080000000000
430.358490000000020 249.154079999999990
f: 1197 tv: 1 nM: 2
486.059509999999990 195.615080000000010
490.940549999999970 251.332429999999990
f: 1198 tv: 0 nM: 2
422.910980000000000 194.411000000000000
430.274569999999980 249.520230000000000
f: 1198 tv: 1 nM: 2
487.626100000000010 195.421740000000000
492.598850000000030 251.412800000000000
f: 1199 tv: 0 nM: 2
421.836029999999990 194.051070000000010
430.006410000000020 249.423080000000000
f: 1199 tv: 1 nM: 2
489.000000000000000 195.407559999999990
494.251280000000010 251.626939999999990
f: 1200 tv: 0 nM: 2
420.927460000000000 194.215030000000010
428.520719999999980 250.269229999999990
f: 1200 tv: 1 nM: 2
490.118870000000020 195.397539999999990
495.857149999999990 251.683670000000010
f: 1201 tv: 0 nM: 2
419.346920000000010 193.969390000000000
427.610169999999980 250.223160000000010
f: 1201 tv: 1 nM: 2
491.064090000000020 195.461530000000010
497.031920000000010 252.180849999999990
f: 1202 tv: 0 nM: 2
418.097440000000010 194.423080000000000
426.182979999999990 250.873719999999990
f: 1202 tv: 1 nM: 2
491.598419999999980 195.594480000000000
497.918029999999990 252.325130000000000
f: 1203 tv: 0 nM: 2
416.544770000000030 194.079600000000000
424.572970000000000 251.662170000000000
f: 1203 tv: 1 nM: 2
492.310610000000000 195.484849999999990
498.934660000000010 252.856779999999990
f: 1204 tv: 0 nM: 2
414.507389999999990 194.637939999999990
422.412289999999980 251.321640000000000
f: 1204 tv: 1 nM: 2
492.594879999999990 195.744519999999990
499.856749999999980 253.454060000000000
f: 1205 tv: 0 nM: 2
413.000000000000000 194.500000000000000
420.854159999999980 251.765629999999990
f: 1205 tv: 1 nM: 2
492.914060000000010 195.781250000000000
500.407320000000030 253.800000000000010
f: 1206 tv: 0 nM: 2
410.556640000000020 194.564040000000010
418.240329999999970 252.392270000000000
f: 1206 tv: 1 nM: 2
493.000000000000000 195.787870000000000
500.570429999999990 254.089200000000010
f: 1207 tv: 0 nM: 2
408.112239999999990 194.826539999999990
416.106380000000000 252.446810000000000
f: 1207 tv: 1 nM: 2
492.718959999999980 195.795620000000010
500.980410000000010 254.823530000000010
f: 1208 tv: 0 nM: 2
405.787809999999980 194.897570000000000
413.344449999999990 253.016660000000000
f: 1208 tv: 1 nM: 2
492.546749999999970 195.946050000000010
500.634709999999980 254.897259999999990
f: 1209 tv: 0 nM: 2
403.095000000000030 194.785000000000000
411.110500000000000 253.301099999999990
f: 1209 tv: 1 nM: 2
491.840269999999980 196.215270000000000
500.328489999999990 255.770540000000010
f: 1210 tv: 0 nM: 2
399.660430000000020 194.989299999999990
408.359129999999990 253.737560000000000
f: 1210 tv: 1 nM: 2
490.776979999999980 195.924450000000010
499.868810000000000 255.952969999999990
f: 1211 tv: 0 nM: 2
397.228029999999990 195.002749999999990
404.800569999999990 253.823029999999990
f: 1211 tv: 1 nM: 2
489.706909999999990 196.000000000000000
498.896239999999980 256.721709999999970
f: 1212 tv: 0 nM: 2
393.533320000000000 194.909529999999990
401.184720000000030 254.261079999999990
f: 1212 tv: 1 nM: 2
488.531459999999980 196.052439999999990
497.412440000000000 256.981569999999980
f: 1213 tv: 0 nM: 2
390.090910000000010 194.580220000000000
398.635409999999980 254.046879999999990
f: 1213 tv: 1 nM: 2
486.648739999999980 196.376589999999990
496.303099999999970 257.378330000000010
f: 1214 tv: 0 nM: 2
386.836729999999990 194.913270000000010
394.335140000000020 254.754060000000010
f: 1214 tv: 1 nM: 2
485.171780000000010 196.432510000000010
494.448269999999980 257.754300000000000
f: 1215 tv: 0 nM: 2
382.820890000000020 194.529850000000010
390.508240000000000 255.145600000000000
f: 1215 tv: 1 nM: 2
482.926179999999990 196.500000000000000
492.004700000000010 258.025820000000010
f: 1216 tv: 0 nM: 2
378.597379999999990 194.871050000000000
386.580199999999990 254.909089999999990
f: 1216 tv: 1 nM: 2
480.443330000000000 196.583329999999990
489.953890000000000 258.788850000000020
f: 1217 tv: 0 nM: 2
376.546969999999990 194.791950000000010
381.717379999999990 255.570650000000000
f: 1217 tv: 1 nM: 2
477.874180000000020 196.586090000000010
487.426730000000020 259.254300000000000
f: 1218 tv: 0 nM: 2
371.080409999999970 194.700999999999990
377.644870000000030 255.331770000000010
f: 1218 tv: 1 nM: 2
475.230770000000010 196.975529999999990
484.670349999999980 259.621669999999990
f: 1219 tv: 0 nM: 2
367.652040000000000 195.000000000000000
373.305119999999990 255.548720000000000
f: 1219 tv: 1 nM: 2
472.113650000000010 197.000000000000000
481.684779999999990 260.280430000000020
f: 1220 tv: 0 nM: 2
363.380589999999980 194.865680000000000
368.630000000000000 255.755010000000000
f: 1220 tv: 1 nM: 2
469.424129999999990 196.800000000000010
478.889650000000020 260.479739999999990
f: 1221 tv: 0 nM: 2
359.538239999999970 194.606550000000000
363.824310000000030 255.529720000000000
f: 1221 tv: 1 nM: 2
466.174350000000000 197.049350000000000
475.401369999999990 260.685790000000000
f: 1222 tv: 0 nM: 2
355.488890000000030 194.438889999999990
359.644749999999990 255.149990000000000
f: 1222 tv: 1 nM: 2
462.724030000000030 196.750000000000000
471.910799999999990 260.687810000000010
f: 1223 tv: 0 nM: 2
351.289460000000020 194.269010000000010
355.662690000000000 255.153110000000000
f: 1223 tv: 1 nM: 2
458.880490000000010 196.569179999999990
468.421719999999990 260.866150000000000
f: 1224 tv: 0 nM: 2
347.279909999999970 193.856460000000000
350.830780000000000 255.017940000000010
f: 1224 tv: 1 nM: 2
455.515719999999990 196.575470000000000
464.093140000000010 260.823519999999970
f: 1225 tv: 0 nM: 2
342.502439999999980 193.347090000000010
346.470000000000030 254.755010000000000
f: 1225 tv: 1 nM: 2
451.580260000000010 196.345670000000010
459.975340000000020 261.282500000000030
f: 1226 tv: 0 nM: 2
339.201840000000000 193.142200000000000
342.463289999999970 254.245759999999990
f: 1226 tv: 1 nM: 2
448.110380000000020 196.155840000000010
455.992889999999990 261.412320000000020
f: 1227 tv: 0 nM: 2
335.173070000000000 193.000000000000000
337.972840000000020 254.038040000000000
f: 1227 tv: 1 nM: 2
443.771329999999980 196.332320000000010
452.335690000000000 261.516419999999980
f: 1228 tv: 0 nM: 2
330.786040000000010 193.016279999999990
333.206570000000000 253.844310000000010
f: 1228 tv: 1 nM: 2
440.201259999999990 195.650939999999990
447.581329999999980 261.081329999999980
f: 1229 tv: 0 nM: 2
326.802770000000010 192.862380000000000
328.817690000000030 253.875689999999990
f: 1229 tv: 1 nM: 2
435.764189999999990 195.406250000000000
443.233610000000000 261.008730000000010
f: 1230 tv: 0 nM: 2
323.516750000000000 192.681559999999990
324.906979999999980 253.188369999999990
f: 1230 tv: 1 nM: 2
431.859649999999990 195.698839999999990
439.032739999999990 261.563319999999980
f: 1231 tv: 0 nM: 2
319.692720000000010 192.020829999999990
320.131190000000000 252.720290000000010
f: 1231 tv: 1 nM: 2
427.566680000000020 195.606060000000010
434.320980000000020 261.384770000000000
f: 1232 tv: 0 nM: 2
316.076320000000010 191.949999999999990
316.658020000000020 252.401549999999990
f: 1232 tv: 1 nM: 2
423.065339999999990 195.451709999999990
429.879000000000020 261.356170000000020
f: 1233 tv: 0 nM: 2
312.226560000000010 191.669270000000010
312.907130000000000 252.630950000000010
f: 1233 tv: 1 nM: 2
418.907989999999980 195.610430000000010
424.605410000000010 261.458340000000020
f: 1234 tv: 0 nM: 2
308.942990000000010 191.468920000000000
308.938840000000030 251.417560000000010
f: 1234 tv: 1 nM: 2
413.863650000000010 195.327270000000000
420.418090000000010 261.435330000000020
f: 1235 tv: 0 nM: 2
305.760740000000000 191.379030000000000
305.162050000000020 251.763880000000000
f: 1235 tv: 1 nM: 2
409.404909999999970 195.432510000000010
415.982759999999980 261.472899999999980
f: 1236 tv: 0 nM: 2
302.033320000000000 191.050000000000010
301.565220000000010 251.440220000000010
f: 1236 tv: 1 nM: 2
405.220860000000020 195.180980000000010
410.577270000000000 261.677280000000000
f: 1237 tv: 0 nM: 2
299.337560000000000 191.167509999999990
298.204650000000020 251.081390000000000
f: 1237 tv: 1 nM: 2
400.541139999999980 195.446200000000000
405.568269999999980 261.455930000000020
f: 1238 tv: 0 nM: 2
295.907620000000010 191.076079999999990
294.648160000000020 250.756609999999990
f: 1238 tv: 1 nM: 2
396.272159999999990 195.303800000000000
401.000000000000000 261.690920000000010
f: 1239 tv: 0 nM: 2
292.500000000000000 191.005550000000000
291.379820000000000 250.437500000000000
f: 1239 tv: 1 nM: 2
392.181519999999980 195.592469999999990
396.160860000000010 261.817380000000010
f: 1240 tv: 0 nM: 2
289.744629999999970 191.056459999999990
288.274200000000010 250.268810000000000
f: 1240 tv: 1 nM: 2
387.113800000000030 195.586209999999990
391.268739999999980 261.747930000000000
f: 1241 tv: 0 nM: 2
287.170750000000000 190.750000000000000
285.562810000000010 250.012560000000010
f: 1241 tv: 1 nM: 2
382.898739999999980 195.816450000000000
386.841310000000020 261.667390000000010
f: 1242 tv: 0 nM: 2
284.679109999999980 190.820889999999990
282.574860000000000 249.877240000000000
f: 1242 tv: 1 nM: 2
378.937900000000010 195.866459999999990
382.062810000000010 262.251160000000030
f: 1243 tv: 0 nM: 2
282.432799999999990 190.793020000000010
280.058409999999980 249.436919999999990
f: 1243 tv: 1 nM: 2
374.193539999999980 195.945159999999990
378.296539999999990 261.961029999999990
f: 1244 tv: 0 nM: 2
280.142850000000010 190.750000000000000
277.176330000000010 249.707900000000000
f: 1244 tv: 1 nM: 2
370.049350000000000 196.095400000000010
373.057950000000010 261.618010000000030
f: 1245 tv: 0 nM: 2
278.196720000000030 190.478150000000000
274.969119999999980 249.014039999999990
f: 1245 tv: 1 nM: 2
365.803440000000020 196.124149999999990
368.563570000000030 262.156769999999990
f: 1246 tv: 0 nM: 2
275.817470000000010 190.402120000000000
273.031400000000020 249.081150000000010
f: 1246 tv: 1 nM: 2
361.362790000000020 196.204270000000010
363.784029999999970 261.842710000000010
f: 1247 tv: 0 nM: 2
274.057279999999990 190.385420000000010
270.805389999999990 248.461070000000010
f: 1247 tv: 1 nM: 2
357.431370000000020 196.192810000000010
359.126649999999980 261.823150000000000
f: 1248 tv: 0 nM: 2
272.306120000000020 190.163270000000010
268.280910000000010 247.981959999999990
f: 1248 tv: 1 nM: 2
353.500000000000000 196.206250000000010
354.322569999999980 261.518430000000020
f: 1249 tv: 0 nM: 2
270.765629999999990 190.234379999999990
267.141630000000020 248.479770000000000
f: 1249 tv: 1 nM: 2
349.458590000000020 196.429930000000010
350.539730000000020 261.838779999999990
f: 1250 tv: 0 nM: 2
269.477660000000010 190.022340000000010
265.324860000000000 246.700560000000000
f: 1250 tv: 1 nM: 2
346.211549999999990 196.391020000000000
346.645660000000020 261.554350000000000
f: 1251 tv: 0 nM: 2
268.183319999999980 190.311110000000010
264.644650000000010 246.855349999999990
f: 1251 tv: 1 nM: 2
342.334409999999990 196.548710000000000
342.177120000000000 261.452909999999970
f: 1252 tv: 0 nM: 2
267.458070000000020 190.132260000000000
263.200010000000020 245.775859999999990
f: 1252 tv: 1 nM: 2
339.083860000000020 196.629030000000000
338.974179999999990 260.985900000000020
f: 1253 tv: 0 nM: 2
266.412780000000000 189.686049999999990
261.662719999999980 245.949710000000010
f: 1253 tv: 1 nM: 2
335.626620000000000 196.652600000000010
334.961729999999990 261.136349999999990
f: 1254 tv: 0 nM: 2
265.146729999999990 189.608700000000000
261.063840000000030 245.620579999999990
f: 1254 tv: 1 nM: 2
332.044040000000000 196.261000000000000
332.082249999999990 260.655849999999990
f: 1255 tv: 0 nM: 2
264.596589999999990 189.500000000000000
260.223110000000020 245.497310000000000
f: 1255 tv: 1 nM: 2
329.185430000000000 196.433780000000010
328.223689999999980 260.609649999999990
f: 1256 tv: 0 nM: 2
264.323849999999990 189.761370000000000
260.155550000000010 245.538900000000010
f: 1256 tv: 1 nM: 2
326.366420000000010 196.393830000000010
325.245450000000010 260.336369999999990
f: 1257 tv: 0 nM: 2
263.935029999999980 189.632769999999990
259.764189999999990 244.593750000000000
f: 1257 tv: 1 nM: 2
323.401310000000020 196.361850000000000
321.954770000000000 259.964290000000010
f: 1258 tv: 0 nM: 2
263.205719999999990 189.585710000000010
259.197360000000000 244.139469999999990
f: 1258 tv: 1 nM: 2
320.243350000000020 196.383330000000000
318.831079999999990 259.529270000000000
f: 1259 tv: 0 nM: 2
262.967469999999990 189.556209999999990
259.524870000000020 243.958560000000010
f: 1259 tv: 1 nM: 2
317.832179999999990 196.284240000000010
316.442990000000010 259.210539999999980
f: 1260 tv: 0 nM: 2
262.551210000000030 189.268069999999990
259.293760000000020 243.218750000000000
f: 1260 tv: 1 nM: 2
315.489989999999980 196.343340000000010
313.959290000000010 259.233029999999990
f: 1261 tv: 0 nM: 2
263.149990000000000 188.956660000000000
259.712490000000000 243.350010000000000
f: 1261 tv: 1 nM: 2
312.790529999999990 196.283780000000010
311.693539999999980 258.926269999999990
f: 1262 tv: 0 nM: 2
262.797210000000010 188.947560000000010
259.727809999999980 243.227810000000010
f: 1262 tv: 1 nM: 2
310.500000000000000 196.270260000000010
309.509090000000010 258.450010000000020
f: 1263 tv: 0 nM: 2
262.677640000000000 188.861850000000000
259.668880000000000 242.109270000000010
f: 1263 tv: 1 nM: 2
308.393620000000000 196.092189999999990
306.871370000000010 257.953890000000000
f: 1264 tv: 0 nM: 2
262.461760000000030 188.550000000000010
259.560970000000000 242.201220000000010
f: 1264 tv: 1 nM: 2
306.382749999999990 196.103460000000010
304.440920000000010 257.559079999999990
f: 1265 tv: 0 nM: 2
262.490270000000010 188.126620000000000
260.275969999999970 241.626620000000000
f: 1265 tv: 1 nM: 2
303.958950000000020 195.944030000000000
302.558139999999980 256.997680000000000
f: 1266 tv: 0 nM: 2
262.725309999999980 188.311720000000010
260.100649999999970 241.178570000000010
f: 1266 tv: 1 nM: 2
301.718990000000020 195.795620000000010
300.009580000000030 256.791870000000020
f: 1267 tv: 0 nM: 2
262.431699999999980 188.729510000000000
260.210849999999990 240.566270000000000
f: 1267 tv: 1 nM: 2
299.514279999999990 195.421429999999990
297.917050000000020 256.273529999999990
f: 1268 tv: 0 nM: 2
262.075010000000020 188.397220000000000
260.356290000000000 239.988020000000010
f: 1268 tv: 1 nM: 2
297.278990000000020 195.090579999999990
295.618589999999980 255.806980000000010
f: 1269 tv: 0 nM: 2
262.161009999999980 187.576259999999990
260.363339999999990 239.726720000000000
f: 1269 tv: 1 nM: 2
295.033840000000000 194.984960000000000
293.409089999999990 255.062199999999990
f: 1270 tv: 0 nM: 2
262.146669999999970 187.020000000000010
260.266079999999990 239.228070000000000
f: 1270 tv: 1 nM: 2
293.098480000000000 194.901520000000000
291.256350000000000 254.751270000000010
f: 1271 tv: 0 nM: 2
261.774510000000020 187.202620000000000
259.614109999999980 238.187929999999990
f: 1271 tv: 1 nM: 2
291.299289999999980 194.771130000000000
288.962859999999980 253.952969999999990
f: 1272 tv: 0 nM: 2
261.850309999999980 186.649689999999990
260.120000000000000 237.660000000000000
f: 1272 tv: 1 nM: 2
289.078370000000010 194.272390000000000
286.502470000000020 253.751240000000000
f: 1273 tv: 0 nM: 2
261.791409999999980 186.690190000000000
260.416659999999980 236.788469999999990
f: 1273 tv: 1 nM: 2
287.101560000000010 194.101560000000010
284.395510000000000 252.975130000000010
f: 1274 tv: 0 nM: 2
262.381649999999980 186.609469999999990
260.245270000000000 236.525160000000000
f: 1274 tv: 1 nM: 2
285.372189999999990 194.037600000000000
282.143250000000020 252.545940000000000
f: 1275 tv: 0 nM: 2
261.805540000000010 186.287029999999990
260.794130000000000 236.095580000000010
f: 1275 tv: 1 nM: 2
283.923369999999980 193.905110000000010
280.684910000000000 252.346360000000000
f: 1276 tv: 0 nM: 2
261.709139999999990 185.915040000000000
260.784820000000020 235.987339999999990
f: 1276 tv: 1 nM: 2
282.295619999999990 193.824810000000010
278.876250000000030 251.734849999999990
f: 1277 tv: 0 nM: 2
261.895050000000030 186.012339999999990
260.500000000000000 235.429489999999990
f: 1277 tv: 1 nM: 2
280.764279999999990 193.500000000000000
277.096920000000010 251.260210000000000
f: 1278 tv: 0 nM: 2
262.219359999999990 185.661280000000000
260.330930000000020 234.773380000000000
f: 1278 tv: 1 nM: 2
279.496370000000010 193.329710000000010
275.552770000000010 251.087940000000000
f: 1279 tv: 0 nM: 2
261.902100000000020 185.674820000000010
260.251950000000020 234.421269999999990
f: 1279 tv: 1 nM: 2
278.435119999999980 193.141220000000000
273.960330000000000 250.544970000000010
f: 1280 tv: 0 nM: 2
262.000000000000000 185.365039999999990
260.641300000000000 234.829710000000010
f: 1280 tv: 1 nM: 2
277.200780000000010 193.299209999999990
272.807500000000000 250.500000000000000
f: 1281 tv: 0 nM: 2
262.592469999999990 185.092469999999990
260.688350000000010 234.366440000000010
f: 1281 tv: 1 nM: 2
276.500000000000000 193.649630000000000
271.384610000000010 250.405319999999990
f: 1282 tv: 0 nM: 2
262.783689999999980 185.347520000000000
260.709990000000000 234.243329999999990
f: 1282 tv: 1 nM: 2
275.796879999999990 193.695310000000010
269.931310000000000 250.282960000000000
f: 1283 tv: 0 nM: 2
263.230770000000010 186.056209999999990
261.611110000000000 234.013080000000000
f: 1283 tv: 1 nM: 2
275.244449999999970 193.781479999999990
269.500000000000000 250.403410000000010
f: 1284 tv: 0 nM: 2
263.660309999999980 186.022899999999990
261.695530000000020 233.932690000000010
f: 1284 tv: 1 nM: 2
274.642270000000000 193.857730000000000
268.261540000000020 250.084610000000000
f: 1285 tv: 0 nM: 2
264.442169999999980 185.901369999999990
262.071869999999990 233.990630000000010
f: 1285 tv: 1 nM: 2
274.178560000000000 193.972230000000000
267.941930000000010 249.866170000000010
f: 1286 tv: 0 nM: 2
265.054350000000000 185.945650000000000
262.718259999999990 233.718259999999990
f: 1286 tv: 1 nM: 2
273.888460000000010 194.057690000000010
267.628879999999980 249.701030000000000
f: 1287 tv: 0 nM: 2
265.799989999999980 185.842860000000000
263.021729999999990 233.521739999999990
f: 1287 tv: 1 nM: 2
274.127050000000000 194.184429999999990
267.161009999999980 249.519780000000000
f: 1288 tv: 0 nM: 2
266.316559999999980 185.989210000000010
263.583340000000020 233.509999999999990
f: 1288 tv: 1 nM: 2
273.934300000000010 194.281020000000010
266.500000000000000 249.500000000000000
f: 1289 tv: 0 nM: 2
267.322569999999980 186.274200000000010
263.905790000000020 233.804350000000000
f: 1289 tv: 1 nM: 2
274.293400000000020 194.438019999999990
266.754059999999980 249.481079999999990
f: 1290 tv: 0 nM: 2
268.000000000000000 186.614090000000000
265.025539999999980 233.729919999999990
f: 1290 tv: 1 nM: 2
274.586209999999990 194.594830000000000
266.695859999999980 249.386599999999990
f: 1291 tv: 0 nM: 2
268.850399999999980 187.003940000000000
265.190490000000010 233.860549999999990
f: 1291 tv: 1 nM: 2
275.450409999999980 194.694210000000000
267.849210000000030 249.513229999999990
f: 1292 tv: 0 nM: 2
270.351560000000010 187.000000000000000
267.390750000000030 233.890760000000000
f: 1292 tv: 1 nM: 2
276.313969999999980 194.953489999999990
268.456639999999990 249.400510000000000
f: 1293 tv: 0 nM: 2
271.015139999999970 186.984849999999990
267.926910000000020 233.773069999999990
f: 1293 tv: 1 nM: 2
277.450380000000000 195.019090000000010
269.818179999999980 249.419780000000000
f: 1294 tv: 0 nM: 2
271.755740000000000 186.843510000000010
269.287230000000020 233.751769999999990
f: 1294 tv: 1 nM: 2
278.856569999999980 195.364749999999990
271.157469999999990 249.475140000000010
f: 1295 tv: 0 nM: 2
273.487180000000020 187.474369999999990
271.068480000000020 233.958910000000000
f: 1295 tv: 1 nM: 2
280.012209999999980 195.536589999999990
272.511900000000030 249.589280000000000
f: 1296 tv: 0 nM: 2
274.713810000000020 187.845400000000010
272.602449999999980 234.700819999999990
f: 1296 tv: 1 nM: 2
281.756320000000020 195.348739999999990
274.538909999999990 250.164670000000000
f: 1297 tv: 0 nM: 2
276.422000000000030 187.829790000000000
274.489469999999980 234.736850000000000
f: 1297 tv: 1 nM: 2
283.495790000000000 195.760500000000010
276.148160000000020 250.129619999999990
f: 1298 tv: 0 nM: 2
277.483000000000000 187.772110000000000
276.130710000000020 235.140520000000010
f: 1298 tv: 1 nM: 2
285.320620000000020 195.980909999999990
279.159209999999970 250.273740000000000
f: 1299 tv: 0 nM: 2
279.335660000000020 187.884610000000010
277.827209999999980 235.084560000000010
f: 1299 tv: 1 nM: 2
287.037379999999980 196.191589999999990
281.593750000000000 250.706250000000010
f: 1300 tv: 0 nM: 2
279.819459999999990 188.083329999999990
279.402890000000010 235.665470000000000
f: 1300 tv: 1 nM: 2
289.243470000000000 196.386959999999990
284.220860000000020 251.009199999999990
f: 1301 tv: 0 nM: 2
280.948399999999990 188.687099999999990
281.164249999999980 235.948900000000010
f: 1301 tv: 1 nM: 2
291.703550000000010 196.442469999999990
287.300540000000010 251.128420000000010
f: 1302 tv: 0 nM: 2
282.809329999999990 188.995759999999990
283.242639999999990 236.264710000000010
f: 1302 tv: 1 nM: 2
293.946440000000000 196.750000000000000
289.902859999999980 251.574279999999990
f: 1303 tv: 0 nM: 2
284.000000000000000 191.000000000000000
284.605619999999990 236.683110000000000
f: 1303 tv: 1 nM: 2
295.465640000000010 197.003819999999990
292.774839999999980 251.959059999999990
f: 1304 tv: 0 nM: 2
284.992920000000030 189.258860000000000
286.281490000000020 237.455549999999990
f: 1304 tv: 1 nM: 2
297.668150000000030 197.584080000000000
295.266880000000010 252.398770000000010
f: 1305 tv: 0 nM: 2
285.387999999999980 189.776000000000010
287.608979999999970 238.269229999999990
f: 1305 tv: 1 nM: 2
299.733060000000020 197.868650000000000
297.919800000000010 252.500000000000000
f: 1306 tv: 0 nM: 2
286.368960000000020 190.117250000000010
288.623409999999980 238.351270000000000
f: 1306 tv: 1 nM: 2
301.685850000000020 198.522120000000000
299.893860000000020 253.393859999999990
f: 1307 tv: 0 nM: 2
286.427640000000000 191.006580000000010
289.384310000000030 238.909089999999990
f: 1307 tv: 1 nM: 2
302.927430000000020 198.790330000000010
301.767400000000010 254.048129999999990
f: 1308 tv: 0 nM: 2
286.855619999999990 191.052809999999990
289.306330000000000 239.595059999999990
f: 1308 tv: 1 nM: 2
304.503940000000000 199.381900000000000
303.759670000000030 254.475140000000010
f: 1309 tv: 0 nM: 2
286.512819999999980 191.775630000000010
289.620000000000000 240.752000000000010
f: 1309 tv: 1 nM: 2
305.787870000000000 199.886370000000000
304.608700000000000 255.000000000000000
f: 1310 tv: 0 nM: 2
286.454560000000010 192.129359999999990
289.165529999999990 241.382749999999990
f: 1310 tv: 1 nM: 2
306.740599999999970 200.789469999999990
305.899990000000000 255.835299999999990
f: 1311 tv: 0 nM: 2
286.238099999999970 192.948970000000000
289.000000000000000 241.892850000000010
f: 1311 tv: 1 nM: 2
307.742309999999970 200.942309999999990
307.058499999999980 256.547880000000020
f: 1312 tv: 0 nM: 2
285.334409999999990 193.581179999999990
288.601350000000020 242.317569999999990
f: 1312 tv: 1 nM: 2
308.942320000000000 201.842320000000000
308.524319999999990 257.754059999999980
f: 1313 tv: 0 nM: 2
284.857149999999990 194.421429999999990
287.933839999999980 243.779419999999990
f: 1313 tv: 1 nM: 2
309.868409999999980 202.533829999999990
309.559660000000010 258.480099999999990
f: 1314 tv: 0 nM: 2
284.318179999999980 195.193940000000000
287.023649999999980 243.989870000000000
f: 1314 tv: 1 nM: 2
310.732270000000030 202.940949999999990
310.949740000000020 259.465610000000030
f: 1315 tv: 0 nM: 2
283.939180000000020 195.614870000000000
286.993040000000010 245.444439999999990
f: 1315 tv: 1 nM: 2
311.967739999999990 203.701609999999990
312.289609999999980 260.527310000000000
f: 1316 tv: 0 nM: 2
283.507870000000030 196.000000000000000
285.964749999999980 245.868590000000010
f: 1316 tv: 1 nM: 2
312.568539999999980 204.302410000000010
313.898410000000010 261.500000000000000
f: 1317 tv: 0 nM: 2
282.132900000000010 196.854430000000010
285.813969999999980 246.755810000000000
f: 1317 tv: 1 nM: 2
313.664120000000030 204.942749999999990
314.779479999999980 262.233340000000000
f: 1318 tv: 0 nM: 2
281.235959999999980 197.067410000000000
284.771419999999980 247.665709999999990
f: 1318 tv: 1 nM: 2
314.235500000000000 205.141300000000000
316.020840000000020 262.953129999999990
f: 1319 tv: 0 nM: 2
279.547460000000000 197.243670000000010
284.551269999999990 248.294880000000010
f: 1319 tv: 1 nM: 2
314.664120000000030 205.904590000000010
317.186100000000010 263.519439999999970
f: 1320 tv: 0 nM: 2
278.597050000000020 197.697049999999990
283.465419999999990 248.683519999999990
f: 1320 tv: 1 nM: 2
315.048160000000000 206.088879999999990
317.939090000000020 264.423859999999990
f: 1321 tv: 0 nM: 2
277.017119999999980 198.400679999999990
281.810330000000020 250.183910000000000
f: 1321 tv: 1 nM: 2
315.190310000000010 206.735080000000010
318.160000000000030 265.000000000000000
f: 1322 tv: 0 nM: 2
275.079740000000020 198.677920000000000
280.313289999999990 250.161390000000010
f: 1322 tv: 1 nM: 2
314.899290000000010 206.989210000000010
318.551730000000020 265.879300000000000
f: 1323 tv: 0 nM: 2
273.951599999999980 198.554840000000010
278.440130000000010 250.670649999999990
f: 1323 tv: 1 nM: 2
314.624079999999990 207.715329999999990
318.337310000000000 266.755980000000020
f: 1324 tv: 0 nM: 2
270.786589999999990 199.475619999999990
276.850280000000000 251.610170000000010
f: 1324 tv: 1 nM: 2
313.945650000000000 207.945650000000000
318.039670000000000 267.455019999999990
f: 1325 tv: 0 nM: 2
269.447970000000000 199.560700000000000
274.359280000000010 251.799409999999990
f: 1325 tv: 1 nM: 2
313.403840000000000 208.294880000000010
318.083340000000020 268.083340000000020
f: 1326 tv: 0 nM: 2
266.263890000000000 200.118060000000010
271.961549999999990 252.363630000000000
f: 1326 tv: 1 nM: 2
312.500000000000000 208.820690000000010
317.312189999999990 268.971830000000010
f: 1327 tv: 0 nM: 2
264.757970000000000 199.926760000000000
269.577150000000020 252.657410000000000
f: 1327 tv: 1 nM: 2
311.223020000000020 209.003600000000010
316.620850000000020 269.732239999999990
f: 1328 tv: 0 nM: 2
261.976620000000030 200.675450000000010
267.450010000000020 253.538240000000000
f: 1328 tv: 1 nM: 2
309.555209999999990 209.347399999999990
315.490569999999990 270.141509999999980
f: 1329 tv: 0 nM: 2
259.141630000000020 200.248549999999990
264.587830000000000 253.824330000000000
f: 1329 tv: 1 nM: 2
308.130000000000000 209.729999999999990
313.833340000000020 271.000000000000000
f: 1330 tv: 0 nM: 2
256.758940000000000 200.747030000000000
261.869869999999990 254.047940000000010
f: 1330 tv: 1 nM: 2
306.077699999999990 210.003369999999990
312.323399999999990 271.451840000000000
f: 1331 tv: 0 nM: 2
253.593750000000000 200.756260000000000
258.512909999999980 254.045170000000010
f: 1331 tv: 1 nM: 2
303.872250000000010 210.116790000000010
310.623319999999980 272.033630000000020
f: 1332 tv: 0 nM: 2
250.113630000000000 201.068180000000010
255.823700000000000 254.341029999999990
f: 1332 tv: 1 nM: 2
301.581239999999980 210.300000000000010
308.530700000000020 272.592100000000020
f: 1333 tv: 0 nM: 2
247.398030000000010 200.213820000000000
252.842549999999990 253.961320000000000
f: 1333 tv: 1 nM: 2
299.211549999999990 210.391020000000000
306.046110000000000 272.871370000000010
f: 1334 tv: 0 nM: 2
243.829270000000010 200.762190000000000
249.421220000000010 254.448489999999990
f: 1334 tv: 1 nM: 2
296.433530000000020 210.351270000000000
303.955600000000000 272.955600000000000
f: 1335 tv: 0 nM: 2
241.488100000000000 200.601200000000010
246.541140000000010 254.566450000000000
f: 1335 tv: 1 nM: 2
293.556670000000000 210.530000000000000
300.758760000000000 273.175450000000010
f: 1336 tv: 0 nM: 2
238.631840000000010 200.320889999999990
243.238249999999990 254.731540000000000
f: 1336 tv: 1 nM: 2
290.847410000000020 210.373380000000000
298.062500000000000 273.826930000000000
f: 1337 tv: 0 nM: 2
233.930299999999990 200.248490000000000
240.500000000000000 254.455890000000010
f: 1337 tv: 1 nM: 2
287.543490000000020 210.397519999999990
295.283720000000020 274.006989999999970
f: 1338 tv: 0 nM: 2
231.078129999999990 200.340620000000000
236.896549999999990 254.382749999999990
f: 1338 tv: 1 nM: 2
284.321689999999990 210.178310000000010
292.415560000000030 273.924440000000000
f: 1339 tv: 0 nM: 2
228.363360000000000 200.453419999999990
233.103700000000000 254.055560000000010
f: 1339 tv: 1 nM: 2
280.975460000000000 210.475460000000000
288.895359999999980 274.186039999999990
f: 1340 tv: 0 nM: 2
225.403410000000010 199.664780000000010
230.237810000000000 254.396350000000010
f: 1340 tv: 1 nM: 2
277.232270000000030 210.383860000000000
285.419339999999980 274.376340000000030
f: 1341 tv: 0 nM: 2
222.074999999999990 199.463879999999990
226.795850000000000 253.934910000000000
f: 1341 tv: 1 nM: 2
273.670009999999990 210.343340000000010
281.842589999999970 274.625000000000000
f: 1342 tv: 0 nM: 2
218.000000000000000 199.631740000000010
223.324999999999990 253.768750000000010
f: 1342 tv: 1 nM: 2
269.572330000000020 210.449690000000000
277.927919999999970 274.702699999999990
f: 1343 tv: 0 nM: 2
214.983550000000010 199.713820000000000
219.901960000000000 253.598040000000000
f: 1343 tv: 1 nM: 2
265.844600000000010 210.560810000000000
273.717899999999990 274.745420000000020
f: 1344 tv: 0 nM: 2
211.813220000000000 199.192530000000000
217.201380000000000 253.347230000000000
f: 1344 tv: 1 nM: 2
261.682129999999970 210.440400000000010
269.720090000000030 275.391020000000030
f: 1345 tv: 0 nM: 2
208.500000000000000 199.317080000000000
213.346390000000010 253.527120000000000
f: 1345 tv: 1 nM: 2
257.496739999999990 210.584960000000000
265.102750000000010 275.703190000000010
f: 1346 tv: 0 nM: 2
205.897580000000000 198.855420000000010
209.638309999999990 253.939709999999990
f: 1346 tv: 1 nM: 2
252.987089999999990 210.583879999999990
260.957580000000010 275.904020000000000
f: 1347 tv: 0 nM: 2
202.991120000000000 199.520710000000010
207.112500000000010 253.531250000000000
f: 1347 tv: 1 nM: 2
248.794520000000010 210.835620000000010
256.654540000000000 276.231810000000000
f: 1348 tv: 0 nM: 2
199.832339999999990 199.565869999999990
202.719590000000010 253.679049999999990
f: 1348 tv: 1 nM: 2
244.277420000000010 211.203229999999990
252.715239999999990 276.493290000000000
f: 1349 tv: 0 nM: 2
196.956650000000000 199.502880000000000
199.469590000000010 254.037170000000000
f: 1349 tv: 1 nM: 2
240.300610000000010 211.671780000000010
248.325330000000010 276.799129999999990
f: 1350 tv: 0 nM: 2
194.218750000000000 199.568760000000000
196.487500000000010 253.687500000000000
f: 1350 tv: 1 nM: 2
235.733920000000010 211.923980000000000
243.018859999999990 277.193390000000020
f: 1351 tv: 0 nM: 2
191.042170000000000 200.018069999999990
194.133129999999990 253.585800000000010
f: 1351 tv: 1 nM: 2
231.282039999999990 212.269229999999990
238.654820000000000 277.763950000000020
f: 1352 tv: 0 nM: 2
188.673460000000010 199.880950000000010
191.038960000000000 253.694809999999990
f: 1352 tv: 1 nM: 2
227.506760000000010 212.567569999999990
233.779130000000010 278.123780000000010
f: 1353 tv: 0 nM: 2
185.595409999999990 200.148850000000010
188.527940000000000 254.128490000000000
f: 1353 tv: 1 nM: 2
222.940400000000010 213.009930000000000
229.837909999999990 278.356170000000020
f: 1354 tv: 0 nM: 2
183.665709999999990 200.097140000000000
185.760470000000000 254.116269999999990
f: 1354 tv: 1 nM: 2
218.456529999999990 213.459620000000000
225.437500000000000 278.495540000000010
f: 1355 tv: 0 nM: 2
181.672840000000010 200.067900000000010
182.958769999999990 253.865980000000010
f: 1355 tv: 1 nM: 2
214.079759999999990 213.634960000000010
220.817309999999990 278.875000000000000
f: 1356 tv: 0 nM: 2
179.610760000000000 200.325940000000000
181.291429999999990 253.619990000000000
f: 1356 tv: 1 nM: 2
209.645160000000000 213.945159999999990
215.597500000000000 279.142490000000010
f: 1357 tv: 0 nM: 2
177.427670000000010 200.210690000000000
179.637499999999990 253.631260000000000
f: 1357 tv: 1 nM: 2
205.896350000000010 214.195130000000010
211.617650000000000 279.375580000000010
f: 1358 tv: 0 nM: 2
174.911390000000010 200.518980000000000
176.233579999999990 253.266420000000010
f: 1358 tv: 1 nM: 2
201.550600000000000 214.354170000000010
207.489319999999990 279.292730000000010
f: 1359 tv: 0 nM: 2
173.541920000000000 200.035930000000010
175.346620000000000 253.092029999999990
f: 1359 tv: 1 nM: 2
197.883440000000010 214.322080000000000
203.195950000000010 279.488740000000010
f: 1360 tv: 0 nM: 2
172.132080000000000 200.286160000000000
172.819520000000010 252.603550000000010
f: 1360 tv: 1 nM: 2
194.215579999999990 214.236529999999990
199.353649999999990 279.288610000000010
f: 1361 tv: 0 nM: 2
169.696429999999990 200.035720000000000
171.451290000000000 252.237020000000000
f: 1361 tv: 1 nM: 2
190.217240000000000 214.289660000000000
195.338640000000000 278.888640000000010
f: 1362 tv: 0 nM: 2
168.815159999999990 199.709090000000000
170.513790000000000 252.151720000000010
f: 1362 tv: 1 nM: 2
186.080890000000010 214.058820000000000
191.321270000000000 278.626710000000000
f: 1363 tv: 0 nM: 2
167.193760000000000 199.368740000000000
168.421050000000010 251.697370000000010
f: 1363 tv: 1 nM: 2
183.182390000000000 214.059750000000010
187.217590000000000 278.699070000000010
f: 1364 tv: 0 nM: 2
165.834399999999990 199.442669999999990
166.820269999999990 250.771240000000010
f: 1364 tv: 1 nM: 2
179.463410000000010 214.060970000000000
183.508620000000010 278.262940000000010
f: 1365 tv: 0 nM: 2
165.028780000000010 199.010789999999990
166.051610000000010 249.790330000000010
f: 1365 tv: 1 nM: 2
176.320010000000000 213.893339999999990
179.708530000000000 278.248870000000010
f: 1366 tv: 0 nM: 2
163.748439999999990 198.577640000000000
164.926379999999990 250.432510000000010
f: 1366 tv: 1 nM: 2
172.635220000000000 213.537740000000010
176.034240000000010 277.739719999999980
f: 1367 tv: 0 nM: 2
160.633029999999990 198.463300000000000
163.721010000000010 249.952900000000000
f: 1367 tv: 1 nM: 2
169.224719999999990 213.404500000000010
172.129269999999990 277.185360000000000
f: 1368 tv: 0 nM: 2
160.850010000000000 197.716659999999990
161.943450000000010 248.967250000000010
f: 1368 tv: 1 nM: 2
165.189550000000000 213.016340000000010
168.338169999999990 277.002410000000000
f: 1369 tv: 0 nM: 2
160.341550000000010 198.200700000000010
160.528660000000000 248.914019999999990
f: 1369 tv: 1 nM: 2
161.728489999999990 212.890729999999990
165.619249999999990 276.387020000000010
f: 1370 tv: 0 nM: 2
158.672180000000000 197.701979999999990
159.424849999999990 248.485549999999990
f: 1370 tv: 1 nM: 2
158.806960000000000 212.693040000000000
161.254670000000000 276.273379999999970
f: 1371 tv: 0 nM: 2
157.919009999999990 197.510560000000000
159.003109999999990 247.695650000000000
f: 1371 tv: 1 nM: 2
155.679250000000000 212.367920000000000
157.946180000000000 275.531400000000020
f: 1372 tv: 0 nM: 2
156.097230000000000 197.083329999999990
156.976560000000010 247.531250000000000
f: 1372 tv: 1 nM: 2
152.265240000000010 212.167679999999990
154.303570000000010 275.290190000000000
f: 1373 tv: 0 nM: 2
156.716980000000010 196.632080000000000
156.424849999999990 246.450870000000010
f: 1373 tv: 1 nM: 2
149.763980000000000 211.841610000000000
151.176850000000000 274.685580000000020
f: 1374 tv: 0 nM: 2
155.285230000000010 196.583890000000000
156.979390000000000 246.664950000000000
f: 1374 tv: 1 nM: 2
146.445210000000000 211.739730000000010
147.765430000000010 274.220149999999990
f: 1375 tv: 0 nM: 2
154.379430000000010 195.843960000000010
154.763340000000000 245.656659999999990
f: 1375 tv: 1 nM: 2
144.000000000000000 211.542170000000000
144.046339999999990 273.809750000000010
f: 1376 tv: 0 nM: 2
153.651720000000010 196.103460000000010
154.304049999999990 245.554049999999990
f: 1376 tv: 1 nM: 2
140.886799999999990 210.946530000000000
141.521549999999990 273.189669999999980
f: 1377 tv: 0 nM: 2
153.723019999999990 195.597119999999990
152.910339999999990 244.396549999999990
f: 1377 tv: 1 nM: 2
138.264330000000000 210.573240000000000
137.782610000000010 272.652159999999980
f: 1378 tv: 0 nM: 2
152.618740000000000 195.693760000000000
152.148270000000000 244.082760000000010
f: 1378 tv: 1 nM: 2
135.863630000000000 210.436370000000010
135.121289999999990 271.824250000000010
f: 1379 tv: 0 nM: 2
153.250000000000000 195.041670000000010
152.306819999999990 243.556819999999990
f: 1379 tv: 1 nM: 2
133.399319999999990 210.087250000000010
132.412440000000000 271.078340000000030
f: 1380 tv: 0 nM: 2
152.271420000000010 194.278560000000000
151.764469999999990 242.859500000000000
f: 1380 tv: 1 nM: 2
131.103230000000000 209.699999999999990
129.649290000000010 270.831759999999970
f: 1381 tv: 0 nM: 2
151.842770000000000 194.424530000000000
152.100010000000000 242.710340000000000
f: 1381 tv: 1 nM: 2
129.116140000000000 209.041930000000010
127.225880000000000 270.059199999999980
f: 1382 tv: 0 nM: 2
151.862900000000000 194.064510000000010
150.722230000000000 240.675929999999990
f: 1382 tv: 1 nM: 2
127.258170000000010 208.777770000000000
124.889870000000000 269.552860000000010
f: 1383 tv: 0 nM: 2
151.602679999999990 193.683030000000000
151.503330000000010 240.643339999999990
f: 1383 tv: 1 nM: 2
125.264900000000000 208.460270000000010
123.178410000000000 268.938319999999980
f: 1384 tv: 0 nM: 2
151.870970000000000 193.653230000000010
151.956349999999990 239.757939999999990
f: 1384 tv: 1 nM: 2
123.869870000000010 207.986300000000000
120.431710000000000 267.956079999999990
f: 1385 tv: 0 nM: 2
151.936250000000000 193.174499999999990
152.000000000000000 239.000000000000000
f: 1385 tv: 1 nM: 2
122.483340000000000 207.756670000000010
118.848840000000000 267.297669999999980
f: 1386 tv: 0 nM: 2
152.392850000000010 192.308439999999990
152.165359999999990 238.838580000000010
f: 1386 tv: 1 nM: 2
121.081760000000000 207.474840000000000
117.585980000000010 266.923070000000000
f: 1387 tv: 0 nM: 2
153.166670000000010 192.127659999999990
151.783660000000000 238.966340000000000
f: 1387 tv: 1 nM: 2
119.786770000000000 206.941180000000000
116.322220000000000 266.017789999999990
f: 1388 tv: 0 nM: 2
152.911350000000000 191.829790000000000
151.774200000000010 238.193540000000010
f: 1388 tv: 1 nM: 2
119.090909999999990 206.465030000000010
115.543360000000010 265.456639999999990
f: 1389 tv: 0 nM: 2
153.282440000000010 190.736629999999990
152.440900000000000 237.440900000000000
f: 1389 tv: 1 nM: 2
117.904929999999990 206.010560000000000
114.136160000000000 264.890629999999990
f: 1390 tv: 0 nM: 2
153.487500000000010 190.337490000000000
152.649570000000010 236.918810000000010
f: 1390 tv: 1 nM: 2
117.770370000000000 205.811110000000010
113.519910000000000 264.387180000000000
f: 1391 tv: 0 nM: 2
153.642200000000000 189.747710000000010
153.199160000000010 236.233049999999990
f: 1391 tv: 1 nM: 2
116.694030000000000 205.231339999999990
112.540280000000000 263.732239999999990
f: 1392 tv: 0 nM: 2
154.500000000000000 190.419749999999990
153.996289999999990 236.244450000000000
f: 1392 tv: 1 nM: 2
116.500000000000000 204.911560000000010
111.657330000000000 262.816800000000000
f: 1393 tv: 0 nM: 2
154.959460000000010 190.000000000000000
155.000000000000000 237.000000000000000
f: 1393 tv: 1 nM: 2
116.094200000000000 204.195650000000000
111.763279999999990 261.789859999999980
f: 1394 tv: 0 nM: 2
156.169720000000010 189.458710000000000
155.425369999999990 233.977610000000000
f: 1394 tv: 1 nM: 2
116.301419999999990 203.709210000000010
111.165820000000000 261.313780000000010
f: 1395 tv: 0 nM: 2
157.247739999999990 188.963959999999990
156.432690000000010 233.432690000000010
f: 1395 tv: 1 nM: 2
116.174240000000000 203.363630000000000
110.856759999999990 260.394589999999990
f: 1396 tv: 0 nM: 2
157.177280000000000 188.768190000000000
156.692029999999990 233.307970000000010
f: 1396 tv: 1 nM: 2
116.262990000000000 202.373380000000000
110.777780000000010 259.479800000000010
f: 1397 tv: 0 nM: 2
157.297470000000000 187.955690000000000
157.000000000000000 232.804869999999990
f: 1397 tv: 1 nM: 2
116.393620000000000 201.829790000000000
110.544270000000000 258.502590000000000
f: 1398 tv: 0 nM: 2
158.178249999999990 188.026090000000010
157.147290000000000 231.779069999999990
f: 1398 tv: 1 nM: 2
116.760570000000000 201.042250000000000
111.065540000000000 257.779110000000000
f: 1399 tv: 0 nM: 2
158.644620000000000 186.830580000000000
158.178570000000010 231.694439999999990
f: 1399 tv: 1 nM: 2
117.172190000000000 200.572849999999990
111.460980000000010 256.653660000000000
f: 1400 tv: 0 nM: 2
160.022220000000000 186.848140000000000
159.406720000000010 230.429110000000010
f: 1400 tv: 1 nM: 2
117.698580000000010 199.829790000000000
112.231710000000010 256.000000000000000
f: 1401 tv: 0 nM: 2
161.152989999999990 185.847019999999990
161.227610000000000 230.138060000000000
f: 1401 tv: 1 nM: 2
118.346459999999990 198.996060000000000
113.062500000000000 255.208329999999990
f: 1402 tv: 0 nM: 2
163.000000000000000 185.433330000000010
162.287610000000000 228.814159999999990
f: 1402 tv: 1 nM: 2
118.598290000000010 198.346160000000000
114.050259999999990 254.534390000000000
f: 1403 tv: 0 nM: 2
163.186749999999990 185.433730000000000
162.587300000000000 228.674610000000000
f: 1403 tv: 1 nM: 2
119.814049999999990 197.834720000000000
115.125580000000000 253.979060000000000
f: 1404 tv: 0 nM: 2
164.475400000000010 184.500000000000000
163.935900000000000 228.666670000000010
f: 1404 tv: 1 nM: 2
120.828360000000000 197.425369999999990
116.369450000000000 253.113890000000000
f: 1405 tv: 0 nM: 2
165.082560000000000 184.288990000000010
165.278760000000010 228.265490000000000
f: 1405 tv: 1 nM: 2
121.786289999999990 197.286280000000000
117.380529999999990 252.862840000000010
f: 1406 tv: 0 nM: 2
166.157680000000000 184.842320000000000
166.935900000000000 228.239319999999990
f: 1406 tv: 1 nM: 2
123.048779999999990 197.288620000000010
118.911000000000000 252.589000000000000
f: 1407 tv: 0 nM: 2
166.390500000000000 184.956210000000000
167.824780000000000 228.350429999999990
f: 1407 tv: 1 nM: 2
123.992590000000010 197.225920000000000
120.422860000000000 252.465710000000000
f: 1408 tv: 0 nM: 2
167.439390000000000 184.393939999999990
168.537510000000000 228.354170000000010
f: 1408 tv: 1 nM: 2
125.037499999999990 197.504169999999990
121.609380000000000 252.877230000000000
f: 1409 tv: 0 nM: 2
167.153339999999990 185.013340000000000
170.000000000000000 228.421740000000000
f: 1409 tv: 1 nM: 2
125.322220000000000 197.496289999999990
122.901100000000000 253.346160000000000
f: 1410 tv: 0 nM: 2
168.928570000000010 184.519489999999990
171.299319999999990 228.744900000000000
f: 1410 tv: 1 nM: 2
126.259840000000000 198.090550000000010
124.837560000000000 253.210659999999990
f: 1411 tv: 0 nM: 2
169.000000000000000 185.000000000000000
171.673390000000010 229.262100000000000
f: 1411 tv: 1 nM: 2
127.412220000000000 198.942749999999990
125.402060000000010 253.597929999999990
f: 1412 tv: 0 nM: 2
170.782940000000000 185.934110000000000
172.219830000000000 229.443970000000010
f: 1412 tv: 1 nM: 2
128.675369999999990 199.526119999999990
126.415840000000000 254.500000000000000
f: 1413 tv: 0 nM: 2
171.533580000000000 187.317170000000000
173.967739999999990 230.362900000000000
f: 1413 tv: 1 nM: 2
129.468989999999990 199.953489999999990
127.435900000000000 255.233340000000000
f: 1414 tv: 0 nM: 2
171.554170000000000 187.929170000000000
174.066930000000010 230.724410000000010
f: 1414 tv: 1 nM: 2
129.640289999999990 200.758990000000010
128.571059999999990 255.974629999999990
f: 1415 tv: 0 nM: 2
171.755810000000000 188.162800000000000
175.338990000000000 231.610170000000010
f: 1415 tv: 1 nM: 2
130.913389999999990 201.807080000000010
129.911210000000010 256.934570000000010
f: 1416 tv: 0 nM: 2
172.145160000000000 188.000000000000000
174.983200000000010 232.298329999999990
f: 1416 tv: 1 nM: 2
131.639710000000010 202.352939999999990
131.297969999999990 257.565639999999970
f: 1417 tv: 0 nM: 2
173.077990000000000 189.495409999999990
177.005750000000010 233.275859999999990
f: 1417 tv: 1 nM: 2
132.380950000000010 203.285720000000000
131.685710000000000 258.288569999999990
f: 1418 tv: 0 nM: 2
173.818180000000010 189.787870000000000
177.515960000000010 233.154249999999990
f: 1418 tv: 1 nM: 2
132.956529999999990 203.797100000000000
133.089080000000000 259.031619999999980
f: 1419 tv: 0 nM: 2
174.045109999999990 190.515040000000000
177.297969999999990 234.585860000000000
f: 1419 tv: 1 nM: 2
133.869920000000010 204.589429999999990
134.500000000000000 259.500000000000000
f: 1420 tv: 0 nM: 2
174.763520000000000 191.391889999999990
178.517000000000000 234.860549999999990
f: 1420 tv: 1 nM: 2
134.840160000000000 205.364749999999990
134.878369999999990 260.372990000000020
