# Supplementary material for: Action Sport Cameras as an Instrument to Perform a 3D Underwater Motion Analysis
Source: PLoS One. 2016 Aug 11;11(8):e0160490. doi: 10.1371/journal.pone.0160490 (PMC4981397; doi:10.1371/journal.pone.0160490)
Supplement: S1 Supporting Information — S1.1_Calibration Quality > S1.1.1_Underwater > S1.1.1.1_Highres > S1.1.1.1.1_Calibration > File A. This is the BUNDLE_CameraParameters. This is the camera calibration parameters. File B. This is the Triad. This is the 2D coordinates of the waterproof orthogonal triad structure carrying nine spherical black markers. File C. This is the WandCalibration. This is the 2D coordinates of the wand structure carrying one spherical black marker. S1.1.1.1.2_Accuracy > File D. This is the Trial_1. This is the 2D coordinates of the first rigid bar test acquisition, carrying two markers at known distance. File E. This is the Trial_2. This is the 2D coordinates of the second rigid bar test acquisition, carrying two markers at known distance. File F. This is the Trial_3. This is the 2D coordinates of the third rigid bar test acquisition, carrying two markers at known distance. File G. This is the Trial_4. This is the 2D coordinates of the fourth rigid bar test acquisition, carrying two markers at known distance. File H. This is the Trial_5. This is the 2D coordinates of the fifth rigid bar test acquisition, carrying two markers at known distance. File I. This is the MotionSequence3D_Trial_1. This is the 3D coordinates of the first rigid bar test acquisition. File J. This is the MotionSequence3D_Trial_2. This is the 3D coordinates of the second rigid bar test acquisition. File K. This is the MotionSequence3D_Trial_3. This is the 3D coordinates of the third rigid bar test acquisition. File L. This is the MotionSequence3D_Trial_4. This is the 3D coordinates of the fourth rigid bar test acquisition. File M. This is the MotionSequence3D_Trial_5. This is the 3D coordinates of the fifth rigid bar test acquisition. S1.1.1.2_Lowres > S1.1.1.2.1_Calibration > File N. This is the BUNDLE_CameraParameters. This is the camera calibration parameters. File O. This is the Triad. This is the 2D coordinates of the waterproof orthogonal triad structure carrying nine spherical black markers. File P. Th [file pone.0160490.s001.zip › S1_SupportingInformation/S1.2_Calibration_Dependability/S1.2.2_Accuracy/File AW.txt]

1246 2
f: 0 tv: 0 nM: 2
151.000000000000000 248.750000000000000
144.250000000000000 204.000000000000000
f: 0 tv: 1 nM: 2
94.250000000000000 280.250000000000000
87.750000000000000 223.750000000000000
f: 1 tv: 0 nM: 2
149.728682999999990 248.833327999999990
143.000000000000000 204.500000000000000
f: 1 tv: 1 nM: 2
93.638710000000003 281.164519999999980
86.321594000000005 224.009384000000010
f: 2 tv: 0 nM: 2
149.341918999999990 248.496322999999990
143.152985000000000 204.152985000000000
f: 2 tv: 1 nM: 2
93.693184000000002 280.715912000000000
86.583336000000003 224.535721000000000
f: 3 tv: 0 nM: 2
149.029663000000000 248.783905000000000
143.274597000000000 204.717209000000000
f: 3 tv: 1 nM: 2
93.607315000000000 281.234130999999990
86.767608999999993 224.859161000000000
f: 4 tv: 0 nM: 2
149.456954999999990 249.049667000000000
143.448273000000000 204.784484999999990
f: 4 tv: 1 nM: 2
93.458939000000001 281.528992000000020
86.607299999999995 225.206008999999990
f: 5 tv: 0 nM: 2
149.435608000000000 249.465912000000000
143.851349000000000 205.000000000000000
f: 5 tv: 1 nM: 2
93.866851999999994 281.540771000000010
86.259804000000003 225.372543000000010
f: 6 tv: 0 nM: 2
149.165359000000000 249.381897000000010
143.716536999999990 205.248031999999990
f: 6 tv: 1 nM: 2
93.945496000000006 281.521331999999970
87.567443999999995 225.648833999999990
f: 7 tv: 0 nM: 2
149.140625000000000 249.218750000000000
143.726623999999990 205.032378999999990
f: 7 tv: 1 nM: 2
94.045867999999999 281.600922000000030
87.796943999999996 225.414841000000000
f: 8 tv: 0 nM: 2
150.127731000000010 249.124084000000010
144.144927999999990 205.231888000000000
f: 8 tv: 1 nM: 2
94.500000000000000 281.500000000000000
88.403228999999996 225.009216000000010
f: 9 tv: 0 nM: 2
151.236847000000010 248.557892000000010
143.660309000000010 204.709930000000010
f: 9 tv: 1 nM: 2
94.637496999999996 281.317504999999980
88.520927000000000 224.876740000000010
f: 10 tv: 0 nM: 2
151.560349000000000 248.758621000000010
145.189514000000000 204.310486000000000
f: 10 tv: 1 nM: 2
95.283248999999998 280.699493000000020
89.126166999999995 224.696259000000000
f: 11 tv: 0 nM: 2
152.222229000000000 248.000000000000000
146.304504000000010 203.947372000000000
f: 11 tv: 1 nM: 2
96.309646999999998 280.241119000000030
90.341125000000005 223.738312000000010
f: 12 tv: 0 nM: 2
152.545456000000000 247.821686000000000
146.814514000000000 203.137100000000000
f: 12 tv: 1 nM: 2
96.902007999999995 279.371856999999980
91.371619999999993 223.195953000000000
f: 13 tv: 0 nM: 2
154.387497000000000 247.087493999999990
147.931824000000010 202.689392000000000
f: 13 tv: 1 nM: 2
98.004608000000005 278.781096999999990
92.592231999999996 222.427185000000010
f: 14 tv: 0 nM: 2
155.232284999999990 246.480315999999990
149.440902999999990 202.440902999999990
f: 14 tv: 1 nM: 2
100.148781000000000 277.946350000000000
94.188407999999995 221.722229000000000
f: 15 tv: 0 nM: 2
156.500000000000000 246.130432000000010
150.116942999999990 202.310486000000000
f: 15 tv: 1 nM: 2
101.213158000000010 277.149993999999990
95.347031000000001 221.061646000000000
f: 16 tv: 0 nM: 2
158.117888999999990 245.674804999999990
151.123138000000010 201.735076999999990
f: 16 tv: 1 nM: 2
102.864639000000000 276.453033000000000
96.807884000000001 220.795562999999990
f: 17 tv: 0 nM: 2
158.987808000000000 245.089431999999990
153.543472000000010 201.330429000000010
f: 17 tv: 1 nM: 2
104.657898000000000 275.488037000000020
98.725586000000007 219.844192999999990
f: 18 tv: 0 nM: 2
161.083327999999990 244.325760000000000
154.613632000000000 200.719696000000000
f: 18 tv: 1 nM: 2
105.994972000000000 274.841704999999990
100.029732000000000 219.129730000000000
f: 19 tv: 0 nM: 2
162.621627999999990 243.405410999999990
155.742310000000000 199.842316000000010
f: 19 tv: 1 nM: 2
108.325867000000000 274.029846000000020
102.056122000000000 218.535721000000000
f: 20 tv: 0 nM: 2
163.964996000000010 244.054993000000000
157.056457999999990 200.153229000000010
f: 20 tv: 1 nM: 2
110.398438000000000 273.221343999999990
104.341232000000010 217.936020000000010
f: 21 tv: 0 nM: 2
164.673736999999990 243.902542000000010
158.254105000000010 199.311477999999990
f: 21 tv: 1 nM: 2
112.182266000000000 272.756165000000010
106.537735000000000 217.386795000000010
f: 22 tv: 0 nM: 2
167.024384000000000 243.491867000000010
160.879028000000010 199.661284999999990
f: 22 tv: 1 nM: 2
115.476563000000000 272.346343999999990
108.957382000000000 216.559662000000000
f: 23 tv: 0 nM: 2
169.061981000000000 242.355377000000000
162.016662999999990 199.283340000000010
f: 23 tv: 1 nM: 2
116.929688000000000 271.638031000000010
110.456635000000010 216.400512999999990
f: 24 tv: 0 nM: 2
171.071426000000000 242.044647000000000
164.475998000000000 199.007995999999990
f: 24 tv: 1 nM: 2
118.633331000000000 271.026672000000020
113.300476000000000 215.992783000000000
f: 25 tv: 0 nM: 2
173.117020000000000 242.287230999999990
165.077698000000000 198.104736000000000
f: 25 tv: 1 nM: 2
122.140213000000000 270.375671000000010
115.324516000000000 215.819717000000000
f: 26 tv: 0 nM: 2
174.573424999999990 242.157349000000010
167.550507000000010 198.030304000000000
f: 26 tv: 1 nM: 2
124.359650000000000 269.812865999999990
118.047980999999990 215.512633999999990
f: 27 tv: 0 nM: 2
177.106064000000000 241.686873999999990
169.156250000000000 198.335938000000000
f: 27 tv: 1 nM: 2
127.316269000000010 269.551207999999970
120.697182000000000 215.018784000000010
f: 28 tv: 0 nM: 2
178.734176999999990 241.816452000000000
171.173080000000000 198.073073999999990
f: 28 tv: 1 nM: 2
129.411330999999990 269.182251000000010
123.063675000000000 215.007080000000000
f: 29 tv: 0 nM: 2
181.431580000000000 241.942107999999990
172.901520000000000 198.098480000000000
f: 29 tv: 1 nM: 2
132.186568999999990 268.855712999999980
125.777275000000000 214.518188000000010
f: 30 tv: 0 nM: 2
182.871948000000000 241.884140000000000
174.686995999999990 197.536590999999990
f: 30 tv: 1 nM: 2
134.830917000000000 268.775359999999980
127.921715000000010 214.179291000000010
f: 31 tv: 0 nM: 2
185.396545000000000 241.195404000000000
176.834717000000010 197.863632000000000
f: 31 tv: 1 nM: 2
137.052505000000000 267.589049999999990
130.906859999999990 213.843140000000010
f: 32 tv: 0 nM: 2
189.000000000000000 242.000000000000000
179.586960000000000 197.076079999999990
f: 32 tv: 1 nM: 2
140.110808999999990 267.708099000000000
133.565796000000010 213.449997000000000
f: 33 tv: 0 nM: 2
188.540741000000000 240.774078000000000
180.985397000000010 197.470810000000000
f: 33 tv: 1 nM: 2
143.002686000000010 267.029571999999970
136.315277000000010 213.263550000000010
f: 34 tv: 0 nM: 2
190.475998000000000 240.903991999999990
182.795914000000010 196.755096000000010
f: 34 tv: 1 nM: 2
145.827407999999990 266.525391000000010
139.232329999999990 212.787871999999990
f: 35 tv: 0 nM: 2
192.488555999999990 240.790069999999990
184.059859999999990 196.968307000000010
f: 35 tv: 1 nM: 2
148.268417000000000 266.184204000000020
141.180175999999990 212.626128999999990
f: 36 tv: 0 nM: 2
193.914063000000000 240.242188000000000
185.384613000000000 196.696579000000010
f: 36 tv: 1 nM: 2
151.273590000000010 265.943390000000020
144.191238000000000 212.267288000000010
f: 37 tv: 0 nM: 2
195.906021000000010 239.699249000000010
187.030304000000000 196.227280000000010
f: 37 tv: 1 nM: 2
154.376465000000000 265.505890000000020
146.696762000000010 211.951384999999990
f: 38 tv: 0 nM: 2
197.847015000000000 239.958954000000010
189.273727000000010 196.379561999999990
f: 38 tv: 1 nM: 2
157.283340000000010 264.994445999999980
150.119614000000010 211.466507000000010
f: 39 tv: 0 nM: 2
199.613036999999990 239.921738000000000
190.938019000000000 196.446289000000010
f: 39 tv: 1 nM: 2
160.155685000000010 264.308380000000000
152.275557999999990 210.846664000000000
f: 40 tv: 0 nM: 2
201.733703999999990 240.135864000000000
192.135254000000000 195.938522000000010
f: 40 tv: 1 nM: 2
164.105423000000000 264.424713000000000
155.384811000000010 210.675385000000010
f: 41 tv: 0 nM: 2
203.658081000000010 239.569854999999990
193.986206000000010 195.451720999999990
f: 41 tv: 1 nM: 2
167.227782999999990 263.933318999999980
157.979172000000010 210.078125000000000
f: 42 tv: 0 nM: 2
205.074997000000000 239.985001000000010
195.098480000000000 195.098480000000000
f: 42 tv: 1 nM: 2
169.754607999999990 263.407989999999980
160.531403000000010 210.007248000000000
f: 43 tv: 0 nM: 2
206.019608000000010 239.852936000000000
196.907805999999990 194.925536999999990
f: 43 tv: 1 nM: 2
172.421203999999990 263.160339000000020
164.181366000000000 209.269608000000010
f: 44 tv: 0 nM: 2
208.720397999999990 238.898025999999990
198.789917000000000 194.894958000000000
f: 44 tv: 1 nM: 2
174.839890000000000 262.306182999999980
166.444717000000000 208.920670000000000
f: 45 tv: 0 nM: 2
210.847015000000000 238.152985000000000
200.233078000000010 194.432326999999990
f: 45 tv: 1 nM: 2
178.596251999999990 261.636352999999990
169.125000000000000 208.304351999999990
f: 46 tv: 0 nM: 2
212.436279000000010 237.651962000000000
201.894072999999990 193.834746999999990
f: 46 tv: 1 nM: 2
180.826828000000010 261.341460999999980
172.013152999999990 207.523682000000010
f: 47 tv: 0 nM: 2
213.237227999999990 238.102188000000010
203.177169999999990 193.661423000000010
f: 47 tv: 1 nM: 2
184.172317999999990 260.378539999999990
174.424163999999990 206.946625000000010
f: 48 tv: 0 nM: 2
215.389343000000000 237.004105000000010
204.873779000000010 192.878647000000000
f: 48 tv: 1 nM: 2
186.909943000000000 259.844726999999980
176.997452000000010 206.058670000000010
f: 49 tv: 0 nM: 2
217.555556999999990 236.952988000000000
206.086060000000000 192.586060000000000
f: 49 tv: 1 nM: 2
189.960525999999990 258.960540999999980
179.798538000000010 205.798538000000010
f: 50 tv: 0 nM: 2
218.142853000000000 236.750000000000000
207.287506000000010 192.404159999999990
f: 50 tv: 1 nM: 2
192.619994999999990 258.685729999999980
182.508621000000010 204.652298000000000
f: 51 tv: 0 nM: 2
219.985717999999990 236.733337000000010
208.084746999999990 191.237289000000000
f: 51 tv: 1 nM: 2
195.392044000000000 257.613647000000010
184.938828000000000 204.417556999999990
f: 52 tv: 0 nM: 2
223.000000000000000 234.000000000000000
209.842316000000010 191.011536000000010
f: 52 tv: 1 nM: 2
197.961960000000000 257.135864000000030
187.256760000000010 203.508102000000010
f: 53 tv: 0 nM: 2
223.335938000000000 235.117188000000000
211.288085999999990 190.456954999999990
f: 53 tv: 1 nM: 2
201.000000000000000 256.622802999999980
189.144378999999990 202.724594000000000
f: 54 tv: 0 nM: 2
224.192596000000010 234.759262000000010
212.317902000000000 190.404326999999990
f: 54 tv: 1 nM: 2
203.765030000000000 255.609283000000000
192.156859999999990 202.093140000000010
f: 55 tv: 0 nM: 2
227.404250999999990 234.074463000000010
213.526717999999990 189.362595000000000
f: 55 tv: 1 nM: 2
206.439788999999990 255.164917000000000
194.489685000000010 201.479385000000010
f: 56 tv: 0 nM: 2
227.728348000000010 234.102355999999990
214.610001000000010 189.243332000000010
f: 56 tv: 1 nM: 2
209.093216000000010 254.474579000000010
197.010055999999990 200.881912000000000
f: 57 tv: 0 nM: 2
227.945648000000010 233.945648000000010
216.310073999999990 188.585265999999990
f: 57 tv: 1 nM: 2
211.907897999999990 254.039474000000010
198.964996000000010 200.040009000000000
f: 58 tv: 0 nM: 2
229.495894999999990 233.799179000000010
216.968078999999990 188.092194000000010
f: 58 tv: 1 nM: 2
214.030899000000010 253.418533000000000
200.726471000000000 199.461761000000000
f: 59 tv: 0 nM: 2
230.559448000000000 233.793701000000000
217.843964000000000 188.393616000000010
f: 59 tv: 1 nM: 2
216.300995000000000 252.915421000000010
203.600006000000010 199.231583000000000
f: 60 tv: 0 nM: 2
231.395827999999990 233.645827999999990
217.884293000000010 187.764465000000000
f: 60 tv: 1 nM: 2
219.000000000000000 252.500000000000000
205.418655000000000 198.885162000000010
f: 61 tv: 0 nM: 2
232.940001999999990 233.447998000000010
219.054351999999990 187.054351999999990
f: 61 tv: 1 nM: 2
221.309525000000010 252.398804000000010
207.315277000000010 198.165023999999990
f: 62 tv: 0 nM: 2
233.359711000000000 233.442443999999990
219.545456000000000 186.926575000000010
f: 62 tv: 1 nM: 2
223.365494000000010 251.923981000000000
209.035889000000000 197.928223000000000
f: 63 tv: 0 nM: 2
234.239868000000000 233.212844999999990
220.448822000000010 186.988190000000000
f: 63 tv: 1 nM: 2
225.508530000000010 251.764206000000000
211.093750000000000 197.734375000000000
f: 64 tv: 0 nM: 2
234.000000000000000 233.034347999999990
220.594208000000010 187.528991999999990
f: 64 tv: 1 nM: 2
227.549744000000000 251.997375000000010
212.952971999999990 197.774750000000010
f: 65 tv: 0 nM: 2
235.368957999999990 233.117248999999990
221.257140999999990 187.192856000000010
f: 65 tv: 1 nM: 2
228.955063000000000 251.808989999999990
214.553665000000000 197.263411999999990
f: 66 tv: 0 nM: 2
235.625000000000000 233.266662999999990
220.899323000000010 187.285233000000010
f: 66 tv: 1 nM: 2
230.630096000000010 251.619903999999990
215.873062000000000 197.409332000000010
f: 67 tv: 0 nM: 2
235.681107000000000 233.984253000000000
220.950333000000000 187.331131000000000
f: 67 tv: 1 nM: 2
232.290161000000010 251.976685000000000
216.753555000000010 197.258300999999990
f: 68 tv: 0 nM: 2
236.200698999999990 233.588028000000010
220.826538000000000 187.224487000000010
f: 68 tv: 1 nM: 2
233.829147000000010 251.947235000000010
218.157776000000010 197.360001000000010
f: 69 tv: 0 nM: 2
235.525634999999990 233.775634999999990
220.945648000000010 187.054351999999990
f: 69 tv: 1 nM: 2
235.015961000000000 252.382980000000000
219.050720000000010 197.347824000000000
f: 70 tv: 0 nM: 2
235.896545000000000 234.162063999999990
220.944031000000000 186.958954000000010
f: 70 tv: 1 nM: 2
235.916259999999990 252.761078000000000
219.976074000000010 197.691391000000010
f: 71 tv: 0 nM: 2
234.380432000000010 234.695648000000010
219.828766000000000 187.089035000000000
f: 71 tv: 1 nM: 2
237.091583000000010 252.903472999999990
220.610367000000000 197.750000000000000
f: 72 tv: 0 nM: 2
234.572113000000000 234.725967000000000
220.047484999999990 187.972061000000000
f: 72 tv: 1 nM: 2
237.930420000000000 252.981964000000000
220.834930000000010 197.918655000000000
f: 73 tv: 0 nM: 2
233.334641000000000 234.543304000000010
218.617248999999990 187.772415000000000
f: 73 tv: 1 nM: 2
238.120513999999990 253.174362000000000
221.490783999999990 197.912444999999990
f: 74 tv: 0 nM: 2
233.018524000000010 235.185181000000000
218.055969000000000 187.958954000000010
f: 74 tv: 1 nM: 2
238.602431999999990 253.790236999999990
221.710906999999990 198.258300999999990
f: 75 tv: 0 nM: 2
232.358109000000010 235.702698000000000
217.060516000000010 188.292999000000010
f: 75 tv: 1 nM: 2
238.595963000000010 254.368683000000000
221.614868000000000 198.632889000000010
f: 76 tv: 0 nM: 2
230.653290000000000 235.868607000000000
216.379623000000010 188.540131000000000
f: 76 tv: 1 nM: 2
238.906859999999990 254.843140000000010
221.191742000000000 198.963593000000000
f: 77 tv: 0 nM: 2
229.766083000000010 236.710525999999990
214.883438000000010 188.585892000000000
f: 77 tv: 1 nM: 2
238.552628000000000 255.038269000000010
220.972229000000000 199.351852000000010
f: 78 tv: 0 nM: 2
228.279144000000000 236.822082999999990
213.484176999999990 188.851272999999990
f: 78 tv: 1 nM: 2
238.141083000000010 255.700500000000010
220.375000000000000 199.745376999999990
f: 79 tv: 0 nM: 2
226.732284999999990 237.200790000000010
211.695129000000010 189.603653000000010
f: 79 tv: 1 nM: 2
237.665848000000010 256.214630000000000
219.596770999999990 199.981567000000010
f: 80 tv: 0 nM: 2
225.571854000000000 238.029937999999990
210.601623999999990 189.963409000000010
f: 80 tv: 1 nM: 2
236.275512999999990 257.117340000000010
218.560181000000000 200.550934000000010
f: 81 tv: 0 nM: 2
224.212020999999990 238.420883000000000
208.706299000000000 190.814682000000000
f: 81 tv: 1 nM: 2
235.117340000000010 257.739806999999980
217.083327999999990 200.916672000000010
f: 82 tv: 0 nM: 2
221.888106999999990 238.947555999999990
207.641890999999990 191.020264000000000
f: 82 tv: 1 nM: 2
234.091583000000010 258.225250000000020
216.373367000000000 201.585159000000000
f: 83 tv: 0 nM: 2
220.355255000000000 239.453948999999990
206.110290999999990 191.904418999999990
f: 83 tv: 1 nM: 2
232.246230999999990 259.263824000000000
214.464279000000000 202.464279000000000
f: 84 tv: 0 nM: 2
218.883438000000010 240.383438000000010
203.911346000000010 191.829788000000010
f: 84 tv: 1 nM: 2
231.044769000000000 260.330841000000020
212.905410999999990 202.981979000000000
f: 85 tv: 0 nM: 2
216.179581000000010 241.573944000000010
202.115387000000000 192.467040999999990
f: 85 tv: 1 nM: 2
228.979996000000000 261.179993000000020
211.222733000000010 204.195449999999990
f: 86 tv: 0 nM: 2
213.850342000000010 241.887756000000000
200.289809999999990 192.974517999999990
f: 86 tv: 1 nM: 2
226.854583999999990 262.563782000000000
209.376678000000000 204.966370000000010
f: 87 tv: 0 nM: 2
211.560714999999990 242.546432000000010
197.961043999999990 193.987015000000010
f: 87 tv: 1 nM: 2
224.630325000000000 263.988159000000000
207.278763000000000 205.973450000000010
f: 88 tv: 0 nM: 2
210.707382000000000 243.480118000000000
195.996780000000000 194.812896999999990
f: 88 tv: 1 nM: 2
222.611374000000010 265.026062000000020
205.188933999999990 206.500000000000000
f: 89 tv: 0 nM: 2
207.573822000000010 244.187927000000000
194.847961000000000 195.652053999999990
f: 89 tv: 1 nM: 2
220.195540999999990 265.952971999999990
202.919724000000000 207.676605000000000
f: 90 tv: 0 nM: 2
205.470778999999990 244.724030000000000
192.099411000000000 196.324554000000010
f: 90 tv: 1 nM: 2
217.406540000000010 267.107483000000000
200.263519000000000 208.443694999999990
f: 91 tv: 0 nM: 2
203.401962000000000 246.000000000000000
189.975616000000000 197.006103999999990
f: 91 tv: 1 nM: 2
214.701050000000010 268.640198000000000
198.423080000000000 209.904984000000010
f: 92 tv: 0 nM: 2
201.851456000000010 246.945648000000010
188.717529000000010 197.574677000000010
f: 92 tv: 1 nM: 2
211.990005000000000 269.820006999999980
195.717484000000010 211.024657999999990
f: 93 tv: 0 nM: 2
199.559448000000000 247.933562999999990
187.354034000000010 198.885100999999990
f: 93 tv: 1 nM: 2
209.131835999999990 270.890533000000000
193.397736000000010 212.015915000000010
f: 94 tv: 0 nM: 2
197.820694000000000 248.500000000000000
185.270554000000000 199.352736999999990
f: 94 tv: 1 nM: 2
207.458130000000010 272.086211999999990
190.707213999999990 213.144150000000000
f: 95 tv: 0 nM: 2
195.662155000000010 249.641890999999990
184.328644000000000 200.755615000000010
f: 95 tv: 1 nM: 2
204.273804000000010 273.326202000000020
188.888366999999990 214.327911000000000
f: 96 tv: 0 nM: 2
193.949692000000000 250.330185000000000
182.030304000000000 201.583327999999990
f: 96 tv: 1 nM: 2
201.477523999999990 274.617980999999990
186.364685000000010 215.538985999999990
f: 97 tv: 0 nM: 2
192.255173000000010 251.382751000000010
181.500000000000000 202.327042000000010
f: 97 tv: 1 nM: 2
198.471802000000000 275.674347000000010
184.328323000000010 216.751068000000000
f: 98 tv: 0 nM: 2
190.993423000000010 251.638152999999990
180.486572000000000 202.899323000000010
f: 98 tv: 1 nM: 2
196.765471999999990 276.806701999999970
181.861984000000010 217.597289999999990
f: 99 tv: 0 nM: 2
190.037415000000010 252.340134000000010
179.331253000000000 203.500000000000000
f: 99 tv: 1 nM: 2
193.987441999999990 277.924622000000000
179.427628000000000 218.892548000000010
f: 100 tv: 0 nM: 2
188.637817000000010 253.009613000000000
177.992859000000010 204.128570999999990
f: 100 tv: 1 nM: 2
191.886368000000000 278.810608000000000
177.574554000000010 219.425445999999990
f: 101 tv: 0 nM: 2
187.344589000000010 253.135132000000000
177.124146000000000 204.265517999999990
f: 101 tv: 1 nM: 2
188.918319999999990 279.566832999999970
175.563553000000010 220.411011000000000
f: 102 tv: 0 nM: 2
185.977280000000010 253.772736000000010
176.335525999999990 205.289474000000010
f: 102 tv: 1 nM: 2
186.805054000000010 280.451843000000000
173.057526000000000 221.119475999999990
f: 103 tv: 0 nM: 2
185.720154000000010 253.973876999999990
176.000000000000000 205.600676999999990
f: 103 tv: 1 nM: 2
184.833327999999990 281.000000000000000
171.877883999999990 221.907837000000000
f: 104 tv: 0 nM: 2
184.742645000000010 254.154418999999990
175.192047000000000 205.870865000000010
f: 104 tv: 1 nM: 2
182.500000000000000 281.276030999999990
170.154022000000000 222.006699000000000
f: 105 tv: 0 nM: 2
184.037170000000000 254.050673999999990
174.442169000000010 206.098633000000010
f: 105 tv: 1 nM: 2
180.476317999999990 281.939483999999990
167.877593999999990 222.547714000000010
f: 106 tv: 0 nM: 2
183.580291999999990 254.401458999999990
173.704269000000010 206.454269000000010
f: 106 tv: 1 nM: 2
178.512817000000010 282.253845000000010
166.472976999999990 222.990996999999990
f: 107 tv: 0 nM: 2
183.336884000000000 254.382980000000000
173.708572000000000 206.402863000000000
f: 107 tv: 1 nM: 2
176.826431000000010 282.699493000000020
165.047714000000010 223.402496000000010
f: 108 tv: 0 nM: 2
182.557693000000000 254.705124000000010
173.325652999999990 206.720397999999990
f: 108 tv: 1 nM: 2
174.993027000000010 282.744201999999970
163.875000000000000 223.901321000000000
f: 109 tv: 0 nM: 2
182.224838000000010 254.302017000000010
173.258743000000010 206.793701000000000
f: 109 tv: 1 nM: 2
173.953658999999990 283.019500999999990
162.331116000000010 224.000000000000000
f: 110 tv: 0 nM: 2
182.124160999999990 254.469803000000010
172.943389999999990 206.606918000000010
f: 110 tv: 1 nM: 2
172.321594000000000 282.882629000000010
161.287612999999990 223.938049000000010
f: 111 tv: 0 nM: 2
182.112244000000000 254.659865999999990
173.211533000000000 207.153839000000000
f: 111 tv: 1 nM: 2
170.625641000000000 282.833344000000010
160.082611000000010 224.065215999999990
f: 112 tv: 0 nM: 2
181.311111000000010 254.233337000000010
173.289993000000010 206.716659999999990
f: 112 tv: 1 nM: 2
169.307465000000010 282.721251999999990
158.810806000000010 223.900893999999990
f: 113 tv: 0 nM: 2
181.019836000000000 254.456345000000000
173.456664999999990 206.456664999999990
f: 113 tv: 1 nM: 2
168.060852000000010 282.444458000000000
158.322219999999990 223.915558000000000
f: 114 tv: 0 nM: 2
181.136368000000000 254.338837000000010
173.644302000000010 206.802017000000010
f: 114 tv: 1 nM: 2
167.021392999999990 282.114960000000000
157.497772000000000 223.811111000000010
f: 115 tv: 0 nM: 2
182.174194000000000 253.745162999999990
174.023804000000010 206.557830999999990
f: 115 tv: 1 nM: 2
166.346892999999990 281.822968000000000
157.292053000000010 223.665894000000010
f: 116 tv: 0 nM: 2
182.464539000000000 253.567383000000010
174.736481000000000 206.500000000000000
f: 116 tv: 1 nM: 2
165.704880000000000 281.824402000000020
156.576920000000000 223.710403000000010
f: 117 tv: 0 nM: 2
182.951920000000000 252.951920000000000
175.493056999999990 206.423615000000010
f: 117 tv: 1 nM: 2
165.448196000000000 281.461700000000010
156.395355000000000 223.560471000000010
f: 118 tv: 0 nM: 2
183.500000000000000 252.500000000000000
175.185181000000000 206.055556999999990
f: 118 tv: 1 nM: 2
164.761565999999990 280.905089999999970
156.290543000000010 223.353607000000010
f: 119 tv: 0 nM: 2
184.089661000000010 252.603455000000000
176.088882000000010 206.077774000000010
f: 119 tv: 1 nM: 2
164.920105000000010 280.909789999999990
156.207213999999990 223.067566000000000
f: 120 tv: 0 nM: 2
184.826384999999990 252.555556999999990
176.711533000000000 206.634613000000000
f: 120 tv: 1 nM: 2
164.000000000000000 280.500000000000000
156.414031999999990 223.009048000000010
f: 121 tv: 0 nM: 2
185.558440999999990 252.201293999999990
177.743743999999990 205.500000000000000
f: 121 tv: 1 nM: 2
164.039688000000010 280.375671000000010
156.509216000000010 222.912444999999990
f: 122 tv: 0 nM: 2
186.237411000000010 251.895691000000000
179.401901000000010 205.636078000000000
f: 122 tv: 1 nM: 2
164.220519999999990 279.951294000000020
156.758208999999990 222.798126000000000
f: 123 tv: 0 nM: 2
187.847015000000000 251.847015000000000
180.021881000000010 205.596878000000000
f: 123 tv: 1 nM: 2
164.577316000000000 279.587616000000030
157.478973000000000 222.619156000000000
f: 124 tv: 0 nM: 2
188.178574000000000 251.599212999999990
181.457794000000010 205.139618000000010
f: 124 tv: 1 nM: 2
165.119994999999990 279.095001000000020
158.081726000000000 222.009613000000000
f: 125 tv: 0 nM: 2
189.859253000000000 251.537033000000010
182.542251999999990 205.528167999999990
f: 125 tv: 1 nM: 2
165.937500000000000 278.765625000000000
158.772506999999990 221.874405000000000
f: 126 tv: 0 nM: 2
190.355255000000000 251.381576999999990
183.517013999999990 204.772110000000000
f: 126 tv: 1 nM: 2
166.433502000000000 278.390961000000000
159.763152999999990 221.856461000000000
f: 127 tv: 0 nM: 2
192.326263000000010 250.724579000000010
185.468307000000010 204.742950000000010
f: 127 tv: 1 nM: 2
167.845505000000000 278.221924000000000
161.121292000000010 221.710387999999990
f: 128 tv: 0 nM: 2
194.024200000000010 250.435486000000000
186.901703000000000 204.769226000000000
f: 128 tv: 1 nM: 2
168.692932000000010 277.464660999999980
161.843596999999990 221.120849999999990
f: 129 tv: 0 nM: 2
195.078125000000000 250.713547000000010
189.097457999999990 204.724579000000010
f: 129 tv: 1 nM: 2
169.957626000000000 277.209045000000000
163.918274000000000 220.918274000000000
f: 130 tv: 0 nM: 2
197.059998000000010 250.447998000000010
190.184203999999990 204.230255000000000
f: 130 tv: 1 nM: 2
171.359694999999990 276.522948999999980
165.111389000000000 220.700500000000010
f: 131 tv: 0 nM: 2
197.963715000000010 250.375000000000000
191.803023999999990 203.901520000000000
f: 131 tv: 1 nM: 2
172.837630999999990 275.863403000000010
166.545211999999990 220.454788000000010
f: 132 tv: 0 nM: 2
199.721374999999990 249.343505999999990
193.392593000000010 203.559265000000010
f: 132 tv: 1 nM: 2
174.783706999999990 275.935393999999970
168.567443999999990 219.806975999999990
f: 133 tv: 0 nM: 2
202.493102999999990 249.186203000000010
194.920379999999990 203.471343999999990
f: 133 tv: 1 nM: 2
175.686049999999990 275.348845999999980
169.952025999999990 219.638884999999990
f: 134 tv: 0 nM: 2
203.836884000000000 248.819153000000000
196.384918000000000 202.980164000000000
f: 134 tv: 1 nM: 2
178.000000000000000 274.500000000000000
172.410797000000000 218.826293999999990
f: 135 tv: 0 nM: 2
205.092102000000010 247.986847000000010
197.594589000000010 202.351349000000000
f: 135 tv: 1 nM: 2
179.672867000000000 273.747345000000000
173.589203000000000 218.699524000000000
f: 136 tv: 0 nM: 2
207.740569999999990 248.136795000000010
201.137100000000000 201.935486000000000
f: 136 tv: 1 nM: 2
181.842102000000010 272.692993000000000
175.969849000000010 217.801514000000000
f: 137 tv: 0 nM: 2
209.425293000000010 247.706894000000010
202.585265999999990 201.503875999999990
f: 137 tv: 1 nM: 2
184.341034000000010 272.256409000000020
178.614487000000000 217.198592999999990
f: 138 tv: 0 nM: 2
212.065796000000010 246.706145999999990
204.190474999999990 201.238098000000010
f: 138 tv: 1 nM: 2
186.442932000000010 271.345123000000000
180.392013999999990 216.727691999999990
f: 139 tv: 0 nM: 2
214.223021999999990 245.859711000000000
206.101776000000000 201.150436000000010
f: 139 tv: 1 nM: 2
189.000000000000000 270.312194999999970
183.132659999999990 216.010208000000010
f: 140 tv: 0 nM: 2
215.235076999999990 245.070891999999990
208.138061999999990 200.055969000000000
f: 140 tv: 1 nM: 2
190.692566000000000 269.841216999999970
185.074279999999990 214.722855000000010
f: 141 tv: 0 nM: 2
217.615387000000000 244.515380999999990
210.187027000000000 199.679382000000000
f: 141 tv: 1 nM: 2
193.396224999999990 268.952819999999970
187.585419000000000 214.386932000000000
f: 142 tv: 0 nM: 2
219.787506000000010 243.404175000000010
212.750000000000000 199.393829000000010
f: 142 tv: 1 nM: 2
196.125000000000000 267.734740999999990
189.832519999999990 213.352218999999990
f: 143 tv: 0 nM: 2
222.107910000000000 242.895691000000000
213.929077000000010 198.847519000000010
f: 143 tv: 1 nM: 2
198.625000000000000 266.657042999999990
192.336487000000010 212.855453000000010
f: 144 tv: 0 nM: 2
225.042251999999990 242.091553000000000
216.000000000000000 198.000000000000000
f: 144 tv: 1 nM: 2
201.574538999999990 265.590057000000000
194.656096999999990 211.668288999999990
f: 145 tv: 0 nM: 2
226.595992999999990 242.175995000000000
217.580291999999990 197.058394999999990
f: 145 tv: 1 nM: 2
203.988831000000000 264.472076000000020
197.093430000000010 210.780304000000000
f: 146 tv: 0 nM: 2
228.094772000000010 241.542480000000010
219.258621000000010 196.668961000000000
f: 146 tv: 1 nM: 2
206.474090999999990 263.186523000000020
200.173462000000000 209.663269000000010
f: 147 tv: 0 nM: 2
230.060486000000000 240.625000000000000
220.933562999999990 195.454544000000000
f: 147 tv: 1 nM: 2
209.838989000000000 262.389832000000010
202.630325000000000 208.983414000000010
f: 148 tv: 0 nM: 2
232.100722999999990 240.017990000000000
223.817078000000010 195.747971000000010
f: 148 tv: 1 nM: 2
211.125000000000000 261.559783999999980
204.927414000000000 208.266129000000010
f: 149 tv: 0 nM: 2
233.966659999999990 239.691666000000000
224.292862000000010 194.871429000000010
f: 149 tv: 1 nM: 2
213.863632000000000 260.448852999999990
207.329956000000010 207.469542999999990
f: 150 tv: 0 nM: 2
235.000000000000000 239.500000000000000
224.953903000000000 194.106383999999990
f: 150 tv: 1 nM: 2
216.536728000000010 259.748596000000020
209.920211999999990 206.446808000000000
f: 151 tv: 0 nM: 2
236.914063000000000 238.898438000000000
226.847061000000000 193.182357999999990
f: 151 tv: 1 nM: 2
219.420730999999990 259.213409000000010
211.940887000000000 205.810349000000000
f: 152 tv: 0 nM: 2
238.278229000000010 238.286284999999990
228.927887000000000 193.052887000000000
f: 152 tv: 1 nM: 2
221.395203000000010 258.308380000000000
213.893036000000000 205.074631000000010
f: 153 tv: 0 nM: 2
239.490264999999990 237.652603000000000
229.860167999999990 192.766953000000000
f: 153 tv: 1 nM: 2
223.880507999999990 257.569183000000010
216.884018000000000 204.193298000000000
f: 154 tv: 0 nM: 2
240.263884999999990 237.659729000000000
230.110290999999990 191.985290999999990
f: 154 tv: 1 nM: 2
225.872879000000010 257.282470999999990
218.918427000000010 203.949997000000000
f: 155 tv: 0 nM: 2
241.594405999999990 237.765732000000010
231.250000000000000 192.050003000000000
f: 155 tv: 1 nM: 2
227.989136000000000 256.467377000000000
220.845963000000010 203.068175999999990
f: 156 tv: 0 nM: 2
241.763701999999990 237.188354000000000
231.618316999999990 191.530532999999990
f: 156 tv: 1 nM: 2
230.081970000000010 256.500000000000000
222.931473000000010 202.756348000000000
f: 157 tv: 0 nM: 2
241.776978000000010 236.960433999999990
231.637787000000000 191.838576999999990
f: 157 tv: 1 nM: 2
232.000000000000000 256.336059999999970
224.598830999999990 202.488373000000000
f: 158 tv: 0 nM: 2
242.107147000000000 237.000000000000000
232.255173000000010 191.306900000000010
f: 158 tv: 1 nM: 2
233.692734000000000 256.438537999999990
226.476882999999990 202.260117000000010
f: 159 tv: 0 nM: 2
242.573822000000010 237.100676999999990
232.297867000000000 191.379425000000000
f: 159 tv: 1 nM: 2
235.686111000000010 256.375000000000000
228.195540999999990 202.017334000000010
f: 160 tv: 0 nM: 2
243.088242000000010 237.352936000000000
232.747894000000000 191.743697999999990
f: 160 tv: 1 nM: 2
237.718414000000000 256.181580000000000
229.856064000000000 201.866165000000000
f: 161 tv: 0 nM: 2
242.872100999999990 236.868225000000000
232.940001999999990 191.447998000000010
f: 161 tv: 1 nM: 2
239.266662999999990 255.972229000000000
231.470718000000010 202.137390000000010
f: 162 tv: 0 nM: 2
243.303328999999990 237.583327999999990
233.433562999999990 191.569931000000000
f: 162 tv: 1 nM: 2
240.825133999999990 256.407104000000000
233.153229000000010 201.341399999999990
f: 163 tv: 0 nM: 2
243.258864999999990 238.035461000000000
232.912749999999990 191.399323000000010
f: 163 tv: 1 nM: 2
242.414763999999990 256.607940999999980
234.845413000000010 201.862320000000010
f: 164 tv: 0 nM: 2
243.083327999999990 238.437500000000000
232.735916000000000 191.517608999999990
f: 164 tv: 1 nM: 2
244.007462000000000 256.915436000000000
236.579712000000000 201.789855999999990
f: 165 tv: 0 nM: 2
242.485916000000000 238.859161000000000
232.335663000000010 192.010498000000010
f: 165 tv: 1 nM: 2
245.192520000000000 257.350281000000000
237.798615000000010 201.706024000000010
f: 166 tv: 0 nM: 2
241.581085000000000 239.033783000000000
232.108275999999990 191.952225000000000
f: 166 tv: 1 nM: 2
246.521744000000010 257.918488000000020
239.274414000000010 201.886046999999990
f: 167 tv: 0 nM: 2
241.102844000000000 239.858154000000010
231.748168999999990 192.094894000000010
f: 167 tv: 1 nM: 2
247.768112000000000 258.698059000000000
240.367706000000000 202.100890999999990
f: 168 tv: 0 nM: 2
240.454544000000000 240.568175999999990
230.895157000000010 191.717743000000010
f: 168 tv: 1 nM: 2
248.978728999999990 258.920227000000010
241.151657000000000 202.860184000000000
f: 169 tv: 0 nM: 2
240.080153999999990 240.923660000000010
230.130066000000000 192.520232999999990
f: 169 tv: 1 nM: 2
250.049225000000010 259.455963000000000
242.547089000000000 202.822876000000010
f: 170 tv: 0 nM: 2
239.420242000000000 241.153381000000000
229.665709999999990 192.902863000000000
f: 170 tv: 1 nM: 2
251.571426000000000 259.830047999999980
243.918274000000000 202.918274000000000
f: 171 tv: 0 nM: 2
238.901520000000000 241.901520000000000
229.086730999999990 193.030609000000000
f: 171 tv: 1 nM: 2
252.961333999999990 260.512878000000000
244.918274000000000 202.918274000000000
f: 172 tv: 0 nM: 2
237.776474000000010 241.670593000000000
228.257400999999990 193.230774000000000
f: 172 tv: 1 nM: 2
253.940856999999990 260.688171000000010
246.237213000000000 203.132553000000000
f: 173 tv: 0 nM: 2
236.482391000000010 242.369720000000000
227.251450000000010 193.635833999999990
f: 173 tv: 1 nM: 2
254.861984000000010 261.497406000000010
246.865142999999990 203.543564000000000
f: 174 tv: 0 nM: 2
235.688736000000010 243.254974000000000
225.641571000000000 193.551208000000000
f: 174 tv: 1 nM: 2
255.943069000000010 261.888611000000030
247.585968000000010 203.923080000000000
f: 175 tv: 0 nM: 2
233.985290999999990 244.110290999999990
224.214279000000000 193.819870000000010
f: 175 tv: 1 nM: 2
255.857147000000000 262.721679999999990
248.445648000000010 204.389129999999990
f: 176 tv: 0 nM: 2
232.988022000000000 244.272460999999990
223.882721000000000 194.092590000000000
f: 176 tv: 1 nM: 2
256.198029000000020 263.415833000000020
248.630340999999990 204.553420999999990
f: 177 tv: 0 nM: 2
231.047775000000000 244.662415000000010
221.970778999999990 194.516234999999990
f: 177 tv: 1 nM: 2
257.035004000000010 263.820006999999980
249.165222000000000 204.721741000000010
f: 178 tv: 0 nM: 2
230.198714999999990 245.525634999999990
220.645691000000000 194.569534000000000
f: 178 tv: 1 nM: 2
258.007721000000000 264.420104999999980
250.000000000000000 204.873946999999990
f: 179 tv: 0 nM: 2
228.570511000000010 245.608978000000010
219.856659000000010 195.403336000000000
f: 179 tv: 1 nM: 2
258.472595000000010 265.109589000000030
250.466095000000000 205.203384000000000
f: 180 tv: 0 nM: 2
227.161682000000010 246.494019000000010
218.125000000000000 195.256256000000010
f: 180 tv: 1 nM: 2
259.147064000000000 266.009795999999990
251.203461000000000 205.638534999999990
f: 181 tv: 0 nM: 2
225.277771000000000 247.000000000000000
216.581253000000000 195.500000000000000
f: 181 tv: 1 nM: 2
259.245178000000010 266.908661000000000
251.203185999999990 206.256972999999990
f: 182 tv: 0 nM: 2
223.500000000000000 247.904464999999990
214.760605000000000 195.915145999999990
f: 182 tv: 1 nM: 2
259.569121999999990 267.774200000000010
251.741592000000000 206.472687000000010
f: 183 tv: 0 nM: 2
221.487503000000000 248.406250000000000
213.447525000000010 196.354935000000010
f: 183 tv: 1 nM: 2
259.713958999999990 268.461700000000010
251.897124999999990 207.187241000000000
f: 184 tv: 0 nM: 2
219.586304000000010 248.485122999999990
211.530899000000010 196.873595999999990
f: 184 tv: 1 nM: 2
259.818175999999990 269.218169999999990
252.464874000000010 207.221069000000000
f: 185 tv: 0 nM: 2
217.658538999999990 249.512192000000000
210.218414000000000 196.986847000000010
f: 185 tv: 1 nM: 2
259.580718999999990 270.210754000000010
252.431029999999990 207.853455000000000
f: 186 tv: 0 nM: 2
215.561157000000010 250.197845000000000
208.642013999999990 197.360947000000010
f: 186 tv: 1 nM: 2
259.591887999999980 271.049132999999980
252.489318999999990 208.023498999999990
f: 187 tv: 0 nM: 2
213.576920000000000 250.604401000000000
207.069702000000010 197.527266999999990
f: 187 tv: 1 nM: 2
259.540191999999990 271.781250000000000
252.603653000000010 208.449187999999990
f: 188 tv: 0 nM: 2
211.798781999999990 251.310973999999990
205.313950000000010 197.587204000000010
f: 188 tv: 1 nM: 2
259.608398000000020 272.564147999999990
252.847061000000000 208.715683000000010
f: 189 tv: 0 nM: 2
210.019332999999990 251.690613000000010
203.853591999999990 198.370162999999990
f: 189 tv: 1 nM: 2
259.815795999999980 273.324553999999980
252.870453000000000 209.107284999999990
f: 190 tv: 0 nM: 2
208.381653000000000 252.420120000000000
202.488373000000000 198.401169000000010
f: 190 tv: 1 nM: 2
259.808685000000030 273.913054999999990
253.208008000000010 209.455994000000000
f: 191 tv: 0 nM: 2
206.323212000000010 252.751373000000000
200.881439000000000 198.422684000000000
f: 191 tv: 1 nM: 2
259.680999999999980 274.855193999999980
253.479583999999990 209.661224000000000
f: 192 tv: 0 nM: 2
204.309525000000010 253.333327999999990
199.739760999999990 198.953217000000000
f: 192 tv: 1 nM: 2
259.677978999999990 275.546600000000010
253.753937000000010 210.159454000000010
f: 193 tv: 0 nM: 2
202.109267999999990 253.668869000000000
198.244797000000010 198.645827999999990
f: 193 tv: 1 nM: 2
259.667389000000010 275.950012000000020
254.389801000000010 210.342864999999990
f: 194 tv: 0 nM: 2
201.646072000000000 254.162917999999990
196.952133000000000 198.898941000000010
f: 194 tv: 1 nM: 2
259.992157000000020 276.409789999999990
254.662749999999990 210.354904000000000
f: 195 tv: 0 nM: 2
199.570175000000010 254.321640000000000
195.721313000000010 198.571045000000000
f: 195 tv: 1 nM: 2
260.537506000000010 276.595824999999990
255.015212999999990 210.355515000000000
f: 196 tv: 0 nM: 2
198.754059000000010 254.383789000000010
194.841964999999990 198.626938000000000
f: 196 tv: 1 nM: 2
261.113373000000020 277.030365000000020
255.907546999999990 210.309433000000010
f: 197 tv: 0 nM: 2
198.257065000000010 254.367233000000000
194.217743000000010 198.830643000000010
f: 197 tv: 1 nM: 2
261.603728999999990 277.344390999999970
256.723694000000020 210.148498999999990
f: 198 tv: 0 nM: 2
197.192520000000000 254.441177000000010
193.486847000000010 198.860519000000010
f: 198 tv: 1 nM: 2
262.745087000000010 277.452942000000010
257.888671999999990 209.972625999999990
f: 199 tv: 0 nM: 2
196.173568999999990 254.901549999999990
192.763550000000010 198.805420000000000
f: 199 tv: 1 nM: 2
263.681824000000010 277.557312000000020
258.980225000000020 209.958632999999990
f: 200 tv: 0 nM: 2
195.473541000000010 255.190474999999990
192.666672000000010 198.710251000000000
f: 200 tv: 1 nM: 2
264.757079999999970 277.929138000000020
259.971709999999970 209.675476000000000
f: 201 tv: 0 nM: 2
194.201111000000000 255.343582000000000
192.127609000000010 198.544265999999990
f: 201 tv: 1 nM: 2
265.994201999999970 278.222870000000000
261.050933999999980 209.611327999999990
f: 202 tv: 0 nM: 2
194.023192999999990 255.399489999999990
192.185562000000000 198.469069999999990
f: 202 tv: 1 nM: 2
267.197326999999970 278.344817999999980
262.530792000000020 209.577896000000010
f: 203 tv: 0 nM: 2
194.034210000000000 255.681580000000000
192.039688000000010 198.455031999999990
f: 203 tv: 1 nM: 2
268.329407000000000 278.323516999999980
264.119049000000020 209.461533000000000
f: 204 tv: 0 nM: 2
194.140212999999990 255.624344000000010
192.105667000000010 198.610825000000010
f: 204 tv: 1 nM: 2
270.227263999999990 278.470367000000010
265.726409999999990 209.418869000000000
f: 205 tv: 0 nM: 2
194.454544000000000 256.077544999999990
192.078948999999990 198.473679000000000
f: 205 tv: 1 nM: 2
272.079834000000010 278.636870999999990
267.369476000000020 209.351104999999990
f: 206 tv: 0 nM: 2
194.510696000000000 256.090912000000000
193.257507000000000 198.522506999999990
f: 206 tv: 1 nM: 2
274.038146999999980 278.775084999999990
269.337036000000010 209.470367000000010
f: 207 tv: 0 nM: 2
195.050262000000000 256.465606999999980
193.618607000000000 198.886046999999990
f: 207 tv: 1 nM: 2
275.955231000000030 279.078369000000010
270.972534000000000 209.384613000000000
f: 208 tv: 0 nM: 2
196.067702999999990 257.088530999999990
194.633163000000000 198.851761000000010
f: 208 tv: 1 nM: 2
277.803284000000020 279.352447999999980
273.225371999999990 209.566284000000000
f: 209 tv: 0 nM: 2
196.480483999999990 257.063416000000020
195.692307000000000 199.110260000000010
f: 209 tv: 1 nM: 2
280.176819000000020 279.372619999999980
275.106231999999980 209.496338000000010
f: 210 tv: 0 nM: 2
197.845947000000000 257.524322999999980
196.567443999999990 199.123259999999990
f: 210 tv: 1 nM: 2
282.736847000000010 279.526305999999980
277.366058000000010 209.516067999999990
f: 211 tv: 0 nM: 2
199.000000000000000 257.569519000000010
198.227493000000010 199.305694999999990
f: 211 tv: 1 nM: 2
285.001953000000010 279.637604000000010
279.718292000000020 209.516785000000000
f: 212 tv: 0 nM: 2
200.672241000000010 257.918671000000020
199.774460000000000 199.692932000000010
f: 212 tv: 1 nM: 2
287.753693000000000 279.935181000000000
281.899261000000020 209.656723000000000
f: 213 tv: 0 nM: 2
202.612198000000010 258.009766000000010
201.437500000000000 199.642502000000010
f: 213 tv: 1 nM: 2
290.102722000000030 279.874023000000020
284.014281999999980 210.014282000000010
f: 214 tv: 0 nM: 2
204.743713000000010 258.062805000000030
202.753586000000010 199.703353999999990
f: 214 tv: 1 nM: 2
293.090729000000010 280.105560000000030
285.992767000000010 210.137679999999990
f: 215 tv: 0 nM: 2
206.739334000000010 258.220367000000010
204.863632000000000 199.861236999999990
f: 215 tv: 1 nM: 2
295.480010999999990 279.961822999999980
288.436339999999970 210.228469999999990
f: 216 tv: 0 nM: 2
208.885254000000000 258.571045000000030
207.236847000000010 200.234451000000010
f: 216 tv: 1 nM: 2
298.127776999999980 279.872223000000020
290.516357000000030 210.401825000000000
f: 217 tv: 0 nM: 2
211.143249999999990 258.605408000000010
208.852798000000010 200.606597999999990
f: 217 tv: 1 nM: 2
300.590027000000020 279.722229000000030
292.167297000000020 210.530426000000010
f: 218 tv: 0 nM: 2
213.743239999999990 258.621613000000020
211.578033000000000 200.656067000000010
f: 218 tv: 1 nM: 2
302.734740999999990 279.730927000000010
294.715606999999980 210.539031999999990
f: 219 tv: 0 nM: 2
216.201614000000010 259.153229000000010
213.955231000000000 200.748749000000000
f: 219 tv: 1 nM: 2
304.653839000000000 279.750000000000000
296.020691000000000 210.640975999999990
f: 220 tv: 0 nM: 2
218.431213000000010 258.888885000000020
216.202971999999990 200.638611000000000
f: 220 tv: 1 nM: 2
306.302856000000020 279.473571999999990
297.820892000000010 210.802246000000000
f: 221 tv: 0 nM: 2
221.136596999999990 259.069579999999970
218.603012000000010 201.012558000000010
f: 221 tv: 1 nM: 2
307.662750000000020 279.413726999999990
298.873137999999980 211.235076999999990
f: 222 tv: 0 nM: 2
223.409088000000000 259.081328999999980
220.488159000000000 201.215636999999990
f: 222 tv: 1 nM: 2
308.909789999999990 279.417633000000020
299.983582000000010 211.293792999999990
f: 223 tv: 0 nM: 2
225.981186000000010 259.153229000000010
223.046875000000000 201.833327999999990
f: 223 tv: 1 nM: 2
309.611786000000000 279.310973999999990
301.110076999999990 211.472015000000000
f: 224 tv: 0 nM: 2
228.083327999999990 259.276885999999990
225.044997999999990 201.735001000000010
f: 224 tv: 1 nM: 2
310.809235000000000 279.253020999999990
302.109192000000010 211.605362000000010
f: 225 tv: 0 nM: 2
230.550003000000000 259.461761000000020
227.724747000000010 202.027771000000000
f: 225 tv: 1 nM: 2
311.896819999999990 278.841277999999990
303.282349000000010 211.715683000000010
f: 226 tv: 0 nM: 2
233.500000000000000 259.403412000000000
230.131576999999990 202.568420000000000
f: 226 tv: 1 nM: 2
312.912231000000020 278.804077000000010
304.246979000000010 212.341370000000010
f: 227 tv: 0 nM: 2
235.402863000000000 259.205718999999990
231.997359999999990 202.735443000000000
f: 227 tv: 1 nM: 2
313.670165999999990 278.695374000000020
305.167297000000020 212.427750000000000
f: 228 tv: 0 nM: 2
238.372833000000010 259.502899000000010
234.354674999999990 202.928574000000000
f: 228 tv: 1 nM: 2
314.611786000000000 278.689026000000010
305.741790999999980 212.500000000000000
f: 229 tv: 0 nM: 2
240.538239000000000 259.549987999999980
236.286438000000000 202.942215000000000
f: 229 tv: 1 nM: 2
315.164702999999970 278.523529000000000
306.631133999999970 212.672134000000000
f: 230 tv: 0 nM: 2
243.066466999999990 259.595367000000010
238.941925000000000 203.133835000000000
f: 230 tv: 1 nM: 2
315.605376999999980 278.378112999999980
307.460265999999990 212.797073000000010
f: 231 tv: 0 nM: 2
245.122803000000000 259.622802999999980
240.825133999999990 203.407104000000000
f: 231 tv: 1 nM: 2
316.200408999999980 278.248932000000020
307.529175000000010 212.833327999999990
f: 232 tv: 0 nM: 2
247.412795999999990 259.401154000000020
242.769226000000000 203.316574000000000
f: 232 tv: 1 nM: 2
316.636566000000020 277.712189000000020
308.443267999999990 213.216385000000000
f: 233 tv: 0 nM: 2
249.500000000000000 258.682922000000020
245.097137000000000 203.477141999999990
f: 233 tv: 1 nM: 2
316.699158000000010 277.491515999999990
308.828461000000000 213.023010000000000
f: 234 tv: 0 nM: 2
251.474365000000010 258.589751999999980
247.292678999999990 203.542678999999990
f: 234 tv: 1 nM: 2
317.137725999999990 276.959746999999990
308.952087000000010 213.102081000000000
f: 235 tv: 0 nM: 2
253.508881000000000 258.369812000000020
249.353455000000000 203.462646000000010
f: 235 tv: 1 nM: 2
317.453399999999990 276.588989000000030
309.500000000000000 212.681029999999990
f: 236 tv: 0 nM: 2
255.577377000000010 257.589294000000000
250.979172000000010 203.020827999999990
f: 236 tv: 1 nM: 2
317.584442000000020 276.008880999999970
309.620697000000010 212.745697000000010
f: 237 tv: 0 nM: 2
257.450012000000020 257.461761000000020
253.000000000000000 202.663940000000000
f: 237 tv: 1 nM: 2
317.595123000000000 275.435852000000010
309.728637999999990 212.553420999999990
f: 238 tv: 0 nM: 2
259.132019000000010 257.160125999999990
255.244629000000000 202.900543000000000
f: 238 tv: 1 nM: 2
317.671936000000020 275.058837999999980
309.648529000000000 212.294983000000000
f: 239 tv: 0 nM: 2
261.500000000000000 256.500000000000000
257.005310000000010 202.340424000000010
f: 239 tv: 1 nM: 2
317.527770999999970 274.455138999999970
310.301727000000030 211.698273000000000
f: 240 tv: 0 nM: 2
263.157715000000000 255.899323000000010
258.894745000000000 202.213455000000010
f: 240 tv: 1 nM: 2
317.480864999999990 273.818175999999990
310.040955000000000 211.920257999999990
f: 241 tv: 0 nM: 2
265.161071999999990 255.600676999999990
260.008667000000000 201.630051000000010
f: 241 tv: 1 nM: 2
317.452910999999970 273.177123999999990
310.127197000000020 211.565796000000010
f: 242 tv: 0 nM: 2
267.098327999999980 254.991577000000010
261.666655999999990 201.652039000000000
f: 242 tv: 1 nM: 2
317.091339000000000 272.826934999999990
310.177002000000020 211.066375999999990
f: 243 tv: 0 nM: 2
268.601196000000020 254.434525000000010
264.000000000000000 201.282119999999990
f: 243 tv: 1 nM: 2
317.046111999999990 271.963593000000000
310.354553000000010 210.813628999999990
f: 244 tv: 0 nM: 2
270.653839000000000 254.248520000000010
265.445159999999990 200.951614000000010
f: 244 tv: 1 nM: 2
317.062500000000000 271.091339000000000
310.342925999999980 210.422562000000000
f: 245 tv: 0 nM: 2
272.293427000000010 253.691620000000000
267.102478000000020 200.751555999999990
f: 245 tv: 1 nM: 2
317.041870000000020 270.551727000000030
310.500000000000000 210.000000000000000
f: 246 tv: 0 nM: 2
274.159515000000000 253.573624000000000
268.946320000000010 200.576263000000010
f: 246 tv: 1 nM: 2
316.964111000000000 270.000000000000000
310.482208000000010 210.000000000000000
f: 247 tv: 0 nM: 2
275.387329000000020 252.873245000000000
270.366486000000010 200.553969999999990
f: 247 tv: 1 nM: 2
316.691956000000000 269.196686000000000
310.455138999999970 209.382476999999990
f: 248 tv: 0 nM: 2
277.443023999999980 251.886078000000000
272.274689000000020 200.182098000000000
f: 248 tv: 1 nM: 2
316.730042000000030 268.821594000000000
310.154602000000010 208.944443000000010
f: 249 tv: 0 nM: 2
278.500000000000000 251.585983000000000
273.500000000000000 199.915039000000010
f: 249 tv: 1 nM: 2
316.154602000000010 268.060393999999970
310.109221999999990 208.871353000000000
f: 250 tv: 0 nM: 2
280.156798999999980 251.041412000000010
275.076018999999970 199.652039000000000
f: 250 tv: 1 nM: 2
315.845947000000020 267.572968000000000
310.044189000000020 208.460464000000000
f: 251 tv: 0 nM: 2
281.500000000000000 251.000000000000000
276.743255999999970 199.317566000000000
f: 251 tv: 1 nM: 2
315.816314999999970 266.959166999999980
310.078339000000030 208.315674000000000
f: 252 tv: 0 nM: 2
283.673461999999970 249.962584999999990
277.586945000000010 198.683228000000010
f: 252 tv: 1 nM: 2
315.192504999999980 266.409088000000000
309.953888000000010 207.963593000000000
f: 253 tv: 0 nM: 2
283.773590000000010 249.487427000000000
278.791411999999980 198.665649000000000
f: 253 tv: 1 nM: 2
315.142090000000000 265.674866000000010
309.794556000000000 207.824249000000010
f: 254 tv: 0 nM: 2
284.978728999999990 249.138306000000000
279.991119000000030 198.579880000000000
f: 254 tv: 1 nM: 2
314.294128000000000 265.430480999999990
309.436005000000020 207.395737000000000
f: 255 tv: 0 nM: 2
287.764708999999980 249.480391999999990
281.700012000000020 198.475006000000010
f: 255 tv: 1 nM: 2
314.068420000000000 264.557891999999980
309.365295000000000 207.052505000000000
f: 256 tv: 0 nM: 2
287.698578000000000 248.262405000000000
282.263794000000020 198.021469000000000
f: 256 tv: 1 nM: 2
313.836029000000000 264.207000999999990
308.979583999999990 206.806121999999990
f: 257 tv: 0 nM: 2
289.041045999999990 248.055969000000000
283.670746000000010 197.536590999999990
f: 257 tv: 1 nM: 2
313.286469000000010 263.708344000000010
309.083739999999980 206.701965000000000
f: 258 tv: 0 nM: 2
290.054351999999990 247.851456000000010
284.951598999999990 197.554840000000010
f: 258 tv: 1 nM: 2
313.268372000000000 263.418091000000000
308.938782000000000 206.280609000000000
f: 259 tv: 0 nM: 2
290.576630000000020 247.565688999999990
286.000000000000000 197.500000000000000
f: 259 tv: 1 nM: 2
313.041655999999990 262.734375000000000
308.945861999999980 206.224228000000010
f: 260 tv: 0 nM: 2
291.946045000000030 247.050354000000000
287.118195000000010 197.266662999999990
f: 260 tv: 1 nM: 2
312.207642000000020 262.286896000000010
308.665863000000000 205.975616000000000
f: 261 tv: 0 nM: 2
292.894318000000000 246.605697999999990
287.741271999999980 196.793701000000000
f: 261 tv: 1 nM: 2
312.160004000000010 261.585724000000030
308.449279999999990 205.881638000000010
f: 262 tv: 0 nM: 2
293.911194000000020 245.990128000000000
289.014708999999980 197.110290999999990
f: 262 tv: 1 nM: 2
311.731628000000000 261.514130000000020
308.093140000000010 205.519608000000010
f: 263 tv: 0 nM: 2
294.269927999999990 245.573624000000000
289.620361000000000 196.459869000000000
f: 263 tv: 1 nM: 2
311.165709999999990 260.968017999999970
308.236724999999980 205.272949000000010
f: 264 tv: 0 nM: 2
295.322905999999990 244.857634999999990
290.611114999999980 196.084960999999990
f: 264 tv: 1 nM: 2
310.856749999999980 260.454041000000020
307.930420000000030 205.038666000000010
f: 265 tv: 0 nM: 2
296.369995000000020 244.723328000000010
292.224364999999980 196.416672000000010
f: 265 tv: 1 nM: 2
310.679107999999990 259.995026000000000
307.765471999999990 204.858246000000010
f: 266 tv: 0 nM: 2
297.490569999999990 244.738998000000010
292.989868000000000 196.314193999999990
f: 266 tv: 1 nM: 2
310.654694000000010 259.414368000000020
307.675537000000020 204.792556999999990
f: 267 tv: 0 nM: 2
298.189666999999990 244.131042000000010
293.655640000000010 195.890732000000010
f: 267 tv: 1 nM: 2
310.047882000000020 259.101073999999980
307.559143000000010 204.080643000000010
f: 268 tv: 0 nM: 2
299.725554999999990 243.248122999999990
295.062042000000020 195.773727000000010
f: 268 tv: 1 nM: 2
309.948639000000010 258.372986000000030
308.000000000000000 203.925003000000000
f: 269 tv: 0 nM: 2
299.668883999999990 242.831131000000000
295.258850000000000 195.212769000000010
f: 269 tv: 1 nM: 2
309.923981000000030 257.599425999999990
307.949738000000020 203.465607000000010
f: 270 tv: 0 nM: 2
301.209473000000000 242.614868000000000
296.500000000000000 194.500000000000000
f: 270 tv: 1 nM: 2
309.925414999999990 257.298340000000000
308.083344000000010 203.009795999999990
f: 271 tv: 0 nM: 2
301.857696999999970 241.957686999999990
297.743255999999970 194.702698000000000
f: 271 tv: 1 nM: 2
309.577148000000020 256.557128999999970
308.173065000000010 202.530212000000010
f: 272 tv: 0 nM: 2
302.651732999999980 241.282760999999990
298.426056000000020 193.707748000000010
f: 272 tv: 1 nM: 2
309.602844000000000 255.914290999999990
308.455261000000010 202.023682000000010
f: 273 tv: 0 nM: 2
303.764098999999990 240.919006000000000
298.834473000000000 193.306900000000010
f: 273 tv: 1 nM: 2
309.925537000000020 255.393616000000010
309.000000000000000 201.428955000000000
f: 274 tv: 0 nM: 2
304.589660999999980 240.206894000000010
299.714751999999980 192.838928000000010
f: 274 tv: 1 nM: 2
310.424683000000020 254.641571000000000
309.513733000000000 201.035721000000000
f: 275 tv: 0 nM: 2
305.133331000000000 240.055556999999990
300.601349000000030 192.682434000000000
f: 275 tv: 1 nM: 2
310.583800999999990 254.525146000000010
309.654694000000010 200.491714000000000
f: 276 tv: 0 nM: 2
305.949677000000010 239.342772999999990
301.706572999999990 192.494019000000010
f: 276 tv: 1 nM: 2
311.247253000000000 253.434067000000000
310.576507999999990 200.207657000000010
f: 277 tv: 0 nM: 2
306.945648000000010 238.960144000000010
302.138306000000000 191.914886000000000
f: 277 tv: 1 nM: 2
311.378601000000000 252.994216999999990
310.848267000000020 199.815918000000010
f: 278 tv: 0 nM: 2
307.864502000000020 238.848389000000000
303.277770999999970 191.941177000000010
f: 278 tv: 1 nM: 2
312.143250000000020 252.545943999999990
311.886352999999990 199.714644999999990
f: 279 tv: 0 nM: 2
308.471618999999980 239.092194000000010
304.433135999999990 191.572678000000000
f: 279 tv: 1 nM: 2
312.678375000000020 252.622803000000000
312.361755000000020 199.361771000000000
f: 280 tv: 0 nM: 2
308.985291000000020 239.110290999999990
304.336670000000030 192.316666000000000
f: 280 tv: 1 nM: 2
313.500000000000000 252.500000000000000
313.175812000000010 199.340652000000010
f: 281 tv: 0 nM: 2
309.054351999999990 238.945648000000010
304.803679999999990 192.334351000000000
f: 281 tv: 1 nM: 2
314.082427999999990 252.285721000000000
314.000000000000000 199.407104000000000
f: 282 tv: 0 nM: 2
310.312500000000000 239.385422000000010
305.410248000000020 192.211533000000000
f: 282 tv: 1 nM: 2
314.930816999999990 252.462265000000000
314.959473000000000 199.383789000000010
f: 283 tv: 0 nM: 2
310.323760999999990 239.963120000000000
305.229155999999990 192.708327999999990
f: 283 tv: 1 nM: 2
315.920440999999980 252.829544000000000
315.572632000000000 200.011169000000000
f: 284 tv: 0 nM: 2
310.512939000000020 240.400864000000010
305.633545000000030 193.232924999999990
f: 284 tv: 1 nM: 2
316.420746000000010 253.304870999999990
316.178131000000010 200.071868999999990
f: 285 tv: 0 nM: 2
310.129639000000000 240.281478999999990
306.161071999999990 193.714766999999990
f: 285 tv: 1 nM: 2
317.651305999999980 253.769745000000000
317.146911999999990 200.961333999999990
f: 286 tv: 0 nM: 2
310.528381000000020 241.801422000000000
306.311248999999980 194.062912000000010
f: 286 tv: 1 nM: 2
318.205565999999980 254.233337000000010
318.011169000000000 201.365920999999990
f: 287 tv: 0 nM: 2
310.500000000000000 242.000000000000000
305.684204000000020 195.111847000000010
f: 287 tv: 1 nM: 2
318.906432999999990 254.763152999999990
318.899993999999990 202.016662999999990
f: 288 tv: 0 nM: 2
310.632904000000000 242.120254999999990
305.587799000000020 196.011444000000010
f: 288 tv: 1 nM: 2
319.607391000000010 255.751678000000000
319.873718000000000 202.796387000000010
f: 289 tv: 0 nM: 2
309.822234999999980 243.959259000000000
305.632659999999990 196.139450000000010
f: 289 tv: 1 nM: 2
319.762206999999990 257.237793000000010
320.500000000000000 203.500000000000000
f: 290 tv: 0 nM: 2
308.904755000000020 244.436508000000000
305.248656999999980 196.916214000000000
f: 290 tv: 1 nM: 2
320.805725000000000 257.471435999999980
321.095367000000010 204.059280000000000
f: 291 tv: 0 nM: 2
308.078125000000000 245.468750000000000
304.465514999999980 197.206894000000010
f: 291 tv: 1 nM: 2
321.279083000000010 258.325591999999970
321.906555000000030 204.876265999999990
f: 292 tv: 0 nM: 2
307.911102000000030 245.966659999999990
303.988312000000010 198.172516000000000
f: 292 tv: 1 nM: 2
322.052489999999980 259.441985999999990
322.954315000000010 205.319885000000000
f: 293 tv: 0 nM: 2
307.689178000000030 246.925673999999990
303.409668000000010 198.135482999999990
f: 293 tv: 1 nM: 2
323.521483999999990 260.088958999999990
323.786835000000000 206.271057000000010
f: 294 tv: 0 nM: 2
306.230499000000010 247.858154000000010
303.096770999999990 199.112900000000000
f: 294 tv: 1 nM: 2
323.782867000000010 260.865723000000000
324.136596999999990 206.698455999999990
f: 295 tv: 0 nM: 2
305.443694999999990 248.036423000000010
302.452240000000020 198.952225000000000
f: 295 tv: 1 nM: 2
324.203125000000000 261.666655999999990
325.193726000000030 207.280105999999990
f: 296 tv: 0 nM: 2
304.345397999999990 248.207245000000000
301.354949999999970 199.447525000000010
f: 296 tv: 1 nM: 2
325.115814000000000 262.079101999999980
325.909088000000000 207.419784999999990
f: 297 tv: 0 nM: 2
303.556305000000010 248.877487000000000
300.754485999999990 199.601790999999990
f: 297 tv: 1 nM: 2
325.744507000000000 262.969787999999990
326.532836999999970 207.553023999999990
f: 298 tv: 0 nM: 2
302.945952999999970 249.452698000000000
299.655640000000010 200.062912000000010
f: 298 tv: 1 nM: 2
326.229279000000020 263.403320000000010
327.162383999999970 207.961333999999990
f: 299 tv: 0 nM: 2
301.598114000000010 249.971511999999990
298.988312000000010 200.271927000000010
f: 299 tv: 1 nM: 2
327.195984000000010 264.123108000000000
327.568298000000030 208.185363999999990
f: 300 tv: 0 nM: 2
300.603668000000030 250.329269000000010
298.099456999999970 200.900543000000000
f: 300 tv: 1 nM: 2
327.420410000000000 264.233826000000020
328.327667000000020 208.453888000000010
f: 301 tv: 0 nM: 2
299.905852999999980 250.691559000000010
296.729553000000010 200.355346999999990
f: 301 tv: 1 nM: 2
328.286133000000010 264.554900999999970
329.063720999999990 208.833327999999990
f: 302 tv: 0 nM: 2
298.889708999999980 250.985290999999990
296.059326000000000 200.570618000000000
f: 302 tv: 1 nM: 2
329.039672999999990 265.296294999999990
330.000000000000000 208.569519000000010
f: 303 tv: 0 nM: 2
297.421203999999990 251.515152000000000
295.097839000000020 200.940215999999990
f: 303 tv: 1 nM: 2
329.615752999999980 265.741394000000010
330.581328999999980 208.889953999999990
f: 304 tv: 0 nM: 2
296.382538000000010 251.641571000000000
294.109832999999980 201.187866000000010
f: 304 tv: 1 nM: 2
330.768280000000000 266.280486999999990
330.989989999999980 208.830002000000010
f: 305 tv: 0 nM: 2
295.572357000000010 252.059203999999990
292.683745999999990 201.256026999999990
f: 305 tv: 1 nM: 2
331.240631000000010 266.676483000000020
331.937194999999970 209.195343000000010
f: 306 tv: 0 nM: 2
293.513427999999980 252.825500000000010
291.461761000000020 201.449997000000000
f: 306 tv: 1 nM: 2
331.527100000000020 267.322661999999980
332.497436999999990 209.456635000000010
f: 307 tv: 0 nM: 2
292.233765000000010 253.123382999999990
289.877197000000020 201.558471999999990
f: 307 tv: 1 nM: 2
332.086730999999990 267.816314999999970
333.000000000000000 209.826920000000000
f: 308 tv: 0 nM: 2
290.503174000000000 253.458862000000010
288.917174999999990 202.026626999999990
f: 308 tv: 1 nM: 2
332.274993999999990 268.100006000000010
333.596832000000010 209.736481000000000
f: 309 tv: 0 nM: 2
289.493743999999990 253.806243999999990
287.632721000000000 202.250000000000000
f: 309 tv: 1 nM: 2
332.844482000000030 268.875609999999990
334.009613000000000 209.990387000000000
f: 310 tv: 0 nM: 2
287.433533000000010 254.534805000000010
286.768981999999990 202.313292999999990
f: 310 tv: 1 nM: 2
333.321777000000000 269.415833000000020
334.766968000000020 210.000000000000000
f: 311 tv: 0 nM: 2
285.834319999999990 254.967453000000010
285.554900999999970 202.638733000000000
f: 311 tv: 1 nM: 2
333.848998999999990 269.858917000000020
335.565795999999980 210.609649999999990
f: 312 tv: 0 nM: 2
285.280578999999990 255.248199000000000
284.238892000000020 202.555556999999990
f: 312 tv: 1 nM: 2
334.409088000000000 270.755981000000020
336.000000000000000 210.908661000000000
f: 313 tv: 0 nM: 2
283.309508999999990 256.398803999999980
282.950012000000020 203.071045000000000
f: 313 tv: 1 nM: 2
334.877655000000000 271.335113999999980
337.000000000000000 211.000000000000000
f: 314 tv: 0 nM: 2
281.536713000000020 256.872893999999970
281.450012000000020 203.373535000000000
f: 314 tv: 1 nM: 2
335.403229000000010 271.912444999999990
337.649993999999990 211.286362000000000
f: 315 tv: 0 nM: 2
280.452087000000010 257.101807000000010
280.280212000000010 203.543961000000000
f: 315 tv: 1 nM: 2
336.113647000000010 272.674255000000020
338.455353000000000 211.857147000000000
f: 316 tv: 0 nM: 2
278.591887999999980 257.810821999999970
279.171875000000000 204.010422000000010
f: 316 tv: 1 nM: 2
336.490112000000010 273.371277000000020
339.173920000000010 211.926086000000000
f: 317 tv: 0 nM: 2
277.308989999999990 258.382019000000010
278.189940999999980 204.561446999999990
f: 317 tv: 1 nM: 2
337.529143999999970 273.908080999999980
340.256469999999980 212.135773000000000
f: 318 tv: 0 nM: 2
275.792542000000030 258.819152999999970
276.947510000000020 204.535919000000010
f: 318 tv: 1 nM: 2
338.404968000000000 274.855193999999980
341.172851999999980 212.664612000000010
f: 319 tv: 0 nM: 2
274.496826000000000 259.015930000000030
275.643645999999990 204.552490000000010
f: 319 tv: 1 nM: 2
339.342925999999980 275.117249000000020
342.328063999999980 212.990951999999990
f: 320 tv: 0 nM: 2
272.770172000000000 259.686339999999970
274.733673000000010 204.922103999999990
f: 320 tv: 1 nM: 2
339.990996999999990 275.896392999999990
343.408295000000010 213.000000000000000
f: 321 tv: 0 nM: 2
271.611815999999980 260.055907999999990
273.815399000000010 205.012817000000010
f: 321 tv: 1 nM: 2
341.035706000000000 276.045227000000010
344.603820999999980 213.078384000000000
f: 322 tv: 0 nM: 2
270.189940999999980 260.488831000000000
272.414825000000010 205.200546000000000
f: 322 tv: 1 nM: 2
342.237334999999970 276.751160000000030
345.500000000000000 213.065506000000000
f: 323 tv: 0 nM: 2
268.851073999999980 260.829772999999990
271.701569000000010 205.295807000000000
f: 323 tv: 1 nM: 2
343.000000000000000 277.000000000000000
346.577880999999990 213.336060000000000
f: 324 tv: 0 nM: 2
267.896179000000020 261.265015000000010
270.956511999999980 205.228255999999990
f: 324 tv: 1 nM: 2
344.302642999999990 277.508759000000000
347.955261000000010 213.392990000000000
f: 325 tv: 0 nM: 2
266.500000000000000 261.412781000000000
269.795929000000000 205.096938999999990
f: 325 tv: 1 nM: 2
345.224364999999980 277.724364999999980
349.366669000000000 213.412506000000010
f: 326 tv: 0 nM: 2
265.403412000000000 261.500000000000000
268.870727999999990 204.985367000000000
f: 326 tv: 1 nM: 2
346.239227000000030 277.937500000000000
350.694000000000020 213.014007999999990
f: 327 tv: 0 nM: 2
263.856749999999980 261.545958999999980
267.915009000000000 204.915009000000000
f: 327 tv: 1 nM: 2
347.408112000000020 278.155975000000010
352.000000000000000 212.958327999999990
f: 328 tv: 0 nM: 2
262.821228000000020 261.656432999999990
267.106383999999990 204.446808000000000
f: 328 tv: 1 nM: 2
348.604706000000020 278.138885000000020
353.305878000000010 212.707840000000000
f: 329 tv: 0 nM: 2
261.546448000000000 261.975402999999970
266.349731000000020 204.735748000000000
f: 329 tv: 1 nM: 2
349.842865000000020 278.387756000000020
354.918915000000030 212.565642999999990
f: 330 tv: 0 nM: 2
260.427429000000020 261.868286000000010
265.549224999999980 204.396378000000000
f: 330 tv: 1 nM: 2
351.336059999999970 278.430327999999970
356.431915000000000 212.215958000000000
f: 331 tv: 0 nM: 2
259.313476999999980 261.953369000000010
265.016998000000000 203.944167999999990
f: 331 tv: 1 nM: 2
352.429169000000000 278.358337000000010
358.269683999999980 211.710632000000000
f: 332 tv: 0 nM: 2
258.201018999999970 261.831664999999990
264.431273999999970 203.732224000000000
f: 332 tv: 1 nM: 2
353.712249999999980 278.216339000000000
359.635620000000020 211.378539999999990
f: 333 tv: 0 nM: 2
257.613159000000000 261.697357000000010
264.027374000000010 203.263687000000000
f: 333 tv: 1 nM: 2
355.392242000000010 278.000000000000000
361.542480000000010 210.911193999999990
f: 334 tv: 0 nM: 2
256.734313999999980 261.582123000000020
263.706572999999990 202.826293999999990
f: 334 tv: 1 nM: 2
357.152160999999980 277.683807000000000
363.194336000000020 210.445281999999990
f: 335 tv: 0 nM: 2
256.140198000000000 261.375671000000010
263.438080000000010 202.112381000000000
f: 335 tv: 1 nM: 2
358.788544000000000 277.486176000000000
365.220795000000010 209.804748999999990
f: 336 tv: 0 nM: 2
255.306121999999990 260.979583999999990
263.036590999999990 201.868286000000010
f: 336 tv: 1 nM: 2
360.641479000000000 277.075591999999970
367.459137000000000 209.118683000000000
f: 337 tv: 0 nM: 2
254.799499999999990 260.807098000000000
262.917846999999990 201.140839000000000
f: 337 tv: 1 nM: 2
362.567902000000000 276.701660000000000
369.547423999999980 208.395264000000000
f: 338 tv: 0 nM: 2
254.195953000000000 260.425689999999970
263.027770999999970 200.856064000000000
f: 338 tv: 1 nM: 2
364.541991999999990 276.381988999999980
371.852936000000000 207.727936000000000
f: 339 tv: 0 nM: 2
254.046111999999990 259.871368000000020
263.009613000000000 200.009613000000000
f: 339 tv: 1 nM: 2
366.519836000000000 276.000000000000000
374.021331999999970 206.897292999999990
f: 340 tv: 0 nM: 2
253.669006000000000 259.910797000000000
263.415191999999990 199.602676000000000
f: 340 tv: 1 nM: 2
368.875488000000020 275.501922999999980
376.449462999999980 206.220215000000000
f: 341 tv: 0 nM: 2
253.600479000000010 259.133972000000030
263.547089000000030 198.966370000000010
f: 341 tv: 1 nM: 2
371.376037999999990 274.695374000000020
379.000000000000000 205.640228000000010
f: 342 tv: 0 nM: 2
253.734879000000010 259.062805000000030
264.399109000000010 198.407897999999990
f: 342 tv: 1 nM: 2
373.689728000000000 274.482208000000010
381.350371999999990 204.581436000000000
f: 343 tv: 0 nM: 2
254.000000000000000 258.833344000000010
264.776093000000000 198.223907000000000
f: 343 tv: 1 nM: 2
376.162871999999990 273.840912000000000
384.034668000000010 203.943435999999990
f: 344 tv: 0 nM: 2
254.328048999999990 258.203613000000020
265.769409000000000 197.118529999999990
f: 344 tv: 1 nM: 2
379.163361000000010 273.129485999999990
386.963593000000000 203.409957999999990
f: 345 tv: 0 nM: 2
255.269409000000000 257.956635000000010
266.616424999999990 196.819640999999990
f: 345 tv: 1 nM: 2
382.000000000000000 272.500000000000000
389.933716000000000 202.607956000000000
f: 346 tv: 0 nM: 2
256.000000000000000 258.000000000000000
267.629302999999990 196.400864000000010
f: 346 tv: 1 nM: 2
384.912781000000000 272.238373000000020
392.858490000000020 201.754715000000000
f: 347 tv: 0 nM: 2
256.955414000000020 257.854462000000010
269.079071000000000 196.048843000000010
f: 347 tv: 1 nM: 2
388.014496000000010 271.985503999999990
395.932495000000020 201.257294000000000
f: 348 tv: 0 nM: 2
258.497802999999980 257.099548000000030
270.573272999999970 195.517242000000010
f: 348 tv: 1 nM: 2
391.151581000000020 271.265746999999980
399.000000000000000 200.640228000000010
f: 349 tv: 0 nM: 2
259.974181999999980 257.000000000000000
272.204132000000020 195.071105999999990
f: 349 tv: 1 nM: 2
394.246399000000000 270.829132000000020
402.193175999999990 199.981064000000000
f: 350 tv: 0 nM: 2
261.834106000000020 256.970459000000010
274.081207000000010 194.982910000000000
f: 350 tv: 1 nM: 2
397.877349999999980 270.403777999999990
405.079834000000010 199.621674000000010
f: 351 tv: 0 nM: 2
263.931182999999980 256.889892999999970
276.238769999999990 194.457137999999990
f: 351 tv: 1 nM: 2
401.035858000000020 270.033966000000020
408.328613000000020 199.227921000000010
f: 352 tv: 0 nM: 2
265.616424999999990 256.878998000000020
278.158997000000000 194.078339000000000
f: 352 tv: 1 nM: 2
404.297667999999990 269.548645000000020
411.275603999999990 198.722610000000000
f: 353 tv: 0 nM: 2
267.975342000000010 256.547089000000030
280.470336999999970 194.169495000000010
f: 353 tv: 1 nM: 2
407.694946000000020 269.231048999999980
414.461945000000010 198.490936000000000
f: 354 tv: 0 nM: 2
270.381348000000000 256.508484000000010
282.805053999999980 193.782104000000000
f: 354 tv: 1 nM: 2
411.014923000000010 268.817168999999980
417.088439999999990 198.057770000000000
f: 355 tv: 0 nM: 2
272.672423999999980 256.379302999999990
285.573272999999970 193.517242000000010
f: 355 tv: 1 nM: 2
414.352936000000000 268.598052999999990
420.086150999999970 197.634827000000000
f: 356 tv: 0 nM: 2
275.627197000000020 256.500000000000000
288.012329000000020 193.748763999999990
f: 356 tv: 1 nM: 2
417.530304000000000 268.087128000000010
422.936339999999970 197.578644000000000
f: 357 tv: 0 nM: 2
278.500000000000000 256.848877000000020
290.899993999999990 193.640915000000010
f: 357 tv: 1 nM: 2
420.445495999999990 267.953003000000020
425.487457000000010 197.417556999999990
f: 358 tv: 0 nM: 2
281.435852000000010 256.754425000000030
293.351471000000000 193.596237000000000
f: 358 tv: 1 nM: 2
423.075012000000020 267.903564000000020
427.964141999999980 197.460373000000000
f: 359 tv: 0 nM: 2
284.228118999999990 257.050689999999970
296.319000000000020 194.067871000000000
f: 359 tv: 1 nM: 2
425.783080999999980 267.937500000000000
430.042755000000000 197.609665000000010
f: 360 tv: 0 nM: 2
287.176605000000000 257.217896000000000
298.837768999999980 194.533340000000010
f: 360 tv: 1 nM: 2
428.067504999999980 267.895996000000030
432.204987000000020 197.704986999999990
f: 361 tv: 0 nM: 2
290.046111999999990 257.788849000000030
301.500000000000000 195.000000000000000
f: 361 tv: 1 nM: 2
430.104003999999970 268.034668000000010
434.144164999999990 197.958023000000000
f: 362 tv: 0 nM: 2
292.707274999999980 258.292725000000020
304.126555999999990 195.493774000000000
f: 362 tv: 1 nM: 2
432.073516999999980 268.301483000000020
436.027893000000010 198.680297999999990
f: 363 tv: 0 nM: 2
295.860107000000030 258.759186000000000
306.810577000000020 196.081497000000010
f: 363 tv: 1 nM: 2
433.835204999999970 268.563660000000030
437.424194000000000 199.249100000000000
f: 364 tv: 0 nM: 2
298.625580000000010 258.974883999999970
309.548248000000000 196.649124000000000
f: 364 tv: 1 nM: 2
435.141785000000030 268.929107999999990
438.913849000000030 199.634827000000000
f: 365 tv: 0 nM: 2
301.455138999999970 259.472229000000030
311.826477000000010 196.933792000000010
f: 365 tv: 1 nM: 2
436.847899999999980 269.363129000000010
440.073364000000030 200.434357000000010
f: 366 tv: 0 nM: 2
304.331818000000000 259.845459000000010
314.484496999999980 197.665923999999990
f: 366 tv: 1 nM: 2
437.605072000000010 269.435790999999990
441.000000000000000 200.712357000000000
f: 367 tv: 0 nM: 2
306.735992000000010 260.133178999999980
317.159302000000030 198.048676000000000
f: 367 tv: 1 nM: 2
438.877349999999980 269.596222000000010
441.932159000000010 201.265503000000000
f: 368 tv: 0 nM: 2
309.558044000000000 260.357147000000000
319.284515000000000 198.349365000000010
f: 368 tv: 1 nM: 2
439.116851999999990 269.597687000000010
442.722870000000000 201.687987999999990
f: 369 tv: 0 nM: 2
312.259003000000010 260.547302000000000
322.411162999999990 198.774109000000010
f: 369 tv: 1 nM: 2
439.703490999999990 269.637604000000010
443.069549999999990 202.107147000000000
f: 370 tv: 0 nM: 2
314.694458000000000 260.833344000000010
324.362793000000010 198.895355000000000
f: 370 tv: 1 nM: 2
440.078369000000010 269.850738999999980
443.458008000000010 202.382003999999990
f: 371 tv: 0 nM: 2
317.101990000000000 260.835815000000030
326.527283000000010 199.368179000000000
f: 371 tv: 1 nM: 2
440.431458000000020 269.661285000000020
443.643737999999980 202.548584000000010
f: 372 tv: 0 nM: 2
319.141082999999980 260.794556000000000
328.722961000000000 199.614868000000000
f: 372 tv: 1 nM: 2
440.542693999999980 269.619934000000000
443.932526000000000 202.773804000000010
f: 373 tv: 0 nM: 2
321.892670000000010 260.417083999999990
330.573272999999970 199.573273000000000
f: 373 tv: 1 nM: 2
440.390015000000010 269.533997000000000
444.058227999999990 202.923690999999990
f: 374 tv: 0 nM: 2
323.910614000000010 260.367157000000020
332.953888000000010 199.871353000000000
f: 374 tv: 1 nM: 2
440.278014999999980 269.166016000000010
443.951415999999990 203.224701000000010
f: 375 tv: 0 nM: 2
326.046111999999990 260.036407000000000
335.035706000000000 199.954758000000000
f: 375 tv: 1 nM: 2
440.023894999999980 268.651397999999970
443.856841999999970 203.182571000000000
f: 376 tv: 0 nM: 2
328.324126999999980 259.834166999999980
337.376892000000000 199.786438000000000
f: 376 tv: 1 nM: 2
439.607147000000000 268.615540000000010
443.546265000000010 203.191634999999990
f: 377 tv: 0 nM: 2
330.760101000000020 259.835846000000000
338.953888000000010 199.944167999999990
f: 377 tv: 1 nM: 2
439.500000000000000 268.500000000000000
443.214568999999980 203.313765999999990
f: 378 tv: 0 nM: 2
332.631439000000000 259.115967000000010
340.888885000000020 199.838165000000000
f: 378 tv: 1 nM: 2
438.826598999999990 268.177429000000020
442.845184000000020 203.165268000000000
f: 379 tv: 0 nM: 2
334.904998999999980 259.000000000000000
342.776732999999980 199.946518000000000
f: 379 tv: 1 nM: 2
438.456604000000030 267.535125999999990
442.420837000000010 203.333327999999990
f: 380 tv: 0 nM: 2
336.219696000000000 258.856048999999980
344.738922000000000 199.933502000000000
f: 380 tv: 1 nM: 2
437.794617000000020 267.323639000000010
441.766968000000020 203.000000000000000
f: 381 tv: 0 nM: 2
338.147064000000000 258.083344000000010
346.424072000000020 199.730362000000010
f: 381 tv: 1 nM: 2
437.370055999999980 266.958160000000020
441.632294000000000 203.051575000000010
f: 382 tv: 0 nM: 2
340.255219000000010 257.755219000000010
348.236968999999990 199.351563000000000
f: 382 tv: 1 nM: 2
436.467377000000000 266.271728999999990
441.282501000000020 202.975342000000010
f: 383 tv: 0 nM: 2
342.160522000000010 257.281586000000000
350.036407000000000 199.046111999999990
f: 383 tv: 1 nM: 2
436.300446000000020 265.957397000000010
440.675446000000020 202.750000000000000
f: 384 tv: 0 nM: 2
343.869049000000020 256.583344000000010
351.437194999999970 198.851761000000010
f: 384 tv: 1 nM: 2
435.662291999999980 265.223694000000020
440.459808000000010 202.388397000000000
f: 385 tv: 0 nM: 2
345.521851000000030 256.196715999999980
353.395629999999980 198.240295000000000
f: 385 tv: 1 nM: 2
435.178558000000010 264.562500000000000
440.000000000000000 202.000000000000000
f: 386 tv: 0 nM: 2
347.451141000000010 255.548858999999990
355.174011000000010 198.365204000000010
f: 386 tv: 1 nM: 2
434.478455000000000 263.737060999999980
439.461884000000000 201.890137000000010
f: 387 tv: 0 nM: 2
349.575835999999980 254.716293000000010
356.384613000000000 197.879486000000010
f: 387 tv: 1 nM: 2
434.182647999999970 262.984009000000010
438.739715999999990 201.216888000000010
f: 388 tv: 0 nM: 2
351.051360999999990 254.291885000000010
358.167542000000030 197.311859000000000
f: 388 tv: 1 nM: 2
433.474152000000000 262.517242000000010
438.500000000000000 201.000000000000000
f: 389 tv: 0 nM: 2
352.715057000000000 253.623657000000010
359.790405000000020 196.790404999999990
f: 389 tv: 1 nM: 2
433.078339000000030 261.684326000000000
438.116974000000030 200.309631000000000
f: 390 tv: 0 nM: 2
354.214294000000000 252.446426000000000
361.807495000000020 196.409088000000000
f: 390 tv: 1 nM: 2
432.518768000000020 260.929565000000030
437.518433000000020 200.000000000000000
f: 391 tv: 0 nM: 2
356.146423000000030 252.309386999999990
363.005431999999980 196.391296000000010
f: 391 tv: 1 nM: 2
431.832550000000030 260.020935000000010
437.306853999999990 199.420593000000000
f: 392 tv: 0 nM: 2
357.694611000000010 251.494019000000010
364.616150000000000 195.474747000000010
f: 392 tv: 1 nM: 2
431.675597999999980 259.126830999999980
436.817352000000030 199.047943000000000
f: 393 tv: 0 nM: 2
359.306518999999980 250.811554000000000
366.161102000000030 194.972229000000000
f: 393 tv: 1 nM: 2
431.067504999999980 258.202515000000010
436.794647000000000 198.325897000000000
f: 394 tv: 0 nM: 2
361.372100999999990 250.122100999999990
367.918029999999990 194.642075000000010
f: 394 tv: 1 nM: 2
430.669006000000020 257.830993999999980
436.215729000000010 197.791869999999990
f: 395 tv: 0 nM: 2
362.853576999999970 249.370162999999990
369.228943000000020 193.802628000000000
f: 395 tv: 1 nM: 2
430.167480000000010 256.953217000000000
435.972778000000010 197.215347000000010
f: 396 tv: 0 nM: 2
364.451141000000010 248.451141000000010
370.825256000000020 193.051071000000010
f: 396 tv: 1 nM: 2
430.046111999999990 255.871353000000000
435.744080000000000 196.864928999999990
f: 397 tv: 0 nM: 2
365.916199000000010 247.259781000000000
372.206696000000020 192.689941000000000
f: 397 tv: 1 nM: 2
429.431273999999970 254.954971000000000
435.221679999999990 196.061584000000010
f: 398 tv: 0 nM: 2
367.813599000000010 246.775146000000010
373.842529000000010 192.348068000000010
f: 398 tv: 1 nM: 2
429.134215999999980 253.649993999999990
435.000000000000000 195.500000000000000
f: 399 tv: 0 nM: 2
368.914275999999970 246.317139000000000
375.118407999999990 191.692107999999990
f: 399 tv: 1 nM: 2
428.860961999999970 252.975616000000000
434.894989000000010 194.904999000000000
f: 400 tv: 0 nM: 2
371.239989999999980 244.986663999999990
377.070648000000010 190.847824000000000
f: 400 tv: 1 nM: 2
428.909576000000020 252.170211999999990
434.898010000000000 194.174133000000010
f: 401 tv: 0 nM: 2
372.386902000000020 244.464279000000000
378.586211999999990 190.304596000000000
f: 401 tv: 1 nM: 2
428.653656000000010 251.601563000000000
434.674866000000010 193.785721000000000
f: 402 tv: 0 nM: 2
374.135344999999970 243.524857000000000
380.190856999999990 189.889785999999990
f: 402 tv: 1 nM: 2
428.196715999999980 250.571045000000000
434.425385000000010 193.159210000000000
f: 403 tv: 0 nM: 2
375.431243999999990 243.193756000000010
381.759674000000020 189.475143000000000
f: 403 tv: 1 nM: 2
428.074462999999980 249.606383999999990
434.666655999999990 192.255202999999990
f: 404 tv: 0 nM: 2
377.011687999999990 242.423981000000000
383.046692000000010 189.167587000000000
f: 404 tv: 1 nM: 2
428.219787999999990 248.697800000000000
434.704559000000020 192.047974000000010
f: 405 tv: 0 nM: 2
378.732544000000020 241.674422999999990
384.537627999999980 188.500000000000000
f: 405 tv: 1 nM: 2
427.953857000000030 248.058975000000000
434.268463000000000 191.477829000000010
f: 406 tv: 0 nM: 2
380.099425999999990 241.236847000000010
385.876373000000000 188.008240000000000
f: 406 tv: 1 nM: 2
428.047882000000020 247.638306000000000
434.448272999999970 191.032013000000010
f: 407 tv: 0 nM: 2
381.736847000000010 240.271927000000010
387.240325999999980 187.475143000000000
f: 407 tv: 1 nM: 2
428.156250000000000 246.588547000000010
434.819519000000010 190.500000000000000
f: 408 tv: 0 nM: 2
383.329253999999990 239.536590999999990
388.968932999999990 187.293792999999990
f: 408 tv: 1 nM: 2
427.892853000000000 245.821426000000000
435.000000000000000 190.000000000000000
f: 409 tv: 0 nM: 2
384.772461000000020 238.883240000000000
390.760741999999990 186.873657000000010
f: 409 tv: 1 nM: 2
428.022338999999990 245.259781000000000
435.163269000000010 189.250000000000000
f: 410 tv: 0 nM: 2
386.633331000000000 238.333327999999990
392.457306000000020 186.109756000000000
f: 410 tv: 1 nM: 2
428.425414999999990 244.240326000000010
435.657470999999990 188.853591999999990
f: 411 tv: 0 nM: 2
388.000000000000000 237.500000000000000
393.710663000000010 185.598311999999990
f: 411 tv: 1 nM: 2
428.627166999999990 243.595367000000010
436.000000000000000 188.336060000000000
f: 412 tv: 0 nM: 2
389.554840000000010 236.951614000000010
395.205718999999990 185.374282999999990
f: 412 tv: 1 nM: 2
428.889771000000000 242.922043000000000
436.173920000000010 188.135864000000000
f: 413 tv: 0 nM: 2
391.060973999999990 236.829269000000010
396.931305000000010 185.085159000000000
f: 413 tv: 1 nM: 2
429.122223000000020 242.272217000000010
436.351654000000000 187.565933000000000
f: 414 tv: 0 nM: 2
392.879760999999970 235.968353000000010
398.514800999999980 184.529586999999990
f: 414 tv: 1 nM: 2
429.614715999999990 241.649993999999990
437.076538000000030 187.086730999999990
f: 415 tv: 0 nM: 2
394.245574999999970 235.408278999999990
399.831390000000000 184.122100999999990
f: 415 tv: 1 nM: 2
430.071045000000030 241.118423000000010
437.972778000000010 186.784652999999990
f: 416 tv: 0 nM: 2
396.426239000000010 234.270492999999990
401.823699999999970 183.468200999999990
f: 416 tv: 1 nM: 2
430.894745000000000 240.254379000000000
438.792114000000030 186.039474000000010
f: 417 tv: 0 nM: 2
397.805755999999970 233.946045000000000
403.500000000000000 183.108566000000000
f: 417 tv: 1 nM: 2
431.549987999999980 239.649993999999990
439.472076000000020 185.273743000000000
f: 418 tv: 0 nM: 2
399.639617999999980 233.314941000000000
405.416137999999990 182.000000000000000
f: 418 tv: 1 nM: 2
432.181030000000020 238.675293000000010
440.453217000000000 185.233916999999990
f: 419 tv: 0 nM: 2
402.031921000000010 232.872345000000000
407.378386999999980 181.716217000000000
f: 419 tv: 1 nM: 2
433.468750000000000 237.925003000000000
441.330505000000020 184.327682000000010
f: 420 tv: 0 nM: 2
403.554840000000010 231.951614000000010
409.428131000000010 181.227539000000010
f: 420 tv: 1 nM: 2
434.814209000000010 237.314209000000010
442.783722000000010 183.845505000000000
f: 421 tv: 0 nM: 2
406.087249999999980 231.399323000000010
410.834351000000030 180.475463999999990
f: 421 tv: 1 nM: 2
435.724548000000030 236.326355000000010
443.983703999999990 183.239136000000000
f: 422 tv: 0 nM: 2
408.146118000000000 230.665588000000010
413.141296000000010 180.429351999999990
f: 422 tv: 1 nM: 2
437.401154000000020 235.412795999999990
445.488586000000000 182.720001000000000
f: 423 tv: 0 nM: 2
410.200012000000020 230.656250000000000
414.900603999999990 180.099396000000010
f: 423 tv: 1 nM: 2
439.094817999999980 235.135055999999990
447.106139999999980 182.343567000000010
f: 424 tv: 0 nM: 2
412.569458000000000 230.381943000000010
416.990631000000010 179.628128000000000
f: 424 tv: 1 nM: 2
440.778106999999980 234.597625999999990
449.170440999999980 181.755675999999990
f: 425 tv: 0 nM: 2
415.000000000000000 230.000000000000000
418.851256999999980 179.452530000000000
f: 425 tv: 1 nM: 2
442.484557999999990 234.354935000000010
451.011414000000000 181.362854000000000
f: 426 tv: 0 nM: 2
416.837920999999990 230.172408999999990
421.500000000000000 179.500000000000000
f: 426 tv: 1 nM: 2
444.656250000000000 233.712493999999990
452.754241999999980 181.463271999999990
f: 427 tv: 0 nM: 2
418.627655000000000 230.319153000000000
423.237640000000000 179.577164000000010
f: 427 tv: 1 nM: 2
446.655640000000010 233.937087999999990
454.551207999999970 181.358429000000000
f: 428 tv: 0 nM: 2
420.500000000000000 230.000000000000000
424.871796000000020 179.564101999999990
f: 428 tv: 1 nM: 2
448.912291999999980 233.523392000000000
456.914275999999970 180.671432000000010
f: 429 tv: 0 nM: 2
422.496917999999990 230.447525000000010
426.793762000000020 179.362503000000000
f: 429 tv: 1 nM: 2
451.076262999999980 233.548019000000010
459.081572999999990 180.939468000000010
f: 430 tv: 0 nM: 2
424.572357000000010 230.671051000000010
428.196715999999980 179.379775999999990
f: 430 tv: 1 nM: 2
453.552460000000000 233.540131000000000
460.844451999999990 181.011108000000010
f: 431 tv: 0 nM: 2
426.585601999999990 230.941788000000000
430.346375000000020 180.280121000000010
f: 431 tv: 1 nM: 2
455.907134999999980 233.892853000000000
463.174743999999980 180.895157000000010
f: 432 tv: 0 nM: 2
428.723389000000000 231.500000000000000
431.500000000000000 180.256256000000010
f: 432 tv: 1 nM: 2
458.500000000000000 234.000000000000000
465.388244999999980 181.411757999999990
f: 433 tv: 0 nM: 2
430.370482999999980 232.460846000000000
433.126586999999970 180.784805000000010
f: 433 tv: 1 nM: 2
461.186707000000010 234.376587000000000
467.739258000000010 181.809143000000010
f: 434 tv: 0 nM: 2
431.714751999999980 232.899323000000010
434.240508999999970 181.126587000000000
f: 434 tv: 1 nM: 2
463.112731999999990 235.167633000000000
469.914275999999970 182.214279000000000
f: 435 tv: 0 nM: 2
432.646698000000010 233.344314999999990
435.394591999999990 181.551208000000000
f: 435 tv: 1 nM: 2
465.329345999999990 235.625747999999990
472.000000000000000 182.500000000000000
f: 436 tv: 0 nM: 2
433.596985000000020 233.654540999999990
436.121613000000020 182.372971000000010
f: 436 tv: 1 nM: 2
467.641571000000000 236.448792000000000
474.336059999999970 183.000000000000000
f: 437 tv: 0 nM: 2
434.626617000000010 234.652603000000000
437.405029000000010 183.000000000000000
f: 437 tv: 1 nM: 2
470.033324999999990 236.890915000000010
476.393554999999990 183.835479999999990
f: 438 tv: 0 nM: 2
435.410706000000000 235.511901999999990
437.754241999999980 183.576263000000010
f: 438 tv: 1 nM: 2
471.664672999999990 236.937133999999990
477.947510000000020 184.298340000000000
f: 439 tv: 0 nM: 2
435.891417999999990 236.242859000000010
438.157470999999990 183.618789999999990
f: 439 tv: 1 nM: 2
473.902374000000010 237.704147000000010
479.828888000000010 184.580215000000010
f: 440 tv: 0 nM: 2
436.500000000000000 236.852355999999990
438.947510000000020 184.370162999999990
f: 440 tv: 1 nM: 2
476.019774999999980 238.378525000000000
481.786071999999990 185.007735999999990
f: 441 tv: 0 nM: 2
436.540130999999970 237.447525000000010
439.038054999999990 185.032608000000010
f: 441 tv: 1 nM: 2
478.130066000000000 239.242766999999990
483.345305999999990 185.414368000000000
f: 442 tv: 0 nM: 2
436.923737000000020 238.293792999999990
439.464904999999990 185.432754999999990
f: 442 tv: 1 nM: 2
479.959290000000010 239.715117999999990
485.628143000000020 185.972365999999990
f: 443 tv: 0 nM: 2
437.450012000000020 238.461761000000000
439.635589999999980 185.451980999999990
f: 443 tv: 1 nM: 2
481.771088000000020 240.024093999999990
487.052489999999980 186.309386999999990
f: 444 tv: 0 nM: 2
437.550903000000010 239.248504999999990
439.817017000000020 186.038666000000010
f: 444 tv: 1 nM: 2
483.231415000000030 240.708572000000000
488.927094000000010 186.635422000000010
f: 445 tv: 0 nM: 2
437.057922000000020 239.942078000000010
439.810059000000020 186.561446999999990
f: 445 tv: 1 nM: 2
484.641571000000000 241.448792000000000
490.311798000000010 187.070221000000000
f: 446 tv: 0 nM: 2
437.411437999999980 240.482848999999990
439.959075999999980 186.786544999999990
f: 446 tv: 1 nM: 2
486.293091000000000 241.580459999999990
492.069579999999970 187.234543000000000
f: 447 tv: 0 nM: 2
437.381500000000020 241.066466999999990
440.030396000000000 187.287292000000010
f: 447 tv: 1 nM: 2
488.094970999999990 242.511169000000000
493.909088000000000 187.419784999999990
f: 448 tv: 0 nM: 2
437.500000000000000 241.596588000000000
440.108703999999990 187.461960000000000
f: 448 tv: 1 nM: 2
490.040374999999980 242.981369000000000
495.597991999999980 187.821609000000000
f: 449 tv: 0 nM: 2
437.598845999999980 242.412795999999990
439.984039000000000 187.526596000000010
f: 449 tv: 1 nM: 2
492.063537999999990 243.441986000000010
497.309387000000020 188.052490000000010
f: 450 tv: 0 nM: 2
437.228333000000020 243.052017000000010
439.976317999999990 188.271057000000010
f: 450 tv: 1 nM: 2
493.690612999999980 244.052490000000010
499.424743999999980 188.500000000000000
f: 451 tv: 0 nM: 2
436.782867000000010 243.408569000000000
439.949738000000020 188.465607000000010
f: 451 tv: 1 nM: 2
495.323212000000010 244.475143000000000
501.002625000000020 188.818420000000000
f: 452 tv: 0 nM: 2
436.947510000000020 244.370162999999990
440.000000000000000 189.000000000000000
f: 452 tv: 1 nM: 2
497.476196000000020 245.208327999999990
502.635589999999980 189.418076000000010
f: 453 tv: 0 nM: 2
436.980225000000020 245.186446999999990
439.754058999999980 189.383789000000010
f: 453 tv: 1 nM: 2
499.114470999999980 245.867461999999990
504.201569000000010 189.408370999999990
f: 454 tv: 0 nM: 2
436.631988999999980 245.548217999999990
439.812500000000000 189.765625000000000
f: 454 tv: 1 nM: 2
501.494415000000000 246.212296000000010
506.739806999999980 189.903061000000010
f: 455 tv: 0 nM: 2
436.608948000000000 246.343567000000010
439.927032000000000 190.281082000000000
f: 455 tv: 1 nM: 2
503.374390000000010 247.061568999999990
508.833344000000010 190.000000000000000
f: 456 tv: 0 nM: 2
436.040527000000000 247.383789000000010
439.307098000000000 190.355331000000010
f: 456 tv: 1 nM: 2
505.038879000000010 247.716659999999990
510.235138000000010 190.454056000000010
f: 457 tv: 0 nM: 2
435.959473000000000 247.616210999999990
439.156859999999990 190.906859999999990
f: 457 tv: 1 nM: 2
507.377197000000020 248.333327999999990
512.027222000000050 190.784652999999990
f: 458 tv: 0 nM: 2
435.780304000000000 248.143936000000000
439.093140000000010 190.906859999999990
f: 458 tv: 1 nM: 2
509.389832000000010 248.528244000000000
514.531372000000030 190.997589000000000
f: 459 tv: 0 nM: 2
435.395508000000010 248.681594999999990
439.144927999999990 191.026566000000000
f: 459 tv: 1 nM: 2
511.077942000000010 249.104842999999990
516.166687000000020 191.000000000000000
f: 460 tv: 0 nM: 2
435.143250000000020 249.313506999999990
438.983734000000030 191.186049999999990
f: 460 tv: 1 nM: 2
513.480102999999990 249.348266999999990
518.490966999999960 191.009048000000010
f: 461 tv: 0 nM: 2
434.843750000000000 249.734375000000000
439.044128000000000 191.186279000000010
f: 461 tv: 1 nM: 2
515.840026999999960 249.839996000000010
520.488159000000000 191.206161000000010
f: 462 tv: 0 nM: 2
434.803467000000010 249.830840999999990
439.046111999999990 191.128647000000000
f: 462 tv: 1 nM: 2
517.483093000000050 249.939606000000000
522.549744000000030 191.068726000000000
f: 463 tv: 0 nM: 2
434.093140000000010 250.093140000000010
438.884978999999990 191.037552000000010
f: 463 tv: 1 nM: 2
519.681580000000050 250.202637000000010
524.665893999999980 191.147460999999990
f: 464 tv: 0 nM: 2
434.028350999999990 250.610825000000010
438.927887000000000 191.000000000000000
f: 464 tv: 1 nM: 2
521.947266000000010 250.427139000000010
526.684326000000060 190.990783999999990
f: 465 tv: 0 nM: 2
434.058533000000010 250.714630000000000
439.000000000000000 190.908661000000000
f: 465 tv: 1 nM: 2
524.571411000000010 250.726593000000010
529.279601999999950 190.893372000000000
f: 466 tv: 0 nM: 2
434.107665999999990 250.909088000000000
439.265106000000000 190.937209999999990
f: 466 tv: 1 nM: 2
526.693358999999990 250.994475999999990
531.873779000000010 190.873809999999990
f: 467 tv: 0 nM: 2
434.046111999999990 250.963593000000000
439.596770999999990 190.870971999999990
f: 467 tv: 1 nM: 2
529.500000000000000 251.000000000000000
534.245300000000040 190.815414000000000
f: 468 tv: 0 nM: 2
434.010193000000020 251.438782000000000
439.716277999999990 190.834885000000010
f: 468 tv: 1 nM: 2
532.500000000000000 251.000000000000000
536.754761000000030 190.488098000000010
f: 469 tv: 0 nM: 2
434.352538999999980 251.764984000000000
440.380431999999980 190.454345999999990
f: 469 tv: 1 nM: 2
534.639831999999960 251.045029000000000
539.657348999999950 190.000000000000000
f: 470 tv: 0 nM: 2
434.576934999999990 251.778275000000010
440.922576999999990 190.263274999999990
f: 470 tv: 1 nM: 2
537.349791999999980 251.028167999999990
542.293456999999990 189.859161000000000
f: 471 tv: 0 nM: 2
434.899993999999990 251.917388999999990
441.536956999999970 190.315215999999990
f: 471 tv: 1 nM: 2
540.550719999999960 251.094208000000010
544.980834999999960 189.619614000000010
f: 472 tv: 0 nM: 2
435.423065000000010 252.000000000000000
442.139007999999990 189.780090000000000
f: 472 tv: 1 nM: 2
543.448303000000010 251.184722999999990
547.832520000000050 189.076355000000010
f: 473 tv: 0 nM: 2
435.955597000000010 252.044388000000000
442.577727999999980 189.695373999999990
f: 473 tv: 1 nM: 2
546.826110999999970 251.050720000000010
550.491088999999990 188.924438000000010
f: 474 tv: 0 nM: 2
436.687500000000000 252.740387000000000
443.527770999999970 189.544875999999990
f: 474 tv: 1 nM: 2
549.744995000000020 250.934998000000010
553.739745999999970 188.929229999999990
f: 475 tv: 0 nM: 2
437.397827000000010 252.736954000000000
444.544861000000030 189.382476999999990
f: 475 tv: 1 nM: 2
552.954773000000050 250.964279000000000
556.493408000000040 188.508804000000000
f: 476 tv: 0 nM: 2
438.350006000000010 252.728255999999990
445.500000000000000 189.166672000000010
f: 476 tv: 1 nM: 2
556.000000000000000 251.000000000000000
559.547973999999950 188.171234000000000
f: 477 tv: 0 nM: 2
439.048522999999990 252.746840999999990
446.454559000000020 188.967529000000010
f: 477 tv: 1 nM: 2
559.228087999999960 251.032256999999990
562.500000000000000 187.914031999999990
f: 478 tv: 0 nM: 2
440.115233999999990 252.804520000000000
447.653229000000010 188.500000000000000
f: 478 tv: 1 nM: 2
562.397827000000010 250.876082999999990
565.906860000000050 187.730391999999990
f: 479 tv: 0 nM: 2
441.184662000000000 252.614105000000000
449.230927000000010 188.445786000000000
f: 479 tv: 1 nM: 2
566.031615999999990 250.780594000000010
568.873351999999950 187.279999000000000
f: 480 tv: 0 nM: 2
442.389130000000020 252.684784000000010
450.642578000000010 188.062255999999990
f: 480 tv: 1 nM: 2
568.851929000000040 250.480682000000000
572.008666999999950 186.943480999999990
f: 481 tv: 0 nM: 2
443.775420999999990 252.559326000000000
452.093109000000030 187.686234000000010
f: 481 tv: 1 nM: 2
572.926391999999960 250.348480000000000
574.903137000000020 186.664413000000000
f: 482 tv: 0 nM: 2
445.073914000000000 252.917388999999990
453.570831000000000 187.420837000000010
f: 482 tv: 1 nM: 2
576.182678000000010 250.015975999999990
578.585999000000020 186.076920000000000
f: 483 tv: 0 nM: 2
446.931182999999980 252.645751999999990
455.821441999999990 187.190474999999990
f: 483 tv: 1 nM: 2
579.628357000000050 249.844589000000010
582.330505000000020 185.652542000000010
f: 484 tv: 0 nM: 2
448.619934000000000 252.542678999999990
457.500000000000000 186.741806000000000
f: 484 tv: 1 nM: 2
583.426696999999990 249.469832999999990
585.263733000000000 185.274261000000000
f: 485 tv: 0 nM: 2
450.830108999999990 252.407332999999990
459.270905000000030 186.484070000000000
f: 485 tv: 1 nM: 2
586.897278000000030 249.296798999999990
588.500000000000000 185.151107999999990
f: 486 tv: 0 nM: 2
452.819611000000010 252.472548999999990
461.545074000000000 186.258194000000000
f: 486 tv: 1 nM: 2
590.123230000000040 249.195343000000010
591.865783999999960 184.517517000000000
f: 487 tv: 0 nM: 2
454.847839000000020 252.486160000000010
464.021728999999990 185.841904000000000
f: 487 tv: 1 nM: 2
594.669434000000020 248.453979000000000
595.497864000000050 184.105605999999990
f: 488 tv: 0 nM: 2
457.045440999999980 252.517791999999990
466.500000000000000 185.500000000000000
f: 488 tv: 1 nM: 2
598.250000000000000 248.461716000000000
598.439819000000060 183.986115000000010
f: 489 tv: 0 nM: 2
459.247070000000010 252.417648000000010
468.491942999999990 185.362900000000000
f: 489 tv: 1 nM: 2
601.934081999999990 247.784088000000000
601.965942000000040 183.551055999999990
f: 490 tv: 0 nM: 2
461.893401999999980 252.370148000000000
471.117644999999980 184.805878000000010
f: 490 tv: 1 nM: 2
605.139709000000040 247.687774999999990
605.452942000000010 183.177123999999990
f: 491 tv: 0 nM: 2
464.219451999999990 252.116409000000000
473.844634999999980 184.826691000000010
f: 491 tv: 1 nM: 2
609.144774999999980 247.251128999999990
608.727661000000010 182.925536999999990
f: 492 tv: 0 nM: 2
466.979309000000000 251.900375000000000
476.132172000000030 184.620697000000010
f: 492 tv: 1 nM: 2
612.713013000000050 247.248871000000010
611.524353000000020 182.418137000000000
f: 493 tv: 0 nM: 2
469.542693999999980 251.619919000000010
478.825195000000010 184.186095999999990
f: 493 tv: 1 nM: 2
616.175415000000040 246.587723000000010
614.820007000000030 182.248886000000000
f: 494 tv: 0 nM: 2
472.476288000000010 251.446640000000000
481.500000000000000 183.653229000000010
f: 494 tv: 1 nM: 2
619.406676999999950 245.942230000000000
617.595031999999950 181.248871000000010
f: 495 tv: 0 nM: 2
474.877349999999980 251.403777999999990
484.327057000000020 183.500000000000000
f: 495 tv: 1 nM: 2
622.191649999999980 245.546248999999990
620.593323000000050 181.084442000000000
f: 496 tv: 0 nM: 2
477.799622000000000 251.412444999999990
487.045440999999980 183.390152000000000
f: 496 tv: 1 nM: 2
625.692321999999990 245.329956000000010
623.500000000000000 181.151107999999990
f: 497 tv: 0 nM: 2
480.632567999999990 251.053023999999990
489.828125000000000 183.066406000000000
f: 497 tv: 1 nM: 2
628.358703999999990 244.858703999999990
626.283874999999970 180.572036999999990
f: 498 tv: 0 nM: 2
483.106048999999980 250.746216000000000
492.126465000000000 182.739304000000000
f: 498 tv: 1 nM: 2
630.590514999999980 244.344832999999990
628.457946999999990 180.435836999999990
f: 499 tv: 0 nM: 2
486.060608000000000 250.594696000000000
495.073364000000030 182.565642999999990
f: 499 tv: 1 nM: 2
633.083678999999960 244.408370999999990
630.485046000000010 180.284195000000010
f: 500 tv: 0 nM: 2
488.970916999999990 250.436049999999990
497.492493000000020 182.548874000000010
f: 500 tv: 1 nM: 2
635.500000000000000 243.588989000000000
632.661620999999970 180.105605999999990
f: 501 tv: 0 nM: 2
491.334594999999980 250.473389000000000
500.278656000000010 182.411071999999990
f: 501 tv: 1 nM: 2
637.475098000000000 243.506226000000000
634.119446000000040 179.840713999999990
f: 502 tv: 0 nM: 2
494.041382000000000 250.109711000000000
503.051787999999990 182.503983000000010
f: 502 tv: 1 nM: 2
638.991882000000030 243.204453000000000
636.064331000000040 179.589217999999990
f: 503 tv: 0 nM: 2
496.478637999999990 249.939499000000010
505.294128000000000 182.288239000000000
f: 503 tv: 1 nM: 2
640.582946999999990 242.925766000000010
637.517211999999970 179.581894000000010
f: 504 tv: 0 nM: 2
498.915436000000000 249.805145000000010
508.001953000000010 182.354645000000000
f: 504 tv: 1 nM: 2
641.632324000000040 242.527312999999990
638.385132000000000 179.650893999999990
f: 505 tv: 0 nM: 2
501.036407000000000 249.590042000000010
510.385986000000000 182.270004000000000
f: 505 tv: 1 nM: 2
642.796448000000050 242.407119999999990
639.320800999999960 179.351776000000000
f: 506 tv: 0 nM: 2
503.731873000000010 249.702896000000010
512.464111000000000 182.449371000000010
f: 506 tv: 1 nM: 2
643.419494999999980 242.241531000000010
640.009459999999990 179.296203999999990
f: 507 tv: 0 nM: 2
505.534545999999980 249.388214000000000
514.458312999999980 182.262497000000000
f: 507 tv: 1 nM: 2
643.769897000000010 242.194565000000010
640.364014000000000 179.390350000000010
f: 508 tv: 0 nM: 2
507.839539000000000 249.298508000000000
516.343384000000010 182.465866000000010
f: 508 tv: 1 nM: 2
643.919434000000020 241.890503000000000
640.465088000000040 179.379074000000000
f: 509 tv: 0 nM: 2
509.710113999999980 249.357970999999990
518.431824000000010 182.613632000000000
f: 509 tv: 1 nM: 2
643.797973999999950 241.689788999999990
640.486632999999980 179.772324000000000
f: 510 tv: 0 nM: 2
511.380066000000000 249.457321000000010
519.983826000000020 182.730774000000000
f: 510 tv: 1 nM: 2
643.535706000000000 241.632354999999990
640.559753000000000 179.630524000000010
f: 511 tv: 0 nM: 2
513.029175000000010 249.459137000000000
521.380553999999960 182.751006999999990
f: 511 tv: 1 nM: 2
643.338988999999970 241.580504999999990
640.474120999999970 179.926727000000000
f: 512 tv: 0 nM: 2
514.500000000000000 249.346770999999990
523.403747999999950 183.255234000000000
f: 512 tv: 1 nM: 2
642.907715000000050 241.390564000000010
639.721436000000040 180.034241000000010
f: 513 tv: 0 nM: 2
516.382019000000010 249.458008000000010
524.619933999999940 183.542678999999990
f: 513 tv: 1 nM: 2
642.365356000000020 241.553420999999990
639.452942000000010 180.118834999999990
f: 514 tv: 0 nM: 2
517.575378000000000 249.424606000000010
526.235168000000040 183.750992000000000
f: 514 tv: 1 nM: 2
641.438048999999980 241.544875999999990
639.000000000000000 180.352936000000000
f: 515 tv: 0 nM: 2
518.908385999999950 249.527893000000010
527.635620000000020 184.362349999999990
f: 515 tv: 1 nM: 2
640.189819000000060 241.657410000000000
638.149779999999960 180.972351000000000
f: 516 tv: 0 nM: 2
520.518372000000000 249.712250000000010
528.893554999999990 184.686752000000010
f: 516 tv: 1 nM: 2
639.452026000000050 241.888123000000010
637.452942000000010 181.118834999999990
f: 517 tv: 0 nM: 2
521.594238000000020 249.586060000000000
530.009826999999970 185.143707000000010
f: 517 tv: 1 nM: 2
638.539000999999980 241.878433000000000
636.625548999999980 181.189499000000010
f: 518 tv: 0 nM: 2
522.535094999999960 250.299590999999990
531.466675000000010 185.333327999999990
f: 518 tv: 1 nM: 2
637.500000000000000 242.000000000000000
635.537537000000040 181.892013999999990
f: 519 tv: 0 nM: 2
524.100829999999970 250.112900000000000
532.516418000000040 185.663940000000000
f: 519 tv: 1 nM: 2
636.490783999999960 241.930878000000010
634.587584999999990 182.018432999999990
f: 520 tv: 0 nM: 2
525.373901000000050 250.211533000000000
533.591675000000010 186.056762999999990
f: 520 tv: 1 nM: 2
635.004395000000050 242.570480000000000
633.900024000000030 182.360001000000010
f: 521 tv: 0 nM: 2
526.419494999999980 250.338989000000000
534.480774000000000 186.365387000000000
f: 521 tv: 1 nM: 2
633.885009999999970 242.169997999999990
632.488341999999990 182.867447000000000
f: 522 tv: 0 nM: 2
527.000000000000000 250.416336000000000
535.347351000000000 186.865050999999990
f: 522 tv: 1 nM: 2
632.335692999999990 242.388092000000000
631.500000000000000 183.169006000000000
f: 523 tv: 0 nM: 2
527.769103999999970 250.574295000000010
536.140076000000020 187.079742000000010
f: 523 tv: 1 nM: 2
631.086121000000050 242.500000000000000
630.241454999999970 183.448776000000010
f: 524 tv: 0 nM: 2
528.500000000000000 250.500000000000000
537.008362000000030 187.679915999999990
f: 524 tv: 1 nM: 2
629.332457999999970 242.925262000000000
629.130432000000040 184.089371000000000
f: 525 tv: 0 nM: 2
529.467406999999980 250.728255999999990
537.699524000000000 187.957396999999990
f: 525 tv: 1 nM: 2
628.046814000000040 242.926101999999990
627.654235999999970 184.412933000000010
f: 526 tv: 0 nM: 2
530.210510000000000 250.824554000000010
538.500000000000000 188.500000000000000
f: 526 tv: 1 nM: 2
626.176453000000040 243.019608000000010
626.579834000000010 184.929581000000010
f: 527 tv: 0 nM: 2
530.763367000000020 251.129471000000000
539.470702999999960 188.831085000000000
f: 527 tv: 1 nM: 2
625.000000000000000 243.166672000000010
625.075012000000020 185.244994999999990
f: 528 tv: 0 nM: 2
531.412415000000010 251.069121999999990
539.799072000000020 189.043381000000010
f: 528 tv: 1 nM: 2
623.146912000000040 243.765471999999990
624.079773000000050 185.606383999999990
f: 529 tv: 0 nM: 2
531.918639999999980 251.208130000000010
540.515502999999970 189.732300000000010
f: 529 tv: 1 nM: 2
621.830627000000050 243.653229000000010
622.485046000000010 186.024871999999990
f: 530 tv: 0 nM: 2
532.500000000000000 251.593750000000000
541.294617000000020 190.258926000000000
f: 530 tv: 1 nM: 2
620.009826999999970 243.990204000000010
620.981934000000020 186.378860000000000
f: 531 tv: 0 nM: 2
533.112670999999980 251.697189000000010
541.625548999999980 190.189499000000010
f: 531 tv: 1 nM: 2
618.393249999999970 244.226563000000000
619.729613999999970 187.035721000000000
f: 532 tv: 0 nM: 2
533.862061000000040 251.879302999999990
542.175719999999960 190.858916999999990
f: 532 tv: 1 nM: 2
616.859985000000050 244.255005000000010
618.369141000000010 187.361252000000010
f: 533 tv: 0 nM: 2
534.365294999999950 251.897263000000010
542.843872000000030 191.085968000000010
f: 533 tv: 1 nM: 2
615.287291999999980 244.759673999999990
616.934204000000020 187.750000000000000
f: 534 tv: 0 nM: 2
535.232422000000040 251.859161000000000
543.617371000000050 191.239441000000000
f: 534 tv: 1 nM: 2
613.548827999999960 244.451141000000010
615.868834999999990 187.952971999999990
f: 535 tv: 0 nM: 2
535.559264999999980 251.822281000000000
544.340392999999950 191.760559000000000
f: 535 tv: 1 nM: 2
612.268372000000000 244.502823000000010
614.556458000000020 188.169356999999990
f: 536 tv: 0 nM: 2
536.373839999999970 251.713303000000000
545.111389000000030 191.868805000000010
f: 536 tv: 1 nM: 2
610.542358000000040 244.646896000000000
613.296081999999960 188.460892000000000
f: 537 tv: 0 nM: 2
537.049987999999980 251.255005000000010
545.671509000000010 192.045897999999990
f: 537 tv: 1 nM: 2
608.986815999999980 244.850006000000010
612.410706000000000 188.589279000000000
f: 538 tv: 0 nM: 2
537.763427999999980 251.292678999999990
546.488402999999950 192.193024000000010
f: 538 tv: 1 nM: 2
607.629821999999990 244.748627000000000
610.953125000000000 188.901047000000010
f: 539 tv: 0 nM: 2
538.470153999999980 251.338303000000000
547.312194999999970 192.211273000000010
f: 539 tv: 1 nM: 2
606.548827999999960 244.548858999999990
610.022338999999990 188.678772000000010
f: 540 tv: 0 nM: 2
539.447509999999970 251.327498999999990
548.363831000000000 192.291077000000000
f: 540 tv: 1 nM: 2
605.122313999999960 244.154250999999990
609.068175999999990 188.952025999999990
f: 541 tv: 0 nM: 2
540.333312999999980 251.031250000000000
548.976807000000010 192.579894999999990
f: 541 tv: 1 nM: 2
603.619324000000010 244.204544000000000
608.127135999999950 189.367233000000000
f: 542 tv: 0 nM: 2
541.182312000000020 251.031250000000000
549.899475000000050 192.667526000000010
f: 542 tv: 1 nM: 2
602.583800999999990 244.650284000000000
607.369812000000020 189.497040000000000
f: 543 tv: 0 nM: 2
542.030029000000010 250.639998999999990
550.909119000000030 192.580215000000010
f: 543 tv: 1 nM: 2
601.454040999999960 244.143249999999990
606.262451000000060 189.508286000000000
f: 544 tv: 0 nM: 2
543.143249999999970 250.545943999999990
551.894348000000040 192.894332999999990
f: 544 tv: 1 nM: 2
600.627197000000020 244.068053999999990
605.500000000000000 189.500000000000000
f: 545 tv: 0 nM: 2
544.150513000000050 250.376342999999990
552.820007000000030 192.925003000000000
f: 545 tv: 1 nM: 2
599.748473999999990 243.529937999999990
604.929809999999970 189.394745000000000
f: 546 tv: 0 nM: 2
545.106139999999980 250.310059000000000
553.979613999999970 192.816329999999990
f: 546 tv: 1 nM: 2
598.933533000000010 243.312133999999990
604.189940999999980 189.561446999999990
f: 547 tv: 0 nM: 2
546.754027999999950 249.616210999999990
554.979613999999970 192.826538000000000
f: 547 tv: 1 nM: 2
598.252686000000040 243.300536999999990
603.650024000000030 189.514709000000010
f: 548 tv: 0 nM: 2
547.654723999999990 249.453033000000000
556.010558999999940 192.621689000000000
f: 548 tv: 1 nM: 2
597.548706000000040 242.918823000000000
603.302307000000040 189.563950000000010
f: 549 tv: 0 nM: 2
548.951050000000010 249.028350999999990
557.750000000000000 192.836730999999990
f: 549 tv: 1 nM: 2
596.526977999999990 242.715576000000000
602.796386999999980 189.422149999999990
f: 550 tv: 0 nM: 2
550.040344000000000 248.620971999999990
558.692870999999970 192.781723000000000
f: 550 tv: 1 nM: 2
596.460815000000030 242.448792000000000
602.561768000000030 189.361771000000000
f: 551 tv: 0 nM: 2
551.508788999999980 248.453217000000000
560.039063000000060 192.533859000000010
f: 551 tv: 1 nM: 2
595.750000000000000 242.166672000000010
602.312134000000010 188.890915000000010
f: 552 tv: 0 nM: 2
552.946350000000050 247.728821000000010
561.268372000000000 192.333327999999990
f: 552 tv: 1 nM: 2
595.461791999999950 241.550003000000000
601.968201000000020 188.751450000000010
f: 553 tv: 0 nM: 2
553.948669000000000 247.535141000000010
562.460875999999980 192.106140000000010
f: 553 tv: 1 nM: 2
595.207581000000000 241.222229000000000
601.588074000000010 188.672957999999990
f: 554 tv: 0 nM: 2
555.807312000000020 247.265625000000000
563.953125000000000 191.802077999999990
f: 554 tv: 1 nM: 2
594.682129000000030 240.626541000000000
601.748534999999950 188.485549999999990
f: 555 tv: 0 nM: 2
557.461791999999950 246.550003000000000
565.365600999999970 191.779572000000000
f: 555 tv: 1 nM: 2
595.066466999999990 240.583817000000010
601.810059000000020 188.438553000000010
f: 556 tv: 0 nM: 2
558.559447999999970 246.210815000000000
567.031921000000010 191.127655000000000
f: 556 tv: 1 nM: 2
594.596679999999990 239.910003999999990
601.938231999999970 188.214706000000010
f: 557 tv: 0 nM: 2
560.050293000000010 245.465607000000010
568.500000000000000 191.000000000000000
f: 557 tv: 1 nM: 2
594.737670999999980 239.416672000000010
601.850281000000000 187.559326000000000
f: 558 tv: 0 nM: 2
562.277160999999980 245.194290000000000
570.000000000000000 190.500000000000000
f: 558 tv: 1 nM: 2
595.370483000000040 238.539154000000000
602.512206999999990 187.341461000000010
f: 559 tv: 0 nM: 2
563.842529000000010 244.430939000000000
571.777771000000030 190.277771000000000
f: 559 tv: 1 nM: 2
595.540100000000050 238.447525000000010
602.794800000000010 186.583817000000010
f: 560 tv: 0 nM: 2
565.463257000000000 243.861588000000010
573.500000000000000 189.814209000000010
f: 560 tv: 1 nM: 2
595.636658000000010 237.496886999999990
603.325012000000020 186.431243999999990
f: 561 tv: 0 nM: 2
567.500000000000000 243.403412000000000
575.196716000000040 189.428955000000000
f: 561 tv: 1 nM: 2
596.410706000000000 237.589279000000000
603.611084000000010 186.013077000000010
f: 562 tv: 0 nM: 2
569.705077999999960 242.733138999999990
577.048949999999990 189.136596999999990
f: 562 tv: 1 nM: 2
596.748290999999990 236.846938999999990
604.546326000000020 185.762344000000010
f: 563 tv: 0 nM: 2
571.201110999999970 242.449722000000010
579.192321999999990 188.508881000000000
f: 563 tv: 1 nM: 2
597.500000000000000 236.000000000000000
605.287048000000030 185.447525000000010
f: 564 tv: 0 nM: 2
573.625731999999970 242.219299000000010
580.833312999999980 188.213547000000010
f: 564 tv: 1 nM: 2
598.312073000000050 235.187927000000000
605.841063999999960 185.265899999999990
f: 565 tv: 0 nM: 2
575.617492999999970 241.165664999999990
583.109375000000000 187.895827999999990
f: 565 tv: 1 nM: 2
598.978759999999970 234.836365000000000
607.012329000000020 184.919754000000010
f: 566 tv: 0 nM: 2
578.325684000000020 241.265717000000000
584.958557000000040 187.486190999999990
f: 566 tv: 1 nM: 2
600.209899999999950 234.000000000000000
608.210875999999980 183.983002000000000
f: 567 tv: 0 nM: 2
580.539978000000020 240.479996000000000
587.151122999999980 186.771973000000000
f: 567 tv: 1 nM: 2
601.284362999999980 233.953125000000000
609.416687000000020 183.657410000000000
f: 568 tv: 0 nM: 2
582.891418000000040 240.191437000000010
589.539855999999990 186.733124000000000
f: 568 tv: 1 nM: 2
602.926574999999960 233.097900000000010
610.783324999999990 183.476668999999990
f: 569 tv: 0 nM: 2
584.988281000000030 239.558471999999990
591.732971000000020 186.863632000000000
f: 569 tv: 1 nM: 2
604.036437999999980 232.556289999999990
612.297363000000020 183.098038000000000
f: 570 tv: 0 nM: 2
587.850281000000000 239.440674000000000
594.346374999999970 186.398438000000000
f: 570 tv: 1 nM: 2
605.568725999999970 232.137497000000000
613.554809999999970 182.867737000000010
f: 571 tv: 0 nM: 2
590.161011000000030 239.327682000000010
596.220215000000050 186.253891000000010
f: 571 tv: 1 nM: 2
606.979187000000020 231.798615000000010
615.075012000000020 182.568756000000010
f: 572 tv: 0 nM: 2
592.553466999999960 239.047165000000010
598.552490000000030 186.382507000000000
f: 572 tv: 1 nM: 2
609.266418000000040 231.532851999999990
616.506774999999950 182.135132000000000
f: 573 tv: 0 nM: 2
595.544311999999990 238.955688000000010
600.645324999999960 186.007385000000000
f: 573 tv: 1 nM: 2
610.898192999999990 231.278442000000010
618.461547999999990 182.089737000000010
f: 574 tv: 0 nM: 2
597.861815999999980 238.690796000000010
603.255187999999980 185.822922000000010
f: 574 tv: 1 nM: 2
612.871826000000060 231.403839000000000
620.934753000000000 182.062119000000000
f: 575 tv: 0 nM: 2
600.500000000000000 238.874207000000010
605.789307000000010 186.120789000000000
f: 575 tv: 1 nM: 2
614.392639000000030 231.512268000000010
622.957031000000030 182.236190999999990
f: 576 tv: 0 nM: 2
603.073729999999950 238.958327999999990
608.190063000000010 186.274857000000000
f: 576 tv: 1 nM: 2
617.375915999999960 230.715331999999990
624.836975000000050 182.039855999999990
f: 577 tv: 0 nM: 2
605.216369999999980 239.026321000000000
610.450012000000020 186.261765000000000
f: 577 tv: 1 nM: 2
619.450378000000000 230.787230999999990
627.313293000000040 181.768981999999990
f: 578 tv: 0 nM: 2
607.649108999999950 239.716370000000010
612.840454000000020 186.473403999999990
f: 578 tv: 1 nM: 2
621.873962000000010 230.516799999999990
628.987365999999950 182.012665000000000
f: 579 tv: 0 nM: 2
610.083312999999980 239.750000000000000
614.980102999999990 186.672180000000000
f: 579 tv: 1 nM: 2
623.876892000000000 230.735076999999990
631.338622999999980 182.287979000000010
f: 580 tv: 0 nM: 2
612.182861000000000 240.202850000000010
616.692078000000040 186.865783999999990
f: 580 tv: 1 nM: 2
626.191772000000010 230.910965000000000
633.064086999999970 182.423080000000000
f: 581 tv: 0 nM: 2
614.500000000000000 240.904464999999990
618.731628000000000 187.389832000000010
f: 581 tv: 1 nM: 2
628.759520999999950 231.068694999999990
635.935668999999960 182.500000000000000
f: 582 tv: 0 nM: 2
616.127135999999950 241.220337000000000
619.946350000000050 187.463271999999990
f: 582 tv: 1 nM: 2
631.145812999999980 231.243056999999990
638.206054999999990 183.192566000000000
f: 583 tv: 0 nM: 2
617.466063999999960 241.682098000000000
622.018432999999960 188.050003000000000
f: 583 tv: 1 nM: 2
633.659851000000000 231.948974999999990
640.279846000000020 183.078353999999990
f: 584 tv: 0 nM: 2
619.292175000000040 242.436752000000010
623.534302000000030 188.479996000000000
f: 584 tv: 1 nM: 2
636.110656999999950 232.307373000000010
642.986755000000020 183.354309000000000
f: 585 tv: 0 nM: 2
620.798889000000030 243.043472000000010
625.000000000000000 188.739791999999990
f: 585 tv: 1 nM: 2
638.074463000000040 232.808516999999990
645.047912999999990 183.476044000000000
f: 586 tv: 0 nM: 2
622.413391000000050 243.645248000000010
626.465454000000020 189.364364999999990
f: 586 tv: 1 nM: 2
640.270264000000000 233.195953000000000
647.205688000000010 184.414290999999990
f: 587 tv: 0 nM: 2
623.451172000000040 244.451141000000010
627.251403999999980 189.546967000000000
f: 587 tv: 1 nM: 2
642.651854999999950 233.151855000000010
649.568848000000000 184.637725999999990
f: 588 tv: 0 nM: 2
624.551207999999970 245.358429000000000
628.471740999999950 190.384186000000000
f: 588 tv: 1 nM: 2
645.180846999999970 234.141845999999990
651.270386000000030 184.911117999999990
f: 589 tv: 0 nM: 2
625.712341000000040 245.787628000000010
629.924987999999980 190.820007000000000
f: 589 tv: 1 nM: 2
647.195190000000030 234.708908000000010
653.659851000000000 184.948974999999990
f: 590 tv: 0 nM: 2
626.157470999999990 246.425414999999990
630.830017000000000 191.065001999999990
f: 590 tv: 1 nM: 2
649.438843000000020 235.118713000000010
656.011963000000040 185.356292999999990
f: 591 tv: 0 nM: 2
627.121642999999950 247.372971000000010
631.972777999999950 191.784652999999990
f: 591 tv: 1 nM: 2
651.385925000000040 236.000000000000000
658.016051999999950 186.073714999999990
f: 592 tv: 0 nM: 2
627.635071000000040 248.451141000000010
632.302490000000030 192.307494999999990
f: 592 tv: 1 nM: 2
653.910339000000020 236.265517999999990
660.843750000000000 186.017365000000010
f: 593 tv: 0 nM: 2
628.470215000000050 248.702377000000010
633.075012000000020 193.000000000000000
f: 593 tv: 1 nM: 2
655.456969999999960 237.036423000000010
662.690490999999950 186.821426000000000
f: 594 tv: 0 nM: 2
629.040527000000000 249.616210999999990
633.775513000000050 193.193878000000010
f: 594 tv: 1 nM: 2
658.224365000000030 237.487182999999990
664.885437000000020 187.246521000000000
f: 595 tv: 0 nM: 2
629.146912000000040 250.971649000000010
634.307495000000020 193.723450000000010
f: 595 tv: 1 nM: 2
659.739990000000030 237.926666000000010
666.539184999999970 187.448792000000000
f: 596 tv: 0 nM: 2
630.010925000000040 251.357924999999990
634.937805000000030 194.409088000000000
f: 596 tv: 1 nM: 2
662.268737999999980 238.606247000000000
668.650879000000030 188.068053999999990
f: 597 tv: 0 nM: 2
630.186828999999990 252.250000000000000
635.712279999999960 194.830185000000000
f: 597 tv: 1 nM: 2
663.818175999999990 239.901520000000000
671.000000000000000 188.505432000000010
f: 598 tv: 0 nM: 2
630.165833000000020 253.205444000000000
635.917053000000010 195.518432999999990
f: 598 tv: 1 nM: 2
666.393737999999980 240.324997000000000
673.023253999999950 188.709305000000000
f: 599 tv: 0 nM: 2
630.869995000000020 254.009995000000000
636.283690999999980 195.876740000000010
f: 599 tv: 1 nM: 2
668.699280000000040 241.039855999999990
674.887512000000020 189.293747000000000
f: 600 tv: 0 nM: 2
630.825378000000000 254.889953999999990
636.576110999999970 196.489136000000000
f: 600 tv: 1 nM: 2
670.585632000000030 241.606170999999990
677.285216999999990 189.838928000000010
f: 601 tv: 0 nM: 2
630.923095999999990 255.766662999999990
636.954773000000050 196.964279000000000
f: 601 tv: 1 nM: 2
672.410949999999960 241.965758999999990
679.029052999999980 190.029068000000000
f: 602 tv: 0 nM: 2
631.073546999999960 256.823516999999980
637.491211000000020 197.535095000000010
f: 602 tv: 1 nM: 2
674.537475999999970 243.018753000000000
681.342589999999970 190.527771000000000
f: 603 tv: 0 nM: 2
631.140198000000050 257.465606999999980
637.660706000000000 198.196426000000000
f: 603 tv: 1 nM: 2
676.531615999999990 243.911392000000010
683.169739000000050 190.657410000000000
f: 604 tv: 0 nM: 2
631.456603999999970 258.400512999999990
638.118834999999990 198.452911000000000
f: 604 tv: 1 nM: 2
678.231017999999950 244.344940000000010
685.227295000000030 191.387878000000000
f: 605 tv: 0 nM: 2
631.657165999999960 259.057128999999970
638.315673999999940 198.921661000000000
f: 605 tv: 1 nM: 2
681.216980000000040 244.666672000000010
687.251403999999980 191.414368000000000
f: 606 tv: 0 nM: 2
631.691406000000030 259.928223000000000
638.705994000000030 199.373382999999990
f: 606 tv: 1 nM: 2
682.933533000000010 245.344940000000010
689.244567999999960 191.875000000000000
f: 607 tv: 0 nM: 2
631.926453000000040 260.740204000000010
639.196899000000030 199.528763000000000
f: 607 tv: 1 nM: 2
684.551207999999970 245.460846000000000
691.089843999999970 192.434127999999990
f: 608 tv: 0 nM: 2
631.964294000000000 260.954772999999990
639.508605999999990 199.590515000000010
f: 608 tv: 1 nM: 2
687.035094999999960 246.400589000000000
693.685730000000040 192.437149000000010
f: 609 tv: 0 nM: 2
632.452026000000050 261.139281999999980
640.050232000000050 199.730133000000000
f: 609 tv: 1 nM: 2
689.598022000000010 246.379088999999990
695.529601999999950 192.384613000000000
f: 610 tv: 0 nM: 2
632.404968000000050 261.904968000000000
640.250000000000000 199.695373999999990
f: 610 tv: 1 nM: 2
691.278076000000060 246.718932999999990
697.500000000000000 192.500000000000000
f: 611 tv: 0 nM: 2
632.826904000000010 261.908661000000000
640.610656999999950 199.815566999999990
f: 611 tv: 1 nM: 2
693.517151000000010 246.902863000000000
699.548827999999960 192.451141000000010
f: 612 tv: 0 nM: 2
633.099975999999970 261.856506000000020
641.394652999999950 199.535125999999990
f: 612 tv: 1 nM: 2
695.482543999999960 247.284882000000010
701.412415000000010 192.149719000000000
f: 613 tv: 0 nM: 2
633.491516000000050 262.338989000000030
642.014281999999980 199.318358999999990
f: 613 tv: 1 nM: 2
697.303771999999980 246.938171000000010
703.638427999999980 191.731643999999990
f: 614 tv: 0 nM: 2
633.693481000000020 262.289124000000020
642.437500000000000 198.754166000000000
f: 614 tv: 1 nM: 2
699.523559999999970 246.908370999999990
705.803283999999960 191.521851000000000
f: 615 tv: 0 nM: 2
634.464905000000040 262.299591000000020
643.164733999999950 198.441177000000010
f: 615 tv: 1 nM: 2
702.059081999999990 247.007385000000000
708.000000000000000 191.336060000000000
f: 616 tv: 0 nM: 2
634.744812000000020 262.186707000000010
644.167358000000040 198.332672000000000
f: 616 tv: 1 nM: 2
704.228576999999970 246.597137000000000
710.201598999999990 190.959670999999990
f: 617 tv: 0 nM: 2
635.415527000000000 261.991119000000030
644.796448000000050 197.525696000000010
f: 617 tv: 1 nM: 2
706.602721999999970 246.356750000000010
713.164733999999950 190.456650000000000
f: 618 tv: 0 nM: 2
636.191466999999990 261.908507999999980
646.000000000000000 197.256972999999990
f: 618 tv: 1 nM: 2
709.150024000000030 246.092102000000010
715.666687000000020 190.088547000000010
f: 619 tv: 0 nM: 2
637.154601999999950 261.546173000000010
646.904663000000030 196.607010000000000
f: 619 tv: 1 nM: 2
711.638122999999950 245.690613000000010
717.606384000000050 189.111694000000000
f: 620 tv: 0 nM: 2
638.210510000000000 261.552642999999990
648.307861000000000 196.440079000000000
f: 620 tv: 1 nM: 2
714.307250999999950 245.466476000000000
720.007874000000020 189.028945999999990
f: 621 tv: 0 nM: 2
639.377440999999980 261.458496000000030
649.582946999999990 195.925766000000010
f: 621 tv: 1 nM: 2
716.545714999999970 245.205718999999990
722.317078000000040 188.591461000000010
f: 622 tv: 0 nM: 2
640.744141000000010 261.443358999999990
651.199218999999970 195.507965000000010
f: 622 tv: 1 nM: 2
719.849975999999970 245.055266999999990
725.327759000000010 188.081345000000000
f: 623 tv: 0 nM: 2
642.214843999999970 261.441772000000010
652.568541999999980 195.338715000000010
f: 623 tv: 1 nM: 2
722.586365000000000 244.939788999999990
728.543579000000020 187.669234999999990
f: 624 tv: 0 nM: 2
643.806152000000000 261.661224000000000
654.081054999999990 194.646713000000010
f: 624 tv: 1 nM: 2
725.447083000000020 244.883605999999990
731.018432999999960 187.307892000000010
f: 625 tv: 0 nM: 2
645.454894999999960 261.741790999999980
656.045471000000020 194.660079999999990
f: 625 tv: 1 nM: 2
728.612732000000050 244.638733000000000
733.979919000000000 186.992461999999990
f: 626 tv: 0 nM: 2
647.386352999999990 262.307861000000000
658.007750999999980 194.631271000000000
f: 626 tv: 1 nM: 2
731.949706999999990 244.534392999999990
736.390319999999970 186.737244000000000
f: 627 tv: 0 nM: 2
649.457336000000050 262.380066000000000
659.647033999999960 194.539215000000010
f: 627 tv: 1 nM: 2
734.976317999999990 244.728942999999990
739.465880999999970 186.760971000000010
f: 628 tv: 0 nM: 2
651.466003000000000 262.541991999999990
661.955932999999960 194.475098000000000
f: 628 tv: 1 nM: 2
738.548827999999960 244.548858999999990
742.485046000000010 186.716415000000010
f: 629 tv: 0 nM: 2
653.610473999999950 262.687988000000020
664.164733999999950 194.378433000000000
f: 629 tv: 1 nM: 2
741.942444000000020 244.563628999999990
745.492615000000000 186.278320000000010
f: 630 tv: 0 nM: 2
655.676453000000040 262.827453999999990
666.552002000000020 194.130829000000010
f: 630 tv: 1 nM: 2
744.924622000000000 244.550247000000010
748.664063000000060 186.539063000000000
f: 631 tv: 0 nM: 2
658.159790000000040 262.975554999999990
668.836487000000030 193.964279000000000
f: 631 tv: 1 nM: 2
748.331665000000040 244.183411000000010
752.021300999999990 186.031921000000010
f: 632 tv: 0 nM: 2
660.498108000000000 263.036254999999980
671.210144000000010 193.833327999999990
f: 632 tv: 1 nM: 2
752.118408000000040 244.081572999999990
754.401122999999980 185.827682000000010
f: 633 tv: 0 nM: 2
663.061584000000040 263.076079999999990
673.664307000000010 193.712020999999990
f: 633 tv: 1 nM: 2
755.776611000000000 244.010635000000010
757.407593000000020 185.472824000000000
f: 634 tv: 0 nM: 2
665.573120000000020 263.401184000000000
676.387146000000030 193.490264999999990
f: 634 tv: 1 nM: 2
759.123718000000050 243.886368000000000
760.705322000000020 185.219803000000010
f: 635 tv: 0 nM: 2
668.379944000000020 263.486205999999980
678.877380000000020 193.403777999999990
f: 635 tv: 1 nM: 2
761.826598999999990 243.621384000000010
763.479064999999990 185.141861000000010
f: 636 tv: 0 nM: 2
671.546692000000010 263.540863000000000
681.700012000000020 193.224563999999990
f: 636 tv: 1 nM: 2
764.788817999999990 243.638351000000000
766.500000000000000 185.000000000000000
f: 637 tv: 0 nM: 2
674.051453000000040 263.216919000000020
684.688171000000010 192.783156999999990
f: 637 tv: 1 nM: 2
767.847411999999960 243.192489999999990
769.151671999999960 184.836487000000010
f: 638 tv: 0 nM: 2
677.021423000000030 263.096435999999980
687.086121000000050 192.634827000000000
f: 638 tv: 1 nM: 2
770.627929999999990 243.053482000000000
771.735778999999980 184.489639000000010
f: 639 tv: 0 nM: 2
679.929077000000010 262.992523000000010
690.330994000000030 192.355637000000000
f: 639 tv: 1 nM: 2
773.759094000000000 242.678756999999990
774.036377000000020 183.953888000000010
f: 640 tv: 0 nM: 2
682.893372000000000 262.893372000000000
693.291016000000010 191.891785000000000
f: 640 tv: 1 nM: 2
776.522583000000050 242.213562000000000
776.447388000000050 184.090912000000000
f: 641 tv: 0 nM: 2
686.124573000000050 262.506927000000020
695.991028000000030 191.807556000000010
f: 641 tv: 1 nM: 2
778.786071999999990 241.914948000000010
778.882628999999950 183.280609000000000
f: 642 tv: 0 nM: 2
688.973754999999980 262.040222000000030
698.249084000000040 191.479996000000000
f: 642 tv: 1 nM: 2
780.943908999999960 241.809753000000000
780.700561999999990 183.024063000000010
f: 643 tv: 0 nM: 2
691.724608999999990 261.952910999999970
701.306641000000010 191.371078000000010
f: 643 tv: 1 nM: 2
783.083312999999980 241.083327999999990
782.528686999999990 182.837325999999990
f: 644 tv: 0 nM: 2
694.000000000000000 261.919006000000020
703.650879000000030 190.800003000000000
f: 644 tv: 1 nM: 2
785.111632999999980 240.825241000000010
784.247497999999950 182.577498999999990
f: 645 tv: 0 nM: 2
696.704894999999960 261.610901000000010
705.890930000000030 190.609084999999990
f: 645 tv: 1 nM: 2
786.047057999999990 240.774750000000010
785.457520000000050 182.607497999999990
f: 646 tv: 0 nM: 2
699.076110999999970 261.634064000000020
708.537048000000030 190.888884999999990
f: 646 tv: 1 nM: 2
787.361510999999950 240.512817000000010
786.579834000000010 182.140839000000000
f: 647 tv: 0 nM: 2
701.135742000000050 261.782134999999980
710.874146000000000 190.996597000000010
f: 647 tv: 1 nM: 2
788.797546000000010 240.146346999999990
787.562194999999970 182.234451000000010
f: 648 tv: 0 nM: 2
703.849975999999970 261.700012000000020
713.005370999999970 190.991013000000010
f: 648 tv: 1 nM: 2
789.270386000000030 239.979583999999990
788.509766000000010 182.112198000000010
f: 649 tv: 0 nM: 2
705.509705000000050 261.470916999999990
715.066161999999960 191.393386999999990
f: 649 tv: 1 nM: 2
789.952026000000050 239.962128000000010
788.918396000000030 182.160521999999990
f: 650 tv: 0 nM: 2
707.468750000000000 261.501830999999980
716.916382000000000 191.500000000000000
f: 650 tv: 1 nM: 2
790.500000000000000 240.000000000000000
789.181824000000010 182.419784999999990
f: 651 tv: 0 nM: 2
708.623718000000050 261.761322000000010
718.620604999999950 191.704285000000000
f: 651 tv: 1 nM: 2
790.169983000000000 239.884995000000000
789.446411000000010 182.533156999999990
f: 652 tv: 0 nM: 2
710.455382999999980 261.523224000000030
719.821166999999950 191.700729000000000
f: 652 tv: 1 nM: 2
790.119507000000000 239.917068000000000
789.856750000000030 182.545943999999990
f: 653 tv: 0 nM: 2
711.601746000000050 261.771942000000020
721.376769999999960 192.426787999999990
f: 653 tv: 1 nM: 2
790.133850000000050 239.856064000000000
789.492309999999970 182.658981000000010
f: 654 tv: 0 nM: 2
712.804749000000020 261.797455000000010
722.621399000000000 192.545288000000000
f: 654 tv: 1 nM: 2
789.475646999999980 240.051346000000000
789.031250000000000 182.911452999999990
f: 655 tv: 0 nM: 2
713.919005999999970 261.911987000000010
723.860168000000040 192.655167000000010
f: 655 tv: 1 nM: 2
789.010009999999970 239.914993000000010
788.425110000000020 183.229462000000010
f: 656 tv: 0 nM: 2
714.626343000000020 261.947357000000010
724.874511999999980 193.131180000000000
f: 656 tv: 1 nM: 2
788.098937999999980 239.885422000000010
787.939148000000050 183.624344000000010
f: 657 tv: 0 nM: 2
715.083312999999980 262.000000000000000
725.564697000000020 193.480391999999990
f: 657 tv: 1 nM: 2
786.874389999999950 240.087936000000010
786.640319999999970 183.533156999999990
f: 658 tv: 0 nM: 2
715.951476999999950 262.063446000000000
726.098082999999970 193.559616000000010
f: 658 tv: 1 nM: 2
786.121276999999960 239.962875000000000
785.977661000000010 183.678772000000010
f: 659 tv: 0 nM: 2
716.254578000000040 262.069611000000010
727.020995999999970 194.349243000000000
f: 659 tv: 1 nM: 2
784.971679999999990 240.048965000000010
785.114562999999980 184.322922000000010
f: 660 tv: 0 nM: 2
717.000000000000000 262.000000000000000
727.316772000000010 194.583969000000000
f: 660 tv: 1 nM: 2
783.548827999999960 240.451141000000010
784.090454000000020 184.452133000000000
f: 661 tv: 0 nM: 2
717.339843999999970 262.053375000000020
727.971679999999990 194.675476000000000
f: 661 tv: 1 nM: 2
782.595519999999960 240.370789000000000
782.842529000000010 184.668502999999990
f: 662 tv: 0 nM: 2
717.760437000000020 262.420165999999990
728.199584999999960 195.292496000000000
f: 662 tv: 1 nM: 2
780.784911999999960 240.482559000000010
781.500000000000000 185.412795999999990
f: 663 tv: 0 nM: 2
717.764464999999970 262.353271000000010
728.658324999999990 195.483337000000010
f: 663 tv: 1 nM: 2
779.095764000000030 240.648941000000010
780.000000000000000 185.592896000000000
f: 664 tv: 0 nM: 2
717.526428000000010 262.302856000000020
728.847716999999990 195.971802000000000
f: 664 tv: 1 nM: 2
777.500000000000000 240.500000000000000
778.706177000000030 185.613403000000010
f: 665 tv: 0 nM: 2
717.943419999999950 262.125916000000020
729.071716000000040 196.036819000000010
f: 665 tv: 1 nM: 2
776.094970999999990 240.583800999999990
777.416687000000020 186.196426000000000
f: 666 tv: 0 nM: 2
717.958983999999990 262.149261000000020
729.500000000000000 196.500000000000000
f: 666 tv: 1 nM: 2
774.000000000000000 240.689941000000000
775.893860000000020 186.438553000000010
f: 667 tv: 0 nM: 2
718.238524999999980 261.979003999999970
729.519714000000020 196.574799000000010
f: 667 tv: 1 nM: 2
772.947509999999970 241.309386999999990
774.185790999999990 186.500000000000000
f: 668 tv: 0 nM: 2
718.500000000000000 262.258209000000020
730.000000000000000 196.945373999999990
f: 668 tv: 1 nM: 2
771.562134000000010 241.333327999999990
773.239990000000030 186.717148000000010
f: 669 tv: 0 nM: 2
718.512146000000030 261.906890999999970
730.204651000000010 196.953583000000010
f: 669 tv: 1 nM: 2
769.592406999999980 241.206527999999990
772.262206999999990 186.841461000000010
f: 670 tv: 0 nM: 2
718.482788000000030 261.771545000000000
730.286865000000030 197.304779000000000
f: 670 tv: 1 nM: 2
768.397887999999970 240.929320999999990
770.372253000000000 187.317932000000010
f: 671 tv: 0 nM: 2
718.535094999999960 261.543395999999970
730.449341000000000 197.320679000000010
f: 671 tv: 1 nM: 2
766.497313999999960 240.948928999999990
769.092040999999990 187.187119000000000
f: 672 tv: 0 nM: 2
718.560913000000030 261.535706000000000
730.892456000000040 197.440247000000000
f: 672 tv: 1 nM: 2
764.853270999999950 240.983703999999990
767.976624000000020 187.423981000000000
f: 673 tv: 0 nM: 2
719.064331000000040 261.556030000000020
730.990111999999950 197.541504000000000
f: 673 tv: 1 nM: 2
763.500000000000000 240.690474999999990
766.549987999999980 187.538239000000000
f: 674 tv: 0 nM: 2
719.672790999999960 261.217468000000000
731.352233999999950 197.852234000000010
f: 674 tv: 1 nM: 2
761.882690000000030 240.544693000000000
765.361755000000020 187.638229000000000
f: 675 tv: 0 nM: 2
720.237793000000010 261.084442000000020
731.661620999999970 197.894394000000010
f: 675 tv: 1 nM: 2
760.641540999999960 240.641571000000000
764.736999999999970 187.820816000000010
f: 676 tv: 0 nM: 2
720.223999000000050 260.914032000000020
732.138976999999950 197.929459000000010
f: 676 tv: 1 nM: 2
759.638244999999980 240.638229000000000
763.461059999999970 187.865264999999990
f: 677 tv: 0 nM: 2
720.478087999999960 260.807007000000000
732.717468000000050 197.975342000000010
f: 677 tv: 1 nM: 2
757.859863000000020 240.590652000000010
761.957641999999960 188.502823000000010
f: 678 tv: 0 nM: 2
721.064331000000040 260.684662000000000
733.222899999999980 198.031250000000000
f: 678 tv: 1 nM: 2
757.090880999999970 240.489304000000000
761.052794999999950 188.052810999999990
f: 679 tv: 0 nM: 2
721.561401000000050 260.526305999999980
733.769714000000020 198.294601000000000
f: 679 tv: 1 nM: 2
756.099425999999990 240.675445999999990
760.427245999999970 188.315155000000000
f: 680 tv: 0 nM: 2
722.572997999999980 260.369476000000020
734.714600000000020 198.174774000000010
f: 680 tv: 1 nM: 2
755.283507999999980 240.332321000000010
759.491211000000020 188.377197000000000
f: 681 tv: 0 nM: 2
723.272095000000040 260.210174999999990
735.455139000000030 198.202988000000000
f: 681 tv: 1 nM: 2
754.107117000000020 240.000000000000000
759.052490000000030 188.618789999999990
f: 682 tv: 0 nM: 2
724.452698000000050 260.299560999999980
736.519226000000000 198.365387000000000
f: 682 tv: 1 nM: 2
753.693053999999960 240.243668000000010
758.045471000000020 188.212128000000010
f: 683 tv: 0 nM: 2
725.723449999999960 259.763275000000020
737.555115000000000 198.500000000000000
f: 683 tv: 1 nM: 2
753.000000000000000 240.000000000000000
757.591492000000020 188.408538999999990
f: 684 tv: 0 nM: 2
726.596862999999980 259.831084999999970
738.546081999999960 198.235016000000000
f: 684 tv: 1 nM: 2
752.388915999999990 240.084960999999990
757.008850000000050 188.526626999999990
f: 685 tv: 0 nM: 2
727.892334000000010 259.846893000000020
739.611632999999980 198.486603000000000
f: 685 tv: 1 nM: 2
752.256225999999970 239.712493999999990
756.682921999999960 188.567078000000010
f: 686 tv: 0 nM: 2
729.350891000000050 259.583344000000010
740.547057999999990 198.881165000000010
f: 686 tv: 1 nM: 2
751.831360000000020 239.461533000000000
756.540100000000050 188.632721000000000
f: 687 tv: 0 nM: 2
730.382079999999970 259.386779999999990
741.796143000000030 198.793991000000010
f: 687 tv: 1 nM: 2
751.203002999999970 239.551514000000000
756.503052000000030 188.621216000000000
f: 688 tv: 0 nM: 2
732.005004999999980 259.708954000000010
743.500000000000000 199.000000000000000
f: 688 tv: 1 nM: 2
750.448120000000020 239.711105000000000
756.442321999999990 188.923080000000000
f: 689 tv: 0 nM: 2
733.595459000000010 259.604553000000010
744.738219999999960 199.195754999999990
f: 689 tv: 1 nM: 2
750.905396000000000 239.560806000000010
756.326538000000030 189.023804000000010
f: 690 tv: 0 nM: 2
735.047057999999990 259.868805000000010
746.427002000000020 199.453537000000010
f: 690 tv: 1 nM: 2
751.066406000000030 239.510482999999990
756.435913000000030 189.019226000000000
f: 691 tv: 0 nM: 2
736.543884000000050 259.592102000000010
747.578368999999950 199.894012000000000
f: 691 tv: 1 nM: 2
750.986938000000010 239.388884999999990
756.408202999999960 189.231018000000010
f: 692 tv: 0 nM: 2
738.369689999999990 259.741698999999980
749.170959000000040 200.038467000000000
f: 692 tv: 1 nM: 2
751.206298999999940 239.482513000000010
756.474975999999970 189.475006000000010
f: 693 tv: 0 nM: 2
739.850220000000040 259.972351000000000
750.658690999999980 200.389129999999990
f: 693 tv: 1 nM: 2
751.122497999999950 239.443710000000010
756.539184999999970 189.448792000000000
f: 694 tv: 0 nM: 2
741.890747000000030 260.055816999999990
752.926453000000040 200.740204000000010
f: 694 tv: 1 nM: 2
751.112244000000030 239.673462000000000
756.712951999999970 189.552474999999990
f: 695 tv: 0 nM: 2
744.188415999999960 260.248779000000010
754.868652000000000 200.953917999999990
f: 695 tv: 1 nM: 2
751.620544000000000 239.829788000000010
757.447509999999970 189.645064999999990
f: 696 tv: 0 nM: 2
745.971679999999990 260.739685000000010
756.186034999999950 200.983719000000010
f: 696 tv: 1 nM: 2
751.804749000000020 239.419051999999990
757.832091999999990 189.944031000000000
f: 697 tv: 0 nM: 2
748.139404000000010 260.735565000000010
758.000000000000000 201.166672000000010
f: 697 tv: 1 nM: 2
752.756591999999960 239.381576999999990
757.416687000000020 190.336670000000000
f: 698 tv: 0 nM: 2
750.265014999999950 261.000000000000000
760.790709999999990 201.406982000000000
f: 698 tv: 1 nM: 2
753.674072000000020 239.579117000000000
758.951598999999990 190.554840000000010
f: 699 tv: 0 nM: 2
752.811034999999950 260.928223000000000
762.345093000000020 201.338028000000010
f: 699 tv: 1 nM: 2
754.399353000000020 239.825500000000010
759.058227999999990 190.503418000000010
f: 700 tv: 0 nM: 2
755.047606999999970 260.885712000000010
764.349120999999970 201.745697000000010
f: 700 tv: 1 nM: 2
754.720702999999960 239.924133000000010
759.839294000000000 190.932143999999990
f: 701 tv: 0 nM: 2
757.037903000000030 260.952025999999990
766.398132000000030 201.782410000000000
f: 701 tv: 1 nM: 2
755.722594999999960 239.893829000000010
761.231811999999990 190.950333000000000
f: 702 tv: 0 nM: 2
759.724608999999990 260.756041999999980
768.787963999999990 202.100449000000000
f: 702 tv: 1 nM: 2
756.655578999999990 239.718521000000010
761.529235999999970 190.639618000000010
f: 703 tv: 0 nM: 2
762.180846999999970 260.962768999999980
771.282531999999950 201.975342000000010
f: 703 tv: 1 nM: 2
757.232239000000050 239.435486000000000
762.342101999999950 190.934203999999990
f: 704 tv: 0 nM: 2
764.671448000000050 260.695250999999980
773.460449000000040 201.853485000000010
f: 704 tv: 1 nM: 2
758.530089999999970 239.375946000000000
763.186279000000010 190.699341000000000
f: 705 tv: 0 nM: 2
767.890685999999960 259.986328000000010
776.009337999999960 201.901871000000000
f: 705 tv: 1 nM: 2
759.600646999999980 239.087250000000010
764.013000000000030 190.928574000000000
f: 706 tv: 0 nM: 2
770.601867999999970 260.013885000000020
778.450255999999970 201.883881000000000
f: 706 tv: 1 nM: 2
760.889709000000040 238.904418999999990
765.232483000000000 190.515930000000000
f: 707 tv: 0 nM: 2
772.890259000000010 260.058533000000010
780.579834000000010 201.849762000000000
f: 707 tv: 1 nM: 2
761.283813000000010 238.601349000000000
766.291687000000020 190.016021999999990
f: 708 tv: 0 nM: 2
775.068419999999950 259.577819999999970
783.312194999999970 201.873245000000000
f: 708 tv: 1 nM: 2
763.012572999999970 238.443389999999990
767.500000000000000 190.000000000000000
f: 709 tv: 0 nM: 2
778.236449999999990 259.879302999999990
785.691466999999990 201.547302000000000
f: 709 tv: 1 nM: 2
763.723999000000050 238.412338000000010
768.706909000000000 190.000000000000000
f: 710 tv: 0 nM: 2
780.650513000000050 259.553558000000010
788.435730000000040 201.259521000000010
f: 710 tv: 1 nM: 2
764.911132999999950 238.055556999999990
769.486572000000020 189.912749999999990
f: 711 tv: 0 nM: 2
783.642151000000010 259.411162999999990
791.195557000000010 201.047028000000010
f: 711 tv: 1 nM: 2
766.814819000000060 237.825928000000000
771.000000000000000 190.000000000000000
f: 712 tv: 0 nM: 2
786.447266000000010 259.349243000000000
794.126281999999950 201.193298000000000
f: 712 tv: 1 nM: 2
767.533813000000010 237.121627999999990
772.766662999999990 189.824997000000000
f: 713 tv: 0 nM: 2
789.878723000000040 259.037140000000020
796.500000000000000 200.855209000000000
f: 713 tv: 1 nM: 2
769.063903999999980 237.022551999999990
773.615356000000020 189.346161000000000
f: 714 tv: 0 nM: 2
792.972045999999980 258.589385999999990
799.122436999999990 200.642853000000000
f: 714 tv: 1 nM: 2
770.402771000000030 236.604172000000010
775.000000000000000 189.394302000000010
f: 715 tv: 0 nM: 2
795.544250000000030 258.455718999999990
801.488098000000040 200.454758000000000
f: 715 tv: 1 nM: 2
771.937988000000020 236.631775000000000
776.234375000000000 189.000000000000000
f: 716 tv: 0 nM: 2
798.573180999999980 258.136596999999990
804.397583000000050 200.892685000000000
f: 716 tv: 1 nM: 2
773.575867000000020 236.103455000000000
777.685730000000040 189.007140999999990
f: 717 tv: 0 nM: 2
801.048035000000030 257.920898000000020
806.872742000000020 200.222733000000010
f: 717 tv: 1 nM: 2
774.257813000000060 235.234375000000000
778.619384999999970 188.467743000000010
f: 718 tv: 0 nM: 2
804.096923999999940 257.750000000000000
809.459838999999990 200.075897000000000
f: 718 tv: 1 nM: 2
775.595215000000050 235.142853000000000
781.055969000000000 188.123138000000010
f: 719 tv: 0 nM: 2
807.335938000000060 257.377593999999990
812.717834000000040 200.207916000000010
f: 719 tv: 1 nM: 2
777.605713000000040 235.000000000000000
782.025208000000020 188.467621000000010
f: 720 tv: 0 nM: 2
809.682921999999960 257.213409000000010
815.642151000000010 199.696075000000010
f: 720 tv: 1 nM: 2
778.529418999999960 235.392151000000010
783.723877000000020 187.731338999999990
f: 721 tv: 0 nM: 2
814.287415000000010 256.642517000000000
818.333312999999980 199.181152000000000
f: 721 tv: 1 nM: 2
780.552002000000020 234.059998000000010
784.765625000000000 187.335938000000000
f: 722 tv: 0 nM: 2
816.516296000000010 256.331511999999980
821.304871000000050 199.146346999999990
f: 722 tv: 1 nM: 2
782.983214999999970 233.390762000000000
786.842284999999950 186.873076999999990
f: 723 tv: 0 nM: 2
819.684081999999990 256.195067999999990
823.584961000000020 198.798538000000010
f: 723 tv: 1 nM: 2
784.268005000000020 233.608002000000000
788.000000000000000 187.000000000000000
f: 724 tv: 0 nM: 2
822.811522999999970 255.421462999999990
826.471313000000010 198.612441999999990
f: 724 tv: 1 nM: 2
785.806334999999990 232.909911999999990
790.075378000000000 186.583327999999990
f: 725 tv: 0 nM: 2
825.417113999999970 254.701004000000010
829.541076999999970 197.809174000000010
f: 725 tv: 1 nM: 2
787.283202999999960 232.163712000000000
791.620544000000000 186.219864000000000
f: 726 tv: 0 nM: 2
828.909119000000030 254.419784999999990
832.287658999999960 197.111876999999990
f: 726 tv: 1 nM: 2
788.876892000000000 231.735076999999990
793.341675000000010 186.016662999999990
f: 727 tv: 0 nM: 2
831.621033000000010 253.610519000000010
835.220153999999980 196.866974000000000
f: 727 tv: 1 nM: 2
790.768615999999950 231.483475000000000
795.091247999999950 185.718262000000010
f: 728 tv: 0 nM: 2
834.311156999999980 253.444153000000000
837.682495000000020 196.258300999999990
f: 728 tv: 1 nM: 2
791.735046000000010 230.593277000000000
796.200012000000020 185.003707999999990
f: 729 tv: 0 nM: 2
837.376952999999960 253.149216000000000
840.341492000000020 196.091522000000000
f: 729 tv: 1 nM: 2
794.273070999999960 229.919234999999990
798.022704999999970 184.772719999999990
f: 730 tv: 0 nM: 2
840.973328000000040 252.696594000000000
842.619446000000040 195.075225999999990
f: 730 tv: 1 nM: 2
796.420837000000010 229.520827999999990
800.063843000000020 183.819153000000000
f: 731 tv: 0 nM: 2
843.742188000000060 252.242188000000000
845.974975999999970 194.802277000000000
f: 731 tv: 1 nM: 2
798.308472000000050 229.308440999999990
801.465637000000020 183.454193000000000
f: 732 tv: 0 nM: 2
846.352478000000020 251.447495000000000
847.732726999999950 194.255767999999990
f: 732 tv: 1 nM: 2
800.163024999999950 227.960144000000010
803.454528999999980 182.884613000000000
f: 733 tv: 0 nM: 2
849.367797999999990 250.680283000000000
850.407776000000010 193.572814999999990
f: 733 tv: 1 nM: 2
801.935913000000030 227.521362000000010
805.335938000000060 182.960938000000000
f: 734 tv: 0 nM: 2
851.922668000000040 250.443298000000000
852.995300000000040 193.271027000000000
f: 734 tv: 1 nM: 2
803.842712000000010 227.512100000000000
807.607117000000020 182.308440999999990
f: 735 tv: 0 nM: 2
854.502624999999970 250.201569000000010
855.374451000000020 192.760268999999990
f: 735 tv: 1 nM: 2
805.202881000000050 226.840576000000000
808.533324999999990 182.008331000000000
f: 736 tv: 0 nM: 2
857.548889000000030 249.706527999999990
857.631591999999960 192.434203999999990
f: 736 tv: 1 nM: 2
807.570007000000030 225.740005000000000
811.412169999999950 180.959456999999990
f: 737 tv: 0 nM: 2
859.685851999999950 249.730362000000010
860.434997999999950 191.926009999999990
f: 737 tv: 1 nM: 2
810.549194000000060 225.754105000000010
812.369567999999960 180.973907000000000
f: 738 tv: 0 nM: 2
862.305846999999970 249.417480000000010
862.159302000000030 191.858414000000010
f: 738 tv: 1 nM: 2
811.937988000000020 225.553710999999990
814.770386000000030 180.670364000000010
f: 739 tv: 0 nM: 2
865.086182000000010 249.334976000000010
864.076598999999990 191.617110999999990
f: 739 tv: 1 nM: 2
814.449218999999970 225.621094000000000
817.241820999999960 179.790985000000010
f: 740 tv: 0 nM: 2
866.586182000000010 249.209365999999990
866.147766000000050 191.233994000000000
f: 740 tv: 1 nM: 2
815.844848999999950 225.405167000000010
817.923889000000030 179.931152000000000
f: 741 tv: 0 nM: 2
868.931824000000010 249.335860999999990
868.280578999999990 191.236281999999990
f: 741 tv: 1 nM: 2
818.088683999999940 224.943542000000010
820.402892999999950 179.708632999999990
f: 742 tv: 0 nM: 2
870.882628999999950 249.377547999999990
869.851317999999990 190.984908999999990
f: 742 tv: 1 nM: 2
820.184692000000040 225.099090999999990
822.157715000000050 180.057693000000000
f: 743 tv: 0 nM: 2
872.924255000000020 249.474747000000010
870.989014000000000 190.960358000000010
f: 743 tv: 1 nM: 2
822.137084999999960 224.774200000000010
824.107117000000020 179.821426000000000
f: 744 tv: 0 nM: 2
874.795776000000050 249.924881000000000
872.712402000000000 190.977875000000010
f: 744 tv: 1 nM: 2
823.490111999999950 224.865128000000000
825.551207999999970 180.035430999999990
f: 745 tv: 0 nM: 2
876.516602000000030 250.111374000000010
874.419128000000000 190.914886000000000
f: 745 tv: 1 nM: 2
825.280639999999950 225.494903999999990
827.518005000000020 180.025177000000010
f: 746 tv: 0 nM: 2
877.502380000000020 250.533492999999990
875.366394000000010 191.500000000000000
f: 746 tv: 1 nM: 2
827.293213000000040 224.984573000000010
828.966186999999990 179.781951999999990
f: 747 tv: 0 nM: 2
879.096619000000030 250.991592000000000
876.187011999999980 191.764220999999990
f: 747 tv: 1 nM: 2
829.552002000000020 225.059998000000010
830.748168999999960 179.941605000000010
f: 748 tv: 0 nM: 2
879.961365000000000 251.856811999999990
876.925476000000000 192.272551999999990
f: 748 tv: 1 nM: 2
831.151611000000000 225.856551999999990
831.763489000000050 179.756760000000010
f: 749 tv: 0 nM: 2
880.758850000000050 252.303101000000000
877.764221000000020 192.658538999999990
f: 749 tv: 1 nM: 2
833.131774999999950 226.152023000000010
833.065369000000030 180.296157999999990
f: 750 tv: 0 nM: 2
881.540709999999990 253.095015999999990
877.408690999999980 193.174271000000000
f: 750 tv: 1 nM: 2
833.969910000000030 226.733078000000010
834.480774000000000 180.730774000000000
f: 751 tv: 0 nM: 2
881.681641000000010 253.966370000000010
877.883971999999970 194.080002000000010
f: 751 tv: 1 nM: 2
835.492492999999970 227.142853000000000
835.305175999999960 181.162338000000010
f: 752 tv: 0 nM: 2
882.483397999999970 254.703796000000010
878.134216000000040 194.292205999999990
f: 752 tv: 1 nM: 2
836.718993999999950 227.839417000000000
836.500000000000000 181.871994000000000
f: 753 tv: 0 nM: 2
882.592223999999990 255.427185000000010
878.391296000000010 194.939133000000000
f: 753 tv: 1 nM: 2
837.545471000000020 227.821686000000000
837.265502999999970 182.068970000000010
f: 754 tv: 0 nM: 2
882.302245999999970 256.584106000000020
877.641235000000050 195.702285999999990
f: 754 tv: 1 nM: 2
839.119567999999960 229.163040000000000
838.332091999999990 182.510955999999990
f: 755 tv: 0 nM: 2
882.169005999999970 257.372681000000000
877.043396000000030 196.467926000000010
f: 755 tv: 1 nM: 2
839.768982000000050 229.041382000000000
839.136352999999990 183.051941000000000
f: 756 tv: 0 nM: 2
881.418456999999990 257.918456999999990
876.388305999999940 197.225281000000000
f: 756 tv: 1 nM: 2
839.921997000000030 230.779816000000010
839.295288000000030 183.043624999999990
f: 757 tv: 0 nM: 2
880.396423000000030 258.873871000000010
875.035828000000040 197.583664000000000
f: 757 tv: 1 nM: 2
840.622375000000030 230.975525000000000
839.371947999999970 184.091461000000010
f: 758 tv: 0 nM: 2
879.222899999999980 259.860412999999990
873.751892000000000 198.436095999999990
f: 758 tv: 1 nM: 2
841.019348000000040 231.712906000000000
839.425659000000000 184.831085000000000
f: 759 tv: 0 nM: 2
877.683288999999950 260.820709000000020
872.449584999999960 199.286819000000010
f: 759 tv: 1 nM: 2
841.401977999999990 232.235290999999990
839.614074999999960 185.060394000000000
f: 760 tv: 0 nM: 2
876.415466000000040 261.591552999999980
870.692810000000010 199.938553000000010
f: 760 tv: 1 nM: 2
841.242188000000060 232.593750000000000
839.437500000000000 185.547790999999990
f: 761 tv: 0 nM: 2
874.716918999999960 262.052521000000010
869.057555999999980 200.410721000000000
f: 761 tv: 1 nM: 2
841.200684000000020 233.904602000000010
839.084961000000020 186.388884999999990
f: 762 tv: 0 nM: 2
872.469543000000040 262.904358000000000
867.135437000000020 200.952087000000010
f: 762 tv: 1 nM: 2
839.614196999999990 234.066925000000000
838.097290000000040 186.550339000000010
f: 763 tv: 0 nM: 2
870.319031000000000 263.067871000000030
864.965088000000040 201.403107000000010
f: 763 tv: 1 nM: 2
839.938477000000030 234.453842000000010
837.722228999999970 187.418304000000010
f: 764 tv: 0 nM: 2
868.648070999999960 263.376220999999990
862.520752000000020 201.668045000000010
f: 764 tv: 1 nM: 2
839.086791999999950 235.197922000000010
836.540893999999980 187.210692999999990
f: 765 tv: 0 nM: 2
865.849548000000030 263.803252999999980
860.002014000000030 202.116469999999990
f: 765 tv: 1 nM: 2
837.506713999999990 235.328857000000000
835.290527000000000 187.675673999999990
f: 766 tv: 0 nM: 2
862.957520000000050 263.870453000000000
857.505981000000020 202.192459000000010
f: 766 tv: 1 nM: 2
836.638184000000020 235.625000000000000
834.515502999999970 187.822982999999990
f: 767 tv: 0 nM: 2
861.059204000000020 264.010956000000020
855.275879000000030 201.929123000000000
f: 767 tv: 1 nM: 2
835.741271999999980 235.989517000000010
832.753235000000020 187.987015000000010
f: 768 tv: 0 nM: 2
858.251098999999950 264.591124999999980
852.637878000000000 202.368316999999990
f: 768 tv: 1 nM: 2
833.604553000000010 236.813628999999990
831.964050000000040 188.333327999999990
f: 769 tv: 0 nM: 2
855.538086000000020 264.127808000000020
849.896912000000040 202.361862000000000
f: 769 tv: 1 nM: 2
832.482422000000040 236.588028000000010
829.639281999999980 188.375000000000000
f: 770 tv: 0 nM: 2
853.121642999999950 263.990996999999990
847.242065000000030 202.091277999999990
f: 770 tv: 1 nM: 2
830.972716999999990 236.242432000000010
827.986755000000020 188.327820000000000
f: 771 tv: 0 nM: 2
849.831848000000040 263.743347000000030
844.420837000000010 201.729172000000010
f: 771 tv: 1 nM: 2
828.713805999999980 236.296555000000010
826.500000000000000 188.179306000000000
f: 772 tv: 0 nM: 2
846.928588999999990 263.559173999999980
841.681274000000030 201.448212000000010
f: 772 tv: 1 nM: 2
827.328551999999950 236.735717999999990
824.590880999999970 188.157578000000000
f: 773 tv: 0 nM: 2
844.348877000000020 262.991119000000030
838.731384000000050 201.037185999999990
f: 773 tv: 1 nM: 2
825.244689999999990 236.021271000000010
822.681824000000010 187.745453000000000
f: 774 tv: 0 nM: 2
841.660156000000030 262.813843000000020
835.636352999999990 200.958878000000000
f: 774 tv: 1 nM: 2
823.428588999999990 235.799316000000000
820.580382999999980 187.348221000000000
f: 775 tv: 0 nM: 2
838.556029999999960 262.034485000000020
833.113341999999990 200.601212000000000
f: 775 tv: 1 nM: 2
821.321654999999960 235.982513000000010
818.846130000000020 187.653839000000000
f: 776 tv: 0 nM: 2
835.925110000000020 261.700470000000000
830.200012000000020 200.202438000000000
f: 776 tv: 1 nM: 2
818.358337000000010 235.816666000000000
815.985535000000030 188.043472000000010
f: 777 tv: 0 nM: 2
833.126709000000010 261.529968000000000
827.235168000000040 199.955504999999990
f: 777 tv: 1 nM: 2
816.993225000000050 235.717682000000000
814.263000000000030 187.457794000000010
f: 778 tv: 0 nM: 2
830.240662000000040 260.819488999999980
824.359740999999990 200.085968000000010
f: 778 tv: 1 nM: 2
814.721802000000030 235.310486000000000
811.939574999999990 187.614090000000000
f: 779 tv: 0 nM: 2
827.513550000000010 260.674194000000000
822.111815999999980 199.485229000000000
f: 779 tv: 1 nM: 2
812.209656000000000 235.096770999999990
809.556274000000030 186.963576999999990
f: 780 tv: 0 nM: 2
824.935790999999990 259.779815999999980
819.313354000000000 198.919997999999990
f: 780 tv: 1 nM: 2
809.755310000000010 234.893616000000010
807.289490000000000 186.934203999999990
f: 781 tv: 0 nM: 2
822.682495000000020 259.225127999999980
817.194702000000010 198.898224000000000
f: 781 tv: 1 nM: 2
807.553711000000020 234.830581999999990
804.528503000000000 187.338607999999990
f: 782 tv: 0 nM: 2
820.362793000000010 258.913940000000030
814.368408000000040 198.842102000000010
f: 782 tv: 1 nM: 2
804.275696000000040 234.775696000000010
802.372313999999960 186.617020000000000
f: 783 tv: 0 nM: 2
817.827698000000050 258.779113999999990
811.803345000000040 198.369675000000000
f: 783 tv: 1 nM: 2
802.873962000000010 234.331940000000000
799.934630999999970 186.486922999999990
f: 784 tv: 0 nM: 2
815.314635999999950 258.090514999999980
809.384277000000000 198.129623000000010
f: 784 tv: 1 nM: 2
799.800902999999950 234.884949000000010
798.083861999999950 186.484467000000000
f: 785 tv: 0 nM: 2
812.500000000000000 257.668212999999980
806.675110000000020 197.898620999999990
f: 785 tv: 1 nM: 2
798.008850000000050 234.615050999999990
795.377807999999960 186.448151000000000
f: 786 tv: 0 nM: 2
810.355408000000010 257.384795999999990
804.587584999999990 197.930878000000010
f: 786 tv: 1 nM: 2
794.887084999999960 233.879028000000010
793.462036000000010 186.113922000000000
f: 787 tv: 0 nM: 2
807.803711000000020 256.948607999999980
802.263061999999990 197.649993999999990
f: 787 tv: 1 nM: 2
793.041016000000010 233.750000000000000
790.579102000000030 186.268981999999990
f: 788 tv: 0 nM: 2
805.509216000000040 256.774200000000010
800.214600000000020 197.648224000000000
f: 788 tv: 1 nM: 2
790.787903000000030 233.818175999999990
788.401917000000030 186.174057000000000
f: 789 tv: 0 nM: 2
803.393372000000000 256.632690000000030
797.061584000000040 198.059235000000000
f: 789 tv: 1 nM: 2
788.339722000000050 233.679382000000000
786.396666999999980 186.283340000000010
f: 790 tv: 0 nM: 2
801.059387000000020 256.257415999999980
794.792847000000050 197.716659999999990
f: 790 tv: 1 nM: 2
785.758728000000020 233.713287000000010
784.066406000000030 186.335663000000010
f: 791 tv: 0 nM: 2
798.950012000000020 256.170012999999980
792.716309000000020 197.876740000000010
f: 791 tv: 1 nM: 2
783.429199000000040 233.477875000000010
781.000000000000000 186.500000000000000
f: 792 tv: 0 nM: 2
796.196411000000010 255.931121999999990
790.982300000000010 197.800507000000010
f: 792 tv: 1 nM: 2
781.266113000000020 233.362900000000000
779.212219000000000 186.733810000000010
f: 793 tv: 0 nM: 2
794.251220999999990 255.674636999999990
788.400513000000050 197.766129000000010
f: 793 tv: 1 nM: 2
779.468506000000050 233.688812000000010
776.443053999999960 186.917724999999990
f: 794 tv: 0 nM: 2
792.000000000000000 255.632659999999990
785.909973000000040 197.874405000000000
f: 794 tv: 1 nM: 2
776.766968000000020 233.919495000000010
773.911377000000020 186.829788000000010
f: 795 tv: 0 nM: 2
789.753906000000030 254.911911000000000
783.763184000000020 197.889953999999990
f: 795 tv: 1 nM: 2
774.170714999999970 233.930893000000000
771.979979999999950 186.860001000000010
f: 796 tv: 0 nM: 2
787.629516999999960 255.088089000000000
781.684326000000060 197.815674000000000
f: 796 tv: 1 nM: 2
771.545471000000020 233.947555999999990
769.605713000000040 187.000000000000000
f: 797 tv: 0 nM: 2
785.370667000000030 255.199005000000000
779.530823000000050 197.793838999999990
f: 797 tv: 1 nM: 2
769.958983999999990 233.847015000000000
767.969727000000030 187.674240000000000
f: 798 tv: 0 nM: 2
783.081969999999960 254.500000000000000
777.128661999999960 197.953888000000010
f: 798 tv: 1 nM: 2
767.416687000000020 233.964279000000000
765.611510999999950 187.744598000000000
f: 799 tv: 0 nM: 2
780.845947000000020 254.545943999999990
775.195557000000010 197.952971999999990
f: 799 tv: 1 nM: 2
764.538757000000030 233.926055999999990
762.893677000000030 187.566925000000000
f: 800 tv: 0 nM: 2
778.401611000000000 254.593078999999990
773.027771000000030 197.972229000000000
f: 800 tv: 1 nM: 2
762.318970000000040 233.887924000000000
761.487976000000000 187.332000999999990
f: 801 tv: 0 nM: 2
776.530272999999970 254.555556999999990
770.688110000000050 198.554459000000010
f: 801 tv: 1 nM: 2
759.273804000000040 234.162703999999990
758.314392000000000 187.352280000000010
f: 802 tv: 0 nM: 2
774.000000000000000 254.500000000000000
768.239136000000030 198.468596999999990
f: 802 tv: 1 nM: 2
757.605713000000040 234.000000000000000
756.392334000000010 187.515380999999990
f: 803 tv: 0 nM: 2
772.026671999999960 254.046111999999990
766.143249999999970 198.545943999999990
f: 803 tv: 1 nM: 2
754.953125000000000 234.046875000000000
753.720702999999960 187.834487999999990
f: 804 tv: 0 nM: 2
769.203796000000010 254.415755999999990
764.409119000000030 198.846892999999990
f: 804 tv: 1 nM: 2
752.818175999999990 234.128784000000000
751.858154000000010 188.301422000000000
f: 805 tv: 0 nM: 2
767.011169000000000 254.354751999999990
762.328490999999990 199.045897999999990
f: 805 tv: 1 nM: 2
750.172790999999960 234.209564000000000
749.454528999999980 188.884613000000000
f: 806 tv: 0 nM: 2
764.397216999999960 254.324997000000000
759.586608999999950 199.354751999999990
f: 806 tv: 1 nM: 2
748.062011999999980 234.446289000000010
747.000000000000000 189.107147000000000
f: 807 tv: 0 nM: 2
761.968932999999990 254.313477000000010
757.092896000000000 199.347000000000010
f: 807 tv: 1 nM: 2
745.265747000000030 234.972976999999990
744.931824000000010 188.787871999999990
f: 808 tv: 0 nM: 2
759.803283999999960 254.428955000000000
755.235961999999970 199.824768000000010
f: 808 tv: 1 nM: 2
743.200744999999980 235.359848000000000
742.784728999999970 189.229172000000010
f: 809 tv: 0 nM: 2
757.410522000000010 254.442107999999990
753.208557000000040 199.841231999999990
f: 809 tv: 1 nM: 2
740.647338999999990 235.245529000000000
740.664307000000010 189.982513000000010
f: 810 tv: 0 nM: 2
754.228333000000020 254.346816999999990
750.641723999999950 200.729385000000010
f: 810 tv: 1 nM: 2
737.927856000000020 234.860580000000000
738.185180999999940 190.270370000000010
f: 811 tv: 0 nM: 2
751.891418000000040 254.488571000000010
748.212096999999970 200.444443000000010
f: 811 tv: 1 nM: 2
735.403686999999990 235.793578999999990
735.805786000000010 190.276978000000010
f: 812 tv: 0 nM: 2
749.373351999999950 254.918823000000000
746.019409000000000 200.854369999999990
f: 812 tv: 1 nM: 2
732.615356000000020 236.064101999999990
733.601317999999990 190.584960999999990
f: 813 tv: 0 nM: 2
746.129149999999980 254.618134000000000
743.379761000000030 201.114746000000000
f: 813 tv: 1 nM: 2
730.665283000000040 236.165282999999990
732.000000000000000 191.203444999999990
f: 814 tv: 0 nM: 2
743.570067999999990 254.738861000000010
740.146361999999950 201.563415999999990
f: 814 tv: 1 nM: 2
728.045837000000010 236.529175000000010
729.653259000000050 191.832123000000000
f: 815 tv: 0 nM: 2
740.940124999999970 255.368256000000000
737.693541999999980 201.526885999999990
f: 815 tv: 1 nM: 2
726.134643999999980 236.711533000000000
727.793456999999990 191.923920000000010
f: 816 tv: 0 nM: 2
738.765564000000040 255.429382000000000
734.685851999999950 201.803665000000000
f: 816 tv: 1 nM: 2
723.933655000000040 236.557526000000000
725.984375000000000 191.945313000000000
f: 817 tv: 0 nM: 2
735.247130999999970 255.434662000000000
732.584595000000040 202.064682000000000
f: 817 tv: 1 nM: 2
722.187500000000000 237.171875000000000
723.486572000000020 191.939590000000010
f: 818 tv: 0 nM: 2
732.985901000000010 255.344635000000010
730.136352999999990 202.363632000000000
f: 818 tv: 1 nM: 2
719.548156999999950 237.892593000000010
721.723328000000040 192.203339000000000
f: 819 tv: 0 nM: 2
729.528503000000000 255.661392000000010
727.683350000000020 202.369048999999990
f: 819 tv: 1 nM: 2
717.215514999999980 237.810349000000000
720.282959000000010 192.751938000000000
f: 820 tv: 0 nM: 2
727.154968000000050 255.994156000000000
724.816772000000010 202.568069000000010
f: 820 tv: 1 nM: 2
715.767944000000060 238.398697000000000
718.925902999999950 193.070373999999990
f: 821 tv: 0 nM: 2
724.419188999999960 256.350310999999980
722.153076000000060 203.193878000000010
f: 821 tv: 1 nM: 2
713.992371000000050 238.965652000000010
717.343323000000050 193.669997999999990
f: 822 tv: 0 nM: 2
721.443725999999970 256.963562000000020
719.649230999999990 203.701492000000000
f: 822 tv: 1 nM: 2
712.242065000000030 239.075393999999990
715.978393999999980 193.931656000000000
f: 823 tv: 0 nM: 2
718.805725000000050 257.522857999999990
717.639281999999980 204.029845999999990
f: 823 tv: 1 nM: 2
711.146606000000020 239.804504000000010
715.000000000000000 194.000000000000000
f: 824 tv: 0 nM: 2
716.029723999999990 258.362151999999980
715.000000000000000 204.942702999999990
f: 824 tv: 1 nM: 2
709.846802000000030 240.064514000000000
713.617249000000020 194.806900000000010
f: 825 tv: 0 nM: 2
713.728087999999960 258.976624000000020
712.770203000000040 205.002533000000000
f: 825 tv: 1 nM: 2
709.173095999999990 241.026917000000000
712.203673999999980 195.027771000000000
f: 826 tv: 0 nM: 2
710.858397999999970 259.537567000000020
710.500000000000000 205.716583000000010
f: 826 tv: 1 nM: 2
708.344421000000010 241.688888999999990
711.829834000000010 195.670134999999990
f: 827 tv: 0 nM: 2
708.864624000000050 260.298340000000000
708.010680999999980 206.350266000000000
f: 827 tv: 1 nM: 2
707.211670000000030 242.127731000000010
711.326538000000030 196.071426000000000
f: 828 tv: 0 nM: 2
706.576293999999960 260.968932999999990
705.784973000000040 206.904999000000000
f: 828 tv: 1 nM: 2
707.003601000000000 243.223021999999990
710.557800000000040 196.860549999999990
f: 829 tv: 0 nM: 2
704.471436000000040 261.794281000000010
703.969360000000050 207.719391000000000
f: 829 tv: 1 nM: 2
706.440552000000030 243.961533000000000
710.475586000000020 197.304870999999990
f: 830 tv: 0 nM: 2
701.943848000000000 262.750000000000000
702.028686999999990 208.155502000000010
f: 830 tv: 1 nM: 2
706.257813000000060 244.695313000000000
709.966675000000010 197.593932999999990
f: 831 tv: 0 nM: 2
699.355956999999990 263.692077999999980
700.439880000000020 208.732238999999990
f: 831 tv: 1 nM: 2
705.944031000000000 245.735076999999990
710.107117000000020 198.000000000000000
f: 832 tv: 0 nM: 2
698.065857000000050 264.991027999999970
698.056395999999950 208.874359000000000
f: 832 tv: 1 nM: 2
706.097899999999980 246.031464000000000
710.135742000000050 198.569534000000000
f: 833 tv: 0 nM: 2
696.164733999999950 265.381500000000020
696.373168999999960 209.258545000000000
f: 833 tv: 1 nM: 2
706.438293000000040 246.905837999999990
710.689331000000040 199.230774000000000
f: 834 tv: 0 nM: 2
694.209595000000040 265.931824000000010
694.559264999999980 209.945495999999990
f: 834 tv: 1 nM: 2
706.364868000000000 247.858109000000010
710.552916999999980 199.476471000000000
f: 835 tv: 0 nM: 2
692.302856000000020 266.739989999999980
693.000000000000000 210.166672000000010
f: 835 tv: 1 nM: 2
706.876892000000000 248.832091999999990
710.968078999999990 199.886519999999990
f: 836 tv: 0 nM: 2
690.450012000000020 267.461761000000020
691.226807000000010 210.604874000000000
f: 836 tv: 1 nM: 2
707.115111999999950 249.068344000000000
711.385925000000040 200.000000000000000
f: 837 tv: 0 nM: 2
688.026062000000020 268.177094000000010
689.157653999999980 210.899016999999990
f: 837 tv: 1 nM: 2
707.600646999999980 249.912749999999990
711.613647000000010 200.775970000000000
f: 838 tv: 0 nM: 2
686.047057999999990 268.774749999999980
687.560364000000050 210.900970000000000
f: 838 tv: 1 nM: 2
707.922301999999950 250.057434000000000
712.280639999999950 201.051605000000000
f: 839 tv: 0 nM: 2
684.664063000000060 269.450531000000010
685.975586000000020 211.529266000000010
f: 839 tv: 1 nM: 2
708.395264000000000 250.760132000000000
712.826904000000010 201.260986000000000
f: 840 tv: 0 nM: 2
682.794372999999950 269.761687999999990
684.125610000000050 211.422698999999990
f: 840 tv: 1 nM: 2
709.396544999999950 251.089661000000010
713.358459000000040 201.358429000000000
f: 841 tv: 0 nM: 2
681.280518000000030 270.219513000000010
682.592589999999970 211.439819000000000
f: 841 tv: 1 nM: 2
710.111815999999980 251.388152999999990
714.351257000000030 201.376587000000000
f: 842 tv: 0 nM: 2
679.380370999999970 270.717712000000010
680.710144000000010 211.538650999999990
f: 842 tv: 1 nM: 2
710.683472000000050 252.039566000000010
714.819519000000010 201.621307000000000
f: 843 tv: 0 nM: 2
677.365294999999950 270.947478999999990
679.357117000000020 211.263397000000000
f: 843 tv: 1 nM: 2
711.459899999999950 252.367279000000000
715.571411000000010 201.220490000000010
f: 844 tv: 0 nM: 2
675.112976000000000 271.281250000000000
677.183533000000010 211.417724999999990
f: 844 tv: 1 nM: 2
712.025330000000050 252.234176999999990
716.245788999999950 201.423736999999990
f: 845 tv: 0 nM: 2
673.625000000000000 271.662750000000020
675.765930000000030 211.091491999999990
f: 845 tv: 1 nM: 2
713.163757000000030 253.236847000000010
717.094970999999990 201.427368000000000
f: 846 tv: 0 nM: 2
671.757079999999970 271.757079999999970
673.891662999999990 210.774993999999990
f: 846 tv: 1 nM: 2
713.589294000000000 253.410721000000000
717.748596000000020 201.381210000000010
f: 847 tv: 0 nM: 2
670.315673999999940 271.921660999999970
672.453735000000050 210.808365000000010
f: 847 tv: 1 nM: 2
714.589294000000000 253.410721000000000
718.451964999999970 200.957626000000000
f: 848 tv: 0 nM: 2
668.599975999999970 272.378937000000010
670.612061000000040 210.439834999999990
f: 848 tv: 1 nM: 2
715.243163999999980 253.743148999999990
719.418151999999960 201.146194000000010
f: 849 tv: 0 nM: 2
666.904663000000030 272.460480000000020
669.259277000000000 210.405350000000000
f: 849 tv: 1 nM: 2
716.736389000000030 253.515152000000000
720.500000000000000 200.500000000000000
f: 850 tv: 0 nM: 2
665.393982000000050 272.903229000000010
667.525024000000030 210.245834000000000
f: 850 tv: 1 nM: 2
718.398804000000040 254.309525000000010
721.549987999999980 200.461761000000000
f: 851 tv: 0 nM: 2
663.584473000000000 272.866669000000000
666.370055999999980 209.900879000000000
f: 851 tv: 1 nM: 2
719.361755000000020 254.361771000000000
722.743958000000020 200.316269000000010
f: 852 tv: 0 nM: 2
662.182617000000050 272.984009000000010
664.761108000000040 209.528336000000000
f: 852 tv: 1 nM: 2
720.500000000000000 254.708572000000000
723.361694000000060 199.872345000000000
f: 853 tv: 0 nM: 2
660.455872000000000 273.527312999999990
663.015930000000030 209.559753000000000
f: 853 tv: 1 nM: 2
721.748596000000020 254.572632000000000
724.530456999999960 199.984771999999990
f: 854 tv: 0 nM: 2
658.693970000000040 274.172423999999980
661.422118999999950 209.422134000000000
f: 854 tv: 1 nM: 2
722.758057000000010 254.623657000000010
725.921875000000000 199.979172000000010
f: 855 tv: 0 nM: 2
656.892211999999970 274.327576000000020
659.962462999999960 209.422928000000010
f: 855 tv: 1 nM: 2
724.396361999999950 255.201218000000010
726.914978000000020 199.914993000000010
f: 856 tv: 0 nM: 2
655.491088999999990 274.924438000000010
658.457336000000050 209.465453999999990
f: 856 tv: 1 nM: 2
725.326110999999970 255.804351999999990
728.213562000000020 200.010422000000010
f: 857 tv: 0 nM: 2
653.984314000000040 275.566681000000020
656.837830000000050 209.507721000000000
f: 857 tv: 1 nM: 2
726.618286000000010 256.387085000000010
729.255187999999980 199.822922000000010
f: 858 tv: 0 nM: 2
652.500000000000000 276.346770999999990
655.186096000000020 210.043228000000000
f: 858 tv: 1 nM: 2
728.037903000000030 256.780304000000000
730.519531000000030 200.063415999999990
f: 859 tv: 0 nM: 2
650.543396000000030 277.291320999999980
653.877380000000020 210.403777999999990
f: 859 tv: 1 nM: 2
729.839477999999990 257.307891999999980
731.704894999999960 200.180480999999990
f: 860 tv: 0 nM: 2
648.812256000000050 278.197632000000000
652.104247999999980 210.720078000000000
f: 860 tv: 1 nM: 2
731.106384000000050 258.212768999999980
732.960327000000010 200.544968000000010
f: 861 tv: 0 nM: 2
647.066649999999980 278.598052999999990
650.422240999999990 211.451859000000010
f: 861 tv: 1 nM: 2
732.000000000000000 258.430480999999990
734.000000000000000 200.833327999999990
f: 862 tv: 0 nM: 2
645.178833000000050 279.939026000000010
648.830139000000030 211.615828999999990
f: 862 tv: 1 nM: 2
733.265930000000030 259.271271000000010
735.000000000000000 201.421462999999990
f: 863 tv: 0 nM: 2
643.546203999999990 280.572295999999990
646.933838000000040 212.169113000000010
f: 863 tv: 1 nM: 2
734.961365000000000 259.873718000000000
736.202026000000050 201.535355000000010
f: 864 tv: 0 nM: 2
641.911194000000020 281.500000000000000
645.148499000000020 212.750000000000000
f: 864 tv: 1 nM: 2
735.941161999999960 260.863647000000010
737.362793000000010 201.913956000000010
f: 865 tv: 0 nM: 2
639.875488000000020 282.459777999999970
643.805175999999960 212.889709000000010
f: 865 tv: 1 nM: 2
737.794555999999940 261.141082999999980
738.399536000000010 202.292053000000010
f: 866 tv: 0 nM: 2
637.832703000000040 283.469574000000020
641.832703000000040 213.530426000000010
f: 866 tv: 1 nM: 2
738.949706999999990 262.396819999999990
739.190002000000050 202.904999000000000
f: 867 tv: 0 nM: 2
635.658264000000030 284.431641000000010
639.749146000000000 214.119293000000000
f: 867 tv: 1 nM: 2
739.934997999999950 263.095001000000020
740.046143000000030 203.128647000000000
f: 868 tv: 0 nM: 2
633.832703000000040 285.385924999999990
637.837645999999950 214.514755000000010
f: 868 tv: 1 nM: 2
740.764038000000030 263.600463999999990
741.000000000000000 203.908661000000000
f: 869 tv: 0 nM: 2
631.849975999999970 286.021423000000030
636.250854000000000 215.018645999999990
f: 869 tv: 1 nM: 2
741.623108000000000 264.600494000000030
741.589171999999960 204.070418999999990
f: 870 tv: 0 nM: 2
629.601500999999980 286.824738000000020
633.953551999999950 215.535721000000000
f: 870 tv: 1 nM: 2
742.997742000000020 265.295044000000020
742.348937999999980 204.437500000000000
f: 871 tv: 0 nM: 2
627.645324999999960 287.743958000000020
631.796326000000020 216.030304000000000
f: 871 tv: 1 nM: 2
743.980408000000010 265.823516999999980
742.898253999999950 204.977875000000010
f: 872 tv: 0 nM: 2
625.619933999999940 288.592255000000020
629.980408000000010 216.398574999999990
f: 872 tv: 1 nM: 2
744.262938999999960 266.546936000000020
743.368163999999980 205.309097000000010
f: 873 tv: 0 nM: 2
623.147704999999970 289.067627000000020
627.859131000000050 216.919006000000000
f: 873 tv: 1 nM: 2
745.035706000000000 267.045227000000010
743.430846999999970 205.912444999999990
f: 874 tv: 0 nM: 2
621.073975000000020 289.873229999999980
625.933104999999950 217.066894999999990
f: 874 tv: 1 nM: 2
745.251160000000030 267.831756999999980
743.576904000000010 206.000000000000000
f: 875 tv: 0 nM: 2
618.956603999999970 290.467925999999980
623.544372999999950 217.784988000000000
f: 875 tv: 1 nM: 2
745.768860000000020 268.495270000000000
743.680541999999950 206.625000000000000
f: 876 tv: 0 nM: 2
616.879395000000050 290.966796999999990
621.458191000000060 217.904677999999990
f: 876 tv: 1 nM: 2
745.649108999999950 269.066528000000010
743.414000999999980 206.923080000000000
f: 877 tv: 0 nM: 2
614.459166999999980 291.478760000000020
619.341735999999970 218.289566000000010
f: 877 tv: 1 nM: 2
745.318358999999990 269.553406000000000
742.928894000000010 207.269867000000000
f: 878 tv: 0 nM: 2
612.376220999999990 291.981841999999970
617.233703999999990 218.757735999999990
f: 878 tv: 1 nM: 2
744.897095000000040 270.351868000000020
742.635620000000020 207.652542000000010
f: 879 tv: 0 nM: 2
610.131104000000050 292.194060999999980
615.264526000000050 219.044373000000010
f: 879 tv: 1 nM: 2
744.537475999999970 270.892059000000020
741.809509000000050 208.214279000000000
f: 880 tv: 0 nM: 2
607.731994999999980 292.879485999999990
612.955322000000020 219.304123000000000
f: 880 tv: 1 nM: 2
743.905334000000040 271.421813999999980
740.933472000000050 208.454940999999990
f: 881 tv: 0 nM: 2
605.835692999999990 292.935729999999980
610.927062999999980 219.847229000000000
f: 881 tv: 1 nM: 2
743.285399999999980 271.648071000000020
740.190918000000010 208.777266999999990
f: 882 tv: 0 nM: 2
603.861206000000040 293.297667999999990
608.960327000000010 220.032760999999990
f: 882 tv: 1 nM: 2
741.688354000000000 272.141845999999990
739.086608999999950 209.106064000000000
f: 883 tv: 0 nM: 2
601.471190999999980 293.750854000000000
606.927062999999980 220.152771000000000
f: 883 tv: 1 nM: 2
740.572020999999950 272.516936999999980
737.664550999999960 209.608978000000010
f: 884 tv: 0 nM: 2
599.558044000000000 293.774749999999980
604.960327000000010 220.191375999999990
f: 884 tv: 1 nM: 2
739.414000999999980 273.009064000000020
736.338988999999970 209.580504999999990
f: 885 tv: 0 nM: 2
597.564452999999960 293.677704000000010
602.987793000000010 220.253493999999990
f: 885 tv: 1 nM: 2
737.653869999999980 273.076934999999990
734.547057999999990 209.966370000000010
f: 886 tv: 0 nM: 2
595.873656999999980 293.476196000000020
600.971802000000030 220.376755000000000
f: 886 tv: 1 nM: 2
735.891296000000010 272.969574000000020
732.595031999999950 210.194565000000010
f: 887 tv: 0 nM: 2
593.807007000000000 293.417266999999980
599.079711999999970 220.547103999999990
f: 887 tv: 1 nM: 2
733.762817000000040 273.408112000000020
730.500000000000000 210.151107999999990
f: 888 tv: 0 nM: 2
591.980468999999970 293.122345000000000
597.544005999999970 220.522887999999990
f: 888 tv: 1 nM: 2
731.993041999999950 273.530242999999980
728.893982000000050 210.481567000000010
f: 889 tv: 0 nM: 2
590.556701999999970 293.046386999999980
595.976074000000040 220.630507999999990
f: 889 tv: 1 nM: 2
729.558044000000000 273.647308000000010
726.472228999999970 210.544875999999990
f: 890 tv: 0 nM: 2
589.372864000000050 292.910155999999970
594.445067999999990 220.573868000000000
f: 890 tv: 1 nM: 2
727.650024000000030 273.595824999999990
724.220885999999950 210.934463999999990
f: 891 tv: 0 nM: 2
588.542968999999970 292.757721000000000
593.077514999999950 220.570113999999990
f: 891 tv: 1 nM: 2
725.421081999999960 273.842102000000010
722.000000000000000 211.000000000000000
f: 892 tv: 0 nM: 2
587.421509000000010 292.170654000000010
591.958495999999970 220.530685000000010
f: 892 tv: 1 nM: 2
723.384459999999990 273.447478999999990
719.596802000000030 211.009216000000010
f: 893 tv: 0 nM: 2
586.857117000000020 291.878571000000020
591.041504000000030 220.530685000000010
f: 893 tv: 1 nM: 2
721.061096000000020 273.276030999999990
717.365294999999950 210.965758999999990
f: 894 tv: 0 nM: 2
585.914000999999980 291.335113999999980
590.077514999999950 220.492615000000000
f: 894 tv: 1 nM: 2
718.811951000000020 273.085480000000020
715.132934999999970 210.767929000000010
f: 895 tv: 0 nM: 2
585.224975999999970 291.007140999999990
589.480834999999960 220.263061999999990
f: 895 tv: 1 nM: 2
715.990845000000040 273.009186000000000
712.668884000000050 211.000000000000000
f: 896 tv: 0 nM: 2
584.786743000000000 290.591919000000020
588.906006000000050 220.026596000000010
f: 896 tv: 1 nM: 2
714.030029000000010 272.894989000000010
710.112365999999950 210.584869000000000
f: 897 tv: 0 nM: 2
584.369201999999970 290.177429000000020
588.175536999999960 220.033691000000000
f: 897 tv: 1 nM: 2
711.121276999999960 272.774749999999980
707.885863999999970 210.993148999999990
f: 898 tv: 0 nM: 2
584.083312999999980 289.833344000000010
587.905456999999960 219.885451999999990
f: 898 tv: 1 nM: 2
709.182983000000040 272.213928000000010
705.546448000000050 210.714599999999990
f: 899 tv: 0 nM: 2
583.892456000000040 289.388671999999990
587.166687000000020 219.594696000000000
f: 899 tv: 1 nM: 2
707.000000000000000 272.095001000000020
703.089600000000020 210.919815000000000
f: 900 tv: 0 nM: 2
583.724060000000010 288.768524000000010
586.832703000000040 219.572250000000000
f: 900 tv: 1 nM: 2
704.479430999999980 271.819640999999990
700.520935000000010 210.886046999999990
f: 901 tv: 0 nM: 2
583.268127000000050 288.297089000000030
586.209412000000040 219.460373000000000
f: 901 tv: 1 nM: 2
702.030029000000010 271.799987999999980
698.330994000000030 210.849762000000000
f: 902 tv: 0 nM: 2
583.212096999999970 287.681824000000010
586.044067000000040 219.467437999999990
f: 902 tv: 1 nM: 2
699.823363999999970 271.497498000000010
696.308044000000000 210.722748000000000
f: 903 tv: 0 nM: 2
583.187926999999950 287.096709999999970
585.922790999999960 219.062500000000000
f: 903 tv: 1 nM: 2
697.153869999999980 271.110259999999980
693.613647000000010 210.636368000000000
f: 904 tv: 0 nM: 2
583.215942000000040 286.540863000000000
585.840576000000060 218.938979999999990
f: 904 tv: 1 nM: 2
694.822632000000000 270.500000000000000
691.577942000000010 210.330643000000010
f: 905 tv: 0 nM: 2
583.393005000000020 286.052521000000010
585.500000000000000 218.653229000000010
f: 905 tv: 1 nM: 2
692.602416999999950 270.385376000000010
689.360168000000040 210.135071000000010
f: 906 tv: 0 nM: 2
583.346802000000030 285.500000000000000
585.036377000000020 218.409957999999990
f: 906 tv: 1 nM: 2
690.689026000000010 270.004974000000000
687.010009999999970 210.085006999999990
f: 907 tv: 0 nM: 2
583.081054999999990 284.646728999999990
584.780761999999980 218.022537000000000
f: 907 tv: 1 nM: 2
688.000000000000000 269.500000000000000
684.755127000000020 210.018036000000000
f: 908 tv: 0 nM: 2
583.044739000000050 284.393005000000020
584.686279000000010 217.625487999999990
f: 908 tv: 1 nM: 2
685.646483999999990 269.137206999999990
682.093139999999950 209.906859999999990
f: 909 tv: 0 nM: 2
583.045471000000020 283.474304000000020
584.394652999999950 217.378097999999990
f: 909 tv: 1 nM: 2
683.020020000000050 268.820006999999980
680.073546999999960 209.823532000000000
f: 910 tv: 0 nM: 2
582.939697000000020 282.540863000000000
584.179382000000030 217.132294000000000
f: 910 tv: 1 nM: 2
680.537048000000030 268.058197000000010
677.595764000000030 209.117020000000000
f: 911 tv: 0 nM: 2
582.743712999999960 282.201690999999980
583.573729999999950 216.627487000000000
f: 911 tv: 1 nM: 2
678.255310000000010 267.627655000000000
675.345336999999970 209.242264000000010
f: 912 tv: 0 nM: 2
582.581909000000000 281.146545000000000
583.337462999999960 216.438278000000000
f: 912 tv: 1 nM: 2
675.930846999999970 267.122345000000000
673.164246000000050 209.045897999999990
f: 913 tv: 0 nM: 2
582.506408999999960 280.724364999999980
583.280334000000040 215.763596000000010
f: 913 tv: 1 nM: 2
673.835875999999980 266.810608000000000
670.549744000000030 209.068726000000000
f: 914 tv: 0 nM: 2
582.500000000000000 279.848877000000020
582.672363000000020 215.619141000000010
f: 914 tv: 1 nM: 2
671.548827999999960 266.537353999999990
668.805420000000030 208.502456999999990
f: 915 tv: 0 nM: 2
582.453735000000050 279.116730000000020
582.364379999999980 215.347457999999990
f: 915 tv: 1 nM: 2
669.041687000000020 265.989594000000010
666.287903000000030 208.414139000000010
f: 916 tv: 0 nM: 2
582.180420000000030 278.510864000000030
581.723877000000020 215.207108000000010
f: 916 tv: 1 nM: 2
666.861999999999970 265.580718999999990
664.090026999999960 208.190001999999990
f: 917 tv: 0 nM: 2
581.817321999999990 277.984009000000010
581.421081999999960 214.758773999999990
f: 917 tv: 1 nM: 2
664.199524000000000 264.800506999999980
661.769226000000000 207.776917000000000
f: 918 tv: 0 nM: 2
581.336182000000010 277.435333000000010
580.968384000000010 214.400848000000000
f: 918 tv: 1 nM: 2
662.296081999999960 264.421783000000000
659.471069000000060 207.497116000000010
f: 919 tv: 0 nM: 2
581.404968000000050 276.904968000000000
580.536316000000060 214.309830000000010
f: 919 tv: 1 nM: 2
659.931946000000040 263.621307000000000
657.189940999999980 207.438553000000010
f: 920 tv: 0 nM: 2
580.632262999999970 275.984313999999980
579.765930000000030 213.738296999999990
f: 920 tv: 1 nM: 2
657.274536000000010 263.520233000000020
654.925415000000040 207.276244999999990
f: 921 tv: 0 nM: 2
580.362793000000010 275.727905000000020
579.358397999999970 213.678115999999990
f: 921 tv: 1 nM: 2
655.000000000000000 263.053833000000000
652.218444999999970 206.971054000000010
f: 922 tv: 0 nM: 2
579.804625999999980 275.025574000000010
578.528747999999950 213.267699999999990
f: 922 tv: 1 nM: 2
652.553649999999950 262.946350000000000
649.962891000000010 206.878707999999990
f: 923 tv: 0 nM: 2
579.051636000000030 274.500000000000000
577.766968000000020 213.000000000000000
f: 923 tv: 1 nM: 2
650.103821000000040 262.560119999999980
647.961121000000050 206.854919000000000
f: 924 tv: 0 nM: 2
578.341247999999950 273.926543999999980
577.097656000000030 212.932556000000010
f: 924 tv: 1 nM: 2
647.747192000000040 262.369445999999980
645.803100999999970 206.722793999999990
f: 925 tv: 0 nM: 2
577.697692999999960 273.211638999999990
576.452942000000010 212.881165000000010
f: 925 tv: 1 nM: 2
645.485961999999970 261.660125999999990
643.143249999999970 206.545943999999990
f: 926 tv: 0 nM: 2
576.963622999999980 272.881073000000010
575.555297999999990 212.732300000000010
f: 926 tv: 1 nM: 2
642.936462000000010 261.441985999999990
640.959473000000000 206.545943999999990
f: 927 tv: 0 nM: 2
576.027222000000050 272.215331999999990
574.409302000000030 212.581863000000000
f: 927 tv: 1 nM: 2
640.552002000000020 261.300568000000000
638.799987999999980 206.510528999999990
f: 928 tv: 0 nM: 2
575.179992999999970 271.980010999999990
573.910399999999980 212.009430000000010
f: 928 tv: 1 nM: 2
638.177794999999950 261.033324999999990
636.189940999999980 206.488831000000000
f: 929 tv: 0 nM: 2
574.140014999999950 271.190001999999990
572.166687000000020 212.000000000000000
f: 929 tv: 1 nM: 2
635.447997999999980 260.514464999999970
633.988586000000050 206.425720000000010
f: 930 tv: 0 nM: 2
573.123718000000050 270.790405000000020
571.420165999999990 211.840377999999990
f: 930 tv: 1 nM: 2
632.793762000000020 260.362487999999980
631.527466000000000 205.795730999999990
f: 931 tv: 0 nM: 2
572.039672999999990 270.375671000000010
570.223937999999980 211.557297000000010
f: 931 tv: 1 nM: 2
630.173889000000030 260.195648000000010
628.959106000000020 206.327042000000010
f: 932 tv: 0 nM: 2
571.102050999999960 269.719390999999970
569.521300999999990 211.106628000000000
f: 932 tv: 1 nM: 2
627.488341999999990 259.598845999999980
626.351135000000000 205.834273999999990
f: 933 tv: 0 nM: 2
570.105651999999960 269.234528000000010
568.073546999999960 211.000000000000000
f: 933 tv: 1 nM: 2
625.037169999999950 259.469604000000000
623.932555999999980 205.488769999999990
f: 934 tv: 0 nM: 2
568.900513000000050 268.489532000000000
567.050293000000010 210.534392999999990
f: 934 tv: 1 nM: 2
622.541442999999960 258.737578999999980
621.622864000000050 205.414290999999990
f: 935 tv: 0 nM: 2
567.653625000000030 267.580718999999990
566.056946000000040 210.047028000000010
f: 935 tv: 1 nM: 2
619.535339000000020 258.665771000000010
619.257750999999980 205.285721000000000
f: 936 tv: 0 nM: 2
566.847594999999960 266.951873999999980
564.869812000000020 209.807297000000010
f: 936 tv: 1 nM: 2
616.813293000000040 258.363922000000000
616.458557000000040 205.378693000000000
f: 937 tv: 0 nM: 2
565.873718000000050 266.796386999999980
563.265930000000030 209.696808000000000
f: 937 tv: 1 nM: 2
615.148253999999950 257.979309000000000
614.761352999999990 205.102280000000010
f: 938 tv: 0 nM: 2
564.010620000000020 266.292542000000030
562.139464999999970 209.428955000000000
f: 938 tv: 1 nM: 2
612.408507999999980 257.512206999999990
611.876343000000020 204.892853000000000
f: 939 tv: 0 nM: 2
563.060851999999950 265.444458000000000
560.774779999999960 209.091583000000010
f: 939 tv: 1 nM: 2
610.093139999999950 257.139740000000020
609.513793999999960 204.853591999999990
f: 940 tv: 0 nM: 2
561.994446000000040 264.705565999999980
559.563415999999960 208.858535999999990
f: 940 tv: 1 nM: 2
607.643737999999980 256.856292999999990
607.468201000000020 204.552017000000010
f: 941 tv: 0 nM: 2
560.402222000000050 264.466492000000020
558.029297000000040 208.509750000000000
f: 941 tv: 1 nM: 2
605.381958000000050 256.577636999999980
604.891418000000040 204.402863000000000
f: 942 tv: 0 nM: 2
559.500000000000000 263.463165000000000
556.976317999999990 207.760528999999990
f: 942 tv: 1 nM: 2
602.955199999999990 255.958618000000000
602.599425999999990 204.023392000000000
f: 943 tv: 0 nM: 2
558.371399000000000 263.019989000000010
555.803283999999960 207.428955000000000
f: 943 tv: 1 nM: 2
600.620361000000000 255.459869000000000
600.421081999999960 203.552628000000000
f: 944 tv: 0 nM: 2
556.538208000000050 262.549987999999980
553.921875000000000 207.187500000000000
f: 944 tv: 1 nM: 2
598.190795999999980 255.309203999999990
598.135742000000050 203.344376000000010
f: 945 tv: 0 nM: 2
555.093201000000020 261.581909000000000
552.210632000000030 206.857864000000010
f: 945 tv: 1 nM: 2
595.812500000000000 254.871703999999990
595.690490999999950 203.398804000000010
f: 946 tv: 0 nM: 2
553.422852000000030 261.454285000000030
550.856750000000030 206.394591999999990
f: 946 tv: 1 nM: 2
593.662598000000000 254.420242000000000
593.342589999999970 203.219131000000000
f: 947 tv: 0 nM: 2
551.845702999999960 260.722870000000000
548.891296000000010 206.173920000000010
f: 947 tv: 1 nM: 2
591.250000000000000 254.211533000000000
591.369933999999940 202.736999999999990
f: 948 tv: 0 nM: 2
549.872864000000050 260.536713000000020
546.971679999999990 205.796387000000010
f: 948 tv: 1 nM: 2
588.484252999999970 253.877365000000000
588.798889000000030 202.427368000000000
f: 949 tv: 0 nM: 2
547.747009000000050 259.657744999999980
545.040344000000000 205.411284999999990
f: 949 tv: 1 nM: 2
586.539184999999970 253.551208000000000
586.789490000000000 202.184203999999990
f: 950 tv: 0 nM: 2
545.916199000000010 259.248596000000020
543.037903000000030 204.876265999999990
f: 950 tv: 1 nM: 2
584.447509999999970 253.435181000000000
584.794311999999990 202.105713000000010
f: 951 tv: 0 nM: 2
543.614685000000010 258.649993999999990
540.962768999999980 204.627655000000000
f: 951 tv: 1 nM: 2
582.070496000000050 253.174499999999990
582.277405000000040 201.835479999999990
f: 952 tv: 0 nM: 2
541.393737999999980 258.500000000000000
538.896729000000050 204.418472000000010
f: 952 tv: 1 nM: 2
579.469360000000050 252.758499000000000
579.963562000000020 201.344376000000010
f: 953 tv: 0 nM: 2
539.301147000000010 258.111114999999980
536.736267000000000 204.291214000000000
f: 953 tv: 1 nM: 2
577.271240000000030 252.477127000000000
578.074280000000040 201.191421999999990
f: 954 tv: 0 nM: 2
536.445190000000030 257.951598999999990
533.960510000000000 203.881576999999990
f: 954 tv: 1 nM: 2
575.203307999999990 252.383331000000000
576.011718999999970 201.172516000000000
f: 955 tv: 0 nM: 2
533.946350000000050 257.463286999999980
531.277160999999980 203.853255999999990
f: 955 tv: 1 nM: 2
572.697388000000050 252.440796000000010
573.888244999999980 200.923522999999990
f: 956 tv: 0 nM: 2
531.146423000000030 257.414368000000020
528.488341999999990 203.598830999999990
f: 956 tv: 1 nM: 2
570.413452000000010 251.971161000000000
571.638915999999990 200.750000000000000
f: 957 tv: 0 nM: 2
528.461791999999950 257.549987999999980
526.086425999999960 203.524689000000000
f: 957 tv: 1 nM: 2
568.376465000000050 252.317642000000010
569.448792000000030 201.268066000000000
f: 958 tv: 0 nM: 2
524.981079000000020 257.735138000000010
523.256041999999980 203.683730999999990
f: 958 tv: 1 nM: 2
565.848571999999990 252.320418999999990
567.956665000000040 201.312133999999990
f: 959 tv: 0 nM: 2
522.429503999999950 258.250000000000000
520.255493000000000 203.969787999999990
f: 959 tv: 1 nM: 2
564.198608000000040 253.046097000000000
565.891418000000040 201.322860999999990
f: 960 tv: 0 nM: 2
519.071411000000010 258.673461999999970
517.637634000000050 204.542129999999990
f: 960 tv: 1 nM: 2
562.447509999999970 253.459869000000000
564.177794999999950 201.644440000000000
f: 961 tv: 0 nM: 2
516.391051999999950 259.076934999999990
515.042358000000040 205.141234999999990
f: 961 tv: 1 nM: 2
560.532898000000050 254.717102000000010
562.317139000000000 202.119994999999990
f: 962 tv: 0 nM: 2
513.221862999999980 259.543060000000030
512.101624000000020 205.328872999999990
f: 962 tv: 1 nM: 2
558.664795000000030 254.806824000000010
560.378052000000030 202.603653000000010
f: 963 tv: 0 nM: 2
510.663635000000000 259.709106000000020
509.090912000000000 205.419784999999990
f: 963 tv: 1 nM: 2
557.116577000000010 255.450928000000000
559.194274999999950 203.237136999999990
f: 964 tv: 0 nM: 2
507.538238999999980 260.450012000000020
506.703917999999990 205.539108000000000
f: 964 tv: 1 nM: 2
555.500000000000000 256.398803999999980
557.905029000000010 203.416199000000010
f: 965 tv: 0 nM: 2
504.277466000000000 260.673065000000010
504.244628999999970 206.002686000000010
f: 965 tv: 1 nM: 2
554.456665000000040 256.650299000000020
556.500000000000000 203.500000000000000
f: 966 tv: 0 nM: 2
502.168639999999980 261.319519000000010
501.420012999999980 206.325714000000000
f: 966 tv: 1 nM: 2
553.133117999999970 257.384613000000000
555.418030000000040 204.010924999999990
f: 967 tv: 0 nM: 2
498.566039999999990 261.588043000000030
498.471588000000000 206.369324000000010
f: 967 tv: 1 nM: 2
552.369812000000020 257.692321999999990
554.548827999999960 204.451141000000010
f: 968 tv: 0 nM: 2
495.937897000000020 262.019591999999990
495.539551000000020 206.514129999999990
f: 968 tv: 1 nM: 2
551.094970999999990 258.416199000000010
553.623656999999980 204.702637000000010
f: 969 tv: 0 nM: 2
493.091431000000000 262.671417000000020
492.987304999999990 206.807114000000010
f: 969 tv: 1 nM: 2
550.103821000000040 258.674866000000010
552.819153000000030 204.898941000000010
f: 970 tv: 0 nM: 2
490.293427000000010 262.685637999999980
490.155273000000020 207.350006000000010
f: 970 tv: 1 nM: 2
549.291442999999960 259.597136999999980
552.096923999999940 204.933670000000010
f: 971 tv: 0 nM: 2
487.549987999999980 263.461761000000020
487.883240000000000 207.134521000000010
f: 971 tv: 1 nM: 2
548.947509999999970 260.370178000000010
551.451172000000040 205.451141000000010
f: 972 tv: 0 nM: 2
484.989806999999980 263.903076000000000
485.436583999999980 207.595123000000000
f: 972 tv: 1 nM: 2
548.172301999999950 260.570618000000020
550.960327000000010 205.544968000000010
f: 973 tv: 0 nM: 2
482.864655000000030 264.464081000000020
482.923676000000000 207.581572999999990
f: 973 tv: 1 nM: 2
548.132996000000050 261.313843000000020
550.724608999999990 205.900970000000000
f: 974 tv: 0 nM: 2
480.133850000000000 264.886352999999990
480.572570999999980 207.717743000000010
f: 974 tv: 1 nM: 2
547.888244999999980 262.142455999999980
550.229796999999960 206.047974000000010
f: 975 tv: 0 nM: 2
477.764861999999990 265.454041000000020
478.031403000000010 208.439606000000000
f: 975 tv: 1 nM: 2
547.856750000000030 262.454041000000020
550.071411000000010 206.622452000000010
f: 976 tv: 0 nM: 2
475.626373000000000 266.489014000000000
476.048981000000030 208.775771999999990
f: 976 tv: 1 nM: 2
547.585632000000030 263.146423000000030
550.010009999999970 206.830002000000010
f: 977 tv: 0 nM: 2
472.541870000000020 266.913788000000010
473.816314999999970 208.913269000000010
f: 977 tv: 1 nM: 2
547.931824000000010 263.952025999999990
550.050293000000010 207.465607000000010
f: 978 tv: 0 nM: 2
470.905761999999980 267.536652000000000
471.117034999999990 209.414886000000000
f: 978 tv: 1 nM: 2
547.943053999999960 264.952971999999990
550.000000000000000 207.833327999999990
f: 979 tv: 0 nM: 2
468.403564000000020 268.416228999999990
469.081726000000000 209.918274000000000
f: 979 tv: 1 nM: 2
548.000000000000000 265.569519000000010
550.167419000000000 207.997681000000000
f: 980 tv: 0 nM: 2
465.876922999999980 269.397429999999990
467.025574000000010 210.451156999999990
f: 980 tv: 1 nM: 2
548.510314999999990 266.479370000000020
550.283690999999980 208.755813999999990
f: 981 tv: 0 nM: 2
464.045012999999980 270.190001999999990
464.953888000000010 211.036407000000000
f: 981 tv: 1 nM: 2
549.000000000000000 267.500000000000000
550.530212000000010 209.044188999999990
f: 982 tv: 0 nM: 2
461.871368000000020 271.046111999999990
462.569823999999980 211.529281999999990
f: 982 tv: 1 nM: 2
549.330077999999960 268.219207999999980
551.075012000000020 209.755005000000010
f: 983 tv: 0 nM: 2
459.548828000000010 272.025574000000010
460.578339000000030 212.000000000000000
f: 983 tv: 1 nM: 2
550.000000000000000 269.500000000000000
551.492920000000030 210.438385000000010
f: 984 tv: 0 nM: 2
457.876251000000020 272.790405000000020
458.401397999999970 212.760559000000000
f: 984 tv: 1 nM: 2
550.688171000000010 270.079895000000020
551.720398000000050 210.983414000000010
f: 985 tv: 0 nM: 2
455.438965000000000 273.760559000000000
456.000000000000000 213.000000000000000
f: 985 tv: 1 nM: 2
551.035889000000000 270.980864999999990
552.083312999999980 211.083327999999990
f: 986 tv: 0 nM: 2
453.437805000000030 274.354064999999990
453.795775999999990 213.023468000000010
f: 986 tv: 1 nM: 2
551.716309000000020 271.965118000000020
552.554749000000020 211.621886999999990
f: 987 tv: 0 nM: 2
450.918274000000000 274.918274000000000
451.758759000000000 213.385971000000010
f: 987 tv: 1 nM: 2
552.349975999999970 272.127257999999980
552.932555999999980 212.167450000000000
f: 988 tv: 0 nM: 2
448.784668000000010 274.972778000000010
449.452057000000020 213.828766000000000
f: 988 tv: 1 nM: 2
553.081726000000000 272.918274000000000
553.328247000000030 212.393477999999990
f: 989 tv: 0 nM: 2
446.730774000000000 275.288452000000010
447.049774000000010 213.568726000000000
f: 989 tv: 1 nM: 2
553.599975999999970 273.211638999999990
553.428283999999960 212.363036999999990
f: 990 tv: 0 nM: 2
444.104370000000020 275.691741999999980
444.894011999999980 213.306457999999990
f: 990 tv: 1 nM: 2
553.954773000000050 273.864287999999990
553.754395000000050 212.435836999999990
f: 991 tv: 0 nM: 2
441.662902999999970 275.828063999999980
442.491119000000030 213.133331000000000
f: 991 tv: 1 nM: 2
554.584473000000000 273.991119000000030
554.345642000000000 212.123917000000010
f: 992 tv: 0 nM: 2
439.392028999999980 275.788726999999990
439.745574999999970 212.789825000000010
f: 992 tv: 1 nM: 2
554.789612000000030 274.058837999999980
554.356811999999990 212.220092999999990
f: 993 tv: 0 nM: 2
436.589203000000000 275.840363000000020
437.268097000000010 212.078720000000000
f: 993 tv: 1 nM: 2
555.250000000000000 274.132599000000030
554.547057999999990 211.881165000000010
f: 994 tv: 0 nM: 2
433.921173000000010 275.533783000000030
434.573516999999980 211.863449000000000
f: 994 tv: 1 nM: 2
555.500000000000000 273.915557999999980
554.462524000000030 211.041855000000000
f: 995 tv: 0 nM: 2
431.442931999999980 275.121001999999980
432.179809999999970 211.135971000000010
f: 995 tv: 1 nM: 2
556.205749999999970 274.126099000000010
554.453368999999950 210.588989000000000
f: 996 tv: 0 nM: 2
428.883118000000020 274.967529000000010
429.429169000000000 210.579162999999990
f: 996 tv: 1 nM: 2
556.500000000000000 273.848877000000020
554.665283000000040 210.186187999999990
f: 997 tv: 0 nM: 2
426.210174999999990 274.559723000000020
427.020844000000010 210.145827999999990
f: 997 tv: 1 nM: 2
556.690673999999940 273.661010999999970
554.630187999999980 209.526855000000010
f: 998 tv: 0 nM: 2
423.572387999999990 274.488677999999990
424.029175000000010 209.408554000000010
f: 998 tv: 1 nM: 2
556.867371000000050 273.420410000000000
554.605956999999990 209.177963000000010
f: 999 tv: 0 nM: 2
420.281524999999990 274.227478000000020
420.942810000000010 208.921616000000000
f: 999 tv: 1 nM: 2
557.000000000000000 273.366669000000000
554.577881000000050 208.577866000000000
f: 1000 tv: 0 nM: 2
417.408295000000010 274.000000000000000
418.523010000000000 208.504180999999990
f: 1000 tv: 1 nM: 2
557.188354000000000 273.042602999999990
554.452698000000050 207.866256999999990
f: 1001 tv: 0 nM: 2
414.376555999999990 273.721770999999990
415.095336999999970 207.778213999999990
f: 1001 tv: 1 nM: 2
556.967101999999950 273.187255999999990
553.955260999999950 207.474701000000010
f: 1002 tv: 0 nM: 2
411.275084999999990 273.578307999999990
412.535125999999990 207.456604000000000
f: 1002 tv: 1 nM: 2
556.591675000000010 273.000000000000000
553.516418000000040 207.196716000000010
f: 1003 tv: 0 nM: 2
408.145752000000020 273.560729999999980
409.158386000000010 206.959930000000010
f: 1003 tv: 1 nM: 2
556.644348000000040 272.880767999999990
553.289855999999990 206.642029000000010
f: 1004 tv: 0 nM: 2
404.934600999999990 273.548522999999990
406.243042000000000 206.472106999999990
f: 1004 tv: 1 nM: 2
556.573546999999960 273.136566000000020
553.044067000000040 206.475098000000000
f: 1005 tv: 0 nM: 2
401.543395999999970 273.526855000000010
403.127563000000010 206.360076999999990
f: 1005 tv: 1 nM: 2
556.526428000000010 273.302856000000020
552.500000000000000 206.072036999999990
f: 1006 tv: 0 nM: 2
398.067719000000010 273.424315999999980
399.869232000000010 206.080765000000010
f: 1006 tv: 1 nM: 2
556.162169999999950 273.426635999999970
552.021423000000030 205.649811000000000
f: 1007 tv: 0 nM: 2
394.801207999999970 273.534149000000010
396.500000000000000 205.653229000000010
f: 1007 tv: 1 nM: 2
555.955932999999960 273.475098000000000
551.197326999999970 205.613022000000000
f: 1008 tv: 0 nM: 2
391.378112999999980 273.659088000000000
393.203552000000000 205.628464000000010
f: 1008 tv: 1 nM: 2
555.152100000000020 273.636870999999990
550.327087000000010 205.432326999999990
f: 1009 tv: 0 nM: 2
387.818939000000000 273.672851999999980
389.577880999999990 205.483611999999990
f: 1009 tv: 1 nM: 2
554.564635999999950 274.079834000000010
549.964171999999960 205.460373000000000
f: 1010 tv: 0 nM: 2
384.422759999999980 273.804870999999990
386.500000000000000 205.346770999999990
f: 1010 tv: 1 nM: 2
554.073546999999960 274.301483000000020
548.798095999999990 205.532073999999990
f: 1011 tv: 0 nM: 2
380.734313999999980 274.001830999999980
382.895752000000020 205.310806000000010
f: 1011 tv: 1 nM: 2
553.278625000000030 274.675261999999980
547.748168999999960 205.444443000000010
f: 1012 tv: 0 nM: 2
377.384155000000020 274.266265999999970
380.059845000000000 205.028167999999990
f: 1012 tv: 1 nM: 2
552.676879999999980 275.151611000000000
546.902160999999980 205.228255999999990
f: 1013 tv: 0 nM: 2
374.175293000000010 274.436248999999980
376.859009000000010 205.208649000000010
f: 1013 tv: 1 nM: 2
552.108703999999990 275.365935999999980
545.904418999999960 205.216918999999990
f: 1014 tv: 0 nM: 2
370.619934000000000 274.481720000000000
373.698272999999970 204.969832999999990
f: 1014 tv: 1 nM: 2
551.021423000000030 275.850006000000010
544.847899999999980 205.427750000000000
f: 1015 tv: 0 nM: 2
367.426300000000030 274.464141999999980
370.964294000000000 204.992065000000000
f: 1015 tv: 1 nM: 2
549.959229000000050 275.973389000000000
543.500000000000000 205.500000000000000
f: 1016 tv: 0 nM: 2
363.935333000000010 274.547423999999980
367.494385000000020 205.185394000000000
f: 1016 tv: 1 nM: 2
548.832764000000000 276.260803000000010
541.964843999999970 205.453705000000010
f: 1017 tv: 0 nM: 2
360.655731000000000 274.561462000000010
364.393250000000020 204.941956000000000
f: 1017 tv: 1 nM: 2
547.369324000000010 276.635895000000000
540.687988000000020 205.492477000000010
f: 1018 tv: 0 nM: 2
357.921630999999990 274.679107999999990
361.378998000000020 204.900360000000010
f: 1018 tv: 1 nM: 2
545.701050000000010 276.908935999999980
538.842712000000010 205.507492000000010
f: 1019 tv: 0 nM: 2
354.903473000000020 274.476836999999990
359.000000000000000 204.539841000000000
f: 1019 tv: 1 nM: 2
544.040221999999970 276.973785000000020
537.046448000000050 205.442856000000010
f: 1020 tv: 0 nM: 2
352.314178000000030 274.044066999999980
356.198883000000020 204.524170000000000
f: 1020 tv: 1 nM: 2
542.180054000000040 276.886352999999990
535.031676999999950 205.362671000000010
f: 1021 tv: 0 nM: 2
349.572234999999980 273.745239000000030
354.052246000000030 204.257462000000000
f: 1021 tv: 1 nM: 2
540.401000999999950 276.948792000000030
532.953551999999950 205.000000000000000
f: 1022 tv: 0 nM: 2
347.479919000000000 273.118622000000020
351.927765000000020 203.595062000000010
f: 1022 tv: 1 nM: 2
538.217834000000040 276.782134999999980
530.577026000000050 204.919524999999990
f: 1023 tv: 0 nM: 2
345.757232999999990 272.757232999999990
349.788177000000020 203.456099999999990
f: 1023 tv: 1 nM: 2
536.282227000000030 276.235199000000020
528.049987999999980 204.610717999999990
f: 1024 tv: 0 nM: 2
343.900726000000020 272.147064000000000
348.064270000000020 202.835709000000010
f: 1024 tv: 1 nM: 2
533.985901000000010 276.014098999999990
525.579590000000050 204.176468000000000
f: 1025 tv: 0 nM: 2
342.005523999999980 271.291503999999970
346.212646000000010 202.590042000000010
f: 1025 tv: 1 nM: 2
531.183959999999960 275.626770000000020
523.213500999999950 203.795883000000000
f: 1026 tv: 0 nM: 2
340.936127000000000 270.866790999999980
345.060729999999980 201.903563999999990
f: 1026 tv: 1 nM: 2
528.413512999999970 275.093414000000000
520.393127000000050 203.523543999999990
f: 1027 tv: 0 nM: 2
339.541809000000000 270.159697999999990
343.756560999999980 201.500000000000000
f: 1027 tv: 1 nM: 2
525.959229000000050 274.817383000000010
517.621093999999970 203.058822999999990
f: 1028 tv: 0 nM: 2
338.911194000000020 269.500000000000000
342.877349999999980 201.467926000000010
f: 1028 tv: 1 nM: 2
523.528442000000040 274.153014999999980
514.652954000000020 202.858215000000000
f: 1029 tv: 0 nM: 2
338.305969000000000 268.973877000000020
341.913726999999990 200.872543000000010
f: 1029 tv: 1 nM: 2
520.770020000000050 273.984313999999980
512.378601000000000 202.490936000000000
f: 1030 tv: 0 nM: 2
337.956604000000030 268.467925999999980
341.197326999999970 200.613022000000000
f: 1030 tv: 1 nM: 2
518.213745000000020 273.379181000000020
509.176483000000020 202.216918999999990
f: 1031 tv: 0 nM: 2
338.104003999999970 267.950744999999980
340.955933000000020 200.475098000000000
f: 1031 tv: 1 nM: 2
515.978576999999970 273.067871000000030
506.895996000000030 202.195251000000010
f: 1032 tv: 0 nM: 2
337.819611000000010 267.500000000000000
340.675629000000010 200.353302000000010
f: 1032 tv: 1 nM: 2
513.086670000000030 272.651611000000000
504.373688000000020 202.052628000000000
f: 1033 tv: 0 nM: 2
337.936035000000000 267.288756999999980
340.928284000000020 200.356567000000010
f: 1033 tv: 1 nM: 2
511.000000000000000 272.437255999999990
501.973389000000000 201.959213000000010
f: 1034 tv: 0 nM: 2
338.118682999999980 266.540863000000000
340.681243999999990 199.985412999999990
f: 1034 tv: 1 nM: 2
508.296173000000010 272.012206999999990
499.118407999999990 201.697372000000000
f: 1035 tv: 0 nM: 2
338.500000000000000 266.258209000000020
340.868958000000020 200.038299999999990
f: 1035 tv: 1 nM: 2
505.590118000000020 271.885161999999980
496.488403000000010 201.830108999999990
f: 1036 tv: 0 nM: 2
339.000000000000000 265.787323000000010
340.954559000000020 199.691696000000010
f: 1036 tv: 1 nM: 2
503.157287999999990 271.443817000000020
494.500000000000000 201.637405000000000
f: 1037 tv: 0 nM: 2
339.605376999999980 265.448333999999990
341.799622000000000 199.607010000000000
f: 1037 tv: 1 nM: 2
500.992767000000010 271.108703999999990
491.992523000000010 201.679108000000010
f: 1038 tv: 0 nM: 2
340.414978000000020 265.093109000000030
341.978271000000010 199.675887999999990
f: 1038 tv: 1 nM: 2
498.731475999999990 270.824066000000020
489.742309999999970 201.653839000000000
f: 1039 tv: 0 nM: 2
341.292357999999980 264.733063000000020
342.580322000000020 199.767075000000010
f: 1039 tv: 1 nM: 2
496.466003000000000 270.390015000000010
487.391692999999980 201.971115000000000
f: 1040 tv: 0 nM: 2
342.048522999999990 264.510559000000000
343.340514999999980 199.918105999999990
f: 1040 tv: 1 nM: 2
494.070282000000020 270.425689999999970
485.058837999999980 201.841171000000000
f: 1041 tv: 0 nM: 2
342.968871999999980 264.340239999999990
343.718628000000020 200.084411999999990
f: 1041 tv: 1 nM: 2
491.550201000000020 270.000000000000000
482.924072000000020 202.090744000000000
f: 1042 tv: 0 nM: 2
343.603455000000000 263.926727000000030
344.536804000000020 199.958878000000000
f: 1042 tv: 1 nM: 2
489.500000000000000 269.653229000000010
480.750000000000000 202.035721000000000
f: 1043 tv: 0 nM: 2
344.641296000000010 263.884795999999990
345.500000000000000 200.151107999999990
f: 1043 tv: 1 nM: 2
487.613647000000010 269.692139000000000
478.390015000000010 202.533997000000000
f: 1044 tv: 0 nM: 2
345.603455000000000 263.663788000000010
345.717498999999980 200.024657999999990
f: 1044 tv: 1 nM: 2
485.198792000000030 269.690765000000000
476.465454000000020 202.611786000000000
f: 1045 tv: 0 nM: 2
346.516936999999980 263.427978999999990
346.500000000000000 200.151107999999990
f: 1045 tv: 1 nM: 2
482.962463000000010 269.415009000000000
474.458008000000010 202.693999999999990
f: 1046 tv: 0 nM: 2
347.365295000000000 263.034241000000010
347.435333000000010 200.581894000000010
f: 1046 tv: 1 nM: 2
480.670775999999990 269.364196999999990
472.282776000000010 202.688522000000010
f: 1047 tv: 0 nM: 2
348.452057000000020 263.025116000000030
348.287659000000020 200.888123000000010
f: 1047 tv: 1 nM: 2
478.606383999999990 268.974456999999970
470.031859999999990 203.256972999999990
f: 1048 tv: 0 nM: 2
349.152770999999970 262.726836999999990
348.768341000000020 200.915131000000000
f: 1048 tv: 1 nM: 2
476.543395999999970 269.229339999999980
467.796813999999980 203.356567000000010
f: 1049 tv: 0 nM: 2
350.118195000000010 262.713622999999980
349.365295000000000 201.015975999999990
f: 1049 tv: 1 nM: 2
474.489319000000020 268.814086999999970
465.683318999999980 203.412506000000010
f: 1050 tv: 0 nM: 2
350.878447999999990 262.516052000000000
350.000000000000000 201.000000000000000
f: 1050 tv: 1 nM: 2
472.083710000000000 268.918548999999980
464.025116000000030 203.529281999999990
f: 1051 tv: 0 nM: 2
351.639373999999980 262.480102999999990
350.080199999999990 201.089630000000000
f: 1051 tv: 1 nM: 2
470.279602000000010 268.636749000000010
461.566956000000000 203.895400999999990
f: 1052 tv: 0 nM: 2
351.954772999999990 262.035706000000000
350.576934999999990 201.221724999999990
f: 1052 tv: 1 nM: 2
467.687744000000010 268.714294000000000
459.356262000000020 204.208496000000000
f: 1053 tv: 0 nM: 2
352.558135999999990 261.913940000000030
351.241302000000020 201.467667000000010
f: 1053 tv: 1 nM: 2
465.527312999999990 268.544128000000000
457.321441999999990 204.384459999999990
f: 1054 tv: 0 nM: 2
352.957733000000020 261.875580000000010
351.521331999999970 201.277252000000000
f: 1054 tv: 1 nM: 2
463.313019000000000 268.598754999999980
455.455138999999970 204.561966000000010
f: 1055 tv: 0 nM: 2
353.700499999999980 261.858917000000020
352.000000000000000 201.500000000000000
f: 1055 tv: 1 nM: 2
460.940093999999990 268.403229000000010
453.020569000000020 204.759262000000010
f: 1056 tv: 0 nM: 2
354.261199999999970 261.213928000000010
352.162383999999970 201.600510000000010
f: 1056 tv: 1 nM: 2
458.876739999999980 268.283722000000010
451.055023000000010 204.909088000000000
f: 1057 tv: 0 nM: 2
355.036407000000000 261.118926999999990
352.910461000000000 201.733825999999990
f: 1057 tv: 1 nM: 2
456.543854000000010 268.131592000000010
448.668883999999990 205.000000000000000
f: 1058 tv: 0 nM: 2
355.638762999999980 260.813384999999980
352.888611000000030 201.868805000000010
f: 1058 tv: 1 nM: 2
454.253601000000000 267.801422000000000
446.820067999999990 205.320084000000010
f: 1059 tv: 0 nM: 2
355.884247000000020 260.758605999999990
353.117340000000010 201.903061000000010
f: 1059 tv: 1 nM: 2
452.336365000000000 267.477263999999990
444.635956000000020 205.122803000000000
f: 1060 tv: 0 nM: 2
356.083344000000010 260.083344000000010
353.049987999999980 201.809998000000010
f: 1060 tv: 1 nM: 2
450.021728999999990 267.560393999999970
442.732452000000020 205.425445999999990
f: 1061 tv: 0 nM: 2
356.244995000000020 260.075012000000020
353.369659000000010 201.997635000000000
f: 1061 tv: 1 nM: 2
447.962249999999980 267.334900000000000
440.391601999999980 205.657073999999990
f: 1062 tv: 0 nM: 2
356.688140999999970 259.956177000000030
353.859802000000000 201.624344000000010
f: 1062 tv: 1 nM: 2
445.710999000000020 267.238524999999980
438.422576999999990 205.621674000000010
f: 1063 tv: 0 nM: 2
356.787719999999980 259.606139999999980
353.790801999999990 201.903061000000010
f: 1063 tv: 1 nM: 2
443.669006000000020 267.042266999999980
436.372100999999990 205.783722000000010
f: 1064 tv: 0 nM: 2
357.185790999999990 259.500000000000000
354.364532000000000 202.022170999999990
f: 1064 tv: 1 nM: 2
441.704864999999980 267.063416000000020
434.173065000000010 205.908661000000000
f: 1065 tv: 0 nM: 2
357.786835000000000 259.328949000000020
353.960327000000010 202.455031999999990
f: 1065 tv: 1 nM: 2
439.618590999999980 266.746520999999970
432.154540999999990 206.345459000000010
f: 1066 tv: 0 nM: 2
358.007721000000000 258.961334000000020
354.062500000000000 202.286452999999990
f: 1066 tv: 1 nM: 2
437.452057000000020 266.888123000000010
430.267547999999980 206.438599000000010
f: 1067 tv: 0 nM: 2
358.092377000000000 258.782593000000020
354.000000000000000 202.500000000000000
f: 1067 tv: 1 nM: 2
435.530242999999980 266.867432000000010
428.118926999999990 206.220870999999990
f: 1068 tv: 0 nM: 2
358.027770999999970 258.856048999999980
353.946624999999980 202.474716000000000
f: 1068 tv: 1 nM: 2
433.372100999999990 266.867432000000010
426.161835000000000 206.439606000000000
f: 1069 tv: 0 nM: 2
358.252655000000000 258.396271000000010
354.052489999999980 202.535919000000010
f: 1069 tv: 1 nM: 2
431.054504000000010 266.559235000000000
424.397552000000020 206.653656000000010
f: 1070 tv: 0 nM: 2
358.492096000000000 258.055267000000010
354.049987999999980 202.518417000000000
f: 1070 tv: 1 nM: 2
429.203125000000000 266.380219000000010
422.157623000000000 206.963057999999990
f: 1071 tv: 0 nM: 2
358.464081000000020 258.030396000000000
353.909088000000000 202.419784999999990
f: 1071 tv: 1 nM: 2
427.046111999999990 266.055816999999990
420.131194999999990 206.952971999999990
f: 1072 tv: 0 nM: 2
358.086853000000020 257.850006000000010
353.787231000000020 202.281921000000010
f: 1072 tv: 1 nM: 2
425.113647000000010 266.037871999999990
418.166655999999990 207.000000000000000
f: 1073 tv: 0 nM: 2
358.361755000000020 257.538238999999980
353.573180999999980 202.292678999999990
f: 1073 tv: 1 nM: 2
423.019989000000010 265.820006999999980
416.246368000000020 206.963776000000000
f: 1074 tv: 0 nM: 2
358.157470999999990 257.381226000000030
353.317200000000010 202.322586000000000
f: 1074 tv: 1 nM: 2
421.049224999999980 265.544037000000000
414.037140000000020 206.972778000000010
f: 1075 tv: 0 nM: 2
358.110229000000000 256.776885999999990
353.000000000000000 202.379775999999990
f: 1075 tv: 1 nM: 2
419.195434999999970 265.385772999999970
412.286469000000010 206.859375000000000
f: 1076 tv: 0 nM: 2
358.090912000000000 256.419800000000010
352.785308999999980 201.997054999999990
f: 1076 tv: 1 nM: 2
416.816314999999970 265.132659999999990
410.036407000000000 206.973297000000000
f: 1077 tv: 0 nM: 2
357.332427999999990 255.887360000000000
352.450012000000020 201.981247000000000
f: 1077 tv: 1 nM: 2
414.663971000000000 264.948914000000000
408.084991000000000 206.914993000000010
f: 1078 tv: 0 nM: 2
357.201111000000030 255.477661000000010
351.981566999999980 201.850006000000010
f: 1078 tv: 1 nM: 2
412.734984999999990 263.954987000000020
406.000000000000000 206.735001000000010
f: 1079 tv: 0 nM: 2
357.152160999999980 254.989136000000000
351.450012000000020 201.538239000000000
f: 1079 tv: 1 nM: 2
410.213928000000010 263.894318000000000
403.869689999999990 206.497345000000000
f: 1080 tv: 0 nM: 2
356.561767999999970 254.438232000000000
350.810637999999980 201.056213000000010
f: 1080 tv: 1 nM: 2
408.705565999999980 263.438903999999980
401.979155999999990 206.197922000000010
f: 1081 tv: 0 nM: 2
356.946197999999980 253.718353000000010
351.213409000000010 200.579269000000010
f: 1081 tv: 1 nM: 2
406.401030999999990 263.104155999999990
400.026824999999970 205.921951000000010
f: 1082 tv: 0 nM: 2
356.418762000000020 253.556243999999990
350.153167999999990 200.549133000000010
f: 1082 tv: 1 nM: 2
404.855988000000020 262.459228999999990
397.695648000000010 205.900970000000000
f: 1083 tv: 0 nM: 2
356.110474000000010 252.622100999999990
349.876373000000000 199.936813000000000
f: 1083 tv: 1 nM: 2
402.679351999999990 261.722839000000020
395.900512999999990 205.489532000000000
f: 1084 tv: 0 nM: 2
355.448578000000000 251.794281000000010
349.301239000000010 199.739136000000000
f: 1084 tv: 1 nM: 2
400.373627000000000 261.500000000000000
393.500000000000000 205.005188000000000
f: 1085 tv: 0 nM: 2
355.685027999999990 251.224411000000000
348.346375000000020 199.280121000000010
f: 1085 tv: 1 nM: 2
398.077942000000010 260.776885999999990
391.375609999999990 204.810944000000010
f: 1086 tv: 0 nM: 2
354.020965999999990 250.926575000000010
347.387268000000010 199.054915999999990
f: 1086 tv: 1 nM: 2
395.369812000000020 260.372772000000000
388.739470999999980 204.165786999999990
f: 1087 tv: 0 nM: 2
353.450012000000020 250.206253000000000
346.789459000000020 198.406432999999990
f: 1087 tv: 1 nM: 2
393.565491000000010 259.601196000000020
386.295440999999980 204.002533000000000
f: 1088 tv: 0 nM: 2
352.487183000000020 249.467957000000010
345.321686000000000 198.108397999999990
f: 1088 tv: 1 nM: 2
390.674987999999980 259.393737999999980
384.245758000000020 203.463271999999990
f: 1089 tv: 0 nM: 2
352.184570000000010 248.852355999999990
344.472899999999980 197.539154000000000
f: 1089 tv: 1 nM: 2
388.387085000000010 258.419341999999970
382.016296000000010 203.179351999999990
f: 1090 tv: 0 nM: 2
350.620574999999970 247.985808999999990
343.947540000000000 197.216781999999990
f: 1090 tv: 1 nM: 2
386.141296000000010 257.978271000000010
379.286804000000020 202.928940000000010
f: 1091 tv: 0 nM: 2
349.730529999999990 247.704544000000000
342.799315999999980 196.544220000000000
f: 1091 tv: 1 nM: 2
383.914275999999970 257.500000000000000
376.092896000000000 202.357924999999990
f: 1092 tv: 0 nM: 2
348.500000000000000 246.924133000000010
341.245574999999970 196.656799000000010
f: 1092 tv: 1 nM: 2
380.988831000000000 257.315643000000020
374.185790999999990 202.500000000000000
f: 1093 tv: 0 nM: 2
347.263152999999990 246.894745000000000
339.448792000000030 196.605423000000000
f: 1093 tv: 1 nM: 2
378.051422000000000 257.305725000000000
371.284668000000010 202.462875000000000
f: 1094 tv: 0 nM: 2
345.000000000000000 246.892853000000000
337.516234999999990 196.873382999999990
f: 1094 tv: 1 nM: 2
375.783783000000030 257.072968000000000
368.586577999999970 202.354751999999990
f: 1095 tv: 0 nM: 2
343.531464000000030 246.765732000000010
335.661377000000020 196.471511999999990
f: 1095 tv: 1 nM: 2
372.610442999999980 257.000000000000000
365.533172999999980 202.477036000000000
f: 1096 tv: 0 nM: 2
341.225799999999990 246.459670999999990
333.965270999999970 196.465271000000000
f: 1096 tv: 1 nM: 2
368.963562000000020 257.245026000000000
362.701660000000000 202.831497000000010
f: 1097 tv: 0 nM: 2
338.986205999999980 247.031036000000000
331.515442000000010 196.540131000000000
f: 1097 tv: 1 nM: 2
366.487183000000020 257.403839000000000
359.925261999999980 203.182983000000010
f: 1098 tv: 0 nM: 2
336.540893999999980 246.600631999999990
329.000000000000000 197.000000000000000
f: 1098 tv: 1 nM: 2
362.677215999999990 257.810119999999980
356.789459000000020 203.526321000000000
f: 1099 tv: 0 nM: 2
334.447997999999980 246.940001999999990
327.055236999999980 197.229645000000000
f: 1099 tv: 1 nM: 2
359.848571999999990 257.908569000000000
354.356749999999980 203.648879999999990
f: 1100 tv: 0 nM: 2
330.864960000000000 247.343063000000000
323.777039000000000 197.702698000000000
f: 1100 tv: 1 nM: 2
356.360930999999990 258.357604999999980
351.148865000000000 204.587082000000010
f: 1101 tv: 0 nM: 2
328.348998999999990 247.889266999999990
321.097625999999990 198.307693000000000
f: 1101 tv: 1 nM: 2
353.057678000000010 259.052185000000010
347.880219000000010 204.729172000000010
f: 1102 tv: 0 nM: 2
324.975219999999980 248.500000000000000
318.446197999999980 198.610763999999990
f: 1102 tv: 1 nM: 2
349.894409000000000 260.270172000000000
344.606934000000020 205.094345000000000
f: 1103 tv: 0 nM: 2
321.670288000000030 248.641296000000010
315.203003000000020 199.033829000000000
f: 1103 tv: 1 nM: 2
346.680236999999980 261.116271999999980
341.234528000000010 206.322159000000000
f: 1104 tv: 0 nM: 2
318.834502999999980 248.975357000000000
312.306976000000020 199.661392000000010
f: 1104 tv: 1 nM: 2
343.120574999999970 261.634766000000010
338.472839000000020 206.902176000000000
f: 1105 tv: 0 nM: 2
315.183989999999990 249.371994000000000
309.031921000000010 199.907805999999990
f: 1105 tv: 1 nM: 2
339.618011000000020 262.304351999999990
335.984375000000000 207.479172000000010
f: 1106 tv: 0 nM: 2
312.060913000000030 249.926285000000010
306.862976000000000 200.333327999999990
f: 1106 tv: 1 nM: 2
335.943450999999980 263.032744999999980
332.596985000000020 207.715149000000000
f: 1107 tv: 0 nM: 2
309.036194000000020 250.194076999999990
303.850006000000010 200.710006999999990
f: 1107 tv: 1 nM: 2
332.672729000000000 263.554534999999990
329.907104000000000 208.489075000000010
f: 1108 tv: 0 nM: 2
306.159332000000010 251.406586000000000
300.262360000000000 201.472229000000000
f: 1108 tv: 1 nM: 2
329.878052000000030 264.432922000000020
326.853576999999970 209.392272999999990
f: 1109 tv: 0 nM: 2
302.372191999999980 251.917296999999990
297.506439000000000 201.793549000000010
f: 1109 tv: 1 nM: 2
327.024689000000020 265.777770999999970
324.422272000000020 209.974090999999990
f: 1110 tv: 0 nM: 2
299.006744000000030 252.331085000000000
294.047759999999980 202.477707000000010
f: 1110 tv: 1 nM: 2
323.401154000000020 266.587219000000000
321.018036000000000 210.775771999999990
f: 1111 tv: 0 nM: 2
295.714751999999980 252.838928000000010
291.454224000000010 203.355637000000000
f: 1111 tv: 1 nM: 2
321.008880999999970 267.378693000000000
318.622893999999970 211.268158000000000
f: 1112 tv: 0 nM: 2
292.403320000000010 253.270004000000000
288.431824000000010 203.275970000000000
f: 1112 tv: 1 nM: 2
318.191620000000000 268.290405000000020
315.842529000000010 212.298340000000000
f: 1113 tv: 0 nM: 2
289.572661999999980 253.465804999999990
284.973144999999990 203.728180000000010
f: 1113 tv: 1 nM: 2
315.635589999999980 269.446320000000010
313.373839999999970 212.757003999999990
f: 1114 tv: 0 nM: 2
285.572905999999990 253.920134999999990
281.875000000000000 204.456253000000000
f: 1114 tv: 1 nM: 2
312.828582999999980 270.322844999999970
310.924987999999980 213.820007000000000
f: 1115 tv: 0 nM: 2
282.208618000000000 254.989212000000010
279.130431999999980 205.000000000000000
f: 1115 tv: 1 nM: 2
310.556824000000010 271.130675999999990
308.345763999999970 214.099503000000000
f: 1116 tv: 0 nM: 2
279.325012000000020 255.606247000000000
275.629517000000020 205.460846000000000
f: 1116 tv: 1 nM: 2
307.829253999999990 271.603668000000030
306.452910999999970 214.822876000000010
f: 1117 tv: 0 nM: 2
275.875763000000010 256.121216000000000
272.581237999999980 205.512497000000000
f: 1117 tv: 1 nM: 2
305.140717000000000 272.876892000000000
304.121001999999980 215.383559999999990
f: 1118 tv: 0 nM: 2
272.919738999999990 256.228393999999980
270.270172000000000 205.621124000000010
f: 1118 tv: 1 nM: 2
303.164886000000020 273.707457999999970
301.964294000000000 215.954758000000000
f: 1119 tv: 0 nM: 2
268.732268999999970 257.153533999999980
266.480560000000030 206.491669000000000
f: 1119 tv: 1 nM: 2
301.182861000000000 274.299987999999980
300.136596999999990 216.465850999999990
f: 1120 tv: 0 nM: 2
266.787871999999990 257.000000000000000
263.937073000000000 206.569534000000000
f: 1120 tv: 1 nM: 2
298.816498000000020 275.396271000000010
298.260651000000000 216.907578000000000
f: 1121 tv: 0 nM: 2
263.295288000000030 257.834656000000000
261.186279000000010 206.928101000000000
f: 1121 tv: 1 nM: 2
296.798522999999990 276.149261000000020
296.186859000000030 217.171721999999990
f: 1122 tv: 0 nM: 2
260.248260000000020 258.412598000000000
258.674987999999980 207.313888999999990
f: 1122 tv: 1 nM: 2
295.226592999999980 277.027100000000020
294.734772000000020 217.813049000000010
f: 1123 tv: 0 nM: 2
257.260620000000020 259.009094000000000
255.957626000000000 207.672317999999990
f: 1123 tv: 1 nM: 2
293.373656999999980 277.680115000000000
293.273529000000000 218.002242999999990
f: 1124 tv: 0 nM: 2
254.014191000000010 259.485809000000020
252.634140000000000 207.774384000000000
f: 1124 tv: 1 nM: 2
291.982329999999990 278.684356999999980
292.116271999999980 218.193024000000010
f: 1125 tv: 0 nM: 2
251.057143999999990 260.135712000000010
249.946105999999990 208.398209000000010
f: 1125 tv: 1 nM: 2
290.594604000000000 279.051360999999990
290.453734999999990 218.966964999999990
f: 1126 tv: 0 nM: 2
248.962584999999990 260.442168999999980
247.284851000000000 208.675750999999990
f: 1126 tv: 1 nM: 2
289.400969999999970 280.074889999999980
289.474152000000000 219.663788000000010
f: 1127 tv: 0 nM: 2
245.828857000000000 261.073822000000010
244.706450999999990 209.167740000000010
f: 1127 tv: 1 nM: 2
288.265106000000000 280.937194999999970
288.436951000000020 220.297821000000000
f: 1128 tv: 0 nM: 2
242.444808999999990 261.529236000000030
242.262192000000000 209.237808000000000
f: 1128 tv: 1 nM: 2
286.919434000000020 281.888611000000030
287.682007000000000 220.470718000000010
f: 1129 tv: 0 nM: 2
240.820418999999990 261.933105000000010
240.161011000000000 209.632767000000000
f: 1129 tv: 1 nM: 2
286.118926999999990 282.779113999999990
286.452910999999970 220.822876000000010
f: 1130 tv: 0 nM: 2
238.268981999999990 262.787963999999990
237.550003000000000 209.649993999999990
f: 1130 tv: 1 nM: 2
285.563994999999980 283.225127999999980
285.868407999999990 221.368423000000010
f: 1131 tv: 0 nM: 2
236.068756000000010 263.212493999999990
235.914199999999990 209.917160000000000
f: 1131 tv: 1 nM: 2
284.792785999999980 283.990996999999990
285.306458000000020 221.829498000000000
f: 1132 tv: 0 nM: 2
233.559203999999990 263.361847000000010
233.353286999999990 210.422149999999990
f: 1132 tv: 1 nM: 2
284.547089000000030 284.881165000000010
284.682007000000000 222.140166999999990
f: 1133 tv: 0 nM: 2
231.629134999999990 264.413909999999990
230.784943000000000 210.591399999999990
f: 1133 tv: 1 nM: 2
283.835571000000020 285.592346000000020
284.394623000000020 222.378097999999990
f: 1134 tv: 0 nM: 2
228.807480000000000 264.590912000000000
228.653640999999990 210.455734000000010
f: 1134 tv: 1 nM: 2
283.698730000000010 286.326934999999990
283.823639000000010 222.609955000000010
f: 1135 tv: 0 nM: 2
226.268356000000010 264.706207000000010
226.629348999999990 210.791045999999990
f: 1135 tv: 1 nM: 2
283.595032000000000 286.805420000000030
283.516388000000010 222.663940000000000
f: 1136 tv: 0 nM: 2
224.060806000000010 265.391907000000000
224.491714000000000 210.748627000000000
f: 1136 tv: 1 nM: 2
283.406677000000000 287.084442000000020
283.442321999999990 222.895294000000010
f: 1137 tv: 0 nM: 2
222.410721000000000 265.410706000000000
222.245758000000000 210.683608999999990
f: 1137 tv: 1 nM: 2
283.378112999999980 288.150818000000020
283.271606000000020 223.051436999999990
f: 1138 tv: 0 nM: 2
220.000000000000000 265.545714999999970
220.048965000000010 210.863403000000010
f: 1138 tv: 1 nM: 2
283.022461000000020 288.506133999999970
282.879456000000000 223.173920000000010
f: 1139 tv: 0 nM: 2
218.256331999999990 265.617096000000000
218.297362999999990 210.681580000000000
f: 1139 tv: 1 nM: 2
282.968750000000000 288.977081000000000
282.984557999999990 223.434357000000010
f: 1140 tv: 0 nM: 2
215.959244000000010 266.361420000000010
216.103821000000010 210.652999999999990
f: 1140 tv: 1 nM: 2
283.287506000000010 289.491669000000000
282.500000000000000 223.346770999999990
f: 1141 tv: 0 nM: 2
214.135360999999990 266.464081000000020
213.960006999999990 210.820007000000000
f: 1141 tv: 1 nM: 2
283.417022999999970 289.925750999999990
282.200378000000000 223.377426000000010
f: 1142 tv: 0 nM: 2
211.943542000000010 266.948914000000000
211.898392000000000 210.489304000000000
f: 1142 tv: 1 nM: 2
283.459838999999990 290.365448000000010
282.212646000000010 223.444443000000010
f: 1143 tv: 0 nM: 2
209.062164000000000 267.454041000000020
209.759795999999990 210.906859999999990
f: 1143 tv: 1 nM: 2
283.373473999999990 290.746947999999970
281.955933000000020 223.475098000000000
f: 1144 tv: 0 nM: 2
207.131103999999990 267.423767000000000
207.754059000000010 210.616210999999990
f: 1144 tv: 1 nM: 2
283.534545999999980 291.388214000000000
281.591248000000010 223.492706000000000
f: 1145 tv: 0 nM: 2
204.706207000000010 267.810729999999980
204.962128000000010 210.780304000000000
f: 1145 tv: 1 nM: 2
283.573364000000030 291.594604000000000
281.530792000000020 223.461960000000000
f: 1146 tv: 0 nM: 2
202.637146000000000 268.160004000000010
202.913269000000010 210.750000000000000
f: 1146 tv: 1 nM: 2
283.426300000000030 292.336638999999990
281.243255999999970 223.515442000000010
f: 1147 tv: 0 nM: 2
200.449997000000000 268.538238999999980
200.543060000000000 210.889953999999990
f: 1147 tv: 1 nM: 2
283.726928999999980 292.830780000000000
281.043395999999970 223.475463999999990
f: 1148 tv: 0 nM: 2
197.784652999999990 268.972778000000010
198.017670000000010 210.972229000000000
f: 1148 tv: 1 nM: 2
283.541991999999990 293.381988999999980
280.731873000000010 223.702896000000010
f: 1149 tv: 0 nM: 2
195.658188000000000 269.333344000000010
195.852158000000000 211.137100000000000
f: 1149 tv: 1 nM: 2
283.435425000000010 293.647613999999980
280.048553000000030 223.890289000000000
f: 1150 tv: 0 nM: 2
193.095367000000010 270.203613000000020
193.418427000000010 211.139480999999990
f: 1150 tv: 1 nM: 2
283.519439999999970 294.669617000000020
279.898926000000020 224.101058999999990
f: 1151 tv: 0 nM: 2
190.332413000000000 270.387360000000000
190.605255000000000 211.334930000000010
f: 1151 tv: 1 nM: 2
283.341827000000020 295.358184999999990
279.410064999999970 224.507202000000010
f: 1152 tv: 0 nM: 2
188.000000000000000 270.744780999999990
188.049225000000010 211.544037000000000
f: 1152 tv: 1 nM: 2
283.079711999999970 296.083344000000010
278.739196999999990 224.800354000000000
f: 1153 tv: 0 nM: 2
185.387801999999990 271.131713999999990
185.914993000000010 211.990005000000000
f: 1153 tv: 1 nM: 2
282.947174000000020 296.838012999999990
278.163146999999980 225.112274000000010
f: 1154 tv: 0 nM: 2
182.665848000000010 271.760986000000000
183.239899000000010 212.053023999999990
f: 1154 tv: 1 nM: 2
282.441162000000020 297.671265000000010
277.202087000000010 225.785721000000000
f: 1155 tv: 0 nM: 2
180.037308000000000 272.104491999999990
180.647506999999990 212.577498999999990
f: 1155 tv: 1 nM: 2
281.953582999999980 298.557128999999970
276.343017999999970 225.993179000000000
f: 1156 tv: 0 nM: 2
177.107147000000000 272.864287999999990
177.638245000000010 212.695846999999990
f: 1156 tv: 1 nM: 2
281.189270000000020 299.014281999999980
275.206177000000030 226.173538000000010
f: 1157 tv: 0 nM: 2
174.571777000000000 273.177032000000000
175.469192999999990 212.992888999999990
f: 1157 tv: 1 nM: 2
280.386443999999980 299.852538999999980
274.203705000000010 226.868683000000000
f: 1158 tv: 0 nM: 2
171.698013000000000 273.564362000000020
172.630325000000000 213.002365000000000
f: 1158 tv: 1 nM: 2
279.501647999999990 300.854583999999990
273.124573000000000 227.089706000000010
f: 1159 tv: 0 nM: 2
169.302704000000010 273.775665000000000
170.353485000000010 213.100006000000010
f: 1159 tv: 1 nM: 2
278.440185999999980 301.096343999999990
271.732025000000020 227.254898000000000
f: 1160 tv: 0 nM: 2
166.043975999999990 274.076385000000020
167.481215999999990 213.380280000000000
f: 1160 tv: 1 nM: 2
277.281158000000000 301.915833000000020
269.875854000000000 227.675171000000010
f: 1161 tv: 0 nM: 2
163.659622000000010 274.028167999999990
164.878372000000010 213.234238000000000
f: 1161 tv: 1 nM: 2
275.568848000000000 302.062285999999970
268.500000000000000 227.934203999999990
f: 1162 tv: 0 nM: 2
161.388092000000000 274.121428999999980
162.774993999999990 213.179550000000010
f: 1162 tv: 1 nM: 2
274.375000000000000 302.708344000000010
266.644256999999980 227.993439000000000
f: 1163 tv: 0 nM: 2
158.678406000000000 273.967132999999990
160.006972999999990 213.148833999999990
f: 1163 tv: 1 nM: 2
272.561492999999980 302.925568000000000
264.779266000000010 228.021744000000010
f: 1164 tv: 0 nM: 2
156.529677999999990 274.102753000000010
158.217102000000010 213.138152999999990
f: 1164 tv: 1 nM: 2
271.017395000000020 302.973114000000010
262.975952000000010 228.056091000000010
f: 1165 tv: 0 nM: 2
154.046111999999990 274.036407000000000
156.135422000000010 213.047912999999990
f: 1165 tv: 1 nM: 2
269.355956999999990 303.097687000000010
260.602600000000000 228.092834000000010
f: 1166 tv: 0 nM: 2
151.578826999999990 273.587830000000000
153.739441000000000 212.788726999999990
f: 1166 tv: 1 nM: 2
267.075897000000000 303.127074999999990
258.315886999999980 227.978043000000010
f: 1167 tv: 0 nM: 2
149.483047000000000 273.516936999999980
151.533188000000000 212.519913000000000
f: 1167 tv: 1 nM: 2
265.058167000000030 303.246856999999980
256.078613000000020 228.012573000000000
f: 1168 tv: 0 nM: 2
148.060272000000000 273.064728000000000
149.873199000000000 212.090912000000000
f: 1168 tv: 1 nM: 2
262.688965000000000 303.095305999999990
253.565292000000000 227.740447999999990
f: 1169 tv: 0 nM: 2
145.943665000000010 272.786377000000020
148.129547000000000 211.852280000000010
f: 1169 tv: 1 nM: 2
260.333344000000010 302.849823000000010
251.384368999999990 227.154723999999990
f: 1170 tv: 0 nM: 2
144.438033999999990 272.391022000000020
146.470856000000000 211.195067999999990
f: 1170 tv: 1 nM: 2
257.890686000000020 302.519287000000020
248.887206999999990 227.047134000000000
f: 1171 tv: 0 nM: 2
142.414031999999990 271.923065000000010
145.072768999999990 211.051636000000000
f: 1171 tv: 1 nM: 2
255.448119999999990 302.268860000000020
246.395081000000000 226.911469000000010
f: 1172 tv: 0 nM: 2
141.015975999999990 271.461182000000010
143.451156999999990 210.965117999999990
f: 1172 tv: 1 nM: 2
252.991729999999990 301.862578999999980
243.844269000000000 226.360657000000000
f: 1173 tv: 0 nM: 2
139.684326000000000 271.078339000000030
141.952971999999990 210.225249999999990
f: 1173 tv: 1 nM: 2
250.217132999999990 301.662079000000010
241.241042999999990 226.190552000000000
f: 1174 tv: 0 nM: 2
138.567871000000000 270.230774000000000
140.762665000000000 210.129028000000010
f: 1174 tv: 1 nM: 2
247.873825000000010 301.457946999999990
238.539688000000010 226.096832000000010
f: 1175 tv: 0 nM: 2
137.758773999999990 270.381592000000010
139.896545000000000 209.967986999999990
f: 1175 tv: 1 nM: 2
245.269867000000000 301.057953000000000
235.905869000000000 226.029326999999990
f: 1176 tv: 0 nM: 2
136.569121999999990 270.059906000000010
138.739532000000000 209.876740000000010
f: 1176 tv: 1 nM: 2
242.783051000000000 301.089844000000030
233.406859999999990 225.678101000000000
f: 1177 tv: 0 nM: 2
135.750000000000000 269.359649999999990
138.550476000000000 209.540863000000000
f: 1177 tv: 1 nM: 2
240.285721000000000 300.824677000000010
230.953674000000010 225.674117999999990
f: 1178 tv: 0 nM: 2
135.652649000000000 269.134949000000010
138.000000000000000 209.500000000000000
f: 1178 tv: 1 nM: 2
237.790877999999990 300.495270000000000
228.235930999999990 225.723434000000000
f: 1179 tv: 0 nM: 2
135.140091000000010 269.002166999999990
137.724396000000010 209.360976999999990
f: 1179 tv: 1 nM: 2
235.487182999999990 300.211547999999990
226.011749000000010 225.478180000000010
f: 1180 tv: 0 nM: 2
134.776093000000000 268.736968999999990
137.043472000000010 209.156524999999990
f: 1180 tv: 1 nM: 2
233.346649000000010 300.067077999999980
223.709305000000000 225.335541000000010
f: 1181 tv: 0 nM: 2
134.806168000000010 268.632172000000030
136.958327999999990 209.164474000000010
f: 1181 tv: 1 nM: 2
230.913040000000000 299.941466999999990
221.534210000000000 225.366455000000000
f: 1182 tv: 0 nM: 2
135.043578999999990 268.415130999999970
136.858794999999990 209.196762000000010
f: 1182 tv: 1 nM: 2
228.943526999999990 299.659453999999980
219.370132000000010 225.724030000000000
f: 1183 tv: 0 nM: 2
135.321594000000000 268.079803000000030
137.383559999999990 209.180359000000010
f: 1183 tv: 1 nM: 2
227.275314000000010 299.500000000000000
217.369202000000000 225.687087999999990
f: 1184 tv: 0 nM: 2
135.681197999999990 267.827971999999990
137.500000000000000 209.331802000000010
f: 1184 tv: 1 nM: 2
224.785721000000000 299.182739000000030
215.288589000000000 225.865768000000000
f: 1185 tv: 0 nM: 2
135.978668000000000 267.739349000000000
137.614639000000010 209.387801999999990
f: 1185 tv: 1 nM: 2
223.120330999999990 299.203399999999990
213.458740000000010 226.024750000000010
f: 1186 tv: 0 nM: 2
136.359161000000000 267.159636999999980
138.447495000000000 209.522506999999990
f: 1186 tv: 1 nM: 2
221.434372000000000 299.243743999999990
211.816498000000000 226.104369999999990
f: 1187 tv: 0 nM: 2
137.795654000000010 267.221741000000010
139.152496000000010 209.457504000000000
f: 1187 tv: 1 nM: 2
219.869934000000000 298.940886999999980
210.344665999999990 226.142394999999990
f: 1188 tv: 0 nM: 2
138.722488000000000 267.519135000000010
139.849212999999990 209.544968000000010
f: 1188 tv: 1 nM: 2
218.347168000000010 298.867096000000000
208.582184000000010 226.613007000000010
f: 1189 tv: 0 nM: 2
139.772719999999990 267.114838000000020
141.038666000000010 209.755157000000000
f: 1189 tv: 1 nM: 2
216.961411000000000 298.726500999999980
207.335022000000010 226.730637000000000
f: 1190 tv: 0 nM: 2
140.597152999999990 267.054504000000010
141.690247000000000 210.063415999999990
f: 1190 tv: 1 nM: 2
215.564361999999990 298.542908000000010
205.921325999999990 226.879364000000010
f: 1191 tv: 0 nM: 2
141.860412999999990 267.050750999999990
142.539795000000000 210.283584999999990
f: 1191 tv: 1 nM: 2
214.109221999999990 298.500000000000000
204.596343999999990 226.993361999999990
f: 1192 tv: 0 nM: 2
143.083327999999990 267.275238000000000
143.512756000000000 210.558670000000010
f: 1192 tv: 1 nM: 2
212.873336999999990 298.336670000000030
203.182143999999990 227.300003000000000
f: 1193 tv: 0 nM: 2
144.037871999999990 267.113647000000010
144.808075000000000 210.505051000000010
f: 1193 tv: 1 nM: 2
211.601379000000010 298.269745000000000
202.042755000000000 227.609665000000010
f: 1194 tv: 0 nM: 2
145.177246000000000 267.211638999999990
145.902634000000010 210.949997000000000
f: 1194 tv: 1 nM: 2
210.560500999999990 298.252655000000000
201.085906999999990 227.888320999999990
f: 1195 tv: 0 nM: 2
146.949997000000000 266.923676000000000
146.928955000000000 211.221313000000010
f: 1195 tv: 1 nM: 2
209.151855000000010 298.318512000000000
200.077850000000010 227.955017000000000
f: 1196 tv: 0 nM: 2
148.143249999999990 267.394591999999990
147.766662999999990 211.393936000000000
f: 1196 tv: 1 nM: 2
208.326172000000010 298.288544000000000
198.957245000000000 228.609665000000010
f: 1197 tv: 0 nM: 2
149.196716000000010 267.428954999999970
149.456635000000010 211.599487000000010
f: 1197 tv: 1 nM: 2
207.475739000000000 298.352600000000000
197.969803000000010 228.785233000000010
f: 1198 tv: 0 nM: 2
150.770721000000010 267.359130999999990
150.981078999999990 211.729736000000000
f: 1198 tv: 1 nM: 2
206.625442999999990 298.086577999999970
197.050003000000000 229.098144999999990
f: 1199 tv: 0 nM: 2
151.637633999999990 267.042145000000000
151.449997000000000 212.250000000000000
f: 1199 tv: 1 nM: 2
205.441177000000010 298.006927000000020
196.015212999999990 229.275665000000000
f: 1200 tv: 0 nM: 2
152.843750000000000 267.118743999999990
152.702239999999990 212.348311999999990
f: 1200 tv: 1 nM: 2
204.461533000000000 298.080780000000000
194.961395000000010 229.538604999999990
f: 1201 tv: 0 nM: 2
154.214721999999990 266.782196000000000
153.759673999999990 212.364639000000010
f: 1201 tv: 1 nM: 2
203.264816000000000 298.042602999999990
194.144440000000000 229.637038999999990
f: 1202 tv: 0 nM: 2
155.149719000000000 267.389832000000010
154.905029000000010 212.645248000000010
f: 1202 tv: 1 nM: 2
202.549057000000000 298.105652000000020
193.194854999999990 230.062500000000000
f: 1203 tv: 0 nM: 2
157.257140999999990 266.619995000000020
155.958327999999990 212.836105000000000
f: 1203 tv: 1 nM: 2
201.591080000000010 297.947661999999980
192.546127000000010 230.370849999999990
f: 1204 tv: 0 nM: 2
158.068680000000000 267.052185000000010
156.553467000000010 212.952834999999990
f: 1204 tv: 1 nM: 2
200.675200999999990 297.954711999999970
192.000000000000000 230.421356000000000
f: 1205 tv: 0 nM: 2
159.381439000000000 267.402068999999980
158.638884999999990 213.199997000000000
f: 1205 tv: 1 nM: 2
200.138992000000000 297.588805999999980
191.189651000000000 230.670502000000000
f: 1206 tv: 0 nM: 2
161.131713999999990 266.948914000000000
159.465424000000010 213.502655000000000
f: 1206 tv: 1 nM: 2
199.221374999999990 297.580138999999970
190.193542000000010 231.145157000000010
f: 1207 tv: 0 nM: 2
162.250000000000000 266.718078999999990
160.872879000000010 213.282486000000010
f: 1207 tv: 1 nM: 2
198.645157000000010 297.584685999999980
189.798858999999990 231.260528999999990
f: 1208 tv: 0 nM: 2
163.937912000000010 266.575165000000030
162.145064999999990 213.441360000000000
f: 1208 tv: 1 nM: 2
198.134246999999990 297.482483000000000
189.000000000000000 231.500000000000000
f: 1209 tv: 0 nM: 2
165.460846000000000 266.551207999999970
163.091766000000010 213.553801999999990
f: 1209 tv: 1 nM: 2
197.542678999999990 297.465454000000020
188.534546000000010 231.611786000000000
f: 1210 tv: 0 nM: 2
166.819519000000010 266.502959999999970
164.391967999999990 213.527771000000000
f: 1210 tv: 1 nM: 2
197.018066000000000 297.313263000000010
188.190001999999990 231.750000000000000
f: 1211 tv: 0 nM: 2
168.302855999999990 266.465729000000010
165.410492000000000 213.774689000000000
f: 1211 tv: 1 nM: 2
196.403426999999990 297.002136000000010
187.858825999999990 231.833327999999990
f: 1212 tv: 0 nM: 2
169.336609000000010 265.679749000000020
166.660370000000000 213.619492000000010
f: 1212 tv: 1 nM: 2
196.089630000000000 296.919800000000010
187.129410000000010 232.201965000000000
f: 1213 tv: 0 nM: 2
171.603545999999990 265.742615000000000
168.445159999999990 213.951614000000010
f: 1213 tv: 1 nM: 2
195.555083999999990 296.500000000000000
186.864577999999990 231.968750000000000
f: 1214 tv: 0 nM: 2
172.801376000000000 265.835601999999990
168.982956000000000 213.693175999999990
f: 1214 tv: 1 nM: 2
194.954544000000000 295.961730999999990
186.094376000000010 232.160644999999990
f: 1215 tv: 0 nM: 2
173.552474999999990 265.354949999999970
170.831085000000000 213.554047000000000
f: 1215 tv: 1 nM: 2
194.259338000000010 295.572601000000020
185.661162999999990 232.012390000000010
f: 1216 tv: 0 nM: 2
175.256851000000010 264.784241000000010
171.401901000000010 213.756331999999990
f: 1216 tv: 1 nM: 2
194.078705000000010 295.430542000000000
185.021744000000010 231.624512000000010
f: 1217 tv: 0 nM: 2
177.133559999999990 264.462340999999980
172.568756000000010 213.418747000000000
f: 1217 tv: 1 nM: 2
193.746780000000000 295.075104000000010
184.625000000000000 231.666672000000010
f: 1218 tv: 0 nM: 2
178.222229000000000 264.505858999999990
173.678574000000000 213.503250000000010
f: 1218 tv: 1 nM: 2
193.205399000000000 294.327789000000000
184.420837000000010 231.508331000000000
f: 1219 tv: 0 nM: 2
179.166672000000010 263.715270999999970
174.707825000000010 213.358429000000000
f: 1219 tv: 1 nM: 2
192.981567000000010 293.771881000000010
183.655975000000010 231.382476999999990
f: 1220 tv: 0 nM: 2
180.812896999999990 263.487091000000020
175.627213000000010 213.068053999999990
f: 1220 tv: 1 nM: 2
192.675109999999990 293.124419999999990
183.487289000000000 231.152542000000010
f: 1221 tv: 0 nM: 2
181.632659999999990 263.064636000000010
176.883438000000010 212.708587999999990
f: 1221 tv: 1 nM: 2
192.341018999999990 292.914734000000010
182.675507000000010 230.751022000000010
f: 1222 tv: 0 nM: 2
182.938644000000010 262.628845000000010
177.357147000000000 212.956527999999990
f: 1222 tv: 1 nM: 2
191.547943000000000 292.061646000000000
181.745529000000000 230.566971000000000
f: 1223 tv: 0 nM: 2
183.772156000000000 262.025330000000000
178.846816999999990 212.387283000000000
f: 1223 tv: 1 nM: 2
190.997635000000000 291.360199000000020
181.545456000000000 229.967529000000010
f: 1224 tv: 0 nM: 2
184.960709000000010 261.853576999999970
179.208327999999990 212.975006000000010
f: 1224 tv: 1 nM: 2
190.046341000000010 290.946350000000000
181.000000000000000 230.039123999999990
f: 1225 tv: 0 nM: 2
185.489577999999990 261.135405999999990
180.453232000000010 211.881302000000010
f: 1225 tv: 1 nM: 2
189.521423000000000 290.516662999999990
180.044846000000010 229.863235000000000
f: 1226 tv: 0 nM: 2
186.394302000000010 260.894318000000000
180.825943000000000 211.509491000000000
f: 1226 tv: 1 nM: 2
188.587555000000010 289.834106000000020
179.258850000000000 229.342926000000010
f: 1227 tv: 0 nM: 2
187.087723000000010 260.423981000000030
181.086333999999990 210.960433999999990
f: 1227 tv: 1 nM: 2
187.987808000000000 289.175597999999980
178.632294000000000 229.100890999999990
f: 1228 tv: 0 nM: 2
187.742310000000000 259.942321999999990
181.544220000000000 211.125854000000000
f: 1228 tv: 1 nM: 2
187.046111999999990 288.788849000000030
177.544647000000000 228.857147000000000
f: 1229 tv: 0 nM: 2
188.190842000000000 259.790070000000010
182.382751000000010 210.937927000000000
f: 1229 tv: 1 nM: 2
186.109221999999990 288.138335999999980
176.753113000000010 228.597503999999990
f: 1230 tv: 0 nM: 2
188.986206000000010 259.396545000000000
182.794281000000010 210.551422000000000
f: 1230 tv: 1 nM: 2
185.166672000000010 287.833344000000010
176.069962000000000 228.335387999999990
f: 1231 tv: 0 nM: 2
188.960144000000010 258.945648000000010
182.567489999999990 210.595092999999990
f: 1231 tv: 1 nM: 2
184.166672000000010 287.084564000000000
175.235167999999990 227.972457999999990
f: 1232 tv: 0 nM: 2
189.468536000000000 258.311188000000020
183.226668999999990 209.979996000000000
f: 1232 tv: 1 nM: 2
183.010208000000010 286.719390999999970
173.915496999999990 227.805161000000000
f: 1233 tv: 0 nM: 2
189.775512999999990 258.023803999999980
183.014084000000000 210.098587000000010
f: 1233 tv: 1 nM: 2
181.847289999999990 286.150238000000000
172.533783000000000 227.290543000000010
f: 1234 tv: 0 nM: 2
190.504394999999990 257.539459000000020
183.095581000000010 209.441177000000010
f: 1234 tv: 1 nM: 2
180.600479000000010 285.808624000000010
171.500000000000000 227.051636000000000
f: 1235 tv: 0 nM: 2
190.351150999999990 256.744262999999990
183.653839000000000 209.559448000000000
f: 1235 tv: 1 nM: 2
179.497436999999990 285.130767999999990
170.547943000000000 226.792236000000000
f: 1236 tv: 0 nM: 2
190.037933000000010 256.358611999999990
183.686049999999990 208.895355000000000
f: 1236 tv: 1 nM: 2
178.096938999999990 284.969390999999970
169.290543000000010 226.538284000000000
f: 1237 tv: 0 nM: 2
190.146622000000010 256.037598000000000
183.436371000000010 208.172729000000000
f: 1237 tv: 1 nM: 2
176.705749999999990 283.937805000000030
167.892349000000000 225.818175999999990
f: 1238 tv: 0 nM: 2
190.526123000000010 255.481338999999990
183.783218000000010 208.122375000000010
f: 1238 tv: 1 nM: 2
175.500000000000000 283.351471000000000
166.148773000000010 225.663422000000000
f: 1239 tv: 0 nM: 2
189.419815000000000 253.778304999999990
183.000000000000000 207.539688000000010
f: 1239 tv: 1 nM: 2
173.667556999999990 282.486694000000000
164.974182000000010 225.018784000000010
f: 1240 tv: 0 nM: 2
189.899200000000010 253.463715000000010
182.841659999999990 207.125000000000000
f: 1240 tv: 1 nM: 2
172.033324999999990 282.294434000000020
163.069381999999990 224.569381999999990
f: 1241 tv: 0 nM: 2
189.013428000000000 253.600676999999990
182.635712000000010 206.257140999999990
f: 1241 tv: 1 nM: 2
170.388306000000000 281.223389000000000
161.630325000000000 224.002365000000000
f: 1242 tv: 0 nM: 2
188.729996000000000 252.589996000000010
182.123290999999990 206.054793999999990
f: 1242 tv: 1 nM: 2
168.381576999999990 280.455261000000010
160.318634000000000 223.426468000000000
f: 1243 tv: 0 nM: 2
188.370865000000010 252.009932999999990
182.157683999999990 205.873076999999990
f: 1243 tv: 1 nM: 2
166.901047000000010 279.776030999999990
158.027221999999990 222.784652999999990
f: 1244 tv: 0 nM: 2
188.003707999999990 251.251846000000000
181.162063999999990 204.931029999999990
f: 1244 tv: 1 nM: 2
165.052490000000010 279.309387000000020
156.637206999999990 221.997681000000000
f: 1245 tv: 0 nM: 2
187.276671999999990 250.343337999999990
180.420456000000000 204.367432000000010
f: 1245 tv: 1 nM: 2
163.197372000000000 278.092102000000010
154.928574000000000 221.556121999999990
