# Supplementary material for: Action Sport Cameras as an Instrument to Perform a 3D Underwater Motion Analysis
Source: PLoS One. 2016 Aug 11;11(8):e0160490. doi: 10.1371/journal.pone.0160490 (PMC4981397; doi:10.1371/journal.pone.0160490)
Supplement: S1 Supporting Information — S1.1_Calibration Quality > S1.1.1_Underwater > S1.1.1.1_Highres > S1.1.1.1.1_Calibration > File A. This is the BUNDLE_CameraParameters. This is the camera calibration parameters. File B. This is the Triad. This is the 2D coordinates of the waterproof orthogonal triad structure carrying nine spherical black markers. File C. This is the WandCalibration. This is the 2D coordinates of the wand structure carrying one spherical black marker. S1.1.1.1.2_Accuracy > File D. This is the Trial_1. This is the 2D coordinates of the first rigid bar test acquisition, carrying two markers at known distance. File E. This is the Trial_2. This is the 2D coordinates of the second rigid bar test acquisition, carrying two markers at known distance. File F. This is the Trial_3. This is the 2D coordinates of the third rigid bar test acquisition, carrying two markers at known distance. File G. This is the Trial_4. This is the 2D coordinates of the fourth rigid bar test acquisition, carrying two markers at known distance. File H. This is the Trial_5. This is the 2D coordinates of the fifth rigid bar test acquisition, carrying two markers at known distance. File I. This is the MotionSequence3D_Trial_1. This is the 3D coordinates of the first rigid bar test acquisition. File J. This is the MotionSequence3D_Trial_2. This is the 3D coordinates of the second rigid bar test acquisition. File K. This is the MotionSequence3D_Trial_3. This is the 3D coordinates of the third rigid bar test acquisition. File L. This is the MotionSequence3D_Trial_4. This is the 3D coordinates of the fourth rigid bar test acquisition. File M. This is the MotionSequence3D_Trial_5. This is the 3D coordinates of the fifth rigid bar test acquisition. S1.1.1.2_Lowres > S1.1.1.2.1_Calibration > File N. This is the BUNDLE_CameraParameters. This is the camera calibration parameters. File O. This is the Triad. This is the 2D coordinates of the waterproof orthogonal triad structure carrying nine spherical black markers. File P. Th [file pone.0160490.s001.zip › S1_SupportingInformation/S1.2_Calibration_Dependability/S1.2.2_Accuracy/File AX.txt]

1154 2
f: 0 tv: 0 nM: 2
164.500000000000000 231.000000000000000
162.000000000000000 187.000000000000000
f: 0 tv: 1 nM: 2
109.250000000000000 256.000000000000000
112.000000000000000 200.250000000000000
f: 1 tv: 0 nM: 2
165.373290999999990 229.599319000000010
164.392853000000000 186.940474999999990
f: 1 tv: 1 nM: 2
110.434555000000000 255.306289999999990
113.925529000000000 199.808516999999990
f: 2 tv: 0 nM: 2
166.165359000000000 229.893707000000010
165.162703999999990 186.662703999999990
f: 2 tv: 1 nM: 2
112.385574000000010 255.124373999999990
115.992264000000010 200.213912999999990
f: 3 tv: 0 nM: 2
167.418364999999990 230.040817000000000
166.665404999999990 186.503753999999990
f: 3 tv: 1 nM: 2
114.033653000000000 255.480774000000000
117.698601000000000 200.413544000000000
f: 4 tv: 0 nM: 2
168.331329000000010 230.506026999999990
168.189788999999990 187.215331999999990
f: 4 tv: 1 nM: 2
116.402008000000000 255.364318999999990
119.539803000000010 200.651733000000010
f: 5 tv: 0 nM: 2
169.373779000000010 230.961165999999990
169.251801000000000 187.133086999999990
f: 5 tv: 1 nM: 2
119.082443000000000 255.396271000000010
122.059212000000000 200.866226000000010
f: 6 tv: 0 nM: 2
171.935898000000010 230.538467000000000
170.151412999999990 187.397887999999990
f: 6 tv: 1 nM: 2
120.174362000000000 255.746154999999990
124.284782000000010 201.123917000000010
f: 7 tv: 0 nM: 2
172.604172000000010 231.093750000000000
171.138687000000000 187.609497000000000
f: 7 tv: 1 nM: 2
123.383247000000000 255.847716999999990
126.689743000000010 201.348724000000000
f: 8 tv: 0 nM: 2
174.406586000000000 231.708786000000000
173.619994999999990 187.571426000000000
f: 8 tv: 1 nM: 2
125.136368000000000 255.818175999999990
128.904495000000000 201.533706999999990
f: 9 tv: 0 nM: 2
175.640289000000000 231.694244000000000
174.086060000000000 188.307373000000010
f: 9 tv: 1 nM: 2
127.103821000000000 256.265015000000010
131.018340999999990 201.729355000000000
f: 10 tv: 0 nM: 2
176.301528999999990 231.687027000000000
174.960144000000010 188.836960000000000
f: 10 tv: 1 nM: 2
129.890869000000010 256.873108000000000
133.275116000000000 202.009567000000000
f: 11 tv: 0 nM: 2
177.804488999999990 232.016021999999990
176.460174999999990 188.933624000000010
f: 11 tv: 1 nM: 2
132.587555000000010 256.930878000000010
135.530807000000010 202.305694999999990
f: 12 tv: 0 nM: 2
179.451720999999990 232.103455000000000
177.557830999999990 189.227890000000000
f: 12 tv: 1 nM: 2
134.980103000000010 257.221405000000000
137.966659999999990 202.666672000000010
f: 13 tv: 0 nM: 2
180.500000000000000 232.620376999999990
178.829788000000010 189.500000000000000
f: 13 tv: 1 nM: 2
137.864639000000010 257.403320000000010
140.638763000000010 203.086120999999990
f: 14 tv: 0 nM: 2
181.000000000000000 233.212128000000010
179.366074000000000 190.383926000000000
f: 14 tv: 1 nM: 2
139.885712000000010 257.877136000000010
142.889953999999990 203.375595000000000
f: 15 tv: 0 nM: 2
182.762588999999990 233.917267000000010
180.516388000000010 189.352463000000000
f: 15 tv: 1 nM: 2
142.511627000000000 258.401154000000020
145.371489999999990 203.469619999999990
f: 16 tv: 0 nM: 2
183.285721000000000 234.690474999999990
181.559448000000000 189.898605000000000
f: 16 tv: 1 nM: 2
145.039688000000010 258.544983000000000
147.150436000000010 203.818588000000010
f: 17 tv: 0 nM: 2
185.232757999999990 234.051727000000000
182.377045000000010 190.360657000000000
f: 17 tv: 1 nM: 2
147.050262000000000 258.465606999999980
149.869903999999990 204.145416000000010
f: 18 tv: 0 nM: 2
185.549652000000010 234.631210000000010
183.000000000000000 190.293105999999990
f: 18 tv: 1 nM: 2
149.572586000000000 259.126343000000020
152.210051999999990 204.015975999999990
f: 19 tv: 0 nM: 2
186.400787000000010 234.821426000000000
184.089035000000000 190.863007000000010
f: 19 tv: 1 nM: 2
151.899993999999990 259.138885000000020
153.962875000000000 203.878707999999990
f: 20 tv: 0 nM: 2
187.185349000000000 234.616378999999990
184.385910000000000 190.738250999999990
f: 20 tv: 1 nM: 2
153.875687000000000 259.215454000000020
155.479691000000000 203.989853000000010
f: 21 tv: 0 nM: 2
188.217391999999990 235.141296000000010
184.769226000000000 190.457259999999990
f: 21 tv: 1 nM: 2
155.989304000000000 259.339568999999980
157.626755000000000 203.882629000000010
f: 22 tv: 0 nM: 2
188.621353000000000 235.257278000000010
184.388884999999990 190.537033000000010
f: 22 tv: 1 nM: 2
157.959456999999990 259.383788999999980
159.550720000000010 203.939606000000000
f: 23 tv: 0 nM: 2
188.958327999999990 234.641662999999990
185.391890999999990 190.641890999999990
f: 23 tv: 1 nM: 2
159.940720000000000 259.430420000000030
161.639816000000000 203.741699000000010
f: 24 tv: 0 nM: 2
189.283188000000000 235.234512000000000
185.784668000000010 190.620438000000010
f: 24 tv: 1 nM: 2
161.421203999999990 259.388579999999990
163.056075999999990 203.696259000000000
f: 25 tv: 0 nM: 2
188.883559999999990 235.253418000000010
185.582732999999990 190.147476000000010
f: 25 tv: 1 nM: 2
163.165832999999990 259.293975999999990
164.369675000000000 203.675354000000000
f: 26 tv: 0 nM: 2
188.598541000000010 235.463501000000010
185.902176000000000 190.373184000000010
f: 26 tv: 1 nM: 2
164.457504000000000 259.457489000000010
165.983794999999990 203.238434000000010
f: 27 tv: 0 nM: 2
188.543792999999990 235.510955999999990
185.926575000000010 190.097900000000010
f: 27 tv: 1 nM: 2
165.236984000000010 259.460938000000000
167.412444999999990 202.801849000000000
f: 28 tv: 0 nM: 2
187.807693000000000 235.692307000000000
184.766083000000010 190.318710000000010
f: 28 tv: 1 nM: 2
166.554688000000000 259.398438000000000
167.975006000000010 202.879547000000000
f: 29 tv: 0 nM: 2
186.726944000000000 235.971633999999990
183.289063000000000 190.710938000000000
f: 29 tv: 1 nM: 2
167.150787000000010 259.455017000000000
169.000000000000000 202.647064000000000
f: 30 tv: 0 nM: 2
186.022551999999990 236.078948999999990
183.061981000000000 189.446289000000010
f: 30 tv: 1 nM: 2
168.203217000000000 259.526732999999980
169.892197000000010 202.607802999999990
f: 31 tv: 0 nM: 2
184.720688000000000 235.896545000000000
182.152480999999990 189.765961000000000
f: 31 tv: 1 nM: 2
168.827102999999990 259.995331000000020
170.250000000000000 202.580276000000000
f: 32 tv: 0 nM: 2
182.929351999999990 237.222824000000000
181.165558000000000 189.864242999999990
f: 32 tv: 1 nM: 2
169.257507000000000 260.477509000000000
170.729904000000000 202.207596000000000
f: 33 tv: 0 nM: 2
182.636368000000000 236.856643999999990
179.623245000000000 190.010559000000000
f: 33 tv: 1 nM: 2
169.213623000000010 260.840363000000020
171.095916999999990 202.559189000000000
f: 34 tv: 0 nM: 2
180.682434000000000 237.094589000000010
178.411179000000000 189.963821000000000
f: 34 tv: 1 nM: 2
169.495453000000000 261.422729000000000
171.453751000000010 202.966964999999990
f: 35 tv: 0 nM: 2
179.828461000000000 237.094894000000010
176.516662999999990 190.483337000000010
f: 35 tv: 1 nM: 2
169.435486000000000 262.105988000000020
171.544875999999990 203.138884999999990
f: 36 tv: 0 nM: 2
177.743423000000010 237.973679000000000
175.093750000000000 190.121521000000000
f: 36 tv: 1 nM: 2
169.394012000000000 262.852538999999980
171.586060000000000 203.500000000000000
f: 37 tv: 0 nM: 2
175.941771999999990 238.503418000000010
173.456954999999990 190.864242999999990
f: 37 tv: 1 nM: 2
169.114227000000000 263.635772999999970
171.627701000000000 203.885284000000010
f: 38 tv: 0 nM: 2
173.946426000000000 238.953567999999990
171.728180000000010 191.120803999999990
f: 38 tv: 1 nM: 2
168.936676000000010 264.585144000000010
171.634613000000000 204.382476999999990
f: 39 tv: 0 nM: 2
171.046875000000000 239.934372000000000
170.000000000000000 191.392212000000000
f: 39 tv: 1 nM: 2
168.354263000000000 265.204041000000020
171.453751000000010 204.883254999999990
f: 40 tv: 0 nM: 2
168.780640000000010 240.267745999999990
167.800673999999990 192.381760000000010
f: 40 tv: 1 nM: 2
168.107483000000000 266.411224000000000
171.267486999999990 205.368316999999990
f: 41 tv: 0 nM: 2
167.130951000000010 240.996033000000010
165.942429000000000 192.090912000000000
f: 41 tv: 1 nM: 2
167.574890000000010 266.942719000000010
171.375000000000000 205.508331000000000
f: 42 tv: 0 nM: 2
164.361481000000000 241.733109000000010
164.258240000000000 192.510986000000000
f: 42 tv: 1 nM: 2
167.191298999999990 267.891296000000010
171.130524000000010 206.337341000000010
f: 43 tv: 0 nM: 2
162.356659000000010 242.750000000000000
162.324997000000000 193.231247000000000
f: 43 tv: 1 nM: 2
166.500000000000000 268.914032000000020
171.134246999999990 206.482483000000000
f: 44 tv: 0 nM: 2
159.692810000000010 243.062087999999990
160.397430000000010 193.647430000000010
f: 44 tv: 1 nM: 2
166.473450000000010 269.840697999999970
171.212891000000010 207.275391000000010
f: 45 tv: 0 nM: 2
157.576384999999990 243.486115000000010
158.268981999999990 193.731018000000010
f: 45 tv: 1 nM: 2
166.370040999999990 270.883269999999980
171.200393999999990 207.392990000000000
f: 46 tv: 0 nM: 2
155.595078000000000 244.130280000000000
156.347000000000010 193.715850999999990
f: 46 tv: 1 nM: 2
165.982605000000010 271.760864000000030
171.511322000000010 207.890564000000010
f: 47 tv: 0 nM: 2
153.063339000000010 245.223328000000010
155.130432000000010 194.195648000000010
f: 47 tv: 1 nM: 2
165.649993999999990 272.437500000000000
171.847824000000000 208.426880000000010
f: 48 tv: 0 nM: 2
151.395827999999990 245.701384999999990
153.288467000000000 194.717040999999990
f: 48 tv: 1 nM: 2
165.877883999999990 273.078339000000030
172.169891000000010 208.588806000000010
f: 49 tv: 0 nM: 2
148.657410000000000 246.367279000000000
151.619324000000010 195.255675999999990
f: 49 tv: 1 nM: 2
165.812241000000000 274.160339000000020
173.084610000000000 209.061539000000010
f: 50 tv: 0 nM: 2
146.815155000000000 246.618179000000000
150.447372000000000 195.333327999999990
f: 50 tv: 1 nM: 2
166.374495999999990 274.802795000000000
173.909805000000010 209.417648000000010
f: 51 tv: 0 nM: 2
145.449997000000000 247.261765000000000
149.140212999999990 195.375655999999990
f: 51 tv: 1 nM: 2
166.808762000000000 275.368530000000020
175.036392000000010 209.379302999999990
f: 52 tv: 0 nM: 2
144.196716000000010 247.521851000000000
148.293808000000010 195.510314999999990
f: 52 tv: 1 nM: 2
167.903549000000000 275.942902000000000
176.043396000000000 209.467926000000010
f: 53 tv: 0 nM: 2
142.286544999999990 247.716370000000010
147.486115000000010 195.541672000000010
f: 53 tv: 1 nM: 2
168.810349000000000 276.329498000000000
177.035843000000000 209.396224999999990
f: 54 tv: 0 nM: 2
141.175827000000000 248.280212000000010
146.785324000000000 195.600540000000000
f: 54 tv: 1 nM: 2
170.000000000000000 276.442963000000020
178.957245000000000 209.390334999999990
f: 55 tv: 0 nM: 2
139.905029000000010 248.416199000000010
145.909088000000000 195.419784999999990
f: 55 tv: 1 nM: 2
171.770370000000010 276.577789000000000
180.610321000000000 209.021346999999990
f: 56 tv: 0 nM: 2
139.361771000000000 248.361771000000000
145.338150000000010 195.369948999999990
f: 56 tv: 1 nM: 2
173.102263999999990 276.965912000000000
182.407897999999990 208.975571000000000
f: 57 tv: 0 nM: 2
138.959456999999990 248.383789000000010
145.569443000000010 195.458327999999990
f: 57 tv: 1 nM: 2
175.035721000000000 276.907897999999990
184.960144000000010 208.826079999999990
f: 58 tv: 0 nM: 2
138.129211000000000 248.629211000000000
145.372833000000010 195.421967000000000
f: 58 tv: 1 nM: 2
177.924072000000000 277.009247000000020
187.364441000000000 208.311614999999990
f: 59 tv: 0 nM: 2
138.785324000000000 248.633148000000010
145.831572999999990 195.384216000000010
f: 59 tv: 1 nM: 2
180.760451999999990 277.306090999999980
190.021423000000000 208.149993999999990
f: 60 tv: 0 nM: 2
138.435576999999990 248.953994999999990
146.178955000000000 194.547362999999990
f: 60 tv: 1 nM: 2
183.435286999999990 277.362731999999990
192.922667999999990 207.814742999999990
f: 61 tv: 0 nM: 2
138.580840999999990 248.661682000000010
146.711425999999990 194.794281000000010
f: 61 tv: 1 nM: 2
186.281859999999990 277.237457000000010
195.985962000000000 207.552628000000000
f: 62 tv: 0 nM: 2
139.919113000000010 249.120102000000000
147.919356999999990 194.387100000000000
f: 62 tv: 1 nM: 2
189.137741000000010 276.954711999999970
198.965820000000010 207.260787999999990
f: 63 tv: 0 nM: 2
140.897842000000000 249.408600000000010
149.133148000000010 194.312500000000000
f: 63 tv: 1 nM: 2
192.829131999999990 276.919066999999980
202.556702000000000 206.991409000000000
f: 64 tv: 0 nM: 2
141.460846000000000 249.448792000000000
150.397903000000010 194.557587000000010
f: 64 tv: 1 nM: 2
196.380675999999990 276.570067999999990
206.045624000000000 206.885040000000000
f: 65 tv: 0 nM: 2
143.500000000000000 249.287125000000000
152.143936000000000 194.027771000000000
f: 65 tv: 1 nM: 2
200.694854999999990 276.830872000000000
209.636536000000010 206.494232000000010
f: 66 tv: 0 nM: 2
145.500000000000000 249.601195999999990
153.968750000000000 194.010422000000010
f: 66 tv: 1 nM: 2
204.959105999999990 276.763946999999970
213.066666000000000 206.399993999999990
f: 67 tv: 0 nM: 2
147.737427000000000 249.712296000000010
156.076263000000010 194.242934999999990
f: 67 tv: 1 nM: 2
209.380005000000010 276.545440999999980
216.780075000000010 206.080749999999990
f: 68 tv: 0 nM: 2
149.837906000000000 249.793961000000000
158.339676000000000 194.160324000000000
f: 68 tv: 1 nM: 2
212.763458000000010 276.440399000000010
220.487061000000010 205.938506999999990
f: 69 tv: 0 nM: 2
152.543242999999990 250.113509999999990
160.667526000000010 193.899489999999990
f: 69 tv: 1 nM: 2
217.340072999999990 276.170958999999980
224.156997999999990 205.646759000000000
f: 70 tv: 0 nM: 2
155.762984999999990 250.665588000000010
163.148651000000000 193.702698000000000
f: 70 tv: 1 nM: 2
221.774551000000000 275.859984999999990
228.129912999999990 205.610229000000000
f: 71 tv: 0 nM: 2
158.658188000000000 250.576263000000010
165.732437000000000 193.767563000000000
f: 71 tv: 1 nM: 2
225.356369000000000 275.729094999999970
231.843140000000010 205.339217999999990
f: 72 tv: 0 nM: 2
161.235595999999990 250.112563999999990
169.027771000000000 194.027771000000000
f: 72 tv: 1 nM: 2
229.519759999999990 275.367584000000020
235.216063999999990 205.348221000000000
f: 73 tv: 0 nM: 2
164.638229000000000 250.361771000000000
172.161971999999990 193.877929999999990
f: 73 tv: 1 nM: 2
233.676132000000000 275.365540000000010
238.445891999999990 205.132462000000000
f: 74 tv: 0 nM: 2
168.617493000000000 250.467209000000000
175.289093000000010 193.831757000000010
f: 74 tv: 1 nM: 2
237.462830000000000 275.037170000000000
241.357147000000000 204.842864999999990
f: 75 tv: 0 nM: 2
172.212296000000010 250.203917999999990
178.385208000000010 193.793364999999990
f: 75 tv: 1 nM: 2
242.090363000000000 274.317260999999970
244.733962999999990 204.596222000000010
f: 76 tv: 0 nM: 2
175.682921999999990 250.500000000000000
180.738341999999990 193.611403999999990
f: 76 tv: 1 nM: 2
245.882567999999990 273.950744999999980
247.937027000000000 204.406494000000010
f: 77 tv: 0 nM: 2
179.041214000000000 250.239014000000000
184.117020000000000 193.537230999999990
f: 77 tv: 1 nM: 2
248.903472999999990 273.449798999999980
250.024429000000000 204.359024000000010
f: 78 tv: 0 nM: 2
182.863403000000010 249.667526000000010
187.000000000000000 193.500000000000000
f: 78 tv: 1 nM: 2
251.175293000000010 272.727081000000000
252.289749000000000 203.878097999999990
f: 79 tv: 0 nM: 2
186.058670000000010 249.247452000000010
190.136078000000000 193.344940000000010
f: 79 tv: 1 nM: 2
253.344451999999990 272.477782999999990
254.000000000000000 203.640228000000010
f: 80 tv: 0 nM: 2
189.223114000000010 249.954299999999990
192.630173000000010 193.449706999999990
f: 80 tv: 1 nM: 2
255.500000000000000 271.935363999999990
255.388031000000010 203.629348999999990
f: 81 tv: 0 nM: 2
191.709946000000000 249.419891000000010
195.000000000000000 193.309784000000010
f: 81 tv: 1 nM: 2
257.023894999999980 271.452179000000000
256.625000000000000 203.561568999999990
f: 82 tv: 0 nM: 2
194.602341000000000 249.523392000000000
197.702133000000000 193.191483000000010
f: 82 tv: 1 nM: 2
257.837830000000000 271.287659000000020
257.685669000000020 203.523895000000010
f: 83 tv: 0 nM: 2
196.194290000000000 249.568572999999990
198.694580000000000 193.288176999999990
f: 83 tv: 1 nM: 2
258.731048999999980 270.803040000000010
258.424591000000020 203.575393999999990
f: 84 tv: 0 nM: 2
198.887360000000000 248.887360000000000
201.060913000000000 193.357864000000010
f: 84 tv: 1 nM: 2
259.412506000000010 270.437500000000000
258.926635999999970 203.565642999999990
f: 85 tv: 0 nM: 2
201.028472999999990 248.623413000000000
203.101608000000000 193.500000000000000
f: 85 tv: 1 nM: 2
259.670593000000000 270.350982999999990
259.399597000000030 203.497986000000000
f: 86 tv: 0 nM: 2
202.889785999999990 248.776885999999990
205.213912999999990 193.662369000000010
f: 86 tv: 1 nM: 2
259.848602000000030 270.248992999999980
259.398010000000000 203.617996000000010
f: 87 tv: 0 nM: 2
205.026016000000000 248.745667000000000
207.132980000000000 193.856383999999990
f: 87 tv: 1 nM: 2
260.021728999999990 270.173920000000010
259.444213999999990 203.787185999999990
f: 88 tv: 0 nM: 2
206.601195999999990 248.511901999999990
208.240219000000000 193.935759999999990
f: 88 tv: 1 nM: 2
259.958862000000010 269.804534999999990
259.534545999999980 204.388214000000000
f: 89 tv: 0 nM: 2
208.398911000000000 249.374313000000000
209.848952999999990 194.286452999999990
f: 89 tv: 1 nM: 2
259.805542000000000 269.664519999999980
259.388214000000000 204.465453999999990
f: 90 tv: 0 nM: 2
210.317673000000010 248.806625000000000
211.314285000000010 194.562850999999990
f: 90 tv: 1 nM: 2
259.674683000000020 269.917022999999970
259.352447999999980 204.586060000000000
f: 91 tv: 0 nM: 2
211.842391999999990 248.951079999999990
212.909088000000000 194.580215000000010
f: 91 tv: 1 nM: 2
259.596497000000000 269.793854000000010
258.642547999999980 205.091491999999990
f: 92 tv: 0 nM: 2
212.867096000000000 248.911392000000010
214.039108000000000 194.835190000000010
f: 92 tv: 1 nM: 2
258.891785000000030 269.681824000000010
258.417022999999970 205.074233999999990
f: 93 tv: 0 nM: 2
214.494110000000010 249.141174000000010
214.952133000000000 195.159575999999990
f: 93 tv: 1 nM: 2
258.546265000000010 269.808380000000000
257.939697000000020 205.459137000000000
f: 94 tv: 0 nM: 2
215.198318000000000 248.871506000000010
215.748657000000010 195.243239999999990
f: 94 tv: 1 nM: 2
257.820618000000020 269.930480999999990
256.933318999999980 205.649016999999990
f: 95 tv: 0 nM: 2
216.000000000000000 248.500000000000000
216.459869000000000 195.367279000000000
f: 95 tv: 1 nM: 2
257.131348000000000 269.870971999999990
256.137725999999990 205.959746999999990
f: 96 tv: 0 nM: 2
216.756026999999990 248.533127000000010
216.712418000000010 195.624176000000010
f: 96 tv: 1 nM: 2
256.327971999999990 269.731658999999980
255.066939999999990 205.968613000000000
f: 97 tv: 0 nM: 2
217.550003000000000 248.538239000000000
217.494156000000000 195.713455000000010
f: 97 tv: 1 nM: 2
255.383621000000010 269.508605999999990
253.663040000000000 206.380432000000010
f: 98 tv: 0 nM: 2
218.000000000000000 248.594345000000000
218.039993000000010 196.094283999999990
f: 98 tv: 1 nM: 2
253.609298999999990 269.648834000000020
252.527312999999990 206.544113000000010
f: 99 tv: 0 nM: 2
218.669495000000010 248.548019000000010
218.387497000000000 196.112503000000000
f: 99 tv: 1 nM: 2
252.303496999999990 269.489075000000010
251.304626000000010 206.623946999999990
f: 100 tv: 0 nM: 2
218.410721000000000 248.511901999999990
218.727263999999990 196.085236000000010
f: 100 tv: 1 nM: 2
250.443389999999990 269.410370000000000
249.721465999999990 207.034241000000010
f: 101 tv: 0 nM: 2
218.807448999999990 248.667694000000010
218.865494000000010 196.236847000000010
f: 101 tv: 1 nM: 2
248.959456999999990 269.671173000000010
247.921173000000010 207.222976999999990
f: 102 tv: 0 nM: 2
218.934203999999990 248.355255000000000
218.538239000000000 196.449997000000000
f: 102 tv: 1 nM: 2
247.051804000000000 269.349090999999990
246.745529000000000 207.473221000000000
f: 103 tv: 0 nM: 2
219.023956000000000 248.392212000000000
218.632721000000000 196.342590000000000
f: 103 tv: 1 nM: 2
245.377197000000000 269.267547999999980
244.832611000000010 207.636963000000010
f: 104 tv: 0 nM: 2
218.520004000000000 247.993332000000010
218.748489000000010 196.333327999999990
f: 104 tv: 1 nM: 2
243.355209000000000 269.085967999999980
243.040955000000000 207.709045000000000
f: 105 tv: 0 nM: 2
218.175445999999990 247.663742000000010
218.370483000000010 196.460846000000000
f: 105 tv: 1 nM: 2
241.308029000000000 268.906250000000000
241.008545000000000 207.709396000000000
f: 106 tv: 0 nM: 2
218.303023999999990 247.106064000000000
218.263000000000010 196.427750000000000
f: 106 tv: 1 nM: 2
239.080185000000000 268.910370000000000
239.542037999999990 207.732300000000010
f: 107 tv: 0 nM: 2
218.514282000000010 246.992859000000010
218.317078000000010 196.225616000000000
f: 107 tv: 1 nM: 2
237.029266000000010 268.221953999999980
237.527771000000000 207.544875999999990
f: 108 tv: 0 nM: 2
218.264923000000010 246.615677000000010
217.988022000000000 195.961074999999990
f: 108 tv: 1 nM: 2
235.534820999999990 267.950256000000020
235.508621000000010 207.280167000000010
f: 109 tv: 0 nM: 2
218.154861000000010 245.725662000000000
217.655623999999990 195.963576999999990
f: 109 tv: 1 nM: 2
233.421661000000000 267.792633000000020
234.213623000000010 207.032867000000010
f: 110 tv: 0 nM: 2
217.974517999999990 245.334396000000000
217.574187999999990 195.725799999999990
f: 110 tv: 1 nM: 2
231.129271999999990 266.985351999999980
232.481567000000010 206.894012000000000
f: 111 tv: 0 nM: 2
218.007202000000010 244.823746000000000
217.583923000000000 195.209792999999990
f: 111 tv: 1 nM: 2
229.669159000000010 266.691528000000010
230.973297000000000 206.779129000000010
f: 112 tv: 0 nM: 2
217.897263000000010 244.109589000000000
218.040939000000010 195.336257999999990
f: 112 tv: 1 nM: 2
227.900528000000010 266.421477999999980
229.543060000000000 206.253586000000010
f: 113 tv: 0 nM: 2
217.598038000000000 244.183013999999990
218.554840000000010 194.951614000000010
f: 113 tv: 1 nM: 2
226.595963000000010 265.520202999999980
228.107802999999990 206.424316000000000
f: 114 tv: 0 nM: 2
218.331131000000000 244.049667000000000
218.655623999999990 194.864242999999990
f: 114 tv: 1 nM: 2
224.834930000000010 264.990416999999980
226.641251000000010 205.926009999999990
f: 115 tv: 0 nM: 2
218.456954999999990 242.864242999999990
219.054047000000000 194.452698000000000
f: 115 tv: 1 nM: 2
223.251205000000000 264.601440000000030
225.744186000000010 205.853485000000010
f: 116 tv: 0 nM: 2
218.565063000000010 242.236298000000010
219.411757999999990 193.964049999999990
f: 116 tv: 1 nM: 2
222.037125000000000 263.972778000000010
224.559906000000010 205.165894000000010
f: 117 tv: 0 nM: 2
219.120911000000010 242.222229000000000
219.366913000000010 193.284179999999990
f: 117 tv: 1 nM: 2
220.607986000000010 262.948364000000030
223.693542000000010 204.926269999999990
f: 118 tv: 0 nM: 2
219.804488999999990 241.157042999999990
219.509995000000000 193.583327999999990
f: 118 tv: 1 nM: 2
219.773163000000010 262.648773000000010
222.659622000000010 204.760559000000000
f: 119 tv: 0 nM: 2
220.039855999999990 241.054351999999990
220.659088000000000 193.152603000000000
f: 119 tv: 1 nM: 2
218.888884999999990 261.934783999999980
222.414031999999990 203.923080000000000
f: 120 tv: 0 nM: 2
220.727614999999990 240.593277000000000
221.460525999999990 192.217102000000010
f: 120 tv: 1 nM: 2
218.090912000000000 261.419800000000010
221.949738000000000 203.465607000000010
f: 121 tv: 0 nM: 2
221.779418999999990 239.867645000000010
222.152985000000000 192.279845999999990
f: 121 tv: 1 nM: 2
217.850006000000010 260.328949000000020
221.154586999999990 203.055556999999990
f: 122 tv: 0 nM: 2
221.842864999999990 239.264282000000010
223.087784000000000 191.610687000000010
f: 122 tv: 1 nM: 2
216.949738000000000 259.465606999999980
220.831024000000010 202.844910000000000
f: 123 tv: 0 nM: 2
222.295134999999990 238.871521000000000
223.841263000000000 191.357147000000000
f: 123 tv: 1 nM: 2
216.559708000000000 258.870635999999990
220.963593000000000 201.973297000000000
f: 124 tv: 0 nM: 2
223.802322000000000 237.860474000000010
225.223403999999990 190.936172000000000
f: 124 tv: 1 nM: 2
216.927077999999990 258.109375000000000
220.989746000000000 201.587173000000010
f: 125 tv: 0 nM: 2
225.070373999999990 237.674072000000000
225.722976999999990 190.513519000000000
f: 125 tv: 1 nM: 2
216.936111000000010 257.424987999999980
221.047028000000010 200.962875000000000
f: 126 tv: 0 nM: 2
226.561218000000000 237.132659999999990
226.177414000000000 190.193542000000010
f: 126 tv: 1 nM: 2
217.247390999999990 256.455718999999990
221.598587000000010 200.178406000000000
f: 127 tv: 0 nM: 2
227.598221000000000 236.321426000000000
230.123076999999990 188.776917000000000
f: 127 tv: 1 nM: 2
217.153229000000010 255.411284999999990
222.163269000000010 199.836730999999990
f: 128 tv: 0 nM: 2
228.567673000000010 235.338348000000000
229.608002000000000 189.179993000000000
f: 128 tv: 1 nM: 2
217.583327999999990 254.696243000000010
222.636368000000000 199.209091000000000
f: 129 tv: 0 nM: 2
229.821426000000000 234.861115000000010
230.679488999999990 188.393158000000000
f: 129 tv: 1 nM: 2
218.213912999999990 253.817016999999990
223.500000000000000 198.920181000000010
f: 130 tv: 0 nM: 2
231.384613000000000 234.261536000000010
232.439026000000010 188.272354000000010
f: 130 tv: 1 nM: 2
218.978149000000000 253.243164000000010
224.157638999999990 197.879302999999990
f: 131 tv: 0 nM: 2
232.414382999999990 233.448624000000000
234.362900000000000 187.983870999999990
f: 131 tv: 1 nM: 2
219.903472999999990 252.076736000000010
225.597992000000000 197.469849000000010
f: 132 tv: 0 nM: 2
234.467285000000000 232.696259000000000
234.882889000000010 187.121627999999990
f: 132 tv: 1 nM: 2
220.909088000000000 251.419784999999990
226.665176000000000 196.544647000000000
f: 133 tv: 0 nM: 2
236.599014000000010 232.277221999999990
236.716675000000010 187.074997000000000
f: 133 tv: 1 nM: 2
221.864639000000010 250.464080999999990
228.089447000000010 196.295868000000010
f: 134 tv: 0 nM: 2
237.000000000000000 230.000000000000000
238.443710000000010 186.036423000000010
f: 134 tv: 1 nM: 2
223.039688000000010 249.375655999999990
229.572860999999990 195.645721000000010
f: 135 tv: 0 nM: 2
238.605774000000000 230.730774000000000
239.788193000000010 185.670134999999990
f: 135 tv: 1 nM: 2
224.276535000000000 248.916199000000010
230.860001000000010 195.009995000000000
f: 136 tv: 0 nM: 2
241.123076999999990 230.646149000000010
241.911011000000000 185.487289000000000
f: 136 tv: 1 nM: 2
226.485794000000000 248.360794000000000
232.837692000000000 194.719894000000010
f: 137 tv: 0 nM: 2
243.196075000000010 230.127456999999990
243.472884999999990 185.256026999999990
f: 137 tv: 1 nM: 2
227.913269000000010 247.836730999999990
234.670914000000010 194.267853000000000
f: 138 tv: 0 nM: 2
244.515503000000000 229.860457999999990
245.000000000000000 184.851730000000000
f: 138 tv: 1 nM: 2
229.788040000000000 247.021744000000010
236.954085999999990 193.846938999999990
f: 139 tv: 0 nM: 2
246.235992000000010 229.688004000000010
247.332184000000010 184.866440000000010
f: 139 tv: 1 nM: 2
231.637420999999990 246.587723000000010
238.497589000000000 193.263290000000010
f: 140 tv: 0 nM: 2
248.098480000000000 228.901520000000000
248.500000000000000 184.322372000000000
f: 140 tv: 1 nM: 2
233.910400000000010 246.462433000000000
241.021851000000000 193.172134000000000
f: 141 tv: 0 nM: 2
249.903839000000000 227.996154999999990
250.196854000000000 184.043304000000010
f: 141 tv: 1 nM: 2
235.500000000000000 246.000000000000000
242.963547000000010 193.177077999999990
f: 142 tv: 0 nM: 2
250.651382000000010 228.655959999999990
251.770370000000010 184.151855000000010
f: 142 tv: 1 nM: 2
238.197600999999990 246.122757000000010
245.336060000000000 193.000000000000000
f: 143 tv: 0 nM: 2
252.396545000000000 228.551727000000000
253.803847999999990 184.073073999999990
f: 143 tv: 1 nM: 2
240.182632000000010 245.802399000000010
247.066177000000010 193.134795999999990
f: 144 tv: 0 nM: 2
254.500000000000000 228.878052000000000
255.731475999999990 183.898147999999990
f: 144 tv: 1 nM: 2
243.055237000000010 246.043610000000000
249.654694000000010 193.491714000000000
f: 145 tv: 0 nM: 2
255.707321000000010 229.280486999999990
256.481475999999990 184.692596000000010
f: 145 tv: 1 nM: 2
245.012054000000010 246.156631000000000
251.856750000000010 193.545943999999990
f: 146 tv: 0 nM: 2
256.876922999999980 229.430770999999990
257.000000000000000 184.500000000000000
f: 146 tv: 1 nM: 2
247.069702000000010 246.436371000000010
254.051346000000000 193.627028999999990
f: 147 tv: 0 nM: 2
258.394500999999990 230.362381000000000
258.194640999999990 185.221374999999990
f: 147 tv: 1 nM: 2
249.229950000000000 247.195190000000000
256.141753999999990 193.940720000000000
f: 148 tv: 0 nM: 2
259.447540000000000 231.354935000000010
259.544220000000000 185.874146000000000
f: 148 tv: 1 nM: 2
251.798889000000000 247.393859999999990
258.485535000000030 194.563582999999990
f: 149 tv: 0 nM: 2
259.754791000000010 231.484070000000000
259.775512999999990 185.826538000000000
f: 149 tv: 1 nM: 2
253.947845000000000 247.907974000000000
260.698852999999990 194.812500000000000
f: 150 tv: 0 nM: 2
260.557831000000020 231.860549999999990
260.766234999999990 186.084411999999990
f: 150 tv: 1 nM: 2
255.905029000000010 248.343567000000010
261.951294000000020 195.035903999999990
f: 151 tv: 0 nM: 2
260.989502000000020 232.097900000000010
261.443694999999990 186.963576999999990
f: 151 tv: 1 nM: 2
257.548858999999990 249.364944000000010
263.698456000000020 195.729385000000010
f: 152 tv: 0 nM: 2
261.513031000000010 232.978255999999990
261.041045999999990 187.750000000000000
f: 152 tv: 1 nM: 2
259.000000000000000 250.286162999999990
265.537353999999990 196.353455000000000
f: 153 tv: 0 nM: 2
262.007874000000020 233.334641000000000
262.266417999999990 188.131393000000000
f: 153 tv: 1 nM: 2
261.270355000000000 250.770355000000000
267.296967000000000 196.756348000000000
f: 154 tv: 0 nM: 2
261.919220000000000 234.273070999999990
262.251586999999970 188.644653000000010
f: 154 tv: 1 nM: 2
262.856749999999980 251.372971000000010
268.989532000000000 197.321991000000000
f: 155 tv: 0 nM: 2
261.583344000000010 235.596161000000000
261.694458000000000 189.006943000000010
f: 155 tv: 1 nM: 2
263.737274000000010 251.717513999999990
270.037871999999990 197.866165000000000
f: 156 tv: 0 nM: 2
261.410248000000020 235.756408999999990
261.824677000000010 189.168823000000000
f: 156 tv: 1 nM: 2
265.180847000000030 252.638306000000000
271.626282000000000 198.100510000000010
f: 157 tv: 0 nM: 2
261.088897999999970 236.714812999999990
261.299347000000010 190.016448999999990
f: 157 tv: 1 nM: 2
266.178954999999970 253.373687999999990
272.509583000000020 198.746413999999990
f: 158 tv: 0 nM: 2
260.054351999999990 236.945648000000010
260.404083000000010 190.316864000000010
f: 158 tv: 1 nM: 2
266.841156000000010 254.263015999999990
273.579803000000030 199.018784000000010
f: 159 tv: 0 nM: 2
259.045807000000020 237.576339999999990
259.709991000000000 190.803328999999990
f: 159 tv: 1 nM: 2
267.931824000000010 255.058075000000000
274.589203000000000 199.699524000000000
f: 160 tv: 0 nM: 2
258.164063000000000 238.570313000000000
258.858093000000000 190.648651000000000
f: 160 tv: 1 nM: 2
268.695861999999980 255.479385000000010
275.631713999999990 199.980483999999990
f: 161 tv: 0 nM: 2
257.349640000000020 239.185318000000000
258.115387000000000 191.602569999999990
f: 161 tv: 1 nM: 2
269.445313000000000 256.398438000000000
276.662048000000030 200.472229000000000
f: 162 tv: 0 nM: 2
255.526717999999990 239.568694999999990
256.884064000000020 192.028991999999990
f: 162 tv: 1 nM: 2
269.961150999999970 256.632111000000010
277.126190000000010 200.873809999999990
f: 163 tv: 0 nM: 2
254.515044999999990 239.984955000000010
255.790131000000000 192.000000000000000
f: 163 tv: 1 nM: 2
270.177094000000010 257.531250000000000
278.283722000000010 200.876740000000010
f: 164 tv: 0 nM: 2
253.033829000000000 240.203003000000000
254.443710000000010 191.963576999999990
f: 164 tv: 1 nM: 2
270.336730999999990 258.010193000000020
278.500000000000000 201.000000000000000
f: 165 tv: 0 nM: 2
251.041045999999990 241.055969000000000
252.692734000000000 192.326812999999990
f: 165 tv: 1 nM: 2
270.322905999999990 258.677094000000010
278.777008000000020 201.028167999999990
f: 166 tv: 0 nM: 2
248.987731999999990 241.322082999999990
251.552474999999990 192.354935000000010
f: 166 tv: 1 nM: 2
270.848267000000020 258.771148999999980
279.471741000000010 201.397827000000010
f: 167 tv: 0 nM: 2
247.589279000000000 241.589279000000000
249.899323000000010 192.500000000000000
f: 167 tv: 1 nM: 2
271.051024999999980 259.096924000000000
280.409485000000020 201.409484999999990
f: 168 tv: 0 nM: 2
245.622131000000000 241.946564000000000
248.678574000000000 192.488098000000010
f: 168 tv: 1 nM: 2
271.504547000000000 259.518188000000010
281.006560999999980 201.222702000000000
f: 169 tv: 0 nM: 2
243.911560000000010 241.295914000000010
247.097229000000000 192.652771000000000
f: 169 tv: 1 nM: 2
272.045440999999980 259.933014000000010
281.919800000000010 201.000000000000000
f: 170 tv: 0 nM: 2
241.699997000000000 242.000000000000000
245.885086000000000 192.298140999999990
f: 170 tv: 1 nM: 2
272.381409000000020 259.974425999999990
282.318390000000020 201.220092999999990
f: 171 tv: 0 nM: 2
240.000000000000000 242.000000000000000
244.319519000000010 192.133132999999990
f: 171 tv: 1 nM: 2
272.665191999999990 260.407501000000020
283.331116000000010 201.000000000000000
f: 172 tv: 0 nM: 2
238.052795000000000 242.204971000000000
243.335479999999990 191.964508000000000
f: 172 tv: 1 nM: 2
273.464600000000020 260.862822999999990
283.964783000000010 200.901412999999990
f: 173 tv: 0 nM: 2
236.511978000000000 242.796402000000000
241.335479999999990 191.964508000000000
f: 173 tv: 1 nM: 2
274.282501000000020 261.024657999999990
284.867096000000000 200.746840999999990
f: 174 tv: 0 nM: 2
235.212830000000000 242.543915000000000
239.494705000000010 191.825393999999990
f: 174 tv: 1 nM: 2
274.548676000000000 260.938048999999980
285.394623000000020 200.464874000000010
f: 175 tv: 0 nM: 2
233.332184000000010 242.660965000000000
237.766861000000010 191.806183000000000
f: 175 tv: 1 nM: 2
275.238097999999980 261.136352999999990
286.955474999999980 200.354248000000010
f: 176 tv: 0 nM: 2
231.052810999999990 242.947189000000010
236.610763999999990 191.718353000000010
f: 176 tv: 1 nM: 2
276.254668999999980 261.264007999999990
287.560181000000000 199.881744000000000
f: 177 tv: 0 nM: 2
228.843369000000000 243.168670999999990
234.590057000000000 191.108703999999990
f: 177 tv: 1 nM: 2
276.842559999999990 261.538299999999990
288.516662999999990 199.508331000000000
f: 178 tv: 0 nM: 2
226.730774000000000 243.615387000000000
233.063950000000010 191.139542000000010
f: 178 tv: 1 nM: 2
277.701262999999980 261.896179000000020
289.587493999999990 199.437500000000000
f: 179 tv: 0 nM: 2
224.843140000000010 243.388884999999990
231.728728999999990 190.888306000000000
f: 179 tv: 1 nM: 2
278.530182000000020 261.991394000000010
290.869476000000020 199.337341000000010
f: 180 tv: 0 nM: 2
223.292174999999990 243.563247999999990
229.536514000000010 190.890442000000010
f: 180 tv: 1 nM: 2
279.817260999999970 262.317260999999970
292.076781999999980 199.021651999999990
f: 181 tv: 0 nM: 2
221.457321000000010 244.109756000000000
228.654694000000010 190.491714000000000
f: 181 tv: 1 nM: 2
280.881317000000020 262.540863000000000
293.339995999999990 198.604004000000000
f: 182 tv: 0 nM: 2
219.717650999999990 243.805878000000010
226.771973000000000 190.299454000000000
f: 182 tv: 1 nM: 2
281.980408000000010 262.649017000000010
294.673065000000010 198.280762000000010
f: 183 tv: 0 nM: 2
217.919784999999990 244.237976000000000
224.755951000000010 190.398804000000010
f: 183 tv: 1 nM: 2
283.685272000000000 262.735046000000010
296.050750999999990 197.900375000000000
f: 184 tv: 0 nM: 2
215.918029999999990 244.325133999999990
223.489364999999990 190.074463000000010
f: 184 tv: 1 nM: 2
284.543395999999970 263.291320999999980
297.154449000000000 197.623549999999990
f: 185 tv: 0 nM: 2
213.706039000000000 243.986267000000000
221.771362000000010 189.648238999999990
f: 185 tv: 1 nM: 2
285.955261000000010 263.393005000000020
298.819611000000010 197.472548999999990
f: 186 tv: 0 nM: 2
211.856750000000010 244.394591999999990
220.239242999999990 189.497313999999990
f: 186 tv: 1 nM: 2
287.326690999999980 263.416320999999980
300.192017000000020 196.923920000000010
f: 187 tv: 0 nM: 2
209.845947000000000 244.572968000000000
218.954085999999990 189.260208000000010
f: 187 tv: 1 nM: 2
289.044738999999990 263.525299000000020
301.992400999999970 196.515212999999990
f: 188 tv: 0 nM: 2
208.866165000000000 244.997467000000000
217.765471999999990 188.858246000000010
f: 188 tv: 1 nM: 2
290.768524000000010 264.042602999999990
304.065216000000020 196.311600000000000
f: 189 tv: 0 nM: 2
207.121292000000010 244.962875000000000
216.448273000000000 188.805420000000000
f: 189 tv: 1 nM: 2
292.595580999999980 264.007355000000020
305.968964000000030 195.804748999999990
f: 190 tv: 0 nM: 2
205.143249999999990 245.394591999999990
214.843596999999990 188.784363000000010
f: 190 tv: 1 nM: 2
294.480285999999980 264.173828000000010
307.850006000000010 195.375931000000010
f: 191 tv: 0 nM: 2
204.175750999999990 245.794556000000000
213.875000000000000 188.240737999999990
f: 191 tv: 1 nM: 2
296.485412999999990 264.412415000000010
309.864287999999990 195.000000000000000
f: 192 tv: 0 nM: 2
201.874344000000010 245.798430999999990
212.589203000000000 187.760559000000000
f: 192 tv: 1 nM: 2
298.405761999999980 264.513458000000010
311.937042000000020 194.724822999999990
f: 193 tv: 0 nM: 2
200.815659000000010 245.760100999999990
211.144226000000000 187.543274000000000
f: 193 tv: 1 nM: 2
300.119049000000020 264.461547999999990
313.604247999999980 194.114837999999990
f: 194 tv: 0 nM: 2
199.099471999999990 245.489532000000000
210.134887999999990 187.011627000000000
f: 194 tv: 1 nM: 2
301.992523000000010 264.387633999999990
315.924987999999980 193.767853000000000
f: 195 tv: 0 nM: 2
197.705749999999990 245.775116000000000
208.716339000000000 186.682693000000000
f: 195 tv: 1 nM: 2
304.149993999999990 264.700012000000020
318.174743999999980 193.024216000000000
f: 196 tv: 0 nM: 2
196.458327999999990 245.605391999999990
208.166672000000010 186.526321000000000
f: 196 tv: 1 nM: 2
306.759643999999980 264.480712999999980
320.569763000000020 192.727569999999990
f: 197 tv: 0 nM: 2
195.576752000000000 245.718596999999990
207.584442000000000 186.075561999999990
f: 197 tv: 1 nM: 2
309.404266000000010 264.446807999999980
323.320129000000010 192.219467000000010
f: 198 tv: 0 nM: 2
194.408295000000010 245.842789000000010
206.967804000000000 185.785400000000010
f: 198 tv: 1 nM: 2
312.053252999999980 264.391753999999990
325.646179000000020 191.903656000000010
f: 199 tv: 0 nM: 2
193.404984000000010 245.904984000000010
206.472229000000000 185.455124000000010
f: 199 tv: 1 nM: 2
314.618713000000010 264.188965000000000
328.569763000000020 191.063126000000010
f: 200 tv: 0 nM: 2
192.595840000000010 245.595840000000010
206.056961000000000 185.177215999999990
f: 200 tv: 1 nM: 2
317.445557000000010 264.004944000000020
331.277587999999980 190.553451999999990
f: 201 tv: 0 nM: 2
191.898651000000000 245.421173000000010
206.007965000000010 184.583664000000000
f: 201 tv: 1 nM: 2
320.544311999999990 263.838622999999980
334.410308999999980 189.900330000000000
f: 202 tv: 0 nM: 2
191.083694000000010 245.420700000000010
205.681625000000000 184.220092999999990
f: 202 tv: 1 nM: 2
323.570740000000000 263.432404000000020
337.096924000000000 189.110549999999990
f: 203 tv: 0 nM: 2
190.945175000000010 244.813599000000010
205.649993999999990 183.595840000000010
f: 203 tv: 1 nM: 2
327.125000000000000 262.959411999999990
340.640930000000030 188.271819999999990
f: 204 tv: 0 nM: 2
190.582977000000000 244.925766000000010
206.124450999999990 183.257645000000000
f: 204 tv: 1 nM: 2
330.342621000000010 262.862304999999990
344.011658000000010 187.815001999999990
f: 205 tv: 0 nM: 2
191.047912999999990 244.968750000000000
206.533202999999990 182.564315999999990
f: 205 tv: 1 nM: 2
333.866088999999990 262.342377000000000
347.432036999999980 187.061493000000010
f: 206 tv: 0 nM: 2
191.363449000000000 244.552521000000010
207.219359999999990 182.332016000000010
f: 206 tv: 1 nM: 2
337.420135000000020 261.945678999999980
350.832825000000010 186.561919999999990
f: 207 tv: 0 nM: 2
191.947372000000000 244.455459999999990
208.412506000000010 181.562500000000000
f: 207 tv: 1 nM: 2
341.419800000000010 261.275146000000010
354.581970000000010 185.970490000000010
f: 208 tv: 0 nM: 2
193.195740000000000 244.346802000000000
209.593750000000000 181.042969000000000
f: 208 tv: 1 nM: 2
345.355743000000020 260.888518999999970
358.668335000000010 185.033676000000010
f: 209 tv: 0 nM: 2
194.228882000000000 243.955551000000010
210.970932000000000 180.614334000000010
f: 209 tv: 1 nM: 2
349.259247000000020 260.509247000000020
362.697234999999980 184.432724000000010
f: 210 tv: 0 nM: 2
195.557540999999990 243.783722000000010
212.554108000000010 180.114715999999990
f: 210 tv: 1 nM: 2
353.659668000000010 260.027404999999990
366.585938000000000 183.901566000000000
f: 211 tv: 0 nM: 2
197.329162999999990 243.595840000000010
214.554169000000000 179.745834000000000
f: 211 tv: 1 nM: 2
358.159881999999980 259.565826000000020
370.032715000000000 183.392517000000000
f: 212 tv: 0 nM: 2
199.023529000000000 243.598038000000000
216.419022000000010 179.651825000000000
f: 212 tv: 1 nM: 2
362.119812000000020 259.255585000000000
374.067748999999990 182.903229000000010
f: 213 tv: 0 nM: 2
201.023911000000000 243.515930000000000
218.618027000000010 179.379821999999990
f: 213 tv: 1 nM: 2
366.552460000000000 259.036071999999990
378.350006000000010 182.616669000000000
f: 214 tv: 0 nM: 2
203.607284999999990 243.625504000000010
221.390944999999990 179.405350000000000
f: 214 tv: 1 nM: 2
370.753112999999980 258.700316999999980
382.395965999999990 182.406036000000000
f: 215 tv: 0 nM: 2
206.183594000000000 243.910156000000000
223.886749000000010 179.425217000000000
f: 215 tv: 1 nM: 2
375.700012000000020 258.535399999999980
386.182616999999990 182.200347999999990
f: 216 tv: 0 nM: 2
209.543396000000000 244.291321000000010
226.851012999999990 179.395919999999990
f: 216 tv: 1 nM: 2
380.782897999999990 258.697357000000010
390.576415999999990 182.219269000000000
f: 217 tv: 0 nM: 2
212.676712000000010 244.510040000000000
229.663940000000000 179.516388000000010
f: 217 tv: 1 nM: 2
385.583344000000010 258.549987999999980
394.641936999999980 182.387100000000000
f: 218 tv: 0 nM: 2
216.188232000000000 244.731369000000000
233.386368000000000 179.543396000000000
f: 218 tv: 1 nM: 2
389.868988000000000 258.531615999999990
398.222412000000020 182.790039000000010
f: 219 tv: 0 nM: 2
219.929718000000010 245.329315000000010
236.517104999999990 179.986694000000000
f: 219 tv: 1 nM: 2
394.485474000000010 258.630646000000010
401.599335000000000 183.016556000000010
f: 220 tv: 0 nM: 2
223.348175000000000 245.548584000000010
240.304626000000010 180.535721000000000
f: 220 tv: 1 nM: 2
398.477905000000020 258.716095000000000
405.311035000000000 183.215713999999990
f: 221 tv: 0 nM: 2
227.307693000000000 246.176117000000000
243.356369000000000 180.998184000000010
f: 221 tv: 1 nM: 2
402.612030000000000 259.098662999999990
408.575072999999970 183.430038000000000
f: 222 tv: 0 nM: 2
231.723175000000000 246.476395000000000
247.084244000000010 181.540298000000010
f: 222 tv: 1 nM: 2
406.185486000000030 259.353209999999990
411.841309000000020 184.218430000000010
f: 223 tv: 0 nM: 2
235.863007000000010 246.974884000000000
250.576125999999990 182.104935000000010
f: 223 tv: 1 nM: 2
409.672089000000030 259.626617000000010
414.574066000000020 184.845123000000000
f: 224 tv: 0 nM: 2
240.369567999999990 247.671935999999990
254.797012000000000 182.707259999999990
f: 224 tv: 1 nM: 2
413.627106000000030 259.852538999999980
417.202300999999980 185.324005000000000
f: 225 tv: 0 nM: 2
244.933334000000000 248.374512000000010
258.744812000000020 182.991699000000010
f: 225 tv: 1 nM: 2
416.889464999999970 260.039124000000020
419.568848000000000 186.104919000000000
f: 226 tv: 0 nM: 2
248.516266000000000 248.626022000000010
262.271239999999980 183.690277000000010
f: 226 tv: 1 nM: 2
419.453278000000010 260.595001000000020
421.623260000000020 186.588547000000010
f: 227 tv: 0 nM: 2
252.611786000000000 249.310973999999990
265.899109000000010 184.355255000000000
f: 227 tv: 1 nM: 2
421.735869999999980 260.996673999999980
423.443512000000000 187.196013999999990
f: 228 tv: 0 nM: 2
256.663788000000010 249.603455000000000
268.990387000000000 184.908661000000000
f: 228 tv: 1 nM: 2
423.625000000000000 261.278137000000020
425.026214999999980 187.959792999999990
f: 229 tv: 0 nM: 2
260.622374999999980 250.143463000000000
272.813751000000020 185.467605999999990
f: 229 tv: 1 nM: 2
424.981841999999970 261.541260000000020
426.201781999999980 188.598221000000000
f: 230 tv: 0 nM: 2
264.516936999999980 250.572036999999990
276.185852000000010 185.880524000000010
f: 230 tv: 1 nM: 2
426.000000000000000 262.000000000000000
427.192047000000000 189.370239000000000
f: 231 tv: 0 nM: 2
267.758392000000010 251.518905999999990
279.304077000000010 186.538772999999990
f: 231 tv: 1 nM: 2
426.563109999999990 262.139525999999990
427.640686000000020 190.174576000000000
f: 232 tv: 0 nM: 2
271.262939000000020 251.379302999999990
282.600433000000010 187.554581000000010
f: 232 tv: 1 nM: 2
426.889281999999980 262.586517000000010
427.885864000000030 190.639496000000010
f: 233 tv: 0 nM: 2
274.317412999999990 251.618256000000000
285.045440999999980 187.892563000000000
f: 233 tv: 1 nM: 2
427.000000000000000 263.000000000000000
428.135376000000010 191.476531999999990
f: 234 tv: 0 nM: 2
277.775330000000000 252.165191999999990
287.619568000000020 188.545654000000010
f: 234 tv: 1 nM: 2
427.026214999999980 263.040222000000030
428.105072000000010 192.054351999999990
f: 235 tv: 0 nM: 2
280.301269999999990 252.425217000000000
290.659088000000000 189.378097999999990
f: 235 tv: 1 nM: 2
426.901397999999970 263.154938000000020
428.265015000000010 192.863953000000010
f: 236 tv: 0 nM: 2
283.500000000000000 252.681029999999990
293.582977000000030 189.925766000000010
f: 236 tv: 1 nM: 2
427.012421000000020 263.675537000000020
428.164795000000030 193.514984000000000
f: 237 tv: 0 nM: 2
286.830353000000000 253.308029000000000
296.436951000000020 190.593475000000010
f: 237 tv: 1 nM: 2
426.978271000000010 263.847839000000020
428.190735000000020 194.183334000000000
f: 238 tv: 0 nM: 2
290.118407999999990 253.565796000000010
299.079071000000000 191.034882000000010
f: 238 tv: 1 nM: 2
426.959228999999990 264.108154000000010
428.086150999999970 194.634827000000000
f: 239 tv: 0 nM: 2
292.832642000000020 254.182007000000000
301.767242000000010 191.827591000000010
f: 239 tv: 1 nM: 2
426.756500000000020 264.289978000000020
428.115081999999970 195.475463999999990
f: 240 tv: 0 nM: 2
295.659912000000020 254.177933000000000
304.423065000000010 192.009048000000010
f: 240 tv: 1 nM: 2
426.413116000000000 264.550201000000020
427.986388999999970 196.155640000000010
f: 241 tv: 0 nM: 2
298.723694000000020 254.285095000000010
307.331116000000010 193.000000000000000
f: 241 tv: 1 nM: 2
426.251007000000020 264.639434999999990
427.875488000000020 196.540222000000000
f: 242 tv: 0 nM: 2
301.544037000000000 254.950774999999990
309.519562000000010 193.454345999999990
f: 242 tv: 1 nM: 2
425.975554999999990 264.798858999999990
427.587402000000000 197.294708000000010
f: 243 tv: 0 nM: 2
304.215331999999990 255.027221999999990
312.195557000000010 193.952971999999990
f: 243 tv: 1 nM: 2
425.502045000000010 265.234680000000030
427.302368000000000 197.719359999999990
f: 244 tv: 0 nM: 2
307.090912000000000 255.227280000000010
314.611114999999980 194.773147999999990
f: 244 tv: 1 nM: 2
425.289063000000000 265.230469000000030
427.203186000000020 198.392426000000000
f: 245 tv: 0 nM: 2
309.794556000000000 255.066833000000000
317.403229000000010 195.059906000000010
f: 245 tv: 1 nM: 2
425.221985000000020 265.319488999999980
426.933318999999980 198.731369000000000
f: 246 tv: 0 nM: 2
312.710907000000020 255.661133000000010
319.917083999999990 195.285370000000000
f: 246 tv: 1 nM: 2
424.840637000000020 265.380493000000000
427.098052999999990 199.460784999999990
f: 247 tv: 0 nM: 2
315.213622999999980 255.802810999999990
321.875000000000000 195.994994999999990
f: 247 tv: 1 nM: 2
424.527312999999990 265.455872000000000
426.804351999999990 199.648224000000000
f: 248 tv: 0 nM: 2
317.354401000000000 255.925827000000000
324.308044000000000 196.135071000000010
f: 248 tv: 1 nM: 2
423.758484000000010 265.347472999999980
426.463195999999980 200.041122000000000
f: 249 tv: 0 nM: 2
320.000000000000000 256.095733999999990
326.611876999999990 196.531967000000010
f: 249 tv: 1 nM: 2
423.376037999999990 265.304625999999980
425.724579000000010 200.411011000000000
f: 250 tv: 0 nM: 2
322.086730999999990 256.142853000000000
328.772736000000010 196.904312000000000
f: 250 tv: 1 nM: 2
422.974456999999970 265.142547999999980
425.695922999999990 200.616333000000000
f: 251 tv: 0 nM: 2
324.791473000000000 256.045012999999980
330.826079999999990 197.055556999999990
f: 251 tv: 1 nM: 2
422.383605999999990 265.129302999999990
425.278533999999980 201.075347999999990
f: 252 tv: 0 nM: 2
326.839203000000000 256.002501999999990
332.980408000000010 197.176468000000000
f: 252 tv: 1 nM: 2
422.286345999999980 264.958160000000020
425.116027999999970 201.320679000000010
f: 253 tv: 0 nM: 2
329.049987999999980 255.972229000000000
335.000000000000000 197.500000000000000
f: 253 tv: 1 nM: 2
421.717498999999980 264.975342000000010
424.761505000000000 201.617156999999990
f: 254 tv: 0 nM: 2
331.345733999999990 255.803192000000000
337.118347000000030 197.623184000000010
f: 254 tv: 1 nM: 2
421.373900999999990 264.732300000000010
424.497802999999980 201.825225999999990
f: 255 tv: 0 nM: 2
333.294128000000000 255.521392999999990
339.010468000000000 197.589004999999990
f: 255 tv: 1 nM: 2
420.851073999999980 264.559570000000010
424.370055999999980 202.041855000000000
f: 256 tv: 0 nM: 2
335.600006000000010 255.580002000000010
340.790405000000020 198.058075000000000
f: 256 tv: 1 nM: 2
420.299103000000000 264.566956000000000
423.623321999999970 202.033629999999990
f: 257 tv: 0 nM: 2
337.409088000000000 255.545456000000000
342.948639000000010 198.340545999999990
f: 257 tv: 1 nM: 2
419.621673999999980 264.320801000000020
423.432616999999990 202.454345999999990
f: 258 tv: 0 nM: 2
339.588562000000020 255.534286000000010
344.548858999999990 198.451141000000010
f: 258 tv: 1 nM: 2
419.021637000000000 264.041137999999990
423.091522000000000 202.729904000000000
f: 259 tv: 0 nM: 2
341.296082000000010 255.349166999999990
346.145599000000000 198.491760000000000
f: 259 tv: 1 nM: 2
418.634705000000000 264.102753000000010
422.923430999999990 202.923430999999990
f: 260 tv: 0 nM: 2
343.000000000000000 254.717880000000010
348.051360999999990 198.556762999999990
f: 260 tv: 1 nM: 2
418.128631999999980 263.953888000000010
422.376678000000030 202.966370000000010
f: 261 tv: 0 nM: 2
344.678558000000010 254.755951000000010
349.891296000000010 198.559784000000010
f: 261 tv: 1 nM: 2
417.904663000000030 263.460448999999980
422.009613000000000 202.918274000000000
f: 262 tv: 0 nM: 2
346.598845999999980 254.511627000000000
351.145844000000010 198.833327999999990
f: 262 tv: 1 nM: 2
417.240478999999990 263.130950999999980
422.045227000000010 202.964279000000000
f: 263 tv: 0 nM: 2
348.576262999999980 253.968932999999990
352.989806999999980 198.836730999999990
f: 263 tv: 1 nM: 2
417.073516999999980 262.823516999999980
421.762665000000030 202.912444999999990
f: 264 tv: 0 nM: 2
350.333344000000010 253.589279000000000
354.646881000000010 198.485870000000010
f: 264 tv: 1 nM: 2
416.982329999999990 262.315643000000020
421.878722999999980 202.858916999999990
f: 265 tv: 0 nM: 2
351.672423999999980 253.528731999999990
356.299987999999980 198.578948999999990
f: 265 tv: 1 nM: 2
416.569060999999980 261.640471999999990
421.824524000000000 202.353363000000000
f: 266 tv: 0 nM: 2
353.488373000000020 253.401169000000010
357.947510000000020 198.309386999999990
f: 266 tv: 1 nM: 2
416.185577000000020 261.386596999999990
421.538269000000010 202.344497999999990
f: 267 tv: 0 nM: 2
355.029723999999990 252.464858999999990
359.382538000000010 198.358429000000000
f: 267 tv: 1 nM: 2
416.291870000000020 260.685272000000000
421.579803000000030 201.929581000000010
f: 268 tv: 0 nM: 2
356.981566999999980 251.981583000000000
361.021728999999990 197.869567999999990
f: 268 tv: 1 nM: 2
416.244995000000020 259.980010999999990
421.669006000000020 201.910797000000000
f: 269 tv: 0 nM: 2
358.549987999999980 251.461761000000000
362.681580000000000 197.771057000000010
f: 269 tv: 1 nM: 2
416.239685000000010 259.224213000000020
421.843140000000010 201.093140000000010
f: 270 tv: 0 nM: 2
360.644072999999990 250.991531000000010
364.401154000000020 197.412795999999990
f: 270 tv: 1 nM: 2
416.293822999999970 258.453613000000020
421.858246000000010 200.389174999999990
f: 271 tv: 0 nM: 2
362.620147999999970 250.631775000000000
366.010193000000020 196.923462000000000
f: 271 tv: 1 nM: 2
416.396148999999980 257.881652999999970
422.050261999999980 200.465607000000010
f: 272 tv: 0 nM: 2
363.816375999999990 249.644072999999990
367.845123000000000 196.426636000000000
f: 272 tv: 1 nM: 2
416.729155999999990 257.078125000000000
422.299500000000020 199.814361999999990
f: 273 tv: 0 nM: 2
364.943786999999990 248.840239999999990
369.435181000000000 195.564819000000000
f: 273 tv: 1 nM: 2
416.898407000000020 256.328888000000010
422.319885000000000 199.411284999999990
f: 274 tv: 0 nM: 2
366.760101000000020 248.196532999999990
370.821013999999990 195.423294000000000
f: 274 tv: 1 nM: 2
416.928558000000010 255.535721000000000
423.046111999999990 198.871353000000000
f: 275 tv: 0 nM: 2
368.361267000000000 247.462433000000000
372.233337000000010 194.911117999999990
f: 275 tv: 1 nM: 2
417.158966000000020 254.561539000000010
423.510680999999980 198.010696000000000
f: 276 tv: 0 nM: 2
369.924408000000030 246.866272000000010
374.542419000000000 194.333327999999990
f: 276 tv: 1 nM: 2
417.813903999999980 253.697219999999990
424.000000000000000 197.833327999999990
f: 277 tv: 0 nM: 2
371.976624000000020 246.459060999999990
376.010864000000030 193.907608000000010
f: 277 tv: 1 nM: 2
418.109192000000010 253.000000000000000
424.649993999999990 197.023682000000010
f: 278 tv: 0 nM: 2
373.539154000000000 245.551208000000000
377.801177999999990 193.628661999999990
f: 278 tv: 1 nM: 2
418.792357999999980 252.538253999999990
425.051360999999990 196.464858999999990
f: 279 tv: 0 nM: 2
375.391724000000010 245.171967000000000
379.182861000000000 193.254288000000000
f: 279 tv: 1 nM: 2
419.101592999999980 251.500000000000000
425.981566999999980 196.149993999999990
f: 280 tv: 0 nM: 2
377.146118000000000 244.360381999999990
381.094330000000010 192.531448000000010
f: 280 tv: 1 nM: 2
419.997314000000020 250.825272000000010
426.877655000000000 195.739364999999990
f: 281 tv: 0 nM: 2
379.213226000000020 243.500000000000000
382.855042000000030 192.301773000000000
f: 281 tv: 1 nM: 2
420.821441999999990 250.107147000000000
427.820006999999980 195.020004000000000
f: 282 tv: 0 nM: 2
380.224487000000010 243.343536000000000
384.309783999999980 191.918472000000010
f: 282 tv: 1 nM: 2
421.385284000000010 249.649993999999990
428.362427000000030 194.560852000000010
f: 283 tv: 0 nM: 2
382.388885000000020 242.986922999999990
386.361267000000000 191.583817000000010
f: 283 tv: 1 nM: 2
422.212280000000020 249.321227999999990
429.486267000000000 194.151093000000000
f: 284 tv: 0 nM: 2
384.178558000000010 242.434525000000010
388.182678000000010 190.990387000000000
f: 284 tv: 1 nM: 2
423.491333000000000 248.528899999999990
430.760651000000000 193.829788000000010
f: 285 tv: 0 nM: 2
385.804047000000030 242.195953000000000
389.750000000000000 190.788956000000010
f: 285 tv: 1 nM: 2
424.478027000000000 248.005493000000000
431.909088000000000 193.419784999999990
f: 286 tv: 0 nM: 2
387.461761000000020 241.550003000000000
391.401154000000020 190.587204000000010
f: 286 tv: 1 nM: 2
425.661864999999980 247.578033000000000
432.907104000000000 193.418029999999990
f: 287 tv: 0 nM: 2
389.224487000000010 241.030609000000000
392.982025000000020 190.014969000000010
f: 287 tv: 1 nM: 2
426.438903999999980 247.255553999999990
434.255371000000030 193.013443000000000
f: 288 tv: 0 nM: 2
390.556305000000010 240.963576999999990
395.015442000000010 189.830245999999990
f: 288 tv: 1 nM: 2
427.811096000000020 246.366669000000000
435.856749999999980 192.464858999999990
f: 289 tv: 0 nM: 2
392.405852999999980 240.678574000000000
396.937134000000010 189.471436000000010
f: 289 tv: 1 nM: 2
428.897521999999980 245.975158999999990
436.989075000000010 192.418029999999990
f: 290 tv: 0 nM: 2
394.183318999999980 240.563339000000010
398.358429000000000 189.448792000000000
f: 290 tv: 1 nM: 2
430.563263000000010 245.996994000000000
438.708771000000010 192.048965000000010
f: 291 tv: 0 nM: 2
396.029998999999980 240.196671000000010
400.381652999999970 189.408278999999990
f: 291 tv: 1 nM: 2
431.968932999999990 245.355927000000010
440.132965000000010 191.760635000000010
f: 292 tv: 0 nM: 2
397.468352999999980 240.310120000000010
402.031067000000010 189.355927000000010
f: 292 tv: 1 nM: 2
433.598845999999980 245.412795999999990
441.957642000000020 191.451980999999990
f: 293 tv: 0 nM: 2
398.655640000000010 239.864242999999990
403.419158999999980 189.278442000000010
f: 293 tv: 1 nM: 2
435.045165999999990 244.834335000000010
443.759674000000020 191.441986000000010
f: 294 tv: 0 nM: 2
400.141113000000020 239.487731999999990
404.631439000000000 189.085709000000010
f: 294 tv: 1 nM: 2
436.850281000000000 244.559326000000000
445.256469999999980 191.051818999999990
f: 295 tv: 0 nM: 2
401.712951999999970 239.447525000000010
406.410706000000000 188.511901999999990
f: 295 tv: 1 nM: 2
438.412781000000000 244.313950000000010
447.200012000000020 190.794448999999990
f: 296 tv: 0 nM: 2
403.184570000000010 239.060409999999990
407.687500000000000 188.085236000000010
f: 296 tv: 1 nM: 2
440.529755000000020 243.702377000000010
449.051360999999990 190.372971000000010
f: 297 tv: 0 nM: 2
404.916076999999970 238.968536000000000
409.250000000000000 187.938888999999990
f: 297 tv: 1 nM: 2
442.471526999999980 243.699371000000010
451.154052999999980 189.524323000000010
f: 298 tv: 0 nM: 2
406.151732999999980 238.513793999999990
410.601196000000020 187.434525000000010
f: 298 tv: 1 nM: 2
444.161010999999970 243.327682000000010
453.245941000000020 189.616210999999990
f: 299 tv: 0 nM: 2
407.097106999999990 238.316543999999990
412.053679999999990 187.514129999999990
f: 299 tv: 1 nM: 2
446.055878000000010 242.689941000000000
455.561736999999990 188.993820000000000
f: 300 tv: 0 nM: 2
407.908295000000010 238.550293000000010
412.947205000000000 187.180129999999990
f: 300 tv: 1 nM: 2
448.319213999999990 242.389832000000010
457.409362999999980 188.616959000000010
f: 301 tv: 0 nM: 2
409.325958000000010 238.636078000000000
414.539154000000000 187.370483000000010
f: 301 tv: 1 nM: 2
450.539154000000000 242.448792000000000
459.353118999999990 188.514129999999990
f: 302 tv: 0 nM: 2
409.957642000000020 238.548019000000010
415.431243999999990 186.925003000000000
f: 302 tv: 1 nM: 2
452.345244999999980 242.500000000000000
461.945952999999970 188.494598000000000
f: 303 tv: 0 nM: 2
411.042357999999980 238.389832000000010
416.500000000000000 186.500000000000000
f: 303 tv: 1 nM: 2
454.718567000000010 242.278442000000010
464.022338999999990 188.321227999999990
f: 304 tv: 0 nM: 2
411.798888999999970 238.427368000000000
417.579895000000020 186.517745999999990
f: 304 tv: 1 nM: 2
456.817139000000000 242.465713999999990
466.375701999999990 188.305083999999990
f: 305 tv: 0 nM: 2
412.373627000000000 238.758240000000000
417.838989000000030 186.463271999999990
f: 305 tv: 1 nM: 2
458.748505000000020 242.302399000000010
468.500000000000000 188.403412000000000
f: 306 tv: 0 nM: 2
412.987640000000000 238.975311000000000
419.000000000000000 186.500000000000000
f: 306 tv: 1 nM: 2
461.102630999999970 242.602631000000000
470.649261000000020 187.930343999999990
f: 307 tv: 0 nM: 2
413.703917999999990 239.500000000000000
419.506286999999990 186.905655000000000
f: 307 tv: 1 nM: 2
463.265899999999990 243.164734000000010
472.816314999999970 188.040817000000000
f: 308 tv: 0 nM: 2
413.935669000000020 239.675445999999990
420.020844000000010 186.911452999999990
f: 308 tv: 1 nM: 2
465.681580000000000 243.399444999999990
474.867340000000010 188.107147000000000
f: 309 tv: 0 nM: 2
414.245574999999970 240.071013999999990
420.684723000000020 187.022170999999990
f: 309 tv: 1 nM: 2
467.807495000000020 243.409088000000000
477.250000000000000 188.206527999999990
f: 310 tv: 0 nM: 2
414.935669000000020 240.500000000000000
421.051024999999980 187.096938999999990
f: 310 tv: 1 nM: 2
469.909088000000000 243.580215000000010
479.339477999999990 188.318420000000000
f: 311 tv: 0 nM: 2
415.239898999999980 241.352600000000000
421.799987999999980 187.257889000000010
f: 311 tv: 1 nM: 2
472.049987999999980 244.139465000000000
481.500000000000000 188.814209000000010
f: 312 tv: 0 nM: 2
415.417174999999990 241.383438000000010
422.150786999999980 187.455031999999990
f: 312 tv: 1 nM: 2
474.142853000000000 244.903061000000010
483.923920000000010 188.581527999999990
f: 313 tv: 0 nM: 2
415.593567000000010 241.922455000000010
422.131713999999990 187.481186000000010
f: 313 tv: 1 nM: 2
476.131439000000000 245.167526000000010
485.719390999999970 188.897964000000000
f: 314 tv: 0 nM: 2
415.737000000000020 242.427750000000000
422.734984999999990 187.955002000000010
f: 314 tv: 1 nM: 2
478.090912000000000 245.419784999999990
487.916655999999990 189.083327999999990
f: 315 tv: 0 nM: 2
415.765625000000000 243.010422000000010
422.901030999999990 188.296875000000000
f: 315 tv: 1 nM: 2
480.154052999999980 245.637833000000000
489.982574000000000 189.094528000000000
f: 316 tv: 0 nM: 2
415.638244999999980 243.361771000000000
422.825867000000020 188.281096999999990
f: 316 tv: 1 nM: 2
482.508301000000020 246.251373000000000
491.908416999999990 189.309402000000010
f: 317 tv: 0 nM: 2
415.932799999999990 244.266129000000010
423.314636000000010 188.780486999999990
f: 317 tv: 1 nM: 2
484.598602000000030 247.042251999999990
494.000000000000000 189.500000000000000
f: 318 tv: 0 nM: 2
415.799438000000010 244.548019000000010
423.105010999999990 188.925003000000000
f: 318 tv: 1 nM: 2
486.830810999999980 247.133835000000000
496.360199000000020 189.973938000000000
f: 319 tv: 0 nM: 2
415.979583999999990 245.020416000000010
423.235138000000010 189.071777000000000
f: 319 tv: 1 nM: 2
488.588378999999970 247.659088000000000
498.312194999999970 189.938965000000000
f: 320 tv: 0 nM: 2
415.842377000000000 245.548920000000010
423.650512999999990 189.456635000000010
f: 320 tv: 1 nM: 2
490.873718000000000 248.038666000000010
500.724762000000000 190.027771000000000
f: 321 tv: 0 nM: 2
415.796386999999980 245.796387000000010
423.892853000000000 189.836730999999990
f: 321 tv: 1 nM: 2
492.630890000000020 248.371735000000000
502.859984999999990 190.190001999999990
f: 322 tv: 0 nM: 2
415.661530000000030 246.848724000000000
423.778046000000020 189.892685000000000
f: 322 tv: 1 nM: 2
495.010010000000020 248.830002000000010
504.930420000000030 190.698455999999990
f: 323 tv: 0 nM: 2
415.352509000000000 247.512497000000000
424.073516999999980 190.176468000000000
f: 323 tv: 1 nM: 2
497.325531000000010 249.408859000000010
507.456084999999970 190.921951000000010
f: 324 tv: 0 nM: 2
415.410797000000000 247.699524000000000
424.031250000000000 190.391830000000000
f: 324 tv: 1 nM: 2
499.355133000000020 249.845795000000010
509.695250999999980 190.852386000000000
f: 325 tv: 0 nM: 2
415.231383999999990 248.470749000000010
424.047028000000010 190.868805000000010
f: 325 tv: 1 nM: 2
501.587676999999990 250.196686000000000
512.158997000000000 191.119812000000000
f: 326 tv: 0 nM: 2
415.244995000000020 248.925003000000000
424.128631999999980 190.953888000000010
f: 326 tv: 1 nM: 2
504.066345000000010 250.812790000000010
514.133788999999980 191.159622000000010
f: 327 tv: 0 nM: 2
415.247498000000010 249.542496000000000
424.353607000000010 191.385132000000000
f: 327 tv: 1 nM: 2
506.447357000000010 251.114837999999990
516.825561999999990 191.567443999999990
f: 328 tv: 0 nM: 2
415.160004000000010 250.160003999999990
424.894104000000030 191.665023999999990
f: 328 tv: 1 nM: 2
509.000000000000000 251.500000000000000
519.099486999999950 191.578537000000010
f: 329 tv: 0 nM: 2
415.000000000000000 250.735001000000010
424.907593000000020 191.739334000000010
f: 329 tv: 1 nM: 2
511.450225999999990 252.026062000000000
521.691223000000040 191.914749000000000
f: 330 tv: 0 nM: 2
415.131194999999990 250.952971999999990
425.218903000000010 191.972351000000000
f: 330 tv: 1 nM: 2
514.020020000000050 252.755005000000010
524.081726000000000 191.990387000000000
f: 331 tv: 0 nM: 2
415.066832999999970 251.794556000000000
425.488739000000010 192.236481000000000
f: 331 tv: 1 nM: 2
516.713562000000020 252.963547000000010
526.634705000000050 192.102736999999990
f: 332 tv: 0 nM: 2
415.163513000000020 252.099533000000010
425.655182000000020 192.370697000000010
f: 332 tv: 1 nM: 2
519.241394000000010 253.115768000000000
529.538817999999990 192.102736999999990
f: 333 tv: 0 nM: 2
415.331756999999980 252.779617000000000
425.767547999999980 192.394745000000000
f: 333 tv: 1 nM: 2
522.021300999999990 253.559235000000000
532.182678000000010 191.984024000000010
f: 334 tv: 0 nM: 2
415.585967999999980 252.932129000000000
426.258484000000010 192.483047000000000
f: 334 tv: 1 nM: 2
524.810425000000010 253.789093000000010
534.585999000000020 191.959273999999990
f: 335 tv: 0 nM: 2
416.260284000000010 253.070770000000010
426.789000999999980 192.844040000000010
f: 335 tv: 1 nM: 2
527.675110000000020 253.820281999999990
537.547057999999990 192.051575000000010
f: 336 tv: 0 nM: 2
416.538817999999990 253.878998000000000
427.425201000000020 192.480774000000000
f: 336 tv: 1 nM: 2
530.315673999999940 254.036865000000010
540.530823000000050 192.007111000000010
f: 337 tv: 0 nM: 2
416.911621000000030 253.946518000000000
428.291473000000000 192.109862999999990
f: 337 tv: 1 nM: 2
533.198180999999980 254.162155000000010
542.968201000000020 191.718185000000010
f: 338 tv: 0 nM: 2
417.021239999999980 254.153304999999990
428.569672000000030 192.336060000000000
f: 338 tv: 1 nM: 2
536.045654000000010 253.983170000000000
545.973328000000040 191.220870999999990
f: 339 tv: 0 nM: 2
417.645660000000020 254.363036999999990
429.376037999999990 192.224792000000010
f: 339 tv: 1 nM: 2
539.215880999999970 254.120453000000000
548.818175999999990 191.354553000000010
f: 340 tv: 0 nM: 2
418.332610999999990 254.545654000000010
430.234557999999990 192.150207999999990
f: 340 tv: 1 nM: 2
542.368408000000040 254.342102000000010
552.099975999999970 191.039123999999990
f: 341 tv: 0 nM: 2
418.958160000000020 254.370040999999990
430.841369999999980 191.634536999999990
f: 341 tv: 1 nM: 2
545.199524000000000 254.314224000000000
554.587584999999990 191.009216000000010
f: 342 tv: 0 nM: 2
419.543091000000000 254.637924000000000
431.516388000000010 191.438522000000010
f: 342 tv: 1 nM: 2
548.227478000000020 254.065307999999990
557.688843000000020 190.429183999999990
f: 343 tv: 0 nM: 2
420.314086999999970 254.732910000000000
432.597472999999980 191.088989000000000
f: 343 tv: 1 nM: 2
551.421631000000050 254.000000000000000
561.200012000000020 189.978255999999990
f: 344 tv: 0 nM: 2
421.287567000000020 254.821884000000010
433.406769000000000 190.677963000000010
f: 344 tv: 1 nM: 2
554.918213000000040 253.796721999999990
564.296326000000020 189.681075999999990
f: 345 tv: 0 nM: 2
421.862000000000020 254.941177000000010
434.457306000000020 190.380080999999990
f: 345 tv: 1 nM: 2
558.009094000000000 253.645446999999990
567.453735000000050 189.116745000000010
f: 346 tv: 0 nM: 2
422.911773999999980 254.936981000000000
435.516388000000010 190.336060000000000
f: 346 tv: 1 nM: 2
561.186951000000020 253.407654000000010
570.798644999999960 189.294250000000010
f: 347 tv: 0 nM: 2
423.955597000000010 254.955612000000000
436.647552000000020 189.586060000000000
f: 347 tv: 1 nM: 2
564.544860999999970 253.382476999999990
573.860535000000030 188.274673000000010
f: 348 tv: 0 nM: 2
424.909789999999990 254.582351999999990
437.984557999999990 189.434357000000010
f: 348 tv: 1 nM: 2
567.839905000000040 253.111847000000010
577.186034999999950 187.946518000000000
f: 349 tv: 0 nM: 2
425.834045000000000 254.937500000000000
439.104736000000000 189.308303999999990
f: 349 tv: 1 nM: 2
571.204956000000040 252.655410999999990
580.365356000000020 187.442307000000000
f: 350 tv: 0 nM: 2
427.210510000000000 254.722671999999990
440.543152000000020 188.827453999999990
f: 350 tv: 1 nM: 2
575.032593000000020 252.476089000000000
583.817627000000020 186.909865999999990
f: 351 tv: 0 nM: 2
428.619934000000000 254.542678999999990
441.984313999999980 188.433334000000000
f: 351 tv: 1 nM: 2
578.925781000000030 252.417023000000000
587.342101999999950 186.436095999999990
f: 352 tv: 0 nM: 2
429.994080000000000 254.608703999999990
443.316405999999970 187.957031000000000
f: 352 tv: 1 nM: 2
582.565429999999990 252.056961000000000
590.723206000000000 186.066971000000000
f: 353 tv: 0 nM: 2
431.444213999999990 254.787185999999990
444.843994000000010 187.562027000000000
f: 353 tv: 1 nM: 2
586.622925000000010 251.852463000000000
594.409485000000020 185.590515000000010
f: 354 tv: 0 nM: 2
432.926635999999970 254.623549999999990
446.454041000000020 187.365814000000000
f: 354 tv: 1 nM: 2
590.382507000000030 251.591888000000010
597.891051999999950 185.339737000000010
f: 355 tv: 0 nM: 2
434.268524000000010 254.957413000000000
447.909424000000000 186.963776000000000
f: 355 tv: 1 nM: 2
594.384459999999990 251.455886999999990
601.591675000000010 185.000000000000000
f: 356 tv: 0 nM: 2
436.139708999999980 255.191177000000010
449.833344000000010 186.894927999999990
f: 356 tv: 1 nM: 2
598.355956999999990 251.283905000000000
605.435364000000050 184.663788000000010
f: 357 tv: 0 nM: 2
437.964141999999980 255.539627000000000
451.716431000000000 186.813431000000010
f: 357 tv: 1 nM: 2
602.000000000000000 251.430038000000000
609.376037999999990 184.695373999999990
f: 358 tv: 0 nM: 2
440.019774999999980 255.821945000000000
453.398254000000010 186.771927000000010
f: 358 tv: 1 nM: 2
606.297852000000030 251.528258999999990
612.553040000000010 184.514282000000010
f: 359 tv: 0 nM: 2
442.000000000000000 256.421356000000000
455.515686000000020 186.879791000000010
f: 359 tv: 1 nM: 2
610.427979000000050 251.572036999999990
616.198792000000030 184.682724000000010
f: 360 tv: 0 nM: 2
444.096709999999970 256.812042000000020
457.781586000000000 186.815887000000000
f: 360 tv: 1 nM: 2
614.351012999999970 252.006119000000010
620.104613999999970 184.554397999999990
f: 361 tv: 0 nM: 2
446.133452999999970 257.060486000000030
459.515899999999990 186.938155999999990
f: 361 tv: 1 nM: 2
618.792847000000050 252.260955999999990
623.203551999999950 184.628464000000010
f: 362 tv: 0 nM: 2
448.229614000000030 257.451843000000000
461.555359000000010 187.303436000000000
f: 362 tv: 1 nM: 2
622.500000000000000 252.415329000000010
626.802673000000030 184.685822000000000
f: 363 tv: 0 nM: 2
450.735626000000020 258.199645999999970
464.113373000000020 187.531600999999990
f: 363 tv: 1 nM: 2
626.299561000000040 252.510330000000010
630.215454000000020 184.886185000000010
f: 364 tv: 0 nM: 2
453.268158000000030 258.865050999999990
466.283386000000010 187.880858999999990
f: 364 tv: 1 nM: 2
630.182555999999980 252.932540999999990
633.234923999999980 185.160644999999990
f: 365 tv: 0 nM: 2
455.875427000000000 259.410034000000000
468.965820000000010 188.088134999999990
f: 365 tv: 1 nM: 2
633.587524000000030 253.350006000000010
636.371581999999990 185.614791999999990
f: 366 tv: 0 nM: 2
458.477661000000010 259.908935999999980
471.332214000000020 188.367797999999990
f: 366 tv: 1 nM: 2
637.109314000000040 253.487854000000000
639.665344000000000 185.647415000000000
f: 367 tv: 0 nM: 2
461.392731000000030 260.664368000000020
473.985901000000010 188.919006000000000
f: 367 tv: 1 nM: 2
640.333312999999980 253.857147000000000
642.624511999999980 185.726913000000000
f: 368 tv: 0 nM: 2
463.933105000000010 261.014098999999990
476.650176999999990 189.180893000000000
f: 368 tv: 1 nM: 2
643.813903999999980 254.020676000000010
645.162658999999960 186.409637000000000
f: 369 tv: 0 nM: 2
466.884766000000010 261.817383000000010
479.005310000000010 189.891845999999990
f: 369 tv: 1 nM: 2
646.600403000000030 254.493973000000010
647.948303000000010 186.662842000000010
f: 370 tv: 0 nM: 2
470.040222000000030 261.973785000000020
482.430115000000000 190.091399999999990
f: 370 tv: 1 nM: 2
649.508362000000030 254.625000000000000
650.086182000000010 186.750960999999990
f: 371 tv: 0 nM: 2
472.824553999999980 262.521056999999980
484.827208999999980 190.463242000000010
f: 371 tv: 1 nM: 2
651.970824999999990 254.540863000000000
652.605347000000050 187.378097999999990
f: 372 tv: 0 nM: 2
475.890990999999990 262.989623999999990
487.536102000000030 190.675095000000000
f: 372 tv: 1 nM: 2
654.226929000000040 254.969237999999990
654.441284000000000 187.617401000000000
f: 373 tv: 0 nM: 2
478.573120000000020 263.144562000000010
490.596099999999980 191.096084999999990
f: 373 tv: 1 nM: 2
656.517517000000000 255.134246999999990
656.219360000000050 187.667983999999990
f: 374 tv: 0 nM: 2
481.888671999999990 263.728088000000010
493.134887999999990 191.868697999999990
f: 374 tv: 1 nM: 2
658.124022999999970 255.204193000000000
657.916321000000040 187.954178000000010
f: 375 tv: 0 nM: 2
484.542969000000030 263.908935999999980
495.848052999999990 192.030029000000010
f: 375 tv: 1 nM: 2
659.458007999999950 255.382003999999990
659.000000000000000 188.078506000000000
f: 376 tv: 0 nM: 2
487.774993999999990 263.953582999999980
498.752655000000000 192.124557000000010
f: 376 tv: 1 nM: 2
660.807678000000010 255.196152000000010
660.211487000000030 188.513839999999990
f: 377 tv: 0 nM: 2
490.147797000000030 264.231749999999980
501.104003999999970 192.636855999999990
f: 377 tv: 1 nM: 2
661.517760999999950 255.310272000000000
660.985961999999970 188.763046000000000
f: 378 tv: 0 nM: 2
492.905792000000020 264.318848000000000
503.821807999999980 192.934249999999990
f: 378 tv: 1 nM: 2
662.380066000000060 255.457321000000010
661.593139999999950 189.052628000000000
f: 379 tv: 0 nM: 2
495.589935000000030 264.474823000000010
506.063599000000010 193.047698999999990
f: 379 tv: 1 nM: 2
662.925476000000000 255.433334000000000
662.095031999999950 189.132233000000010
f: 380 tv: 0 nM: 2
498.142853000000000 264.924987999999980
508.675812000000010 193.600739000000000
f: 380 tv: 1 nM: 2
663.167358000000040 255.432266000000000
662.351990000000000 189.544006000000000
f: 381 tv: 0 nM: 2
500.864287999999990 265.000000000000000
511.072693000000020 193.959213000000010
f: 381 tv: 1 nM: 2
663.457336000000050 255.380080999999990
662.526428000000010 189.697159000000000
f: 382 tv: 0 nM: 2
503.026611000000000 265.040771000000010
513.186646000000000 194.088028000000010
f: 382 tv: 1 nM: 2
663.107543999999960 255.432266000000000
662.376098999999950 190.102569999999990
f: 383 tv: 0 nM: 2
505.221007999999980 265.235503999999990
515.455994000000030 194.522887999999990
f: 383 tv: 1 nM: 2
662.821837999999960 255.354248000000010
662.174682999999960 190.413650999999990
f: 384 tv: 0 nM: 2
507.623627000000000 265.400359999999980
517.581909000000000 195.005219000000010
f: 384 tv: 1 nM: 2
662.456603999999970 255.464874000000010
661.536803999999960 190.958878000000000
f: 385 tv: 0 nM: 2
509.914184999999970 265.451477000000010
519.530823000000050 195.461960000000000
f: 385 tv: 1 nM: 2
661.769226000000000 255.491897999999990
661.095031999999950 191.132233000000010
f: 386 tv: 0 nM: 2
511.891785000000030 265.701477000000010
521.167296999999960 195.614075000000010
f: 386 tv: 1 nM: 2
661.153992000000020 255.649796000000010
660.605956999999990 191.385590000000010
f: 387 tv: 0 nM: 2
513.883117999999970 265.746399000000000
523.020081000000000 196.250000000000000
f: 387 tv: 1 nM: 2
660.464294000000000 255.632354999999990
659.890014999999950 191.742737000000010
f: 388 tv: 0 nM: 2
515.526488999999970 265.753784000000000
525.220459000000010 196.602355999999990
f: 388 tv: 1 nM: 2
659.500000000000000 255.500000000000000
659.140076000000020 192.066802999999990
f: 389 tv: 0 nM: 2
517.488219999999960 265.737243999999980
526.780272999999970 196.833327999999990
f: 389 tv: 1 nM: 2
658.535094999999960 255.605377000000000
658.226317999999990 192.458846999999990
f: 390 tv: 0 nM: 2
519.169860999999970 265.615844999999980
528.485961999999970 197.315261999999990
f: 390 tv: 1 nM: 2
657.526305999999980 255.842102000000010
657.242065000000030 192.914031999999990
f: 391 tv: 0 nM: 2
520.955260999999950 265.525299000000020
530.000000000000000 197.500000000000000
f: 391 tv: 1 nM: 2
656.376098999999950 255.693480999999990
656.282531999999950 193.024657999999990
f: 392 tv: 0 nM: 2
522.466003000000000 265.609984999999990
531.500000000000000 197.653229000000010
f: 392 tv: 1 nM: 2
655.043396000000030 255.461182000000010
655.273925999999960 193.060867000000000
f: 393 tv: 0 nM: 2
524.154418999999960 265.418915000000030
533.005553999999960 197.872222999999990
f: 393 tv: 1 nM: 2
653.953918000000040 255.596770999999990
654.223022000000010 193.145537999999990
f: 394 tv: 0 nM: 2
525.863647000000010 265.434783999999980
534.425781000000030 198.015625000000000
f: 394 tv: 1 nM: 2
652.573303000000010 255.482757999999990
653.191772000000010 193.248855999999990
f: 395 tv: 0 nM: 2
527.059753000000000 265.213135000000020
535.545105000000040 198.258194000000000
f: 395 tv: 1 nM: 2
651.000000000000000 255.091339000000000
651.740479000000050 193.473816000000000
f: 396 tv: 0 nM: 2
528.577881000000050 264.577880999999990
536.617980999999990 198.458008000000010
f: 396 tv: 1 nM: 2
649.574584999999960 255.175445999999990
650.623290999999990 194.033629999999990
f: 397 tv: 0 nM: 2
529.835266000000050 264.558837999999980
538.096862999999980 198.442688000000000
f: 397 tv: 1 nM: 2
648.035706000000000 255.045242000000000
649.356139999999980 193.837906000000000
f: 398 tv: 0 nM: 2
530.835266000000050 264.476471000000000
539.091614000000050 198.543823000000000
f: 398 tv: 1 nM: 2
646.884949000000010 254.962447999999990
647.817321999999990 193.984024000000010
f: 399 tv: 0 nM: 2
532.112670999999980 264.300385000000010
540.286560000000010 198.450592000000000
f: 399 tv: 1 nM: 2
645.268188000000010 254.336365000000000
646.585999000000020 193.923080000000000
f: 400 tv: 0 nM: 2
533.364379999999980 263.580505000000020
541.429137999999970 198.508331000000000
f: 400 tv: 1 nM: 2
643.866149999999950 254.058075000000000
645.398987000000030 193.958130000000010
f: 401 tv: 0 nM: 2
534.283874999999970 263.330505000000020
542.361206000000040 198.125549000000010
f: 401 tv: 1 nM: 2
642.113647000000010 253.866165000000000
644.042908000000010 193.770203000000010
f: 402 tv: 0 nM: 2
534.865783999999960 262.885284000000010
543.274536000000010 198.268631000000000
f: 402 tv: 1 nM: 2
640.428588999999990 253.371917999999990
642.654052999999980 193.845978000000000
f: 403 tv: 0 nM: 2
535.650024000000030 262.404175000000010
544.036437999999980 198.208496000000000
f: 403 tv: 1 nM: 2
639.019714000000020 253.046798999999990
641.000000000000000 193.587173000000010
f: 404 tv: 0 nM: 2
536.644043000000010 262.177978999999990
545.099975999999970 197.856522000000010
f: 404 tv: 1 nM: 2
637.219727000000030 252.856064000000000
639.627929999999990 193.174422999999990
f: 405 tv: 0 nM: 2
537.637938999999960 261.456909000000000
545.940795999999980 197.726531999999990
f: 405 tv: 1 nM: 2
635.692749000000050 252.494415000000000
638.112732000000050 193.186279000000010
f: 406 tv: 0 nM: 2
538.500000000000000 261.065491000000010
546.605956999999990 197.627120999999990
f: 406 tv: 1 nM: 2
633.989990000000030 252.085006999999990
636.952942000000010 193.131194999999990
f: 407 tv: 0 nM: 2
539.358764999999950 260.813903999999980
547.549804999999990 197.760178000000000
f: 407 tv: 1 nM: 2
632.147033999999960 251.916672000000010
635.208557000000040 193.276382000000010
f: 408 tv: 0 nM: 2
540.012755999999970 260.138306000000000
548.392211999999970 197.262924000000000
f: 408 tv: 1 nM: 2
630.803283999999960 251.571045000000000
634.000000000000000 193.000000000000000
f: 409 tv: 0 nM: 2
540.581848000000040 259.732300000000010
549.016296000000010 197.274414000000010
f: 409 tv: 1 nM: 2
629.119384999999970 250.858215000000000
632.579894999999960 193.023192999999990
f: 410 tv: 0 nM: 2
541.415527000000000 258.869872999999980
550.044617000000020 197.051636000000000
f: 410 tv: 1 nM: 2
627.604492000000050 250.268661000000010
631.181824000000010 192.580215000000010
f: 411 tv: 0 nM: 2
542.255798000000030 258.830231000000030
550.598571999999990 197.042251999999990
f: 411 tv: 1 nM: 2
625.713562000000020 249.885422000000010
630.030396000000000 192.712707999999990
f: 412 tv: 0 nM: 2
542.930175999999960 258.213958999999990
551.414000999999980 196.923080000000000
f: 412 tv: 1 nM: 2
624.500000000000000 249.814209000000010
628.978149000000030 192.674866000000010
f: 413 tv: 0 nM: 2
544.035706000000000 257.873809999999990
552.268677000000030 196.848129000000000
f: 413 tv: 1 nM: 2
622.905029000000010 249.660003999999990
627.500000000000000 192.500000000000000
f: 414 tv: 0 nM: 2
544.646544999999950 257.254302999999990
553.117675999999960 196.681000000000010
f: 414 tv: 1 nM: 2
621.383788999999980 248.959456999999990
626.090880999999970 192.419784999999990
f: 415 tv: 0 nM: 2
545.212219000000000 257.068298000000030
553.930846999999970 196.587555000000010
f: 415 tv: 1 nM: 2
619.806152000000000 248.542129999999990
624.809630999999970 192.332382000000000
f: 416 tv: 0 nM: 2
546.027222000000050 256.784668000000010
554.704956000000040 196.614868000000000
f: 416 tv: 1 nM: 2
618.458312999999980 248.327377000000010
623.292663999999950 192.585373000000000
f: 417 tv: 0 nM: 2
546.683410999999980 255.811554000000000
555.382628999999950 196.084503000000010
f: 417 tv: 1 nM: 2
617.013489000000050 247.751358000000010
622.169617000000020 192.137420999999990
f: 418 tv: 0 nM: 2
547.387817000000040 255.702438000000000
556.072143999999980 196.000000000000000
f: 418 tv: 1 nM: 2
615.042358000000040 247.389832000000010
621.000000000000000 191.896744000000010
f: 419 tv: 0 nM: 2
547.990173000000030 254.884232000000000
556.953856999999970 195.963593000000000
f: 419 tv: 1 nM: 2
613.560425000000010 247.252747000000000
620.361755000000020 191.638229000000000
f: 420 tv: 0 nM: 2
548.961365000000000 254.342789000000010
557.701415999999990 195.803314000000000
f: 420 tv: 1 nM: 2
612.143249999999970 246.454056000000010
618.907104000000000 191.642075000000010
f: 421 tv: 0 nM: 2
549.369018999999980 253.797622999999990
558.491211000000020 195.350876000000000
f: 421 tv: 1 nM: 2
610.840026999999960 245.705718999999990
617.803283999999960 191.521851000000000
f: 422 tv: 0 nM: 2
550.374389999999950 253.294875999999990
559.131165000000010 194.982665999999990
f: 422 tv: 1 nM: 2
609.558472000000050 245.491226000000010
616.684753000000000 191.250000000000000
f: 423 tv: 0 nM: 2
550.976807000000010 252.600510000000010
560.312194999999970 194.971832000000010
f: 423 tv: 1 nM: 2
608.053649999999950 245.271178999999990
615.981934000000020 190.873718000000000
f: 424 tv: 0 nM: 2
551.979613999999970 251.903061000000010
560.992737000000030 194.579712000000000
f: 424 tv: 1 nM: 2
606.933533000000010 244.450866999999990
615.000000000000000 190.663940000000000
f: 425 tv: 0 nM: 2
552.893860000000020 251.343567000000010
562.226563000000060 194.346359000000010
f: 425 tv: 1 nM: 2
606.065612999999980 243.728118999999990
614.198852999999990 190.365494000000010
f: 426 tv: 0 nM: 2
553.878357000000050 251.291885000000010
563.056946000000040 193.952971999999990
f: 426 tv: 1 nM: 2
605.210815000000030 243.385544000000010
613.690490999999950 190.333327999999990
f: 427 tv: 0 nM: 2
554.725158999999960 250.455504999999990
564.261108000000040 193.554183999999990
f: 427 tv: 1 nM: 2
603.952271000000000 242.671356000000000
613.000000000000000 189.663940000000000
f: 428 tv: 0 nM: 2
555.909119000000030 249.580215000000010
565.308044000000000 193.135071000000010
f: 428 tv: 1 nM: 2
603.361755000000020 242.461761000000000
612.590637000000020 189.599411000000000
f: 429 tv: 0 nM: 2
556.851563000000060 249.190109000000010
566.822937000000020 193.296875000000000
f: 429 tv: 1 nM: 2
602.628052000000030 241.707321000000010
611.896178999999960 189.592896000000000
f: 430 tv: 0 nM: 2
558.040527000000000 248.383789000000010
567.904663000000030 193.059280000000000
f: 430 tv: 1 nM: 2
602.117858999999950 241.369430999999990
611.638367000000020 189.000000000000000
f: 431 tv: 0 nM: 2
559.476440000000030 248.154449000000000
569.653076000000060 192.770416000000010
f: 431 tv: 1 nM: 2
601.469481999999970 240.695129000000010
611.635863999999970 188.725433000000010
f: 432 tv: 0 nM: 2
561.040527000000000 247.383789000000010
571.000000000000000 192.500000000000000
f: 432 tv: 1 nM: 2
601.587891000000010 240.172729000000000
611.796326000000020 188.604935000000010
f: 433 tv: 0 nM: 2
562.802490000000030 246.228394000000010
572.477416999999950 192.118088000000000
f: 433 tv: 1 nM: 2
601.448792000000030 239.641571000000000
611.731934000000020 188.448792000000000
f: 434 tv: 0 nM: 2
564.169617000000020 246.044647000000000
574.376831000000040 191.891296000000010
f: 434 tv: 1 nM: 2
601.651917000000030 238.981018000000010
612.335510000000000 187.964508000000000
f: 435 tv: 0 nM: 2
565.988831000000000 245.416199000000010
575.896178999999960 191.265030000000000
f: 435 tv: 1 nM: 2
602.152038999999950 238.412276999999990
612.539184999999970 187.370483000000010
f: 436 tv: 0 nM: 2
567.750000000000000 244.636368000000000
578.040833000000020 190.719391000000000
f: 436 tv: 1 nM: 2
602.177611999999950 237.572372000000000
613.474975999999970 186.699997000000000
f: 437 tv: 0 nM: 2
569.888915999999990 244.324554000000010
580.090209999999960 190.322159000000000
f: 437 tv: 1 nM: 2
603.290404999999960 237.011978000000000
614.177002000000020 186.515533000000000
f: 438 tv: 0 nM: 2
571.845947000000020 243.475676999999990
581.943053999999960 189.868805000000010
f: 438 tv: 1 nM: 2
603.543762000000020 236.206253000000000
614.768982000000050 186.313292999999990
f: 439 tv: 0 nM: 2
573.591492000000020 242.512192000000000
583.871033000000010 189.339478000000010
f: 439 tv: 1 nM: 2
604.299987999999980 235.475006000000010
615.948913999999950 185.454299999999990
f: 440 tv: 0 nM: 2
575.954285000000030 242.112808000000000
586.455872000000000 188.608825999999990
f: 440 tv: 1 nM: 2
605.386780000000040 234.955977999999990
617.484192000000010 184.863922000000000
f: 441 tv: 0 nM: 2
578.212279999999960 241.460892000000000
588.587219000000000 188.313950000000010
f: 441 tv: 1 nM: 2
606.663146999999980 233.964539000000000
618.585449000000040 184.528472999999990
f: 442 tv: 0 nM: 2
580.293030000000040 240.836029000000000
590.828247000000030 188.358902000000000
f: 442 tv: 1 nM: 2
607.838805999999980 233.069076999999990
619.596985000000020 184.327271000000000
f: 443 tv: 0 nM: 2
583.263000000000030 240.514450000000010
593.442870999999970 187.422852000000010
f: 443 tv: 1 nM: 2
609.437500000000000 232.806243999999990
621.448792000000030 183.358429000000000
f: 444 tv: 0 nM: 2
585.497192000000040 239.862366000000010
596.361755000000020 187.361771000000000
f: 444 tv: 1 nM: 2
610.904418999999960 232.110290999999990
623.245544000000000 183.289948000000010
f: 445 tv: 0 nM: 2
588.192504999999980 239.441177000000010
598.622192000000040 186.938888999999990
f: 445 tv: 1 nM: 2
612.836975000000050 232.039855999999990
625.162048000000030 183.068970000000010
f: 446 tv: 0 nM: 2
590.719848999999950 239.280121000000010
601.502747000000000 186.750000000000000
f: 446 tv: 1 nM: 2
614.416687000000020 231.442307000000000
626.700012000000020 182.581253000000000
f: 447 tv: 0 nM: 2
593.736510999999950 239.278442000000010
604.050293000000010 186.534392999999990
f: 447 tv: 1 nM: 2
616.229979999999950 231.256667999999990
628.933838000000040 182.963242000000010
f: 448 tv: 0 nM: 2
596.776000999999950 239.366882000000000
607.220824999999990 186.126906999999990
f: 448 tv: 1 nM: 2
618.525024000000030 230.699997000000000
631.315795999999980 182.486847000000010
f: 449 tv: 0 nM: 2
599.512512000000020 238.606247000000000
609.867554000000040 186.535141000000010
f: 449 tv: 1 nM: 2
620.342834000000040 231.085709000000010
633.256225999999970 182.431243999999990
f: 450 tv: 0 nM: 2
602.823058999999940 239.171356000000000
612.220581000000040 186.773529000000000
f: 450 tv: 1 nM: 2
623.573546999999960 230.764709000000010
635.397156000000000 182.194290000000000
f: 451 tv: 0 nM: 2
605.448792000000030 239.268066000000000
615.402038999999950 186.376282000000000
f: 451 tv: 1 nM: 2
625.631041999999980 230.641372999999990
637.368774000000030 182.166672000000010
f: 452 tv: 0 nM: 2
608.610778999999980 239.136078000000000
618.090880999999970 186.419784999999990
f: 452 tv: 1 nM: 2
628.591492000000020 230.475616000000000
640.210875999999980 181.982986000000010
f: 453 tv: 0 nM: 2
611.825500000000030 239.513428000000000
621.000000000000000 187.067702999999990
f: 453 tv: 1 nM: 2
631.517028999999980 230.772110000000000
642.940735000000020 182.300003000000000
f: 454 tv: 0 nM: 2
614.042113999999970 240.014038000000000
623.420165999999990 186.929581000000010
f: 454 tv: 1 nM: 2
634.110290999999960 230.904418999999990
646.079590000000050 182.636947999999990
f: 455 tv: 0 nM: 2
617.358459000000040 240.448792000000000
625.791687000000020 187.422622999999990
f: 455 tv: 1 nM: 2
636.904418999999960 231.110290999999990
648.771361999999950 182.832321000000010
f: 456 tv: 0 nM: 2
619.760863999999970 240.858703999999990
628.788024999999950 187.777176000000000
f: 456 tv: 1 nM: 2
638.732483000000000 231.820175000000010
650.945679000000040 182.945648000000010
f: 457 tv: 0 nM: 2
622.604370000000020 241.269226000000000
631.368591000000040 188.325714000000000
f: 457 tv: 1 nM: 2
642.020203000000040 231.560699000000000
653.450317000000040 183.295319000000010
f: 458 tv: 0 nM: 2
625.067504999999980 242.199387000000000
633.589294000000000 188.410721000000000
f: 458 tv: 1 nM: 2
645.359740999999990 231.773376000000010
656.483337000000010 183.423340000000000
f: 459 tv: 0 nM: 2
628.019226000000000 242.640106000000000
636.225891000000050 188.908629999999990
f: 459 tv: 1 nM: 2
648.615173000000030 232.278793000000010
659.302611999999950 183.526321000000000
f: 460 tv: 0 nM: 2
630.369812000000020 243.295852999999990
638.500000000000000 189.414139000000010
f: 460 tv: 1 nM: 2
651.324097000000050 232.564819000000000
662.110290999999960 183.985290999999990
f: 461 tv: 0 nM: 2
632.421935999999960 243.748549999999990
641.000000000000000 189.759795999999990
f: 461 tv: 1 nM: 2
654.366211000000020 233.056334999999990
665.587402000000000 184.206299000000000
f: 462 tv: 0 nM: 2
634.506225999999970 244.725006000000010
643.275391000000010 189.934784000000010
f: 462 tv: 1 nM: 2
657.320922999999990 233.388061999999990
667.615356000000020 184.673080000000000
f: 463 tv: 0 nM: 2
636.871521000000030 245.298889000000000
645.873168999999960 190.529266000000010
f: 463 tv: 1 nM: 2
659.812500000000000 234.003296000000010
670.441406000000030 185.024138999999990
f: 464 tv: 0 nM: 2
638.965820000000010 245.649993999999990
647.793945000000010 190.932159000000010
f: 464 tv: 1 nM: 2
662.454528999999980 234.178314000000000
672.934936999999990 185.030823000000000
f: 465 tv: 0 nM: 2
640.880553999999960 246.397217000000010
649.541870000000020 191.174881000000000
f: 465 tv: 1 nM: 2
665.207031000000030 234.267517000000000
675.632690000000030 185.342590000000000
f: 466 tv: 0 nM: 2
642.497192000000040 246.957626000000000
651.192687999999980 191.302077999999990
f: 466 tv: 1 nM: 2
668.236999999999970 234.288956000000010
678.645081000000000 185.354935000000010
f: 467 tv: 0 nM: 2
644.392273000000050 247.958557000000010
653.363402999999950 191.672134000000000
f: 467 tv: 1 nM: 2
671.086304000000040 235.039566000000010
681.321411000000010 185.511901999999990
f: 468 tv: 0 nM: 2
646.379761000000030 248.196716000000010
655.167479999999950 192.022170999999990
f: 468 tv: 1 nM: 2
674.052794999999950 235.947189000000010
684.251526000000010 185.345459000000010
f: 469 tv: 0 nM: 2
647.948669000000000 248.594589000000010
657.183410999999980 192.381912000000000
f: 469 tv: 1 nM: 2
676.500000000000000 235.926177999999990
686.695128999999950 185.603653000000010
f: 470 tv: 0 nM: 2
649.911071999999990 249.117783000000000
659.125000000000000 192.427887000000000
f: 470 tv: 1 nM: 2
679.500000000000000 235.875854000000000
689.385314999999990 185.649993999999990
f: 471 tv: 0 nM: 2
651.240356000000020 249.475143000000000
661.002319000000060 192.558135999999990
f: 471 tv: 1 nM: 2
682.255553999999960 236.229629999999990
692.040283000000040 185.627518000000010
f: 472 tv: 0 nM: 2
652.864319000000020 249.871857000000010
662.873779000000010 192.454758000000000
f: 472 tv: 1 nM: 2
685.685730000000040 236.164290999999990
694.861694000000060 186.021271000000010
f: 473 tv: 0 nM: 2
654.567016999999960 250.128493999999990
664.831603999999970 192.709838999999990
f: 473 tv: 1 nM: 2
687.950989000000050 236.784316999999990
697.443725999999970 185.963576999999990
f: 474 tv: 0 nM: 2
656.355530000000040 250.627777000000010
666.902831999999990 192.398101999999990
f: 474 tv: 1 nM: 2
690.385925000000040 237.013428000000000
700.346130000000020 185.596161000000000
f: 475 tv: 0 nM: 2
658.190002000000050 250.955002000000010
669.117371000000050 192.724487000000010
f: 475 tv: 1 nM: 2
693.942078000000040 236.783538999999990
702.875000000000000 185.893753000000000
f: 476 tv: 0 nM: 2
660.199524000000000 250.992432000000010
670.948363999999970 192.500000000000000
f: 476 tv: 1 nM: 2
696.135742000000050 236.456954999999990
705.648742999999970 185.174057000000000
f: 477 tv: 0 nM: 2
661.986815999999980 251.181580000000000
672.955017000000000 192.264998999999990
f: 477 tv: 1 nM: 2
699.088439999999990 237.057921999999990
708.429809999999970 184.684203999999990
f: 478 tv: 0 nM: 2
664.103821000000040 251.341522000000000
675.267517000000000 192.258773999999990
f: 478 tv: 1 nM: 2
701.611084000000010 237.084960999999990
711.020141999999960 184.945404000000000
f: 479 tv: 0 nM: 2
666.002502000000050 251.225249999999990
677.685790999999990 192.052750000000000
f: 479 tv: 1 nM: 2
704.480468999999970 236.433594000000000
713.632690000000030 184.379623000000010
f: 480 tv: 0 nM: 2
668.338134999999970 251.292267000000010
679.616454999999970 191.878998000000000
f: 480 tv: 1 nM: 2
707.309204000000020 236.032897999999990
716.148499000000020 184.375763000000010
f: 481 tv: 0 nM: 2
670.208129999999980 251.148331000000010
682.406493999999950 191.380432000000010
f: 481 tv: 1 nM: 2
709.777771000000030 236.111115000000010
718.621276999999960 184.020705999999990
f: 482 tv: 0 nM: 2
672.492980999999990 250.974303999999990
684.695922999999990 191.263519000000000
f: 482 tv: 1 nM: 2
711.932433999999940 235.574326000000010
721.448792000000030 183.641571000000000
f: 483 tv: 0 nM: 2
675.322326999999970 251.167510999999990
687.274413999999980 190.844192999999990
f: 483 tv: 1 nM: 2
714.950317000000040 235.456954999999990
723.617492999999970 183.358429000000000
f: 484 tv: 0 nM: 2
677.710875999999980 251.116119000000000
689.621704000000020 190.546462999999990
f: 484 tv: 1 nM: 2
717.899353000000020 235.248427999999990
726.551207999999970 182.641571000000000
f: 485 tv: 0 nM: 2
680.651245000000020 251.078048999999990
692.546264999999950 189.966964999999990
f: 485 tv: 1 nM: 2
720.122680999999940 235.046005000000010
728.356017999999950 182.871735000000000
f: 486 tv: 0 nM: 2
683.826904000000010 250.846161000000000
695.309936999999990 189.873306000000010
f: 486 tv: 1 nM: 2
723.057921999999960 234.204269000000010
731.410706000000000 182.410721000000000
f: 487 tv: 0 nM: 2
686.684753000000000 250.889160000000000
698.466797000000040 189.621674000000010
f: 487 tv: 1 nM: 2
725.500000000000000 234.000000000000000
732.990050999999990 182.331131000000000
f: 488 tv: 0 nM: 2
689.507567999999990 250.781403000000010
701.332641999999960 189.259414999999990
f: 488 tv: 1 nM: 2
727.535949999999960 234.011978000000000
735.842772999999970 181.820754999999990
f: 489 tv: 0 nM: 2
691.956909000000000 250.600479000000010
703.678588999999990 189.392853000000000
f: 489 tv: 1 nM: 2
730.272216999999960 234.038467000000000
738.048401000000010 181.554840000000010
f: 490 tv: 0 nM: 2
694.788817999999990 250.813109999999990
707.164490000000000 189.231597999999990
f: 490 tv: 1 nM: 2
731.987122000000000 233.738708000000000
739.589294000000000 181.589279000000000
f: 491 tv: 0 nM: 2
698.062500000000000 250.664352000000010
709.978270999999950 189.486160000000010
f: 491 tv: 1 nM: 2
734.381653000000030 233.674561000000010
741.567261000000030 181.552628000000000
f: 492 tv: 0 nM: 2
700.923461999999970 250.760208000000010
712.920165999999990 189.197478999999990
f: 492 tv: 1 nM: 2
736.601195999999960 233.565474999999990
743.589294000000000 181.410721000000000
f: 493 tv: 0 nM: 2
703.578856999999970 250.786041000000010
715.590209999999960 189.050980000000010
f: 493 tv: 1 nM: 2
738.361755000000020 233.361771000000000
745.318175999999990 181.521210000000000
f: 494 tv: 0 nM: 2
706.916259999999970 250.869461000000000
718.698486000000000 188.997481999999990
f: 494 tv: 1 nM: 2
739.957641999999960 233.401123000000010
747.325927999999980 181.484176999999990
f: 495 tv: 0 nM: 2
710.195374000000020 250.834885000000010
721.461913999999980 189.042603000000010
f: 495 tv: 1 nM: 2
742.065857000000050 233.362274000000010
749.420714999999970 181.579269000000010
f: 496 tv: 0 nM: 2
713.160828000000040 250.927139000000010
724.106017999999950 189.421661000000000
f: 496 tv: 1 nM: 2
744.486206000000040 233.089661000000010
751.068175999999990 181.262984999999990
f: 497 tv: 0 nM: 2
716.050415000000040 250.984649999999990
727.696105999999990 189.075438999999990
f: 497 tv: 1 nM: 2
745.577393000000030 233.500000000000000
752.358459000000040 181.515060000000010
f: 498 tv: 0 nM: 2
719.328064000000040 250.990951999999990
730.113953000000040 189.558135999999990
f: 498 tv: 1 nM: 2
747.410706000000000 233.410721000000000
754.157227000000030 181.676101999999990
f: 499 tv: 0 nM: 2
722.158997000000000 251.078339000000000
733.130493000000000 189.578307999999990
f: 499 tv: 1 nM: 2
748.238098000000040 233.098633000000010
755.460815000000030 181.527115000000010
f: 500 tv: 0 nM: 2
724.730591000000000 251.043381000000010
735.662231000000020 189.637772000000010
f: 500 tv: 1 nM: 2
749.940612999999980 233.184372000000000
756.450012000000020 181.538239000000000
f: 501 tv: 0 nM: 2
727.451843000000050 251.428894000000010
738.217712000000010 190.095688000000000
f: 501 tv: 1 nM: 2
751.054320999999960 232.945648000000010
757.539184999999970 181.629516999999990
f: 502 tv: 0 nM: 2
730.451172000000040 251.797667999999990
741.216735999999970 190.343353000000010
f: 502 tv: 1 nM: 2
751.654906999999980 232.978867000000010
758.719848999999950 181.653609999999990
f: 503 tv: 0 nM: 2
732.835753999999950 251.741547000000000
743.817139000000000 190.877319000000000
f: 503 tv: 1 nM: 2
753.046569999999970 233.310562000000000
759.606262000000020 182.268753000000000
f: 504 tv: 0 nM: 2
735.519897000000010 252.431411999999990
746.311646000000000 191.174422999999990
f: 504 tv: 1 nM: 2
754.472899999999980 232.834335000000010
760.894714000000020 182.361847000000010
f: 505 tv: 0 nM: 2
738.078673999999980 252.564819000000000
749.086304000000040 191.506638000000010
f: 505 tv: 1 nM: 2
755.459899999999950 233.552474999999990
761.554809999999970 182.951614000000010
f: 506 tv: 0 nM: 2
740.856079000000020 252.775252999999990
750.859923999999980 192.049561000000010
f: 506 tv: 1 nM: 2
755.914000999999980 233.484070000000000
762.394897000000010 183.111465000000010
f: 507 tv: 0 nM: 2
743.094970999999990 253.084991000000000
753.679016000000050 192.561722000000000
f: 507 tv: 1 nM: 2
756.608276000000050 234.000000000000000
763.243652000000000 183.446198000000010
f: 508 tv: 0 nM: 2
745.595947000000020 253.510100999999990
755.671935999999960 193.058822999999990
f: 508 tv: 1 nM: 2
758.126648000000050 233.946671000000010
764.071411000000010 183.751555999999990
f: 509 tv: 0 nM: 2
747.811034999999950 254.162674000000010
757.617249000000020 193.621674000000010
f: 509 tv: 1 nM: 2
758.460510000000000 234.065796000000010
764.233764999999950 184.032470999999990
f: 510 tv: 0 nM: 2
750.438965000000050 254.239441000000000
759.918579000000020 194.176742999999990
f: 510 tv: 1 nM: 2
758.344360000000050 234.036423000000010
764.606262000000020 184.381256000000010
f: 511 tv: 0 nM: 2
752.318175999999990 255.062195000000000
761.949280000000040 194.578339000000000
f: 511 tv: 1 nM: 2
759.570496000000050 234.416672000000010
765.167663999999950 184.691620000000000
f: 512 tv: 0 nM: 2
754.474608999999990 255.385787999999990
763.673401000000010 195.376128999999990
f: 512 tv: 1 nM: 2
759.443725999999970 234.963576999999990
765.474975999999970 185.231247000000000
f: 513 tv: 0 nM: 2
756.447509999999970 255.382507000000000
765.337096999999970 195.855209000000000
f: 513 tv: 1 nM: 2
760.060913000000030 234.977569999999990
765.309509000000050 185.601195999999990
f: 514 tv: 0 nM: 2
758.804442999999990 255.888611000000000
767.103149000000030 196.069503999999990
f: 514 tv: 1 nM: 2
760.297606999999970 235.630951000000010
765.625793000000040 185.817612000000000
f: 515 tv: 0 nM: 2
760.620850000000020 255.893372000000000
768.339294000000000 196.602676000000000
f: 515 tv: 1 nM: 2
760.225341999999960 235.443665000000010
765.614074999999960 186.120803999999990
f: 516 tv: 0 nM: 2
761.919922000000040 256.138335999999980
769.684326000000060 196.963134999999990
f: 516 tv: 1 nM: 2
760.674987999999980 235.606247000000000
765.476684999999970 186.423340000000000
f: 517 tv: 0 nM: 2
763.984985000000050 256.190001999999990
770.838867000000050 196.954971000000000
f: 517 tv: 1 nM: 2
760.438843000000020 235.384887999999990
764.915038999999980 186.611115000000010
f: 518 tv: 0 nM: 2
764.962096999999970 256.335846000000000
771.918274000000000 196.918274000000000
f: 518 tv: 1 nM: 2
760.055969000000000 235.167908000000010
764.613647000000010 186.931824000000010
f: 519 tv: 0 nM: 2
766.085021999999980 255.820007000000000
772.511046999999960 197.174774000000010
f: 519 tv: 1 nM: 2
759.177611999999950 235.440796000000010
763.755249000000050 186.842650999999990
f: 520 tv: 0 nM: 2
766.782287999999990 255.808608999999990
772.961059999999970 197.344162000000010
f: 520 tv: 1 nM: 2
758.167908000000010 234.944031000000000
763.453918000000040 187.289474000000010
f: 521 tv: 0 nM: 2
767.710875999999980 255.741699000000010
773.488341999999990 197.380844000000000
f: 521 tv: 1 nM: 2
757.537169999999950 234.814055999999990
762.468506000000050 186.975525000000000
f: 522 tv: 0 nM: 2
767.649230999999990 255.492538000000000
773.452026000000050 197.111876999999990
f: 522 tv: 1 nM: 2
756.437500000000000 234.547790999999990
761.624206999999960 186.952225000000000
f: 523 tv: 0 nM: 2
767.997497999999950 255.150985999999990
773.479430999999980 197.121002000000000
f: 523 tv: 1 nM: 2
755.527771000000030 234.067459000000010
760.373047000000040 187.126923000000010
f: 524 tv: 0 nM: 2
767.843201000000020 254.956818000000000
773.123901000000050 197.292037999999990
f: 524 tv: 1 nM: 2
754.185485999999970 234.241942999999990
759.600646999999980 186.825500000000010
f: 525 tv: 0 nM: 2
766.891968000000020 254.668335000000010
773.056334999999990 197.143188000000010
f: 525 tv: 1 nM: 2
753.349608999999990 234.360901000000010
757.664550999999960 186.968353000000010
f: 526 tv: 0 nM: 2
766.833312999999980 254.179488999999990
772.126220999999990 197.126190000000010
f: 526 tv: 1 nM: 2
751.720702999999960 234.103455000000000
756.573425000000040 186.905594000000010
f: 527 tv: 0 nM: 2
765.943053999999960 253.784652999999990
771.418639999999980 196.980864999999990
f: 527 tv: 1 nM: 2
749.951904000000010 234.003204000000010
755.735046000000010 186.944031000000000
f: 528 tv: 0 nM: 2
765.000000000000000 253.500000000000000
770.492737000000030 196.828506000000000
f: 528 tv: 1 nM: 2
747.540709999999990 233.389542000000010
753.711547999999990 187.057693000000000
f: 529 tv: 0 nM: 2
764.369689999999990 253.045029000000000
769.853942999999960 196.680694999999990
f: 529 tv: 1 nM: 2
746.711547999999990 234.057693000000000
752.746642999999950 186.953339000000000
f: 530 tv: 0 nM: 2
763.039672999999990 252.534392999999990
768.540283000000040 196.680099000000010
f: 530 tv: 1 nM: 2
745.303711000000020 233.774078000000000
751.095581000000040 186.794113000000010
f: 531 tv: 0 nM: 2
761.856750000000030 252.545943999999990
768.182921999999960 196.404877000000000
f: 531 tv: 1 nM: 2
744.439269999999960 233.453567999999990
749.238586000000050 186.705886999999990
f: 532 tv: 0 nM: 2
760.758605999999990 251.972900000000010
766.980408000000010 196.000000000000000
f: 532 tv: 1 nM: 2
742.671448000000050 233.335709000000010
748.338867000000050 186.863632000000000
f: 533 tv: 0 nM: 2
759.401183999999940 251.412795999999990
765.412415000000010 196.069121999999990
f: 533 tv: 1 nM: 2
740.617249000000020 233.041382000000000
747.015014999999950 186.755646000000010
f: 534 tv: 0 nM: 2
757.681580000000050 251.449722000000010
764.101500999999980 195.972778000000010
f: 534 tv: 1 nM: 2
738.948425000000040 232.480164000000000
744.762817000000040 186.333327999999990
f: 535 tv: 0 nM: 2
756.585875999999980 250.388884999999990
762.793517999999950 195.771149000000010
f: 535 tv: 1 nM: 2
737.522704999999970 232.652603000000000
743.894897000000010 186.235671999999990
f: 536 tv: 0 nM: 2
755.070679000000040 250.510864000000000
761.411437999999980 195.534286000000010
f: 536 tv: 1 nM: 2
736.085387999999970 232.463409000000010
741.810364000000050 186.027588000000010
f: 537 tv: 0 nM: 2
753.333312999999980 249.929382000000000
760.090880999999970 195.339569000000010
f: 537 tv: 1 nM: 2
733.279297000000040 232.157654000000010
740.620544000000000 186.120575000000000
f: 538 tv: 0 nM: 2
751.527771000000030 249.737655999999990
758.179320999999960 195.143936000000000
f: 538 tv: 1 nM: 2
731.940490999999950 231.972229000000000
739.098511000000030 186.098480000000000
f: 539 tv: 0 nM: 2
750.075012000000020 249.820007000000000
756.873718000000050 194.884018000000000
f: 539 tv: 1 nM: 2
730.394286999999960 232.000000000000000
737.683472000000050 185.780578999999990
f: 540 tv: 0 nM: 2
748.430541999999950 249.425003000000000
755.040527000000000 194.475676999999990
f: 540 tv: 1 nM: 2
728.546509000000010 231.627899000000010
735.732543999999960 185.689926000000010
f: 541 tv: 0 nM: 2
746.909545999999980 249.031921000000010
753.408630000000020 194.548385999999990
f: 541 tv: 1 nM: 2
726.617125999999980 231.828826999999990
733.171448000000050 186.257140999999990
f: 542 tv: 0 nM: 2
744.876465000000050 248.163788000000010
751.856750000000030 194.394591999999990
f: 542 tv: 1 nM: 2
725.075867000000020 231.603455000000000
732.479736000000000 185.729736000000000
f: 543 tv: 0 nM: 2
743.000000000000000 248.336060000000000
750.207641999999960 194.385254000000000
f: 543 tv: 1 nM: 2
723.640259000000010 230.895691000000000
730.840637000000020 185.178131000000010
f: 544 tv: 0 nM: 2
741.241577000000010 247.556183000000000
748.581054999999990 193.843245999999990
f: 544 tv: 1 nM: 2
721.678588999999990 230.878570999999990
729.514159999999950 184.921982000000010
f: 545 tv: 0 nM: 2
739.619141000000010 247.663208000000000
746.623656999999980 193.348907000000000
f: 545 tv: 1 nM: 2
720.221313000000010 230.409836000000010
728.110412999999990 184.542937999999990
f: 546 tv: 0 nM: 2
737.103027000000000 246.942429000000000
745.300536999999960 193.132019000000010
f: 546 tv: 1 nM: 2
718.285216999999990 230.100676999999990
726.518615999999950 184.298140999999990
f: 547 tv: 0 nM: 2
735.362548999999940 246.318710000000010
743.446166999999950 192.843596999999990
f: 547 tv: 1 nM: 2
716.600646999999980 229.912749999999990
725.054320999999960 184.054351999999990
f: 548 tv: 0 nM: 2
733.229370000000020 246.244843000000000
741.909119000000030 192.419784999999990
f: 548 tv: 1 nM: 2
715.548706000000040 229.224030000000000
723.926941000000060 184.196152000000010
f: 549 tv: 0 nM: 2
731.896423000000030 245.863907000000010
740.051331000000000 192.291885000000010
f: 549 tv: 1 nM: 2
713.694458000000050 229.111115000000010
722.865845000000040 183.691055000000010
f: 550 tv: 0 nM: 2
730.562500000000000 245.492493000000000
738.729187000000020 191.594910000000000
f: 550 tv: 1 nM: 2
712.148438000000060 228.476563000000000
722.092223999999990 183.258864999999990
f: 551 tv: 0 nM: 2
728.420593000000050 245.250000000000000
737.176207999999970 191.171432000000010
f: 551 tv: 1 nM: 2
711.517517000000000 229.035095000000010
720.902160999999980 182.909424000000000
f: 552 tv: 0 nM: 2
726.623656999999980 244.755264000000010
735.121459999999960 190.728821000000010
f: 552 tv: 1 nM: 2
710.004211000000050 228.165253000000010
719.600646999999980 182.652603000000000
f: 553 tv: 0 nM: 2
724.769409000000000 243.870467999999990
733.754027999999950 190.475676999999990
f: 553 tv: 1 nM: 2
709.827087000000010 228.334595000000010
719.038452000000010 182.335663000000010
f: 554 tv: 0 nM: 2
723.263000000000030 243.537567000000000
731.828125000000000 190.041672000000010
f: 554 tv: 1 nM: 2
708.470581000000040 228.051468000000000
717.986206000000040 182.527588000000010
f: 555 tv: 0 nM: 2
720.517456000000040 243.505813999999990
730.081543000000010 189.554351999999990
f: 555 tv: 1 nM: 2
707.741149999999950 228.212769000000010
717.555175999999960 181.568175999999990
f: 556 tv: 0 nM: 2
719.031615999999990 243.215515000000010
728.548827999999960 189.451141000000010
f: 556 tv: 1 nM: 2
706.500000000000000 227.812073000000000
716.703307999999990 181.410003999999990
f: 557 tv: 0 nM: 2
717.306518999999980 242.479172000000010
727.200012000000020 189.310531999999990
f: 557 tv: 1 nM: 2
706.442199999999960 227.860549999999990
716.703307999999990 181.270004000000000
f: 558 tv: 0 nM: 2
715.052490000000030 242.370162999999990
725.742554000000040 188.851485999999990
f: 558 tv: 1 nM: 2
706.025024000000030 226.750000000000000
716.106139999999980 181.263701999999990
f: 559 tv: 0 nM: 2
713.703368999999950 241.621475000000000
724.822937000000020 188.041672000000010
f: 559 tv: 1 nM: 2
705.143311000000040 227.303328999999990
715.788452000000010 180.500000000000000
f: 560 tv: 0 nM: 2
712.056152000000000 241.806121999999990
723.822937000000020 188.010422000000010
f: 560 tv: 1 nM: 2
704.924132999999980 226.720688000000000
715.669922000000040 180.300659000000000
f: 561 tv: 0 nM: 2
710.938537999999990 241.477661000000010
722.104858000000040 187.233870999999990
f: 561 tv: 1 nM: 2
704.557800000000040 226.860549999999990
716.083923000000030 179.854018999999990
f: 562 tv: 0 nM: 2
709.476195999999960 241.208327999999990
722.123168999999960 186.899016999999990
f: 562 tv: 1 nM: 2
704.771423000000030 226.692856000000010
715.728209999999990 180.020141999999990
f: 563 tv: 0 nM: 2
708.442932000000040 240.475540000000000
721.095336999999970 186.136596999999990
f: 563 tv: 1 nM: 2
705.109618999999950 226.364028999999990
715.884337999999960 179.397964000000000
f: 564 tv: 0 nM: 2
707.528930999999940 240.514450000000010
720.497619999999980 185.936020000000010
f: 564 tv: 1 nM: 2
705.634766000000010 225.758864999999990
716.702636999999980 178.823532000000000
f: 565 tv: 0 nM: 2
706.948669000000000 240.291885000000010
720.284302000000030 185.406859999999990
f: 565 tv: 1 nM: 2
706.251769999999960 225.694244000000000
717.662598000000000 178.450928000000000
f: 566 tv: 0 nM: 2
706.142456000000040 239.739242999999990
720.109009000000010 184.936020000000010
f: 566 tv: 1 nM: 2
707.251526000000010 225.727539000000010
718.692993000000000 178.327484000000000
f: 567 tv: 0 nM: 2
706.037903000000030 239.800507000000010
720.063965000000050 184.469192999999990
f: 567 tv: 1 nM: 2
708.048401000000010 225.445159999999990
720.000000000000000 177.848098999999990
f: 568 tv: 0 nM: 2
706.309936999999990 239.125732000000000
720.526611000000000 184.010635000000010
f: 568 tv: 1 nM: 2
709.323546999999960 225.264709000000010
721.256225999999970 177.500000000000000
f: 569 tv: 0 nM: 2
706.202147999999970 239.324463000000010
721.234985000000050 183.744994999999990
f: 569 tv: 1 nM: 2
710.033997000000000 225.155334000000010
722.227538999999980 177.535934000000000
f: 570 tv: 0 nM: 2
706.524475000000050 239.328796000000010
721.868834999999990 183.131194999999990
f: 570 tv: 1 nM: 2
712.369995000000020 224.396667000000010
724.000000000000000 177.000000000000000
f: 571 tv: 0 nM: 2
707.108154000000010 238.896637000000000
722.401428000000010 183.000000000000000
f: 571 tv: 1 nM: 2
713.894714000000020 224.328948999999990
725.730774000000000 176.321686000000000
f: 572 tv: 0 nM: 2
708.081603999999970 238.660521999999990
723.457520000000050 182.929245000000010
f: 572 tv: 1 nM: 2
715.579285000000030 224.304870999999990
727.889709000000040 176.095581000000010
f: 573 tv: 0 nM: 2
709.010680999999980 238.590912000000000
724.637878000000000 182.450928000000000
f: 573 tv: 1 nM: 2
717.000000000000000 224.315947999999990
729.588805999999980 175.970397999999990
f: 574 tv: 0 nM: 2
710.478149000000030 238.803283999999990
725.860961999999970 182.112198000000010
f: 574 tv: 1 nM: 2
720.273070999999960 224.014191000000010
731.667725000000020 175.850936999999990
f: 575 tv: 0 nM: 2
712.075012000000020 238.925003000000000
727.630310000000010 182.045029000000000
f: 575 tv: 1 nM: 2
722.628357000000050 224.168915000000000
733.638915999999990 175.701384999999990
f: 576 tv: 0 nM: 2
714.108703999999990 239.184784000000010
729.449280000000040 182.050720000000010
f: 576 tv: 1 nM: 2
725.000000000000000 223.892853000000000
736.446288999999980 175.045456000000000
f: 577 tv: 0 nM: 2
715.665770999999950 239.134216000000010
731.734252999999970 181.896392999999990
f: 577 tv: 1 nM: 2
727.041016000000010 224.152985000000000
738.277343999999970 175.519531000000000
f: 578 tv: 0 nM: 2
717.707886000000030 239.750000000000000
733.693541999999980 182.000000000000000
f: 578 tv: 1 nM: 2
729.399353000000020 224.087250000000010
740.330932999999960 174.989212000000010
f: 579 tv: 0 nM: 2
719.691895000000050 239.555556999999990
735.595031999999950 182.000000000000000
f: 579 tv: 1 nM: 2
732.110290999999960 223.904418999999990
743.000000000000000 175.000000000000000
f: 580 tv: 0 nM: 2
722.236815999999980 239.856461000000000
737.954773000000050 181.964279000000000
f: 580 tv: 1 nM: 2
734.566466999999990 223.813292999999990
745.296326000000020 175.025925000000000
f: 581 tv: 0 nM: 2
724.271118000000000 240.179108000000010
740.081726000000000 181.918274000000000
f: 581 tv: 1 nM: 2
737.054320999999960 224.054351999999990
747.556763000000050 175.120575000000000
f: 582 tv: 0 nM: 2
727.350463999999990 240.551468000000000
742.547973999999950 182.093613000000000
f: 582 tv: 1 nM: 2
739.655639999999950 224.135757000000010
749.646240000000030 174.962584999999990
f: 583 tv: 0 nM: 2
730.027771000000030 240.952025999999990
745.274413999999980 182.044188999999990
f: 583 tv: 1 nM: 2
742.351257000000030 224.376587000000000
752.107605000000040 174.917724999999990
f: 584 tv: 0 nM: 2
732.482117000000020 241.079085999999990
747.962462999999960 182.429581000000010
f: 584 tv: 1 nM: 2
745.000000000000000 224.500000000000000
753.986999999999970 174.928574000000000
f: 585 tv: 0 nM: 2
735.385009999999970 241.205002000000010
750.358093000000050 182.290543000000010
f: 585 tv: 1 nM: 2
747.033324999999990 223.977782999999990
756.348082999999970 174.905059999999990
f: 586 tv: 0 nM: 2
737.892699999999990 241.519516000000010
752.750000000000000 182.353607000000010
f: 586 tv: 1 nM: 2
749.351257000000030 224.553801999999990
758.664490000000000 175.106445000000010
f: 587 tv: 0 nM: 2
740.953856999999970 241.871353000000000
755.187500000000000 182.821121000000010
f: 587 tv: 1 nM: 2
751.116637999999970 224.583327999999990
760.392334000000010 175.017365000000010
f: 588 tv: 0 nM: 2
743.198975000000020 242.072144000000010
757.983581999999960 182.873245000000000
f: 588 tv: 1 nM: 2
753.826904000000010 224.429488999999990
762.321654999999960 175.171325999999990
f: 589 tv: 0 nM: 2
746.490600999999970 242.910797000000000
760.585999000000020 183.076920000000000
f: 589 tv: 1 nM: 2
755.512878000000000 225.167740000000010
763.927611999999950 175.186203000000010
f: 590 tv: 0 nM: 2
749.295593000000050 242.795562999999990
763.705322000000020 183.171494000000000
f: 590 tv: 1 nM: 2
757.513427999999980 224.751678000000000
765.486938000000010 175.588242000000010
f: 591 tv: 0 nM: 2
752.500000000000000 243.000000000000000
766.424315999999980 183.548157000000000
f: 591 tv: 1 nM: 2
759.376586999999970 224.509491000000000
767.513489000000050 175.641890999999990
f: 592 tv: 0 nM: 2
755.298584000000010 243.076384999999990
769.002502000000050 183.361115000000010
f: 592 tv: 1 nM: 2
760.845215000000050 225.083327999999990
768.986572000000020 175.600676999999990
f: 593 tv: 0 nM: 2
758.032043000000040 243.344832999999990
771.549744000000030 183.945495999999990
f: 593 tv: 1 nM: 2
762.847534000000000 225.070922999999990
770.935364000000050 175.517013999999990
f: 594 tv: 0 nM: 2
760.933167000000030 243.715347000000010
774.002319000000060 183.637206999999990
f: 594 tv: 1 nM: 2
763.821411000000010 225.035721000000000
771.700012000000020 175.731247000000000
f: 595 tv: 0 nM: 2
763.868834999999990 243.952971999999990
776.497680999999940 184.309631000000000
f: 595 tv: 1 nM: 2
765.734497000000030 225.068970000000010
773.261413999999950 176.218948000000010
f: 596 tv: 0 nM: 2
766.700927999999980 244.023925999999990
778.984375000000000 184.158478000000000
f: 596 tv: 1 nM: 2
767.454528999999980 225.115387000000000
774.445190000000030 176.048385999999990
f: 597 tv: 0 nM: 2
769.470336999999970 244.189499000000010
781.234069999999970 184.474471999999990
f: 597 tv: 1 nM: 2
768.330322000000020 225.206054999999990
775.321654999999960 176.185318000000000
f: 598 tv: 0 nM: 2
772.356445000000010 244.334930000000010
783.829468000000020 184.693542000000010
f: 598 tv: 1 nM: 2
769.554565000000030 225.333327999999990
776.926147000000010 176.171143000000000
f: 599 tv: 0 nM: 2
774.647521999999980 244.467499000000000
786.158507999999980 185.092682000000000
f: 599 tv: 1 nM: 2
771.201233000000000 225.396346999999990
777.394409000000000 176.689438000000000
f: 600 tv: 0 nM: 2
777.121276999999960 244.858916999999990
788.547973999999950 185.111876999999990
f: 600 tv: 1 nM: 2
772.187926999999950 225.127396000000000
778.658507999999980 176.512192000000000
f: 601 tv: 0 nM: 2
779.576721000000020 245.006972999999990
791.094360000000050 185.759430000000010
f: 601 tv: 1 nM: 2
772.850341999999960 225.291977000000000
779.524413999999980 176.695129000000010
f: 602 tv: 0 nM: 2
782.418639999999980 245.028702000000010
793.260680999999980 185.779617000000000
f: 602 tv: 1 nM: 2
774.117065000000030 225.376587000000000
780.217529000000010 177.139618000000010
f: 603 tv: 0 nM: 2
784.500000000000000 245.500000000000000
794.671935999999960 186.058822999999990
f: 603 tv: 1 nM: 2
774.907165999999960 225.671432000000010
780.618774000000030 177.393753000000000
f: 604 tv: 0 nM: 2
786.672240999999990 245.990433000000000
796.756653000000030 186.849563999999990
f: 604 tv: 1 nM: 2
775.500000000000000 225.875854000000000
781.306884999999970 177.255173000000010
f: 605 tv: 0 nM: 2
788.939757999999980 246.091522000000000
798.451172000000040 187.113953000000010
f: 605 tv: 1 nM: 2
775.837951999999970 226.137938999999990
782.098511000000030 178.098480000000000
f: 606 tv: 0 nM: 2
791.280944999999970 246.723816000000000
800.295471000000020 187.577271000000000
f: 606 tv: 1 nM: 2
776.587402000000000 226.248245000000000
782.611815999999980 178.375000000000000
f: 607 tv: 0 nM: 2
792.698486000000000 247.032669000000000
802.208129999999980 187.918655000000000
f: 607 tv: 1 nM: 2
777.459473000000000 226.993239999999990
782.617249000000020 178.806900000000010
f: 608 tv: 0 nM: 2
795.262755999999970 247.522964000000000
803.942687999999980 188.479355000000000
f: 608 tv: 1 nM: 2
777.974975999999970 227.206253000000000
783.549987999999980 179.216675000000010
f: 609 tv: 0 nM: 2
796.770203000000040 247.820708999999990
805.383545000000030 188.947495000000000
f: 609 tv: 1 nM: 2
778.559447999999970 227.660843000000000
784.073852999999990 179.500000000000000
f: 610 tv: 0 nM: 2
798.576538000000030 248.244019000000010
806.824767999999950 189.453612999999990
f: 610 tv: 1 nM: 2
779.003844999999960 227.465652000000010
784.021240000000030 179.800003000000000
f: 611 tv: 0 nM: 2
800.332457999999970 248.593078999999990
808.033507999999980 190.024551000000000
f: 611 tv: 1 nM: 2
778.762329000000020 227.509262000000010
784.847045999999980 180.152985000000000
f: 612 tv: 0 nM: 2
801.345824999999990 249.280380000000010
809.381836000000020 190.645446999999990
f: 612 tv: 1 nM: 2
779.500000000000000 227.820694000000000
784.656676999999950 180.449997000000000
f: 613 tv: 0 nM: 2
803.229613999999970 249.739791999999990
810.315673999999940 191.078339000000000
f: 613 tv: 1 nM: 2
779.712768999999980 227.950347999999990
784.804077000000010 181.168915000000000
f: 614 tv: 0 nM: 2
804.030212000000010 250.096161000000000
811.304320999999960 191.871979000000010
f: 614 tv: 1 nM: 2
780.039855999999990 228.836960000000000
784.882750999999980 181.279312000000000
f: 615 tv: 0 nM: 2
805.571777000000000 250.779907000000010
812.047180000000030 192.589630000000000
f: 615 tv: 1 nM: 2
780.119689999999990 228.992950000000010
785.080749999999970 182.173080000000000
f: 616 tv: 0 nM: 2
806.932800000000040 251.266129000000010
813.086425999999960 193.198592999999990
f: 616 tv: 1 nM: 2
779.825012000000020 229.225006000000010
785.175170999999980 182.554137999999990
f: 617 tv: 0 nM: 2
808.035706000000000 251.816329999999990
813.500000000000000 193.775116000000000
f: 617 tv: 1 nM: 2
780.345336999999970 230.053955000000000
784.910949999999960 182.910965000000000
f: 618 tv: 0 nM: 2
808.426819000000020 252.117065000000000
814.421631000000050 193.921661000000000
f: 618 tv: 1 nM: 2
779.937988000000020 230.446289000000010
784.230163999999950 183.476195999999990
f: 619 tv: 0 nM: 2
809.657470999999990 252.522506999999990
814.934021000000030 194.489853000000010
f: 619 tv: 1 nM: 2
779.530823000000050 230.825347999999990
784.407776000000010 184.000000000000000
f: 620 tv: 0 nM: 2
810.066832999999970 252.794556000000000
815.293456999999990 195.075119000000000
f: 620 tv: 1 nM: 2
779.916687000000020 231.000000000000000
784.082703000000040 184.131576999999990
f: 621 tv: 0 nM: 2
810.568725999999970 253.016585999999990
815.294250000000030 195.736847000000010
f: 621 tv: 1 nM: 2
780.031006000000050 231.120148000000000
783.417296999999960 184.586471999999990
f: 622 tv: 0 nM: 2
811.212096999999970 253.378784000000000
815.469787999999990 195.955811000000010
f: 622 tv: 1 nM: 2
779.349669999999950 231.157349000000010
783.879821999999990 184.745193000000000
f: 623 tv: 0 nM: 2
811.000000000000000 253.500000000000000
815.598206000000000 196.129471000000000
f: 623 tv: 1 nM: 2
779.028930999999940 230.669418000000010
782.902100000000020 185.031464000000000
f: 624 tv: 0 nM: 2
811.393920999999980 253.313126000000010
815.415466000000040 196.471008000000010
f: 624 tv: 1 nM: 2
778.823792000000030 231.356551999999990
782.033324999999990 185.229629999999990
f: 625 tv: 0 nM: 2
811.597961000000050 253.376282000000000
815.839477999999990 196.350006000000010
f: 625 tv: 1 nM: 2
778.039367999999970 231.122040000000000
781.614074999999960 185.812073000000000
f: 626 tv: 0 nM: 2
811.404052999999980 253.424240000000000
815.022949000000040 196.532104000000000
f: 626 tv: 1 nM: 2
777.151733000000040 231.603455000000000
780.976195999999960 185.455780000000000
f: 627 tv: 0 nM: 2
811.283447000000020 253.360962000000000
814.450195000000010 196.760178000000000
f: 627 tv: 1 nM: 2
776.031250000000000 231.371521000000000
779.847045999999980 185.847015000000000
f: 628 tv: 0 nM: 2
810.581603999999970 253.139480999999990
814.049194000000060 196.455963000000000
f: 628 tv: 1 nM: 2
775.546692000000010 231.326660000000000
779.416687000000020 185.442307000000000
f: 629 tv: 0 nM: 2
809.948913999999950 252.572586000000000
813.236510999999950 196.452698000000000
f: 629 tv: 1 nM: 2
774.320679000000040 231.089661000000010
778.041992000000050 185.465652000000010
f: 630 tv: 0 nM: 2
809.353699000000010 252.412230999999990
812.192321999999990 196.543274000000000
f: 630 tv: 1 nM: 2
773.996521000000030 230.690979000000000
777.000000000000000 185.107147000000000
f: 631 tv: 0 nM: 2
808.751403999999980 252.046967000000000
811.627380000000020 196.036057000000000
f: 631 tv: 1 nM: 2
772.451415999999990 230.555556999999990
775.635009999999970 185.025543000000000
f: 632 tv: 0 nM: 2
807.638184000000020 251.731155000000000
810.204894999999960 196.163422000000000
f: 632 tv: 1 nM: 2
771.037475999999970 230.412506000000010
775.074097000000050 184.944443000000010
f: 633 tv: 0 nM: 2
806.131713999999990 251.293015000000000
808.620850000000020 195.893372000000000
f: 633 tv: 1 nM: 2
770.321411000000010 230.454085999999990
773.257690000000030 184.942307000000000
f: 634 tv: 0 nM: 2
805.381896999999980 250.854401000000000
807.553649999999950 195.039031999999990
f: 634 tv: 1 nM: 2
768.713805999999980 229.865128000000000
772.823303000000010 184.744353999999990
f: 635 tv: 0 nM: 2
803.648253999999950 250.620605000000010
806.051024999999980 194.632659999999990
f: 635 tv: 1 nM: 2
767.909728999999970 229.576384999999990
771.000000000000000 184.000000000000000
f: 636 tv: 0 nM: 2
802.301086000000050 250.386733999999990
804.510314999999990 194.396911999999990
f: 636 tv: 1 nM: 2
766.470215000000050 229.751647999999990
770.230774000000000 183.926575000000010
f: 637 tv: 0 nM: 2
800.235106999999970 249.313506999999990
802.727295000000030 194.268188000000010
f: 637 tv: 1 nM: 2
764.535461000000050 229.145157000000010
768.755615000000030 183.939850000000010
f: 638 tv: 0 nM: 2
798.635620000000020 249.396271000000010
800.971985000000020 193.929901000000000
f: 638 tv: 1 nM: 2
763.973999000000050 229.019485000000000
767.765930000000030 183.712769000000010
f: 639 tv: 0 nM: 2
797.201110999999970 248.935759999999990
799.058104999999950 193.941925000000000
f: 639 tv: 1 nM: 2
762.280151000000050 228.487076000000000
766.085449000000040 183.440169999999990
f: 640 tv: 0 nM: 2
794.823975000000020 248.400512999999990
797.273742999999970 193.293288999999990
f: 640 tv: 1 nM: 2
761.732543999999960 228.124022999999990
764.678040000000010 183.367432000000010
f: 641 tv: 0 nM: 2
793.086365000000000 248.460738999999990
795.758788999999980 193.183411000000010
f: 641 tv: 1 nM: 2
759.951355000000040 228.283188000000000
762.921631000000050 183.167908000000010
f: 642 tv: 0 nM: 2
791.465149000000000 248.298508000000000
792.914612000000030 192.946335000000000
f: 642 tv: 1 nM: 2
759.004027999999950 228.681457999999990
762.383362000000030 183.529999000000000
f: 643 tv: 0 nM: 2
789.292113999999970 247.881576999999990
791.318175999999990 192.923447000000010
f: 643 tv: 1 nM: 2
757.265868999999950 227.869048999999990
760.598022000000010 182.915039000000010
f: 644 tv: 0 nM: 2
786.907104000000000 247.822403000000010
789.171143000000030 192.639633000000000
f: 644 tv: 1 nM: 2
755.851440000000030 228.054351999999990
759.929077000000010 182.929108000000010
f: 645 tv: 0 nM: 2
785.048949999999990 247.796387000000010
787.017394999999960 192.661697000000000
f: 645 tv: 1 nM: 2
754.945679000000040 228.148543999999990
758.726990000000000 182.930923000000010
f: 646 tv: 0 nM: 2
782.757324000000040 247.514618000000010
785.129332999999970 192.246262000000000
f: 646 tv: 1 nM: 2
752.958983999999990 228.055969000000000
757.380432000000040 182.365936000000000
f: 647 tv: 0 nM: 2
780.240356000000020 247.475143000000000
782.606079000000020 192.358582000000010
f: 647 tv: 1 nM: 2
752.367797999999990 228.429748999999990
755.621764999999980 182.679488999999990
f: 648 tv: 0 nM: 2
777.846619000000030 247.199387000000000
780.625610000000050 191.933502000000000
f: 648 tv: 1 nM: 2
750.709044999999950 228.028686999999990
755.402892999999950 182.413666000000010
f: 649 tv: 0 nM: 2
775.721679999999990 247.314438000000000
778.378844999999960 192.048965000000010
f: 649 tv: 1 nM: 2
749.537598000000000 228.195495999999990
754.483214999999970 182.873946999999990
f: 650 tv: 0 nM: 2
773.242003999999950 247.337769000000010
776.458800999999990 192.250000000000000
f: 650 tv: 1 nM: 2
748.532348999999950 228.708632999999990
753.737610000000020 182.471633999999990
f: 651 tv: 0 nM: 2
771.105651999999960 247.543808000000010
774.040283000000040 192.199051000000000
f: 651 tv: 1 nM: 2
748.078368999999950 228.720154000000010
753.000000000000000 182.787871999999990
f: 652 tv: 0 nM: 2
769.253844999999960 247.533340000000010
771.962891000000010 192.056930999999990
f: 652 tv: 1 nM: 2
747.110290999999960 229.014709000000010
751.980774000000000 183.288467000000000
f: 653 tv: 0 nM: 2
767.051331000000000 247.627028999999990
769.289612000000030 192.379775999999990
f: 653 tv: 1 nM: 2
746.460449000000040 229.255402000000000
751.349669999999950 183.038467000000000
f: 654 tv: 0 nM: 2
764.681152000000000 248.125000000000000
768.038878999999950 192.367874000000000
f: 654 tv: 1 nM: 2
746.337036000000010 229.437041999999990
751.014709000000040 183.110290999999990
f: 655 tv: 0 nM: 2
762.455749999999970 248.455734000000010
766.000000000000000 192.500000000000000
f: 655 tv: 1 nM: 2
745.388489000000050 230.133086999999990
750.583312999999980 183.543335000000010
f: 656 tv: 0 nM: 2
760.924987999999980 248.755005000000010
764.789367999999970 192.639587000000010
f: 656 tv: 1 nM: 2
745.851440000000030 230.054351999999990
750.444824000000040 183.529221000000010
f: 657 tv: 0 nM: 2
758.778076000000060 248.868286000000010
762.903442000000040 192.764847000000000
f: 657 tv: 1 nM: 2
745.728270999999950 230.663040000000000
750.454528999999980 183.884613000000000
f: 658 tv: 0 nM: 2
757.058533000000010 249.393616000000010
760.866149999999950 192.886368000000000
f: 658 tv: 1 nM: 2
745.536743000000000 231.058822999999990
750.422240999999990 183.833327999999990
f: 659 tv: 0 nM: 2
755.630553999999960 249.839904999999990
759.519165000000040 193.114837999999990
f: 659 tv: 1 nM: 2
745.762755999999970 231.284668000000010
750.673461999999970 183.976195999999990
f: 660 tv: 0 nM: 2
754.000000000000000 250.500000000000000
758.131165000000010 192.982665999999990
f: 660 tv: 1 nM: 2
746.427979000000050 232.343216000000010
750.761169000000000 184.133759000000000
f: 661 tv: 0 nM: 2
752.858886999999980 251.121292000000010
757.099548000000030 193.845978000000000
f: 661 tv: 1 nM: 2
746.683593999999970 232.503906000000000
751.731262000000020 184.768753000000000
f: 662 tv: 0 nM: 2
751.826110999999970 251.871979000000010
756.000000000000000 194.000000000000000
f: 662 tv: 1 nM: 2
747.578002999999970 233.106383999999990
752.583312999999980 184.770004000000000
f: 663 tv: 0 nM: 2
751.049194000000060 252.544037000000000
755.236755000000020 194.236725000000010
f: 663 tv: 1 nM: 2
749.000000000000000 234.000000000000000
753.577393000000030 185.500000000000000
f: 664 tv: 0 nM: 2
750.130310000000010 253.513306000000000
754.461913999999980 194.957396999999990
f: 664 tv: 1 nM: 2
750.543334999999960 234.336670000000000
754.989562999999980 185.454865000000010
f: 665 tv: 0 nM: 2
749.735778999999980 254.489639000000010
753.672729000000000 195.490906000000000
f: 665 tv: 1 nM: 2
751.455811000000040 234.948974999999990
756.486572000000020 185.986572000000000
f: 666 tv: 0 nM: 2
749.142517000000000 255.537506000000010
753.331237999999980 196.181427000000010
f: 666 tv: 1 nM: 2
753.488464000000020 235.942307000000000
757.606262000000020 186.568756000000010
f: 667 tv: 0 nM: 2
748.192504999999980 256.409088000000000
753.362061000000040 196.435349000000000
f: 667 tv: 1 nM: 2
754.723999000000050 236.613632000000000
758.923827999999960 186.880798000000000
f: 668 tv: 0 nM: 2
748.111389000000030 257.056945999999980
752.675415000000040 197.241226000000010
f: 668 tv: 1 nM: 2
756.261901999999960 237.020416000000010
760.664490000000000 187.035492000000000
f: 669 tv: 0 nM: 2
748.321411000000010 258.578582999999980
752.581909000000000 197.304626000000010
f: 669 tv: 1 nM: 2
758.646240000000030 237.874146000000000
762.912781000000000 187.399323000000010
f: 670 tv: 0 nM: 2
748.210021999999980 259.052521000000010
752.769409000000000 198.023711999999990
f: 670 tv: 1 nM: 2
761.210692999999990 238.475006000000010
764.400024000000030 187.806243999999990
f: 671 tv: 0 nM: 2
748.394591999999990 260.042602999999990
752.535094999999960 198.394623000000000
f: 671 tv: 1 nM: 2
763.023804000000040 238.673462000000000
766.606262000000020 188.287506000000010
f: 672 tv: 0 nM: 2
748.632262999999970 260.957397000000010
752.814148000000050 198.911498999999990
f: 672 tv: 1 nM: 2
766.892882999999980 237.892853000000000
768.736389000000030 188.412125000000000
f: 673 tv: 0 nM: 2
748.877135999999950 261.808197000000010
752.897095000000040 199.430038000000000
f: 673 tv: 1 nM: 2
767.943481000000020 240.032745000000010
770.796081999999960 188.638152999999990
f: 674 tv: 0 nM: 2
749.209716999999960 262.832642000000020
753.131470000000040 199.959045000000000
f: 674 tv: 1 nM: 2
770.360412999999990 240.555191000000010
773.418762000000020 189.300003000000000
f: 675 tv: 0 nM: 2
749.480774000000000 263.391022000000020
753.060302999999980 200.459137000000000
f: 675 tv: 1 nM: 2
772.602112000000030 241.250000000000000
774.915038999999980 189.500000000000000
f: 676 tv: 0 nM: 2
749.710999000000020 264.358642999999970
753.195190000000030 200.659363000000010
f: 676 tv: 1 nM: 2
775.145081000000000 242.003082000000010
777.512206999999990 189.579269000000010
f: 677 tv: 0 nM: 2
750.376037999999990 265.224791999999980
753.545105000000040 201.258194000000000
f: 677 tv: 1 nM: 2
777.500000000000000 242.500000000000000
779.343567000000010 189.798889000000000
f: 678 tv: 0 nM: 2
750.156372000000030 266.166655999999990
753.397949000000040 201.412247000000010
f: 678 tv: 1 nM: 2
780.103638000000050 242.939026000000010
781.422852000000030 190.182098000000000
f: 679 tv: 0 nM: 2
750.453735000000050 266.883269999999980
753.869995000000020 202.033997000000000
f: 679 tv: 1 nM: 2
782.135742000000050 243.543045000000010
783.618346999999970 190.573959000000000
f: 680 tv: 0 nM: 2
750.847716999999990 267.693420000000000
754.007996000000050 202.201201999999990
f: 680 tv: 1 nM: 2
785.373047000000040 244.488463999999990
785.907104000000000 190.581970000000010
f: 681 tv: 0 nM: 2
751.090209999999960 268.492157000000020
754.464905000000040 202.456604000000000
f: 681 tv: 1 nM: 2
787.000000000000000 244.500000000000000
787.968932999999990 190.644072999999990
f: 682 tv: 0 nM: 2
751.078490999999990 269.000000000000000
754.375000000000000 202.666672000000010
f: 682 tv: 1 nM: 2
789.453125000000000 245.053131000000010
790.369812000000020 190.627213000000010
f: 683 tv: 0 nM: 2
751.353759999999970 269.624511999999980
754.198120000000020 203.020370000000010
f: 683 tv: 1 nM: 2
792.205688000000010 245.634750000000000
792.101624000000020 191.328872999999990
f: 684 tv: 0 nM: 2
751.533997000000000 270.390015000000010
754.214538999999950 203.301177999999990
f: 684 tv: 1 nM: 2
794.961547999999990 245.916077000000000
794.513061999999990 191.473816000000000
f: 685 tv: 0 nM: 2
751.550841999999990 270.961394999999980
754.197326999999970 203.386978000000000
f: 685 tv: 1 nM: 2
796.913452000000010 246.131408999999990
796.707091999999990 191.597625999999990
f: 686 tv: 0 nM: 2
751.764464999999970 271.310821999999970
754.195740000000000 203.412795999999990
f: 686 tv: 1 nM: 2
799.246764999999980 246.103896999999990
798.752624999999970 191.492188000000000
f: 687 tv: 0 nM: 2
751.329406999999950 272.213714999999980
753.876831000000040 203.431992000000010
f: 687 tv: 1 nM: 2
801.250000000000000 246.638884999999990
800.777771000000030 191.520203000000010
f: 688 tv: 0 nM: 2
751.524230999999990 272.613800000000030
753.862122000000000 203.435668999999990
f: 688 tv: 1 nM: 2
803.687500000000000 247.274993999999990
802.916687000000020 191.611115000000010
f: 689 tv: 0 nM: 2
751.576659999999950 273.470795000000010
753.595398000000050 203.412216000000000
f: 689 tv: 1 nM: 2
806.645691000000060 247.437149000000010
804.946350000000050 191.762711000000000
f: 690 tv: 0 nM: 2
751.742432000000010 273.712128000000010
753.469176999999950 203.538040000000000
f: 690 tv: 1 nM: 2
808.861572000000020 247.412430000000000
807.318419999999950 191.466476000000000
f: 691 tv: 0 nM: 2
751.291199000000010 274.315001999999990
753.076355000000040 203.569092000000010
f: 691 tv: 1 nM: 2
810.667602999999990 247.986267000000000
808.650513000000050 191.599487000000010
f: 692 tv: 0 nM: 2
751.000000000000000 274.500000000000000
752.620055999999980 203.693542000000010
f: 692 tv: 1 nM: 2
812.971679999999990 248.048965000000010
810.541687000000020 191.541672000000010
f: 693 tv: 0 nM: 2
750.397216999999960 275.012206999999990
752.021423000000030 203.753570999999990
f: 693 tv: 1 nM: 2
815.466125000000030 248.320313000000000
812.907715000000050 191.253845000000010
f: 694 tv: 0 nM: 2
749.836304000000040 275.178069999999990
751.375000000000000 203.498245000000000
f: 694 tv: 1 nM: 2
817.387084999999960 248.403229000000010
814.418639999999980 191.071777000000000
f: 695 tv: 0 nM: 2
749.000000000000000 275.359772000000020
750.564819000000060 203.358368000000010
f: 695 tv: 1 nM: 2
819.192504999999980 248.350266000000000
816.471313000000010 190.837325999999990
f: 696 tv: 0 nM: 2
748.546143000000030 275.721405000000000
750.000000000000000 202.640228000000010
f: 696 tv: 1 nM: 2
821.610535000000030 248.463165000000000
818.182250999999950 190.140396000000010
f: 697 tv: 0 nM: 2
747.898315000000030 275.784760000000010
749.428100999999970 202.599319000000010
f: 697 tv: 1 nM: 2
824.094970999999990 248.583800999999990
820.056946000000040 189.868805000000010
f: 698 tv: 0 nM: 2
747.617188000000060 275.892731000000030
748.837341000000040 201.991440000000010
f: 698 tv: 1 nM: 2
826.209533999999960 248.028563999999990
821.985840000000050 189.731140000000010
f: 699 tv: 0 nM: 2
747.267211999999970 275.806549000000020
748.295471000000020 201.724030000000000
f: 699 tv: 1 nM: 2
828.341980000000040 247.974060000000010
823.945250999999980 189.054764000000010
f: 700 tv: 0 nM: 2
746.713134999999970 275.786896000000010
747.458740000000030 201.143570000000010
f: 700 tv: 1 nM: 2
830.349731000000020 248.015548999999990
825.215331999999990 188.972778000000010
f: 701 tv: 0 nM: 2
745.797729000000000 275.877013999999970
746.377440999999980 200.977417000000000
f: 701 tv: 1 nM: 2
832.360352000000030 247.860367000000000
826.819885000000000 188.992888999999990
f: 702 tv: 0 nM: 2
744.640564000000040 275.872191999999980
745.260803000000010 200.707641999999990
f: 702 tv: 1 nM: 2
833.599975999999970 247.955811000000010
827.883911000000010 188.649292000000000
f: 703 tv: 0 nM: 2
743.527343999999970 275.908356000000030
744.131470000000040 200.131499999999990
f: 703 tv: 1 nM: 2
835.251160000000030 248.016585999999990
829.319031000000000 188.018097000000010
f: 704 tv: 0 nM: 2
742.151062000000020 275.806853999999990
742.615600999999970 199.728118999999990
f: 704 tv: 1 nM: 2
836.066161999999960 247.860290999999990
830.328064000000040 187.990951999999990
f: 705 tv: 0 nM: 2
740.661071999999990 275.596618999999980
741.319153000000030 199.316039999999990
f: 705 tv: 1 nM: 2
837.324889999999980 247.875580000000010
830.702147999999970 187.502166999999990
f: 706 tv: 0 nM: 2
739.364196999999990 275.351836999999990
739.631958000000050 198.765533000000000
f: 706 tv: 1 nM: 2
838.431395999999950 247.546462999999990
831.500000000000000 187.082977000000000
f: 707 tv: 0 nM: 2
737.934753000000000 274.934783999999980
738.004821999999990 198.014420000000000
f: 707 tv: 1 nM: 2
838.878357000000050 247.063064999999990
831.881041999999980 186.671814000000010
f: 708 tv: 0 nM: 2
736.382690000000030 274.364196999999990
736.579894999999960 197.201279000000000
f: 708 tv: 1 nM: 2
839.708495999999970 246.890137000000010
832.282531999999950 185.975342000000010
f: 709 tv: 0 nM: 2
734.492249000000020 273.687897000000020
735.043274000000000 196.254807000000000
f: 709 tv: 1 nM: 2
839.997925000000010 246.419083000000000
832.360595999999990 185.267699999999990
f: 710 tv: 0 nM: 2
732.846619000000030 273.281707999999980
733.220336999999970 195.896651999999990
f: 710 tv: 1 nM: 2
839.900024000000030 245.956527999999990
832.291321000000040 184.978255999999990
f: 711 tv: 0 nM: 2
731.051941000000060 272.412476000000030
731.324829000000020 195.066879000000000
f: 711 tv: 1 nM: 2
839.395995999999970 245.480087000000000
831.703307999999990 184.535262999999990
f: 712 tv: 0 nM: 2
729.040527000000000 271.627625000000020
729.348449999999960 194.164063000000000
f: 712 tv: 1 nM: 2
838.831177000000030 244.777053999999990
830.536377000000020 183.759094000000000
f: 713 tv: 0 nM: 2
726.957703000000040 270.880675999999990
727.096497000000000 193.204117000000000
f: 713 tv: 1 nM: 2
838.412475999999970 244.437500000000000
829.668884000000050 183.000000000000000
f: 714 tv: 0 nM: 2
724.666687000000020 269.802460000000000
725.480285999999980 192.462128000000010
f: 714 tv: 1 nM: 2
836.957581000000000 243.841522000000000
828.811951000000020 182.153839000000000
f: 715 tv: 0 nM: 2
722.650817999999960 268.983611999999990
723.355408000000010 191.636917000000010
f: 715 tv: 1 nM: 2
835.911743000000000 243.151260000000010
827.461182000000010 181.888123000000010
f: 716 tv: 0 nM: 2
720.537903000000030 268.474243000000000
721.387329000000020 191.090485000000000
f: 716 tv: 1 nM: 2
834.370055999999980 242.958145000000000
825.469848999999950 181.409484999999990
f: 717 tv: 0 nM: 2
718.573486000000000 267.939301000000000
719.263733000000000 190.265366000000000
f: 717 tv: 1 nM: 2
832.455872000000000 242.376053000000010
824.401733000000040 180.971619000000000
f: 718 tv: 0 nM: 2
716.468201000000020 267.340912000000000
717.242125999999980 190.157227000000010
f: 718 tv: 1 nM: 2
830.443970000000040 241.957396999999990
822.228333000000020 180.938354000000000
f: 719 tv: 0 nM: 2
714.398438000000060 266.723082999999970
714.907043000000040 189.717957000000010
f: 719 tv: 1 nM: 2
828.452942000000010 241.822876000000010
819.897887999999970 180.534042000000000
f: 720 tv: 0 nM: 2
712.229553000000010 266.047180000000030
712.658081000000040 189.303223000000000
f: 720 tv: 1 nM: 2
825.818787000000040 241.300461000000010
817.500000000000000 180.151107999999990
f: 721 tv: 0 nM: 2
710.371887000000020 265.734375000000000
711.006348000000000 189.382172000000000
f: 721 tv: 1 nM: 2
823.582581000000000 240.939728000000000
815.328064000000040 180.058822999999990
f: 722 tv: 0 nM: 2
708.389771000000000 265.513977000000010
709.241028000000030 189.154723999999990
f: 722 tv: 1 nM: 2
820.747742000000020 241.070449999999990
812.302611999999950 180.184203999999990
f: 723 tv: 0 nM: 2
706.538329999999970 265.526062000000020
707.110595999999990 189.177887000000000
f: 723 tv: 1 nM: 2
817.780944999999970 241.214279000000000
809.659911999999960 180.470718000000010
f: 724 tv: 0 nM: 2
704.787475999999970 265.524993999999990
705.614136000000030 190.036971999999990
f: 724 tv: 1 nM: 2
814.868041999999950 241.664352000000010
807.049561000000040 181.096984999999990
f: 725 tv: 0 nM: 2
703.459290000000010 266.024413999999980
704.006774999999950 190.251693999999990
f: 725 tv: 1 nM: 2
811.944153000000030 241.983002000000000
804.527649000000000 181.746552000000010
f: 726 tv: 0 nM: 2
701.816040000000040 266.410370000000000
702.210083000000050 191.241318000000010
f: 726 tv: 1 nM: 2
809.039367999999970 242.701384999999990
801.625548999999980 182.239731000000010
f: 727 tv: 0 nM: 2
700.567932000000040 266.938507000000020
701.309447999999970 192.174271000000000
f: 727 tv: 1 nM: 2
806.567870999999970 243.085968000000010
799.009826999999970 183.083327999999990
f: 728 tv: 0 nM: 2
699.549315999999980 267.746704000000020
699.815429999999990 193.211411000000000
f: 728 tv: 1 nM: 2
803.436951000000020 244.009003000000010
796.020020000000050 184.179993000000000
f: 729 tv: 0 nM: 2
698.563965000000050 268.050506999999980
698.739074999999960 194.107742000000000
f: 729 tv: 1 nM: 2
801.368286000000010 244.868286000000010
793.730042000000030 184.769958000000000
f: 730 tv: 0 nM: 2
697.903320000000010 268.583344000000010
698.092834000000040 194.842864999999990
f: 730 tv: 1 nM: 2
798.275939999999990 245.158019999999990
791.089171999999960 185.457748000000010
f: 731 tv: 0 nM: 2
697.317749000000050 268.834442000000020
697.099975999999970 195.528809000000000
f: 731 tv: 1 nM: 2
795.536071999999990 245.867783000000000
788.540283000000040 186.125595000000000
f: 732 tv: 0 nM: 2
696.618712999999960 268.847839000000020
696.294922000000040 196.171188000000000
f: 732 tv: 1 nM: 2
792.649291999999950 246.045029000000000
785.787415000000010 186.809174000000010
f: 733 tv: 0 nM: 2
696.026245000000020 269.040222000000030
695.343993999999950 196.641845999999990
f: 733 tv: 1 nM: 2
789.905029000000010 246.160003999999990
782.605896000000030 187.672408999999990
f: 734 tv: 0 nM: 2
695.377990999999950 268.967346000000020
694.578368999999950 197.033096000000000
f: 734 tv: 1 nM: 2
787.402038999999950 246.432983000000010
780.047057999999990 187.804459000000010
f: 735 tv: 0 nM: 2
694.937926999999950 269.047882000000020
693.686768000000030 197.661484000000000
f: 735 tv: 1 nM: 2
784.223449999999960 246.533524000000000
777.581360000000020 188.224884000000000
f: 736 tv: 0 nM: 2
694.021729000000050 269.014496000000010
693.178711000000020 197.866424999999990
f: 736 tv: 1 nM: 2
781.188903999999980 246.694443000000010
775.090880999999970 188.510696000000000
f: 737 tv: 0 nM: 2
693.658202999999960 268.838195999999980
692.129272000000010 198.115646000000000
f: 737 tv: 1 nM: 2
778.338439999999990 246.833327999999990
771.760192999999960 188.811218000000000
f: 738 tv: 0 nM: 2
692.921326000000020 268.571167000000000
691.321959999999990 198.160065000000000
f: 738 tv: 1 nM: 2
775.090454000000020 246.819153000000000
769.020020000000050 189.179993000000000
f: 739 tv: 0 nM: 2
692.187500000000000 268.084564000000000
690.921326000000020 198.428833000000000
f: 739 tv: 1 nM: 2
772.711425999999960 246.594528000000000
766.543213000000040 189.097289999999990
f: 740 tv: 0 nM: 2
691.700378000000000 267.742370999999990
689.955932999999960 198.475098000000000
f: 740 tv: 1 nM: 2
768.807678000000010 246.520705999999990
763.634826999999970 189.468140000000010
f: 741 tv: 0 nM: 2
691.026122999999980 267.149261000000020
689.043884000000050 198.452285999999990
f: 741 tv: 1 nM: 2
765.766113000000020 246.196243000000010
760.800536999999960 189.115173000000000
f: 742 tv: 0 nM: 2
690.561462000000010 266.655731000000000
688.577698000000050 198.229080000000010
f: 742 tv: 1 nM: 2
762.864441000000060 245.737945999999990
758.403869999999980 189.250000000000000
f: 743 tv: 0 nM: 2
689.829528999999980 266.128784000000000
687.792663999999950 197.781005999999990
f: 743 tv: 1 nM: 2
760.196716000000040 245.379775999999990
755.665770999999950 189.392272999999990
f: 744 tv: 0 nM: 2
689.107543999999960 265.484069999999970
686.847839000000020 197.569167999999990
f: 744 tv: 1 nM: 2
757.593750000000000 245.428969999999990
752.786071999999990 189.085051999999990
f: 745 tv: 0 nM: 2
688.514281999999980 264.797974000000010
686.164733999999950 197.523529000000000
f: 745 tv: 1 nM: 2
755.000000000000000 245.000000000000000
750.224243000000000 188.920105000000010
f: 746 tv: 0 nM: 2
687.573729999999950 264.372498000000010
685.287108999999990 197.478516000000010
f: 746 tv: 1 nM: 2
752.438231999999970 244.561768000000000
747.547729000000000 188.547760000000010
f: 747 tv: 0 nM: 2
687.185180999999940 263.742797999999990
684.649353000000020 197.307053000000000
f: 747 tv: 1 nM: 2
749.097168000000010 244.300003000000000
745.086975000000050 188.690215999999990
f: 748 tv: 0 nM: 2
686.668030000000040 263.204468000000020
683.878540000000040 197.224701000000010
f: 748 tv: 1 nM: 2
747.111755000000020 243.923522999999990
742.632750999999980 188.742934999999990
f: 749 tv: 0 nM: 2
686.174682999999960 262.586334000000020
683.441772000000010 197.122498000000010
f: 749 tv: 1 nM: 2
744.341309000000020 243.529937999999990
740.381225999999970 188.842545000000000
f: 750 tv: 0 nM: 2
685.662291999999980 261.824553999999980
682.481384000000050 196.787185999999990
f: 750 tv: 1 nM: 2
741.458861999999950 243.351272999999990
737.631165000000010 188.699447999999990
f: 751 tv: 0 nM: 2
684.547423999999980 261.500000000000000
681.680908000000040 196.542678999999990
f: 751 tv: 1 nM: 2
739.341309000000020 242.470062000000010
735.549987999999980 188.461761000000000
f: 752 tv: 0 nM: 2
683.889404000000010 260.911498999999990
680.773499000000020 196.526535000000000
f: 752 tv: 1 nM: 2
736.760132000000000 242.323700000000000
733.002563000000010 188.507735999999990
f: 753 tv: 0 nM: 2
683.159362999999980 260.424315999999980
679.986144999999960 196.474303999999990
f: 753 tv: 1 nM: 2
734.000000000000000 242.056961000000000
730.672301999999950 188.234467000000000
f: 754 tv: 0 nM: 2
682.500000000000000 259.848877000000020
679.292358000000040 196.266953000000000
f: 754 tv: 1 nM: 2
731.161071999999990 241.714766999999990
728.361267000000000 187.913604999999990
f: 755 tv: 0 nM: 2
681.990540000000010 258.959717000000010
678.362061000000040 195.780167000000010
f: 755 tv: 1 nM: 2
729.136352999999990 241.339385999999990
726.382507000000030 187.641571000000000
f: 756 tv: 0 nM: 2
681.382507000000030 258.408112000000020
677.819579999999970 195.489136000000000
f: 756 tv: 1 nM: 2
726.593018000000030 240.645355000000000
723.905029000000010 187.583800999999990
f: 757 tv: 0 nM: 2
680.631591999999960 257.609649999999990
676.736938000000010 195.223907000000000
f: 757 tv: 1 nM: 2
724.552490000000030 240.404326999999990
721.893860000000020 187.343582000000000
f: 758 tv: 0 nM: 2
680.367737000000030 257.042602999999990
676.000000000000000 194.952988000000000
f: 758 tv: 1 nM: 2
722.288940000000030 239.905837999999990
719.500000000000000 187.393753000000000
f: 759 tv: 0 nM: 2
679.312500000000000 256.468750000000000
675.391051999999950 194.391021999999990
f: 759 tv: 1 nM: 2
720.119995000000020 239.534286000000010
717.472228999999970 186.657410000000000
f: 760 tv: 0 nM: 2
678.466186999999990 255.452698000000000
674.538086000000020 193.899109000000010
f: 760 tv: 1 nM: 2
717.679503999999950 239.237182999999990
716.262206999999990 186.587418000000010
f: 761 tv: 0 nM: 2
677.677062999999980 254.416275000000010
673.461730999999990 193.565307999999990
f: 761 tv: 1 nM: 2
715.389221000000020 238.268981999999990
713.047912999999990 186.098801000000010
f: 762 tv: 0 nM: 2
676.915100000000050 253.735854999999990
672.753601000000000 192.944443000000010
f: 762 tv: 1 nM: 2
713.122680999999940 237.487731999999990
711.292663999999950 185.500000000000000
f: 763 tv: 0 nM: 2
676.046143000000030 252.788834000000010
671.853576999999970 192.290543000000010
f: 763 tv: 1 nM: 2
711.543030000000040 237.049667000000000
708.997130999999970 185.104050000000000
f: 764 tv: 0 nM: 2
675.166687000000020 252.000000000000000
670.592346000000020 191.650893999999990
f: 764 tv: 1 nM: 2
709.443725999999970 235.963576999999990
706.714783000000010 184.899323000000010
f: 765 tv: 0 nM: 2
674.289124000000020 250.831757000000010
669.665893999999980 190.852539000000010
f: 765 tv: 1 nM: 2
707.336608999999950 235.424835000000000
704.772156000000000 184.050628999999990
f: 766 tv: 0 nM: 2
673.093139999999950 249.823532000000000
668.538817999999990 190.043381000000010
f: 766 tv: 1 nM: 2
705.344360000000050 234.864242999999990
702.864624000000050 183.535919000000010
f: 767 tv: 0 nM: 2
672.650208000000020 248.929581000000010
667.396057000000040 189.509903000000010
f: 767 tv: 1 nM: 2
702.365600999999970 234.115631000000010
700.896544999999950 183.162063999999990
f: 768 tv: 0 nM: 2
671.569153000000030 248.000000000000000
666.372070000000010 188.867447000000000
f: 768 tv: 1 nM: 2
700.824158000000010 233.213790999999990
698.490233999999990 182.029221000000010
f: 769 tv: 0 nM: 2
670.327759000000010 246.875595000000000
665.500000000000000 187.914031999999990
f: 769 tv: 1 nM: 2
699.118408000000040 232.493423000000010
696.500000000000000 181.603653000000010
f: 770 tv: 0 nM: 2
669.136352999999990 245.880385999999990
664.050719999999960 187.228118999999990
f: 770 tv: 1 nM: 2
696.523315000000030 231.656662000000010
694.431274000000030 181.256256000000010
f: 771 tv: 0 nM: 2
667.926453000000040 244.823532000000000
662.587830000000050 186.395126000000000
f: 771 tv: 1 nM: 2
694.000000000000000 230.892853000000000
692.448792000000030 180.460846000000000
f: 772 tv: 0 nM: 2
666.989319000000020 243.510696000000000
661.469176999999950 185.741699000000010
f: 772 tv: 1 nM: 2
692.557800000000040 230.085037000000000
690.488098000000040 179.511901999999990
f: 773 tv: 0 nM: 2
665.778869999999980 242.721100000000010
659.963622999999980 184.953888000000010
f: 773 tv: 1 nM: 2
689.843932999999990 229.496811000000010
688.367309999999970 179.274689000000000
f: 774 tv: 0 nM: 2
664.075012000000020 241.744994999999990
658.538817999999990 183.956618999999990
f: 774 tv: 1 nM: 2
687.835692999999990 228.492859000000010
685.985840000000050 178.138306000000000
f: 775 tv: 0 nM: 2
662.680480999999990 240.312195000000000
657.360168000000040 182.893372000000000
f: 775 tv: 1 nM: 2
686.022887999999970 227.583969000000000
684.183350000000020 177.716675000000010
f: 776 tv: 0 nM: 2
661.000000000000000 239.500000000000000
655.978699000000010 182.099517999999990
f: 776 tv: 1 nM: 2
683.169067000000040 227.115112000000010
681.674987999999980 177.393753000000000
f: 777 tv: 0 nM: 2
659.907104000000000 238.357924999999990
654.563415999999960 181.775603999999990
f: 777 tv: 1 nM: 2
681.496642999999950 226.396667000000010
679.968201000000020 176.549133000000010
f: 778 tv: 0 nM: 2
658.090880999999970 237.580215000000010
652.963622999999980 180.881072999999990
f: 778 tv: 1 nM: 2
679.068358999999990 225.913666000000010
677.791382000000000 176.254607999999990
f: 779 tv: 0 nM: 2
656.843384000000010 236.942307000000000
651.450255999999970 180.026062000000000
f: 779 tv: 1 nM: 2
677.341614000000050 224.965836000000000
676.057555999999980 175.515152000000000
f: 780 tv: 0 nM: 2
655.266845999999990 235.911911000000000
650.402038999999950 179.520614999999990
f: 780 tv: 1 nM: 2
675.158264000000030 224.766189999999990
673.620117000000050 174.886368000000000
f: 781 tv: 0 nM: 2
653.856750000000030 235.454056000000010
648.858886999999980 179.027221999999990
f: 781 tv: 1 nM: 2
672.945679000000040 223.945648000000010
672.023804000000040 174.775512999999990
f: 782 tv: 0 nM: 2
652.235106999999970 234.454056000000010
647.049194000000060 178.455963000000000
f: 782 tv: 1 nM: 2
671.121947999999970 223.500000000000000
669.825927999999980 174.553801999999990
f: 783 tv: 0 nM: 2
650.718932999999990 233.781082000000000
645.990173000000030 177.916672000000010
f: 783 tv: 1 nM: 2
668.945679000000040 222.945648000000010
667.986510999999950 173.797302000000000
f: 784 tv: 0 nM: 2
649.145264000000000 233.393859999999990
644.005187999999980 177.500000000000000
f: 784 tv: 1 nM: 2
667.295593000000050 222.868607000000000
665.966858000000000 173.274841000000010
f: 785 tv: 0 nM: 2
647.826538000000030 232.979583999999990
642.500000000000000 176.896713000000010
f: 785 tv: 1 nM: 2
664.957703000000040 222.857697000000000
664.493774000000030 172.806243999999990
f: 786 tv: 0 nM: 2
645.896178999999960 232.407104000000000
640.972777999999950 176.784652999999990
f: 786 tv: 1 nM: 2
662.620544000000000 221.780136000000000
661.750000000000000 172.634613000000000
f: 787 tv: 0 nM: 2
644.021850999999970 231.674866000000010
639.176453000000040 176.073532000000000
f: 787 tv: 1 nM: 2
660.799315999999980 221.517608999999990
660.098022000000010 172.401962000000000
f: 788 tv: 0 nM: 2
642.175170999999980 231.057326999999990
637.449280000000040 175.939606000000000
f: 788 tv: 1 nM: 2
658.679503999999950 221.435898000000010
658.500000000000000 172.317078000000010
f: 789 tv: 0 nM: 2
639.975829999999970 230.744629000000000
635.891296000000010 175.376815999999990
f: 789 tv: 1 nM: 2
656.907776000000010 220.755325000000000
656.455139000000030 171.923080000000000
f: 790 tv: 0 nM: 2
638.416199000000010 230.164734000000010
633.909119000000030 175.339569000000010
f: 790 tv: 1 nM: 2
654.880432000000040 221.119567999999990
654.677002000000020 171.872665000000010
f: 791 tv: 0 nM: 2
636.022338999999990 230.321227999999990
632.028320000000010 175.048965000000010
f: 791 tv: 1 nM: 2
652.592956999999960 221.041672000000010
653.099425999999990 171.810241999999990
f: 792 tv: 0 nM: 2
633.575317000000040 230.256026999999990
630.039490000000000 174.976317999999990
f: 792 tv: 1 nM: 2
650.883483999999950 220.706772000000000
651.169005999999970 172.007049999999990
f: 793 tv: 0 nM: 2
631.771423000000030 230.448578000000000
628.273742999999970 175.293304000000010
f: 793 tv: 1 nM: 2
649.573425000000040 221.017486999999990
649.817321999999990 172.003204000000010
f: 794 tv: 0 nM: 2
629.579285000000030 230.500000000000000
626.364379999999980 175.485870000000010
f: 794 tv: 1 nM: 2
647.718384000000010 221.541137999999990
648.430480999999990 172.062912000000010
f: 795 tv: 0 nM: 2
627.660094999999960 230.828644000000000
624.885803000000010 175.634521000000010
f: 795 tv: 1 nM: 2
646.655639999999950 221.864242999999990
647.511901999999960 172.488098000000010
f: 796 tv: 0 nM: 2
625.638733000000000 231.369934000000000
622.816344999999960 176.010208000000010
f: 796 tv: 1 nM: 2
645.442199999999960 222.139450000000010
645.781250000000000 172.568756000000010
f: 797 tv: 0 nM: 2
623.634154999999960 231.615860000000000
620.646300999999990 176.449463000000010
f: 797 tv: 1 nM: 2
644.945679000000040 223.054351999999990
645.388184000000020 173.242233000000000
f: 798 tv: 0 nM: 2
621.448792000000030 232.358429000000000
618.678406000000000 176.932159000000010
f: 798 tv: 1 nM: 2
643.682921999999960 223.500000000000000
643.650024000000030 173.324997000000000
f: 799 tv: 0 nM: 2
619.733337000000010 232.766662999999990
616.744812000000020 177.578125000000000
f: 799 tv: 1 nM: 2
643.000000000000000 224.000000000000000
643.463196000000040 174.128829999999990
f: 800 tv: 0 nM: 2
617.090880999999970 233.510696000000000
614.675598000000040 177.868286000000010
f: 800 tv: 1 nM: 2
642.037169999999950 224.956085000000000
642.921875000000000 174.515625000000000
f: 801 tv: 0 nM: 2
615.126343000000020 234.142471000000000
612.907593000000020 178.179351999999990
f: 801 tv: 1 nM: 2
641.698729999999950 225.282042999999990
642.484192000000010 175.034805000000010
f: 802 tv: 0 nM: 2
613.126952999999960 235.165802000000010
610.738891999999960 178.480301000000000
f: 802 tv: 1 nM: 2
641.456115999999950 225.558471999999990
642.011413999999950 175.339996000000010
f: 803 tv: 0 nM: 2
610.950500000000030 235.440109000000010
608.992554000000040 179.164185000000000
f: 803 tv: 1 nM: 2
641.163757000000030 226.535095000000010
642.094421000000010 175.666672000000010
f: 804 tv: 0 nM: 2
608.793822999999970 236.335051999999990
607.062134000000010 179.454056000000010
f: 804 tv: 1 nM: 2
641.391723999999950 227.000000000000000
641.632262999999970 175.932251000000010
f: 805 tv: 0 nM: 2
607.040527000000000 236.475676999999990
605.437500000000000 179.507507000000000
f: 805 tv: 1 nM: 2
641.475586000000020 227.615860000000000
641.601195999999960 176.309525000000010
f: 806 tv: 0 nM: 2
605.701110999999970 237.097824000000000
603.880493000000000 179.941466999999990
f: 806 tv: 1 nM: 2
641.348082999999970 228.075943000000000
642.185790999999990 176.500000000000000
f: 807 tv: 0 nM: 2
603.786071999999990 238.018036000000000
601.898925999999960 180.531921000000010
f: 807 tv: 1 nM: 2
642.002869000000030 228.722548999999990
642.362853999999970 176.902863000000000
f: 808 tv: 0 nM: 2
602.008422999999990 238.463485999999990
600.150817999999960 180.544968000000010
f: 808 tv: 1 nM: 2
642.549987999999980 229.461761000000000
642.552490000000030 177.354935000000010
f: 809 tv: 0 nM: 2
600.115966999999960 238.904632999999990
598.619629000000030 181.062195000000000
f: 809 tv: 1 nM: 2
642.552490000000030 230.354935000000010
643.451172000000040 177.451141000000010
f: 810 tv: 0 nM: 2
598.527343999999970 239.885254000000000
596.737732000000050 181.458327999999990
f: 810 tv: 1 nM: 2
643.554809999999970 230.951614000000010
643.587219000000000 177.500000000000000
f: 811 tv: 0 nM: 2
596.391723999999950 240.427841000000000
595.404846000000020 181.515488000000000
f: 811 tv: 1 nM: 2
644.397644000000010 231.418121000000010
644.369812000000020 178.301773000000000
f: 812 tv: 0 nM: 2
594.866149999999950 240.886368000000000
593.739319000000020 181.907578000000000
f: 812 tv: 1 nM: 2
645.603027000000000 231.690902999999990
645.371947999999970 178.292678999999990
f: 813 tv: 0 nM: 2
593.245972000000050 241.475676999999990
592.247742000000020 181.896392999999990
f: 813 tv: 1 nM: 2
646.030396000000000 232.287292000000010
645.480774000000000 178.662094000000000
f: 814 tv: 0 nM: 2
591.302794999999950 241.887328999999990
590.350708000000050 181.950241000000010
f: 814 tv: 1 nM: 2
646.891418000000040 232.511428999999990
646.040527000000000 178.383789000000010
f: 815 tv: 0 nM: 2
589.856079000000020 241.962128000000010
588.538817999999990 182.043381000000010
f: 815 tv: 1 nM: 2
647.827698000000050 232.621475000000000
646.949706999999990 178.465607000000010
f: 816 tv: 0 nM: 2
587.734375000000000 242.916672000000010
587.182617000000050 181.984024000000010
f: 816 tv: 1 nM: 2
648.448792000000030 233.346390000000010
647.589294000000000 178.410721000000000
f: 817 tv: 0 nM: 2
586.000000000000000 242.908661000000000
585.158997000000000 181.880188000000000
f: 817 tv: 1 nM: 2
648.674315999999980 233.551422000000000
648.296081999999960 178.500000000000000
f: 818 tv: 0 nM: 2
584.046143000000030 243.211165999999990
583.423095999999990 181.778275000000010
f: 818 tv: 1 nM: 2
649.957824999999960 233.734939999999990
648.894469999999960 178.077896000000010
f: 819 tv: 0 nM: 2
582.156860000000050 243.156859999999990
581.595031999999950 181.855209000000000
f: 819 tv: 1 nM: 2
650.872864000000050 233.683608999999990
649.571045000000030 178.114746000000000
f: 820 tv: 0 nM: 2
580.374451000000020 243.810500999999990
579.757934999999970 181.873306000000010
f: 820 tv: 1 nM: 2
651.598816000000060 234.412795999999990
650.076538000000030 178.086730999999990
f: 821 tv: 0 nM: 2
578.538817999999990 243.837906000000000
578.219298999999980 181.692978000000010
f: 821 tv: 1 nM: 2
652.580017000000000 234.502852999999990
651.043822999999970 178.311859000000000
f: 822 tv: 0 nM: 2
576.690186000000040 244.309830000000010
576.480408000000010 181.693480999999990
f: 822 tv: 1 nM: 2
653.508666999999950 235.066466999999990
651.886352999999990 178.037871999999990
f: 823 tv: 0 nM: 2
575.379456000000000 244.781250000000000
574.560913000000030 181.712189000000000
f: 823 tv: 1 nM: 2
654.948913999999950 235.336029000000000
652.822937000000020 177.864577999999990
f: 824 tv: 0 nM: 2
573.590697999999970 245.044188999999990
572.920165999999990 181.894363000000000
f: 824 tv: 1 nM: 2
655.717896000000000 235.787703999999990
653.830017000000000 178.115005000000000
f: 825 tv: 0 nM: 2
571.741577000000010 245.560927999999990
571.233764999999950 181.924240000000000
f: 825 tv: 1 nM: 2
656.906250000000000 236.062500000000000
654.497559000000020 178.065215999999990
f: 826 tv: 0 nM: 2
570.233031999999980 246.000000000000000
569.109985000000050 181.834030000000010
f: 826 tv: 1 nM: 2
657.951233000000000 236.602431999999990
655.317261000000030 178.553299000000010
f: 827 tv: 0 nM: 2
568.304625999999980 246.376053000000010
567.469848999999950 181.681029999999990
f: 827 tv: 1 nM: 2
658.924987999999980 236.820007000000000
656.199524000000000 178.608582000000010
f: 828 tv: 0 nM: 2
566.364379999999980 246.580504999999990
565.453735000000050 181.966964999999990
f: 828 tv: 1 nM: 2
660.076538000000030 237.193878000000010
657.113647000000010 178.694443000000010
f: 829 tv: 0 nM: 2
564.549132999999980 247.130340999999990
563.500000000000000 182.072036999999990
f: 829 tv: 1 nM: 2
661.320922999999990 237.860703000000000
657.980651999999960 178.867156999999990
f: 830 tv: 0 nM: 2
562.593506000000050 247.819565000000010
561.559326000000060 182.169495000000010
f: 830 tv: 1 nM: 2
662.675110000000020 237.981567000000010
658.890747000000030 178.871353000000000
f: 831 tv: 0 nM: 2
560.569702000000010 248.336060000000000
559.777343999999970 182.293518000000010
f: 831 tv: 1 nM: 2
663.781432999999990 238.522614000000000
659.767577999999960 178.892013999999990
f: 832 tv: 0 nM: 2
558.859192000000010 248.595916999999990
557.970336999999970 182.458496000000000
f: 832 tv: 1 nM: 2
665.000000000000000 239.000000000000000
660.838867000000050 178.969192999999990
f: 833 tv: 0 nM: 2
556.947449000000010 249.334624999999990
556.044555999999940 182.329956000000010
f: 833 tv: 1 nM: 2
666.103270999999950 239.401412999999990
661.546448000000050 178.856201000000000
f: 834 tv: 0 nM: 2
554.772704999999970 249.509887999999990
553.769103999999970 182.473892000000010
f: 834 tv: 1 nM: 2
667.420165999999990 239.868546000000010
662.671935999999960 178.990951999999990
f: 835 tv: 0 nM: 2
552.555115000000000 250.152542000000010
551.920165999999990 182.484787000000010
f: 835 tv: 1 nM: 2
668.380615000000030 240.204956000000010
663.415527000000000 179.075561999999990
f: 836 tv: 0 nM: 2
550.609985000000050 250.533997000000000
549.266418000000040 182.500000000000000
f: 836 tv: 1 nM: 2
669.705444000000060 240.383667000000000
664.365294999999950 179.102736999999990
f: 837 tv: 0 nM: 2
548.401488999999970 251.030304000000000
547.167296999999960 182.507599000000000
f: 837 tv: 1 nM: 2
670.500000000000000 240.861754999999990
665.185851999999950 179.017699999999990
f: 838 tv: 0 nM: 2
546.257507000000030 251.359024000000010
545.164733999999950 182.488235000000000
f: 838 tv: 1 nM: 2
672.088379000000030 241.095351999999990
665.846007999999980 179.060272000000000
f: 839 tv: 0 nM: 2
544.144897000000010 251.923920000000010
543.000000000000000 182.442962999999990
f: 839 tv: 1 nM: 2
672.641235000000050 241.764571999999990
666.668884000000050 179.000000000000000
f: 840 tv: 0 nM: 2
541.964843999999970 251.804688000000000
540.920165999999990 182.515212999999990
f: 840 tv: 1 nM: 2
674.000000000000000 242.000000000000000
667.331115999999950 179.000000000000000
f: 841 tv: 0 nM: 2
539.653686999999990 252.238891999999990
538.333983999999990 182.434784000000010
f: 841 tv: 1 nM: 2
674.671081999999960 242.232451999999990
668.014281999999980 178.836730999999990
f: 842 tv: 0 nM: 2
537.078673999999980 252.428833000000000
536.167296999999960 182.427750000000000
f: 842 tv: 1 nM: 2
675.608948000000050 242.438033999999990
668.544128000000000 178.703780999999990
f: 843 tv: 0 nM: 2
534.701843000000050 252.718185000000010
533.624511999999980 182.183151000000010
f: 843 tv: 1 nM: 2
676.483337000000010 242.579162999999990
669.313048999999980 178.686981000000000
f: 844 tv: 0 nM: 2
532.047118999999950 252.971008000000010
531.007141000000050 182.082137999999990
f: 844 tv: 1 nM: 2
677.351440000000030 242.633895999999990
669.765807999999990 178.603377999999990
f: 845 tv: 0 nM: 2
529.638427999999980 253.044983000000000
528.950744999999980 181.812041999999990
f: 845 tv: 1 nM: 2
678.090514999999980 242.776016000000000
670.251037999999990 178.518372000000000
f: 846 tv: 0 nM: 2
527.364257999999950 253.118561000000000
526.133240000000000 181.859497000000000
f: 846 tv: 1 nM: 2
678.535094999999960 243.299590999999990
670.465454000000020 178.611786000000000
f: 847 tv: 0 nM: 2
524.787963999999990 253.768554999999990
523.660582999999970 181.609497000000000
f: 847 tv: 1 nM: 2
678.810668999999960 243.438278000000000
670.586059999999970 178.500000000000000
f: 848 tv: 0 nM: 2
521.742125999999980 253.961411000000000
520.729796999999960 181.582718000000000
f: 848 tv: 1 nM: 2
679.466675000000010 243.666672000000010
670.559936999999990 178.456604000000000
f: 849 tv: 0 nM: 2
518.923889000000030 254.021744000000010
518.018494000000030 181.659256000000000
f: 849 tv: 1 nM: 2
679.530151000000050 244.138550000000010
670.793151999999960 178.550200999999990
f: 850 tv: 0 nM: 2
515.664184999999970 254.093277000000000
515.366088999999990 181.516067999999990
f: 850 tv: 1 nM: 2
679.984557999999990 244.565642999999990
670.581665000000040 178.436249000000000
f: 851 tv: 0 nM: 2
512.790833000000020 254.505096000000010
512.341735999999970 181.683456000000010
f: 851 tv: 1 nM: 2
679.660645000000050 244.738953000000010
670.319091999999960 178.457321000000010
f: 852 tv: 0 nM: 2
509.845153999999980 254.903229000000010
509.218750000000000 181.920134999999990
f: 852 tv: 1 nM: 2
679.500000000000000 245.346770999999990
669.940612999999980 178.597702000000000
f: 853 tv: 0 nM: 2
506.632111000000010 255.095322000000010
506.315247000000000 182.011871000000010
f: 853 tv: 1 nM: 2
679.169860999999970 245.476836999999990
669.452026000000050 178.652008000000000
f: 854 tv: 0 nM: 2
503.819549999999990 255.561263999999990
503.625427000000000 182.203185999999990
f: 854 tv: 1 nM: 2
678.816161999999960 245.944854999999990
668.773499000000020 178.963271999999990
f: 855 tv: 0 nM: 2
500.478271000000010 256.011719000000030
500.580688000000010 182.242110999999990
f: 855 tv: 1 nM: 2
678.044067000000040 246.475098000000000
667.869507000000000 178.975906000000010
f: 856 tv: 0 nM: 2
497.284270999999990 256.105346999999990
497.720001000000020 182.387268000000010
f: 856 tv: 1 nM: 2
677.077209000000040 246.768386999999990
666.516113000000020 179.491942999999990
f: 857 tv: 0 nM: 2
494.032744999999980 256.184479000000010
494.066681000000020 182.622222999999990
f: 857 tv: 1 nM: 2
676.055969000000000 247.149261000000000
665.516356999999970 179.644896999999990
f: 858 tv: 0 nM: 2
491.060150000000020 256.797240999999990
491.216156000000010 182.689850000000010
f: 858 tv: 1 nM: 2
674.603699000000010 247.592590000000000
663.819824000000040 179.790436000000000
f: 859 tv: 0 nM: 2
488.143341000000020 256.820006999999980
488.201079999999990 182.896790000000010
f: 859 tv: 1 nM: 2
672.841247999999950 247.950729000000000
662.071166999999950 180.034668000000010
f: 860 tv: 0 nM: 2
484.688965000000000 256.954834000000010
485.541809000000000 183.165558000000000
f: 860 tv: 1 nM: 2
671.049255000000020 248.202560000000010
660.025208000000020 180.296508999999990
f: 861 tv: 0 nM: 2
481.758972000000030 257.118896000000010
482.677521000000010 183.105864999999990
f: 861 tv: 1 nM: 2
669.000000000000000 248.500000000000000
657.990479000000050 180.291991999999990
f: 862 tv: 0 nM: 2
478.868773999999970 256.950165000000030
479.967223999999990 183.181961000000000
f: 862 tv: 1 nM: 2
666.539550999999960 248.482208000000010
655.817993000000000 180.547897000000010
f: 863 tv: 0 nM: 2
475.800354000000030 256.989746000000030
477.167816000000020 183.242218000000010
f: 863 tv: 1 nM: 2
663.964843999999970 248.794448999999990
653.007813000000060 180.558822999999990
f: 864 tv: 0 nM: 2
473.032196000000000 256.847472999999980
474.506836000000020 183.354950000000000
f: 864 tv: 1 nM: 2
661.419250000000030 248.723083000000000
650.196837999999960 180.515747000000000
f: 865 tv: 0 nM: 2
470.929047000000030 256.686462000000010
472.059020999999970 183.291672000000010
f: 865 tv: 1 nM: 2
658.809875000000030 248.709122000000010
647.301147000000010 180.696914999999990
f: 866 tv: 0 nM: 2
468.535248000000020 256.512816999999980
469.896911999999990 183.293808000000010
f: 866 tv: 1 nM: 2
655.838439999999990 248.830765000000010
644.877380000000020 180.716980000000010
f: 867 tv: 0 nM: 2
466.514343000000000 256.278656000000010
467.766205000000010 183.395905000000000
f: 867 tv: 1 nM: 2
653.094787999999990 248.855010999999990
641.795288000000030 180.669296000000000
f: 868 tv: 0 nM: 2
464.465331999999990 255.968642999999990
465.671173000000010 183.272887999999990
f: 868 tv: 1 nM: 2
649.617980999999990 248.541991999999990
638.786560000000010 180.882690000000000
f: 869 tv: 0 nM: 2
462.402649000000000 255.892731000000000
463.898926000000020 183.264191000000010
f: 869 tv: 1 nM: 2
646.424622000000000 248.575393999999990
635.257507000000030 181.016921999999990
f: 870 tv: 0 nM: 2
460.943512000000000 255.430237000000010
462.319000000000020 183.453399999999990
f: 870 tv: 1 nM: 2
643.121155000000040 248.548080000000000
632.104247999999980 181.279922000000000
f: 871 tv: 0 nM: 2
459.040222000000030 254.973770000000000
460.641417999999990 183.191925000000000
f: 871 tv: 1 nM: 2
639.709290000000010 248.325577000000010
628.834595000000040 180.984619000000010
f: 872 tv: 0 nM: 2
458.168427000000010 254.742905000000010
459.557251000000010 183.191925000000000
f: 872 tv: 1 nM: 2
636.683593999999970 248.171875000000000
626.161925999999990 180.649796000000010
f: 873 tv: 0 nM: 2
457.069763000000020 254.270767000000010
458.120514000000010 183.282378999999990
f: 873 tv: 1 nM: 2
633.435059000000020 248.037398999999990
622.819213999999990 181.161544999999990
f: 874 tv: 0 nM: 2
456.422546000000010 253.872054999999990
457.349121000000030 183.371933000000010
f: 874 tv: 1 nM: 2
630.417663999999950 247.708832000000000
619.381653000000030 180.742859000000010
f: 875 tv: 0 nM: 2
455.831024000000010 253.268294999999990
456.662017999999990 182.998259999999990
f: 875 tv: 1 nM: 2
626.645203000000040 247.402496000000010
616.324158000000010 180.947036999999990
f: 876 tv: 0 nM: 2
455.000000000000000 252.919006000000000
456.143126999999990 182.675720000000010
f: 876 tv: 1 nM: 2
623.704162999999990 247.179169000000000
612.729492000000050 181.102463000000000
f: 877 tv: 0 nM: 2
454.676483000000020 252.294113000000010
455.152100000000020 182.587447999999990
f: 877 tv: 1 nM: 2
620.360106999999970 247.032928000000000
609.998047000000040 180.704285000000000
f: 878 tv: 0 nM: 2
454.040771000000010 251.945038000000010
454.877349999999980 182.596222000000010
f: 878 tv: 1 nM: 2
617.015625000000000 246.777344000000000
607.088257000000000 180.936981000000000
f: 879 tv: 0 nM: 2
454.078644000000000 251.571167000000000
454.183716000000000 182.645827999999990
f: 879 tv: 1 nM: 2
613.927979000000050 246.538131999999990
603.638793999999960 180.975769000000010
f: 880 tv: 0 nM: 2
454.049255000000020 251.104018999999990
454.044066999999980 182.524902000000000
f: 880 tv: 1 nM: 2
610.924315999999980 246.396408000000010
600.815124999999970 181.033615000000000
f: 881 tv: 0 nM: 2
453.924072000000020 250.731475999999990
454.000000000000000 182.500000000000000
f: 881 tv: 1 nM: 2
607.561706999999960 246.189301000000000
597.771118000000000 181.124450999999990
f: 882 tv: 0 nM: 2
454.000000000000000 250.500000000000000
453.913849000000030 182.634827000000000
f: 882 tv: 1 nM: 2
604.623962000000010 246.304626000000010
595.203368999999950 181.449158000000010
f: 883 tv: 0 nM: 2
453.712982000000010 250.137177000000010
453.875488000000020 182.750960999999990
f: 883 tv: 1 nM: 2
601.678711000000020 246.097870000000000
592.401245000000020 181.464279000000000
f: 884 tv: 0 nM: 2
453.761352999999990 250.026520000000000
453.721343999999990 182.715408000000000
f: 884 tv: 1 nM: 2
598.592284999999950 245.830475000000010
589.386352999999990 181.543396000000000
f: 885 tv: 0 nM: 2
453.840912000000000 249.734848000000000
453.603911999999980 182.888229000000000
f: 885 tv: 1 nM: 2
595.763367000000020 245.798354999999990
586.875000000000000 181.705353000000000
f: 886 tv: 0 nM: 2
453.984313999999980 249.484314000000010
453.650208000000020 183.224274000000010
f: 886 tv: 1 nM: 2
592.728455000000050 245.801727000000000
583.810851999999950 181.641296000000010
f: 887 tv: 0 nM: 2
454.343871999999980 249.227280000000010
453.428284000000020 183.071732000000000
f: 887 tv: 1 nM: 2
589.821411000000010 245.544113000000010
581.273559999999970 182.082962000000010
f: 888 tv: 0 nM: 2
454.502013999999970 248.698379999999990
453.417022999999970 183.074233999999990
f: 888 tv: 1 nM: 2
587.389159999999950 245.315215999999990
578.537475999999970 182.107924999999990
f: 889 tv: 0 nM: 2
454.534545999999980 248.611786000000000
453.394623000000020 183.378097999999990
f: 889 tv: 1 nM: 2
584.500000000000000 245.411011000000000
575.757445999999960 182.312759000000000
f: 890 tv: 0 nM: 2
454.598754999999980 248.376053000000010
453.260680999999980 183.183762000000000
f: 890 tv: 1 nM: 2
581.754516999999960 245.141890999999990
573.377197000000020 182.364028999999990
f: 891 tv: 0 nM: 2
454.573516999999980 247.863449000000000
453.557678000000010 183.365387000000000
f: 891 tv: 1 nM: 2
579.041687000000020 245.111847000000010
570.530151000000050 182.590515000000010
f: 892 tv: 0 nM: 2
454.629944000000020 247.900879000000000
453.408112000000020 183.732910000000000
f: 892 tv: 1 nM: 2
576.322205000000050 244.982224000000000
567.854064999999990 182.912017999999990
f: 893 tv: 0 nM: 2
454.953826999999990 247.481934000000000
453.419494999999980 183.758468999999990
f: 893 tv: 1 nM: 2
573.204223999999950 244.840377999999990
565.367737000000030 182.957396999999990
f: 894 tv: 0 nM: 2
454.871552000000010 247.339920000000010
453.344298999999980 183.962723000000010
f: 894 tv: 1 nM: 2
570.537475999999970 244.958145000000000
562.752135999999950 183.053878999999990
f: 895 tv: 0 nM: 2
454.774261000000020 247.371307000000000
453.018616000000010 183.965117999999990
f: 895 tv: 1 nM: 2
567.593750000000000 244.696426000000000
559.934692000000040 183.236481000000000
f: 896 tv: 0 nM: 2
455.044402999999990 247.044388000000000
453.383880999999970 184.305694999999990
f: 896 tv: 1 nM: 2
565.019348000000040 244.789855999999990
557.840026999999960 183.350006000000010
f: 897 tv: 0 nM: 2
455.423737000000020 246.758468999999990
453.394072999999990 184.491531000000010
f: 897 tv: 1 nM: 2
562.550476000000000 244.468750000000000
555.330382999999980 183.727676000000000
f: 898 tv: 0 nM: 2
455.484496999999980 246.564163000000010
453.358734000000030 184.890137000000010
f: 898 tv: 1 nM: 2
559.793213000000040 244.408370999999990
552.743958000000020 183.891296000000010
f: 899 tv: 0 nM: 2
455.374419999999990 246.810500999999990
453.122833000000010 184.894394000000010
f: 899 tv: 1 nM: 2
556.960570999999960 244.086211999999990
550.081726000000000 184.081726000000000
f: 900 tv: 0 nM: 2
455.421660999999970 246.156677000000000
453.000000000000000 185.000000000000000
f: 900 tv: 1 nM: 2
554.500000000000000 244.452637000000010
547.447266000000010 184.128142999999990
f: 901 tv: 0 nM: 2
455.434691999999980 246.119370000000000
452.766968000000020 185.000000000000000
f: 901 tv: 1 nM: 2
551.981567000000040 244.509216000000010
545.158264000000030 184.694945999999990
f: 902 tv: 0 nM: 2
455.570038000000010 245.910629000000000
452.684326000000000 185.078339000000000
f: 902 tv: 1 nM: 2
549.109252999999970 244.128647000000000
542.590880999999970 184.818175999999990
f: 903 tv: 0 nM: 2
455.630523999999980 245.723450000000010
452.718169999999990 185.581818000000000
f: 903 tv: 1 nM: 2
546.642517000000000 244.437500000000000
540.236694000000060 185.031403000000010
f: 904 tv: 0 nM: 2
455.876739999999980 245.744186000000010
453.000000000000000 185.500000000000000
f: 904 tv: 1 nM: 2
544.393372000000000 243.959396000000000
538.213622999999980 185.079818999999990
f: 905 tv: 0 nM: 2
455.923430999999990 245.480864999999990
452.619719999999970 185.495299999999990
f: 905 tv: 1 nM: 2
542.028320000000010 244.048965000000010
535.918274000000000 185.163467000000000
f: 906 tv: 0 nM: 2
456.136596999999990 245.202438000000000
452.716277999999990 185.904648000000010
f: 906 tv: 1 nM: 2
539.500000000000000 244.403412000000000
533.753723000000040 185.104477000000000
f: 907 tv: 0 nM: 2
455.871489999999990 245.095795000000010
452.734313999999980 186.021744000000010
f: 907 tv: 1 nM: 2
537.179320999999960 244.298920000000010
531.684326000000060 185.982329999999990
f: 908 tv: 0 nM: 2
455.944976999999990 245.105255000000000
452.553650000000000 186.048781999999990
f: 908 tv: 1 nM: 2
534.654297000000040 244.165709999999990
529.755004999999980 186.020004000000000
f: 909 tv: 0 nM: 2
456.017670000000010 244.931824000000010
452.365295000000000 186.102736999999990
f: 909 tv: 1 nM: 2
532.332457999999970 244.074738000000000
527.078125000000000 186.130202999999990
f: 910 tv: 0 nM: 2
456.196503000000010 244.890548999999990
452.471832000000010 186.690140000000010
f: 910 tv: 1 nM: 2
529.656432999999990 244.000000000000000
524.792358000000040 186.538253999999990
f: 911 tv: 0 nM: 2
456.000000000000000 244.632659999999990
452.088928000000010 186.963943000000000
f: 911 tv: 1 nM: 2
527.706726000000000 244.106140000000010
522.368286000000010 186.846770999999990
f: 912 tv: 0 nM: 2
456.262421000000020 244.569061000000000
451.972778000000010 186.784652999999990
f: 912 tv: 1 nM: 2
525.849975999999970 243.813155999999990
520.437865999999990 186.711868000000010
f: 913 tv: 0 nM: 2
456.689055999999990 243.975128000000010
452.009795999999990 186.916672000000010
f: 913 tv: 1 nM: 2
523.364379999999980 243.531067000000010
518.128966999999990 187.097365999999990
f: 914 tv: 0 nM: 2
456.232147000000000 243.599487000000010
451.918274000000000 186.918274000000000
f: 914 tv: 1 nM: 2
521.230347000000050 243.398879999999990
515.990173000000030 187.009795999999990
f: 915 tv: 0 nM: 2
456.359680000000030 243.466843000000010
451.804442999999990 186.952971999999990
f: 915 tv: 1 nM: 2
519.052490000000030 243.370162999999990
513.948669000000000 187.291885000000010
f: 916 tv: 0 nM: 2
456.665741000000030 243.320435000000000
451.234221999999990 186.692107999999990
f: 916 tv: 1 nM: 2
516.609435999999960 242.776123000000010
511.979583999999990 186.913269000000010
f: 917 tv: 0 nM: 2
456.010651000000000 242.675536999999990
451.066314999999970 186.750000000000000
f: 917 tv: 1 nM: 2
514.317382999999950 242.464066000000000
509.611724999999980 187.022338999999990
f: 918 tv: 0 nM: 2
455.952025999999990 242.037871999999990
450.898407000000020 186.558822999999990
f: 918 tv: 1 nM: 2
511.909576000000020 241.930847000000000
507.163269000000010 186.892853000000000
f: 919 tv: 0 nM: 2
455.462646000000010 241.646545000000000
449.909088000000000 186.419784999999990
f: 919 tv: 1 nM: 2
509.450012000000020 241.538239000000000
505.050261999999980 186.534392999999990
f: 920 tv: 0 nM: 2
455.112640000000000 240.771973000000000
449.275146000000010 185.870376999999990
f: 920 tv: 1 nM: 2
507.859894000000000 240.843414000000000
503.040527000000000 186.383789000000010
f: 921 tv: 0 nM: 2
454.952240000000020 240.294951999999990
448.934998000000010 185.830002000000010
f: 921 tv: 1 nM: 2
505.411773999999980 240.435286999999990
500.660095000000010 185.751236000000010
f: 922 tv: 0 nM: 2
455.087708000000020 239.242691000000010
448.587219000000000 185.313950000000010
f: 922 tv: 1 nM: 2
502.986664000000020 239.946671000000010
498.670746000000010 185.603653000000010
f: 923 tv: 0 nM: 2
454.194763000000020 238.601745999999990
448.010405999999990 184.822922000000010
f: 923 tv: 1 nM: 2
501.112487999999980 239.631256000000010
496.451141000000010 185.451141000000010
f: 924 tv: 0 nM: 2
453.920227000000010 238.079788000000010
447.212768999999980 184.590424000000010
f: 924 tv: 1 nM: 2
498.049987999999980 238.694443000000010
494.078125000000000 184.953125000000000
f: 925 tv: 0 nM: 2
452.686035000000000 237.412795999999990
446.968078999999990 183.877655000000000
f: 925 tv: 1 nM: 2
495.963562000000020 238.443710000000010
491.936462000000010 184.607727000000010
f: 926 tv: 0 nM: 2
452.488097999999980 236.589279000000000
445.902863000000020 183.522858000000010
f: 926 tv: 1 nM: 2
493.641571000000000 237.448792000000000
489.346770999999990 184.239242999999990
f: 927 tv: 0 nM: 2
451.488373000000020 236.313950000000010
444.730072000000010 183.365036000000000
f: 927 tv: 1 nM: 2
491.467529000000010 237.000000000000000
487.217377000000000 183.760864000000000
f: 928 tv: 0 nM: 2
450.600646999999980 235.042205999999990
443.907104000000000 182.581970000000010
f: 928 tv: 1 nM: 2
489.296294999999990 236.481475999999990
485.262360000000000 183.472229000000000
f: 929 tv: 0 nM: 2
449.943786999999990 234.426041000000000
442.890807999999990 182.000000000000000
f: 929 tv: 1 nM: 2
486.422851999999980 235.657410000000000
482.828949000000020 182.992110999999990
f: 930 tv: 0 nM: 2
448.500000000000000 233.500000000000000
441.707091999999990 181.420120000000000
f: 930 tv: 1 nM: 2
483.839995999999990 235.242859000000010
480.858703999999990 182.510864000000000
f: 931 tv: 0 nM: 2
447.579895000000020 232.943786999999990
440.291443000000020 181.334290000000010
f: 931 tv: 1 nM: 2
481.539154000000000 234.448792000000000
478.000000000000000 181.933670000000010
f: 932 tv: 0 nM: 2
446.541137999999990 232.446198000000010
439.453217000000000 180.479537999999990
f: 932 tv: 1 nM: 2
478.737640000000000 234.287033000000010
475.619324000000010 181.681824000000010
f: 933 tv: 0 nM: 2
444.687500000000000 231.865128000000000
437.988586000000000 180.528563999999990
f: 933 tv: 1 nM: 2
476.155701000000020 233.667664000000000
473.500000000000000 181.398804000000010
f: 934 tv: 0 nM: 2
443.524993999999990 231.231247000000000
436.500000000000000 179.703917999999990
f: 934 tv: 1 nM: 2
474.000000000000000 233.107147000000000
471.348845999999980 181.174422999999990
f: 935 tv: 0 nM: 2
441.512206999999990 230.408538999999990
435.164734000000010 179.572250000000000
f: 935 tv: 1 nM: 2
471.381592000000010 232.960525999999990
468.758972000000030 180.920516999999990
f: 936 tv: 0 nM: 2
439.517974999999980 230.191620000000000
433.500000000000000 179.220245000000010
f: 936 tv: 1 nM: 2
468.733977999999980 232.201920000000000
466.406432999999990 180.778076000000000
f: 937 tv: 0 nM: 2
437.946320000000010 229.536728000000010
431.317077999999980 178.640244000000000
f: 937 tv: 1 nM: 2
465.500000000000000 232.000000000000000
463.980346999999990 180.452239999999990
f: 938 tv: 0 nM: 2
436.174651999999980 229.715758999999990
429.178771999999980 178.438553000000010
f: 938 tv: 1 nM: 2
462.861114999999980 231.830245999999990
461.488831000000000 179.938553000000010
f: 939 tv: 0 nM: 2
433.385132000000000 228.554047000000000
427.839995999999990 178.242859000000010
f: 939 tv: 1 nM: 2
460.029723999999990 231.464858999999990
459.251373000000000 179.546967000000000
f: 940 tv: 0 nM: 2
431.504089000000020 228.217209000000000
426.203949000000020 177.796051000000010
f: 940 tv: 1 nM: 2
457.295044000000020 231.118011000000000
456.806243999999990 179.368743999999990
f: 941 tv: 0 nM: 2
428.514190999999980 228.021271000000010
423.537506000000010 177.925003000000000
f: 941 tv: 1 nM: 2
454.480774000000000 231.089737000000010
454.474579000000010 178.968932999999990
f: 942 tv: 0 nM: 2
426.824553999999980 227.663742000000010
421.450012000000020 177.362503000000000
f: 942 tv: 1 nM: 2
452.442168999999980 230.772110000000000
452.428131000000010 178.808380000000000
f: 943 tv: 0 nM: 2
423.817566000000000 227.439193999999990
419.354949999999970 177.287033000000010
f: 943 tv: 1 nM: 2
449.667693999999980 230.664596999999990
450.372833000000010 178.549133000000010
f: 944 tv: 0 nM: 2
420.797211000000000 227.192307000000000
417.400574000000010 177.076019000000000
f: 944 tv: 1 nM: 2
446.883331000000000 230.496674000000010
448.450012000000020 178.461761000000000
f: 945 tv: 0 nM: 2
417.850646999999980 226.818175999999990
414.855560000000030 176.733337000000010
f: 945 tv: 1 nM: 2
444.461761000000020 230.449997000000000
445.896728999999990 178.255432000000010
f: 946 tv: 0 nM: 2
415.153137000000020 226.778122000000000
412.138427999999980 176.587570000000000
f: 946 tv: 1 nM: 2
442.210236000000010 230.443175999999990
444.090667999999990 178.299454000000000
f: 947 tv: 0 nM: 2
412.370635999999990 226.737762000000000
410.045746000000010 176.112808000000000
f: 947 tv: 1 nM: 2
440.063903999999980 230.352782999999990
442.029723999999990 178.281082000000000
f: 948 tv: 0 nM: 2
409.856628000000000 226.440552000000000
407.549713000000000 176.580108999999990
f: 948 tv: 1 nM: 2
438.442321999999990 230.717957000000010
440.666655999999990 178.371338000000010
f: 949 tv: 0 nM: 2
407.273040999999980 226.921982000000010
404.799376999999990 176.318466000000000
f: 949 tv: 1 nM: 2
436.475616000000000 231.213409000000010
439.188903999999980 178.127777000000010
f: 950 tv: 0 nM: 2
404.939026000000010 227.012192000000000
402.958862000000010 176.484176999999990
f: 950 tv: 1 nM: 2
435.022857999999990 231.317139000000000
437.606048999999980 178.358582000000010
f: 951 tv: 0 nM: 2
402.541930999999980 227.383864999999990
400.447540000000000 176.354935000000010
f: 951 tv: 1 nM: 2
433.182861000000000 231.608566000000000
436.717498999999980 178.507507000000000
f: 952 tv: 0 nM: 2
399.883331000000000 227.583327999999990
397.950316999999980 176.456954999999990
f: 952 tv: 1 nM: 2
431.885529000000020 232.000000000000000
435.411437999999980 178.517151000000010
f: 953 tv: 0 nM: 2
396.455780000000000 227.874146000000000
395.912933000000010 177.053374999999990
f: 953 tv: 1 nM: 2
429.977661000000010 232.511169000000000
434.315276999999980 178.874390000000010
f: 954 tv: 0 nM: 2
393.597472999999980 228.273590000000010
393.688263000000010 177.182098000000000
f: 954 tv: 1 nM: 2
428.918029999999990 233.428955000000000
433.399536000000010 178.990433000000000
f: 955 tv: 0 nM: 2
391.355255000000000 228.835525999999990
391.245574999999970 177.372786999999990
f: 955 tv: 1 nM: 2
427.892853000000000 233.909347999999990
432.966675000000010 179.533324999999990
f: 956 tv: 0 nM: 2
388.563263000000010 228.978912000000010
389.325012000000020 177.508331000000000
f: 956 tv: 1 nM: 2
427.750000000000000 234.670211999999990
432.560393999999970 179.891296000000010
f: 957 tv: 0 nM: 2
386.543060000000030 229.864242999999990
387.891417999999990 177.734283000000000
f: 957 tv: 1 nM: 2
426.927368000000000 235.427368000000000
432.154052999999980 180.123734000000010
f: 958 tv: 0 nM: 2
384.539459000000020 230.638152999999990
385.627106000000030 178.257065000000010
f: 958 tv: 1 nM: 2
426.822234999999980 236.294448999999990
432.079895000000020 180.311859000000000
f: 959 tv: 0 nM: 2
382.102417000000000 231.078307999999990
384.502838000000000 178.635590000000010
f: 959 tv: 1 nM: 2
426.748596000000020 236.667603000000010
432.074738000000020 181.342789000000010
f: 960 tv: 0 nM: 2
379.905059999999990 231.943039000000000
382.189940999999980 179.438553000000010
f: 960 tv: 1 nM: 2
426.958556999999980 237.618789999999990
432.786071999999990 181.775771999999990
f: 961 tv: 0 nM: 2
377.789490000000000 232.342102000000010
380.488097999999980 179.511901999999990
f: 961 tv: 1 nM: 2
427.510651000000000 238.680847000000000
432.859375000000000 182.286452999999990
f: 962 tv: 0 nM: 2
375.849213000000020 233.486771000000000
378.889771000000000 179.922043000000000
f: 962 tv: 1 nM: 2
427.849213000000020 239.455031999999990
433.856048999999980 182.972229000000000
f: 963 tv: 0 nM: 2
374.251434000000020 234.271683000000000
377.555847000000030 180.561172000000000
f: 963 tv: 1 nM: 2
428.400512999999990 240.577118000000010
434.066832999999970 183.141083000000010
f: 964 tv: 0 nM: 2
372.997314000000020 234.846770999999990
375.892455999999980 181.316864000000010
f: 964 tv: 1 nM: 2
429.339294000000000 241.380096000000010
435.047028000000010 183.868805000000010
f: 965 tv: 0 nM: 2
371.477844000000000 235.787979000000010
375.022338999999990 181.488831000000000
f: 965 tv: 1 nM: 2
430.467498999999980 242.307494999999990
435.893372000000000 184.360184000000000
f: 966 tv: 0 nM: 2
369.842589999999970 236.404326999999990
373.806701999999970 182.069580000000000
f: 966 tv: 1 nM: 2
431.547851999999980 243.090912000000000
437.037871999999990 184.952025999999990
f: 967 tv: 0 nM: 2
368.853088000000010 237.719069999999990
372.732788000000030 182.206345000000000
f: 967 tv: 1 nM: 2
433.131194999999990 243.952971999999990
438.589203000000000 185.070418999999990
f: 968 tv: 0 nM: 2
367.559326000000000 238.172317999999990
371.758545000000030 182.980483999999990
f: 968 tv: 1 nM: 2
434.251220999999990 244.839904999999990
439.833344000000010 185.278609999999990
f: 969 tv: 0 nM: 2
366.432343000000000 238.526474000000010
370.758697999999980 183.263687000000000
f: 969 tv: 1 nM: 2
435.869659000000010 245.459717000000010
440.918274000000000 185.918274000000000
f: 970 tv: 0 nM: 2
365.471190999999980 239.782715000000000
369.868805000000010 183.952971999999990
f: 970 tv: 1 nM: 2
437.344817999999980 246.169951999999990
442.367125999999980 186.358109000000010
f: 971 tv: 0 nM: 2
364.552489999999980 240.617493000000000
368.880493000000000 184.824387000000000
f: 971 tv: 1 nM: 2
439.232391000000010 246.892013999999990
443.953888000000010 186.871353000000000
f: 972 tv: 0 nM: 2
363.856749999999980 241.454056000000010
368.119995000000020 184.744994999999990
f: 972 tv: 1 nM: 2
441.047028000000010 247.804459000000010
445.538817999999990 187.043381000000010
f: 973 tv: 0 nM: 2
363.579590000000000 242.059708000000000
367.668364999999990 184.770416000000010
f: 973 tv: 1 nM: 2
443.143554999999990 248.236847000000010
446.881744000000030 187.410782000000010
f: 974 tv: 0 nM: 2
363.030609000000030 242.780609000000000
366.972778000000010 185.215347000000010
f: 974 tv: 1 nM: 2
445.289459000000020 249.033492999999990
448.665893999999980 187.852539000000010
f: 975 tv: 0 nM: 2
362.451233000000000 243.624390000000010
366.214995999999990 185.904999000000000
f: 975 tv: 1 nM: 2
447.578278000000010 249.866165000000000
450.677765000000020 188.066666000000000
f: 976 tv: 0 nM: 2
362.089477999999990 244.415786999999990
365.719086000000000 186.100510000000010
f: 976 tv: 1 nM: 2
449.752257999999980 250.015915000000010
452.574310000000030 188.421173000000010
f: 977 tv: 0 nM: 2
361.990142999999990 244.889160000000000
365.000000000000000 186.500000000000000
f: 977 tv: 1 nM: 2
452.330872000000000 250.855391999999990
454.287659000000020 188.810500999999990
f: 978 tv: 0 nM: 2
361.592406999999980 245.732224000000000
364.530792000000020 186.902847000000010
f: 978 tv: 1 nM: 2
454.812805000000030 251.260665999999990
456.195342999999980 188.941864000000010
f: 979 tv: 0 nM: 2
361.531403000000010 246.045897999999990
363.953888000000010 187.055832000000010
f: 979 tv: 1 nM: 2
456.918274000000000 251.918274000000000
457.632294000000000 189.100890999999990
f: 980 tv: 0 nM: 2
361.241302000000020 246.502487000000000
363.554534999999990 187.395446999999990
f: 980 tv: 1 nM: 2
458.949310000000030 252.421661000000000
459.500000000000000 189.223679000000000
f: 981 tv: 0 nM: 2
360.743652000000000 247.131972999999990
362.950775000000020 187.544037000000000
f: 981 tv: 1 nM: 2
461.009613000000000 252.918274000000000
461.304625999999980 189.623946999999990
f: 982 tv: 0 nM: 2
360.509215999999980 247.921661000000000
362.126190000000010 187.873809999999990
f: 982 tv: 1 nM: 2
463.500000000000000 253.318970000000010
462.629944000000020 189.958145000000000
f: 983 tv: 0 nM: 2
359.886687999999990 248.667480000000010
361.376678000000030 187.966370000000010
f: 983 tv: 1 nM: 2
465.531250000000000 253.763397000000000
464.455138999999970 189.895294000000010
f: 984 tv: 0 nM: 2
359.081726000000000 248.918274000000000
360.665893999999980 188.138245000000010
f: 984 tv: 1 nM: 2
467.557007000000000 254.140350000000010
465.406677000000000 190.106659000000010
f: 985 tv: 0 nM: 2
358.490601000000030 249.107986000000010
359.363860999999990 188.126755000000000
f: 985 tv: 1 nM: 2
469.420837000000010 254.666672000000010
467.000000000000000 190.346497000000000
f: 986 tv: 0 nM: 2
357.587555000000010 249.921661000000000
358.191498000000020 188.687241000000000
f: 986 tv: 1 nM: 2
471.386352999999990 255.307846000000010
468.295929000000000 190.457137999999990
f: 987 tv: 0 nM: 2
356.627899000000010 250.155807000000010
356.613129000000010 188.846161000000000
f: 987 tv: 1 nM: 2
472.959411999999990 255.544875999999990
469.437500000000000 190.587493999999990
f: 988 tv: 0 nM: 2
355.918274000000000 250.918274000000000
355.643828999999980 188.878998000000000
f: 988 tv: 1 nM: 2
474.423858999999990 256.339508000000020
470.422119000000010 190.577866000000000
f: 989 tv: 0 nM: 2
354.233031999999980 251.000000000000000
354.142547999999980 189.103072999999990
f: 989 tv: 1 nM: 2
475.670837000000010 256.666655999999990
471.263152999999990 191.115387000000000
f: 990 tv: 0 nM: 2
352.663788000000010 251.564651000000000
352.452576000000020 189.008621000000010
f: 990 tv: 1 nM: 2
476.753052000000030 257.309723000000020
471.961547999999990 191.065383999999990
f: 991 tv: 0 nM: 2
351.365295000000000 251.897263000000010
350.500000000000000 189.000000000000000
f: 991 tv: 1 nM: 2
477.857971000000020 257.435790999999990
472.612457000000010 191.244980000000000
f: 992 tv: 0 nM: 2
349.587555000000010 252.018432999999990
348.677765000000020 188.933334000000000
f: 992 tv: 1 nM: 2
478.802673000000030 257.655182000000020
473.030609000000030 190.930618000000010
f: 993 tv: 0 nM: 2
347.705750000000020 252.639374000000000
346.629944000000020 188.958145000000000
f: 993 tv: 1 nM: 2
479.667357999999980 257.630157000000000
473.270752000000020 190.596832000000010
f: 994 tv: 0 nM: 2
345.797363000000020 252.103531000000000
344.629944000000020 188.958145000000000
f: 994 tv: 1 nM: 2
480.197357000000010 258.114655000000030
473.235412999999990 190.696503000000010
f: 995 tv: 0 nM: 2
343.646545000000000 252.452591000000010
342.464294000000000 188.632354999999990
f: 995 tv: 1 nM: 2
480.787871999999990 258.238647000000010
473.500000000000000 190.583327999999990
f: 996 tv: 0 nM: 2
341.527312999999990 252.544113000000010
340.263152999999990 188.293854000000010
f: 996 tv: 1 nM: 2
480.764464999999970 258.353271000000010
473.035858000000020 190.460373000000000
f: 997 tv: 0 nM: 2
338.867340000000010 252.559189000000000
337.419556000000000 188.206527999999990
f: 997 tv: 1 nM: 2
480.662750000000020 258.476471000000000
472.902160999999980 190.159424000000000
f: 998 tv: 0 nM: 2
336.411010999999970 252.500000000000000
334.776030999999990 188.036193999999990
f: 998 tv: 1 nM: 2
480.458008000000010 258.450012000000020
472.162170000000000 189.662155000000010
f: 999 tv: 0 nM: 2
333.446594000000000 252.391021999999990
331.911773999999980 187.983200000000010
f: 999 tv: 1 nM: 2
479.784058000000020 258.568085000000000
471.247162000000000 189.549422999999990
f: 1000 tv: 0 nM: 2
330.878571000000020 252.888092000000000
328.916320999999980 187.727096999999990
f: 1000 tv: 1 nM: 2
479.243439000000020 258.541199000000010
470.198883000000020 189.524170000000000
f: 1001 tv: 0 nM: 2
327.605376999999980 252.621902000000010
326.114470999999980 187.465866000000010
f: 1001 tv: 1 nM: 2
478.308837999999980 258.761016999999980
469.042755000000000 189.390334999999990
f: 1002 tv: 0 nM: 2
325.120544000000000 252.620560000000010
322.898743000000020 186.989455999999990
f: 1002 tv: 1 nM: 2
477.368530000000020 258.864806999999980
467.939789000000020 189.279190000000000
f: 1003 tv: 0 nM: 2
321.587128000000010 252.597503999999990
319.538116000000000 187.042603000000010
f: 1003 tv: 1 nM: 2
476.114287999999990 259.014281999999980
466.377991000000010 188.967345999999990
f: 1004 tv: 0 nM: 2
317.882599000000030 252.427123999999990
316.481475999999990 186.689301000000000
f: 1004 tv: 1 nM: 2
474.903564000000020 259.060729999999980
464.774200000000010 188.704299999999990
f: 1005 tv: 0 nM: 2
314.500000000000000 252.346770999999990
312.655975000000010 186.681625000000000
f: 1005 tv: 1 nM: 2
473.058837999999980 259.386016999999980
463.042755000000000 188.609665000000010
f: 1006 tv: 0 nM: 2
310.943358999999990 252.376952999999990
309.153839000000000 186.305664000000010
f: 1006 tv: 1 nM: 2
471.180144999999980 259.408080999999980
461.000000000000000 188.500000000000000
f: 1007 tv: 0 nM: 2
307.393310999999980 252.382843000000010
305.598052999999990 185.964706000000010
f: 1007 tv: 1 nM: 2
469.146423000000030 259.232147000000000
458.819915999999980 188.054199000000010
f: 1008 tv: 0 nM: 2
303.392853000000000 251.813019000000000
301.684540000000030 185.596573000000010
f: 1008 tv: 1 nM: 2
467.037781000000000 259.447844999999970
456.284972999999980 188.000000000000000
f: 1009 tv: 0 nM: 2
299.350890999999990 251.574554000000010
297.584685999999980 185.645157000000010
f: 1009 tv: 1 nM: 2
464.789275999999970 259.721435999999980
453.941498000000020 187.877655000000000
f: 1010 tv: 0 nM: 2
295.462340999999980 251.552307000000010
293.844024999999990 185.459396000000000
f: 1010 tv: 1 nM: 2
462.098267000000020 259.887939000000020
451.117340000000010 187.386276000000010
f: 1011 tv: 0 nM: 2
291.200378000000000 251.540863000000000
290.471893000000020 184.887542999999990
f: 1011 tv: 1 nM: 2
459.670654000000010 259.972687000000010
448.523894999999980 187.279861000000010
f: 1012 tv: 0 nM: 2
286.894104000000030 251.558822999999990
285.982604999999980 185.104340000000010
f: 1012 tv: 1 nM: 2
456.541260000000020 259.975250000000020
445.479522999999970 187.201370000000000
f: 1013 tv: 0 nM: 2
282.545257999999990 251.466063999999990
282.213378999999970 184.575317000000010
f: 1013 tv: 1 nM: 2
453.770019999999990 260.074921000000020
442.471190999999980 187.147460999999990
f: 1014 tv: 0 nM: 2
278.992034999999990 251.408370999999990
278.392578000000010 184.548827999999990
f: 1014 tv: 1 nM: 2
450.038054999999990 260.548430999999990
439.344359999999990 187.003311000000000
f: 1015 tv: 0 nM: 2
274.223754999999980 251.226028000000010
274.674286000000000 184.481323000000000
f: 1015 tv: 1 nM: 2
446.838714999999980 260.954834000000010
435.767974999999980 187.071899000000000
f: 1016 tv: 0 nM: 2
270.475769000000010 250.922912999999990
270.852814000000020 184.318175999999990
f: 1016 tv: 1 nM: 2
443.113556000000020 260.983063000000020
432.725433000000010 186.971191000000000
f: 1017 tv: 0 nM: 2
265.829987000000020 250.841995000000000
267.272156000000000 184.215194999999990
f: 1017 tv: 1 nM: 2
439.527678999999980 261.037444999999990
429.112213000000000 187.057754999999990
f: 1018 tv: 0 nM: 2
261.882567999999990 250.746216000000000
263.145477000000030 184.313522000000010
f: 1018 tv: 1 nM: 2
435.892731000000030 261.320129000000010
425.087097000000030 187.029036999999990
f: 1019 tv: 0 nM: 2
258.284179999999990 250.510681000000010
259.964294000000000 184.051590000000000
f: 1019 tv: 1 nM: 2
431.864715999999990 261.693481000000020
421.378479000000030 186.864577999999990
f: 1020 tv: 0 nM: 2
253.806580000000000 250.623459000000000
256.384766000000010 183.744141000000010
f: 1020 tv: 1 nM: 2
427.828033000000000 261.780242999999980
417.905059999999990 187.050628999999990
f: 1021 tv: 0 nM: 2
250.590530000000000 250.345673000000010
252.887360000000000 183.549408000000000
f: 1021 tv: 1 nM: 2
424.029419000000020 261.823516999999980
414.116974000000030 187.072113000000000
f: 1022 tv: 0 nM: 2
247.381531000000000 250.046188000000000
249.589020000000000 183.729172000000010
f: 1022 tv: 1 nM: 2
419.837005999999970 262.087920999999990
410.244995000000020 187.138336000000010
f: 1023 tv: 0 nM: 2
243.935149999999990 249.987441999999990
246.992401000000000 183.636887000000000
f: 1023 tv: 1 nM: 2
415.883788999999980 262.350159000000020
406.564513999999970 187.022583000000000
f: 1024 tv: 0 nM: 2
241.134246999999990 249.614791999999990
243.997849000000000 183.927032000000000
f: 1024 tv: 1 nM: 2
411.998444000000010 262.329680999999990
402.207000999999990 187.108275999999990
f: 1025 tv: 0 nM: 2
237.975830000000000 249.676575000000010
241.407410000000000 183.763366999999990
f: 1025 tv: 1 nM: 2
407.501617000000010 262.506500000000020
398.622162000000000 187.298049999999990
f: 1026 tv: 0 nM: 2
235.741806000000000 249.454926000000000
238.990264999999990 183.828796000000010
f: 1026 tv: 1 nM: 2
403.724304000000020 262.548278999999980
394.691894999999990 187.290496999999990
f: 1027 tv: 0 nM: 2
233.612395999999990 249.348830999999990
236.740967000000010 183.755020000000000
f: 1027 tv: 1 nM: 2
400.250000000000000 262.649993999999990
391.205170000000010 187.836211999999990
f: 1028 tv: 0 nM: 2
231.777115000000010 249.409637000000000
234.985229000000000 183.983124000000000
f: 1028 tv: 1 nM: 2
396.495208999999990 262.765930000000030
387.868347000000030 188.044997999999990
f: 1029 tv: 0 nM: 2
229.871535999999990 249.324112000000010
233.665236999999990 184.023605000000000
f: 1029 tv: 1 nM: 2
392.703582999999980 263.001617000000010
384.148375999999980 188.138701999999990
f: 1030 tv: 0 nM: 2
228.437500000000000 249.183334000000000
232.168060000000000 184.134459999999990
f: 1030 tv: 1 nM: 2
389.353760000000020 263.316039999999990
380.896392999999990 188.327301000000010
f: 1031 tv: 0 nM: 2
227.323883000000000 249.329956000000010
231.234939999999990 184.534133999999990
f: 1031 tv: 1 nM: 2
385.965881000000020 263.394653000000010
377.561065999999980 188.747527999999990
f: 1032 tv: 0 nM: 2
226.396622000000010 248.989455999999990
230.146178999999990 184.934326000000000
f: 1032 tv: 1 nM: 2
382.400969999999970 263.492004000000010
374.617859000000010 189.053864000000000
f: 1033 tv: 0 nM: 2
225.909805000000010 249.252945000000010
229.735290999999990 184.936981000000000
f: 1033 tv: 1 nM: 2
379.551269999999990 263.855774000000000
371.602019999999980 189.406357000000010
f: 1034 tv: 0 nM: 2
225.430129999999990 249.200866999999990
229.143753000000000 185.147919000000000
f: 1034 tv: 1 nM: 2
376.826079999999990 263.857848999999990
368.839049999999990 189.882813000000000
f: 1035 tv: 0 nM: 2
225.781631000000000 249.195922999999990
229.100006000000010 185.282608000000010
f: 1035 tv: 1 nM: 2
374.063476999999980 263.842865000000020
366.121826000000000 190.185120000000010
f: 1036 tv: 0 nM: 2
225.589355000000010 248.829788000000010
229.206116000000010 185.604080000000010
f: 1036 tv: 1 nM: 2
371.500000000000000 264.000000000000000
363.758850000000000 190.531921000000010
f: 1037 tv: 0 nM: 2
225.764832000000010 248.913131999999990
229.491531000000010 185.822036999999990
f: 1037 tv: 1 nM: 2
369.103728999999990 264.032317999999980
361.433899000000000 190.916946000000000
f: 1038 tv: 0 nM: 2
226.547408999999990 248.771545000000000
229.740737999999990 185.726852000000010
f: 1038 tv: 1 nM: 2
366.759186000000000 263.938140999999970
359.035706000000000 191.060714999999990
f: 1039 tv: 0 nM: 2
227.283905000000000 248.669495000000010
230.412444999999990 186.129028000000010
f: 1039 tv: 1 nM: 2
364.646179000000020 263.930236999999980
357.007263000000020 191.492721999999990
f: 1040 tv: 0 nM: 2
228.210174999999990 248.714599999999990
231.142548000000010 186.041672000000010
f: 1040 tv: 1 nM: 2
362.688965000000000 263.948151000000000
355.076354999999980 191.569092000000010
f: 1041 tv: 0 nM: 2
229.280167000000010 248.508621000000010
231.933197000000010 186.411635999999990
f: 1041 tv: 1 nM: 2
361.032744999999980 263.960357999999990
353.077332000000010 191.897476000000010
f: 1042 tv: 0 nM: 2
230.178574000000000 248.312500000000000
233.297241000000010 186.912444999999990
f: 1042 tv: 1 nM: 2
359.458191000000000 263.834442000000020
351.702515000000010 192.274200000000010
f: 1043 tv: 0 nM: 2
231.546462999999990 248.519913000000000
234.025817999999990 187.009384000000010
f: 1043 tv: 1 nM: 2
357.698639000000010 263.885529000000020
350.042755000000000 192.609665000000010
f: 1044 tv: 0 nM: 2
233.183548000000000 248.531646999999990
235.337097000000000 187.085968000000010
f: 1044 tv: 1 nM: 2
356.879364000000010 263.893372000000000
349.020081000000000 193.180664000000010
f: 1045 tv: 0 nM: 2
235.121002000000000 248.557083000000010
236.979491999999990 187.407683999999990
f: 1045 tv: 1 nM: 2
355.464417000000030 263.852538999999980
347.633941999999990 193.516067999999990
f: 1046 tv: 0 nM: 2
236.544113000000010 248.472687000000010
238.117783000000000 187.656250000000000
f: 1046 tv: 1 nM: 2
354.159088000000000 263.819915999999980
346.612487999999980 193.741074000000000
f: 1047 tv: 0 nM: 2
238.089447000000010 248.584869000000000
239.500000000000000 188.085968000000010
f: 1047 tv: 1 nM: 2
353.236847000000010 263.922821000000000
345.052246000000030 194.085815000000000
f: 1048 tv: 0 nM: 2
239.855453000000010 248.350708000000000
241.213303000000000 188.488525000000010
f: 1048 tv: 1 nM: 2
352.026977999999990 263.958618000000000
344.132172000000030 194.574706999999990
f: 1049 tv: 0 nM: 2
241.451752000000000 248.543854000000010
242.896987999999990 188.723617999999990
f: 1049 tv: 1 nM: 2
351.414124000000020 263.937011999999980
343.192595999999980 194.813232000000000
f: 1050 tv: 0 nM: 2
243.592864999999990 248.878570999999990
244.218903000000010 188.972351000000000
f: 1050 tv: 1 nM: 2
350.797455000000010 263.950744999999980
342.351836999999990 195.396300999999990
f: 1051 tv: 0 nM: 2
245.820007000000000 248.914993000000010
246.009659000000000 189.210144000000010
f: 1051 tv: 1 nM: 2
349.819336000000020 263.859496999999980
341.727782999999990 195.738891999999990
f: 1052 tv: 0 nM: 2
247.040817000000000 248.816329999999990
247.190597999999990 189.606429999999990
f: 1052 tv: 1 nM: 2
349.138885000000020 263.809264999999980
340.959137000000000 196.214004999999990
f: 1053 tv: 0 nM: 2
249.235976999999990 248.507003999999990
249.048217999999990 189.766494999999990
f: 1053 tv: 1 nM: 2
348.570374000000020 263.570374000000020
340.305450000000010 196.486389000000000
f: 1054 tv: 0 nM: 2
251.189651000000000 248.610840000000000
250.907028000000000 190.035171999999990
f: 1054 tv: 1 nM: 2
348.000000000000000 263.500000000000000
339.594604000000000 196.492279000000000
f: 1055 tv: 0 nM: 2
253.179993000000000 248.115005000000000
252.304351999999990 190.137679999999990
f: 1055 tv: 1 nM: 2
347.254760999999970 263.442963000000020
338.691345000000010 196.619339000000000
f: 1056 tv: 0 nM: 2
255.383254999999990 248.162430000000000
254.037125000000000 190.047028000000010
f: 1056 tv: 1 nM: 2
346.579162999999990 263.191681000000020
337.754302999999990 196.762924000000000
f: 1057 tv: 0 nM: 2
257.395508000000010 248.074631000000010
255.785003999999990 190.244994999999990
f: 1057 tv: 1 nM: 2
345.933989999999990 263.037994000000030
337.126983999999990 197.015869000000010
f: 1058 tv: 0 nM: 2
259.236724999999980 247.693237000000010
257.394591999999990 190.143249999999990
f: 1058 tv: 1 nM: 2
345.289886000000020 262.587555000000010
336.524993999999990 197.245834000000000
f: 1059 tv: 0 nM: 2
260.608246000000010 247.319580000000000
258.462768999999980 190.117020000000000
f: 1059 tv: 1 nM: 2
344.456604000000030 262.291320999999980
335.708710000000000 197.104340000000010
f: 1060 tv: 0 nM: 2
262.856749999999980 247.394591999999990
260.117340000000010 190.260208000000010
f: 1060 tv: 1 nM: 2
344.014281999999980 261.644897000000010
335.289124000000020 197.149993999999990
f: 1061 tv: 0 nM: 2
264.312194999999970 246.845078000000000
261.562500000000000 189.897719999999990
f: 1061 tv: 1 nM: 2
343.211456000000000 261.324096999999990
334.453734999999990 197.033035000000010
f: 1062 tv: 0 nM: 2
266.803284000000020 246.428955000000000
262.776245000000020 190.309386999999990
f: 1062 tv: 1 nM: 2
342.914978000000020 260.694336000000020
333.673003999999990 196.945145000000000
f: 1063 tv: 0 nM: 2
268.428223000000000 246.358916999999990
264.750000000000000 190.087082000000010
f: 1063 tv: 1 nM: 2
342.287810999999980 260.401245000000020
332.911773999999980 196.936981000000000
f: 1064 tv: 0 nM: 2
270.143250000000020 245.545943999999990
266.434508999999990 190.398804000000010
f: 1064 tv: 1 nM: 2
341.399109000000010 260.061400999999990
331.843750000000000 196.897324000000000
f: 1065 tv: 0 nM: 2
272.000000000000000 245.500000000000000
267.813171000000010 189.734207000000000
f: 1065 tv: 1 nM: 2
340.500000000000000 259.437500000000000
331.452271000000000 196.645232999999990
f: 1066 tv: 0 nM: 2
273.685729999999980 245.351425000000010
268.919800000000010 189.580215000000010
f: 1066 tv: 1 nM: 2
340.000000000000000 258.974181999999980
330.551666000000010 196.369843000000000
f: 1067 tv: 0 nM: 2
275.850281000000000 244.610167999999990
270.394591999999990 189.551208000000000
f: 1067 tv: 1 nM: 2
339.365967000000010 258.380858999999990
329.535095000000010 196.083327999999990
f: 1068 tv: 0 nM: 2
277.350310999999980 243.772460999999990
271.650299000000020 189.473984000000000
f: 1068 tv: 1 nM: 2
338.728699000000010 257.932739000000030
329.108703999999990 196.060867000000000
f: 1069 tv: 0 nM: 2
279.205718999999990 243.334290000000010
273.335815000000030 189.298508000000000
f: 1069 tv: 1 nM: 2
338.099517999999990 257.046111999999990
328.344817999999980 195.689651000000000
f: 1070 tv: 0 nM: 2
280.815216000000020 242.630432000000010
274.222534000000000 189.030212000000010
f: 1070 tv: 1 nM: 2
337.576079999999990 256.545654000000010
327.380431999999980 195.545654000000010
f: 1071 tv: 0 nM: 2
282.154052999999980 242.302704000000010
275.752593999999990 188.539063000000000
f: 1071 tv: 1 nM: 2
336.622802999999980 255.684203999999990
326.294006000000020 195.296143000000000
f: 1072 tv: 0 nM: 2
283.257140999999990 241.671432000000010
276.969787999999990 188.425827000000000
f: 1072 tv: 1 nM: 2
335.802429000000020 255.039031999999990
325.211150999999970 194.953888000000010
f: 1073 tv: 0 nM: 2
285.077850000000010 241.164672999999990
277.942719000000010 188.000000000000000
f: 1073 tv: 1 nM: 2
334.953888000000010 254.128647000000000
324.500000000000000 194.500000000000000
f: 1074 tv: 0 nM: 2
285.946320000000010 240.525420999999990
278.789459000000020 187.371338000000010
f: 1074 tv: 1 nM: 2
333.582916000000010 253.414581000000000
323.282501000000020 193.975342000000010
f: 1075 tv: 0 nM: 2
287.347716999999990 239.945404000000000
279.561462000000010 187.307266000000000
f: 1075 tv: 1 nM: 2
332.734894000000000 252.904648000000010
322.319000000000020 193.805434999999990
f: 1076 tv: 0 nM: 2
288.968932999999990 239.027953999999990
280.591431000000000 186.857147000000000
f: 1076 tv: 1 nM: 2
331.618590999999980 251.965117999999990
321.185852000000010 193.017699999999990
f: 1077 tv: 0 nM: 2
289.378601000000000 238.485549999999990
281.083800999999990 186.438553000000010
f: 1077 tv: 1 nM: 2
330.429961999999990 251.055556999999990
319.596770999999990 192.852539000000010
f: 1078 tv: 0 nM: 2
290.512206999999990 237.658538999999990
281.612731999999990 185.846816999999990
f: 1078 tv: 1 nM: 2
329.091583000000010 250.225249999999990
318.134247000000020 192.231475999999990
f: 1079 tv: 0 nM: 2
291.256012000000000 236.629516999999990
282.420746000000010 185.500000000000000
f: 1079 tv: 1 nM: 2
327.900512999999990 249.510468000000000
317.281250000000000 191.978363000000000
f: 1080 tv: 0 nM: 2
291.621033000000010 236.458603000000010
282.375671000000010 184.816223000000010
f: 1080 tv: 1 nM: 2
326.179993000000020 248.925003000000000
315.387177000000010 191.480087000000000
f: 1081 tv: 0 nM: 2
292.540527000000000 235.729736000000000
283.705138999999970 184.294875999999990
f: 1081 tv: 1 nM: 2
324.878112999999980 247.726363999999990
313.838866999999990 190.883881000000000
f: 1082 tv: 0 nM: 2
292.937897000000020 234.673203000000000
283.313384999999980 183.468307000000010
f: 1082 tv: 1 nM: 2
322.902068999999980 247.520614999999990
312.270416000000010 190.198974999999990
f: 1083 tv: 0 nM: 2
292.993042000000000 233.951384999999990
283.461761000000020 183.449997000000000
f: 1083 tv: 1 nM: 2
320.934143000000010 246.960968000000010
310.339477999999990 189.871048000000000
f: 1084 tv: 0 nM: 2
293.043335000000010 233.410003999999990
283.695525999999970 182.990387000000000
f: 1084 tv: 1 nM: 2
319.507538000000010 245.806534000000000
308.497527999999990 189.667480000000010
f: 1085 tv: 0 nM: 2
293.192627000000020 232.872954999999990
283.311736999999990 182.540131000000000
f: 1085 tv: 1 nM: 2
317.906738000000020 245.608810000000010
306.549774000000010 189.026062000000000
f: 1086 tv: 0 nM: 2
293.456664999999990 232.429993000000000
283.307678000000010 182.532042999999990
f: 1086 tv: 1 nM: 2
315.576262999999980 244.754242000000000
304.571777000000000 188.856461000000000
f: 1087 tv: 0 nM: 2
293.315795999999980 231.526321000000000
283.418762000000020 182.231247000000000
f: 1087 tv: 1 nM: 2
313.683318999999980 244.783324999999990
302.706970000000010 188.816284000000000
f: 1088 tv: 0 nM: 2
293.000000000000000 230.904418999999990
282.945404000000000 182.031616000000010
f: 1088 tv: 1 nM: 2
311.451354999999980 243.951355000000010
300.871062999999990 188.350006000000010
f: 1089 tv: 0 nM: 2
292.713805999999980 230.845397999999990
282.342102000000010 181.835525999999990
f: 1089 tv: 1 nM: 2
309.090912000000000 243.419784999999990
298.539032000000020 188.258530000000010
f: 1090 tv: 0 nM: 2
291.762604000000010 230.118697999999990
282.000000000000000 181.562850999999990
f: 1090 tv: 1 nM: 2
307.106139999999980 243.393859999999990
296.551635999999970 188.089203000000000
f: 1091 tv: 0 nM: 2
291.335663000000010 230.024475000000000
281.000000000000000 181.385910000000000
f: 1091 tv: 1 nM: 2
304.534088000000000 243.181824000000010
294.593261999999980 188.424866000000010
f: 1092 tv: 0 nM: 2
290.486205999999980 229.910338999999990
280.382538000000010 181.358429000000000
f: 1092 tv: 1 nM: 2
302.075133999999990 243.160614000000010
292.000000000000000 188.500000000000000
f: 1093 tv: 0 nM: 2
289.756958000000000 229.465271000000000
279.452208999999980 181.437500000000000
f: 1093 tv: 1 nM: 2
299.317412999999990 243.053374999999990
289.105560000000030 188.611115000000010
f: 1094 tv: 0 nM: 2
288.759551999999990 229.389312999999990
278.203949000000020 181.296051000000010
f: 1094 tv: 1 nM: 2
296.334258999999970 243.513809000000010
286.788940000000030 188.746230999999990
f: 1095 tv: 0 nM: 2
288.140350000000010 229.692978000000010
277.641234999999990 181.477096999999990
f: 1095 tv: 1 nM: 2
293.682739000000030 243.167510999999990
284.500000000000000 189.000000000000000
f: 1096 tv: 0 nM: 2
286.693114999999980 229.041382000000000
276.198669000000000 181.678801999999990
f: 1096 tv: 1 nM: 2
290.680542000000000 243.147217000000010
281.485626000000020 189.083327999999990
f: 1097 tv: 0 nM: 2
284.220580999999980 229.669113000000010
275.433105000000010 181.882172000000000
f: 1097 tv: 1 nM: 2
287.782042999999990 243.852569999999990
279.307251000000010 189.382675000000010
f: 1098 tv: 0 nM: 2
283.017974999999980 229.575546000000000
273.722229000000030 182.215271000000000
f: 1098 tv: 1 nM: 2
284.829772999999990 243.808516999999990
277.054198999999980 189.884232000000000
f: 1099 tv: 0 nM: 2
280.720703000000010 229.972411999999990
271.730774000000000 182.378693000000000
f: 1099 tv: 1 nM: 2
281.548645000000020 243.994598000000000
273.368286000000010 190.053665000000000
f: 1100 tv: 0 nM: 2
279.364868000000000 229.574326000000010
269.844604000000000 182.972976999999990
f: 1100 tv: 1 nM: 2
278.527100000000020 244.539154000000000
270.010680999999980 190.842239000000010
f: 1101 tv: 0 nM: 2
277.592438000000020 230.000000000000000
268.000000000000000 183.306670999999990
f: 1101 tv: 1 nM: 2
275.419158999999980 244.727539000000010
267.148926000000020 190.930847000000000
f: 1102 tv: 0 nM: 2
274.270844000000010 229.570831000000000
265.424804999999990 183.150375000000000
f: 1102 tv: 1 nM: 2
272.181273999999970 245.049713000000000
264.111388999999970 191.005188000000000
f: 1103 tv: 0 nM: 2
271.531005999999990 229.906982000000000
263.361847000000010 183.526321000000000
f: 1103 tv: 1 nM: 2
268.040527000000000 245.616210999999990
260.634795999999990 191.468140000000010
f: 1104 tv: 0 nM: 2
270.326079999999990 230.224639999999990
261.717833999999980 183.287125000000000
f: 1104 tv: 1 nM: 2
264.405701000000020 245.757140999999990
257.551422000000000 191.782851999999990
f: 1105 tv: 0 nM: 2
266.979797000000020 231.641417999999990
258.236420000000010 183.790695000000000
f: 1105 tv: 1 nM: 2
261.737578999999980 246.513809000000010
254.842636000000000 192.510146999999990
f: 1106 tv: 0 nM: 2
264.898499000000020 230.872176999999990
255.774200000000010 184.024200000000010
f: 1106 tv: 1 nM: 2
258.405333999999980 247.384613000000000
251.755005000000010 192.785003999999990
f: 1107 tv: 0 nM: 2
262.142853000000000 231.821426000000000
253.926926000000010 184.226929000000010
f: 1107 tv: 1 nM: 2
254.695267000000000 247.710051999999990
248.910003999999990 193.190001999999990
f: 1108 tv: 0 nM: 2
258.546721999999990 231.850463999999990
251.175217000000000 184.538467000000000
f: 1108 tv: 1 nM: 2
251.898392000000000 248.510696000000000
245.221206999999990 193.527266999999990
f: 1109 tv: 0 nM: 2
255.922302000000000 232.125000000000000
248.954926000000000 185.938522000000010
f: 1109 tv: 1 nM: 2
247.726257000000000 249.209503000000010
242.272964000000000 194.390305000000010
f: 1110 tv: 0 nM: 2
254.739258000000010 232.748473999999990
246.931029999999990 185.681029999999990
f: 1110 tv: 1 nM: 2
244.475616000000000 249.774384000000000
239.301514000000000 195.123108000000000
f: 1111 tv: 0 nM: 2
250.355133000000000 232.350463999999990
243.384918000000000 186.797622999999990
f: 1111 tv: 1 nM: 2
240.988022000000000 250.488022000000000
236.779754999999990 195.250000000000000
f: 1112 tv: 0 nM: 2
247.710738999999990 233.061981000000000
241.271240000000010 186.444443000000010
f: 1112 tv: 1 nM: 2
237.546783000000000 250.742691000000010
233.160521999999990 196.207900999999990
f: 1113 tv: 0 nM: 2
245.375000000000000 233.432693000000000
238.631760000000010 186.949326000000010
f: 1113 tv: 1 nM: 2
234.473052999999990 251.380234000000000
230.276047000000010 196.817702999999990
f: 1114 tv: 0 nM: 2
242.074463000000010 234.712769000000010
236.287230999999990 187.141845999999990
f: 1114 tv: 1 nM: 2
231.500000000000000 252.220337000000000
227.012893999999990 197.244843000000000
f: 1115 tv: 0 nM: 2
239.344376000000010 234.135757000000010
232.544448999999990 187.511108000000010
f: 1115 tv: 1 nM: 2
229.178574000000000 252.851195999999990
223.737961000000010 197.612304999999990
f: 1116 tv: 0 nM: 2
236.545105000000010 234.503753999999990
230.048874000000010 188.255646000000010
f: 1116 tv: 1 nM: 2
225.346359000000010 253.544265999999990
220.736449999999990 198.541869999999990
f: 1117 tv: 0 nM: 2
233.790786999999990 235.092194000000010
228.301468000000000 188.566177000000010
f: 1117 tv: 1 nM: 2
222.678360000000000 254.494156000000000
218.075378000000000 198.881912000000000
f: 1118 tv: 0 nM: 2
230.824783000000000 235.350433000000010
225.620376999999990 188.830245999999990
f: 1118 tv: 1 nM: 2
219.522170999999990 254.918715999999990
215.420670000000000 199.367783000000000
f: 1119 tv: 0 nM: 2
227.825760000000000 235.189392000000000
223.226272999999990 189.076645000000010
f: 1119 tv: 1 nM: 2
216.515548999999990 255.880829000000010
212.623855999999990 199.885314999999990
f: 1120 tv: 0 nM: 2
225.217743000000010 236.314514000000000
220.605103000000010 189.187896999999990
f: 1120 tv: 1 nM: 2
214.199051000000000 256.779632999999990
209.958938999999990 200.724639999999990
f: 1121 tv: 0 nM: 2
223.300003000000000 236.399993999999990
217.012192000000000 189.479674999999990
f: 1121 tv: 1 nM: 2
211.401169000000010 257.587219000000000
207.637024000000000 201.016830000000000
f: 1122 tv: 0 nM: 2
220.101120000000010 237.500000000000000
215.659424000000000 189.717391999999990
f: 1122 tv: 1 nM: 2
209.111403999999990 258.181334999999990
204.811371000000010 201.738632000000000
f: 1123 tv: 0 nM: 2
217.917328000000000 237.795273000000010
212.744002999999990 190.244002999999990
f: 1123 tv: 1 nM: 2
206.048217999999990 259.111664000000020
201.920914000000010 202.364791999999990
f: 1124 tv: 0 nM: 2
215.582732999999990 237.636687999999990
210.242310000000000 191.173080000000000
f: 1124 tv: 1 nM: 2
203.288040000000000 259.701079999999990
199.076538000000000 202.892853000000000
f: 1125 tv: 0 nM: 2
213.339812999999990 238.160187000000010
207.691559000000010 191.126617000000010
f: 1125 tv: 1 nM: 2
200.327498999999990 260.842498999999980
196.457291000000000 204.037689000000000
f: 1126 tv: 0 nM: 2
209.776978000000010 239.003601000000000
205.459456999999990 191.513519000000000
f: 1126 tv: 1 nM: 2
197.979172000000010 261.177094000000010
194.047028000000010 204.195540999999990
f: 1127 tv: 0 nM: 2
207.544311999999990 238.822784000000010
203.344376000000010 191.963576999999990
f: 1127 tv: 1 nM: 2
195.478149000000000 262.114746000000030
190.935409999999990 204.856461000000000
f: 1128 tv: 0 nM: 2
204.966659999999990 240.212128000000010
200.500000000000000 192.000000000000000
f: 1128 tv: 1 nM: 2
192.553192000000000 262.898926000000020
188.567443999999990 205.211624000000000
f: 1129 tv: 0 nM: 2
202.531464000000000 239.975525000000000
197.918610000000000 192.604645000000000
f: 1129 tv: 1 nM: 2
190.468596999999990 263.910614000000010
186.162398999999990 205.807693000000000
f: 1130 tv: 0 nM: 2
200.596329000000000 240.711014000000010
195.446198000000010 193.243668000000010
f: 1130 tv: 1 nM: 2
187.755325000000000 264.569152999999970
183.761505000000000 206.219665999999990
f: 1131 tv: 0 nM: 2
197.011200000000000 241.070891999999990
193.017990000000000 193.359711000000000
f: 1131 tv: 1 nM: 2
185.161452999999990 265.333344000000010
181.080566000000000 206.713271999999990
f: 1132 tv: 0 nM: 2
194.636368000000000 242.757567999999990
190.650893999999990 193.955626999999990
f: 1132 tv: 1 nM: 2
182.452057000000000 265.878998000000020
178.265212999999990 206.899993999999990
f: 1133 tv: 0 nM: 2
192.177077999999990 242.500000000000000
188.208327999999990 194.362182999999990
f: 1133 tv: 1 nM: 2
179.867447000000000 266.330231000000030
175.463196000000010 207.716445999999990
f: 1134 tv: 0 nM: 2
189.951384999999990 242.104172000000010
185.668915000000000 194.351349000000000
f: 1134 tv: 1 nM: 2
177.042404000000000 266.939728000000000
172.912842000000010 207.880737000000010
f: 1135 tv: 0 nM: 2
188.131897000000010 242.226990000000000
184.178833000000000 194.218978999999990
f: 1135 tv: 1 nM: 2
174.098587000000010 267.481231999999980
170.297012000000000 208.228637999999990
f: 1136 tv: 0 nM: 2
185.296753000000000 242.829269000000010
181.251877000000010 194.526321000000000
f: 1136 tv: 1 nM: 2
171.033324999999990 268.186675999999980
167.390137000000010 208.697311000000010
f: 1137 tv: 0 nM: 2
182.614409999999990 242.809326000000000
178.457748000000010 194.943665000000010
f: 1137 tv: 1 nM: 2
168.398010000000000 268.470153999999980
164.497695999999990 209.043777000000010
f: 1138 tv: 0 nM: 2
180.123138000000010 243.152985000000000
176.372176999999990 195.000000000000000
f: 1138 tv: 1 nM: 2
165.117783000000000 268.771637000000000
162.020554000000000 209.109589000000000
f: 1139 tv: 0 nM: 2
177.596161000000000 243.403839000000000
174.709778000000000 195.221268000000010
f: 1139 tv: 1 nM: 2
162.899993999999990 269.100006000000010
158.718475000000010 209.367110999999990
f: 1140 tv: 0 nM: 2
174.985290999999990 243.889709000000010
172.036179000000000 195.049347000000010
f: 1140 tv: 1 nM: 2
160.284683000000000 269.377991000000010
155.958938999999990 209.357483000000000
f: 1141 tv: 0 nM: 2
173.410338999999990 243.193099999999990
169.513884999999990 195.097229000000000
f: 1141 tv: 1 nM: 2
157.678406000000000 269.962432999999980
152.965758999999990 209.739731000000010
f: 1142 tv: 0 nM: 2
170.789474000000010 243.467102000000010
166.958954000000010 195.750000000000000
f: 1142 tv: 1 nM: 2
154.452057000000000 270.025116000000030
150.156524999999990 209.878265000000000
f: 1143 tv: 0 nM: 2
169.000000000000000 244.000000000000000
165.503250000000010 195.678574000000000
f: 1143 tv: 1 nM: 2
151.905410999999990 270.103607000000010
147.526535000000000 209.908156999999990
f: 1144 tv: 0 nM: 2
167.273651000000000 243.956085000000000
163.057693000000000 195.157683999999990
f: 1144 tv: 1 nM: 2
148.650512999999990 270.599487000000010
144.668883999999990 210.000000000000000
f: 1145 tv: 0 nM: 2
164.750000000000000 243.958954000000010
160.816406000000000 195.558594000000000
f: 1145 tv: 1 nM: 2
145.982300000000010 271.004425000000030
141.932129000000000 210.490951999999990
f: 1146 tv: 0 nM: 2
162.851456000000010 243.945648000000010
159.123336999999990 195.809998000000010
f: 1146 tv: 1 nM: 2
143.529677999999990 271.043364999999990
138.823914000000000 210.628265000000000
f: 1147 tv: 0 nM: 2
161.057693000000000 243.742310000000000
157.433960000000010 195.757858000000000
f: 1147 tv: 1 nM: 2
140.261078000000000 271.268463000000000
136.112289000000000 210.959746999999990
f: 1148 tv: 0 nM: 2
159.100722999999990 243.874100000000000
155.035492000000000 195.664520000000010
f: 1148 tv: 1 nM: 2
137.915009000000000 272.084991000000000
133.536803999999990 210.958878000000000
f: 1149 tv: 0 nM: 2
156.553328999999990 244.119994999999990
153.097320999999990 195.671143000000000
f: 1149 tv: 1 nM: 2
134.956024000000010 272.118042000000000
130.747879000000010 210.896178999999990
f: 1150 tv: 0 nM: 2
154.101563000000000 243.812500000000000
151.216659999999990 195.316666000000000
f: 1150 tv: 1 nM: 2
132.235854999999990 272.627349999999980
128.084717000000010 211.163222999999990
f: 1151 tv: 0 nM: 2
152.847519000000010 243.929077000000010
149.948059000000000 195.818175999999990
f: 1151 tv: 1 nM: 2
128.988312000000010 272.642517000000000
125.208862000000000 211.713074000000010
f: 1152 tv: 0 nM: 2
150.858337000000010 243.733337000000010
148.812500000000000 195.458327999999990
f: 1152 tv: 1 nM: 2
126.004608000000000 272.790314000000020
122.765686000000000 211.780334000000010
f: 1153 tv: 0 nM: 2
149.123138000000010 243.735076999999990
146.407410000000000 196.055556999999990
f: 1153 tv: 1 nM: 2
123.606819000000000 273.034088000000000
119.879234000000000 211.951263000000010
