# Supplementary material for: Action Sport Cameras as an Instrument to Perform a 3D Underwater Motion Analysis
Source: PLoS One. 2016 Aug 11;11(8):e0160490. doi: 10.1371/journal.pone.0160490 (PMC4981397; doi:10.1371/journal.pone.0160490)
Supplement: S1 Supporting Information — S1.1_Calibration Quality > S1.1.1_Underwater > S1.1.1.1_Highres > S1.1.1.1.1_Calibration > File A. This is the BUNDLE_CameraParameters. This is the camera calibration parameters. File B. This is the Triad. This is the 2D coordinates of the waterproof orthogonal triad structure carrying nine spherical black markers. File C. This is the WandCalibration. This is the 2D coordinates of the wand structure carrying one spherical black marker. S1.1.1.1.2_Accuracy > File D. This is the Trial_1. This is the 2D coordinates of the first rigid bar test acquisition, carrying two markers at known distance. File E. This is the Trial_2. This is the 2D coordinates of the second rigid bar test acquisition, carrying two markers at known distance. File F. This is the Trial_3. This is the 2D coordinates of the third rigid bar test acquisition, carrying two markers at known distance. File G. This is the Trial_4. This is the 2D coordinates of the fourth rigid bar test acquisition, carrying two markers at known distance. File H. This is the Trial_5. This is the 2D coordinates of the fifth rigid bar test acquisition, carrying two markers at known distance. File I. This is the MotionSequence3D_Trial_1. This is the 3D coordinates of the first rigid bar test acquisition. File J. This is the MotionSequence3D_Trial_2. This is the 3D coordinates of the second rigid bar test acquisition. File K. This is the MotionSequence3D_Trial_3. This is the 3D coordinates of the third rigid bar test acquisition. File L. This is the MotionSequence3D_Trial_4. This is the 3D coordinates of the fourth rigid bar test acquisition. File M. This is the MotionSequence3D_Trial_5. This is the 3D coordinates of the fifth rigid bar test acquisition. S1.1.1.2_Lowres > S1.1.1.2.1_Calibration > File N. This is the BUNDLE_CameraParameters. This is the camera calibration parameters. File O. This is the Triad. This is the 2D coordinates of the waterproof orthogonal triad structure carrying nine spherical black markers. File P. Th [file pone.0160490.s001.zip › S1_SupportingInformation/S1.2_Calibration_Dependability/S1.2.2_Accuracy/File AY.txt]

1314 2
f: 0 tv: 0 nM: 2
153.000000000000000 241.250000000000000
151.250000000000000 195.500000000000000
f: 0 tv: 1 nM: 2
104.250000000000000 269.750000000000000
104.000000000000000 212.250000000000000
f: 1 tv: 0 nM: 2
151.785187000000010 240.025925000000000
149.970367000000010 195.100006000000010
f: 1 tv: 1 nM: 2
103.245949000000000 269.383788999999980
103.282898000000000 211.721497000000000
f: 2 tv: 0 nM: 2
152.327438000000000 240.146010999999990
150.846878000000000 194.965622000000000
f: 2 tv: 1 nM: 2
102.951530000000010 269.553558000000010
103.481903000000000 211.778275000000010
f: 3 tv: 0 nM: 2
152.200790000000010 240.062987999999990
150.040329000000010 194.758057000000010
f: 3 tv: 1 nM: 2
103.630104000000000 269.191314999999970
103.177628000000000 211.642548000000010
f: 4 tv: 0 nM: 2
152.629166000000000 240.370834000000000
149.960938000000000 194.882813000000000
f: 4 tv: 1 nM: 2
103.268294999999990 269.343903000000010
103.069199000000000 211.689728000000000
f: 5 tv: 0 nM: 2
152.021744000000010 240.630432000000010
150.146622000000010 194.924804999999990
f: 5 tv: 1 nM: 2
103.500000000000000 269.351471000000000
103.315665999999990 211.949310000000000
f: 6 tv: 0 nM: 2
152.792374000000000 240.131362999999990
150.613814999999990 195.747971000000010
f: 6 tv: 1 nM: 2
103.604652000000000 269.220916999999990
103.073914000000000 211.804351999999990
f: 7 tv: 0 nM: 2
152.675003000000000 240.125000000000000
150.078948999999990 195.240601000000000
f: 7 tv: 1 nM: 2
103.500000000000000 269.500000000000000
103.160088000000000 211.809203999999990
f: 8 tv: 0 nM: 2
152.285721000000000 239.883926000000000
150.430893000000000 194.963409000000010
f: 8 tv: 1 nM: 2
102.942215000000000 269.391968000000020
103.502251000000000 211.939193999999990
f: 9 tv: 0 nM: 2
153.017990000000000 240.330932999999990
150.806824000000010 195.397736000000010
f: 9 tv: 1 nM: 2
103.572815000000010 269.461150999999970
103.735412999999990 211.910416000000000
f: 10 tv: 0 nM: 2
153.421432000000010 240.328567999999990
151.365540000000010 195.563019000000000
f: 10 tv: 1 nM: 2
103.752502000000010 269.432495000000020
104.026550000000000 212.017699999999990
f: 11 tv: 0 nM: 2
153.061981000000000 240.553710999999990
151.537185999999990 195.814055999999990
f: 11 tv: 1 nM: 2
103.617371000000010 269.680755999999970
104.012985000000000 212.352814000000000
f: 12 tv: 0 nM: 2
153.622954999999990 240.737700999999990
151.985290999999990 195.889709000000010
f: 12 tv: 1 nM: 2
103.935776000000000 269.463318000000020
104.452591000000000 212.590515000000010
f: 13 tv: 0 nM: 2
154.212128000000010 240.691925000000000
152.486206000000010 195.848282000000010
f: 13 tv: 1 nM: 2
104.885788000000010 269.827423000000010
105.086349000000000 212.481934000000000
f: 14 tv: 0 nM: 2
153.603455000000000 241.137938999999990
153.486572000000000 195.986572000000000
f: 14 tv: 1 nM: 2
105.365196000000000 269.468140000000010
105.657143000000000 212.423813000000000
f: 15 tv: 0 nM: 2
155.250000000000000 240.432693000000000
153.857697000000000 195.957686999999990
f: 15 tv: 1 nM: 2
105.908653000000000 269.826934999999990
106.490906000000000 212.231811999999990
f: 16 tv: 0 nM: 2
157.016662999999990 240.783324999999990
154.824814000000000 196.339417000000000
f: 16 tv: 1 nM: 2
106.447502000000000 269.532501000000020
107.239532000000000 212.479064999999990
f: 17 tv: 0 nM: 2
156.979583999999990 241.306121999999990
155.488190000000000 195.704726999999990
f: 17 tv: 1 nM: 2
107.307526000000000 269.497802999999980
108.637207000000000 212.806975999999990
f: 18 tv: 0 nM: 2
157.804351999999990 240.282608000000010
156.527771000000000 196.694443000000010
f: 18 tv: 1 nM: 2
109.034882000000000 269.479064999999990
109.747726000000000 212.861358999999990
f: 19 tv: 0 nM: 2
158.710525999999990 240.962402000000000
156.608002000000000 196.363998000000010
f: 19 tv: 1 nM: 2
109.510101000000010 269.368682999999980
111.018021000000000 212.959456999999990
f: 20 tv: 0 nM: 2
160.094208000000010 240.840576000000000
158.067078000000010 197.067078000000010
f: 20 tv: 1 nM: 2
110.951775000000000 269.375640999999970
112.337104999999990 212.837097000000000
f: 21 tv: 0 nM: 2
159.965652000000010 240.740463000000010
159.061981000000000 196.446289000000010
f: 21 tv: 1 nM: 2
112.706467000000000 269.405486999999990
114.000000000000000 212.918808000000010
f: 22 tv: 0 nM: 2
161.569229000000010 241.761536000000010
160.390762000000000 197.201674999999990
f: 22 tv: 1 nM: 2
114.118813000000000 269.490112000000010
115.529678000000000 212.965758999999990
f: 23 tv: 0 nM: 2
162.207443000000010 241.920211999999990
161.659865999999990 197.112244000000000
f: 23 tv: 1 nM: 2
115.658333000000000 269.691681000000020
117.599998000000000 213.509521000000010
f: 24 tv: 0 nM: 2
163.916672000000010 241.901520000000000
161.662917999999990 198.140442000000010
f: 24 tv: 1 nM: 2
117.469627000000000 270.189239999999980
119.349487000000000 213.257659999999990
f: 25 tv: 0 nM: 2
165.671570000000000 242.671570000000000
163.860138000000010 198.024475000000000
f: 25 tv: 1 nM: 2
120.130318000000000 270.502655000000000
121.283783000000000 213.612609999999990
f: 26 tv: 0 nM: 2
166.996124000000010 242.976745999999990
165.193542000000010 198.000000000000000
f: 26 tv: 1 nM: 2
122.483093000000000 270.842986999999990
123.631469999999990 214.071121000000010
f: 27 tv: 0 nM: 2
167.519684000000010 242.799209999999990
166.323746000000000 198.334533999999990
f: 27 tv: 1 nM: 2
124.222824000000000 271.396728999999990
125.697182000000000 214.704224000000010
f: 28 tv: 0 nM: 2
169.410338999999990 243.717239000000010
167.632659999999990 198.860549999999990
f: 28 tv: 1 nM: 2
126.500000000000000 271.412383999999970
128.221100000000010 214.947235000000010
f: 29 tv: 0 nM: 2
170.184936999999990 243.993148999999990
168.856643999999990 199.636368000000000
f: 29 tv: 1 nM: 2
128.949738000000000 271.465606999999980
130.414688000000010 215.322281000000000
f: 30 tv: 0 nM: 2
171.496292000000010 244.440734999999990
169.618880999999990 199.496506000000010
f: 30 tv: 1 nM: 2
131.741760000000000 271.846161000000000
132.475006000000010 215.570449999999990
f: 31 tv: 0 nM: 2
172.714279000000000 244.970581000000010
171.092194000000010 199.606383999999990
f: 31 tv: 1 nM: 2
134.053192000000000 272.250000000000000
134.623259999999990 215.639525999999990
f: 32 tv: 0 nM: 2
174.947372000000000 244.833327999999990
172.264465000000000 199.615706999999990
f: 32 tv: 1 nM: 2
136.926391999999990 272.659912000000020
137.047028000000010 215.868805000000010
f: 33 tv: 0 nM: 2
175.602569999999990 245.717957000000010
173.433548000000000 200.351257000000000
f: 33 tv: 1 nM: 2
139.040817000000000 272.816314999999970
139.390625000000000 216.082596000000000
f: 34 tv: 0 nM: 2
177.336211999999990 245.922408999999990
174.326538000000000 199.880951000000010
f: 34 tv: 1 nM: 2
141.846938999999990 272.770416000000010
142.131835999999990 216.398010000000000
f: 35 tv: 0 nM: 2
177.695206000000010 246.147263000000010
175.148543999999990 200.054351999999990
f: 35 tv: 1 nM: 2
144.104874000000000 273.136596999999990
143.971970000000000 216.588790999999990
f: 36 tv: 0 nM: 2
178.726929000000010 245.911544999999990
175.935714999999990 200.578567999999990
f: 36 tv: 1 nM: 2
147.231383999999990 273.428192000000020
147.027221999999990 216.710387999999990
f: 37 tv: 0 nM: 2
180.157897999999990 246.620299999999990
177.285233000000010 201.000000000000000
f: 37 tv: 1 nM: 2
149.681121999999990 273.614806999999980
149.607451999999990 216.910095000000010
f: 38 tv: 0 nM: 2
180.873946999999990 246.592437999999990
177.691788000000000 201.068497000000010
f: 38 tv: 1 nM: 2
152.362640000000000 274.302185000000010
151.547943000000000 216.965758999999990
f: 39 tv: 0 nM: 2
181.332031000000000 247.535156000000000
178.228867000000010 201.024643000000000
f: 39 tv: 1 nM: 2
154.647506999999990 274.457489000000010
154.282515999999990 216.975342000000010
f: 40 tv: 0 nM: 2
181.819153000000000 247.822692999999990
179.242310000000000 201.688460999999990
f: 40 tv: 1 nM: 2
156.943588000000010 274.684631000000020
156.050003000000000 217.479996000000000
f: 41 tv: 0 nM: 2
182.562958000000010 248.040741000000000
179.451720999999990 201.613800000000000
f: 41 tv: 1 nM: 2
159.321426000000000 275.488097999999980
158.500000000000000 217.764984000000000
f: 42 tv: 0 nM: 2
182.951125999999990 248.706772000000000
179.655837999999990 201.798706000000010
f: 42 tv: 1 nM: 2
161.905472000000000 275.495026000000000
160.240204000000010 217.906859999999990
f: 43 tv: 0 nM: 2
182.713242000000010 249.147064000000000
179.500000000000000 201.500000000000000
f: 43 tv: 1 nM: 2
163.915009000000000 276.010010000000020
162.973297000000000 217.861649000000000
f: 44 tv: 0 nM: 2
184.023804000000010 249.420638999999990
180.533324999999990 202.055556999999990
f: 44 tv: 1 nM: 2
166.000000000000000 276.421477999999980
164.952377000000010 218.305191000000010
f: 45 tv: 0 nM: 2
183.510787999999990 249.679855000000000
180.343536000000000 202.795914000000010
f: 45 tv: 1 nM: 2
167.971054000000010 276.750000000000000
166.813522000000010 218.383194000000000
f: 46 tv: 0 nM: 2
183.404326999999990 250.250000000000000
180.294875999999990 203.057693000000000
f: 46 tv: 1 nM: 2
170.500000000000000 277.351471000000000
169.278717000000000 218.395751999999990
f: 47 tv: 0 nM: 2
183.509995000000000 251.243332000000010
180.513428000000000 202.912749999999990
f: 47 tv: 1 nM: 2
172.275939999999990 278.030669999999990
170.887390000000010 218.864868000000000
f: 48 tv: 0 nM: 2
183.011627000000000 251.767440999999990
179.645064999999990 203.447525000000010
f: 48 tv: 1 nM: 2
174.256760000000010 278.378386999999980
173.369994999999990 219.070007000000000
f: 49 tv: 0 nM: 2
183.331970000000010 252.266388000000010
180.853805999999990 203.622803000000000
f: 49 tv: 1 nM: 2
177.126282000000000 279.115967000000010
175.132156000000010 219.724670000000000
f: 50 tv: 0 nM: 2
183.054351999999990 252.945648000000010
179.806334999999990 204.806334999999990
f: 50 tv: 1 nM: 2
178.871353000000000 279.890778000000010
177.225876000000000 219.997803000000000
f: 51 tv: 0 nM: 2
182.712769000000010 253.276596000000010
179.472976999999990 204.891890999999990
f: 51 tv: 1 nM: 2
180.860535000000000 280.365784000000020
179.455124000000010 220.472229000000000
f: 52 tv: 0 nM: 2
182.954544000000000 254.530304000000000
179.560349000000000 205.112061000000010
f: 52 tv: 1 nM: 2
183.456405999999990 281.612822999999990
181.167358000000010 220.834732000000000
f: 53 tv: 0 nM: 2
183.015334999999990 255.104294000000010
179.525634999999990 205.512817000000010
f: 53 tv: 1 nM: 2
185.705749999999990 282.234436000000020
183.567794999999990 221.250000000000000
f: 54 tv: 0 nM: 2
182.547470000000000 255.768981999999990
179.579269000000010 206.420730999999990
f: 54 tv: 1 nM: 2
188.412444999999990 282.981566999999980
185.582977000000000 221.925766000000010
f: 55 tv: 0 nM: 2
182.112244000000000 256.571441999999990
179.008881000000000 206.650893999999990
f: 55 tv: 1 nM: 2
190.612609999999990 283.819823999999980
187.388411999999990 222.240341000000000
f: 56 tv: 0 nM: 2
181.877624999999990 257.783203000000010
178.606247000000000 207.431243999999990
f: 56 tv: 1 nM: 2
192.866196000000000 284.934264999999980
189.547089000000000 222.822876000000010
f: 57 tv: 0 nM: 2
181.470778999999990 258.321441999999990
178.406250000000000 207.662506000000010
f: 57 tv: 1 nM: 2
195.315674000000000 285.764984000000030
191.866104000000010 223.127609000000010
f: 58 tv: 0 nM: 2
180.974135999999990 258.910918999999980
178.128829999999990 208.407974000000000
f: 58 tv: 1 nM: 2
197.154540999999990 286.286377000000020
193.497894000000000 223.552521000000010
f: 59 tv: 0 nM: 2
179.895264000000000 259.868255999999970
177.065215999999990 208.844727000000010
f: 59 tv: 1 nM: 2
199.607986000000010 287.478882000000000
195.540649000000000 224.373977999999990
f: 60 tv: 0 nM: 2
179.287871999999990 260.515136999999980
176.290755999999990 208.687500000000000
f: 60 tv: 1 nM: 2
200.500000000000000 287.976196000000020
197.156859999999990 224.574509000000010
f: 61 tv: 0 nM: 2
178.269226000000000 261.621796000000020
175.726257000000000 209.343567000000010
f: 61 tv: 1 nM: 2
202.694686999999990 289.013275000000020
199.095046999999990 225.132233000000010
f: 62 tv: 0 nM: 2
177.287033000000010 262.354949999999970
174.618896000000010 209.935973999999990
f: 62 tv: 1 nM: 2
204.547943000000000 290.034241000000010
200.736847000000010 225.836029000000000
f: 63 tv: 0 nM: 2
176.344940000000010 262.933533000000010
173.470413000000010 210.396454000000010
f: 63 tv: 1 nM: 2
206.537444999999990 290.892059000000020
202.066666000000000 226.350983000000010
f: 64 tv: 0 nM: 2
175.515930000000000 263.321655000000020
172.510986000000000 210.494507000000000
f: 64 tv: 1 nM: 2
207.724274000000010 291.368316999999990
203.521576000000010 226.558822999999990
f: 65 tv: 0 nM: 2
173.476195999999990 264.208344000000010
171.227509000000000 210.425934000000010
f: 65 tv: 1 nM: 2
209.287749999999990 292.387756000000020
204.735779000000010 226.939026000000010
f: 66 tv: 0 nM: 2
172.149719000000000 264.440674000000000
170.089004999999990 211.081145999999990
f: 66 tv: 1 nM: 2
210.230774000000000 293.095153999999980
205.084641000000000 227.395676000000010
f: 67 tv: 0 nM: 2
170.947509999999990 264.629821999999990
167.908843999999990 211.359116000000000
f: 67 tv: 1 nM: 2
211.480437999999990 293.810882999999990
206.187744000000010 227.533600000000010
f: 68 tv: 0 nM: 2
168.848403999999990 265.327117999999980
166.635590000000010 211.548019000000010
f: 68 tv: 1 nM: 2
212.434113000000000 294.286835000000000
207.051727000000000 227.605362000000010
f: 69 tv: 0 nM: 2
166.910521999999990 265.484221999999990
164.635635000000010 211.321808000000000
f: 69 tv: 1 nM: 2
213.094787999999990 294.776947000000010
207.831390000000000 227.622100999999990
f: 70 tv: 0 nM: 2
165.738632000000000 266.068175999999990
162.823700000000000 211.335265999999990
f: 70 tv: 1 nM: 2
213.777115000000010 295.437744000000010
208.404845999999990 227.576492000000000
f: 71 tv: 0 nM: 2
163.188232000000000 266.194121999999990
161.464080999999990 211.052490000000010
f: 71 tv: 1 nM: 2
214.127869000000000 295.673676000000000
208.829712000000000 227.612320000000010
f: 72 tv: 0 nM: 2
160.949432000000000 266.292145000000000
159.182465000000010 210.781982000000000
f: 72 tv: 1 nM: 2
214.343628000000000 295.959473000000000
209.063674999999990 227.357681000000010
f: 73 tv: 0 nM: 2
159.000000000000000 266.026581000000020
157.075760000000000 210.126265999999990
f: 73 tv: 1 nM: 2
214.574005000000000 296.238006999999980
209.435286999999990 227.437255999999990
f: 74 tv: 0 nM: 2
156.656418000000000 265.821228000000020
155.097365999999990 209.892104999999990
f: 74 tv: 1 nM: 2
214.821976000000010 296.143951000000020
209.378006000000000 226.908936000000010
f: 75 tv: 0 nM: 2
154.114212000000010 265.832489000000010
153.066452000000000 209.484176999999990
f: 75 tv: 1 nM: 2
214.884903000000010 296.324524000000000
209.703964000000010 226.521667000000010
f: 76 tv: 0 nM: 2
151.817459000000010 266.037048000000030
150.990005000000000 209.009995000000000
f: 76 tv: 1 nM: 2
214.852936000000000 296.161773999999980
209.507111000000010 225.889679000000000
f: 77 tv: 0 nM: 2
148.561768000000000 265.438232000000030
148.900528000000010 208.421462999999990
f: 77 tv: 1 nM: 2
214.642349000000000 296.064055999999990
209.663116000000000 225.393616000000010
f: 78 tv: 0 nM: 2
145.538239000000000 265.361755000000020
146.304351999999990 207.804351999999990
f: 78 tv: 1 nM: 2
214.780914000000000 295.991179999999990
209.659789999999990 224.486252000000010
f: 79 tv: 0 nM: 2
142.895004000000000 265.019989000000010
143.597930999999990 207.422684000000000
f: 79 tv: 1 nM: 2
214.441986000000010 295.883972000000030
209.920134999999990 223.920134999999990
f: 80 tv: 0 nM: 2
140.460205000000000 264.557219999999970
141.823974999999990 206.645416000000010
f: 80 tv: 1 nM: 2
214.307419000000010 295.616607999999990
210.190642999999990 223.095322000000010
f: 81 tv: 0 nM: 2
137.847503999999990 264.492493000000020
139.599060000000010 206.353775000000010
f: 81 tv: 1 nM: 2
214.122192000000010 295.348877000000020
210.198974999999990 222.430266999999990
f: 82 tv: 0 nM: 2
135.467986999999990 264.298035000000030
137.823669000000000 205.734298999999990
f: 82 tv: 1 nM: 2
214.219727000000010 295.166076999999970
210.360474000000010 221.853821000000010
f: 83 tv: 0 nM: 2
132.831145999999990 264.195190000000030
135.568726000000000 205.229858000000010
f: 83 tv: 1 nM: 2
214.167740000000010 294.977417000000000
210.916382000000000 221.050522000000000
f: 84 tv: 0 nM: 2
130.606811999999990 264.052277000000000
133.669769000000000 204.965117999999990
f: 84 tv: 1 nM: 2
214.540709999999990 294.975586000000020
211.387374999999990 220.491469999999990
f: 85 tv: 0 nM: 2
128.024993999999990 264.006804999999990
132.039902000000010 204.788726999999990
f: 85 tv: 1 nM: 2
215.012741000000010 294.885344999999970
211.940247000000000 220.094345000000000
f: 86 tv: 0 nM: 2
126.135268999999990 263.954101999999980
130.404984000000010 204.058822999999990
f: 86 tv: 1 nM: 2
215.819351000000010 294.880646000000010
212.759491000000000 219.575943000000000
f: 87 tv: 0 nM: 2
124.237328000000010 263.755767999999990
129.384795999999990 203.824890000000010
f: 87 tv: 1 nM: 2
216.742569000000000 294.872925000000010
213.970673000000010 218.924376999999990
f: 88 tv: 0 nM: 2
122.604652000000000 263.220916999999990
127.570419000000000 203.272308000000010
f: 88 tv: 1 nM: 2
217.975540000000000 294.585631999999980
215.060944000000010 218.207809000000000
f: 89 tv: 0 nM: 2
121.414024000000000 263.076934999999990
126.997726000000000 202.734084999999990
f: 89 tv: 1 nM: 2
219.475311000000000 294.299376999999990
216.555739999999990 217.780334000000010
f: 90 tv: 0 nM: 2
119.844596999999990 262.889648000000020
126.019318000000000 202.120178000000010
f: 90 tv: 1 nM: 2
221.371872000000000 293.846862999999980
218.320632999999990 217.049209999999990
f: 91 tv: 0 nM: 2
118.948196000000000 262.335571000000020
125.469757000000000 201.618957999999990
f: 91 tv: 1 nM: 2
222.826859000000010 293.389557000000020
219.993713000000010 216.113204999999990
f: 92 tv: 0 nM: 2
118.400902000000000 262.018005000000020
125.088234000000000 200.936981000000000
f: 92 tv: 1 nM: 2
224.762497000000000 292.643737999999980
221.932434000000000 215.438446000000000
f: 93 tv: 0 nM: 2
117.641257999999990 261.432739000000030
125.014771000000000 200.409286000000010
f: 93 tv: 1 nM: 2
226.759032999999990 292.304230000000020
224.041153000000010 214.342986999999990
f: 94 tv: 0 nM: 2
117.773308000000000 261.014832000000010
124.974358000000000 199.957259999999990
f: 94 tv: 1 nM: 2
229.244812000000000 291.498505000000020
226.215622000000000 213.584381000000010
f: 95 tv: 0 nM: 2
117.590912000000000 260.723144999999990
125.708336000000000 199.146927000000010
f: 95 tv: 1 nM: 2
231.856078999999990 290.747772000000000
228.486403999999990 212.720551000000000
f: 96 tv: 0 nM: 2
118.367714000000010 260.015686000000020
126.407768000000000 198.572814999999990
f: 96 tv: 1 nM: 2
234.563109999999990 290.037231000000020
231.109055000000010 212.038589000000000
f: 97 tv: 0 nM: 2
118.686974000000010 259.615540000000010
127.461884000000000 197.957396999999990
f: 97 tv: 1 nM: 2
237.709976000000010 289.388214000000000
234.016967999999990 211.192902000000000
f: 98 tv: 0 nM: 2
119.901711000000010 259.038452000000010
128.444199000000000 197.042404000000000
f: 98 tv: 1 nM: 2
240.811935000000010 288.610442999999980
236.830597000000010 210.162826999999990
f: 99 tv: 0 nM: 2
121.014053000000000 258.365448000000010
129.937500000000000 196.739227000000000
f: 99 tv: 1 nM: 2
243.826645000000010 287.361022999999990
239.500000000000000 209.072555999999990
f: 100 tv: 0 nM: 2
122.472686999999990 257.544128000000000
131.454758000000000 195.914031999999990
f: 100 tv: 1 nM: 2
246.595459000000010 286.340912000000000
242.320754999999990 208.122635000000000
f: 101 tv: 0 nM: 2
124.083664000000000 257.272919000000000
132.985717999999990 195.432648000000000
f: 101 tv: 1 nM: 2
249.730988000000000 285.374267999999970
244.895386000000000 207.078461000000000
f: 102 tv: 0 nM: 2
126.112647999999990 256.332030999999970
134.736176000000000 194.414886000000000
f: 102 tv: 1 nM: 2
252.829376000000000 284.305634000000000
247.578857000000000 206.126190000000010
f: 103 tv: 0 nM: 2
128.029648000000010 255.541504000000000
137.006119000000010 193.681641000000010
f: 103 tv: 1 nM: 2
255.531814999999990 283.340912000000000
250.487381000000000 205.192429000000000
f: 104 tv: 0 nM: 2
130.294875999999990 254.901703000000000
138.734787000000010 193.100006000000010
f: 104 tv: 1 nM: 2
258.163177000000020 281.983521000000000
252.566771999999990 204.423920000000010
f: 105 tv: 0 nM: 2
132.222671999999990 254.115387000000000
140.713364000000010 192.187500000000000
f: 105 tv: 1 nM: 2
260.801514000000000 281.034851000000000
254.896545000000000 203.481186000000010
f: 106 tv: 0 nM: 2
134.971268000000010 253.482757999999990
143.559830000000010 192.055556999999990
f: 106 tv: 1 nM: 2
262.768280000000000 279.704253999999990
257.294128000000000 202.718948000000010
f: 107 tv: 0 nM: 2
137.238769999999990 253.048981000000000
145.556305000000010 191.700455000000010
f: 107 tv: 1 nM: 2
265.010010000000020 279.038573999999980
259.266968000000020 202.112655999999990
f: 108 tv: 0 nM: 2
139.992034999999990 252.627487000000000
147.597351000000000 191.199112000000010
f: 108 tv: 1 nM: 2
266.675140000000000 278.279938000000020
261.083588000000020 201.425368999999990
f: 109 tv: 0 nM: 2
142.211151000000000 252.193221999999990
150.296875000000000 191.216522000000000
f: 109 tv: 1 nM: 2
268.543945000000010 277.404540999999990
262.579864999999980 201.054320999999990
f: 110 tv: 0 nM: 2
144.442916999999990 251.819640999999990
152.831802000000010 190.622116000000010
f: 110 tv: 1 nM: 2
269.881226000000030 276.747802999999980
263.752380000000020 200.440887000000000
f: 111 tv: 0 nM: 2
146.715758999999990 251.576766999999990
154.787612999999990 190.982300000000010
f: 111 tv: 1 nM: 2
270.750000000000000 276.069519000000010
265.061707000000010 200.210449000000010
f: 112 tv: 0 nM: 2
149.271973000000000 251.495819000000010
157.055556999999990 190.814819000000000
f: 112 tv: 1 nM: 2
271.553131000000010 275.643737999999980
265.594849000000010 200.245987000000010
f: 113 tv: 0 nM: 2
151.419829999999990 251.493668000000010
159.433792000000010 191.015975999999990
f: 113 tv: 1 nM: 2
272.000000000000000 275.457702999999980
266.473022000000010 200.163498000000000
f: 114 tv: 0 nM: 2
153.882751000000010 251.365050999999990
161.550720000000010 191.156997999999990
f: 114 tv: 1 nM: 2
272.370026000000000 275.316528000000010
266.739196999999990 200.335541000000010
f: 115 tv: 0 nM: 2
155.968353000000010 251.438812000000010
163.132751000000010 191.358414000000010
f: 115 tv: 1 nM: 2
272.513977000000010 275.187897000000020
266.951050000000010 200.608397999999990
f: 116 tv: 0 nM: 2
158.037871999999990 251.431824000000010
165.131470000000010 191.959045000000000
f: 116 tv: 1 nM: 2
272.466552999999980 275.264434999999990
267.235474000000010 201.183867999999990
f: 117 tv: 0 nM: 2
160.000000000000000 252.000000000000000
167.322219999999990 192.115555000000000
f: 117 tv: 1 nM: 2
272.410491999999980 275.493834999999990
266.989806999999980 201.244903999999990
f: 118 tv: 0 nM: 2
162.525696000000010 252.095795000000010
169.164948000000010 192.628860000000000
f: 118 tv: 1 nM: 2
272.098694000000020 275.631592000000010
266.686462000000010 202.123763999999990
f: 119 tv: 0 nM: 2
164.181824000000010 252.480864999999990
171.008850000000000 193.097351000000000
f: 119 tv: 1 nM: 2
271.420898000000020 275.693023999999980
266.234039000000000 202.560286999999990
f: 120 tv: 0 nM: 2
165.941925000000000 252.866165000000000
172.540863000000000 193.459137000000000
f: 120 tv: 1 nM: 2
270.856658999999980 275.906677000000000
265.933105000000010 203.165558000000000
f: 121 tv: 0 nM: 2
168.020416000000010 252.806121999999990
174.793105999999990 194.061584000000010
f: 121 tv: 1 nM: 2
270.022491000000000 276.006927000000020
265.067139000000000 203.803894000000010
f: 122 tv: 0 nM: 2
169.529677999999990 253.130142000000010
175.971359000000010 194.575515999999990
f: 122 tv: 1 nM: 2
268.976105000000020 276.315703999999980
264.281158000000000 204.272736000000010
f: 123 tv: 0 nM: 2
171.300934000000010 253.148147999999990
177.480864999999990 195.019135000000010
f: 123 tv: 1 nM: 2
267.641144000000000 276.647948999999980
263.216492000000020 204.953612999999990
f: 124 tv: 0 nM: 2
172.611389000000000 253.670792000000010
178.807312000000000 195.346343999999990
f: 124 tv: 1 nM: 2
266.055755999999970 277.019164999999990
262.035308999999980 205.602234000000010
f: 125 tv: 0 nM: 2
173.589371000000000 254.016907000000000
179.859908999999990 195.756042000000010
f: 125 tv: 1 nM: 2
264.580750000000020 277.242279000000000
260.663086000000020 206.008957000000010
f: 126 tv: 0 nM: 2
174.810608000000000 254.219696000000000
180.840683000000010 196.473038000000000
f: 126 tv: 1 nM: 2
263.019500999999990 277.817383000000010
259.380371000000030 206.683929000000010
f: 127 tv: 0 nM: 2
175.931580000000000 254.557892000000010
181.903061000000010 197.010208000000010
f: 127 tv: 1 nM: 2
261.040222000000030 277.973785000000020
258.000000000000000 207.640228000000010
f: 128 tv: 0 nM: 2
177.121627999999990 254.627028999999990
182.933334000000000 197.428206999999990
f: 128 tv: 1 nM: 2
259.632721000000000 278.307280999999990
256.618378000000010 208.220856000000000
f: 129 tv: 0 nM: 2
178.090652000000010 254.771973000000000
183.492888999999990 197.803314000000000
f: 129 tv: 1 nM: 2
257.470276000000010 278.769530999999970
255.048690999999990 208.720978000000000
f: 130 tv: 0 nM: 2
179.463730000000000 255.202071999999990
185.047501000000010 198.647491000000000
f: 130 tv: 1 nM: 2
255.583327999999990 279.341277999999990
253.561568999999990 209.494400000000010
f: 131 tv: 0 nM: 2
180.113159000000000 255.407897999999990
185.512817000000010 199.115387000000000
f: 131 tv: 1 nM: 2
253.964157000000000 279.403777999999990
252.055969000000000 210.447754000000000
f: 132 tv: 0 nM: 2
181.294113000000010 255.516037000000010
186.039688000000010 199.375655999999990
f: 132 tv: 1 nM: 2
252.057403999999990 279.894439999999970
250.716872999999990 210.730927000000010
f: 133 tv: 0 nM: 2
181.960525999999990 255.860519000000010
187.552628000000000 199.909088000000000
f: 133 tv: 1 nM: 2
250.265044999999990 280.265044999999990
249.078644000000000 211.571167000000000
f: 134 tv: 0 nM: 2
182.942702999999990 255.932297000000010
188.185486000000000 200.572586000000000
f: 134 tv: 1 nM: 2
248.647064000000000 280.437255999999990
247.785721000000000 211.975510000000010
f: 135 tv: 0 nM: 2
183.625000000000000 256.327117999999980
189.076019000000000 200.412276999999990
f: 135 tv: 1 nM: 2
246.877823000000010 280.986847000000010
246.115096999999990 212.675476000000000
f: 136 tv: 0 nM: 2
184.673294000000000 256.474425999999990
190.468932999999990 201.257065000000010
f: 136 tv: 1 nM: 2
245.132659999999990 281.351013000000020
245.024200000000010 213.399200000000010
f: 137 tv: 0 nM: 2
185.861588000000010 256.536713000000020
190.821227999999990 201.354751999999990
f: 137 tv: 1 nM: 2
243.619919000000010 281.457306000000020
243.591704999999990 214.000000000000000
f: 138 tv: 0 nM: 2
187.038895000000000 256.861114999999980
191.916672000000010 201.788895000000000
f: 138 tv: 1 nM: 2
242.258194000000000 281.500000000000000
242.404861000000010 214.544540000000010
f: 139 tv: 0 nM: 2
187.916199000000010 256.667602999999990
193.585800000000010 202.535507000000000
f: 139 tv: 1 nM: 2
240.487854000000000 281.923065000000010
241.303206999999990 214.839355000000010
f: 140 tv: 0 nM: 2
189.000000000000000 256.594970999999990
194.461761000000000 202.550003000000000
f: 140 tv: 1 nM: 2
239.182739000000000 281.847381999999980
240.158629999999990 215.457825000000010
f: 141 tv: 0 nM: 2
189.946625000000010 257.042145000000000
195.157455000000000 202.618789999999990
f: 141 tv: 1 nM: 2
238.075515999999990 281.751007000000020
239.630432000000010 215.727280000000010
f: 142 tv: 0 nM: 2
191.215972999999990 256.733734000000030
196.398209000000010 202.694611000000010
f: 142 tv: 1 nM: 2
237.051025000000010 281.759186000000000
238.475006000000010 215.816666000000000
f: 143 tv: 0 nM: 2
192.330063000000000 256.189545000000010
197.531799000000010 203.054915999999990
f: 143 tv: 1 nM: 2
235.593262000000010 281.505950999999980
237.500000000000000 215.979431000000010
f: 144 tv: 0 nM: 2
193.886368000000000 256.301941000000000
198.903136999999990 202.780105999999990
f: 144 tv: 1 nM: 2
234.663040000000000 281.189117000000010
236.916672000000010 215.763519000000000
f: 145 tv: 0 nM: 2
194.710006999999990 255.750000000000000
199.947509999999990 202.629837000000010
f: 145 tv: 1 nM: 2
233.535095000000010 280.758759000000000
236.091934000000010 215.878921999999990
f: 146 tv: 0 nM: 2
196.278839000000000 255.003204000000010
200.929779000000000 202.452239999999990
f: 146 tv: 1 nM: 2
232.635590000000010 280.402527000000020
235.439072000000010 215.712189000000000
f: 147 tv: 0 nM: 2
197.472884999999990 255.256026999999990
202.581177000000000 202.068175999999990
f: 147 tv: 1 nM: 2
231.969391000000000 279.726532000000020
234.931168000000010 215.439269999999990
f: 148 tv: 0 nM: 2
198.738403000000010 254.291396999999990
203.763336000000010 202.470001000000000
f: 148 tv: 1 nM: 2
231.379471000000000 279.218750000000000
234.376053000000010 215.392853000000000
f: 149 tv: 0 nM: 2
200.295029000000000 254.136641999999990
205.108566000000000 202.242859000000010
f: 149 tv: 1 nM: 2
230.598739999999990 278.712189000000020
233.699997000000000 214.991301999999990
f: 150 tv: 0 nM: 2
201.150893999999990 253.929001000000000
206.296875000000000 202.028122000000000
f: 150 tv: 1 nM: 2
230.237777999999990 278.066681000000020
233.533324999999990 214.666672000000010
f: 151 tv: 0 nM: 2
203.342590000000000 253.379623000000010
207.539474000000010 202.065796000000010
f: 151 tv: 1 nM: 2
229.588989000000000 277.508484000000010
233.579162999999990 214.666672000000010
f: 152 tv: 0 nM: 2
204.884887999999990 253.161865000000010
209.087723000000010 201.581878999999990
f: 152 tv: 1 nM: 2
229.452911000000000 276.881165000000010
233.075897000000000 214.397324000000000
f: 153 tv: 0 nM: 2
206.114090000000000 252.177855999999990
211.286819000000010 201.670547000000000
f: 153 tv: 1 nM: 2
229.170502000000000 276.596770999999990
233.331116000000010 214.000000000000000
f: 154 tv: 0 nM: 2
207.712020999999990 252.313292999999990
211.764145000000010 201.201263000000010
f: 154 tv: 1 nM: 2
228.964111000000000 275.870818999999980
233.233032000000010 214.040726000000010
f: 155 tv: 0 nM: 2
209.214279000000000 251.335709000000010
214.313292999999990 201.041137999999990
f: 155 tv: 1 nM: 2
229.062500000000000 275.091339000000000
233.354980000000010 213.456711000000010
f: 156 tv: 0 nM: 2
210.774993999999990 250.881256000000010
215.085892000000000 200.622695999999990
f: 156 tv: 1 nM: 2
229.054764000000010 274.126190000000010
233.629959000000010 213.041855000000000
f: 157 tv: 0 nM: 2
212.792205999999990 250.889618000000010
217.333327999999990 200.069443000000010
f: 157 tv: 1 nM: 2
229.047028000000010 273.868805000000010
233.990387000000000 212.918274000000000
f: 158 tv: 0 nM: 2
214.081757000000010 250.223266999999990
217.842772999999990 199.292450000000000
f: 158 tv: 1 nM: 2
229.716277999999990 273.034881999999980
234.383559999999990 212.121002000000000
f: 159 tv: 0 nM: 2
216.476668999999990 249.343337999999990
220.023254000000010 199.616272000000010
f: 159 tv: 1 nM: 2
230.449112000000010 272.201324000000000
235.108703999999990 211.847824000000000
f: 160 tv: 0 nM: 2
217.965117999999990 249.147292999999990
222.182143999999990 199.303574000000000
f: 160 tv: 1 nM: 2
230.950698999999990 271.798126000000020
235.587555000000010 211.165894000000010
f: 161 tv: 0 nM: 2
219.678574000000000 248.594162000000010
223.669067000000010 198.679855000000000
f: 161 tv: 1 nM: 2
231.627899000000010 270.848845999999980
236.414031999999990 210.923080000000000
f: 162 tv: 0 nM: 2
221.583327999999990 247.657410000000000
225.506897000000010 198.255173000000010
f: 162 tv: 1 nM: 2
232.179993000000000 269.924987999999980
237.304047000000000 210.574326000000010
f: 163 tv: 0 nM: 2
223.118515000000000 247.255553999999990
227.668823000000000 197.967529000000010
f: 163 tv: 1 nM: 2
232.926773000000000 269.133850000000000
238.149765000000000 209.829498000000000
f: 164 tv: 0 nM: 2
225.583327999999990 246.570007000000000
229.379425000000000 198.007094999999990
f: 164 tv: 1 nM: 2
234.047974000000010 268.704559000000020
239.153671000000000 209.589447000000010
f: 165 tv: 0 nM: 2
227.244751000000010 246.178314000000000
231.555191000000010 197.568175999999990
f: 165 tv: 1 nM: 2
234.856094000000010 268.107329999999990
240.538817999999990 209.043381000000010
f: 166 tv: 0 nM: 2
229.799072000000000 245.046721999999990
233.408538999999990 197.420730999999990
f: 166 tv: 1 nM: 2
236.221390000000010 267.238800000000030
241.604553000000010 208.759094000000000
f: 167 tv: 0 nM: 2
232.214279000000000 245.742859000000010
235.525634999999990 196.596161000000000
f: 167 tv: 1 nM: 2
237.412444999999990 266.695861999999980
243.058533000000010 208.202438000000000
f: 168 tv: 0 nM: 2
233.821426000000000 245.000000000000000
237.740158000000010 196.783463000000010
f: 168 tv: 1 nM: 2
239.247375000000010 266.252625000000020
244.461182000000010 207.956618999999990
f: 169 tv: 0 nM: 2
236.573273000000000 244.228455000000000
239.828461000000000 196.197082999999990
f: 169 tv: 1 nM: 2
240.039688000000010 265.375671000000010
246.027221999999990 207.784652999999990
f: 170 tv: 0 nM: 2
238.293915000000000 244.699326000000010
241.803680000000010 196.273010000000000
f: 170 tv: 1 nM: 2
241.755005000000010 265.160004000000010
247.294250000000010 207.133972000000000
f: 171 tv: 0 nM: 2
240.307693000000000 244.157349000000010
243.428055000000000 196.446045000000000
f: 171 tv: 1 nM: 2
243.618088000000000 264.580414000000020
249.396132999999990 207.171494000000000
f: 172 tv: 0 nM: 2
243.052841000000000 243.861786000000000
246.000000000000000 196.285233000000010
f: 172 tv: 1 nM: 2
245.585860999999990 264.338378999999970
251.009995000000000 206.904999000000000
f: 173 tv: 0 nM: 2
245.121521000000000 243.864577999999990
248.308440999999990 195.788956000000010
f: 173 tv: 1 nM: 2
247.853591999999990 263.370178000000010
253.111358999999990 206.606811999999990
f: 174 tv: 0 nM: 2
247.858978000000010 243.239318999999990
250.775161999999990 195.275161999999990
f: 174 tv: 1 nM: 2
249.378052000000000 262.834137000000000
255.114577999999990 206.000000000000000
f: 175 tv: 0 nM: 2
249.686172000000000 242.962769000000010
252.693175999999990 195.397719999999990
f: 175 tv: 1 nM: 2
251.231383999999990 262.486694000000000
257.179993000000020 205.925003000000000
f: 176 tv: 0 nM: 2
251.149124000000000 242.973679000000000
254.493148999999990 195.089035000000000
f: 176 tv: 1 nM: 2
253.800003000000000 262.188903999999980
259.797882000000020 205.526596000000010
f: 177 tv: 0 nM: 2
253.813004000000010 243.288620000000010
256.950012000000020 194.633331000000000
f: 177 tv: 1 nM: 2
255.754059000000010 261.567566000000000
261.692748999999990 205.494415000000000
f: 178 tv: 0 nM: 2
256.357147000000000 242.864287999999990
258.761902000000020 194.989791999999990
f: 178 tv: 1 nM: 2
258.500000000000000 261.500000000000000
263.869995000000020 205.169997999999990
f: 179 tv: 0 nM: 2
258.399322999999980 243.087250000000010
260.845459000000010 195.218185000000010
f: 179 tv: 1 nM: 2
260.856749999999980 261.394591999999990
266.516753999999990 205.318435999999990
f: 180 tv: 0 nM: 2
260.632874000000020 242.972030999999990
263.027557000000000 195.464569000000010
f: 180 tv: 1 nM: 2
262.719451999999990 261.402770999999970
268.744628999999970 205.056457999999990
f: 181 tv: 0 nM: 2
262.836945000000010 243.039855999999990
263.907317999999980 195.924163999999990
f: 181 tv: 1 nM: 2
266.410522000000010 261.368407999999990
271.718750000000000 205.354172000000010
f: 182 tv: 0 nM: 2
265.004944000000020 243.831680000000010
265.976471000000000 195.847061000000000
f: 182 tv: 1 nM: 2
268.664519999999980 260.964508000000020
274.189574999999990 205.210906999999990
f: 183 tv: 0 nM: 2
267.293091000000000 244.089661000000010
267.613006999999980 195.907532000000000
f: 183 tv: 1 nM: 2
271.776030999999990 260.942719000000010
276.721924000000000 205.216293000000010
f: 184 tv: 0 nM: 2
267.622742000000020 244.140915000000010
269.189940999999980 196.438553000000010
f: 184 tv: 1 nM: 2
274.853576999999970 261.370178000000010
279.143250000000020 205.535141000000010
f: 185 tv: 0 nM: 2
269.703705000000010 244.885192999999990
270.519745000000000 196.598679000000000
f: 185 tv: 1 nM: 2
277.466156000000010 261.497406000000010
281.881592000000010 205.881576999999990
f: 186 tv: 0 nM: 2
270.013031000000010 245.765212999999990
271.365387000000000 197.205124000000010
f: 186 tv: 1 nM: 2
280.163513000000020 262.210692999999990
284.037140000000020 206.047028000000010
f: 187 tv: 0 nM: 2
271.063324000000020 246.570007000000000
272.152985000000000 197.847015000000000
f: 187 tv: 1 nM: 2
282.551207999999970 263.189757999999980
286.819092000000010 206.831664999999990
f: 188 tv: 0 nM: 2
272.286713000000020 247.311187999999990
273.368743999999990 198.468750000000000
f: 188 tv: 1 nM: 2
285.181824000000010 263.419800000000010
289.285706000000000 207.547622999999990
f: 189 tv: 0 nM: 2
272.603455000000000 247.924133000000010
273.693023999999980 199.174057000000000
f: 189 tv: 1 nM: 2
287.556213000000010 263.979279000000020
291.417083999999990 208.039031999999990
f: 190 tv: 0 nM: 2
272.842773000000020 248.248427999999990
273.746826000000000 199.962020999999990
f: 190 tv: 1 nM: 2
289.558960000000010 265.089751999999980
293.307678000000010 208.843596999999990
f: 191 tv: 0 nM: 2
272.279296999999990 249.924133000000010
273.872893999999970 200.367233000000000
f: 191 tv: 1 nM: 2
291.554047000000030 265.962157999999990
295.451171999999990 209.025574000000010
f: 192 tv: 0 nM: 2
271.772736000000010 250.418182000000000
273.444794000000000 201.360381999999990
f: 192 tv: 1 nM: 2
293.203613000000020 266.853088000000010
296.863403000000010 209.817016999999990
f: 193 tv: 0 nM: 2
271.213805999999980 251.175858000000010
273.256317000000020 201.503159000000010
f: 193 tv: 1 nM: 2
295.059783999999980 267.744568000000020
298.648131999999980 210.291672000000010
f: 194 tv: 0 nM: 2
270.605956999999990 252.046356000000000
272.250000000000000 202.230255000000000
f: 194 tv: 1 nM: 2
296.234221999999990 268.939483999999990
300.161987000000010 210.877929999999990
f: 195 tv: 0 nM: 2
270.306824000000010 252.549240000000000
271.614898999999980 202.779509999999990
f: 195 tv: 1 nM: 2
297.699493000000020 269.677338000000020
301.881073000000010 211.779129000000010
f: 196 tv: 0 nM: 2
269.327698000000000 253.381760000000010
271.076446999999970 202.512741000000010
f: 196 tv: 1 nM: 2
299.050261999999980 270.465606999999980
303.152374000000010 212.023804000000010
f: 197 tv: 0 nM: 2
268.102417000000000 253.855423000000000
270.354949999999970 203.354935000000010
f: 197 tv: 1 nM: 2
300.338165000000000 271.219817999999980
304.500000000000000 212.590515000000010
f: 198 tv: 0 nM: 2
267.243499999999980 254.262984999999990
269.320861999999980 203.676468000000000
f: 198 tv: 1 nM: 2
301.885010000000020 271.774993999999990
305.832550000000030 212.955811000000010
f: 199 tv: 0 nM: 2
266.475616000000000 255.213409000000010
268.844115999999990 203.455886999999990
f: 199 tv: 1 nM: 2
303.000000000000000 272.500000000000000
307.538817999999990 212.984024000000010
f: 200 tv: 0 nM: 2
265.237213000000000 255.934311000000010
267.500000000000000 203.778518999999990
f: 200 tv: 1 nM: 2
304.675597999999980 273.048767000000000
308.921417000000020 213.107147000000000
f: 201 tv: 0 nM: 2
264.078582999999980 255.964279000000000
266.921967000000000 204.179199000000010
f: 201 tv: 1 nM: 2
305.980408000000010 273.740204000000010
310.463043000000030 213.563049000000010
f: 202 tv: 0 nM: 2
263.178558000000010 256.392853000000000
265.925414999999990 204.359116000000000
f: 202 tv: 1 nM: 2
307.093140000000010 274.000000000000000
311.995758000000020 213.653198000000000
f: 203 tv: 0 nM: 2
261.586547999999990 256.939086999999970
264.616577000000010 204.006134000000000
f: 203 tv: 1 nM: 2
308.801392000000020 274.642517000000000
313.303558000000010 213.754471000000000
f: 204 tv: 0 nM: 2
260.712951999999970 257.219147000000020
263.450591999999970 204.235457999999990
f: 204 tv: 1 nM: 2
310.307343000000000 274.949553999999980
314.550841999999990 213.669495000000010
f: 205 tv: 0 nM: 2
259.516571000000000 257.764892999999970
262.337066999999990 204.157303000000010
f: 205 tv: 1 nM: 2
311.518433000000020 275.009215999999980
316.483063000000020 213.427963000000010
f: 206 tv: 0 nM: 2
257.947814999999990 257.651093000000000
261.207885999999970 203.718414000000000
f: 206 tv: 1 nM: 2
313.000000000000000 275.091339000000000
318.024322999999980 213.320800999999990
f: 207 tv: 0 nM: 2
256.652587999999980 257.568175999999990
260.610046000000010 203.899520999999990
f: 207 tv: 1 nM: 2
314.627257999999980 275.786377000000020
319.210204999999970 213.355103000000010
f: 208 tv: 0 nM: 2
255.383331000000000 258.489989999999980
258.767455999999980 203.976745999999990
f: 208 tv: 1 nM: 2
316.228118999999990 276.082946999999990
320.762939000000020 213.357757999999990
f: 209 tv: 0 nM: 2
253.500000000000000 258.581237999999980
257.500000000000000 204.000000000000000
f: 209 tv: 1 nM: 2
317.282501000000020 276.074005000000000
322.157134999999980 213.232651000000000
f: 210 tv: 0 nM: 2
251.651611000000000 258.996764999999980
256.716583000000010 203.500000000000000
f: 210 tv: 1 nM: 2
318.717498999999980 276.975342000000010
323.864594000000010 212.922912999999990
f: 211 tv: 0 nM: 2
250.137633999999990 259.446624999999980
254.413162000000000 203.713165000000000
f: 211 tv: 1 nM: 2
320.374419999999990 277.025116000000030
325.115540000000010 212.679291000000010
f: 212 tv: 0 nM: 2
248.548858999999990 259.451141000000010
253.157455000000000 203.569061000000000
f: 212 tv: 1 nM: 2
321.543395999999970 277.464874000000010
326.796448000000000 212.608703999999990
f: 213 tv: 0 nM: 2
247.119797000000010 259.864594000000010
252.067169000000010 203.711441000000010
f: 213 tv: 1 nM: 2
322.953339000000030 277.746673999999980
328.074524000000000 212.566666000000000
f: 214 tv: 0 nM: 2
245.149719000000000 260.389832000000010
250.864318999999990 203.510055999999990
f: 214 tv: 1 nM: 2
324.546265000000010 277.966949000000000
329.881317000000020 212.501952999999990
f: 215 tv: 0 nM: 2
243.838989000000000 260.457642000000020
249.422897000000010 203.497665000000010
f: 215 tv: 1 nM: 2
326.287810999999980 278.363433999999980
331.431458000000020 212.338715000000010
f: 216 tv: 0 nM: 2
241.932297000000010 260.901030999999990
248.040543000000010 203.383789000000010
f: 216 tv: 1 nM: 2
327.898346000000000 278.850616000000000
333.045257999999990 212.504120000000000
f: 217 tv: 0 nM: 2
240.265152000000000 261.123748999999980
246.183670000000010 203.173462000000000
f: 217 tv: 1 nM: 2
329.580505000000020 278.919494999999980
335.036254999999980 211.963744999999990
f: 218 tv: 0 nM: 2
238.544265999999990 261.492188000000000
245.202896000000010 203.200484999999990
f: 218 tv: 1 nM: 2
331.533997000000000 279.390015000000010
336.963745000000020 211.795807000000000
f: 219 tv: 0 nM: 2
237.000000000000000 261.421477999999980
244.046111999999990 203.036407000000000
f: 219 tv: 1 nM: 2
333.183074999999970 279.746062999999990
338.500000000000000 211.583327999999990
f: 220 tv: 0 nM: 2
235.522170999999990 261.770935000000010
242.442916999999990 203.084473000000000
f: 220 tv: 1 nM: 2
335.235535000000030 280.310821999999970
340.317504999999980 211.448898000000010
f: 221 tv: 0 nM: 2
233.888611000000000 262.056945999999980
241.270141999999990 202.793838999999990
f: 221 tv: 1 nM: 2
337.167297000000020 280.507599000000030
342.448607999999980 211.430832000000010
f: 222 tv: 0 nM: 2
232.085419000000000 262.128143000000020
240.015625000000000 202.526047000000010
f: 222 tv: 1 nM: 2
339.149811000000000 280.578644000000000
344.651520000000000 210.939392000000000
f: 223 tv: 0 nM: 2
230.643829000000010 261.974883999999970
238.668182000000000 202.327271000000000
f: 223 tv: 1 nM: 2
341.194336000000020 280.554717999999980
346.801116999999980 210.524170000000000
f: 224 tv: 0 nM: 2
229.265853999999990 262.107329999999990
237.616745000000010 201.777526999999990
f: 224 tv: 1 nM: 2
343.239532000000000 280.564636000000010
348.778167999999990 210.172530999999990
f: 225 tv: 0 nM: 2
228.274414000000010 261.997681000000000
236.677032000000000 201.282303000000010
f: 225 tv: 1 nM: 2
346.034668000000010 280.574829000000020
351.119049000000020 209.538467000000000
f: 226 tv: 0 nM: 2
226.943908999999990 261.926819000000020
236.079071000000000 201.020935000000010
f: 226 tv: 1 nM: 2
348.904938000000020 280.221832000000010
353.835754000000010 208.635040000000000
f: 227 tv: 0 nM: 2
225.730591000000000 261.760284000000010
235.429488999999990 200.220092999999990
f: 227 tv: 1 nM: 2
351.494780999999990 280.099304000000020
356.247406000000010 208.093430000000010
f: 228 tv: 0 nM: 2
224.805161000000000 261.089203000000000
234.563553000000010 199.652542000000010
f: 228 tv: 1 nM: 2
353.863464000000020 279.757079999999970
358.921630999999990 207.406723000000000
f: 229 tv: 0 nM: 2
223.868668000000010 261.046082000000010
234.063628999999990 198.809097000000010
f: 229 tv: 1 nM: 2
356.919006000000020 279.000000000000000
361.567931999999980 206.364105000000000
f: 230 tv: 0 nM: 2
223.134200999999990 260.521637000000000
233.563323999999990 198.058960000000010
f: 230 tv: 1 nM: 2
359.837646000000010 278.562744000000010
364.251801000000000 205.532378999999990
f: 231 tv: 0 nM: 2
222.426987000000000 260.050873000000020
233.331116000000010 197.000000000000000
f: 231 tv: 1 nM: 2
362.624146000000000 277.784026999999980
367.305847000000030 204.067016999999990
f: 232 tv: 0 nM: 2
221.808411000000010 259.266357000000030
233.024689000000000 196.174895999999990
f: 232 tv: 1 nM: 2
365.959777999999970 277.026214999999980
370.725342000000010 203.154922000000000
f: 233 tv: 0 nM: 2
221.508331000000000 258.570831000000000
233.051590000000000 195.031737999999990
f: 233 tv: 1 nM: 2
369.345123000000000 276.013458000000010
373.663238999999980 202.032654000000010
f: 234 tv: 0 nM: 2
221.309830000000010 257.762816999999980
232.766525000000000 194.068175999999990
f: 234 tv: 1 nM: 2
372.431152000000000 275.062285999999970
376.946380999999970 200.297576999999990
f: 235 tv: 0 nM: 2
220.925217000000000 257.373932000000020
232.952087000000010 193.022919000000000
f: 235 tv: 1 nM: 2
376.066101000000000 274.138977000000010
380.041930999999980 199.025803000000000
f: 236 tv: 0 nM: 2
220.970351999999990 256.541503999999970
233.314346000000000 191.776366999999990
f: 236 tv: 1 nM: 2
379.831696000000020 272.929047000000030
383.858123999999980 197.666091999999990
f: 237 tv: 0 nM: 2
221.052521000000010 255.599228000000010
233.701965000000000 190.562744000000010
f: 237 tv: 1 nM: 2
383.500000000000000 272.114470999999980
387.588989000000030 196.318771000000000
f: 238 tv: 0 nM: 2
221.343994000000010 254.860001000000010
234.331985000000000 189.585022000000010
f: 238 tv: 1 nM: 2
387.726807000000010 270.865906000000000
391.331664999999990 195.000000000000000
f: 239 tv: 0 nM: 2
221.830153999999990 254.131683000000010
235.044067000000010 188.524902000000000
f: 239 tv: 1 nM: 2
391.845153999999980 269.861297999999980
395.393188000000010 193.645508000000010
f: 240 tv: 0 nM: 2
222.379669000000010 253.394195999999990
236.047897000000010 187.463607999999990
f: 240 tv: 1 nM: 2
396.032104000000000 268.853027000000000
399.503295999999980 192.228485000000010
f: 241 tv: 0 nM: 2
222.934784000000010 252.573119999999990
237.141174000000010 186.460784999999990
f: 241 tv: 1 nM: 2
400.671173000000010 267.291290000000000
403.016601999999980 191.009064000000000
f: 242 tv: 0 nM: 2
223.916672000000010 251.909424000000000
238.227448000000010 185.227448000000010
f: 242 tv: 1 nM: 2
404.746826000000000 266.259551999999990
407.153716999999970 189.663436999999990
f: 243 tv: 0 nM: 2
225.019791000000000 250.951447000000000
239.637100000000000 184.491942999999990
f: 243 tv: 1 nM: 2
409.692871000000030 265.323456000000020
411.650176999999990 188.121902000000010
f: 244 tv: 0 nM: 2
226.134322999999990 250.171646000000010
241.064636000000010 183.500000000000000
f: 244 tv: 1 nM: 2
413.721313000000010 263.975402999999970
415.630675999999990 187.074920999999990
f: 245 tv: 0 nM: 2
227.806732000000010 249.487595000000000
242.826538000000000 182.497954999999990
f: 245 tv: 1 nM: 2
418.455597000000010 262.804260000000000
420.120270000000000 185.946732000000000
f: 246 tv: 0 nM: 2
229.700378000000000 249.299622000000000
245.091599000000000 181.683212000000000
f: 246 tv: 1 nM: 2
423.173401000000010 262.092498999999980
424.235503999999990 184.778991999999990
f: 247 tv: 0 nM: 2
231.922530999999990 248.623245000000000
247.057921999999990 181.353286999999990
f: 247 tv: 1 nM: 2
427.671509000000010 261.046509000000010
428.670257999999990 183.861999999999990
f: 248 tv: 0 nM: 2
234.084869000000000 248.367156999999990
249.955261000000010 180.599228000000010
f: 248 tv: 1 nM: 2
432.824524000000000 260.203430000000030
433.633911000000010 183.086441000000010
f: 249 tv: 0 nM: 2
237.030716000000010 248.121154999999990
252.458327999999990 180.052536000000000
f: 249 tv: 1 nM: 2
437.478118999999990 259.431243999999990
437.808167000000030 182.441086000000010
f: 250 tv: 0 nM: 2
239.814742999999990 247.883086999999990
255.406250000000000 179.759186000000000
f: 250 tv: 1 nM: 2
442.793274000000000 258.818909000000020
441.963165000000000 181.803115999999990
f: 251 tv: 0 nM: 2
243.113723999999990 247.855591000000000
258.548401000000010 179.876342999999990
f: 251 tv: 1 nM: 2
447.854980000000010 258.092132999999990
446.738403000000010 181.170273000000010
f: 252 tv: 0 nM: 2
246.760787999999990 247.760787999999990
261.390807999999990 179.500000000000000
f: 252 tv: 1 nM: 2
452.436065999999980 257.586638999999990
450.745667000000030 181.048447000000010
f: 253 tv: 0 nM: 2
249.600006000000010 247.690001999999990
264.898163000000010 179.583327999999990
f: 253 tv: 1 nM: 2
457.084534000000020 257.473754999999980
454.593842000000000 181.096924000000000
f: 254 tv: 0 nM: 2
253.071914999999990 248.071914999999990
268.221375000000020 179.625960999999990
f: 254 tv: 1 nM: 2
461.692871000000030 257.222564999999970
457.954101999999980 181.039550999999990
f: 255 tv: 0 nM: 2
256.555969000000000 248.119400000000010
271.446350000000000 179.892715000000010
f: 255 tv: 1 nM: 2
465.258118000000020 257.079651000000010
461.332245000000000 181.103226000000010
f: 256 tv: 0 nM: 2
259.930450000000010 248.434203999999990
274.960815000000030 180.419769000000000
f: 256 tv: 1 nM: 2
468.637572999999970 257.016265999999970
464.410431000000020 181.379486000000010
f: 257 tv: 0 nM: 2
263.794006000000020 248.931334999999990
278.142090000000000 180.957900999999990
f: 257 tv: 1 nM: 2
471.923430999999990 257.192200000000010
467.270508000000010 181.885254000000000
f: 258 tv: 0 nM: 2
267.403076000000000 249.032318000000000
281.441620000000000 181.339417000000000
f: 258 tv: 1 nM: 2
474.647217000000010 257.447510000000020
469.712859999999980 182.196364999999990
f: 259 tv: 0 nM: 2
271.581084999999970 249.660233000000010
285.119995000000020 181.798187000000010
f: 259 tv: 1 nM: 2
477.262268000000010 257.532196000000000
471.796173000000010 182.853500000000000
f: 260 tv: 0 nM: 2
275.132659999999990 250.136046999999990
287.903900000000020 182.524918000000010
f: 260 tv: 1 nM: 2
479.182495000000020 257.655792000000020
473.693450999999980 183.331145999999990
f: 261 tv: 0 nM: 2
278.609711000000000 250.829131999999990
290.961059999999970 183.215163999999990
f: 261 tv: 1 nM: 2
480.983673000000010 258.287842000000010
475.091186999999990 184.066039999999990
f: 262 tv: 0 nM: 2
282.164825000000010 251.075928000000000
294.060150000000020 183.687973000000000
f: 262 tv: 1 nM: 2
482.365844999999980 258.570129000000010
476.124175999999980 184.885619999999990
f: 263 tv: 0 nM: 2
285.040771000000010 251.891845999999990
296.593750000000000 184.494492000000010
f: 263 tv: 1 nM: 2
483.160491999999980 259.015442000000010
476.771118000000000 185.433440999999990
f: 264 tv: 0 nM: 2
288.055144999999980 252.279418999999990
299.625457999999980 184.971909000000010
f: 264 tv: 1 nM: 2
483.557922000000020 259.359740999999990
477.188109999999990 186.193069000000010
f: 265 tv: 0 nM: 2
290.992767000000010 252.420288000000000
302.056641000000010 185.513672000000010
f: 265 tv: 1 nM: 2
483.566772000000010 259.687897000000020
477.311462000000010 186.845123000000000
f: 266 tv: 0 nM: 2
293.608429000000000 252.634536999999990
304.409789999999990 185.898041000000010
f: 266 tv: 1 nM: 2
483.419098000000020 260.000000000000000
476.878905999999970 187.565750000000010
f: 267 tv: 0 nM: 2
295.761016999999980 252.919113000000010
306.560486000000030 186.500000000000000
f: 267 tv: 1 nM: 2
482.540191999999990 260.024109000000010
476.314819000000000 188.037033000000010
f: 268 tv: 0 nM: 2
298.058258000000020 253.050750999999990
308.399597000000030 186.791168000000000
f: 268 tv: 1 nM: 2
481.309753000000000 260.388367000000020
475.456604000000030 188.595490000000010
f: 269 tv: 0 nM: 2
299.717896000000000 253.334624999999990
309.960784999999990 187.594116000000010
f: 269 tv: 1 nM: 2
480.000000000000000 260.527863000000020
474.346405000000000 188.928328999999990
f: 270 tv: 0 nM: 2
301.181824000000010 253.170456000000000
312.004120000000000 187.866256999999990
f: 270 tv: 1 nM: 2
478.318175999999990 260.642853000000000
472.963928000000010 189.522338999999990
f: 271 tv: 0 nM: 2
302.541991999999990 253.382003999999990
313.094115999999990 188.417648000000010
f: 271 tv: 1 nM: 2
476.374175999999980 260.828430000000030
471.480835000000010 190.012192000000000
f: 272 tv: 0 nM: 2
304.134247000000020 253.517517000000000
314.694121999999990 188.574509000000010
f: 272 tv: 1 nM: 2
474.080993999999980 260.954224000000010
469.902160999999980 190.373184000000010
f: 273 tv: 0 nM: 2
306.135833999999990 253.714569000000010
316.284821000000020 189.004211000000000
f: 273 tv: 1 nM: 2
472.351836999999990 261.063965000000000
468.378631999999980 190.708327999999990
f: 274 tv: 0 nM: 2
307.029632999999990 253.458496000000000
317.580565999999980 189.526855000000010
f: 274 tv: 1 nM: 2
470.026214999999980 261.040222000000030
466.733826000000020 191.355515000000000
f: 275 tv: 0 nM: 2
308.542693999999980 253.534546000000010
318.935669000000020 189.709549000000010
f: 275 tv: 1 nM: 2
468.062957999999980 261.124115000000020
464.957245000000000 191.665421000000010
f: 276 tv: 0 nM: 2
309.948424999999990 253.674606000000010
320.593323000000000 190.217772999999990
f: 276 tv: 1 nM: 2
465.877349999999980 261.233948000000000
462.994445999999980 192.112961000000010
f: 277 tv: 0 nM: 2
311.500000000000000 253.588989000000000
321.874481000000000 190.649796000000010
f: 277 tv: 1 nM: 2
463.833954000000010 261.286498999999990
461.756744000000030 192.596527000000010
f: 278 tv: 0 nM: 2
312.702576000000020 254.107757999999990
323.118225000000000 190.721679999999990
f: 278 tv: 1 nM: 2
461.911864999999980 261.663665999999980
459.862395999999990 192.858521000000000
f: 279 tv: 0 nM: 2
314.241881999999980 254.002028999999990
324.519226000000000 191.455124000000010
f: 279 tv: 1 nM: 2
459.572234999999980 261.832702999999980
458.079834000000010 193.564636000000010
f: 280 tv: 0 nM: 2
315.483063000000020 254.322036999999990
325.637206999999990 191.955811000000010
f: 280 tv: 1 nM: 2
457.571715999999980 262.029083000000010
456.292145000000000 194.155426000000010
f: 281 tv: 0 nM: 2
316.924438000000010 254.415558000000000
326.989623999999990 192.236511000000010
f: 281 tv: 1 nM: 2
455.205231000000030 262.093292000000020
454.630523999999980 194.523895000000010
f: 282 tv: 0 nM: 2
318.297821000000000 254.567398000000000
328.365050999999990 192.789825000000010
f: 282 tv: 1 nM: 2
453.360686999999980 262.188934000000020
452.992034999999990 194.954178000000010
f: 283 tv: 0 nM: 2
319.561400999999990 254.315796000000010
329.500000000000000 193.151107999999990
f: 283 tv: 1 nM: 2
451.243255999999970 262.484557999999990
451.118682999999980 195.540863000000000
f: 284 tv: 0 nM: 2
320.616974000000030 254.795868000000010
330.851868000000020 193.703705000000010
f: 284 tv: 1 nM: 2
449.424591000000020 262.492065000000030
449.530486999999990 196.209351000000000
f: 285 tv: 0 nM: 2
321.902312999999990 254.979064999999990
332.218903000000010 193.972351000000000
f: 285 tv: 1 nM: 2
447.500000000000000 262.653229000000010
448.124511999999980 196.540222000000000
f: 286 tv: 0 nM: 2
323.500000000000000 254.953048999999990
333.518188000000010 194.340912000000000
f: 286 tv: 1 nM: 2
445.500000000000000 263.059753000000000
446.409881999999980 197.072968000000000
f: 287 tv: 0 nM: 2
324.908661000000000 254.937500000000000
334.531250000000000 194.839279000000000
f: 287 tv: 1 nM: 2
443.670593000000000 263.417633000000020
444.984313999999980 197.484314000000010
f: 288 tv: 0 nM: 2
326.290893999999980 255.313628999999990
336.119904000000020 195.484161000000000
f: 288 tv: 1 nM: 2
441.732512999999980 263.549376999999990
443.313537999999990 198.075820999999990
f: 289 tv: 0 nM: 2
327.225127999999980 255.649292000000000
337.072113000000000 196.000000000000000
f: 289 tv: 1 nM: 2
439.758484000000010 263.652527000000020
441.985930999999990 198.763046000000000
f: 290 tv: 0 nM: 2
328.509583000000020 255.971297999999990
338.250000000000000 196.545242000000000
f: 290 tv: 1 nM: 2
438.062774999999990 264.332642000000020
440.424376999999990 199.319335999999990
f: 291 tv: 0 nM: 2
329.473969000000010 255.989577999999990
339.725006000000010 196.904999000000000
f: 291 tv: 1 nM: 2
436.213684000000000 264.439819000000000
439.096649000000010 200.079834000000010
f: 292 tv: 0 nM: 2
331.000000000000000 256.193877999999980
340.709106000000020 197.263641000000010
f: 292 tv: 1 nM: 2
434.412506000000010 264.491669000000000
437.628052000000030 200.611786000000000
f: 293 tv: 0 nM: 2
332.049987999999980 256.339477999999990
342.019318000000000 197.939606000000000
f: 293 tv: 1 nM: 2
432.903777999999990 264.746856999999980
436.462555000000010 201.107924999999990
f: 294 tv: 0 nM: 2
333.558837999999980 256.101592999999980
343.327759000000010 198.153107000000010
f: 294 tv: 1 nM: 2
431.370055999999980 264.958160000000020
435.309814000000020 201.715804999999990
f: 295 tv: 0 nM: 2
334.764252000000000 256.512939000000020
344.726836999999990 198.714630000000000
f: 295 tv: 1 nM: 2
429.771881000000010 265.018433000000020
433.817352000000030 202.015975999999990
f: 296 tv: 0 nM: 2
335.911469000000010 256.734375000000000
345.954315000000010 198.789336999999990
f: 296 tv: 1 nM: 2
428.254456000000000 265.321441999999990
433.164428999999980 202.889633000000000
f: 297 tv: 0 nM: 2
337.251373000000000 256.414368000000020
346.956939999999970 199.198563000000010
f: 297 tv: 1 nM: 2
426.590514999999980 265.409485000000020
431.671936000000020 202.990951999999990
f: 298 tv: 0 nM: 2
338.449462999999980 256.555847000000030
348.270629999999980 199.729385000000010
f: 298 tv: 1 nM: 2
425.397827000000010 265.297821000000000
430.547089000000030 203.118834999999990
f: 299 tv: 0 nM: 2
339.859802000000000 256.375671000000010
349.921875000000000 199.989577999999990
f: 299 tv: 1 nM: 2
424.222472999999980 265.245422000000020
429.849152000000000 203.435349000000000
f: 300 tv: 0 nM: 2
341.248596000000020 256.042357999999980
350.925537000000020 199.707443000000010
f: 300 tv: 1 nM: 2
422.920929000000000 265.020935000000010
429.254547000000000 203.704544000000000
f: 301 tv: 0 nM: 2
342.738892000000020 256.000000000000000
352.923461999999970 199.913269000000010
f: 301 tv: 1 nM: 2
422.000000000000000 265.000000000000000
428.298676000000000 203.900436000000010
f: 302 tv: 0 nM: 2
344.126282000000000 255.739685000000010
354.179993000000020 199.979996000000000
f: 302 tv: 1 nM: 2
420.888123000000010 264.547942999999980
427.538817999999990 203.956618999999990
f: 303 tv: 0 nM: 2
346.143250000000020 255.545943999999990
355.808501999999980 200.292556999999990
f: 303 tv: 1 nM: 2
419.920196999999970 264.213622999999980
427.218903000000010 204.004607999999990
f: 304 tv: 0 nM: 2
347.875763000000010 254.703033000000000
357.561462000000010 200.106140000000010
f: 304 tv: 1 nM: 2
419.263275000000020 263.696898999999970
426.618590999999980 203.937209999999990
f: 305 tv: 0 nM: 2
349.350006000000010 254.320586999999990
359.040527000000000 199.616210999999990
f: 305 tv: 1 nM: 2
418.563628999999990 263.354553000000010
426.399536000000010 203.808608999999990
f: 306 tv: 0 nM: 2
351.312134000000010 253.650284000000000
360.757140999999990 199.257140999999990
f: 306 tv: 1 nM: 2
418.323395000000000 262.947234999999980
426.241302000000020 203.563049000000010
f: 307 tv: 0 nM: 2
353.437134000000010 253.422852000000010
362.951018999999970 198.914948000000010
f: 307 tv: 1 nM: 2
417.833344000000010 262.000000000000000
426.035706000000000 202.954758000000000
f: 308 tv: 0 nM: 2
355.406615999999990 252.551208000000000
364.954253999999990 198.838409000000010
f: 308 tv: 1 nM: 2
417.409302000000030 261.132567999999990
425.687805000000030 202.788726999999990
f: 309 tv: 0 nM: 2
356.947174000000020 252.052810999999990
367.020844000000010 197.921875000000000
f: 309 tv: 1 nM: 2
417.298584000000010 260.125580000000010
426.046111999999990 202.036407000000000
f: 310 tv: 0 nM: 2
359.331116000000010 250.950333000000000
368.765625000000000 197.812500000000000
f: 310 tv: 1 nM: 2
417.000000000000000 259.500000000000000
425.908416999999990 201.309402000000010
f: 311 tv: 0 nM: 2
361.503112999999980 249.903122000000000
370.690582000000010 197.047028000000010
f: 311 tv: 1 nM: 2
417.143951000000020 258.219696000000000
426.175750999999990 200.794556000000000
f: 312 tv: 0 nM: 2
363.381804999999990 249.300003000000000
373.027770999999970 196.183334000000000
f: 312 tv: 1 nM: 2
417.664063000000000 257.393218999999990
426.953888000000010 199.871353000000000
f: 313 tv: 0 nM: 2
365.762512000000020 248.381256000000010
374.907104000000000 195.357924999999990
f: 313 tv: 1 nM: 2
417.899475000000000 256.332457999999970
427.488892000000020 199.327774000000010
f: 314 tv: 0 nM: 2
367.756317000000020 247.503159000000010
376.891417999999990 195.220001000000000
f: 314 tv: 1 nM: 2
418.134215999999980 255.239471000000010
427.934998000000010 198.274993999999990
f: 315 tv: 0 nM: 2
370.041199000000010 246.618134000000000
379.438537999999990 193.977661000000010
f: 315 tv: 1 nM: 2
418.753875999999990 254.000000000000000
428.921721999999990 197.694443000000010
f: 316 tv: 0 nM: 2
372.545196999999970 245.395477000000000
382.051024999999980 193.619048999999990
f: 316 tv: 1 nM: 2
419.579711999999970 253.137679999999990
429.560393999999970 197.065215999999990
f: 317 tv: 0 nM: 2
374.615387000000000 244.576920000000000
384.321624999999980 192.552628000000000
f: 317 tv: 1 nM: 2
420.130219000000010 252.020827999999990
430.885405999999990 196.395827999999990
f: 318 tv: 0 nM: 2
377.500000000000000 243.915039000000010
386.614898999999980 192.170807000000000
f: 318 tv: 1 nM: 2
421.584564000000000 250.985076999999990
431.913269000000010 195.816329999999990
f: 319 tv: 0 nM: 2
379.458862000000010 243.363922000000000
389.206787000000020 191.577164000000010
f: 319 tv: 1 nM: 2
422.781586000000000 250.239471000000010
433.163269000000010 194.836730999999990
f: 320 tv: 0 nM: 2
382.222595000000010 242.664520000000010
391.473998999999990 190.945084000000010
f: 320 tv: 1 nM: 2
423.759674000000020 249.475143000000000
434.384826999999970 194.287963999999990
f: 321 tv: 0 nM: 2
384.570525999999970 241.993591000000010
393.881500000000020 190.300582999999990
f: 321 tv: 1 nM: 2
425.000000000000000 248.500000000000000
435.913269000000010 193.816329999999990
f: 322 tv: 0 nM: 2
387.839751999999980 241.352569999999990
396.537262000000000 190.329193000000000
f: 322 tv: 1 nM: 2
426.139464999999970 247.681580000000000
437.688446000000000 193.208541999999990
f: 323 tv: 0 nM: 2
390.113769999999990 240.458084000000010
399.017853000000000 189.732147000000000
f: 323 tv: 1 nM: 2
427.975799999999990 247.142471000000000
439.079772999999990 192.702133000000000
f: 324 tv: 0 nM: 2
392.524993999999990 240.231247000000000
401.433533000000010 189.401901000000010
f: 324 tv: 1 nM: 2
429.447814999999990 246.293961000000000
440.682739000000030 192.005080999999990
f: 325 tv: 0 nM: 2
395.490508999999970 239.604431000000010
404.024657999999990 189.137328999999990
f: 325 tv: 1 nM: 2
431.196228000000020 245.798385999999990
442.425231999999990 191.724303999999990
f: 326 tv: 0 nM: 2
398.338501000000010 239.236022999999990
407.568756000000010 188.687500000000000
f: 326 tv: 1 nM: 2
433.166655999999990 245.088547000000010
444.916228999999990 191.494766000000000
f: 327 tv: 0 nM: 2
400.782744999999980 238.662063999999990
410.255675999999990 188.738632000000000
f: 327 tv: 1 nM: 2
435.412781000000000 244.500000000000000
447.601073999999980 191.053192000000000
f: 328 tv: 0 nM: 2
403.751586999999970 238.914017000000000
412.534485000000020 188.924133000000010
f: 328 tv: 1 nM: 2
437.549132999999980 244.153183000000010
449.886352999999990 191.133835000000000
f: 329 tv: 0 nM: 2
406.500000000000000 239.237808000000000
415.566101000000000 188.882186999999990
f: 329 tv: 1 nM: 2
440.179625999999980 244.122757000000010
452.459075999999980 191.111115000000010
f: 330 tv: 0 nM: 2
409.820250999999980 239.398697000000000
418.123565999999980 188.882186999999990
f: 330 tv: 1 nM: 2
443.309387000000020 243.390625000000000
455.020416000000010 191.010208000000010
f: 331 tv: 0 nM: 2
412.028473000000020 239.522156000000000
420.853576999999970 189.309386999999990
f: 331 tv: 1 nM: 2
446.160004000000010 243.534286000000010
458.113524999999980 191.083786000000000
f: 332 tv: 0 nM: 2
415.070129000000010 239.954269000000010
423.417174999999990 189.469330000000010
f: 332 tv: 1 nM: 2
449.375701999999990 243.514129999999990
461.699462999999980 191.368851000000010
f: 333 tv: 0 nM: 2
418.131958000000000 240.187500000000000
425.923981000000030 189.997070000000010
f: 333 tv: 1 nM: 2
452.542693999999980 244.201218000000010
464.652160999999980 191.211960000000000
f: 334 tv: 0 nM: 2
420.346161000000000 241.185898000000010
427.828033000000000 190.315292000000000
f: 334 tv: 1 nM: 2
456.381652999999970 244.207108000000010
467.541411999999980 191.473373000000010
f: 335 tv: 0 nM: 2
422.512206999999990 242.274384000000000
430.343903000000010 190.804870999999990
f: 335 tv: 1 nM: 2
459.472229000000030 244.817902000000000
471.112640000000000 191.969787999999990
f: 336 tv: 0 nM: 2
424.571441999999990 243.003402999999990
432.590637000000020 191.646881000000010
f: 336 tv: 1 nM: 2
462.894745000000000 245.736847000000010
474.267059000000020 192.659088000000000
f: 337 tv: 0 nM: 2
426.969910000000030 243.770676000000010
434.589385999999990 192.513961999999990
f: 337 tv: 1 nM: 2
466.591460999999980 246.341461000000010
477.511169000000000 193.189941000000000
f: 338 tv: 0 nM: 2
429.609100000000010 244.896973000000000
435.924164000000020 192.778090999999990
f: 338 tv: 1 nM: 2
470.396545000000000 246.910338999999990
480.853576999999970 193.657455000000000
f: 339 tv: 0 nM: 2
431.358429000000000 245.563247999999990
437.791655999999990 193.523804000000010
f: 339 tv: 1 nM: 2
473.614043999999980 247.669586000000010
483.814209000000010 193.745894999999990
f: 340 tv: 0 nM: 2
432.438965000000000 246.543610000000000
439.427368000000000 193.988831000000000
f: 340 tv: 1 nM: 2
476.701141000000010 248.126433999999990
486.631286999999990 194.438553000000010
f: 341 tv: 0 nM: 2
434.011687999999990 247.347946000000010
440.090912000000000 194.419784999999990
f: 341 tv: 1 nM: 2
480.215973000000020 249.094681000000010
489.492096000000000 194.944733000000010
f: 342 tv: 0 nM: 2
435.233521000000000 248.050903000000010
441.594086000000000 194.916672000000010
f: 342 tv: 1 nM: 2
483.192321999999990 249.491119000000000
492.185486000000030 195.169356999999990
f: 343 tv: 0 nM: 2
436.047882000000020 249.000000000000000
442.477386000000020 195.248749000000000
f: 343 tv: 1 nM: 2
486.464294000000000 250.386901999999990
494.846924000000000 195.826538000000000
f: 344 tv: 0 nM: 2
437.358977999999980 249.076920000000000
442.986847000000010 195.750000000000000
f: 344 tv: 1 nM: 2
488.950316999999980 250.456954999999990
497.475127999999980 195.947509999999990
f: 345 tv: 0 nM: 2
437.752776999999980 249.652771000000000
443.450225999999990 195.973938000000000
f: 345 tv: 1 nM: 2
491.587219000000000 251.313950000000010
500.000000000000000 196.336060000000000
f: 346 tv: 0 nM: 2
438.408539000000020 250.408538999999990
444.037871999999990 196.047974000000010
f: 346 tv: 1 nM: 2
494.000000000000000 251.336060000000000
502.002472000000010 196.225249999999990
f: 347 tv: 0 nM: 2
438.445038000000010 250.903136999999990
444.193877999999980 196.000000000000000
f: 347 tv: 1 nM: 2
496.272034000000020 251.756470000000010
504.500000000000000 196.469696000000000
f: 348 tv: 0 nM: 2
438.670440999999980 251.244324000000010
444.549774000000010 195.973938000000000
f: 348 tv: 1 nM: 2
498.412781000000000 252.401169000000010
506.677094000000010 196.765625000000000
f: 349 tv: 0 nM: 2
438.433501999999980 251.582443000000010
444.304047000000030 196.272522000000010
f: 349 tv: 1 nM: 2
500.646881000000010 252.429382000000000
508.572205000000000 196.500000000000000
f: 350 tv: 0 nM: 2
438.151947000000010 251.723755000000010
443.997466999999970 196.058075000000000
f: 350 tv: 1 nM: 2
502.748565999999980 252.728317000000000
510.178954999999970 196.384216000000010
f: 351 tv: 0 nM: 2
437.271973000000000 252.063187000000000
443.581328999999980 196.071777000000000
f: 351 tv: 1 nM: 2
504.217377000000000 253.163040000000000
512.039490000000000 196.439468000000010
f: 352 tv: 0 nM: 2
436.700012000000020 252.226317999999990
443.081726000000000 195.918274000000000
f: 352 tv: 1 nM: 2
506.126343000000020 253.158600000000010
513.512329000000020 196.465515000000010
f: 353 tv: 0 nM: 2
436.055267000000010 252.149993999999990
442.418671000000020 195.885162000000010
f: 353 tv: 1 nM: 2
508.039672999999990 253.455031999999990
515.487915000000040 196.137679999999990
f: 354 tv: 0 nM: 2
435.090912000000000 252.419784999999990
441.602447999999980 195.731705000000010
f: 354 tv: 1 nM: 2
509.754058999999980 253.383789000000010
516.973328000000040 195.963593000000000
f: 355 tv: 0 nM: 2
434.000000000000000 252.735001000000010
440.717589999999970 195.347229000000000
f: 355 tv: 1 nM: 2
510.512329000000020 253.623154000000000
518.318175999999990 195.937805000000000
f: 356 tv: 0 nM: 2
433.010405999999990 252.526047000000010
439.918274000000000 195.081726000000000
f: 356 tv: 1 nM: 2
512.091552999999980 253.690597999999990
520.000000000000000 195.500000000000000
f: 357 tv: 0 nM: 2
431.293822999999970 252.448455999999990
438.618590999999980 194.876740000000010
f: 357 tv: 1 nM: 2
513.150817999999960 253.455031999999990
521.018982000000050 195.177719000000000
f: 358 tv: 0 nM: 2
429.950775000000020 252.455963000000000
437.472716999999990 194.345459000000010
f: 358 tv: 1 nM: 2
514.238586000000050 253.500000000000000
522.356139999999980 194.878998000000000
f: 359 tv: 0 nM: 2
428.000000000000000 252.735001000000010
435.918274000000000 194.081726000000000
f: 359 tv: 1 nM: 2
515.478270999999950 253.683578000000010
523.671997000000030 194.589447000000010
f: 360 tv: 0 nM: 2
426.521056999999980 252.563155999999990
435.009613000000000 193.990387000000000
f: 360 tv: 1 nM: 2
516.347107000000050 253.453888000000010
524.585999000000020 194.076920000000000
f: 361 tv: 0 nM: 2
424.933685000000030 252.642853000000000
433.542510999999990 193.542496000000000
f: 361 tv: 1 nM: 2
517.557312000000020 253.493118000000010
525.955382999999980 193.934265000000010
f: 362 tv: 0 nM: 2
422.887816999999980 252.397568000000010
432.343323000000000 193.018432999999990
f: 362 tv: 1 nM: 2
518.537537000000040 253.107986000000010
527.404968000000050 193.144791000000000
f: 363 tv: 0 nM: 2
421.128631999999980 252.128647000000000
431.191772000000010 192.924652000000010
f: 363 tv: 1 nM: 2
519.687805000000030 253.169006000000000
528.500000000000000 192.914031999999990
f: 364 tv: 0 nM: 2
419.719574000000020 252.315215999999990
429.467377000000000 192.545654000000010
f: 364 tv: 1 nM: 2
521.000000000000000 253.233032000000010
529.675415000000040 192.684203999999990
f: 365 tv: 0 nM: 2
417.995422000000020 252.504561999999990
428.285095000000010 192.416672000000010
f: 365 tv: 1 nM: 2
522.268005000000020 253.358109000000010
531.406493999999950 192.197830000000010
f: 366 tv: 0 nM: 2
415.704559000000020 252.318175999999990
427.034636999999980 191.850647000000010
f: 366 tv: 1 nM: 2
523.319031000000000 253.076920000000000
532.623290999999990 191.872192000000010
f: 367 tv: 0 nM: 2
414.106628000000000 252.379150000000010
425.525848000000000 191.607757999999990
f: 367 tv: 1 nM: 2
524.884949000000010 253.037552000000010
534.238098000000040 191.443726000000000
f: 368 tv: 0 nM: 2
412.502319000000000 252.788376000000000
424.634613000000000 191.301285000000010
f: 368 tv: 1 nM: 2
526.081726000000000 253.081726000000000
535.668884000000050 191.000000000000000
f: 369 tv: 0 nM: 2
410.933014000000010 252.710525999999990
423.448272999999970 191.056029999999990
f: 369 tv: 1 nM: 2
527.546264999999950 253.033035000000010
537.518920999999980 190.615540000000010
f: 370 tv: 0 nM: 2
409.092406999999980 252.578201000000010
422.016205000000010 190.508102000000010
f: 370 tv: 1 nM: 2
529.044188999999960 252.832550000000000
539.086425999999960 190.351852000000010
f: 371 tv: 0 nM: 2
407.654540999999990 252.431824000000010
421.130523999999980 190.337341000000010
f: 371 tv: 1 nM: 2
530.629944000000020 252.958145000000000
540.881713999999990 189.746886999999990
f: 372 tv: 0 nM: 2
406.384459999999990 252.481094000000010
420.113280999999970 190.082031000000000
f: 372 tv: 1 nM: 2
532.408324999999990 253.000000000000000
542.682555999999980 189.468872000000000
f: 373 tv: 0 nM: 2
405.116333000000000 252.534697999999990
419.475890999999990 189.642577999999990
f: 373 tv: 1 nM: 2
534.326172000000040 252.847641000000010
544.668884000000050 189.000000000000000
f: 374 tv: 0 nM: 2
404.378112999999980 252.394623000000000
418.916320999999980 189.356567000000010
f: 374 tv: 1 nM: 2
536.292725000000020 252.566238000000000
547.485290999999960 188.800414999999990
f: 375 tv: 0 nM: 2
403.333344000000010 252.420837000000010
418.397583000000000 188.793167000000010
f: 375 tv: 1 nM: 2
538.427979000000050 252.572036999999990
549.384459999999990 188.518905999999990
f: 376 tv: 0 nM: 2
402.569672000000030 252.336060000000000
418.029175000000010 188.459137000000000
f: 376 tv: 1 nM: 2
541.000000000000000 252.585022000000010
551.941832999999970 188.049576000000000
f: 377 tv: 0 nM: 2
401.584685999999980 252.415329000000010
417.711547999999990 187.976929000000010
f: 377 tv: 1 nM: 2
543.457336000000050 252.380080999999990
554.432495000000020 187.527420000000010
f: 378 tv: 0 nM: 2
401.025208000000020 252.281005999999990
417.576598999999990 187.576614000000010
f: 378 tv: 1 nM: 2
546.301207999999970 252.130524000000010
557.046021000000000 186.998000999999990
f: 379 tv: 0 nM: 2
400.523529000000000 252.074509000000010
417.470367000000010 187.136368000000000
f: 379 tv: 1 nM: 2
549.008117999999970 252.240891000000000
560.035889000000000 186.700424000000000
f: 380 tv: 0 nM: 2
400.462951999999970 252.008224000000010
417.647736000000010 186.787871999999990
f: 380 tv: 1 nM: 2
551.942932000000040 251.797241000000010
563.027343999999970 186.328125000000000
f: 381 tv: 0 nM: 2
400.468994000000010 252.204544000000000
417.866547000000030 186.257522999999990
f: 381 tv: 1 nM: 2
555.044739000000050 251.607010000000000
565.603638000000050 185.619919000000010
f: 382 tv: 0 nM: 2
400.644745000000000 252.050750999999990
418.366424999999990 185.880858999999990
f: 382 tv: 1 nM: 2
558.561218000000050 251.440811000000000
568.872436999999990 185.199585000000010
f: 383 tv: 0 nM: 2
400.503845000000010 252.073073999999990
418.835204999999970 185.514984000000000
f: 383 tv: 1 nM: 2
561.508179000000040 251.491806000000000
572.518615999999950 184.787185999999990
f: 384 tv: 0 nM: 2
401.238707999999970 252.024429000000000
419.415405000000020 185.152252000000000
f: 384 tv: 1 nM: 2
565.340271000000030 251.238586000000000
575.536560000000010 184.581299000000000
f: 385 tv: 0 nM: 2
401.829711999999970 252.083327999999990
420.378662000000020 184.827209000000010
f: 385 tv: 1 nM: 2
568.806395999999950 251.016921999999990
579.095031999999950 184.132233000000010
f: 386 tv: 0 nM: 2
402.819855000000020 252.007354999999990
421.448730000000010 184.637360000000000
f: 386 tv: 1 nM: 2
572.292785999999980 250.731934000000000
582.520995999999970 183.373946999999990
f: 387 tv: 0 nM: 2
403.558837999999980 251.893386999999990
422.864105000000000 183.998259999999990
f: 387 tv: 1 nM: 2
576.291016000000010 250.630599999999990
586.560913000000030 182.712189000000000
f: 388 tv: 0 nM: 2
404.746307000000000 251.868515000000000
423.985901000000010 183.838028000000010
f: 388 tv: 1 nM: 2
579.992249000000020 250.403472999999990
590.175293000000010 182.412353999999990
f: 389 tv: 0 nM: 2
405.735412999999990 251.815688999999990
425.185973999999990 183.419296000000000
f: 389 tv: 1 nM: 2
584.147033999999960 249.970581000000010
593.895264000000000 182.359680000000000
f: 390 tv: 0 nM: 2
407.536590999999990 251.966904000000000
427.061583999999980 183.007248000000000
f: 390 tv: 1 nM: 2
588.734192000000010 249.840149000000000
597.596619000000030 181.525207999999990
f: 391 tv: 0 nM: 2
409.106628000000000 251.900344999999990
428.874542000000020 182.650543000000000
f: 391 tv: 1 nM: 2
592.649047999999990 249.670593000000000
601.516785000000030 181.292908000000010
f: 392 tv: 0 nM: 2
411.448792000000030 252.116042999999990
431.000000000000000 182.500000000000000
f: 392 tv: 1 nM: 2
597.279358000000000 249.259781000000000
605.475524999999950 180.697951999999990
f: 393 tv: 0 nM: 2
413.704772999999990 252.112625000000010
433.387970000000000 182.108703999999990
f: 393 tv: 1 nM: 2
601.568175999999990 249.011368000000000
609.912537000000040 180.629271999999990
f: 394 tv: 0 nM: 2
415.882049999999990 252.302322000000000
435.650848000000000 182.005080999999990
f: 394 tv: 1 nM: 2
606.349854000000050 248.921508999999990
613.628112999999980 180.202850000000010
f: 395 tv: 0 nM: 2
418.314940999999980 252.545456000000000
438.126770000000020 181.978867000000010
f: 395 tv: 1 nM: 2
610.952393000000030 248.948410000000000
617.850952000000010 179.974517999999990
f: 396 tv: 0 nM: 2
421.217957000000010 252.663467000000000
440.703033000000000 181.760071000000010
f: 396 tv: 1 nM: 2
616.315795999999980 248.435226000000000
622.000000000000000 179.500000000000000
f: 397 tv: 0 nM: 2
423.735503999999990 253.010239000000010
443.636810000000030 181.751693999999990
f: 397 tv: 1 nM: 2
620.504089000000020 248.334686000000000
626.475769000000010 179.360076999999990
f: 398 tv: 0 nM: 2
426.993255999999970 253.163299999999990
446.537048000000030 181.781142999999990
f: 398 tv: 1 nM: 2
625.308104999999950 248.656692999999990
630.364745999999970 179.412811000000000
f: 399 tv: 0 nM: 2
430.126160000000030 253.660430999999990
449.445557000000010 181.830031999999990
f: 399 tv: 1 nM: 2
630.191223000000040 248.563751000000000
634.549987999999980 178.942001000000000
f: 400 tv: 0 nM: 2
433.742309999999970 254.075088999999990
452.637298999999980 181.822036999999990
f: 400 tv: 1 nM: 2
634.017394999999960 248.203826999999990
639.013610999999970 179.276260000000010
f: 401 tv: 0 nM: 2
436.955597000000010 254.172698999999990
455.524566999999990 182.014038000000000
f: 401 tv: 1 nM: 2
638.261169000000000 248.488800000000000
642.368712999999960 179.123549999999990
f: 402 tv: 0 nM: 2
440.853882000000000 254.659088000000000
459.666137999999990 182.023727000000010
f: 402 tv: 1 nM: 2
642.907165999999960 248.567856000000010
645.903503000000000 179.376450000000010
f: 403 tv: 0 nM: 2
444.364989999999980 255.058334000000000
462.655517999999970 182.185622999999990
f: 403 tv: 1 nM: 2
647.397278000000030 248.583327999999990
649.750000000000000 179.420456000000000
f: 404 tv: 0 nM: 2
448.450806000000000 255.718032999999990
466.060486000000030 182.514236000000010
f: 404 tv: 1 nM: 2
651.092101999999950 248.787598000000000
653.281615999999990 179.658843999999990
f: 405 tv: 0 nM: 2
451.970305999999990 255.976563000000000
469.535004000000010 182.961670000000000
f: 405 tv: 1 nM: 2
654.917847000000050 248.871429000000010
656.425536999999960 179.748230000000010
f: 406 tv: 0 nM: 2
456.042053000000010 256.523375999999980
473.297089000000030 183.264618000000010
f: 406 tv: 1 nM: 2
658.623718000000050 248.935547000000010
659.337708000000020 180.056610000000010
f: 407 tv: 0 nM: 2
460.082274999999980 257.224670000000000
477.440795999999980 183.907897999999990
f: 407 tv: 1 nM: 2
662.154906999999980 249.154937999999990
662.591247999999950 180.408751999999990
f: 408 tv: 0 nM: 2
463.688751000000020 257.761596999999990
480.770019999999990 184.277008000000000
f: 408 tv: 1 nM: 2
665.680480999999990 249.526321000000000
664.752869000000030 180.750946000000000
f: 409 tv: 0 nM: 2
467.431824000000010 258.146118000000000
484.464874000000010 184.593642999999990
f: 409 tv: 1 nM: 2
668.427733999999990 249.688217000000010
667.541992000000050 181.382003999999990
f: 410 tv: 0 nM: 2
471.700652999999990 258.914459000000020
487.493255999999970 185.175079000000010
f: 410 tv: 1 nM: 2
671.026245000000020 249.959792999999990
669.575561999999990 181.561157000000010
f: 411 tv: 0 nM: 2
475.770446999999990 259.012572999999970
490.793212999999980 185.940674000000000
f: 411 tv: 1 nM: 2
673.293822999999970 249.994521999999990
671.100403000000030 182.322387999999990
f: 412 tv: 0 nM: 2
479.263335999999980 259.616669000000000
494.008636000000020 186.356400000000010
f: 412 tv: 1 nM: 2
675.000000000000000 250.362671000000010
673.027892999999950 182.680297999999990
f: 413 tv: 0 nM: 2
482.735869999999980 260.006652999999970
497.618042000000000 186.980331000000010
f: 413 tv: 1 nM: 2
676.904663000000030 250.814742999999990
674.146729000000050 182.843628000000000
f: 414 tv: 0 nM: 2
485.946045000000030 260.404755000000020
500.547851999999980 187.206267999999990
f: 414 tv: 1 nM: 2
678.299255000000020 250.877319000000000
675.194336000000020 183.524536000000010
f: 415 tv: 0 nM: 2
489.253265000000000 260.671569999999970
503.425750999999990 187.978545999999990
f: 415 tv: 1 nM: 2
679.144897000000010 250.923920000000010
676.139098999999990 183.680450000000010
f: 416 tv: 0 nM: 2
492.597655999999970 260.979797000000020
506.033203000000010 188.120635999999990
f: 416 tv: 1 nM: 2
679.819824000000040 250.908081000000010
676.847045999999980 184.350983000000010
f: 417 tv: 0 nM: 2
495.152770999999970 261.118042000000000
508.482940999999980 188.539245999999990
f: 417 tv: 1 nM: 2
680.067870999999970 251.014282000000010
676.964171999999960 184.539627000000000
f: 418 tv: 0 nM: 2
498.038573999999980 261.229889000000010
511.223541000000010 188.914672999999990
f: 418 tv: 1 nM: 2
680.227600000000050 251.231338999999990
677.001952999999960 184.894943000000010
f: 419 tv: 0 nM: 2
500.450623000000010 261.234069999999970
513.362365999999950 189.332748000000010
f: 419 tv: 1 nM: 2
680.000000000000000 251.052810999999990
676.914612000000030 185.069107000000000
f: 420 tv: 0 nM: 2
502.831664999999990 261.190247000000000
515.412598000000000 189.552444000000010
f: 420 tv: 1 nM: 2
679.235412999999990 251.056564000000010
676.582946999999990 185.148468000000010
f: 421 tv: 0 nM: 2
504.977509000000000 260.993072999999980
517.459595000000040 190.050507000000010
f: 421 tv: 1 nM: 2
678.835815000000030 251.055969000000000
675.832703000000040 185.572235000000010
f: 422 tv: 0 nM: 2
506.724030000000030 261.113647000000010
519.158081000000040 190.062500000000000
f: 422 tv: 1 nM: 2
677.901854999999950 250.916672000000010
675.021057000000040 185.605362000000010
f: 423 tv: 0 nM: 2
508.349823000000010 260.972687000000010
520.963134999999970 190.080704000000000
f: 423 tv: 1 nM: 2
676.883605999999990 250.795807000000000
674.151367000000050 185.675293000000010
f: 424 tv: 0 nM: 2
510.125000000000000 260.927094000000010
522.298156999999950 190.231475999999990
f: 424 tv: 1 nM: 2
675.749022999999970 250.603591999999990
672.718506000000050 186.092437999999990
f: 425 tv: 0 nM: 2
511.461945000000010 260.775084999999990
523.873656999999980 190.575088999999990
f: 425 tv: 1 nM: 2
673.925476000000000 250.558822999999990
671.508605999999990 186.081543000000010
f: 426 tv: 0 nM: 2
512.930175999999960 260.459564000000000
525.275451999999970 190.919296000000000
f: 426 tv: 1 nM: 2
672.619933999999940 250.457321000000010
670.231262000000020 186.114577999999990
f: 427 tv: 0 nM: 2
514.406372000000030 260.404602000000010
526.456909000000000 190.953185999999990
f: 427 tv: 1 nM: 2
671.144957999999970 250.439072000000010
668.806580000000050 186.487655999999990
f: 428 tv: 0 nM: 2
515.312256000000050 260.180878000000010
527.810302999999980 190.959213000000010
f: 428 tv: 1 nM: 2
669.151367000000050 250.364548000000010
667.572020999999950 186.841568000000000
f: 429 tv: 0 nM: 2
516.810302999999980 260.054961999999990
529.083312999999980 191.303023999999990
f: 429 tv: 1 nM: 2
667.566956000000000 250.192474000000000
665.901733000000040 187.038467000000000
f: 430 tv: 0 nM: 2
517.717406999999980 259.786224000000000
529.925170999999980 191.264602999999990
f: 430 tv: 1 nM: 2
665.662475999999970 249.740509000000000
664.491088999999990 187.075561999999990
f: 431 tv: 0 nM: 2
518.898925999999960 259.742920000000030
530.787415000000010 191.413390999999990
f: 431 tv: 1 nM: 2
663.808044000000000 249.729950000000000
662.629944000000020 187.041855000000000
f: 432 tv: 0 nM: 2
519.840576000000060 259.137695000000010
531.955932999999960 191.524902000000000
f: 432 tv: 1 nM: 2
662.107788000000030 249.732757999999990
661.198180999999980 187.265762000000000
f: 433 tv: 0 nM: 2
520.847839000000020 258.938416000000020
532.830749999999970 191.680939000000000
f: 433 tv: 1 nM: 2
659.976807000000010 249.455688000000010
659.399108999999950 187.241226000000010
f: 434 tv: 0 nM: 2
521.532104000000000 258.877349999999980
533.842589999999970 191.816666000000000
f: 434 tv: 1 nM: 2
657.930846999999970 249.587555000000010
657.617492999999970 187.608978000000010
f: 435 tv: 0 nM: 2
522.735168000000040 258.598144999999990
534.727416999999950 191.836471999999990
f: 435 tv: 1 nM: 2
656.271544999999950 249.379302999999990
655.766968000000020 188.000000000000000
f: 436 tv: 0 nM: 2
523.424622000000000 258.575408999999980
535.318725999999970 192.093505999999990
f: 436 tv: 1 nM: 2
654.324584999999960 249.350876000000000
654.367737000000030 188.042603000000010
f: 437 tv: 0 nM: 2
524.124511999999980 258.459777999999970
536.445557000000010 192.308471999999990
f: 437 tv: 1 nM: 2
652.367737000000030 249.150223000000010
652.585999000000020 188.076920000000000
f: 438 tv: 0 nM: 2
525.109192000000010 258.394623000000020
537.405761999999980 192.413940000000000
f: 438 tv: 1 nM: 2
650.365294999999950 249.052505000000000
650.908630000000020 188.173080000000000
f: 439 tv: 0 nM: 2
525.992188000000060 258.268616000000010
537.916321000000040 192.583664000000000
f: 439 tv: 1 nM: 2
648.500000000000000 249.151107999999990
649.449524000000000 188.531250000000000
f: 440 tv: 0 nM: 2
526.971802000000030 258.114655000000030
538.915344000000000 193.179137999999990
f: 440 tv: 1 nM: 2
646.547973999999950 249.111876999999990
647.817321999999990 188.952057000000000
f: 441 tv: 0 nM: 2
527.644043000000010 258.258484000000010
539.647521999999980 193.500000000000000
f: 441 tv: 1 nM: 2
644.613524999999980 249.253615999999990
646.334106000000020 189.147460999999990
f: 442 tv: 0 nM: 2
528.469848999999950 258.138550000000010
540.456603999999970 193.535125999999990
f: 442 tv: 1 nM: 2
643.028197999999970 249.312209999999990
644.302794999999950 189.262909000000010
f: 443 tv: 0 nM: 2
529.500000000000000 258.258209000000020
541.184875000000030 193.928574000000000
f: 443 tv: 1 nM: 2
641.091369999999980 249.000000000000000
643.005127000000020 189.612244000000000
f: 444 tv: 0 nM: 2
530.038757000000030 258.126526000000010
542.014038000000030 194.313247999999990
f: 444 tv: 1 nM: 2
639.056946000000040 249.111389000000000
641.289490000000000 189.861236999999990
f: 445 tv: 0 nM: 2
530.603759999999970 257.672211000000000
542.685364000000050 194.262924000000000
f: 445 tv: 1 nM: 2
637.166687000000020 249.000000000000000
639.871338000000040 190.109221999999990
f: 446 tv: 0 nM: 2
531.500000000000000 257.500000000000000
543.519226000000000 194.365387000000000
f: 446 tv: 1 nM: 2
635.399536000000010 249.009567000000000
638.000000000000000 190.500000000000000
f: 447 tv: 0 nM: 2
532.304625999999980 257.464294000000000
544.382507000000030 194.591888000000010
f: 447 tv: 1 nM: 2
633.649291999999950 249.016585999999990
636.578796000000010 190.486420000000010
f: 448 tv: 0 nM: 2
533.046326000000020 257.087951999999970
545.205017000000000 194.525101000000010
f: 448 tv: 1 nM: 2
631.551696999999990 248.933502000000000
635.197020999999950 190.406403000000010
f: 449 tv: 0 nM: 2
533.605956999999990 256.741515999999990
545.714600000000020 194.900436000000010
f: 449 tv: 1 nM: 2
629.892882999999980 248.836730999999990
633.964294000000000 190.719391000000000
f: 450 tv: 0 nM: 2
534.500000000000000 256.500000000000000
546.641235000000050 194.890137000000010
f: 450 tv: 1 nM: 2
628.090880999999970 248.510696000000000
632.177062999999980 190.703125000000000
f: 451 tv: 0 nM: 2
535.362061000000040 256.344817999999980
547.537475999999970 194.892075000000010
f: 451 tv: 1 nM: 2
626.381896999999980 248.153258999999990
631.140625000000000 190.713547000000010
f: 452 tv: 0 nM: 2
536.272338999999990 255.892853000000000
548.547973999999950 194.792236000000000
f: 452 tv: 1 nM: 2
624.618591000000040 248.113953000000010
630.061218000000050 190.903061000000010
f: 453 tv: 0 nM: 2
537.085083000000050 255.708510999999990
549.517211999999970 194.573273000000000
f: 453 tv: 1 nM: 2
623.141785000000030 247.815918000000010
628.760986000000000 190.771973000000000
f: 454 tv: 0 nM: 2
537.964294000000000 255.045242000000000
550.553588999999990 194.267853000000000
f: 454 tv: 1 nM: 2
622.017577999999960 247.658295000000010
627.489868000000000 190.575760000000000
f: 455 tv: 0 nM: 2
538.681029999999960 254.672408999999990
551.637938999999960 194.456894000000010
f: 455 tv: 1 nM: 2
620.229796999999960 247.093430000000010
625.994812000000020 190.473952999999990
f: 456 tv: 0 nM: 2
540.078368999999950 254.315674000000000
552.662291999999980 194.166672000000010
f: 456 tv: 1 nM: 2
618.698852999999990 246.573868000000000
625.725829999999970 190.607529000000000
f: 457 tv: 0 nM: 2
541.000000000000000 253.833327999999990
554.061034999999950 194.410797000000000
f: 457 tv: 1 nM: 2
617.280212000000010 246.423080000000000
624.722839000000020 190.608703999999990
f: 458 tv: 0 nM: 2
542.284057999999960 253.145537999999990
555.132874000000020 194.173920000000010
f: 458 tv: 1 nM: 2
616.164978000000020 246.187819999999990
623.543396000000030 190.456635000000010
f: 459 tv: 0 nM: 2
543.460449000000040 253.113953000000010
556.623901000000050 194.358109000000010
f: 459 tv: 1 nM: 2
615.641296000000010 246.086960000000000
623.097839000000020 190.391296000000010
f: 460 tv: 0 nM: 2
544.964294000000000 253.045242000000000
557.990540000000010 194.040282999999990
f: 460 tv: 1 nM: 2
614.869689999999990 245.513306000000000
622.544250000000030 190.455734000000010
f: 461 tv: 0 nM: 2
546.500000000000000 252.914031999999990
559.684326000000060 194.078339000000000
f: 461 tv: 1 nM: 2
614.051331000000000 245.464858999999990
622.185790999999990 190.500000000000000
f: 462 tv: 0 nM: 2
547.927550999999990 252.794678000000000
561.127929999999990 194.265120999999990
f: 462 tv: 1 nM: 2
613.880187999999980 245.265625000000000
622.015625000000000 190.713547000000010
f: 463 tv: 0 nM: 2
549.878723000000040 252.774750000000010
562.905823000000050 194.256042000000010
f: 463 tv: 1 nM: 2
613.277466000000000 245.342926000000010
622.040527000000000 190.545943999999990
f: 464 tv: 0 nM: 2
551.631713999999990 252.190247000000000
564.487670999999980 194.544342000000000
f: 464 tv: 1 nM: 2
613.201598999999990 244.916672000000010
621.907104000000000 190.581970000000010
f: 465 tv: 0 nM: 2
553.581298999999940 252.460587000000000
566.706969999999960 194.816284000000000
f: 465 tv: 1 nM: 2
612.673156999999950 244.787703999999990
622.000000000000000 190.500000000000000
f: 466 tv: 0 nM: 2
555.334166999999980 252.043900000000010
568.073546999999960 194.823532000000000
f: 466 tv: 1 nM: 2
612.816649999999980 244.600006000000010
622.074584999999960 190.640884000000000
f: 467 tv: 0 nM: 2
557.395812999999980 251.911452999999990
570.684326000000060 194.880188000000000
f: 467 tv: 1 nM: 2
612.864624000000050 244.535919000000010
622.465697999999970 190.902863000000000
f: 468 tv: 0 nM: 2
559.480834999999960 251.928223000000000
572.878723000000040 195.037125000000000
f: 468 tv: 1 nM: 2
613.431152000000000 244.278442000000010
622.923889000000030 191.000000000000000
f: 469 tv: 0 nM: 2
561.760863999999970 251.630432000000010
575.046143000000030 194.871353000000000
f: 469 tv: 1 nM: 2
613.742615000000000 243.828399999999990
623.508483999999950 190.850281000000000
f: 470 tv: 0 nM: 2
563.807495000000020 251.350266000000000
577.197388000000050 194.892104999999990
f: 470 tv: 1 nM: 2
614.000000000000000 243.428955000000000
624.176331000000000 190.479767000000010
f: 471 tv: 0 nM: 2
566.162291999999980 250.751312000000010
579.590880999999970 194.894745000000000
f: 471 tv: 1 nM: 2
614.902649000000000 243.071045000000000
624.948669000000000 190.627028999999990
f: 472 tv: 0 nM: 2
568.733703999999990 251.054351999999990
582.212096999999970 194.444443000000010
f: 472 tv: 1 nM: 2
615.392273000000050 242.864639000000010
625.771423000000030 190.534286000000010
f: 473 tv: 0 nM: 2
571.523804000000040 250.563492000000000
584.504882999999950 194.573532000000000
f: 473 tv: 1 nM: 2
616.000000000000000 242.438553000000010
626.665770999999950 190.513809000000010
f: 474 tv: 0 nM: 2
573.817016999999960 249.971649000000010
586.768982000000050 194.122803000000000
f: 474 tv: 1 nM: 2
616.912781000000000 242.133727999999990
627.646544999999950 189.951141000000010
f: 475 tv: 0 nM: 2
576.051331000000000 249.464858999999990
589.183655000000040 194.132659999999990
f: 475 tv: 1 nM: 2
617.966675000000010 241.600006000000010
628.562500000000000 190.018753000000000
f: 476 tv: 0 nM: 2
578.960327000000010 249.455031999999990
591.775757000000000 194.100510000000010
f: 476 tv: 1 nM: 2
618.873656999999980 241.142471000000000
629.707091999999990 189.473373000000010
f: 477 tv: 0 nM: 2
581.764893000000030 249.454056000000010
594.888061999999990 193.905472000000000
f: 477 tv: 1 nM: 2
620.069153000000030 240.750000000000000
631.045471000000020 189.490906000000000
f: 478 tv: 0 nM: 2
584.472899999999980 249.165664999999990
597.620850000000020 193.841231999999990
f: 478 tv: 1 nM: 2
621.124328999999990 240.430939000000000
632.450012000000020 189.461761000000000
f: 479 tv: 0 nM: 2
587.331482000000050 248.831497000000010
600.316649999999980 193.421432000000010
f: 479 tv: 1 nM: 2
623.059264999999980 239.904632999999990
634.344604000000000 189.053680000000010
f: 480 tv: 0 nM: 2
590.319213999999990 248.265533000000000
603.159973000000040 193.095001000000000
f: 480 tv: 1 nM: 2
624.776000999999950 239.483765000000010
635.792479999999950 188.518859999999990
f: 481 tv: 0 nM: 2
593.149413999999980 247.820129000000010
606.549987999999980 193.385300000000000
f: 481 tv: 1 nM: 2
626.121276999999960 239.307693000000000
637.589294000000000 188.410721000000000
f: 482 tv: 0 nM: 2
595.898375999999980 247.441177000000010
609.096923999999940 192.923462000000000
f: 482 tv: 1 nM: 2
627.591492000000020 238.512192000000000
639.488098000000040 188.410721000000000
f: 483 tv: 0 nM: 2
599.422852000000030 247.534286000000010
612.027771000000030 192.790404999999990
f: 483 tv: 1 nM: 2
630.213439999999990 238.420730999999990
641.424682999999960 188.256026999999990
f: 484 tv: 0 nM: 2
602.192504999999980 247.409088000000000
615.213928000000010 192.682983000000010
f: 484 tv: 1 nM: 2
632.206786999999960 237.737655999999990
643.450012000000020 187.461761000000000
f: 485 tv: 0 nM: 2
605.970276000000010 247.394591999999990
618.623108000000000 192.806534000000000
f: 485 tv: 1 nM: 2
634.361755000000020 237.361771000000000
645.563231999999970 187.551208000000000
f: 486 tv: 0 nM: 2
609.000000000000000 247.343582000000000
621.440735000000020 192.822281000000000
f: 486 tv: 1 nM: 2
636.810059000000020 237.438553000000010
648.134520999999950 187.470764000000000
f: 487 tv: 0 nM: 2
612.045471000000020 247.551514000000000
624.783569000000060 192.820891999999990
f: 487 tv: 1 nM: 2
639.293762000000020 237.593750000000000
650.505858999999990 187.429413000000010
f: 488 tv: 0 nM: 2
615.569274999999950 247.653609999999990
627.568787000000040 192.775223000000010
f: 488 tv: 1 nM: 2
641.553771999999980 237.325943000000000
653.500000000000000 187.500000000000000
f: 489 tv: 0 nM: 2
619.034119000000030 247.607956000000000
631.160399999999980 193.066848999999990
f: 489 tv: 1 nM: 2
644.657410000000030 237.367279000000000
655.762206999999990 187.500000000000000
f: 490 tv: 0 nM: 2
622.127135999999950 248.367233000000000
634.426819000000020 193.039031999999990
f: 490 tv: 1 nM: 2
647.579285000000030 237.420730999999990
658.941527999999950 187.611115000000010
f: 491 tv: 0 nM: 2
625.153197999999970 248.387283000000000
637.315673999999940 193.105988000000000
f: 491 tv: 1 nM: 2
650.093932999999990 237.527266999999990
661.500000000000000 187.500000000000000
f: 492 tv: 0 nM: 2
628.212341000000040 248.846770999999990
640.689026000000010 193.771149000000010
f: 492 tv: 1 nM: 2
653.416687000000020 237.525634999999990
664.333312999999980 187.826920000000000
f: 493 tv: 0 nM: 2
631.108581999999960 249.300003000000000
643.840026999999960 193.839996000000010
f: 493 tv: 1 nM: 2
656.842956999999960 237.862182999999990
667.645081000000000 187.552474999999990
f: 494 tv: 0 nM: 2
634.603027000000000 249.851761000000010
646.427124000000050 194.052764999999990
f: 494 tv: 1 nM: 2
659.640259000000010 237.852523999999990
670.702514999999950 188.082275000000010
f: 495 tv: 0 nM: 2
637.732239000000050 250.407104000000000
648.990416999999980 194.490433000000000
f: 495 tv: 1 nM: 2
662.984863000000020 237.901520000000000
674.409973000000040 188.389998999999990
f: 496 tv: 0 nM: 2
640.397949000000040 250.918364999999990
652.030029000000010 194.565001999999990
f: 496 tv: 1 nM: 2
666.409119000000030 238.148757999999990
677.186706999999960 188.376587000000000
f: 497 tv: 0 nM: 2
643.517394999999960 251.305969000000000
654.512817000000040 194.612822999999990
f: 497 tv: 1 nM: 2
669.818481000000020 238.250000000000000
680.060913000000030 188.163467000000000
f: 498 tv: 0 nM: 2
646.010925000000040 251.418029999999990
657.663269000000010 194.867340000000010
f: 498 tv: 1 nM: 2
673.266662999999990 238.966675000000010
682.940978999999970 188.490677000000010
f: 499 tv: 0 nM: 2
648.773375999999980 251.613296999999990
659.941895000000050 194.866165000000000
f: 499 tv: 1 nM: 2
676.851867999999970 238.737030000000000
686.579285000000030 188.304870999999990
f: 500 tv: 0 nM: 2
651.770386000000030 252.076538000000000
662.989990000000030 194.914993000000010
f: 500 tv: 1 nM: 2
679.851563000000060 238.835938000000000
689.694579999999970 188.260482999999990
f: 501 tv: 0 nM: 2
654.676941000000060 252.520508000000010
665.584838999999990 194.602676000000000
f: 501 tv: 1 nM: 2
683.359863000000020 238.859879000000010
693.003418000000010 188.027206000000010
f: 502 tv: 0 nM: 2
657.207641999999960 252.576507999999990
667.776428000000010 194.742783000000000
f: 502 tv: 1 nM: 2
687.161316000000060 238.680648999999990
696.299987999999980 187.524993999999990
f: 503 tv: 0 nM: 2
659.463745000000020 252.731888000000000
670.819824000000040 194.090088000000010
f: 503 tv: 1 nM: 2
690.646057000000040 238.477523999999990
699.469481999999970 187.304870999999990
f: 504 tv: 0 nM: 2
661.955260999999950 252.428955000000000
672.946777000000000 193.900466999999990
f: 504 tv: 1 nM: 2
693.895081000000000 237.932098000000000
702.926147000000010 187.171143000000000
f: 505 tv: 0 nM: 2
663.982300000000010 252.684340999999990
675.036925999999990 193.842361000000010
f: 505 tv: 1 nM: 2
697.056641000000010 237.876663000000010
706.152588000000040 186.243500000000010
f: 506 tv: 0 nM: 2
666.232422000000040 252.859161000000000
677.431395999999950 193.219024999999990
f: 506 tv: 1 nM: 2
700.408507999999980 237.512192000000000
709.931029999999960 185.975861000000010
f: 507 tv: 0 nM: 2
668.467284999999950 252.794388000000000
679.535094999999960 192.925445999999990
f: 507 tv: 1 nM: 2
703.452636999999980 237.705261000000010
712.388915999999990 186.084960999999990
f: 508 tv: 0 nM: 2
670.410828000000040 252.901412999999990
681.571716000000040 192.636963000000010
f: 508 tv: 1 nM: 2
706.895081000000000 237.012344000000010
715.108581999999960 185.580002000000010
f: 509 tv: 0 nM: 2
672.406676999999950 252.839996000000010
683.510437000000020 192.310409999999990
f: 509 tv: 1 nM: 2
709.875731999999970 237.026626999999990
717.546509000000010 184.970932000000000
f: 510 tv: 0 nM: 2
674.470824999999990 252.804932000000010
685.593323000000050 191.839996000000010
f: 510 tv: 1 nM: 2
713.400574000000010 236.988312000000010
720.988586000000050 184.522858000000010
f: 511 tv: 0 nM: 2
675.967712000000010 252.509216000000010
688.365356000000020 191.493591000000010
f: 511 tv: 1 nM: 2
716.209290000000010 236.610474000000010
723.878906000000030 183.583846999999990
f: 512 tv: 0 nM: 2
678.352478000000020 252.402496000000010
690.161437999999980 190.818389999999990
f: 512 tv: 1 nM: 2
719.097168000000010 236.254288000000000
726.461791999999950 183.550003000000000
f: 513 tv: 0 nM: 2
680.327271000000000 252.345459000000010
691.865723000000000 190.393524000000010
f: 513 tv: 1 nM: 2
721.838074000000010 236.150574000000010
729.461791999999950 183.361771000000000
f: 514 tv: 0 nM: 2
681.804260000000000 252.274475000000000
694.305297999999990 190.070800999999990
f: 514 tv: 1 nM: 2
725.282227000000030 235.671783000000000
732.183350000000020 183.377777000000010
f: 515 tv: 0 nM: 2
683.607788000000030 252.443970000000010
696.208678999999960 190.047821000000000
f: 515 tv: 1 nM: 2
727.938171000000010 235.561828999999990
735.130066000000060 182.462433000000000
f: 516 tv: 0 nM: 2
685.665221999999970 252.495589999999990
698.222899999999980 190.031250000000000
f: 516 tv: 1 nM: 2
730.977172999999990 235.574279999999990
737.881531000000000 182.364166000000010
f: 517 tv: 0 nM: 2
688.296814000000040 252.897263000000010
700.339660999999980 189.839661000000010
f: 517 tv: 1 nM: 2
733.683167000000030 235.648254000000010
740.819885000000000 182.251555999999990
f: 518 tv: 0 nM: 2
690.325317000000040 253.082977000000000
702.539733999999950 189.700836000000010
f: 518 tv: 1 nM: 2
735.968201000000020 235.699417000000010
743.512206999999990 182.341461000000010
f: 519 tv: 0 nM: 2
692.055115000000000 253.212250000000010
705.049987999999980 189.936371000000010
f: 519 tv: 1 nM: 2
739.500000000000000 235.672043000000000
746.157593000000020 181.978255999999990
f: 520 tv: 0 nM: 2
694.292725000000020 253.455124000000010
706.959716999999960 189.959746999999990
f: 520 tv: 1 nM: 2
742.475586000000020 235.695129000000010
748.928588999999990 182.111115000000010
f: 521 tv: 0 nM: 2
696.547057999999990 253.881165000000010
709.670531999999980 190.310073999999990
f: 521 tv: 1 nM: 2
744.971436000000040 235.877136000000010
751.472534000000000 181.667678999999990
f: 522 tv: 0 nM: 2
699.044555999999940 254.155869000000000
712.473389000000000 190.301223999999990
f: 522 tv: 1 nM: 2
747.625671000000010 235.723465000000000
753.754395000000050 182.318710000000010
f: 523 tv: 0 nM: 2
701.464294000000000 254.560927999999990
714.975708000000050 190.512146000000000
f: 523 tv: 1 nM: 2
750.114257999999950 235.779999000000000
756.286560000000010 182.500000000000000
f: 524 tv: 0 nM: 2
704.414246000000050 255.261505000000000
717.315124999999970 190.823532000000000
f: 524 tv: 1 nM: 2
753.329345999999990 236.398209000000010
759.063537999999990 182.453033000000000
f: 525 tv: 0 nM: 2
706.994080000000050 255.474303999999990
720.263367000000020 191.150207999999990
f: 525 tv: 1 nM: 2
755.829406999999950 236.494110000000010
761.050293000000010 182.534392999999990
f: 526 tv: 0 nM: 2
709.932250999999950 255.695221000000000
723.005919999999950 191.391296000000010
f: 526 tv: 1 nM: 2
758.074584999999960 236.640884000000000
764.065918000000010 182.631866000000000
f: 527 tv: 0 nM: 2
712.763244999999980 256.433716000000000
726.073363999999970 191.573364000000000
f: 527 tv: 1 nM: 2
761.480285999999980 236.592102000000010
766.085692999999990 182.734283000000000
f: 528 tv: 0 nM: 2
716.025513000000050 256.742553999999980
729.159728999999970 192.240661999999990
f: 528 tv: 1 nM: 2
763.594115999999990 237.067200000000010
768.424682999999960 183.256026999999990
f: 529 tv: 0 nM: 2
718.800841999999990 257.365814000000000
731.661620999999970 192.058197000000010
f: 529 tv: 1 nM: 2
766.124389999999950 237.101517000000000
770.809630999999970 183.019882000000000
f: 530 tv: 0 nM: 2
722.400879000000030 257.125000000000000
734.706969999999960 192.596313000000010
f: 530 tv: 1 nM: 2
767.872192000000040 237.166672000000010
772.289612000000030 183.428955000000000
f: 531 tv: 0 nM: 2
725.651000999999950 257.457153000000010
738.467896000000000 192.425704999999990
f: 531 tv: 1 nM: 2
770.448852999999990 237.232956000000000
774.853576999999970 183.441986000000010
f: 532 tv: 0 nM: 2
728.797240999999990 257.564972000000010
741.155884000000010 192.639679000000000
f: 532 tv: 1 nM: 2
772.244141000000010 236.926468000000000
776.678588999999990 183.488098000000010
f: 533 tv: 0 nM: 2
732.352478000000020 257.586059999999970
744.783936000000040 193.004120000000000
f: 533 tv: 1 nM: 2
774.186401000000050 236.810654000000000
778.909119000000030 183.419784999999990
f: 534 tv: 0 nM: 2
735.704102000000030 258.039336999999990
747.613464000000020 192.767303000000000
f: 534 tv: 1 nM: 2
776.138915999999990 236.994446000000010
780.905029000000010 183.488831000000000
f: 535 tv: 0 nM: 2
738.392577999999960 257.943358999999990
750.639526000000050 192.848830999999990
f: 535 tv: 1 nM: 2
778.424865999999950 236.855499000000010
782.117309999999970 183.321227999999990
f: 536 tv: 0 nM: 2
742.242858999999950 258.261230000000010
753.708678999999960 193.008698000000010
f: 536 tv: 1 nM: 2
780.306458000000020 236.618286000000010
784.635192999999960 183.323898000000010
f: 537 tv: 0 nM: 2
745.212462999999960 258.120178000000010
757.000000000000000 193.087966999999990
f: 537 tv: 1 nM: 2
782.169250000000030 236.648438000000000
785.865356000000020 183.343414000000000
f: 538 tv: 0 nM: 2
748.911194000000020 258.457519999999990
760.282287999999990 193.284133999999990
f: 538 tv: 1 nM: 2
783.664063000000060 236.450515999999990
787.437134000000010 182.993713000000010
f: 539 tv: 0 nM: 2
752.491637999999970 258.333344000000010
763.244324000000010 193.274628000000010
f: 539 tv: 1 nM: 2
785.913269000000010 236.086730999999990
789.000000000000000 183.336060000000000
f: 540 tv: 0 nM: 2
755.765319999999970 258.404083000000010
766.235535000000030 193.461395000000010
f: 540 tv: 1 nM: 2
787.030396000000000 235.618789999999990
790.456115999999950 183.000000000000000
f: 541 tv: 0 nM: 2
759.186218000000050 258.439270000000020
769.613524999999980 193.523911000000000
f: 541 tv: 1 nM: 2
788.111084000000010 235.809936999999990
792.035949999999960 182.877242999999990
f: 542 tv: 0 nM: 2
762.173218000000020 258.531494000000010
772.439086999999970 193.712189000000000
f: 542 tv: 1 nM: 2
789.974120999999970 235.979888999999990
793.335510000000000 183.035492000000000
f: 543 tv: 0 nM: 2
765.572937000000020 258.759643999999980
775.133179000000040 194.137299000000010
f: 543 tv: 1 nM: 2
791.246093999999970 235.958557000000010
793.783142000000000 183.144577000000000
f: 544 tv: 0 nM: 2
768.395386000000030 258.895385999999970
777.527283000000010 194.544113000000010
f: 544 tv: 1 nM: 2
792.259399000000030 236.040618999999990
794.653625000000030 183.418670999999990
f: 545 tv: 0 nM: 2
771.149779999999960 259.490265000000020
779.813537999999990 194.932373000000010
f: 545 tv: 1 nM: 2
792.714783000000010 236.100676999999990
795.668884000000050 183.890732000000010
f: 546 tv: 0 nM: 2
773.500000000000000 259.751007000000020
782.320374000000020 195.106064000000000
f: 546 tv: 1 nM: 2
793.589294000000000 236.410721000000000
796.212036000000010 184.363922000000000
f: 547 tv: 0 nM: 2
776.323913999999950 260.471649000000010
784.268615999999950 196.000000000000000
f: 547 tv: 1 nM: 2
793.988586000000050 236.534286000000010
796.092040999999990 184.420242000000000
f: 548 tv: 0 nM: 2
778.628601000000000 260.817412999999990
786.483397999999970 196.842316000000010
f: 548 tv: 1 nM: 2
795.011963000000040 236.709578999999990
796.515136999999980 185.172729000000000
f: 549 tv: 0 nM: 2
780.677794999999950 261.142211999999970
788.404175000000010 197.350006000000010
f: 549 tv: 1 nM: 2
794.552490000000030 237.608032000000010
796.450012000000020 185.538239000000000
f: 550 tv: 0 nM: 2
782.607117000000020 261.783599999999980
789.625000000000000 198.254166000000000
f: 550 tv: 1 nM: 2
794.589294000000000 237.589279000000000
796.344910000000030 186.231018000000010
f: 551 tv: 0 nM: 2
784.281493999999950 261.945374000000020
790.552307000000040 198.713393999999990
f: 551 tv: 1 nM: 2
794.500000000000000 238.084960999999990
796.346374999999970 186.653609999999990
f: 552 tv: 0 nM: 2
785.857117000000020 262.535706000000000
792.500000000000000 199.411011000000000
f: 552 tv: 1 nM: 2
794.231262000000020 238.475006000000010
795.889281999999980 187.403563999999990
f: 553 tv: 0 nM: 2
787.287658999999960 262.810516000000010
793.038146999999980 199.702805000000010
f: 553 tv: 1 nM: 2
793.618346999999970 238.420120000000000
795.000000000000000 187.500000000000000
f: 554 tv: 0 nM: 2
788.433350000000020 262.915557999999980
793.984069999999970 200.340636999999990
f: 554 tv: 1 nM: 2
792.893860000000020 238.639664000000010
795.052794999999950 187.947189000000010
f: 555 tv: 0 nM: 2
789.040283000000040 262.896179000000020
794.407410000000030 200.528809000000000
f: 555 tv: 1 nM: 2
791.940612999999980 239.034378000000000
794.431274000000030 188.312500000000000
f: 556 tv: 0 nM: 2
789.555786000000010 262.819183000000010
794.527771000000030 200.544875999999990
f: 556 tv: 1 nM: 2
791.121093999999970 239.031051999999990
792.980774000000000 188.700546000000000
f: 557 tv: 0 nM: 2
789.893005000000020 262.508240000000000
794.570862000000030 200.508331000000000
f: 557 tv: 1 nM: 2
789.913695999999960 238.859711000000000
791.460510000000000 188.875000000000000
f: 558 tv: 0 nM: 2
790.004211000000050 262.441437000000010
794.470824999999990 200.804932000000010
f: 558 tv: 1 nM: 2
789.039490000000000 238.986847000000010
790.599975999999970 188.806243999999990
f: 559 tv: 0 nM: 2
789.873779000000010 261.945250999999980
794.125488000000020 200.443313999999990
f: 559 tv: 1 nM: 2
787.086304000000040 238.931656000000000
789.159485000000020 188.714721999999990
f: 560 tv: 0 nM: 2
789.236815999999980 261.368407999999990
793.452942000000010 200.060531999999990
f: 560 tv: 1 nM: 2
785.400696000000040 238.256851000000010
787.687500000000000 188.568756000000010
f: 561 tv: 0 nM: 2
787.783936000000040 261.072876000000010
792.443481000000020 200.086960000000000
f: 561 tv: 1 nM: 2
783.951904000000010 237.810898000000010
785.992920000000030 188.620575000000000
f: 562 tv: 0 nM: 2
787.294250000000030 260.440185999999980
791.176757999999950 199.913956000000010
f: 562 tv: 1 nM: 2
781.819702000000010 237.530609000000000
783.564819000000060 188.354935000000010
f: 563 tv: 0 nM: 2
785.528686999999990 259.880371000000030
789.823363999999970 199.621552000000010
f: 563 tv: 1 nM: 2
779.435180999999940 237.645064999999990
783.037720000000040 188.330185000000000
f: 564 tv: 0 nM: 2
784.012695000000010 259.203033000000000
788.563965000000050 199.485779000000010
f: 564 tv: 1 nM: 2
777.220764000000030 237.090912000000000
780.500000000000000 188.206253000000000
f: 565 tv: 0 nM: 2
782.387817000000040 258.760986000000000
787.000000000000000 199.000000000000000
f: 565 tv: 1 nM: 2
775.576659999999950 237.563339000000010
778.500000000000000 188.000000000000000
f: 566 tv: 0 nM: 2
780.635497999999980 257.943358999999990
785.213379000000030 198.829742000000010
f: 566 tv: 1 nM: 2
773.149658000000040 237.010208000000010
776.445190000000030 188.048385999999990
f: 567 tv: 0 nM: 2
778.700012000000020 257.590912000000000
783.481567000000040 198.216583000000010
f: 567 tv: 1 nM: 2
771.297606999999970 235.813492000000000
774.554809999999970 187.951614000000010
f: 568 tv: 0 nM: 2
776.829162999999990 256.912048000000030
781.557312000000020 198.139907999999990
f: 568 tv: 1 nM: 2
768.603576999999970 235.489287999999990
772.000000000000000 187.469330000000010
f: 569 tv: 0 nM: 2
774.773438000000060 256.450531000000010
779.589171999999960 197.929581000000010
f: 569 tv: 1 nM: 2
765.913452000000010 235.753204000000010
769.900024000000030 187.436371000000010
f: 570 tv: 0 nM: 2
772.779418999999960 255.916672000000010
778.061339999999970 197.429245000000010
f: 570 tv: 1 nM: 2
764.174987999999980 235.039290999999990
766.926024999999980 186.739639000000010
f: 571 tv: 0 nM: 2
770.355408000000010 255.384795999999990
776.080199999999990 197.000000000000000
f: 571 tv: 1 nM: 2
761.312073000000050 235.114090000000000
766.056824000000010 187.022736000000010
f: 572 tv: 0 nM: 2
768.550719999999960 254.789855999999990
774.278563999999960 197.034241000000010
f: 572 tv: 1 nM: 2
758.901488999999970 234.818175999999990
763.302185000000010 186.960433999999990
f: 573 tv: 0 nM: 2
765.841125000000030 254.533859000000010
772.019591999999990 196.867645000000010
f: 573 tv: 1 nM: 2
756.636352999999990 234.793701000000000
761.135314999999990 186.642853000000000
f: 574 tv: 0 nM: 2
763.710510000000000 254.090912000000000
769.642882999999980 196.175109999999990
f: 574 tv: 1 nM: 2
754.373108000000000 234.417908000000010
759.721069000000060 186.500000000000000
f: 575 tv: 0 nM: 2
761.500000000000000 253.500000000000000
768.145081000000000 196.472229000000000
f: 575 tv: 1 nM: 2
752.634399000000030 233.803131000000010
756.741942999999990 186.895157000000010
f: 576 tv: 0 nM: 2
758.864624000000050 253.359116000000000
765.557433999999940 196.253586000000010
f: 576 tv: 1 nM: 2
749.616820999999960 233.285048999999990
754.666687000000020 186.217957000000010
f: 577 tv: 0 nM: 2
756.588257000000000 252.617645000000010
764.143920999999980 195.775252999999990
f: 577 tv: 1 nM: 2
747.533081000000040 233.937500000000000
753.051024999999980 186.095245000000010
f: 578 tv: 0 nM: 2
754.090454000000020 252.526596000000010
761.852355999999990 195.466323999999990
f: 578 tv: 1 nM: 2
745.316772000000010 233.595413000000010
751.454223999999950 185.627456999999990
f: 579 tv: 0 nM: 2
751.633117999999970 252.079880000000000
759.956420999999980 195.456405999999990
f: 579 tv: 1 nM: 2
742.585021999999980 233.064620999999990
749.873351999999950 185.853332999999990
f: 580 tv: 0 nM: 2
749.857909999999950 251.674866000000010
757.830017000000000 195.009995000000000
f: 580 tv: 1 nM: 2
741.833312999999980 233.551727000000000
747.541138000000050 185.648727000000010
f: 581 tv: 0 nM: 2
747.266479000000000 251.403839000000000
755.780089999999970 194.956024000000010
f: 581 tv: 1 nM: 2
738.674987999999980 232.606247000000000
745.687500000000000 185.512497000000000
f: 582 tv: 0 nM: 2
745.302856000000020 250.522858000000010
753.729247999999980 194.258545000000000
f: 582 tv: 1 nM: 2
737.401977999999990 232.183013999999990
744.032836999999970 185.014602999999990
f: 583 tv: 0 nM: 2
742.601012999999970 250.352218999999990
751.304871000000050 194.048781999999990
f: 583 tv: 1 nM: 2
734.598511000000030 232.463501000000010
742.262938999999960 185.281478999999990
f: 584 tv: 0 nM: 2
740.420714999999970 249.420730999999990
748.652160999999980 193.809174000000010
f: 584 tv: 1 nM: 2
733.454528999999980 231.821686000000000
741.000000000000000 184.892853000000000
f: 585 tv: 0 nM: 2
738.052490000000030 249.309386999999990
746.955382999999980 193.272308000000010
f: 585 tv: 1 nM: 2
731.000000000000000 230.000000000000000
739.433533000000010 184.509491000000000
f: 586 tv: 0 nM: 2
735.905029000000010 249.044997999999990
744.797852000000030 192.968078999999990
f: 586 tv: 1 nM: 2
729.719727000000030 231.537871999999990
737.679503999999950 184.198714999999990
f: 587 tv: 0 nM: 2
733.887695000000010 248.409088000000000
743.068175999999990 192.790404999999990
f: 587 tv: 1 nM: 2
728.507567999999990 231.098480000000000
736.655639999999950 183.963576999999990
f: 588 tv: 0 nM: 2
731.407287999999990 248.092682000000000
741.446411000000010 192.334183000000000
f: 588 tv: 1 nM: 2
726.679503999999950 231.320511000000010
735.531615999999990 183.917724999999990
f: 589 tv: 0 nM: 2
729.221923999999940 247.819519000000010
739.379149999999980 191.732224000000000
f: 589 tv: 1 nM: 2
725.966186999999990 231.022551999999990
734.432433999999940 183.432434000000000
f: 590 tv: 0 nM: 2
726.989074999999960 247.368851000000010
737.808227999999990 191.536530000000000
f: 590 tv: 1 nM: 2
724.513427999999980 230.912749999999990
733.513427999999980 183.013428000000000
f: 591 tv: 0 nM: 2
725.246399000000000 247.000000000000000
736.078673999999980 191.091370000000010
f: 591 tv: 1 nM: 2
723.379639000000000 230.354935000000010
733.372802999999980 182.979294000000010
f: 592 tv: 0 nM: 2
723.030639999999950 246.642853000000000
734.982300000000010 190.684340999999990
f: 592 tv: 1 nM: 2
722.856567000000040 230.441864000000010
732.098632999999950 182.442169000000010
f: 593 tv: 0 nM: 2
721.425415000000040 246.041442999999990
733.563110000000050 190.147201999999990
f: 593 tv: 1 nM: 2
721.803040000000010 229.984848000000000
731.786560000000010 182.420730999999990
f: 594 tv: 0 nM: 2
719.876343000000020 245.649993999999990
732.045043999999960 189.540282999999990
f: 594 tv: 1 nM: 2
721.373351999999950 229.555191000000010
731.647461000000020 181.602569999999990
f: 595 tv: 0 nM: 2
718.509949000000010 245.278609999999990
731.144897000000010 189.045897999999990
f: 595 tv: 1 nM: 2
721.153076000000060 229.469391000000000
731.700012000000020 181.524993999999990
f: 596 tv: 0 nM: 2
717.760497999999980 245.060531999999990
731.115050999999990 188.976531999999990
f: 596 tv: 1 nM: 2
721.735046000000010 229.055969000000000
732.115356000000020 181.461533000000000
f: 597 tv: 0 nM: 2
717.096923999999940 244.933670000000010
730.789124000000020 188.379150000000010
f: 597 tv: 1 nM: 2
721.945679000000040 228.945648000000010
732.452514999999950 180.851272999999990
f: 598 tv: 0 nM: 2
716.962891000000010 244.878707999999990
730.918274000000000 187.918274000000000
f: 598 tv: 1 nM: 2
722.939086999999970 228.881408999999990
733.944824000000040 180.613632000000000
f: 599 tv: 0 nM: 2
716.953856999999970 244.871353000000000
731.283690999999980 187.876740000000010
f: 599 tv: 1 nM: 2
724.108703999999990 228.898543999999990
735.036437999999980 180.443710000000010
f: 600 tv: 0 nM: 2
717.183593999999970 244.804351999999990
731.785339000000020 187.492432000000010
f: 600 tv: 1 nM: 2
725.884643999999980 228.426575000000010
737.046081999999960 179.865250000000000
f: 601 tv: 0 nM: 2
718.073546999999960 244.823532000000000
732.469176999999950 187.097152999999990
f: 601 tv: 1 nM: 2
727.410461000000050 228.582091999999990
738.371399000000000 179.735717999999990
f: 602 tv: 0 nM: 2
719.046143000000030 244.871353000000000
733.634705000000050 186.947495000000000
f: 602 tv: 1 nM: 2
729.439209000000010 228.560806000000010
739.910277999999950 179.519226000000000
f: 603 tv: 0 nM: 2
720.216430999999940 244.990050999999990
735.645995999999970 186.907073999999990
f: 603 tv: 1 nM: 2
731.614868000000000 228.445953000000000
741.947205000000050 179.052810999999990
f: 604 tv: 0 nM: 2
722.000000000000000 245.000000000000000
737.109985000000050 186.531128000000000
f: 604 tv: 1 nM: 2
734.171081999999960 228.684203999999990
744.760132000000000 179.439301000000000
f: 605 tv: 0 nM: 2
723.890747000000030 245.128647000000000
738.980408000000010 186.176468000000000
f: 605 tv: 1 nM: 2
736.500000000000000 228.398804000000010
747.000000000000000 178.655685000000010
f: 606 tv: 0 nM: 2
726.357117000000020 245.410721000000000
741.675964000000020 186.214599999999990
f: 606 tv: 1 nM: 2
739.377135999999950 228.528563999999990
749.510254000000030 178.681502999999990
f: 607 tv: 0 nM: 2
728.407715000000050 245.589737000000010
743.954528999999980 186.167464999999990
f: 607 tv: 1 nM: 2
742.723511000000030 228.482361000000000
751.812865999999990 178.394745000000000
f: 608 tv: 0 nM: 2
731.637206999999990 245.988373000000000
746.774779999999960 186.002472000000010
f: 608 tv: 1 nM: 2
745.867920000000030 228.525161999999990
755.564819000000060 178.645064999999990
f: 609 tv: 0 nM: 2
734.450927999999980 246.193924000000010
749.546814000000040 185.982970999999990
f: 609 tv: 1 nM: 2
749.123351999999950 228.429993000000000
758.606445000000010 178.461288000000000
f: 610 tv: 0 nM: 2
737.349975999999970 245.934998000000010
752.262938999999960 185.794815000000000
f: 610 tv: 1 nM: 2
752.817139000000000 228.391434000000000
761.493408000000040 177.782897999999990
f: 611 tv: 0 nM: 2
741.276122999999980 246.691543999999990
756.032898000000050 185.839904999999990
f: 611 tv: 1 nM: 2
755.902831999999990 228.317139000000000
764.390625000000000 177.953125000000000
f: 612 tv: 0 nM: 2
745.324341000000000 246.936935000000010
759.470336999999970 185.751144000000010
f: 612 tv: 1 nM: 2
759.540893999999980 228.059753000000000
767.942078000000040 177.795730999999990
f: 613 tv: 0 nM: 2
748.649596999999970 247.012817000000010
762.653503000000000 185.804977000000010
f: 613 tv: 1 nM: 2
763.247130999999970 228.241469999999990
771.619689999999990 178.112671000000010
f: 614 tv: 0 nM: 2
752.537354000000050 247.269713999999990
766.668030000000040 185.674088000000010
f: 614 tv: 1 nM: 2
766.952209000000040 227.343948000000010
775.206054999999990 176.929047000000000
f: 615 tv: 0 nM: 2
756.112976000000000 247.500000000000000
770.368225000000050 185.470718000000010
f: 615 tv: 1 nM: 2
771.456237999999980 227.712493999999990
778.088745000000020 176.718932999999990
f: 616 tv: 0 nM: 2
759.977478000000020 247.509003000000010
774.210204999999970 185.281631000000000
f: 616 tv: 1 nM: 2
775.100708000000050 228.082732999999990
782.206786999999960 177.021605999999990
f: 617 tv: 0 nM: 2
764.292479999999950 247.452834999999990
778.552490000000030 185.359238000000000
f: 617 tv: 1 nM: 2
778.424438000000010 228.017990000000000
785.370850000000020 176.864242999999990
f: 618 tv: 0 nM: 2
768.136535999999980 247.933730999999990
781.724975999999970 185.290390000000000
f: 618 tv: 1 nM: 2
782.147033999999960 227.647064000000000
788.684387000000020 176.753128000000000
f: 619 tv: 0 nM: 2
773.000000000000000 247.873946999999990
785.959716999999960 185.180083999999990
f: 619 tv: 1 nM: 2
785.896178999999960 227.500000000000000
792.000000000000000 176.094940000000010
f: 620 tv: 0 nM: 2
777.454345999999990 248.050476000000000
789.677794999999950 185.257781999999990
f: 620 tv: 1 nM: 2
789.421997000000030 227.801422000000000
794.670531999999980 176.170516999999990
f: 621 tv: 0 nM: 2
781.495483000000040 248.117110999999990
793.642577999999960 185.166672000000010
f: 621 tv: 1 nM: 2
793.445557000000010 227.306121999999990
797.929809999999970 175.938599000000010
f: 622 tv: 0 nM: 2
785.575378000000000 248.424636999999990
797.894836000000050 185.061508000000000
f: 622 tv: 1 nM: 2
797.443236999999950 227.106383999999990
801.081786999999960 175.990569999999990
f: 623 tv: 0 nM: 2
790.263672000000040 248.666016000000010
802.716980000000040 184.900939999999990
f: 623 tv: 1 nM: 2
799.089660999999980 226.803451999999990
803.542419000000000 175.793945000000010
f: 624 tv: 0 nM: 2
794.504272000000010 248.564101999999990
806.303894000000010 185.062500000000000
f: 624 tv: 1 nM: 2
803.137695000000010 226.661682000000010
806.835266000000050 175.554915999999990
f: 625 tv: 0 nM: 2
798.365479000000050 248.905623999999990
810.018615999999950 185.016280999999990
f: 625 tv: 1 nM: 2
805.920226999999950 226.524536000000010
808.551207999999970 175.641571000000000
f: 626 tv: 0 nM: 2
802.591492000000020 248.712769000000010
814.018372000000000 185.165131000000000
f: 626 tv: 1 nM: 2
808.549682999999960 226.225143000000000
811.450622999999950 175.506180000000000
f: 627 tv: 0 nM: 2
806.222473000000040 248.938323999999990
817.332641999999960 184.978545999999990
f: 627 tv: 1 nM: 2
811.292663999999950 226.371948000000000
813.944762999999970 175.549072000000000
f: 628 tv: 0 nM: 2
810.262024000000000 248.959137000000000
821.866820999999960 185.047134000000000
f: 628 tv: 1 nM: 2
813.839417000000030 226.290909000000000
816.091735999999970 175.609467000000000
f: 629 tv: 0 nM: 2
814.531250000000000 248.878906000000000
825.344421000000010 184.902496000000010
f: 629 tv: 1 nM: 2
815.868591000000040 225.642853000000000
818.222228999999970 175.581878999999990
f: 630 tv: 0 nM: 2
818.947814999999990 249.260864000000000
829.219238000000020 185.059417999999990
f: 630 tv: 1 nM: 2
818.351257000000030 226.079117000000000
820.812865999999990 175.652053999999990
f: 631 tv: 0 nM: 2
823.072020999999950 248.975311000000000
832.868958000000020 185.038299999999990
f: 631 tv: 1 nM: 2
820.500000000000000 225.915039000000010
822.228333000000020 175.699417000000010
f: 632 tv: 0 nM: 2
827.127807999999960 249.300750999999990
835.826355000000040 185.322173999999990
f: 632 tv: 1 nM: 2
823.186034999999950 228.034882000000010
824.193419999999950 175.890503000000000
f: 633 tv: 0 nM: 2
830.638367000000020 249.363632000000000
839.451355000000040 185.021392999999990
f: 633 tv: 1 nM: 2
824.556274000000030 225.890732000000010
825.923949999999990 175.213455000000010
f: 634 tv: 0 nM: 2
834.000000000000000 249.500000000000000
842.857422000000040 185.201172000000010
f: 634 tv: 1 nM: 2
825.945067999999990 225.526016000000000
826.801941000000060 175.444808999999990
f: 635 tv: 0 nM: 2
837.525024000000030 249.521149000000010
845.687743999999950 185.371429000000010
f: 635 tv: 1 nM: 2
827.404297000000040 225.750000000000000
828.755553999999960 174.892593000000010
f: 636 tv: 0 nM: 2
840.869018999999980 249.781737999999990
848.550902999999950 185.592727999999990
f: 636 tv: 1 nM: 2
829.358521000000000 225.449692000000000
829.638184000000020 175.375000000000000
f: 637 tv: 0 nM: 2
843.806334999999990 249.867583999999990
851.591675000000010 185.943237000000010
f: 637 tv: 1 nM: 2
830.098022000000010 225.513077000000010
830.551696999999990 175.494247000000000
f: 638 tv: 0 nM: 2
846.985961999999970 250.313247999999990
854.194762999999970 186.084335000000010
f: 638 tv: 1 nM: 2
830.940552000000030 225.335663000000010
831.605896000000030 175.629410000000010
f: 639 tv: 0 nM: 2
849.761413999999950 250.344391000000000
856.688415999999960 186.572754000000000
f: 639 tv: 1 nM: 2
831.914916999999950 225.606383999999990
833.074280000000040 175.660003999999990
f: 640 tv: 0 nM: 2
852.656676999999950 250.820281999999990
858.979004000000030 186.886551000000000
f: 640 tv: 1 nM: 2
833.060790999999990 225.500000000000000
833.492125999999980 176.185867000000000
f: 641 tv: 0 nM: 2
855.282593000000020 250.926086000000000
861.158630000000020 187.493973000000010
f: 641 tv: 1 nM: 2
833.000000000000000 225.815429999999990
833.694824000000040 176.142853000000000
f: 642 tv: 0 nM: 2
857.250977000000030 251.476089000000000
863.128966999999990 188.153839000000000
f: 642 tv: 1 nM: 2
833.899413999999980 226.121307000000000
834.114441000000060 177.024093999999990
f: 643 tv: 0 nM: 2
859.523925999999960 251.932266000000000
865.000000000000000 188.558822999999990
f: 643 tv: 1 nM: 2
834.301636000000030 226.486420000000010
834.029968000000050 177.440124999999990
f: 644 tv: 0 nM: 2
861.522887999999970 252.309158000000000
866.788695999999960 189.037658999999990
f: 644 tv: 1 nM: 2
835.054137999999970 226.993637000000010
834.571411000000010 177.887756000000000
f: 645 tv: 0 nM: 2
863.045471000000020 252.391296000000010
868.041687000000020 189.565474999999990
f: 645 tv: 1 nM: 2
835.264526000000050 226.932251000000010
834.641051999999950 177.865387000000000
f: 646 tv: 0 nM: 2
864.456420999999980 253.039413000000000
868.847351000000000 190.206099999999990
f: 646 tv: 1 nM: 2
834.500000000000000 227.317078000000010
834.443725999999970 178.109267999999990
f: 647 tv: 0 nM: 2
865.948180999999980 253.348602000000000
869.955260999999950 190.696503000000010
f: 647 tv: 1 nM: 2
834.007324000000040 227.764709000000010
834.486572000000020 178.986572000000000
f: 648 tv: 0 nM: 2
867.000000000000000 253.787612999999990
871.000000000000000 191.132233000000010
f: 648 tv: 1 nM: 2
834.007202000000010 227.859711000000000
833.664307000000010 179.206299000000000
f: 649 tv: 0 nM: 2
868.072875999999950 254.176117000000000
871.665955000000050 192.000000000000000
f: 649 tv: 1 nM: 2
833.797485000000050 227.860763999999990
833.522033999999960 179.625792999999990
f: 650 tv: 0 nM: 2
868.576781999999980 254.230255000000000
871.968750000000000 192.230469000000000
f: 650 tv: 1 nM: 2
832.989745999999970 228.503418000000010
832.493163999999980 180.321914999999990
f: 651 tv: 0 nM: 2
869.299987999999980 254.960876000000010
872.638672000000040 192.953780999999990
f: 651 tv: 1 nM: 2
832.166687000000020 228.829788000000010
832.509826999999970 180.683013999999990
f: 652 tv: 0 nM: 2
870.186706999999960 254.977172999999990
872.587891000000010 193.221756000000000
f: 652 tv: 1 nM: 2
831.330932999999960 228.744598000000000
831.576659999999950 180.929993000000000
f: 653 tv: 0 nM: 2
870.282593000000020 255.073914000000000
872.883666999999950 193.575515999999990
f: 653 tv: 1 nM: 2
830.963805999999980 229.194076999999990
830.429932000000010 181.369430999999990
f: 654 tv: 0 nM: 2
870.453735000000050 255.116745000000010
872.677794999999950 193.884445000000000
f: 654 tv: 1 nM: 2
829.281738000000020 229.059525000000010
829.807678000000010 181.526626999999990
f: 655 tv: 0 nM: 2
870.502257999999980 255.204040999999990
872.473206000000000 194.321426000000000
f: 655 tv: 1 nM: 2
829.234375000000000 229.093750000000000
828.742432000000010 181.503036000000010
f: 656 tv: 0 nM: 2
870.061339999999970 255.646224999999990
871.855347000000050 194.614899000000010
f: 656 tv: 1 nM: 2
828.316040000000040 229.457550000000000
827.545471000000020 181.870635999999990
f: 657 tv: 0 nM: 2
870.118529999999960 255.204742000000010
871.584473000000000 194.924438000000010
f: 657 tv: 1 nM: 2
826.826598999999990 229.625000000000000
826.900024000000030 181.992004000000010
f: 658 tv: 0 nM: 2
869.510925000000040 255.198685000000010
870.648253999999950 195.210174999999990
f: 658 tv: 1 nM: 2
825.695800999999960 229.370635999999990
825.000000000000000 182.796875000000000
f: 659 tv: 0 nM: 2
868.474425999999990 255.211624000000000
869.921935999999960 195.417724999999990
f: 659 tv: 1 nM: 2
824.031798999999980 230.013641000000010
824.288208000000050 182.961806999999990
f: 660 tv: 0 nM: 2
867.500000000000000 255.230042000000000
868.364379999999980 195.347457999999990
f: 660 tv: 1 nM: 2
823.590880999999970 229.671325999999990
822.575684000000020 183.062500000000000
f: 661 tv: 0 nM: 2
866.558167000000030 255.379074000000000
867.285399999999980 195.536484000000000
f: 661 tv: 1 nM: 2
821.409728999999970 229.291672000000010
821.678345000000040 182.968536000000000
f: 662 tv: 0 nM: 2
865.098571999999990 255.481215999999990
865.655456999999960 195.928574000000000
f: 662 tv: 1 nM: 2
819.880370999999970 229.670943999999990
820.405761999999980 183.143448000000010
f: 663 tv: 0 nM: 2
863.252257999999980 255.324326000000010
863.911743000000000 196.016815000000010
f: 663 tv: 1 nM: 2
818.273070999999960 229.921982000000010
818.419677999999980 183.700729000000000
f: 664 tv: 0 nM: 2
861.952759000000010 254.870651000000010
862.150451999999970 196.048676000000000
f: 664 tv: 1 nM: 2
816.140136999999980 230.102263999999990
816.769226000000000 183.933562999999990
f: 665 tv: 0 nM: 2
860.459716999999960 254.831757000000010
860.665893999999980 196.096770999999990
f: 665 tv: 1 nM: 2
814.679503999999950 229.606842000000000
815.088867000000050 183.914809999999990
f: 666 tv: 0 nM: 2
858.500000000000000 254.932129000000000
859.171386999999980 196.830994000000000
f: 666 tv: 1 nM: 2
812.559081999999990 230.440902999999990
813.623290999999990 183.863007000000010
f: 667 tv: 0 nM: 2
856.875000000000000 255.385635000000010
857.412415000000010 196.930878000000010
f: 667 tv: 1 nM: 2
810.500000000000000 230.417908000000010
811.443725999999970 184.036423000000010
f: 668 tv: 0 nM: 2
854.837036000000010 255.176346000000000
855.314757999999980 196.988846000000000
f: 668 tv: 1 nM: 2
808.674315999999980 230.256881999999990
810.156921000000010 184.437958000000010
f: 669 tv: 0 nM: 2
852.034973000000040 255.179993000000000
852.851317999999990 197.015091000000010
f: 669 tv: 1 nM: 2
807.285706000000000 230.732147000000000
808.572997999999980 184.766417999999990
f: 670 tv: 0 nM: 2
850.031738000000020 255.126831000000010
850.848022000000010 197.656387000000000
f: 670 tv: 1 nM: 2
805.407593000000020 231.000000000000000
806.797546000000010 184.972397000000000
f: 671 tv: 0 nM: 2
847.370667000000030 254.786071999999990
848.986023000000050 197.737213000000000
f: 671 tv: 1 nM: 2
803.592589999999970 230.981475999999990
805.336670000000030 185.716675000000010
f: 672 tv: 0 nM: 2
845.490050999999990 255.293533000000000
846.976195999999960 197.619048999999990
f: 672 tv: 1 nM: 2
801.317566000000060 230.736481000000000
802.907165999999960 185.892853000000000
f: 673 tv: 0 nM: 2
842.851624000000020 255.342468000000000
844.751037999999990 197.707473999999990
f: 673 tv: 1 nM: 2
799.930237000000030 231.430237000000010
801.716186999999990 185.716217000000000
f: 674 tv: 0 nM: 2
840.763550000000010 254.943344000000000
843.237304999999990 198.041473000000000
f: 674 tv: 1 nM: 2
798.500000000000000 231.410003999999990
799.838805999999980 185.891448999999990
f: 675 tv: 0 nM: 2
839.315795999999980 255.521927000000010
840.795776000000050 197.784042000000000
f: 675 tv: 1 nM: 2
796.594421000000010 231.080413999999990
798.733948000000050 185.791672000000010
f: 676 tv: 0 nM: 2
837.609618999999950 255.189834999999990
838.864257999999950 198.145232999999990
f: 676 tv: 1 nM: 2
794.936462000000010 231.699158000000010
797.918579000000020 186.038757000000000
f: 677 tv: 0 nM: 2
835.992554000000040 255.141083000000010
837.471252000000050 198.369475999999990
f: 677 tv: 1 nM: 2
794.011597000000050 232.007751000000010
796.553100999999970 185.990631000000010
f: 678 tv: 0 nM: 2
834.099486999999950 255.489532000000000
836.178588999999990 198.626190000000010
f: 678 tv: 1 nM: 2
794.141723999999950 231.791336000000000
795.810364000000050 186.227585000000000
f: 679 tv: 0 nM: 2
833.157653999999980 255.667480000000010
834.868286000000010 198.539031999999990
f: 679 tv: 1 nM: 2
792.566956000000000 232.027557000000000
795.715271000000030 186.437500000000000
f: 680 tv: 0 nM: 2
832.133850000000050 255.886368000000000
833.559264999999980 198.850708000000000
f: 680 tv: 1 nM: 2
792.225341999999960 231.908447000000000
794.969910000000030 186.484955000000010
f: 681 tv: 0 nM: 2
830.638184000000020 256.022613999999980
832.176453000000040 199.019608000000010
f: 681 tv: 1 nM: 2
792.052062999999980 231.968750000000000
795.264098999999990 186.919006000000000
f: 682 tv: 0 nM: 2
829.442932000000040 256.095123000000000
831.302794999999950 198.953048999999990
f: 682 tv: 1 nM: 2
791.992003999999950 232.188004000000010
795.040770999999950 186.992599000000010
f: 683 tv: 0 nM: 2
828.953856999999970 256.889740000000020
830.332641999999960 199.300430000000010
f: 683 tv: 1 nM: 2
792.362976000000000 232.559265000000010
795.487182999999960 187.198714999999990
f: 684 tv: 0 nM: 2
828.754027999999950 257.383788999999980
829.584838999999990 199.526779000000000
f: 684 tv: 1 nM: 2
793.003844999999960 232.942307000000000
795.277771000000030 187.658737000000000
f: 685 tv: 0 nM: 2
827.747559000000020 257.438720999999990
829.137206999999990 199.646514999999990
f: 685 tv: 1 nM: 2
795.000000000000000 232.000000000000000
796.375000000000000 187.421051000000010
f: 686 tv: 0 nM: 2
827.615233999999990 257.746552000000010
829.033507999999980 199.783478000000000
f: 686 tv: 1 nM: 2
794.500000000000000 233.747894000000000
796.910949999999960 187.486298000000010
f: 687 tv: 0 nM: 2
827.671935999999960 258.067871000000030
828.768372000000000 200.073592999999990
f: 687 tv: 1 nM: 2
795.353821000000040 233.761536000000010
797.642882999999980 187.407135000000010
f: 688 tv: 0 nM: 2
828.516051999999950 258.694946000000020
828.850220000000040 199.981567000000010
f: 688 tv: 1 nM: 2
797.236694000000060 233.807693000000000
799.222228999999970 187.298615000000010
f: 689 tv: 0 nM: 2
828.441832999999970 259.123260000000020
829.247742000000020 199.944199000000000
f: 689 tv: 1 nM: 2
798.906798999999980 234.449158000000010
801.055237000000030 187.260741999999990
f: 690 tv: 0 nM: 2
829.088988999999970 259.667542000000030
829.309813999999960 200.309830000000010
f: 690 tv: 1 nM: 2
800.036316000000060 234.375000000000000
801.924132999999980 187.631042000000010
f: 691 tv: 0 nM: 2
829.507262999999970 260.635253999999970
829.426696999999990 200.517242000000010
f: 691 tv: 1 nM: 2
801.698608000000040 234.936172000000000
804.032836999999970 187.985397000000010
f: 692 tv: 0 nM: 2
830.200012000000020 260.926086000000000
829.615540000000010 200.481094000000010
f: 692 tv: 1 nM: 2
804.057678000000010 235.142303000000000
805.576659999999950 187.770004000000000
f: 693 tv: 0 nM: 2
830.591492000000020 261.109375000000000
829.910277999999950 200.786330999999990
f: 693 tv: 1 nM: 2
806.429199000000040 235.619475999999990
807.379456000000000 187.886519999999990
f: 694 tv: 0 nM: 2
830.898499000000020 261.459381000000010
830.095947000000020 200.714279000000000
f: 694 tv: 1 nM: 2
808.010192999999960 235.666672000000010
809.559447999999970 187.898605000000000
f: 695 tv: 0 nM: 2
831.546935999999960 262.197174000000020
830.446594000000000 200.779907000000010
f: 695 tv: 1 nM: 2
811.188660000000030 236.204407000000000
811.500000000000000 188.391021999999990
f: 696 tv: 0 nM: 2
832.089905000000040 262.857452000000020
831.041138000000050 200.779831000000000
f: 696 tv: 1 nM: 2
812.674499999999970 236.758391999999990
813.318175999999990 187.915588000000010
f: 697 tv: 0 nM: 2
832.510863999999970 262.976073999999980
831.376709000000010 201.033629999999990
f: 697 tv: 1 nM: 2
815.820128999999950 236.830932999999990
815.687500000000000 187.950652999999990
f: 698 tv: 0 nM: 2
833.692810000000010 263.887725999999990
832.074097000000050 200.919754000000010
f: 698 tv: 1 nM: 2
818.600646999999980 236.912749999999990
817.987670999999980 187.975311000000000
f: 699 tv: 0 nM: 2
834.441284000000000 264.123900999999990
832.777100000000020 200.860412999999990
f: 699 tv: 1 nM: 2
820.187926999999950 237.063828000000000
820.327147999999970 188.024689000000000
f: 700 tv: 0 nM: 2
835.130493000000000 264.385529000000020
833.359131000000050 200.843262000000010
f: 700 tv: 1 nM: 2
823.335875999999980 237.057251000000010
822.713439999999990 187.663742000000010
f: 701 tv: 0 nM: 2
835.921509000000010 264.946288999999980
833.643432999999960 200.697678000000000
f: 701 tv: 1 nM: 2
825.797729000000000 237.374054000000000
825.190795999999980 187.855255000000000
f: 702 tv: 0 nM: 2
837.143432999999960 265.372498000000010
834.114441000000060 200.534133999999990
f: 702 tv: 1 nM: 2
828.286743000000000 237.860290999999990
827.070190000000030 187.646194000000010
f: 703 tv: 0 nM: 2
837.187743999999950 265.782623000000000
834.892456000000040 200.467926000000010
f: 703 tv: 1 nM: 2
831.507507000000030 238.293228000000000
829.929992999999970 187.570007000000000
f: 704 tv: 0 nM: 2
838.385742000000050 266.244904000000020
835.425719999999960 200.483703999999990
f: 704 tv: 1 nM: 2
834.063354000000000 238.000000000000000
832.472534000000000 187.582321000000010
f: 705 tv: 0 nM: 2
839.116577000000010 266.691711000000000
835.928833000000050 200.428833000000000
f: 705 tv: 1 nM: 2
836.991271999999980 238.235474000000010
834.299377000000050 187.200592000000000
f: 706 tv: 0 nM: 2
839.739990000000030 267.000000000000000
836.078673999999980 200.428833000000000
f: 706 tv: 1 nM: 2
839.388915999999990 238.444443000000010
836.344176999999950 187.019485000000000
f: 707 tv: 0 nM: 2
839.711670000000030 267.372986000000030
836.675902999999950 200.183334000000000
f: 707 tv: 1 nM: 2
841.729430999999980 238.800003000000000
838.912291999999980 186.511687999999990
f: 708 tv: 0 nM: 2
840.146606000000020 267.609009000000010
836.809630999999970 200.185059000000000
f: 708 tv: 1 nM: 2
844.251526000000010 238.535934000000000
841.205199999999990 187.127166999999990
f: 709 tv: 0 nM: 2
840.701843000000050 268.103637999999990
836.784668000000010 199.971527000000010
f: 709 tv: 1 nM: 2
847.648375999999980 238.368134000000000
843.719298999999980 186.698837000000000
f: 710 tv: 0 nM: 2
841.058472000000050 268.324524000000000
837.156921000000010 199.609497000000000
f: 710 tv: 1 nM: 2
850.689331000000040 238.532546999999990
846.533874999999970 186.679688000000000
f: 711 tv: 0 nM: 2
841.288024999999950 268.512695000000010
837.474548000000030 199.310165000000010
f: 711 tv: 1 nM: 2
852.500000000000000 238.915039000000010
848.544922000000040 186.158676000000010
f: 712 tv: 0 nM: 2
841.425536999999960 268.560272000000000
837.132445999999960 198.880798000000000
f: 712 tv: 1 nM: 2
855.383422999999990 239.012268000000010
851.778992000000020 185.466858000000000
f: 713 tv: 0 nM: 2
841.544617000000020 268.523224000000030
837.552611999999950 198.192978000000010
f: 713 tv: 1 nM: 2
857.794311999999990 238.585709000000010
852.997313999999960 185.002686000000010
f: 714 tv: 0 nM: 2
841.587402000000000 268.552460000000000
837.519957999999970 197.740860000000000
f: 714 tv: 1 nM: 2
859.991149999999950 238.538239000000000
855.007934999999970 184.772491000000000
f: 715 tv: 0 nM: 2
841.878601000000000 268.353271000000010
837.470764000000030 197.060135000000000
f: 715 tv: 1 nM: 2
862.986815999999980 238.018417000000000
857.372192000000040 183.977782999999990
f: 716 tv: 0 nM: 2
841.975586000000020 268.095824999999990
837.544983000000000 196.397919000000000
f: 716 tv: 1 nM: 2
865.538208000000050 237.550003000000000
859.817139000000000 183.351425000000010
f: 717 tv: 0 nM: 2
842.353821000000040 267.930236999999980
837.508179000000040 195.540848000000010
f: 717 tv: 1 nM: 2
868.134520999999950 237.447372000000000
861.989074999999960 182.581970000000010
f: 718 tv: 0 nM: 2
842.411377000000020 267.539000999999980
837.342040999999990 194.969055000000000
f: 718 tv: 1 nM: 2
870.765564000000040 237.344635000000010
863.575744999999980 182.282822000000010
f: 719 tv: 0 nM: 2
842.400330000000050 267.196013999999990
837.540709999999990 193.975571000000000
f: 719 tv: 1 nM: 2
873.193970000000040 237.032791000000000
866.266845999999990 181.673568999999990
f: 720 tv: 0 nM: 2
842.653563999999960 266.892151000000010
837.041687000000020 193.192902000000000
f: 720 tv: 1 nM: 2
875.933533000000010 236.579117000000000
868.174744000000030 180.846770999999990
f: 721 tv: 0 nM: 2
842.635497999999980 266.630829000000010
837.235656999999950 192.200638000000000
f: 721 tv: 1 nM: 2
879.118774000000030 235.787506000000010
870.643188000000010 180.278899999999990
f: 722 tv: 0 nM: 2
842.788329999999970 266.000000000000000
836.851378999999950 191.552628000000000
f: 722 tv: 1 nM: 2
880.859557999999990 235.561798000000010
872.551453000000040 179.688720999999990
f: 723 tv: 0 nM: 2
842.578735000000050 265.775512999999990
836.650757000000000 190.532303000000010
f: 723 tv: 1 nM: 2
883.706482000000050 235.256226000000000
874.797118999999950 179.036224000000000
f: 724 tv: 0 nM: 2
842.475098000000000 265.192077999999980
836.655518000000030 189.722382000000010
f: 724 tv: 1 nM: 2
885.835632000000030 234.784729000000000
877.429932000000010 178.219803000000010
f: 725 tv: 0 nM: 2
842.507079999999970 264.669037000000000
836.385192999999960 188.626450000000010
f: 725 tv: 1 nM: 2
888.440307999999960 234.547271999999990
879.099975999999970 177.394867000000000
f: 726 tv: 0 nM: 2
842.567870999999970 263.938048999999980
836.191589000000020 187.392517000000000
f: 726 tv: 1 nM: 2
890.801819000000020 233.657654000000010
880.798156999999950 176.821105999999990
f: 727 tv: 0 nM: 2
842.446228000000020 263.260161999999980
835.820496000000050 186.320480000000000
f: 727 tv: 1 nM: 2
893.706969999999960 233.393021000000000
882.898559999999970 176.195648000000010
f: 728 tv: 0 nM: 2
842.500000000000000 262.469604000000000
835.713439999999990 185.174622000000000
f: 728 tv: 1 nM: 2
895.598571999999990 232.901412999999990
885.368041999999950 174.993056999999990
f: 729 tv: 0 nM: 2
842.164246000000050 261.517303000000030
835.075744999999980 184.045456000000000
f: 729 tv: 1 nM: 2
898.309753000000000 232.029266000000010
887.359131000000050 174.610321000000000
f: 730 tv: 0 nM: 2
841.877502000000050 260.767791999999990
834.389831999999960 182.641234999999990
f: 730 tv: 1 nM: 2
900.820067999999990 231.696654999999990
889.206054999999990 173.354278999999990
f: 731 tv: 0 nM: 2
841.392760999999950 259.922240999999990
834.004761000000030 181.618301000000000
f: 731 tv: 1 nM: 2
902.800902999999950 230.973450000000010
891.272338999999990 172.718750000000000
f: 732 tv: 0 nM: 2
841.121459999999960 259.234467000000000
833.078125000000000 180.353699000000010
f: 732 tv: 1 nM: 2
905.309204000000020 230.015350000000010
892.912231000000020 171.722443000000000
f: 733 tv: 0 nM: 2
840.424438000000010 258.223907000000000
832.469421000000010 179.005553999999990
f: 733 tv: 1 nM: 2
907.742371000000050 229.036255000000010
894.665893999999980 170.770446999999990
f: 734 tv: 0 nM: 2
839.582886000000030 257.433167000000030
831.407653999999980 177.919037000000000
f: 734 tv: 1 nM: 2
910.030639999999950 228.339080999999990
896.219176999999950 169.668945000000010
f: 735 tv: 0 nM: 2
838.471802000000030 256.409943000000000
830.133911000000010 176.762114999999990
f: 735 tv: 1 nM: 2
912.020386000000030 227.748977999999990
896.953368999999950 169.025420999999990
f: 736 tv: 0 nM: 2
837.100524999999950 255.648788000000000
828.410399999999980 175.508667000000000
f: 736 tv: 1 nM: 2
913.335387999999970 226.956253000000000
898.451233000000000 167.898376000000010
f: 737 tv: 0 nM: 2
835.857848999999990 254.984771999999990
827.153747999999950 174.584778000000000
f: 737 tv: 1 nM: 2
914.354796999999960 226.489623999999990
899.173889000000030 167.073914000000000
f: 738 tv: 0 nM: 2
833.860718000000020 254.014923000000010
825.391051999999950 173.684357000000010
f: 738 tv: 1 nM: 2
915.713622999999980 225.913635000000000
900.106322999999970 166.594482000000000
f: 739 tv: 0 nM: 2
831.846740999999950 253.638184000000000
823.281189000000040 172.725463999999990
f: 739 tv: 1 nM: 2
916.708191000000060 224.767349000000000
900.712219000000000 165.604080000000010
f: 740 tv: 0 nM: 2
829.614685000000010 252.765593999999990
821.240050999999990 171.822449000000010
f: 740 tv: 1 nM: 2
917.035277999999950 224.335297000000000
900.823546999999960 164.966385000000000
f: 741 tv: 0 nM: 2
827.096557999999960 251.832016000000010
818.898621000000050 170.894363000000000
f: 741 tv: 1 nM: 2
917.263061999999990 223.755020000000000
900.608703999999990 164.065215999999990
f: 742 tv: 0 nM: 2
824.595885999999950 251.147064000000000
816.223328000000040 170.167129999999990
f: 742 tv: 1 nM: 2
917.580139000000030 223.377869000000000
900.295897999999970 163.510208000000010
f: 743 tv: 0 nM: 2
821.411925999999990 250.383377000000000
813.578185999999960 169.455307000000000
f: 743 tv: 1 nM: 2
917.159362999999980 222.643432999999990
900.210875999999980 162.932616999999990
f: 744 tv: 0 nM: 2
818.806274000000030 249.691253999999990
810.917785999999980 168.722809000000010
f: 744 tv: 1 nM: 2
916.677611999999950 222.177612000000010
899.768737999999980 162.110412999999990
f: 745 tv: 0 nM: 2
815.574341000000000 249.117950000000010
807.542113999999970 168.376358000000010
f: 745 tv: 1 nM: 2
915.148621000000050 221.953812000000000
898.140442000000010 161.908508000000010
f: 746 tv: 0 nM: 2
812.409179999999990 248.341431000000000
804.244872999999980 167.560120000000010
f: 746 tv: 1 nM: 2
913.705077999999960 221.705077999999990
896.674927000000030 161.310699000000000
f: 747 tv: 0 nM: 2
808.532715000000050 247.934508999999990
801.267028999999980 167.065338000000000
f: 747 tv: 1 nM: 2
912.646361999999950 221.170730999999990
895.000000000000000 160.903426999999990
f: 748 tv: 0 nM: 2
804.963074000000010 247.086211999999990
797.810730000000040 166.646896000000000
f: 748 tv: 1 nM: 2
910.568358999999990 220.646483999999990
892.441161999999960 160.925490999999990
f: 749 tv: 0 nM: 2
800.958983999999990 246.625641000000000
794.245544000000000 166.248504999999990
f: 749 tv: 1 nM: 2
907.708007999999950 220.609497000000000
890.648070999999960 160.332686999999990
f: 750 tv: 0 nM: 2
797.425781000000030 246.233078000000010
790.771057000000040 166.310394000000000
f: 750 tv: 1 nM: 2
905.364685000000010 220.421051000000010
888.357788000000030 160.125000000000000
f: 751 tv: 0 nM: 2
793.522827000000010 246.000000000000000
787.270874000000050 166.208938999999990
f: 751 tv: 1 nM: 2
901.777343999999970 220.364150999999990
885.070250999999980 160.457825000000010
f: 752 tv: 0 nM: 2
789.472168000000010 245.972152999999990
783.653625000000030 166.502792000000000
f: 752 tv: 1 nM: 2
899.112670999999980 220.407119999999990
881.919372999999950 160.096770999999990
f: 753 tv: 0 nM: 2
785.217772999999970 245.692016999999990
779.850281000000000 166.687500000000000
f: 753 tv: 1 nM: 2
896.061096000000020 220.576339999999990
878.500000000000000 160.429718000000010
f: 754 tv: 0 nM: 2
781.500000000000000 246.055694999999990
776.712096999999970 167.196976000000010
f: 754 tv: 1 nM: 2
892.078064000000040 220.741637999999990
874.967651000000050 161.006470000000010
f: 755 tv: 0 nM: 2
777.740966999999960 246.238159000000000
773.271666999999980 167.753738000000000
f: 755 tv: 1 nM: 2
888.251769999999960 220.801787999999990
871.344543000000040 161.222687000000010
f: 756 tv: 0 nM: 2
773.965454000000020 246.816498000000000
769.815918000000010 168.440582000000010
f: 756 tv: 1 nM: 2
884.589660999999980 221.492034999999990
867.850220000000040 161.927307000000010
f: 757 tv: 0 nM: 2
770.796814000000040 247.130615000000010
766.280761999999980 169.408401000000000
f: 757 tv: 1 nM: 2
880.035828000000040 222.316986000000010
864.189940999999980 162.682175000000000
f: 758 tv: 0 nM: 2
766.843323000000050 247.719376000000010
763.523865000000000 170.331345000000000
f: 758 tv: 1 nM: 2
876.314757999999980 223.140625000000000
860.527649000000000 163.147460999999990
f: 759 tv: 0 nM: 2
763.588500999999950 248.512633999999990
760.466247999999950 171.287781000000000
f: 759 tv: 1 nM: 2
872.559509000000050 223.716659999999990
856.539550999999960 164.002319000000000
f: 760 tv: 0 nM: 2
760.906310999999960 249.130858999999990
757.947937000000020 172.375396999999990
f: 760 tv: 1 nM: 2
867.974486999999950 224.402130000000000
853.148682000000010 164.928878999999990
f: 761 tv: 0 nM: 2
758.046081999999960 250.113128999999990
755.542113999999970 173.607024999999990
f: 761 tv: 1 nM: 2
863.717956999999960 225.555556999999990
849.556029999999960 166.042603000000010
f: 762 tv: 0 nM: 2
755.352233999999950 250.685073999999990
753.448852999999990 174.948853000000010
f: 762 tv: 1 nM: 2
859.528503000000000 226.567978000000010
845.856872999999950 167.037338000000010
f: 763 tv: 0 nM: 2
753.015930000000030 251.547821000000000
750.837036000000010 176.045883000000000
f: 763 tv: 1 nM: 2
855.502074999999990 227.158432000000000
842.327759000000010 168.081345000000000
f: 764 tv: 0 nM: 2
750.877319000000060 252.364914000000000
748.789063000000060 176.873749000000000
f: 764 tv: 1 nM: 2
851.479430999999980 227.888123000000010
838.392211999999970 169.084869000000000
f: 765 tv: 0 nM: 2
748.952942000000010 253.035293999999990
747.182372999999980 178.006286999999990
f: 765 tv: 1 nM: 2
847.343078999999990 228.671555000000010
834.973694000000020 169.837325999999990
f: 766 tv: 0 nM: 2
747.165100000000050 253.466980000000010
745.419067000000040 179.000000000000000
f: 766 tv: 1 nM: 2
843.610168000000040 229.411011000000000
831.419800000000010 170.909088000000000
f: 767 tv: 0 nM: 2
745.452514999999950 253.917724999999990
743.849303999999960 180.065063000000010
f: 767 tv: 1 nM: 2
839.876098999999950 229.931625000000000
827.483031999999980 171.824860000000000
f: 768 tv: 0 nM: 2
743.718078999999990 254.355133000000000
742.059326000000060 180.694916000000010
f: 768 tv: 1 nM: 2
836.065735000000020 230.894363000000000
824.297973999999950 172.595963000000010
f: 769 tv: 0 nM: 2
742.294128000000000 254.781051999999990
740.777405000000040 181.337463000000010
f: 769 tv: 1 nM: 2
831.929565000000030 230.984084999999990
821.402831999999990 173.277252000000000
f: 770 tv: 0 nM: 2
741.081726000000000 254.931366000000000
739.500000000000000 182.124587999999990
f: 770 tv: 1 nM: 2
828.269591999999990 231.818634000000000
817.895812999999980 173.791672000000010
f: 771 tv: 0 nM: 2
739.521423000000030 255.113861000000010
738.075561999999990 182.543167000000010
f: 771 tv: 1 nM: 2
824.665833000000020 232.121948000000000
814.407593000000020 174.812790000000010
f: 772 tv: 0 nM: 2
738.477538999999980 255.352569999999990
736.923644999999960 183.569092000000010
f: 772 tv: 1 nM: 2
820.675110000000020 232.861754999999990
811.312194999999970 175.079818999999990
f: 773 tv: 0 nM: 2
737.276671999999960 255.779999000000000
735.541808999999940 184.209030000000010
f: 773 tv: 1 nM: 2
817.216186999999990 232.882889000000010
808.107665999999990 175.653839000000000
f: 774 tv: 0 nM: 2
736.000000000000000 255.919006000000000
734.469665999999960 184.537506000000010
f: 774 tv: 1 nM: 2
813.375000000000000 233.384795999999990
804.894469999999960 176.252288999999990
f: 775 tv: 0 nM: 2
735.043274000000000 255.955017000000000
733.420409999999950 185.211074999999990
f: 775 tv: 1 nM: 2
810.807495000000020 233.649734000000000
801.693848000000000 176.969391000000000
f: 776 tv: 0 nM: 2
733.585327000000010 256.228668000000030
732.295288000000030 185.693848000000000
f: 776 tv: 1 nM: 2
806.982300000000010 234.199492999999990
798.330872000000000 177.412933000000010
f: 777 tv: 0 nM: 2
732.670226999999950 256.446807999999980
731.194458000000050 186.453705000000010
f: 777 tv: 1 nM: 2
803.572632000000000 234.273743000000000
795.391051999999950 177.600555000000010
f: 778 tv: 0 nM: 2
731.625000000000000 256.424286000000000
729.913878999999950 186.586136000000010
f: 778 tv: 1 nM: 2
800.142028999999980 234.715912000000000
792.779175000000010 178.248734000000010
f: 779 tv: 0 nM: 2
730.801086000000050 256.524170000000030
729.047790999999960 187.301468000000000
f: 779 tv: 1 nM: 2
796.986267000000000 234.788467000000000
789.394591999999990 178.856750000000010
f: 780 tv: 0 nM: 2
729.677794999999950 256.544434000000020
728.045593000000050 187.874084000000010
f: 780 tv: 1 nM: 2
794.007934999999970 235.063492000000000
786.337645999999950 179.177841000000000
f: 781 tv: 0 nM: 2
728.992492999999970 256.563660000000030
727.085753999999950 188.012772000000010
f: 781 tv: 1 nM: 2
790.838988999999970 235.536728000000010
784.411437999999980 179.465713999999990
f: 782 tv: 0 nM: 2
728.000000000000000 256.522736000000010
726.299622000000000 188.476104999999990
f: 782 tv: 1 nM: 2
787.856750000000030 235.545943999999990
781.744750999999950 179.928955000000000
f: 783 tv: 0 nM: 2
726.911194000000020 256.500000000000000
725.208191000000060 188.622573999999990
f: 783 tv: 1 nM: 2
784.782836999999970 235.385712000000010
778.759094000000000 180.336792000000000
f: 784 tv: 0 nM: 2
726.346802000000030 256.500000000000000
724.673278999999980 188.762955000000010
f: 784 tv: 1 nM: 2
782.041442999999960 235.475143000000000
776.081969999999960 180.428955000000000
f: 785 tv: 0 nM: 2
725.211487000000030 256.264832000000010
723.469238000000020 189.146149000000010
f: 785 tv: 1 nM: 2
779.070679000000040 235.847824000000000
773.690490999999950 180.535721000000000
f: 786 tv: 0 nM: 2
724.202026000000050 256.151030999999990
722.235535000000030 189.646713000000010
f: 786 tv: 1 nM: 2
776.461547999999990 236.068053999999990
770.625731999999970 180.958084000000010
f: 787 tv: 0 nM: 2
723.367675999999960 256.287810999999980
721.481384000000050 189.787185999999990
f: 787 tv: 1 nM: 2
774.016235000000050 235.491867000000010
768.182861000000000 181.339996000000010
f: 788 tv: 0 nM: 2
722.477904999999960 255.977904999999990
720.446471999999970 190.078185999999990
f: 788 tv: 1 nM: 2
771.310119999999980 235.803801999999990
766.313965000000050 181.587204000000010
f: 789 tv: 0 nM: 2
721.528320000000010 255.854248000000010
719.815186000000040 190.451355000000010
f: 789 tv: 1 nM: 2
768.042358000000040 235.920897999999990
763.364379999999980 181.514129999999990
f: 790 tv: 0 nM: 2
720.693970000000040 255.438004000000010
718.916321000000040 190.272903000000010
f: 790 tv: 1 nM: 2
765.577393000000030 235.791672000000010
761.215576000000060 182.086823000000010
f: 791 tv: 0 nM: 2
719.967589999999970 255.180161000000000
717.943053999999960 190.345992999999990
f: 791 tv: 1 nM: 2
762.799438000000010 235.607147000000000
758.335266000000050 182.054915999999990
f: 792 tv: 0 nM: 2
719.422423999999980 254.672408999999990
717.049561000000040 190.161635999999990
f: 792 tv: 1 nM: 2
760.043334999999960 235.710983000000000
755.733337000000010 182.378784000000000
f: 793 tv: 0 nM: 2
718.464905000000040 254.378097999999990
716.254149999999980 190.579162999999990
f: 793 tv: 1 nM: 2
757.523804000000040 235.511901999999990
753.259033000000040 182.572295999999990
f: 794 tv: 0 nM: 2
717.831786999999960 253.872726000000000
715.338988999999970 190.491531000000010
f: 794 tv: 1 nM: 2
755.623413000000030 235.319626000000000
751.304871000000050 182.475616000000000
f: 795 tv: 0 nM: 2
716.970215000000050 253.776596000000010
714.384459999999990 190.464279000000000
f: 795 tv: 1 nM: 2
752.798889000000030 235.427368000000000
748.730774000000000 182.307693000000000
f: 796 tv: 0 nM: 2
716.153076000000060 253.310211000000010
713.409485000000020 190.508621000000010
f: 796 tv: 1 nM: 2
750.117492999999970 234.750000000000000
746.500000000000000 182.396346999999990
f: 797 tv: 0 nM: 2
715.106384000000050 253.023406999999990
712.411011000000030 190.500000000000000
f: 797 tv: 1 nM: 2
747.674315999999980 234.631424000000010
744.057678000000010 182.502747000000000
f: 798 tv: 0 nM: 2
714.595153999999980 252.303101000000000
711.583312999999980 190.149124000000000
f: 798 tv: 1 nM: 2
745.000000000000000 234.714766999999990
741.856750000000030 182.394591999999990
f: 799 tv: 0 nM: 2
713.807312000000020 251.931197999999990
710.597473000000040 190.411011000000000
f: 799 tv: 1 nM: 2
742.623413000000030 234.458862000000010
739.410706000000000 182.589279000000000
f: 800 tv: 0 nM: 2
712.840271000000030 251.918975999999990
710.035706000000000 190.126190000000010
f: 800 tv: 1 nM: 2
740.701355000000040 234.087250000000010
737.043334999999960 182.497116000000010
f: 801 tv: 0 nM: 2
711.772033999999960 250.987747000000010
708.493225000000050 190.398651000000000
f: 801 tv: 1 nM: 2
738.045714999999970 233.978653000000010
735.000000000000000 182.500000000000000
f: 802 tv: 0 nM: 2
711.144897000000010 250.929947000000000
707.964600000000020 190.110626000000000
f: 802 tv: 1 nM: 2
735.705688000000010 233.686707000000010
732.539184999999970 182.370483000000010
f: 803 tv: 0 nM: 2
710.436034999999950 250.376769999999990
706.832641999999960 189.713393999999990
f: 803 tv: 1 nM: 2
733.150879000000030 233.082840000000000
730.263610999999970 182.515152000000000
f: 804 tv: 0 nM: 2
709.550719999999960 249.764984000000000
705.982117000000020 189.433029000000000
f: 804 tv: 1 nM: 2
731.322754000000030 232.829117000000000
728.120238999999970 182.056961000000000
f: 805 tv: 0 nM: 2
708.826538000000030 248.750000000000000
704.614379999999980 189.109862999999990
f: 805 tv: 1 nM: 2
728.515807999999990 232.579117000000000
726.073852999999990 181.728180000000010
f: 806 tv: 0 nM: 2
707.452147999999970 248.047852000000010
703.631591999999960 188.657897999999990
f: 806 tv: 1 nM: 2
726.432921999999960 232.317078000000010
723.329956000000040 181.469391000000000
f: 807 tv: 0 nM: 2
706.251220999999990 247.468291999999990
702.413940000000030 188.141861000000010
f: 807 tv: 1 nM: 2
723.673461999999970 231.840134000000010
721.206298999999940 181.440552000000000
f: 808 tv: 0 nM: 2
705.159973000000040 246.544997999999990
701.221923999999940 187.824387000000000
f: 808 tv: 1 nM: 2
721.959229000000050 231.074065999999990
718.945679000000040 180.945648000000010
f: 809 tv: 0 nM: 2
703.827026000000050 245.668242999999990
699.549744000000030 187.248809999999990
f: 809 tv: 1 nM: 2
719.407531999999950 231.017120000000010
716.729979999999950 180.816666000000000
f: 810 tv: 0 nM: 2
702.195557000000010 244.888611000000000
698.405944999999970 186.509903000000010
f: 810 tv: 1 nM: 2
716.731017999999950 229.731018000000010
714.669983000000000 180.589996000000010
f: 811 tv: 0 nM: 2
701.104858000000040 243.981186000000010
697.000000000000000 186.000000000000000
f: 811 tv: 1 nM: 2
714.621826000000060 229.679488999999990
712.797180000000030 180.052444000000010
f: 812 tv: 0 nM: 2
699.487853999999970 242.851944000000000
695.608826000000020 185.124359000000000
f: 812 tv: 1 nM: 2
713.000000000000000 228.648438000000000
710.621764999999980 179.602569999999990
f: 813 tv: 0 nM: 2
697.909973000000040 242.125595000000000
693.846313000000010 184.960968000000010
f: 813 tv: 1 nM: 2
710.664307000000010 228.164336999999990
708.000000000000000 179.184570000000010
f: 814 tv: 0 nM: 2
696.291016000000010 241.144272000000000
692.049194000000060 184.455963000000000
f: 814 tv: 1 nM: 2
708.390502999999970 228.021896000000000
706.044800000000010 178.958618000000000
f: 815 tv: 0 nM: 2
694.850769000000010 240.607329999999990
690.533813000000010 183.623871000000010
f: 815 tv: 1 nM: 2
705.485840000000050 226.971633999999990
703.664307000000010 178.214279000000000
f: 816 tv: 0 nM: 2
692.952026000000050 240.037871999999990
688.854187000000020 183.192702999999990
f: 816 tv: 1 nM: 2
703.287475999999970 226.500000000000000
701.751648000000050 177.807953000000000
f: 817 tv: 0 nM: 2
691.085083000000050 238.981964000000000
687.020386000000030 182.270416000000010
f: 817 tv: 1 nM: 2
700.978393999999980 225.960433999999990
699.399353000000020 177.087250000000010
f: 818 tv: 0 nM: 2
688.805541999999950 238.338882000000010
685.302307000000040 181.834885000000010
f: 818 tv: 1 nM: 2
698.258057000000010 225.048385999999990
697.192016999999960 176.742752000000000
f: 819 tv: 0 nM: 2
686.941895000000050 237.800507000000010
683.522583000000050 181.339203000000000
f: 819 tv: 1 nM: 2
696.141845999999990 224.741135000000010
694.726929000000040 175.978728999999990
f: 820 tv: 0 nM: 2
685.071045000000030 237.592896000000000
681.681334999999990 181.139893000000000
f: 820 tv: 1 nM: 2
693.762755999999970 224.335770000000000
692.440552000000030 175.919586000000010
f: 821 tv: 0 nM: 2
682.602661000000010 237.002624999999990
679.714660999999980 180.858535999999990
f: 821 tv: 1 nM: 2
691.643311000000040 224.369994999999990
690.438843000000020 176.089935000000000
f: 822 tv: 0 nM: 2
680.923278999999980 236.798935000000000
677.791687000000020 180.916672000000010
f: 822 tv: 1 nM: 2
689.472411999999960 224.089661000000010
688.722961000000050 175.722976999999990
f: 823 tv: 0 nM: 2
678.618346999999970 236.526626999999990
675.884033000000040 180.853088000000010
f: 823 tv: 1 nM: 2
687.068175999999990 224.113632000000000
686.348082999999970 175.981018000000010
f: 824 tv: 0 nM: 2
677.138427999999980 236.485870000000010
673.816344999999960 180.867340000000010
f: 824 tv: 1 nM: 2
684.976990000000000 223.832245000000000
684.220519999999960 175.577637000000010
f: 825 tv: 0 nM: 2
674.800598000000040 236.416182999999990
672.143920999999980 180.916672000000010
f: 825 tv: 1 nM: 2
682.785706000000000 224.225555000000010
682.441344999999960 175.743820000000000
f: 826 tv: 0 nM: 2
672.622742000000020 236.356292999999990
670.027771000000030 181.229796999999990
f: 826 tv: 1 nM: 2
680.796021000000000 224.455994000000000
680.107605000000040 176.082275000000010
f: 827 tv: 0 nM: 2
670.598816000000060 236.488373000000000
668.169983000000000 181.169997999999990
f: 827 tv: 1 nM: 2
678.866149999999950 223.996062999999990
678.581177000000030 176.042205999999990
f: 828 tv: 0 nM: 2
668.041442999999960 236.546967000000000
665.807495000000020 181.409088000000000
f: 828 tv: 1 nM: 2
676.876892000000000 224.264923000000010
676.500000000000000 175.912749999999990
f: 829 tv: 0 nM: 2
666.000000000000000 236.343582000000000
663.559692000000040 181.199005000000000
f: 829 tv: 1 nM: 2
674.869141000000010 224.664429000000010
674.569519000000010 176.135757000000010
f: 830 tv: 0 nM: 2
663.948669000000000 236.372971000000010
661.362427000000030 180.994705000000010
f: 830 tv: 1 nM: 2
672.945190000000030 224.938354000000000
672.731688999999960 176.347565000000000
f: 831 tv: 0 nM: 2
661.314819000000060 235.772491000000000
659.179320999999960 180.952025999999990
f: 831 tv: 1 nM: 2
671.057678000000010 224.742310000000000
671.157593000000020 176.021744000000010
f: 832 tv: 0 nM: 2
658.974731000000020 235.733154000000010
656.949706999999990 180.534392999999990
f: 832 tv: 1 nM: 2
669.036499000000050 224.624084000000010
669.095581000000040 176.000000000000000
f: 833 tv: 0 nM: 2
657.040527000000000 235.524323000000010
654.833312999999980 180.000000000000000
f: 833 tv: 1 nM: 2
667.336670000000030 224.803328999999990
668.403076000000060 175.251938000000000
f: 834 tv: 0 nM: 2
654.122802999999980 234.722229000000000
652.132628999999950 179.663269000000010
f: 834 tv: 1 nM: 2
665.729430999999980 224.092468000000000
666.073852999999990 175.500000000000000
f: 835 tv: 0 nM: 2
652.052490000000030 234.309386999999990
650.039672999999990 179.296294999999990
f: 835 tv: 1 nM: 2
663.793945000000010 224.070953000000000
664.891906999999950 175.398651000000000
f: 836 tv: 0 nM: 2
649.385986000000000 234.318710000000010
647.332457999999970 178.513306000000000
f: 836 tv: 1 nM: 2
662.673461999999970 223.846938999999990
662.902100000000020 174.884613000000000
f: 837 tv: 0 nM: 2
646.893860000000020 233.488831000000000
645.020812999999980 177.979172000000010
f: 837 tv: 1 nM: 2
661.345336999999970 223.723021999999990
661.608093000000050 174.506760000000010
f: 838 tv: 0 nM: 2
644.490723000000000 233.157410000000000
642.343078999999990 177.529250999999990
f: 838 tv: 1 nM: 2
659.544188999999960 222.901366999999990
660.133117999999970 173.672073000000010
f: 839 tv: 0 nM: 2
641.766051999999950 232.377197000000000
640.047057999999990 176.804459000000010
f: 839 tv: 1 nM: 2
658.098389000000000 222.459014999999990
658.678588999999990 173.410721000000000
f: 840 tv: 0 nM: 2
638.812134000000010 231.630066000000000
637.383240000000000 176.096451000000000
f: 840 tv: 1 nM: 2
656.281493999999950 222.211105000000000
657.455139000000030 173.282042999999990
f: 841 tv: 0 nM: 2
636.111084000000010 231.172516000000000
635.136597000000050 175.786087000000010
f: 841 tv: 1 nM: 2
655.202819999999970 221.947555999999990
656.381225999999970 172.606247000000000
f: 842 tv: 0 nM: 2
633.250000000000000 230.653229000000010
632.698975000000020 174.835815000000000
f: 842 tv: 1 nM: 2
654.425293000000010 221.471268000000010
655.169860999999970 172.105774000000000
f: 843 tv: 0 nM: 2
631.041442999999960 230.392272999999990
630.105651999999960 174.533508000000010
f: 843 tv: 1 nM: 2
652.830017000000000 221.270004000000000
654.091735999999970 171.514785999999990
f: 844 tv: 0 nM: 2
627.982483000000000 230.125732000000000
627.938781999999950 174.020416000000010
f: 844 tv: 1 nM: 2
651.755187999999980 221.117248999999990
653.222228999999970 170.932098000000000
f: 845 tv: 0 nM: 2
625.771666999999980 230.300582999999990
625.480834999999960 173.631576999999990
f: 845 tv: 1 nM: 2
650.843932999999990 220.980896000000000
652.294494999999980 170.647246999999990
f: 846 tv: 0 nM: 2
623.262695000000010 230.112990999999990
623.154601999999950 173.195648000000010
f: 846 tv: 1 nM: 2
650.445190000000030 220.951614000000010
652.043334999999960 170.323700000000000
f: 847 tv: 0 nM: 2
621.000000000000000 230.098952999999990
621.000000000000000 173.500000000000000
f: 847 tv: 1 nM: 2
649.657898000000050 221.006576999999990
651.617065000000030 170.028488000000010
f: 848 tv: 0 nM: 2
618.143249999999970 230.372971000000010
619.256225999999970 173.208954000000010
f: 848 tv: 1 nM: 2
649.358459000000040 221.448792000000000
651.406250000000000 170.300003000000000
f: 849 tv: 0 nM: 2
616.574463000000040 230.755325000000000
617.131836000000020 173.104477000000000
f: 849 tv: 1 nM: 2
649.361755000000020 221.538239000000000
651.448792000000030 170.243973000000010
f: 850 tv: 0 nM: 2
614.650024000000030 231.039474000000010
615.708983999999990 173.601990000000000
f: 850 tv: 1 nM: 2
649.399353000000020 222.013428000000000
651.357971000000020 170.284027000000010
f: 851 tv: 0 nM: 2
612.719604000000000 232.092590000000000
614.159973000000040 174.000000000000000
f: 851 tv: 1 nM: 2
649.657410000000030 222.367279000000000
651.384643999999980 170.532959000000010
f: 852 tv: 0 nM: 2
611.606628000000000 232.928940000000010
612.460204999999970 174.263687000000000
f: 852 tv: 1 nM: 2
650.322509999999970 223.408278999999990
652.182555999999980 170.952239999999990
f: 853 tv: 0 nM: 2
610.136352999999990 233.837325999999990
611.439635999999950 174.891296000000010
f: 853 tv: 1 nM: 2
651.640930000000030 223.859055000000010
653.361755000000020 171.461761000000000
f: 854 tv: 0 nM: 2
609.017334000000010 234.804459000000010
610.386352999999990 175.586365000000000
f: 854 tv: 1 nM: 2
652.692321999999990 224.487182999999990
654.576293999999960 172.127120999999990
f: 855 tv: 0 nM: 2
608.401428000000010 235.957748000000010
609.914978000000020 176.085006999999990
f: 855 tv: 1 nM: 2
654.365845000000040 225.304870999999990
655.703918000000040 172.500000000000000
f: 856 tv: 0 nM: 2
607.901550000000040 236.847152999999990
609.233031999999980 177.000000000000000
f: 856 tv: 1 nM: 2
656.257874000000020 226.500000000000000
656.901183999999940 172.994186000000010
f: 857 tv: 0 nM: 2
607.693541999999980 237.986176000000000
608.500000000000000 177.914031999999990
f: 857 tv: 1 nM: 2
658.000000000000000 227.500000000000000
658.934753000000000 173.538040000000000
f: 858 tv: 0 nM: 2
607.873779000000010 239.035721000000000
608.302307000000040 178.746506000000010
f: 858 tv: 1 nM: 2
659.943787000000040 228.473373000000010
660.724854000000050 174.260360999999990
f: 859 tv: 0 nM: 2
607.430846999999970 240.686630000000010
607.990966999999960 179.414031999999990
f: 859 tv: 1 nM: 2
662.508788999999980 229.435668999999990
662.437805000000030 174.803833000000000
f: 860 tv: 0 nM: 2
607.362793000000010 241.676742999999990
607.956603999999970 180.173522999999990
f: 860 tv: 1 nM: 2
664.553771999999980 230.376587000000000
664.044434000000020 175.750000000000000
f: 861 tv: 0 nM: 2
607.452942000000010 242.822876000000010
607.547057999999990 180.881165000000010
f: 861 tv: 1 nM: 2
666.678588999999990 231.410721000000000
666.829956000000040 176.944167999999990
f: 862 tv: 0 nM: 2
607.566649999999980 243.848892000000010
607.641235000000050 181.890137000000010
f: 862 tv: 1 nM: 2
669.434509000000050 232.398804000000010
669.022704999999970 176.954544000000000
f: 863 tv: 0 nM: 2
607.766968000000020 245.000000000000000
608.296203999999990 182.455886999999990
f: 863 tv: 1 nM: 2
671.784911999999960 232.813950000000010
670.840331999999990 177.731934000000000
f: 864 tv: 0 nM: 2
608.393982000000050 245.990783999999990
608.185851999999950 183.039825000000010
f: 864 tv: 1 nM: 2
673.997130999999970 234.232757999999990
673.423095999999990 178.621307000000000
f: 865 tv: 0 nM: 2
608.874389999999950 247.006972999999990
608.590331999999990 183.544113000000010
f: 865 tv: 1 nM: 2
677.412781000000000 234.598830999999990
676.000000000000000 178.751342999999990
f: 866 tv: 0 nM: 2
609.547057999999990 247.948424999999990
609.068848000000000 184.378539999999990
f: 866 tv: 1 nM: 2
679.948669000000000 235.627028999999990
678.825255999999970 179.373657000000010
f: 867 tv: 0 nM: 2
610.500000000000000 249.000000000000000
609.500000000000000 184.588989000000000
f: 867 tv: 1 nM: 2
683.296081999999960 236.460892000000000
681.020812999999980 179.979172000000010
f: 868 tv: 0 nM: 2
611.101746000000050 250.022124999999990
610.189331000000040 185.401230000000000
f: 868 tv: 1 nM: 2
686.680846999999970 236.861694000000000
684.000000000000000 180.500000000000000
f: 869 tv: 0 nM: 2
611.632262999999970 250.899109000000010
610.542663999999950 185.619919000000010
f: 869 tv: 1 nM: 2
689.750000000000000 237.502747000000000
686.898375999999980 180.558822999999990
f: 870 tv: 0 nM: 2
612.500000000000000 251.500000000000000
611.187743999999950 186.256912000000000
f: 870 tv: 1 nM: 2
692.750000000000000 238.065796000000010
689.866149999999950 180.941925000000000
f: 871 tv: 0 nM: 2
613.178162000000040 252.406876000000010
611.577881000000050 186.577866000000000
f: 871 tv: 1 nM: 2
695.991760000000000 238.958786000000000
692.466492000000020 181.318435999999990
f: 872 tv: 0 nM: 2
614.000000000000000 253.176117000000000
612.092223999999990 186.588120000000000
f: 872 tv: 1 nM: 2
699.185790999999990 239.500000000000000
695.452271000000000 181.536514000000010
f: 873 tv: 0 nM: 2
614.700805999999940 253.586060000000000
612.500000000000000 186.653229000000010
f: 873 tv: 1 nM: 2
702.753661999999960 239.785370000000000
698.292053000000010 181.534652999999990
f: 874 tv: 0 nM: 2
615.500000000000000 254.346770999999990
613.073120000000020 186.833983999999990
f: 874 tv: 1 nM: 2
705.723754999999980 240.002761999999990
701.616760000000000 181.781723000000000
f: 875 tv: 0 nM: 2
616.027466000000000 254.715683000000010
613.261169000000000 187.022385000000010
f: 875 tv: 1 nM: 2
709.947509999999970 240.309386999999990
703.950012000000020 181.714996000000010
f: 876 tv: 0 nM: 2
616.642334000000010 255.030762000000010
613.572266000000010 186.718872000000000
f: 876 tv: 1 nM: 2
712.813171000000010 240.626373000000000
706.716309000000020 181.755813999999990
f: 877 tv: 0 nM: 2
616.500000000000000 255.500000000000000
613.540283000000040 186.915755999999990
f: 877 tv: 1 nM: 2
715.763672000000040 240.930343999999990
709.626769999999960 181.784042000000000
f: 878 tv: 0 nM: 2
616.804749000000020 256.009124999999980
613.625000000000000 186.740082000000000
f: 878 tv: 1 nM: 2
718.592896000000000 240.803283999999990
712.552490000000030 181.567505000000010
f: 879 tv: 0 nM: 2
616.896423000000030 256.157134999999980
613.258666999999950 186.600388000000010
f: 879 tv: 1 nM: 2
722.530456999999960 240.883254999999990
714.953856999999970 181.128647000000000
f: 880 tv: 0 nM: 2
616.949280000000040 256.166655999999990
613.122619999999980 186.403777999999990
f: 880 tv: 1 nM: 2
725.461913999999980 240.957396999999990
717.414000999999980 180.923080000000000
f: 881 tv: 0 nM: 2
616.662048000000030 256.113250999999990
613.067870999999970 185.932143999999990
f: 881 tv: 1 nM: 2
728.189574999999990 240.822281000000000
719.804442999999990 180.725249999999990
f: 882 tv: 0 nM: 2
616.163695999999960 256.343535999999970
612.120788999999950 185.539031999999990
f: 882 tv: 1 nM: 2
731.036377000000020 240.881072999999990
722.340088000000040 180.177933000000000
f: 883 tv: 0 nM: 2
615.848816000000060 256.118561000000000
611.994629000000030 184.875900000000000
f: 883 tv: 1 nM: 2
734.075684000000020 240.571105999999990
724.547057999999990 179.881165000000010
f: 884 tv: 0 nM: 2
615.374573000000050 256.025084999999990
611.329773000000050 184.553192000000000
f: 884 tv: 1 nM: 2
736.297240999999990 240.087555000000010
727.000000000000000 179.378784000000000
f: 885 tv: 0 nM: 2
614.639526000000050 255.956818000000000
610.527283000000010 183.849822999999990
f: 885 tv: 1 nM: 2
738.901733000000040 239.961533000000000
729.106811999999990 178.863250999999990
f: 886 tv: 0 nM: 2
613.861023000000050 255.944061000000000
609.555175999999960 183.031769000000000
f: 886 tv: 1 nM: 2
741.511352999999990 239.906814999999990
731.105651999999960 178.075119000000000
f: 887 tv: 0 nM: 2
612.922057999999990 255.422073000000010
608.659179999999990 182.474044999999990
f: 887 tv: 1 nM: 2
743.687500000000000 239.357147000000000
733.392882999999980 177.623946999999990
f: 888 tv: 0 nM: 2
612.000000000000000 254.858109000000010
607.586182000000010 181.624146000000000
f: 888 tv: 1 nM: 2
746.071411000000010 239.257140999999990
735.286316000000060 177.099121000000000
f: 889 tv: 0 nM: 2
610.993163999999980 254.143829000000010
606.554625999999980 180.672348000000000
f: 889 tv: 1 nM: 2
748.438048999999980 238.771362000000010
736.561951000000020 176.382476999999990
f: 890 tv: 0 nM: 2
609.542968999999970 253.619430999999990
605.258728000000020 179.559448000000000
f: 890 tv: 1 nM: 2
750.227112000000030 238.222916000000000
738.113464000000020 175.810927999999990
f: 891 tv: 0 nM: 2
607.828064000000040 253.223969000000010
603.658630000000020 178.506897000000010
f: 891 tv: 1 nM: 2
752.330505000000020 237.427963000000010
739.739319000000020 175.000000000000000
f: 892 tv: 0 nM: 2
606.259337999999960 252.383545000000000
602.087645999999950 177.701293999999990
f: 892 tv: 1 nM: 2
753.588988999999970 237.169495000000010
741.220215000000050 174.037703999999990
f: 893 tv: 0 nM: 2
604.326659999999950 251.486190999999990
600.449524000000000 176.494948999999990
f: 893 tv: 1 nM: 2
755.050170999999980 236.434357000000010
742.335449000000040 173.185898000000010
f: 894 tv: 0 nM: 2
602.539612000000030 250.634140000000000
598.614502000000020 175.518524000000010
f: 894 tv: 1 nM: 2
756.649779999999960 235.838057999999990
743.320862000000030 172.412506000000010
f: 895 tv: 0 nM: 2
600.548156999999950 249.830749999999990
596.631165000000010 174.206558000000000
f: 895 tv: 1 nM: 2
757.667968999999970 235.128464000000010
744.271240000000030 171.366394000000010
f: 896 tv: 0 nM: 2
598.547485000000050 248.870254999999990
594.745910999999980 173.229645000000000
f: 896 tv: 1 nM: 2
759.175659000000000 234.127411000000000
745.232300000000010 170.232284999999990
f: 897 tv: 0 nM: 2
596.241454999999970 247.670273000000010
592.803466999999960 171.683960000000010
f: 897 tv: 1 nM: 2
760.006104000000050 233.224487000000010
746.393432999999960 168.905731000000000
f: 898 tv: 0 nM: 2
593.970153999999980 246.637314000000000
590.580932999999960 170.190933000000000
f: 898 tv: 1 nM: 2
760.887572999999970 232.461243000000000
746.742432000000010 167.920456000000000
f: 899 tv: 0 nM: 2
591.404540999999990 245.480301000000000
588.123473999999990 168.922256000000000
f: 899 tv: 1 nM: 2
761.845581000000040 231.500000000000000
747.000000000000000 166.707840000000000
f: 900 tv: 0 nM: 2
588.410949999999960 244.412460000000010
585.763305999999940 167.643340999999990
f: 900 tv: 1 nM: 2
761.946716000000040 230.545959000000010
747.364379999999980 165.593123999999990
f: 901 tv: 0 nM: 2
585.848937999999980 243.403320000000010
583.531067000000010 166.452620999999990
f: 901 tv: 1 nM: 2
762.642882999999980 229.466171000000000
747.479919000000000 164.425704999999990
f: 902 tv: 0 nM: 2
583.159302000000030 242.458710000000000
580.970702999999960 165.152771000000000
f: 902 tv: 1 nM: 2
763.028747999999950 228.540222000000000
747.779906999999980 163.492279000000000
f: 903 tv: 0 nM: 2
580.256531000000000 241.446381000000000
578.163512999999970 164.113204999999990
f: 903 tv: 1 nM: 2
763.046448000000050 228.082137999999990
747.516113000000020 162.491942999999990
f: 904 tv: 0 nM: 2
577.536254999999980 240.671021000000000
575.500000000000000 163.130844000000000
f: 904 tv: 1 nM: 2
763.000000000000000 227.500000000000000
747.370238999999970 161.587784000000000
f: 905 tv: 0 nM: 2
574.405396000000000 239.927963000000010
572.710938000000060 162.204680999999990
f: 905 tv: 1 nM: 2
762.992371000000050 226.507599000000000
747.066284000000000 160.855423000000000
f: 906 tv: 0 nM: 2
571.419800000000010 239.345490000000010
570.001586999999970 161.284347999999990
f: 906 tv: 1 nM: 2
762.720459000000010 226.102141999999990
746.607300000000010 159.936371000000010
f: 907 tv: 0 nM: 2
568.274047999999990 238.467926000000010
567.286377000000020 160.957275000000010
f: 907 tv: 1 nM: 2
762.373230000000040 225.530364999999990
745.906127999999970 159.452102999999990
f: 908 tv: 0 nM: 2
565.353882000000000 238.022919000000000
564.411925999999990 160.182388000000000
f: 908 tv: 1 nM: 2
761.659790000000040 225.091063999999990
745.043396000000030 158.747162000000000
f: 909 tv: 0 nM: 2
562.771973000000000 237.507080000000000
561.473632999999950 159.734467000000000
f: 909 tv: 1 nM: 2
760.821959999999990 224.807556000000010
743.973389000000000 158.340302000000010
f: 910 tv: 0 nM: 2
559.449035999999980 236.809647000000010
558.858886999999980 159.239258000000010
f: 910 tv: 1 nM: 2
759.801086000000050 224.524170000000000
742.764831999999960 157.809265000000010
f: 911 tv: 0 nM: 2
556.239379999999980 236.439087000000000
556.244384999999970 159.172028000000010
f: 911 tv: 1 nM: 2
758.092651000000050 224.194061000000000
741.229492000000050 157.736938000000010
f: 912 tv: 0 nM: 2
553.715088000000040 236.477203000000000
553.069458000000050 158.950150000000010
f: 912 tv: 1 nM: 2
756.221802000000030 224.133804000000000
739.149779999999960 157.443572999999990
f: 913 tv: 0 nM: 2
550.584961000000020 236.098633000000010
550.691711000000050 158.696486999999990
f: 913 tv: 1 nM: 2
754.376281999999950 223.935547000000010
737.308288999999950 157.406021000000010
f: 914 tv: 0 nM: 2
547.892456000000040 235.892456000000010
547.606017999999950 158.628159000000010
f: 914 tv: 1 nM: 2
751.959229000000050 223.973403999999990
735.133362000000030 157.429626000000010
f: 915 tv: 0 nM: 2
544.795409999999950 235.603745000000000
544.869201999999970 158.624619000000000
f: 915 tv: 1 nM: 2
749.633362000000030 223.866669000000000
732.576172000000040 157.349608999999990
f: 916 tv: 0 nM: 2
541.778076000000060 235.635451999999990
542.186951000000020 158.984802000000000
f: 916 tv: 1 nM: 2
746.645324999999960 223.941177000000010
729.935790999999990 157.377426000000010
f: 917 tv: 0 nM: 2
538.755066000000060 235.594208000000010
539.428100999999970 159.003128000000000
f: 917 tv: 1 nM: 2
743.652892999999950 224.039520000000010
727.039184999999970 157.374512000000010
f: 918 tv: 0 nM: 2
535.954285000000030 235.522858000000010
536.777222000000050 159.293274000000000
f: 918 tv: 1 nM: 2
740.905578999999990 224.125869999999990
724.134216000000040 157.494170999999990
f: 919 tv: 0 nM: 2
533.325927999999980 235.884399000000000
534.477721999999970 160.006362999999990
f: 919 tv: 1 nM: 2
737.108764999999950 224.507019000000010
721.374511999999980 157.862136999999990
f: 920 tv: 0 nM: 2
530.615294999999950 236.181137000000010
532.142882999999980 160.276398000000000
f: 920 tv: 1 nM: 2
733.859131000000050 224.926117000000000
717.557555999999980 158.426590000000000
f: 921 tv: 0 nM: 2
528.500000000000000 236.500000000000000
529.838500999999950 161.034164000000000
f: 921 tv: 1 nM: 2
730.035339000000020 225.524170000000000
714.111327999999960 159.007553000000000
f: 922 tv: 0 nM: 2
526.451172000000040 236.655318999999990
527.995117000000050 161.407470999999990
f: 922 tv: 1 nM: 2
726.445007000000030 226.118332000000010
710.663086000000020 159.697127999999990
f: 923 tv: 0 nM: 2
524.311584000000040 237.414490000000000
526.194641000000050 162.226257000000000
f: 923 tv: 1 nM: 2
723.207764000000000 226.542251999999990
707.927979000000050 160.283997000000000
f: 924 tv: 0 nM: 2
522.462584999999990 237.600295999999990
524.466247999999950 163.110930999999990
f: 924 tv: 1 nM: 2
718.944824000000040 227.209564000000000
703.925719999999960 160.710846000000000
f: 925 tv: 0 nM: 2
520.842040999999990 238.320557000000010
522.609131000000050 164.037460000000010
f: 925 tv: 1 nM: 2
715.087036000000010 227.724075000000000
700.490356000000020 161.582686999999990
f: 926 tv: 0 nM: 2
519.443970000000040 238.537871999999990
521.388915999999990 164.390579000000000
f: 926 tv: 1 nM: 2
711.426636000000030 228.258681999999990
696.828307999999990 162.460373000000000
f: 927 tv: 0 nM: 2
518.016540999999960 239.198196000000000
520.277954000000020 165.323730000000010
f: 927 tv: 1 nM: 2
707.175902999999950 228.887038999999990
693.247375000000030 162.920502000000000
f: 928 tv: 0 nM: 2
516.669739000000050 239.648147999999990
518.873718000000050 166.191925000000000
f: 928 tv: 1 nM: 2
703.658264000000030 229.568344000000000
689.869507000000000 163.738953000000010
f: 929 tv: 0 nM: 2
515.574829000000020 240.081207000000010
518.073242000000050 167.114655000000000
f: 929 tv: 1 nM: 2
699.387572999999970 230.449614999999990
686.126465000000050 164.591445999999990
f: 930 tv: 0 nM: 2
514.889098999999990 240.839401000000010
517.166076999999970 168.110167999999990
f: 930 tv: 1 nM: 2
695.992249000000020 230.812744000000010
682.822937000000020 165.459137000000000
f: 931 tv: 0 nM: 2
514.567627000000020 241.388366999999990
516.353942999999960 169.225081999999990
f: 931 tv: 1 nM: 2
692.391540999999960 231.516540999999990
679.294005999999970 166.261565999999990
f: 932 tv: 0 nM: 2
514.276671999999960 241.877028999999990
515.644286999999960 170.111481000000000
f: 932 tv: 1 nM: 2
688.609801999999950 232.247054999999990
676.089600000000020 167.009430000000010
f: 933 tv: 0 nM: 2
513.730651999999960 242.485489000000000
515.403137000000020 170.820067999999990
f: 933 tv: 1 nM: 2
685.160461000000050 233.029845999999990
673.076904000000010 168.074660999999990
f: 934 tv: 0 nM: 2
513.437500000000000 243.141448999999990
515.408752000000050 172.010528999999990
f: 934 tv: 1 nM: 2
681.705260999999950 233.542678999999990
670.148132000000030 168.820984000000010
f: 935 tv: 0 nM: 2
513.458191000000060 243.861206000000010
514.886597000000050 172.687728999999990
f: 935 tv: 1 nM: 2
678.361327999999960 234.474608999999990
666.578735000000050 169.691498000000000
f: 936 tv: 0 nM: 2
513.407653999999980 244.259582999999990
514.773192999999990 174.063568000000000
f: 936 tv: 1 nM: 2
674.937500000000000 234.804688000000000
664.147399999999950 170.547806000000010
f: 937 tv: 0 nM: 2
513.297668000000040 244.968231000000000
514.348937999999980 174.669067000000010
f: 937 tv: 1 nM: 2
671.621887000000020 235.551650999999990
661.038635000000000 171.361008000000000
f: 938 tv: 0 nM: 2
513.439635999999950 245.543105999999990
514.106445000000010 175.788971000000000
f: 938 tv: 1 nM: 2
668.412475999999970 236.616669000000000
657.966675000000010 172.475555000000010
f: 939 tv: 0 nM: 2
513.421509000000010 246.252563000000010
514.087462999999960 176.716736000000000
f: 939 tv: 1 nM: 2
665.216369999999980 237.430679000000000
654.649353000000020 173.616882000000000
f: 940 tv: 0 nM: 2
514.000000000000000 247.000000000000000
514.189209000000010 177.669891000000010
f: 940 tv: 1 nM: 2
662.329834000000010 238.304626000000010
651.977661000000010 174.437500000000000
f: 941 tv: 0 nM: 2
514.157410000000030 247.416672000000010
514.548095999999990 178.578842000000010
f: 941 tv: 1 nM: 2
659.296326000000020 238.528809000000000
649.117249000000020 175.186600000000000
f: 942 tv: 0 nM: 2
514.883117999999970 247.883086999999990
514.756531000000000 179.500000000000000
f: 942 tv: 1 nM: 2
656.262938999999960 239.327591000000010
646.396544999999950 176.392242000000010
f: 943 tv: 0 nM: 2
515.082152999999950 248.082137999999990
514.866820999999960 180.092209000000000
f: 943 tv: 1 nM: 2
653.641296000000010 239.610870000000010
643.798156999999950 177.032104000000000
f: 944 tv: 0 nM: 2
515.926696999999990 248.663528000000010
515.093506000000050 181.077239999999990
f: 944 tv: 1 nM: 2
650.985229000000000 240.312241000000000
641.410828000000040 177.995299999999990
f: 945 tv: 0 nM: 2
516.540709999999990 249.137604000000010
515.398010000000000 181.617996000000010
f: 945 tv: 1 nM: 2
648.358764999999950 240.840804999999990
639.212219000000000 178.287811000000000
f: 946 tv: 0 nM: 2
517.132324000000040 249.246322999999990
515.955932999999960 182.524902000000000
f: 946 tv: 1 nM: 2
645.519165000000040 241.197876000000010
636.693541999999980 179.170502000000000
f: 947 tv: 0 nM: 2
517.926636000000030 249.565642999999990
516.512267999999950 182.827866000000000
f: 947 tv: 1 nM: 2
642.740966999999960 241.565307999999990
634.245300000000040 180.080185000000000
f: 948 tv: 0 nM: 2
518.569702000000010 250.336060000000000
516.572326999999970 183.795456000000000
f: 948 tv: 1 nM: 2
640.847411999999960 242.009384000000010
632.459106000000020 180.931824000000010
f: 949 tv: 0 nM: 2
519.278686999999990 250.458496000000000
517.090209999999960 184.582351999999990
f: 949 tv: 1 nM: 2
638.415100000000050 242.433960000000010
629.983397999999970 181.350708000000000
f: 950 tv: 0 nM: 2
519.984314000000040 250.484314000000010
517.500000000000000 185.000000000000000
f: 950 tv: 1 nM: 2
636.043579000000020 242.768340999999990
627.834838999999990 181.972473000000010
f: 951 tv: 0 nM: 2
520.628235000000020 250.884781000000000
518.031127999999970 185.746886999999990
f: 951 tv: 1 nM: 2
634.000000000000000 243.000000000000000
625.519897000000010 182.564163000000010
f: 952 tv: 0 nM: 2
521.658690999999980 251.223907000000000
518.418091000000000 186.455886999999990
f: 952 tv: 1 nM: 2
631.974486999999950 243.464279000000000
623.564148000000050 183.294250000000010
f: 953 tv: 0 nM: 2
522.349975999999970 251.404159999999990
518.562500000000000 186.816666000000000
f: 953 tv: 1 nM: 2
629.255004999999980 243.830002000000010
620.974060000000010 183.922165000000010
f: 954 tv: 0 nM: 2
522.729004000000030 251.430664000000010
519.046814000000040 187.304260000000000
f: 954 tv: 1 nM: 2
627.131165000000010 243.952971999999990
619.086975000000050 184.103867000000010
f: 955 tv: 0 nM: 2
523.427979000000050 251.483047000000000
519.072997999999980 187.657073999999990
f: 955 tv: 1 nM: 2
624.924987999999980 244.179993000000000
617.236815999999980 184.913879000000010
f: 956 tv: 0 nM: 2
523.809021000000030 251.270386000000000
519.278747999999950 188.053101000000000
f: 956 tv: 1 nM: 2
622.471740999999950 244.395477000000000
614.953856999999970 185.128647000000000
f: 957 tv: 0 nM: 2
524.336182000000010 251.474135999999990
519.527771000000030 188.455124000000010
f: 957 tv: 1 nM: 2
620.379332999999970 244.371917999999990
612.430480999999990 186.000000000000000
f: 958 tv: 0 nM: 2
524.564635999999950 251.336211999999990
519.483031999999980 188.572036999999990
f: 958 tv: 1 nM: 2
618.067687999999980 244.656250000000000
610.229613999999970 186.020416000000010
f: 959 tv: 0 nM: 2
524.668884000000050 251.000000000000000
519.467956999999960 188.698714999999990
f: 959 tv: 1 nM: 2
615.939452999999960 244.439468000000010
608.133850000000050 186.058075000000000
f: 960 tv: 0 nM: 2
524.687805000000030 250.780548000000010
519.353516000000010 188.927901999999990
f: 960 tv: 1 nM: 2
613.570617999999970 244.172317999999990
605.947754000000030 186.288558999999990
f: 961 tv: 0 nM: 2
524.766968000000020 250.117645000000010
519.148804000000040 188.882935000000000
f: 961 tv: 1 nM: 2
610.972228999999970 244.047974000000010
603.781921000000010 186.595749000000010
f: 962 tv: 0 nM: 2
525.045226999999950 250.035721000000000
518.734863000000020 188.867447000000000
f: 962 tv: 1 nM: 2
608.803466999999960 243.860703000000000
601.092896000000000 186.510924999999990
f: 963 tv: 0 nM: 2
524.948180999999980 249.371627999999990
518.809630999999970 188.520645000000000
f: 963 tv: 1 nM: 2
606.403380999999970 243.414763999999990
598.849182000000040 186.486771000000000
f: 964 tv: 0 nM: 2
524.927550999999990 248.862320000000010
518.451781999999980 188.407897999999990
f: 964 tv: 1 nM: 2
603.795471000000020 242.704544000000000
596.845947000000020 186.123734000000010
f: 965 tv: 0 nM: 2
524.429932000000010 248.065215999999990
518.032836999999970 188.213623000000010
f: 965 tv: 1 nM: 2
601.451172000000040 242.451141000000010
594.081726000000000 186.009613000000000
f: 966 tv: 0 nM: 2
524.210875999999980 247.369675000000000
517.953856999999970 187.871353000000000
f: 966 tv: 1 nM: 2
598.770203000000040 241.997467000000000
592.020020000000050 185.820007000000000
f: 967 tv: 0 nM: 2
523.967956999999960 246.448273000000000
517.217589999999970 187.472229000000000
f: 967 tv: 1 nM: 2
596.384643999999980 241.532959000000010
589.393432999999960 185.461746000000010
f: 968 tv: 0 nM: 2
523.750000000000000 245.577102999999990
516.916687000000020 186.990204000000010
f: 968 tv: 1 nM: 2
593.844727000000030 240.959624999999990
586.760986000000000 184.936813000000000
f: 969 tv: 0 nM: 2
523.166687000000020 245.000000000000000
515.934997999999950 186.274993999999990
f: 969 tv: 1 nM: 2
590.605834999999960 240.074065999999990
584.521850999999970 184.803283999999990
f: 970 tv: 0 nM: 2
522.468627999999970 243.954102000000010
515.430846999999970 185.852539000000010
f: 970 tv: 1 nM: 2
588.522461000000020 239.393265000000010
581.685730000000040 184.505707000000000
f: 971 tv: 0 nM: 2
521.715331999999990 243.190597999999990
514.763000000000030 185.460938000000000
f: 971 tv: 1 nM: 2
585.605408000000010 238.551208000000000
579.539184999999970 183.629516999999990
f: 972 tv: 0 nM: 2
521.494507000000000 242.311477999999990
513.952942000000010 184.804459000000010
f: 972 tv: 1 nM: 2
583.469298999999980 237.920242000000000
576.947509999999970 183.381210000000010
f: 973 tv: 0 nM: 2
520.695862000000030 241.536087000000010
513.432555999999980 183.983719000000010
f: 973 tv: 1 nM: 2
580.856750000000030 237.335128999999990
574.324218999999970 182.878784000000000
f: 974 tv: 0 nM: 2
520.090880999999970 240.489304000000000
512.154052999999980 183.524323000000010
f: 974 tv: 1 nM: 2
578.461791999999950 236.361771000000000
572.052490000000030 182.574585000000010
f: 975 tv: 0 nM: 2
519.610535000000030 239.347365999999990
511.642119999999980 182.710663000000010
f: 975 tv: 1 nM: 2
575.684204000000020 235.733916999999990
569.450012000000020 181.738235000000000
f: 976 tv: 0 nM: 2
518.450255999999970 238.513809000000010
510.764252000000000 182.466323999999990
f: 976 tv: 1 nM: 2
572.738219999999960 234.938232000000000
567.262451000000060 181.541442999999990
f: 977 tv: 0 nM: 2
517.896178999999960 237.652999999999990
509.979583999999990 181.882659999999990
f: 977 tv: 1 nM: 2
570.352355999999990 233.798660000000010
564.664000999999980 180.793015000000000
f: 978 tv: 0 nM: 2
516.893860000000020 236.606140000000010
509.376311999999980 181.113159000000000
f: 978 tv: 1 nM: 2
567.563231999999970 233.448792000000000
562.149719000000000 180.389832000000010
f: 979 tv: 0 nM: 2
515.845702999999960 235.705718999999990
508.149719000000000 180.440674000000000
f: 979 tv: 1 nM: 2
565.283019999999960 232.814468000000010
559.638244999999980 179.461761000000000
f: 980 tv: 0 nM: 2
514.842529000000010 234.475143000000000
507.451141000000010 179.548858999999990
f: 980 tv: 1 nM: 2
562.736084000000010 231.847229000000000
557.309936999999990 179.371338000000010
f: 981 tv: 0 nM: 2
513.728699000000010 233.835114000000000
506.287291999999980 178.969619999999990
f: 981 tv: 1 nM: 2
560.448792000000030 231.436752000000010
554.589294000000000 178.410721000000000
f: 982 tv: 0 nM: 2
513.000000000000000 232.550277999999990
505.095733999999990 177.930847000000000
f: 982 tv: 1 nM: 2
557.764464999999970 230.148543999999990
552.372009000000050 177.645827999999990
f: 983 tv: 0 nM: 2
511.548858999999990 231.548858999999990
504.000000000000000 177.336060000000000
f: 983 tv: 1 nM: 2
555.177611999999950 229.440796000000010
550.130066000000060 177.063582999999990
f: 984 tv: 0 nM: 2
510.296600000000010 230.570618000000000
502.950012000000020 176.522217000000010
f: 984 tv: 1 nM: 2
552.003661999999960 228.408081000000010
547.451172000000040 176.451141000000010
f: 985 tv: 0 nM: 2
509.000000000000000 229.500000000000000
501.972229000000030 175.483337000000010
f: 985 tv: 1 nM: 2
549.734497000000030 228.068970000000010
545.146057000000040 175.584273999999990
f: 986 tv: 0 nM: 2
507.576262999999980 228.658188000000000
500.500000000000000 174.587204000000010
f: 986 tv: 1 nM: 2
546.942078000000040 226.978653000000010
542.650330000000050 175.064423000000010
f: 987 tv: 0 nM: 2
506.031798999999980 227.601150999999990
499.418029999999990 174.010924999999990
f: 987 tv: 1 nM: 2
544.523925999999960 225.934127999999990
540.000000000000000 174.500000000000000
f: 988 tv: 0 nM: 2
505.116942999999990 226.774857000000000
497.548858999999990 173.451141000000010
f: 988 tv: 1 nM: 2
541.447509999999970 225.459869000000000
537.759643999999980 173.524857000000000
f: 989 tv: 0 nM: 2
503.424713000000000 225.563247999999990
496.162933000000010 172.449432000000000
f: 989 tv: 1 nM: 2
538.711182000000010 224.633545000000000
535.523804000000040 173.297622999999990
f: 990 tv: 0 nM: 2
501.640807999999990 224.974135999999990
494.861114999999980 172.072219999999990
f: 990 tv: 1 nM: 2
536.335387999999970 223.636641999999990
532.500000000000000 172.500000000000000
f: 991 tv: 0 nM: 2
499.490906000000000 224.184845000000000
493.114287999999990 171.220001000000000
f: 991 tv: 1 nM: 2
534.309509000000050 223.398804000000010
530.294311999999990 171.553801999999990
f: 992 tv: 0 nM: 2
498.083862000000010 223.087097000000000
490.805542000000000 169.980164000000000
f: 992 tv: 1 nM: 2
531.552490000000030 222.250000000000000
528.047852000000030 171.000000000000000
f: 993 tv: 0 nM: 2
495.952087000000010 222.476044000000000
489.731628000000000 169.638411999999990
f: 993 tv: 1 nM: 2
528.467529000000010 222.006499999999990
525.539184999999970 170.370483000000010
f: 994 tv: 0 nM: 2
493.852570000000010 221.698714999999990
488.235138000000010 169.545943999999990
f: 994 tv: 1 nM: 2
525.503357000000050 221.669997999999990
523.380004999999980 169.708572000000000
f: 995 tv: 0 nM: 2
492.087249999999980 221.399323000000010
486.090423999999980 168.829788000000010
f: 995 tv: 1 nM: 2
523.567078000000040 220.603653000000010
520.666687000000020 169.505753000000000
f: 996 tv: 0 nM: 2
489.954834000000010 220.719359999999990
484.266296000000010 168.885864000000000
f: 996 tv: 1 nM: 2
520.644652999999950 220.433960000000010
518.500000000000000 169.102158000000000
f: 997 tv: 0 nM: 2
487.493622000000020 220.433121000000000
481.966492000000020 168.516753999999990
f: 997 tv: 1 nM: 2
517.822997999999980 220.310562000000000
516.106139999999980 168.438553000000010
f: 998 tv: 0 nM: 2
485.461547999999990 219.825438999999990
480.508667000000000 167.528899999999990
f: 998 tv: 1 nM: 2
515.567078000000040 219.603653000000010
513.825438999999960 168.082840000000000
f: 999 tv: 0 nM: 2
482.872345000000000 219.968078999999990
478.458069000000020 168.125747999999990
f: 999 tv: 1 nM: 2
512.812134000000010 219.358383000000000
511.632721000000000 168.342590000000000
f: 1000 tv: 0 nM: 2
480.694611000000010 220.308380000000000
476.166655999999990 167.972229000000000
f: 1000 tv: 1 nM: 2
510.430450000000010 219.135757000000010
509.068054000000020 168.112427000000000
f: 1001 tv: 0 nM: 2
477.940612999999980 219.871872000000000
473.791655999999990 167.523804000000010
f: 1001 tv: 1 nM: 2
508.092010000000020 219.518402000000010
507.402863000000020 168.108566000000000
f: 1002 tv: 0 nM: 2
474.950988999999990 219.666672000000010
471.573424999999990 168.087418000000010
f: 1002 tv: 1 nM: 2
504.965514999999980 219.513793999999990
505.413452000000010 167.945511000000010
f: 1003 tv: 0 nM: 2
472.388885000000020 219.941177000000010
469.327910999999970 168.198059000000000
f: 1003 tv: 1 nM: 2
503.059387000000020 219.965622000000000
502.609100000000010 168.321213000000000
f: 1004 tv: 0 nM: 2
469.953125000000000 220.515625000000000
467.148803999999980 168.529754999999990
f: 1004 tv: 1 nM: 2
500.436675999999980 220.216675000000010
500.835265999999990 168.462433000000000
f: 1005 tv: 0 nM: 2
467.461547999999990 220.602569999999990
464.602844000000000 168.914290999999990
f: 1005 tv: 1 nM: 2
498.635529000000020 220.756026999999990
498.850281000000000 168.610167999999990
f: 1006 tv: 0 nM: 2
464.443694999999990 220.877487000000000
461.947510000000020 168.629837000000010
f: 1006 tv: 1 nM: 2
496.386505000000000 221.457062000000010
496.980346999999990 168.755615000000010
f: 1007 tv: 0 nM: 2
461.484557999999990 221.287033000000010
459.333344000000010 168.963547000000010
f: 1007 tv: 1 nM: 2
494.461761000000020 221.550003000000000
495.361267000000000 169.479767000000010
f: 1008 tv: 0 nM: 2
458.673614999999980 221.520827999999990
457.297394000000000 169.065352999999990
f: 1008 tv: 1 nM: 2
493.091186999999990 222.120589999999990
494.052489999999980 169.370162999999990
f: 1009 tv: 0 nM: 2
456.281432999999990 222.020965999999990
454.687500000000000 169.256256000000010
f: 1009 tv: 1 nM: 2
491.742676000000020 222.535095000000010
493.209777999999970 169.278731999999990
f: 1010 tv: 0 nM: 2
454.048401000000010 222.445159999999990
452.838622999999980 169.344940000000010
f: 1010 tv: 1 nM: 2
490.880004999999980 222.568572999999990
492.084228999999990 170.241851999999990
f: 1011 tv: 0 nM: 2
451.579253999999990 223.213409000000010
450.886352999999990 169.756499999999990
f: 1011 tv: 1 nM: 2
489.491027999999970 223.619766000000000
491.409943000000000 170.046584999999990
f: 1012 tv: 0 nM: 2
449.638152999999990 223.736847000000010
449.010864000000030 170.239136000000000
f: 1012 tv: 1 nM: 2
489.149689000000020 224.290421000000010
490.451141000000010 170.451141000000010
f: 1013 tv: 0 nM: 2
447.554840000000010 223.951614000000010
447.425293000000010 170.471268000000010
f: 1013 tv: 1 nM: 2
488.939301000000000 224.745667000000000
490.217742999999980 170.653229000000010
f: 1014 tv: 0 nM: 2
445.921967000000000 224.612717000000000
445.601196000000020 171.309525000000010
f: 1014 tv: 1 nM: 2
488.805725000000000 225.500000000000000
490.030609000000030 171.280609000000000
f: 1015 tv: 0 nM: 2
444.083800999999990 225.572632000000000
443.842529000000010 171.701660000000000
f: 1015 tv: 1 nM: 2
488.482238999999990 226.420120000000000
490.626373000000000 171.576920000000000
f: 1016 tv: 0 nM: 2
442.117279000000000 226.827164000000010
442.549987999999980 172.461761000000000
f: 1016 tv: 1 nM: 2
488.782867000000010 227.477141999999990
490.753937000000010 172.678009000000000
f: 1017 tv: 0 nM: 2
440.743988000000000 227.472884999999990
441.088530999999990 172.921875000000000
f: 1017 tv: 1 nM: 2
489.588562000000020 228.271423000000000
491.267761000000010 173.407104000000000
f: 1018 tv: 0 nM: 2
439.440125000000020 228.628738000000000
439.934204000000020 173.560531999999990
f: 1018 tv: 1 nM: 2
490.149719000000000 229.389832000000010
491.930420000000030 173.884018000000000
f: 1019 tv: 0 nM: 2
438.251403999999980 229.617324999999990
438.949738000000020 174.534392999999990
f: 1019 tv: 1 nM: 2
491.074585000000010 230.298340000000000
493.119507000000000 174.736588000000010
f: 1020 tv: 0 nM: 2
437.206511999999980 231.114136000000000
438.154052999999980 175.524323000000010
f: 1020 tv: 1 nM: 2
492.802642999999990 231.860519000000010
494.103820999999980 175.500000000000000
f: 1021 tv: 0 nM: 2
436.525391000000010 231.984771999999990
437.475677000000020 176.154053000000000
f: 1021 tv: 1 nM: 2
494.322570999999980 232.763443000000000
495.300537000000020 176.368851000000010
f: 1022 tv: 0 nM: 2
436.081970000000010 233.428955000000000
436.569244000000030 177.351288000000010
f: 1022 tv: 1 nM: 2
496.175812000000010 234.181320000000000
497.000000000000000 177.193878000000010
f: 1023 tv: 0 nM: 2
435.968932999999990 234.474579000000010
435.986908000000030 177.785338999999990
f: 1023 tv: 1 nM: 2
498.514130000000020 235.375701999999990
498.803496999999990 178.169159000000010
f: 1024 tv: 0 nM: 2
435.412781000000000 236.313950000000010
436.017334000000010 178.962875000000000
f: 1024 tv: 1 nM: 2
500.488586000000000 236.720001000000000
500.980408000000010 179.176468000000000
f: 1025 tv: 0 nM: 2
435.143250000000020 237.394591999999990
435.368561000000000 180.115982000000000
f: 1025 tv: 1 nM: 2
502.984039000000000 237.718078999999990
502.972229000000030 180.093430000000010
f: 1026 tv: 0 nM: 2
435.132659999999990 238.750000000000000
435.000000000000000 180.926468000000000
f: 1026 tv: 1 nM: 2
505.769226000000000 239.151276000000000
505.143951000000020 180.972229000000000
f: 1027 tv: 0 nM: 2
435.052489999999980 240.193375000000000
434.962128000000010 181.952025999999990
f: 1027 tv: 1 nM: 2
508.011169000000000 240.405029000000010
507.448272999999970 181.889160000000000
f: 1028 tv: 0 nM: 2
435.307251000000010 241.382675000000010
434.856048999999980 183.027771000000000
f: 1028 tv: 1 nM: 2
511.521515000000020 241.569885000000000
509.739135999999970 182.706527999999990
f: 1029 tv: 0 nM: 2
435.250000000000000 242.681580000000000
434.470733999999990 184.019516000000010
f: 1029 tv: 1 nM: 2
513.825134000000050 242.407104000000000
512.183655000000040 183.795914000000010
f: 1030 tv: 0 nM: 2
435.027221999999990 243.784652999999990
434.260651000000000 184.845978000000000
f: 1030 tv: 1 nM: 2
516.748596000000020 243.414368000000000
514.879332999999970 184.571426000000000
f: 1031 tv: 0 nM: 2
435.081726000000000 244.918274000000000
434.025512999999990 185.367340000000010
f: 1031 tv: 1 nM: 2
519.755615000000030 244.553374999999990
516.874389999999950 185.034882000000010
f: 1032 tv: 0 nM: 2
435.318848000000000 246.026566000000000
433.412444999999990 185.930878000000010
f: 1032 tv: 1 nM: 2
522.776611000000000 245.611694000000000
519.453796000000010 185.654891999999990
f: 1033 tv: 0 nM: 2
434.630340999999990 246.803314000000000
433.018768000000020 186.410797000000000
f: 1033 tv: 1 nM: 2
525.719055000000030 246.146911999999990
521.906432999999990 186.032013000000010
f: 1034 tv: 0 nM: 2
434.235565000000010 247.576920000000000
432.365295000000000 187.015975999999990
f: 1034 tv: 1 nM: 2
528.000000000000000 246.926468000000000
524.073546999999960 186.823532000000000
f: 1035 tv: 0 nM: 2
433.511475000000020 248.190369000000000
431.500000000000000 187.000000000000000
f: 1035 tv: 1 nM: 2
530.713562000000020 247.781250000000000
526.461182000000010 187.043381000000010
f: 1036 tv: 0 nM: 2
432.576934999999990 248.837097000000000
430.453552000000000 187.528763000000000
f: 1036 tv: 1 nM: 2
532.866211000000020 248.093903000000010
528.451172000000040 187.025574000000010
f: 1037 tv: 0 nM: 2
431.924895999999990 249.218887000000000
429.547302000000000 187.529281999999990
f: 1037 tv: 1 nM: 2
535.382628999999950 248.680756000000000
530.453551999999950 187.342926000000010
f: 1038 tv: 0 nM: 2
431.283722000000010 249.834885000000010
428.482452000000020 187.592102000000010
f: 1038 tv: 1 nM: 2
537.755004999999980 248.925003000000000
532.435364000000050 187.336211999999990
f: 1039 tv: 0 nM: 2
429.958344000000010 249.835525999999990
427.421050999999980 187.298248000000000
f: 1039 tv: 1 nM: 2
539.908630000000020 249.000000000000000
534.254395000000050 187.258773999999990
f: 1040 tv: 0 nM: 2
428.927550999999990 249.857483000000000
425.717498999999980 187.024657999999990
f: 1040 tv: 1 nM: 2
542.018432999999960 249.228104000000000
535.710875999999980 186.802169999999990
f: 1041 tv: 0 nM: 2
426.857147000000000 249.781250000000000
424.544128000000000 186.527312999999990
f: 1041 tv: 1 nM: 2
544.009033000000040 249.328048999999990
537.493591000000040 186.724365000000010
f: 1042 tv: 0 nM: 2
425.731994999999980 249.668915000000000
423.182647999999970 185.952057000000000
f: 1042 tv: 1 nM: 2
545.723206000000000 249.000000000000000
539.103393999999980 186.071732000000000
f: 1043 tv: 0 nM: 2
424.094940000000010 249.088607999999990
421.179474000000030 185.111115000000010
f: 1043 tv: 1 nM: 2
547.537475999999970 248.975769000000010
540.500000000000000 185.500000000000000
f: 1044 tv: 0 nM: 2
421.690033000000030 248.914031999999990
419.473206000000000 184.218750000000000
f: 1044 tv: 1 nM: 2
548.937743999999950 248.413650999999990
541.463196000000040 184.885284000000010
f: 1045 tv: 0 nM: 2
420.200408999999980 248.329117000000000
417.472687000000010 183.544113000000010
f: 1045 tv: 1 nM: 2
550.600403000000030 248.292740000000010
542.952087000000010 183.977081000000000
f: 1046 tv: 0 nM: 2
418.166655999999990 247.702805000000010
415.411010999999970 182.597457999999990
f: 1046 tv: 1 nM: 2
551.883605999999990 247.560349000000000
544.000000000000000 182.969024999999990
f: 1047 tv: 0 nM: 2
416.176758000000010 247.081390000000000
413.419494999999980 181.822036999999990
f: 1047 tv: 1 nM: 2
553.571411000000010 247.038772999999990
544.962584999999990 182.234253000000000
f: 1048 tv: 0 nM: 2
414.228455000000000 246.590515000000010
411.243407999999990 180.940796000000010
f: 1048 tv: 1 nM: 2
554.637878000000000 246.537033000000010
546.128478999999970 181.383391999999990
f: 1049 tv: 0 nM: 2
411.607147000000000 245.783615000000000
408.630798000000030 179.835449000000010
f: 1049 tv: 1 nM: 2
556.169372999999950 246.248977999999990
547.073363999999970 180.515442000000010
f: 1050 tv: 0 nM: 2
409.101563000000000 245.535156000000000
406.085357999999990 179.060973999999990
f: 1050 tv: 1 nM: 2
557.230896000000030 245.425704999999990
547.819579999999970 179.472548999999990
f: 1051 tv: 0 nM: 2
406.413665999999980 244.809235000000000
403.629944000000020 178.041855000000000
f: 1051 tv: 1 nM: 2
558.074218999999970 245.000000000000000
548.466552999999980 178.541336000000000
f: 1052 tv: 0 nM: 2
403.784058000000020 244.513611000000000
400.953826999999990 177.305221999999990
f: 1052 tv: 1 nM: 2
558.955932999999960 244.524902000000000
548.918945000000010 177.646713000000010
f: 1053 tv: 0 nM: 2
400.565643000000020 243.918915000000000
398.305084000000020 176.436446999999990
f: 1053 tv: 1 nM: 2
559.875488000000020 244.321838000000010
549.525451999999970 176.927963000000010
f: 1054 tv: 0 nM: 2
397.653229000000010 243.500000000000000
395.214844000000030 175.546188000000000
f: 1054 tv: 1 nM: 2
560.531250000000000 243.505507999999990
549.921448000000050 176.226058999999990
f: 1055 tv: 0 nM: 2
394.609802000000000 242.925490999999990
392.378112999999980 174.551650999999990
f: 1055 tv: 1 nM: 2
561.128601000000000 243.082137999999990
550.073608000000040 175.381134000000000
f: 1056 tv: 0 nM: 2
391.149993999999990 242.488463999999990
389.172851999999980 173.899170000000000
f: 1056 tv: 1 nM: 2
561.500000000000000 242.532851999999990
550.155272999999970 174.469696000000000
f: 1057 tv: 0 nM: 2
387.769072999999990 241.678710999999990
386.007995999999990 173.136001999999990
f: 1057 tv: 1 nM: 2
561.882324000000040 242.231613000000010
550.078673999999980 173.428833000000000
f: 1058 tv: 0 nM: 2
384.393280000000000 241.332016000000010
382.440093999999990 172.291321000000010
f: 1058 tv: 1 nM: 2
562.000000000000000 241.563674999999990
549.892456000000040 172.532073999999990
f: 1059 tv: 0 nM: 2
380.687500000000000 240.593750000000000
379.309783999999980 171.625000000000000
f: 1059 tv: 1 nM: 2
561.880798000000030 241.124557000000010
549.200378000000000 171.635498000000010
f: 1060 tv: 0 nM: 2
376.656005999999990 239.877823000000010
375.063660000000030 170.713485999999990
f: 1060 tv: 1 nM: 2
561.253601000000000 240.746399000000000
548.793822999999970 170.881393000000000
f: 1061 tv: 0 nM: 2
373.029846000000020 239.686568999999990
371.986114999999980 169.914688000000010
f: 1061 tv: 1 nM: 2
560.891845999999990 239.913116000000000
547.612610000000020 169.959045000000000
f: 1062 tv: 0 nM: 2
369.290741000000030 238.668518000000010
368.250000000000000 168.906250000000000
f: 1062 tv: 1 nM: 2
560.000000000000000 239.426314999999990
546.701050000000010 168.959792999999990
f: 1063 tv: 0 nM: 2
364.878662000000020 237.911757999999990
364.087463000000010 168.477188000000010
f: 1063 tv: 1 nM: 2
558.865173000000030 238.948806999999990
545.349854000000050 168.187714000000000
f: 1064 tv: 0 nM: 2
360.529083000000010 237.137604000000010
360.447449000000010 167.552536000000000
f: 1064 tv: 1 nM: 2
557.966797000000040 238.120635999999990
543.625000000000000 167.463028000000010
f: 1065 tv: 0 nM: 2
357.266662999999990 236.500000000000000
356.926514000000000 166.577057000000000
f: 1065 tv: 1 nM: 2
556.291687000000020 237.512817000000010
541.883971999999970 166.578491000000010
f: 1066 tv: 0 nM: 2
352.337555000000010 235.765350000000010
352.768065999999980 165.522811999999990
f: 1066 tv: 1 nM: 2
554.424561000000040 236.944260000000010
539.639159999999950 165.671814000000010
f: 1067 tv: 0 nM: 2
348.839203000000000 234.990204000000010
348.722229000000030 164.816086000000010
f: 1067 tv: 1 nM: 2
552.161743000000000 236.390517999999990
537.310608000000000 164.847183000000000
f: 1068 tv: 0 nM: 2
343.821564000000020 234.830856000000010
344.212646000000010 164.478928000000000
f: 1068 tv: 1 nM: 2
549.458740000000030 235.975249999999990
534.966797000000040 164.099655000000010
f: 1069 tv: 0 nM: 2
339.524292000000000 233.805556999999990
339.788605000000020 163.446686000000000
f: 1069 tv: 1 nM: 2
546.567321999999990 235.608978000000010
531.951904000000010 163.063568000000000
f: 1070 tv: 0 nM: 2
334.587616000000030 233.070449999999990
335.985778999999980 162.924804999999990
f: 1070 tv: 1 nM: 2
543.464722000000050 235.044875999999990
529.003295999999980 162.761596999999990
f: 1071 tv: 0 nM: 2
330.317077999999980 232.297912999999990
331.146728999999990 162.662170000000000
f: 1071 tv: 1 nM: 2
539.824341000000000 235.017410000000010
525.656981999999970 162.197951999999990
f: 1072 tv: 0 nM: 2
325.839355000000010 232.068588000000010
327.971802000000030 162.437973000000000
f: 1072 tv: 1 nM: 2
536.272278000000030 234.686309999999990
522.047606999999970 161.741501000000000
f: 1073 tv: 0 nM: 2
320.558837999999980 231.726639000000010
323.720642000000000 161.903915000000010
f: 1073 tv: 1 nM: 2
532.079345999999990 234.331740999999990
518.631591999999960 161.517548000000010
f: 1074 tv: 0 nM: 2
316.793671000000020 231.498138000000010
319.701507999999990 161.490494000000010
f: 1074 tv: 1 nM: 2
528.736999999999970 234.545456000000000
514.993225000000050 161.170074000000000
f: 1075 tv: 0 nM: 2
312.805359000000010 231.423217999999990
316.594238000000020 161.621154999999990
f: 1075 tv: 1 nM: 2
524.770874000000050 234.478255999999990
510.399657999999990 161.051909999999990
f: 1076 tv: 0 nM: 2
309.106628000000000 231.040436000000000
312.733063000000020 161.675293000000010
f: 1076 tv: 1 nM: 2
520.276671999999960 234.589996000000010
507.007079999999970 161.010635000000010
f: 1077 tv: 0 nM: 2
305.349304000000020 231.476028000000010
309.438446000000000 161.800368999999990
f: 1077 tv: 1 nM: 2
516.071899000000030 234.928085000000010
503.397613999999980 161.286682000000010
f: 1078 tv: 0 nM: 2
301.619141000000010 231.565429999999990
306.192168999999980 162.374512000000010
f: 1078 tv: 1 nM: 2
511.517731000000030 235.304840000000010
499.127074999999990 161.991637999999990
f: 1079 tv: 0 nM: 2
298.168395999999970 231.946732000000000
302.953369000000010 162.639923000000010
f: 1079 tv: 1 nM: 2
507.463012999999990 235.892288000000010
495.019591999999990 162.075165000000000
f: 1080 tv: 0 nM: 2
295.443175999999990 231.924240000000000
300.685272000000000 163.408370999999990
f: 1080 tv: 1 nM: 2
503.001647999999990 236.379134999999990
489.958496000000030 163.090256000000010
f: 1081 tv: 0 nM: 2
292.154143999999970 232.473679000000000
298.015380999999990 164.065383999999990
f: 1081 tv: 1 nM: 2
498.610259999999980 237.343169999999990
486.691071000000020 163.433929000000010
f: 1082 tv: 0 nM: 2
289.932128999999970 233.067856000000010
295.740752999999980 164.737030000000000
f: 1082 tv: 1 nM: 2
493.603973000000000 237.856429999999990
482.901732999999980 164.032760999999990
f: 1083 tv: 0 nM: 2
287.822905999999990 233.722229000000000
293.894104000000030 165.550980000000010
f: 1083 tv: 1 nM: 2
489.527039000000000 238.945953000000000
478.013794000000020 165.079315000000010
f: 1084 tv: 0 nM: 2
285.721039000000020 234.147369000000000
292.066681000000020 166.484314000000010
f: 1084 tv: 1 nM: 2
485.328673999999980 239.635513000000000
474.323914000000000 166.056473000000010
f: 1085 tv: 0 nM: 2
284.414642000000010 234.775269000000010
290.744232000000010 167.413467000000000
f: 1085 tv: 1 nM: 2
481.117553999999980 240.653976000000000
470.555359000000010 167.010376000000010
f: 1086 tv: 0 nM: 2
283.014281999999980 235.217864999999990
289.376526000000010 167.965590999999990
f: 1086 tv: 1 nM: 2
476.926056000000020 241.422835999999990
466.799651999999980 167.966309000000000
f: 1087 tv: 0 nM: 2
282.268524000000010 235.957413000000000
288.760405999999990 169.164581000000000
f: 1087 tv: 1 nM: 2
472.895355000000000 242.132889000000010
463.336243000000020 168.696868999999990
f: 1088 tv: 0 nM: 2
282.167297000000020 236.530426000000010
288.182189999999990 170.038467000000000
f: 1088 tv: 1 nM: 2
468.976196000000020 243.074828999999990
459.394653000000010 169.794647000000000
f: 1089 tv: 0 nM: 2
282.077057000000020 237.238723999999990
288.203917999999990 170.711761000000000
f: 1089 tv: 1 nM: 2
465.586609000000010 243.815352999999990
456.106628000000000 171.040436000000000
f: 1090 tv: 0 nM: 2
282.383759000000000 237.607010000000000
288.251007000000020 171.686752000000010
f: 1090 tv: 1 nM: 2
462.405852999999980 244.425322999999990
452.932128999999970 172.074997000000000
f: 1091 tv: 0 nM: 2
282.763946999999970 238.327133000000000
288.547423999999980 172.935349000000000
f: 1091 tv: 1 nM: 2
459.059508999999990 245.195572000000000
450.250854000000000 173.103805999999990
f: 1092 tv: 0 nM: 2
283.551787999999990 238.764938000000000
289.393890000000000 173.461227000000010
f: 1092 tv: 1 nM: 2
456.112060999999980 245.901717999999990
447.419249999999980 174.032654000000010
f: 1093 tv: 0 nM: 2
284.788544000000000 239.324112000000010
290.004181000000020 174.294983000000000
f: 1093 tv: 1 nM: 2
453.453217000000000 246.579040999999990
445.001709000000010 174.922943000000000
f: 1094 tv: 0 nM: 2
286.089691000000020 240.013366999999990
291.042174999999990 175.425704999999990
f: 1094 tv: 1 nM: 2
450.818329000000010 247.152252000000000
442.147064000000000 176.154418999999990
f: 1095 tv: 0 nM: 2
287.625000000000000 240.426590000000000
292.453734999999990 176.033035000000010
f: 1095 tv: 1 nM: 2
448.814026000000010 247.770172000000000
439.967865000000020 176.835709000000010
f: 1096 tv: 0 nM: 2
289.230774000000000 240.868423000000010
293.406677000000000 176.915558000000000
f: 1096 tv: 1 nM: 2
446.392364999999980 248.388884999999990
437.826079999999990 177.659424000000000
f: 1097 tv: 0 nM: 2
291.266936999999980 241.338989000000000
295.051056000000020 177.580856000000010
f: 1097 tv: 1 nM: 2
444.333923000000030 248.979232999999990
436.167297000000020 178.530426000000010
f: 1098 tv: 0 nM: 2
293.276611000000000 241.627655000000000
296.587830000000000 178.101349000000000
f: 1098 tv: 1 nM: 2
442.793488000000020 249.318848000000000
434.086150999999970 179.634827000000000
f: 1099 tv: 0 nM: 2
295.358917000000020 242.385895000000000
298.272736000000010 178.803023999999990
f: 1099 tv: 1 nM: 2
440.959228999999990 249.891845999999990
432.790557999999980 180.581131000000000
f: 1100 tv: 0 nM: 2
297.416655999999990 242.391021999999990
299.747802999999980 179.756638000000010
f: 1100 tv: 1 nM: 2
439.224823000000010 250.275177000000010
430.978607000000010 181.377426000000010
f: 1101 tv: 0 nM: 2
299.508331000000000 242.587493999999990
301.665893999999980 180.147460999999990
f: 1101 tv: 1 nM: 2
437.959228999999990 250.891845999999990
429.566925000000030 181.873611000000010
f: 1102 tv: 0 nM: 2
301.786377000000020 242.967132999999990
303.540709999999990 180.904984000000010
f: 1102 tv: 1 nM: 2
436.840576000000000 250.985503999999990
427.854491999999990 182.906723000000000
f: 1103 tv: 0 nM: 2
304.200835999999980 243.416321000000010
305.620850000000020 181.310425000000010
f: 1103 tv: 1 nM: 2
435.122650000000020 251.403777999999990
426.805663999999980 183.475463999999990
f: 1104 tv: 0 nM: 2
306.471251999999990 243.546462999999990
307.351684999999970 181.928223000000000
f: 1104 tv: 1 nM: 2
434.083344000000010 251.879623000000010
425.165374999999980 184.326843000000000
f: 1105 tv: 0 nM: 2
308.660004000000010 243.774993999999990
308.995482999999980 182.441437000000010
f: 1105 tv: 1 nM: 2
432.538146999999980 252.230927000000010
424.144530999999970 184.933594000000000
f: 1106 tv: 0 nM: 2
311.052765000000020 244.378447999999990
310.730102999999990 183.035400000000010
f: 1106 tv: 1 nM: 2
431.680603000000020 252.442962999999990
422.812255999999990 185.434784000000010
f: 1107 tv: 0 nM: 2
312.943909000000020 244.004883000000010
312.449279999999990 183.210144000000010
f: 1107 tv: 1 nM: 2
430.457306000000020 252.619919000000010
421.768920999999980 185.874495999999990
f: 1108 tv: 0 nM: 2
314.820006999999980 244.020004000000000
313.697174000000020 184.051636000000000
f: 1108 tv: 1 nM: 2
429.422272000000020 252.623946999999990
420.457306000000020 186.619919000000010
f: 1109 tv: 0 nM: 2
317.057678000000010 244.067307000000000
315.562500000000000 184.633926000000000
f: 1109 tv: 1 nM: 2
428.019927999999990 252.651398000000000
419.055786000000010 187.332672000000000
f: 1110 tv: 0 nM: 2
318.729857999999980 244.206161000000010
316.758209000000020 184.840377999999990
f: 1110 tv: 1 nM: 2
426.862274000000010 252.997879000000010
417.788544000000000 187.513839999999990
f: 1111 tv: 0 nM: 2
321.074889999999980 244.347824000000000
318.412444999999990 185.078339000000000
f: 1111 tv: 1 nM: 2
425.786925999999990 252.860763999999990
416.757019000000010 188.321289000000010
f: 1112 tv: 0 nM: 2
322.396148999999980 244.074874999999990
320.068175999999990 185.401520000000000
f: 1112 tv: 1 nM: 2
424.573516999999980 253.136551000000000
415.597472999999980 188.601699999999990
f: 1113 tv: 0 nM: 2
324.220580999999980 244.186279000000010
321.101592999999980 185.500000000000000
f: 1113 tv: 1 nM: 2
423.500000000000000 253.000000000000000
414.453399999999990 189.063553000000010
f: 1114 tv: 0 nM: 2
325.946167000000000 244.517944000000000
322.877655000000000 185.819153000000000
f: 1114 tv: 1 nM: 2
422.383605999999990 252.836211999999990
413.213684000000000 189.336105000000000
f: 1115 tv: 0 nM: 2
327.542145000000000 244.643265000000010
324.000000000000000 186.076538000000000
f: 1115 tv: 1 nM: 2
421.044402999999990 252.955612000000000
411.564666999999990 189.607757999999990
f: 1116 tv: 0 nM: 2
328.989594000000010 244.098952999999990
324.984375000000000 186.473952999999990
f: 1116 tv: 1 nM: 2
419.629944000000020 252.958145000000000
410.452910999999970 189.881165000000010
f: 1117 tv: 0 nM: 2
330.521331999999970 244.063979999999990
326.445313000000000 186.601563000000000
f: 1117 tv: 1 nM: 2
418.620697000000010 252.745697000000010
409.079071000000000 189.979064999999990
f: 1118 tv: 0 nM: 2
332.000000000000000 244.095001000000000
327.559783999999980 186.788040000000000
f: 1118 tv: 1 nM: 2
417.291290000000000 252.750000000000000
407.794617000000020 190.427382999999990
f: 1119 tv: 0 nM: 2
333.218414000000000 244.018417000000000
328.337311000000000 186.956940000000000
f: 1119 tv: 1 nM: 2
415.685181000000000 252.782410000000000
406.373932000000020 190.788467000000000
f: 1120 tv: 0 nM: 2
334.454559000000020 243.751342999999990
329.334228999999990 187.187164000000000
f: 1120 tv: 1 nM: 2
414.493255999999970 252.277023000000010
405.118926999999990 191.036407000000000
f: 1121 tv: 0 nM: 2
335.317931999999980 243.328796000000010
330.186554000000000 187.109451000000010
f: 1121 tv: 1 nM: 2
412.822570999999980 252.087555000000010
403.675110000000020 191.000000000000000
f: 1122 tv: 0 nM: 2
336.650512999999990 243.400512999999990
331.047028000000010 187.131194999999990
f: 1122 tv: 1 nM: 2
411.589203000000000 251.929581000000010
402.305053999999980 191.144500999999990
f: 1123 tv: 0 nM: 2
337.956756999999980 243.202698000000000
331.887695000000010 187.409088000000000
f: 1123 tv: 1 nM: 2
410.036407000000000 251.881072999999990
400.497742000000020 191.407654000000010
f: 1124 tv: 0 nM: 2
338.886841000000000 242.407897999999990
332.901030999999990 187.166672000000010
f: 1124 tv: 1 nM: 2
408.598602000000030 251.328644000000000
398.735015999999970 191.235016000000000
f: 1125 tv: 0 nM: 2
339.966675000000010 242.460601999999990
333.260314999999990 187.126282000000000
f: 1125 tv: 1 nM: 2
407.026703000000000 251.138351000000000
397.151672000000020 191.125595000000000
f: 1126 tv: 0 nM: 2
340.598877000000020 241.957626000000000
333.972778000000010 187.215347000000010
f: 1126 tv: 1 nM: 2
405.143951000000020 250.911621000000000
395.893036000000000 191.062790000000010
f: 1127 tv: 0 nM: 2
341.524384000000000 241.774384000000000
334.392059000000020 187.000000000000000
f: 1127 tv: 1 nM: 2
403.921721999999990 250.391417999999990
394.058837999999980 191.328048999999990
f: 1128 tv: 0 nM: 2
342.182861000000000 241.339996000000010
334.739014000000000 187.041214000000000
f: 1128 tv: 1 nM: 2
401.903076000000000 249.933670000000010
392.558135999999990 191.062790000000010
f: 1129 tv: 0 nM: 2
342.958800999999990 240.651093000000000
335.126282000000000 186.884018000000000
f: 1129 tv: 1 nM: 2
400.450225999999990 249.803314000000000
390.918274000000000 191.081726000000000
f: 1130 tv: 0 nM: 2
343.447540000000000 240.354935000000010
335.464904999999990 187.222229000000000
f: 1130 tv: 1 nM: 2
398.234375000000000 249.177077999999990
389.441466999999990 191.009750000000000
f: 1131 tv: 0 nM: 2
344.212036000000010 240.174057000000000
335.850281000000000 186.559326000000000
f: 1131 tv: 1 nM: 2
396.509766000000010 248.760971000000010
387.451171999999990 191.025574000000010
f: 1132 tv: 0 nM: 2
344.064972000000010 239.367233000000000
336.046783000000000 186.435668999999990
f: 1132 tv: 1 nM: 2
394.729583999999990 248.510208000000010
385.904998999999980 190.839996000000010
f: 1133 tv: 0 nM: 2
344.771056999999980 239.002624999999990
336.149719000000000 186.389832000000010
f: 1133 tv: 1 nM: 2
393.202910999999970 247.862320000000010
384.042266999999980 190.669006000000000
f: 1134 tv: 0 nM: 2
344.933533000000010 238.635833999999990
336.204559000000020 186.102280000000010
f: 1134 tv: 1 nM: 2
391.445313000000000 247.559890999999990
382.068420000000000 190.542099000000010
f: 1135 tv: 0 nM: 2
345.023956000000000 238.152694999999990
336.579253999999990 185.695129000000010
f: 1135 tv: 1 nM: 2
389.655548000000010 247.222229000000000
380.218261999999980 190.403549000000000
f: 1136 tv: 0 nM: 2
345.448792000000030 237.358429000000000
336.579253999999990 185.695129000000010
f: 1136 tv: 1 nM: 2
387.515533000000000 246.580307000000000
378.351013000000020 190.209595000000010
f: 1137 tv: 0 nM: 2
345.355255000000000 236.875000000000000
336.410706000000000 185.511901999999990
f: 1137 tv: 1 nM: 2
385.706909000000000 246.356323000000000
376.580199999999990 189.989304000000000
f: 1138 tv: 0 nM: 2
344.901520000000000 236.803023999999990
336.310637999999980 185.550293000000010
f: 1138 tv: 1 nM: 2
383.362914999999990 245.755371000000000
374.500000000000000 190.000000000000000
f: 1139 tv: 0 nM: 2
345.000000000000000 236.500000000000000
335.982025000000020 185.242507999999990
f: 1139 tv: 1 nM: 2
381.196715999999980 245.428955000000000
372.585113999999980 190.085114000000000
f: 1140 tv: 0 nM: 2
344.717377000000000 235.739136000000000
335.500000000000000 184.904464999999990
f: 1140 tv: 1 nM: 2
379.018433000000020 245.176314999999990
370.500000000000000 190.000000000000000
f: 1141 tv: 0 nM: 2
343.834351000000030 235.472884999999990
335.291655999999990 184.868591000000010
f: 1141 tv: 1 nM: 2
376.601196000000020 244.690474999999990
367.990204000000010 189.916672000000010
f: 1142 tv: 0 nM: 2
343.976745999999990 234.924422999999990
335.081084999999970 184.574326000000010
f: 1142 tv: 1 nM: 2
375.274566999999990 244.479767000000010
365.826538000000030 189.862244000000000
f: 1143 tv: 0 nM: 2
343.750000000000000 234.315796000000010
334.408539000000020 184.591461000000010
f: 1143 tv: 1 nM: 2
372.062164000000000 244.394591999999990
363.854583999999990 189.512756000000000
f: 1144 tv: 0 nM: 2
342.500000000000000 234.000000000000000
333.094330000000010 184.751572000000010
f: 1144 tv: 1 nM: 2
369.783233999999990 244.265899999999990
361.396637000000000 189.360335999999990
f: 1145 tv: 0 nM: 2
342.092865000000020 234.107147000000000
332.461761000000020 184.361771000000000
f: 1145 tv: 1 nM: 2
367.041443000000020 243.513809000000010
358.621460000000010 189.087570000000000
f: 1146 tv: 0 nM: 2
340.670746000000010 233.670730999999990
331.581237999999980 184.300003000000000
f: 1146 tv: 1 nM: 2
364.587219000000000 243.401169000000010
356.625701999999990 189.119994999999990
f: 1147 tv: 0 nM: 2
340.000000000000000 233.098587000000010
330.669006000000020 184.176055999999990
f: 1147 tv: 1 nM: 2
361.731628000000000 243.361588000000010
353.581970000000010 189.010924999999990
f: 1148 tv: 0 nM: 2
339.000000000000000 234.000000000000000
329.750000000000000 183.695786000000000
f: 1148 tv: 1 nM: 2
358.835265999999990 242.641617000000000
351.673767000000000 189.606705000000010
f: 1149 tv: 0 nM: 2
336.958648999999980 232.015044999999990
328.472899999999980 183.551208000000000
f: 1149 tv: 1 nM: 2
356.500000000000000 242.500000000000000
348.626434000000020 189.448273000000000
f: 1150 tv: 0 nM: 2
335.156035999999970 232.393616000000010
326.553802000000020 183.458862000000010
f: 1150 tv: 1 nM: 2
353.508759000000000 242.429824999999990
346.018433000000020 189.350006000000010
f: 1151 tv: 0 nM: 2
332.907134999999980 231.800003000000000
325.270965999999990 183.209670999999990
f: 1151 tv: 1 nM: 2
350.245331000000020 242.229813000000010
343.315216000000020 189.130432000000010
f: 1152 tv: 0 nM: 2
331.870239000000030 231.393126999999990
323.382874000000020 182.792786000000010
f: 1152 tv: 1 nM: 2
346.441558999999980 241.922073000000010
340.724425999999990 188.417618000000000
f: 1153 tv: 0 nM: 2
330.070374000000020 230.703705000000010
321.414551000000020 182.743668000000010
f: 1153 tv: 1 nM: 2
343.813292999999990 241.585449000000010
337.538054999999990 188.554351999999990
f: 1154 tv: 0 nM: 2
327.733977999999980 230.669875999999990
319.901947000000010 182.598038000000000
f: 1154 tv: 1 nM: 2
340.541137999999990 241.376587000000000
334.333344000000010 188.192702999999990
f: 1155 tv: 0 nM: 2
325.465118000000020 230.151169000000010
317.564392000000000 182.534088000000000
f: 1155 tv: 1 nM: 2
337.168639999999980 241.544373000000010
331.889434999999990 188.645721000000010
f: 1156 tv: 0 nM: 2
323.366241000000000 230.375792999999990
315.592194000000010 182.283691000000000
f: 1156 tv: 1 nM: 2
333.646545000000000 241.663788000000010
328.672240999999990 188.669861000000000
f: 1157 tv: 0 nM: 2
321.191071000000020 230.308944999999990
313.450408999999980 182.115706999999990
f: 1157 tv: 1 nM: 2
330.399993999999990 241.893753000000000
325.858367999999980 188.537567000000000
f: 1158 tv: 0 nM: 2
317.500000000000000 230.000000000000000
310.972412000000020 182.575866999999990
f: 1158 tv: 1 nM: 2
327.226105000000020 241.509552000000010
322.694458000000000 188.794448999999990
f: 1159 tv: 0 nM: 2
315.379425000000030 230.035461000000000
309.038452000000010 182.349655000000010
f: 1159 tv: 1 nM: 2
324.159088000000000 241.937500000000000
320.163971000000000 188.959670999999990
f: 1160 tv: 0 nM: 2
313.048248000000000 230.267548000000010
305.945648000000010 182.945648000000010
f: 1160 tv: 1 nM: 2
320.829253999999990 242.329269000000010
317.475127999999980 188.969619999999990
f: 1161 tv: 0 nM: 2
309.606566999999980 230.442626999999990
303.461150999999970 183.310684000000010
f: 1161 tv: 1 nM: 2
318.030548000000010 242.419448999999990
314.708556999999980 189.614287999999990
f: 1162 tv: 0 nM: 2
306.386962999999980 231.000000000000000
301.275726000000020 182.944854999999990
f: 1162 tv: 1 nM: 2
314.438201999999990 242.617980999999990
311.954041000000020 189.881072999999990
f: 1163 tv: 0 nM: 2
303.920531999999980 231.586090000000010
298.443085000000000 183.796753000000000
f: 1163 tv: 1 nM: 2
312.268433000000020 243.352631000000000
309.812836000000000 189.910614000000010
f: 1164 tv: 0 nM: 2
300.899292000000000 232.032378999999990
295.955872000000000 184.404418999999990
f: 1164 tv: 1 nM: 2
309.240325999999980 244.475143000000000
307.364410000000020 190.451980999999990
f: 1165 tv: 0 nM: 2
298.702392999999970 232.138884999999990
293.416655999999990 185.237182999999990
f: 1165 tv: 1 nM: 2
307.022857999999990 245.328567999999990
305.115967000000010 191.126282000000000
f: 1166 tv: 0 nM: 2
296.009307999999980 233.254653999999990
291.653839000000000 185.269226000000000
f: 1166 tv: 1 nM: 2
304.902863000000020 246.220001000000000
302.946807999999980 192.005325000000000
f: 1167 tv: 0 nM: 2
293.794647000000000 234.035721000000000
288.547759999999980 185.933121000000000
f: 1167 tv: 1 nM: 2
303.298248000000000 247.201752000000000
301.102570000000010 192.776917000000000
f: 1168 tv: 0 nM: 2
290.057036999999980 234.993286000000010
286.218048000000010 186.417296999999990
f: 1168 tv: 1 nM: 2
300.977661000000010 248.321227999999990
299.000000000000000 193.343567000000010
f: 1169 tv: 0 nM: 2
287.847412000000020 235.483765000000010
283.243743999999990 187.337493999999990
f: 1169 tv: 1 nM: 2
299.445586999999990 249.007767000000000
297.285339000000020 193.886368000000000
f: 1170 tv: 0 nM: 2
285.168610000000000 236.354645000000000
281.153320000000010 187.866669000000000
f: 1170 tv: 1 nM: 2
297.500000000000000 250.403412000000000
295.743713000000010 195.012558000000010
f: 1171 tv: 0 nM: 2
281.827576000000020 236.758621000000010
277.500000000000000 188.229813000000010
f: 1171 tv: 1 nM: 2
295.832427999999990 251.535721000000000
293.969390999999970 195.653061000000010
f: 1172 tv: 0 nM: 2
279.235503999999990 238.373184000000010
274.492767000000010 189.144927999999990
f: 1172 tv: 1 nM: 2
294.092896000000000 252.510924999999990
292.023071000000020 196.435898000000010
f: 1173 tv: 0 nM: 2
275.365204000000010 238.447830000000010
271.895691000000000 189.432510000000010
f: 1173 tv: 1 nM: 2
292.948639000000010 253.627028999999990
290.449249000000010 197.365478999999990
f: 1174 tv: 0 nM: 2
273.340423999999980 239.464539000000000
269.606445000000010 190.345154000000010
f: 1174 tv: 1 nM: 2
290.744628999999970 254.755371000000000
288.972625999999990 197.930343999999990
f: 1175 tv: 0 nM: 2
270.951233000000000 240.264220999999990
266.950316999999980 190.668869000000000
f: 1175 tv: 1 nM: 2
289.581511999999980 255.690215999999990
287.539551000000020 198.886046999999990
f: 1176 tv: 0 nM: 2
267.312500000000000 240.851974000000010
263.496428999999980 191.153563999999990
f: 1176 tv: 1 nM: 2
288.010010000000020 256.649993999999990
285.378937000000010 199.494735999999990
f: 1177 tv: 0 nM: 2
264.832091999999990 242.055969000000000
260.798522999999990 191.940292000000000
f: 1177 tv: 1 nM: 2
286.642119999999980 257.705597000000010
283.756103999999990 199.948776000000010
f: 1178 tv: 0 nM: 2
261.472412000000020 242.193099999999990
257.410582999999970 191.878052000000000
f: 1178 tv: 1 nM: 2
284.852202999999970 258.637939000000020
282.002472000000010 200.665023999999990
f: 1179 tv: 0 nM: 2
258.685486000000030 242.927414000000000
253.529999000000000 193.369994999999990
f: 1179 tv: 1 nM: 2
283.447234999999980 259.369262999999990
280.287659000000020 201.061646000000000
f: 1180 tv: 0 nM: 2
255.518524000000010 243.470367000000010
251.636368000000000 192.996506000000010
f: 1180 tv: 1 nM: 2
281.170012999999980 260.075012000000020
278.073516999999980 201.740204000000010
f: 1181 tv: 0 nM: 2
252.279312000000000 243.972411999999990
248.769485000000000 193.457794000000010
f: 1181 tv: 1 nM: 2
279.157623000000000 260.967986999999990
276.081726000000000 201.990387000000000
f: 1182 tv: 0 nM: 2
249.542313000000010 244.149993999999990
245.190001999999990 193.176666000000010
f: 1182 tv: 1 nM: 2
277.247559000000020 261.980591000000000
274.500000000000000 202.087555000000010
f: 1183 tv: 0 nM: 2
245.769226000000000 244.234267999999990
242.053023999999990 193.340912000000000
f: 1183 tv: 1 nM: 2
275.840087999999980 262.685272000000000
271.990204000000010 202.789215000000010
f: 1184 tv: 0 nM: 2
243.321976000000010 245.405304000000000
239.206253000000000 193.843750000000000
f: 1184 tv: 1 nM: 2
273.403839000000000 263.336547999999990
269.725586000000020 203.193024000000010
f: 1185 tv: 0 nM: 2
239.479645000000000 245.119186000000010
235.921967000000000 193.531799000000010
f: 1185 tv: 1 nM: 2
271.450225999999990 263.770142000000020
267.608246000000010 203.500000000000000
f: 1186 tv: 0 nM: 2
236.536362000000000 245.509094000000000
233.193099999999990 193.872406000000010
f: 1186 tv: 1 nM: 2
269.289092999999980 264.518951000000020
265.495453000000000 203.740906000000000
f: 1187 tv: 0 nM: 2
232.968353000000010 245.582275000000010
229.579269000000010 193.865860000000000
f: 1187 tv: 1 nM: 2
266.847625999999990 265.000000000000000
262.929198999999980 203.982834000000000
f: 1188 tv: 0 nM: 2
229.765732000000010 245.706299000000000
227.020705999999990 193.396454000000010
f: 1188 tv: 1 nM: 2
264.078186000000020 265.379149999999980
260.167449999999970 204.025574000000010
f: 1189 tv: 0 nM: 2
226.569229000000010 245.500000000000000
224.171432000000010 193.779999000000000
f: 1189 tv: 1 nM: 2
262.027893000000010 265.793029999999990
257.862274000000010 204.040253000000010
f: 1190 tv: 0 nM: 2
223.410065000000000 245.852523999999990
221.447998000000010 193.940001999999990
f: 1190 tv: 1 nM: 2
258.655975000000010 266.211547999999990
255.446426000000000 204.339279000000000
f: 1191 tv: 0 nM: 2
220.518631000000000 246.354034000000010
217.932251000000010 193.638701999999990
f: 1191 tv: 1 nM: 2
255.953888000000010 266.788849000000030
252.472229000000000 204.544875999999990
f: 1192 tv: 0 nM: 2
217.131576999999990 246.669174000000000
214.439758000000010 194.319275000000000
f: 1192 tv: 1 nM: 2
253.462265000000000 267.037719999999980
249.613846000000000 204.819199000000000
f: 1193 tv: 0 nM: 2
214.434784000000010 246.897522000000010
211.552628000000000 194.263152999999990
f: 1193 tv: 1 nM: 2
250.563628999999990 267.590912000000000
246.950424000000000 205.023711999999990
f: 1194 tv: 0 nM: 2
211.483734000000000 247.252028999999990
208.573424999999990 194.087418000000010
f: 1194 tv: 1 nM: 2
248.276549999999990 268.303101000000030
244.093109000000000 205.208496000000000
f: 1195 tv: 0 nM: 2
208.181488000000000 247.207413000000000
205.814209000000010 194.500000000000000
f: 1195 tv: 1 nM: 2
245.744186000000010 268.806976000000020
241.215515000000010 205.547408999999990
f: 1196 tv: 0 nM: 2
205.799301000000010 247.073944000000010
202.311646000000000 194.311646000000000
f: 1196 tv: 1 nM: 2
242.510498000000010 269.287810999999980
238.128265000000000 205.576079999999990
f: 1197 tv: 0 nM: 2
202.115387000000000 247.230774000000000
199.839874000000010 194.117645000000010
f: 1197 tv: 1 nM: 2
239.785065000000000 269.855193999999980
235.286957000000000 206.017394999999990
f: 1198 tv: 0 nM: 2
199.427628000000000 247.526321000000000
196.899323000000010 194.573822000000010
f: 1198 tv: 1 nM: 2
236.387160999999990 270.435852000000010
232.094650000000000 206.339508000000000
f: 1199 tv: 0 nM: 2
195.981597999999990 247.868102999999990
193.671051000000010 194.467102000000010
f: 1199 tv: 1 nM: 2
233.208694000000010 270.821747000000020
228.858825999999990 206.374512000000010
f: 1200 tv: 0 nM: 2
192.712570000000000 247.673644999999990
190.556243999999990 195.306243999999990
f: 1200 tv: 1 nM: 2
230.220519999999990 270.894866999999980
225.750000000000000 206.508773999999990
f: 1201 tv: 0 nM: 2
189.545181000000010 248.057220000000000
187.733521000000000 194.771973000000000
f: 1201 tv: 1 nM: 2
226.358368000000010 271.519318000000000
222.526321000000000 207.074554000000010
f: 1202 tv: 0 nM: 2
186.090912000000000 248.419784999999990
185.189346000000000 194.866867000000010
f: 1202 tv: 1 nM: 2
222.637938999999990 272.254302999999990
218.905350000000000 207.174895999999990
f: 1203 tv: 0 nM: 2
183.272217000000010 248.533324999999990
182.065872000000010 195.296402000000000
f: 1203 tv: 1 nM: 2
219.510635000000010 272.231902999999990
215.542633000000000 207.302322000000000
f: 1204 tv: 0 nM: 2
180.520965999999990 248.470062000000010
179.319076999999990 195.424347000000010
f: 1204 tv: 1 nM: 2
216.164612000000010 273.150208000000020
212.240310999999990 207.604645000000000
f: 1205 tv: 0 nM: 2
177.535934000000000 248.155685000000010
177.039063000000000 195.424484000000010
f: 1205 tv: 1 nM: 2
212.268722999999990 273.041839999999980
209.019089000000010 207.835876000000010
f: 1206 tv: 0 nM: 2
174.350936999999990 248.472046000000010
174.387695000000010 195.283416999999990
f: 1206 tv: 1 nM: 2
209.033188000000000 273.488952999999980
205.707825000000010 207.969131000000000
f: 1207 tv: 0 nM: 2
172.321426000000000 248.301941000000000
172.478500000000000 195.225799999999990
f: 1207 tv: 1 nM: 2
205.071716000000010 273.862549000000000
202.044570999999990 207.998062000000000
f: 1208 tv: 0 nM: 2
169.251555999999990 247.937881000000000
169.274857000000000 194.967834000000010
f: 1208 tv: 1 nM: 2
201.598739999999990 274.287810999999980
198.756972999999990 208.328689999999990
f: 1209 tv: 0 nM: 2
166.632721000000000 248.379623000000010
166.927368000000000 195.248595999999990
f: 1209 tv: 1 nM: 2
197.880661000000000 274.294249999999980
195.258194000000000 208.454926000000000
f: 1210 tv: 0 nM: 2
164.675140000000000 248.022597999999990
165.286179000000000 194.812500000000000
f: 1210 tv: 1 nM: 2
194.056564000000010 274.533935999999980
191.566391000000010 208.589217999999990
f: 1211 tv: 0 nM: 2
162.404891999999990 247.774460000000000
163.634964000000000 195.300613000000000
f: 1211 tv: 1 nM: 2
190.412506000000010 274.562500000000000
188.415282999999990 208.646697999999990
f: 1212 tv: 0 nM: 2
160.369994999999990 247.570007000000000
161.733337000000010 195.116669000000000
f: 1212 tv: 1 nM: 2
187.006026999999990 274.405609000000030
184.964980999999990 208.507781999999990
f: 1213 tv: 0 nM: 2
157.928574000000000 247.326538000000000
160.070129000000010 195.070129000000010
f: 1213 tv: 1 nM: 2
183.438033999999990 274.643158000000030
181.500000000000000 208.725189000000000
f: 1214 tv: 0 nM: 2
157.161392000000010 247.401901000000010
158.508194000000000 194.920761000000000
f: 1214 tv: 1 nM: 2
179.824706999999990 274.464141999999980
178.523254000000010 208.697678000000000
f: 1215 tv: 0 nM: 2
155.437103000000010 246.905655000000000
157.667618000000000 194.502838000000000
f: 1215 tv: 1 nM: 2
176.706008999999990 274.519318000000000
175.654297000000010 208.560547000000010
f: 1216 tv: 0 nM: 2
154.748427999999990 246.732697000000000
156.520965999999990 194.643707000000010
f: 1216 tv: 1 nM: 2
173.258759000000000 274.268493999999980
172.791823999999990 208.455245999999990
f: 1217 tv: 0 nM: 2
153.369048999999990 246.208327999999990
155.052810999999990 194.052810999999990
f: 1217 tv: 1 nM: 2
170.565566999999990 274.106566999999980
170.000000000000000 208.500000000000000
f: 1218 tv: 0 nM: 2
152.659760000000010 246.189346000000000
154.256256000000010 193.725006000000010
f: 1218 tv: 1 nM: 2
167.336165999999990 273.751067999999980
167.662048000000000 208.256912000000000
f: 1219 tv: 0 nM: 2
151.756331999999990 245.553801999999990
154.222548999999990 193.641617000000000
f: 1219 tv: 1 nM: 2
164.655731000000000 273.344269000000000
165.165985000000010 207.944672000000000
f: 1220 tv: 0 nM: 2
151.099396000000010 245.581329000000010
153.446198000000010 193.414550999999990
f: 1220 tv: 1 nM: 2
162.096633999999990 272.865540000000010
162.793167000000010 207.682739000000000
f: 1221 tv: 0 nM: 2
151.715194999999990 244.329117000000000
153.613495000000000 193.174849999999990
f: 1221 tv: 1 nM: 2
160.255234000000000 272.370299999999990
161.112640000000000 207.332016000000010
f: 1222 tv: 0 nM: 2
151.543045000000010 244.135757000000010
153.729736000000000 192.939193999999990
f: 1222 tv: 1 nM: 2
157.904953000000010 271.822326999999970
159.438522000000010 206.750000000000000
f: 1223 tv: 0 nM: 2
151.595673000000010 243.250000000000000
153.847397000000000 192.483765000000010
f: 1223 tv: 1 nM: 2
156.376068000000000 270.935913000000030
157.710114000000000 206.470824999999990
f: 1224 tv: 0 nM: 2
151.735290999999990 242.803924999999990
154.355499000000010 191.710983000000000
f: 1224 tv: 1 nM: 2
154.376006999999990 270.332000999999990
156.334656000000000 205.607574000000000
f: 1225 tv: 0 nM: 2
152.551208000000000 242.358429000000000
155.250000000000000 191.743239999999990
f: 1225 tv: 1 nM: 2
153.593109000000000 269.862334999999970
155.074509000000010 205.476471000000000
f: 1226 tv: 0 nM: 2
152.823700000000000 241.664734000000010
155.110001000000010 191.350006000000010
f: 1226 tv: 1 nM: 2
152.288940000000000 268.817627000000020
154.143753000000000 205.147919000000000
f: 1227 tv: 0 nM: 2
154.091217000000000 240.868239999999990
156.237227999999990 190.919708000000010
f: 1227 tv: 1 nM: 2
151.135422000000010 268.031250000000000
153.356277000000010 204.536438000000000
f: 1228 tv: 0 nM: 2
154.486572000000000 240.087250000000010
157.406250000000000 190.443756000000010
f: 1228 tv: 1 nM: 2
150.065674000000000 267.120758000000020
152.732513000000010 204.454726999999990
f: 1229 tv: 0 nM: 2
156.000000000000000 239.665558000000000
158.515152000000000 190.287871999999990
f: 1229 tv: 1 nM: 2
149.664474000000010 266.804809999999970
152.203552000000000 203.652176000000000
f: 1230 tv: 0 nM: 2
157.478255999999990 238.804351999999990
159.592102000000010 189.907897999999990
f: 1230 tv: 1 nM: 2
149.293105999999990 266.271545000000000
151.789795000000000 203.481628000000000
f: 1231 tv: 0 nM: 2
158.377045000000010 238.286880000000000
160.902099999999990 189.926575000000010
f: 1231 tv: 1 nM: 2
149.271500000000000 265.762451000000000
151.581894000000010 203.000000000000000
f: 1232 tv: 0 nM: 2
159.684936999999990 238.705475000000010
162.103180000000010 190.230164000000000
f: 1232 tv: 1 nM: 2
148.954758000000000 264.864287999999990
151.848602000000000 202.659363000000010
f: 1233 tv: 0 nM: 2
161.468536000000000 238.087418000000010
163.533783000000000 189.121627999999990
f: 1233 tv: 1 nM: 2
149.207213999999990 264.572083000000020
151.964706000000010 202.515685999999990
f: 1234 tv: 0 nM: 2
163.251801000000000 238.010787999999990
164.969589000000010 188.591217000000000
f: 1234 tv: 1 nM: 2
149.556029999999990 263.689666999999990
152.135422000000010 202.093750000000000
f: 1235 tv: 0 nM: 2
164.667969000000000 237.621094000000000
166.356643999999990 188.458037999999990
f: 1235 tv: 1 nM: 2
150.186049999999990 263.104645000000000
152.582977000000000 201.925766000000010
f: 1236 tv: 0 nM: 2
166.673462000000000 237.023804000000010
168.423354999999990 188.412415000000010
f: 1236 tv: 1 nM: 2
150.451752000000000 262.934204000000020
153.321121000000010 201.834045000000000
f: 1237 tv: 0 nM: 2
168.008773999999990 236.859649999999990
169.840912000000000 188.068175999999990
f: 1237 tv: 1 nM: 2
151.125000000000000 261.901305999999980
154.309631000000000 201.491637999999990
f: 1238 tv: 0 nM: 2
169.675186000000000 235.948914000000000
171.806334999999990 188.010559000000000
f: 1238 tv: 1 nM: 2
152.208527000000000 261.187194999999970
155.282515999999990 200.975342000000010
f: 1239 tv: 0 nM: 2
171.808440999999990 235.412338000000010
173.847015000000000 188.041045999999990
f: 1239 tv: 1 nM: 2
153.121627999999990 260.797302000000000
156.350449000000000 200.828125000000000
f: 1240 tv: 0 nM: 2
173.737076000000000 235.306029999999990
175.503525000000000 187.679581000000010
f: 1240 tv: 1 nM: 2
154.767853000000000 260.563782000000000
157.307693000000000 200.471161000000000
f: 1241 tv: 0 nM: 2
176.500000000000000 234.594208000000010
177.036284999999990 187.375000000000000
f: 1241 tv: 1 nM: 2
156.000000000000000 259.412810999999980
158.707213999999990 200.031524999999990
f: 1242 tv: 0 nM: 2
178.950652999999990 234.233551000000010
178.865250000000000 187.379425000000000
f: 1242 tv: 1 nM: 2
157.714980999999990 258.741547000000030
160.452057000000000 199.965758999999990
f: 1243 tv: 0 nM: 2
181.375000000000000 233.888519000000000
181.490264999999990 186.970778999999990
f: 1243 tv: 1 nM: 2
159.272919000000000 258.161560000000010
162.117370999999990 199.607986000000010
f: 1244 tv: 0 nM: 2
183.523178000000000 233.413909999999990
183.185898000000010 186.570511000000010
f: 1244 tv: 1 nM: 2
160.972473000000010 257.866974000000030
164.065215999999990 198.952179000000000
f: 1245 tv: 0 nM: 2
185.776321000000000 232.820175000000010
185.793701000000000 186.300704999999990
f: 1245 tv: 1 nM: 2
163.155959999999990 257.036681999999980
165.943130000000000 198.353088000000010
f: 1246 tv: 0 nM: 2
188.857697000000000 232.773070999999990
188.074065999999990 186.037033000000010
f: 1246 tv: 1 nM: 2
165.756821000000000 256.020446999999990
167.988434000000010 198.020827999999990
f: 1247 tv: 0 nM: 2
191.184784000000010 232.452896000000010
190.879852000000000 185.658919999999990
f: 1247 tv: 1 nM: 2
168.027221999999990 255.611389000000000
170.044188999999990 197.637206999999990
f: 1248 tv: 0 nM: 2
193.373245000000000 231.774643000000000
192.876861999999990 184.944031000000000
f: 1248 tv: 1 nM: 2
170.107895000000010 255.181580000000000
172.548843000000010 197.025574000000010
f: 1249 tv: 0 nM: 2
196.123382999999990 231.987015000000010
195.415390000000000 184.769226000000000
f: 1249 tv: 1 nM: 2
173.275360000000010 253.876815999999990
175.000000000000000 196.906859999999990
f: 1250 tv: 0 nM: 2
198.654083000000010 231.424530000000000
198.146469000000000 184.323227000000000
f: 1250 tv: 1 nM: 2
175.523438000000000 253.481765999999990
177.071105999999990 196.227066000000010
f: 1251 tv: 0 nM: 2
200.847320999999990 230.927474999999990
200.410721000000000 184.232147000000000
f: 1251 tv: 1 nM: 2
178.295120000000000 252.678055000000000
179.845963000000010 195.876265999999990
f: 1252 tv: 0 nM: 2
203.822464000000000 230.764496000000010
202.699997000000000 183.888884999999990
f: 1252 tv: 1 nM: 2
181.034943000000000 252.346770999999990
182.308060000000010 195.116119000000000
f: 1253 tv: 0 nM: 2
206.389266999999990 230.453017999999990
204.500000000000000 183.878052000000000
f: 1253 tv: 1 nM: 2
183.872390999999990 251.252609000000010
184.519516000000010 194.741469999999990
f: 1254 tv: 0 nM: 2
209.640289000000000 229.895691000000000
207.560714999999990 183.532135000000010
f: 1254 tv: 1 nM: 2
186.903442000000010 251.003447999999990
187.240204000000010 193.921570000000000
f: 1255 tv: 0 nM: 2
212.264220999999990 229.398376000000010
209.705643000000010 183.326614000000010
f: 1255 tv: 1 nM: 2
190.254653999999990 249.972046000000010
189.918274000000000 193.918274000000000
f: 1256 tv: 0 nM: 2
214.869125000000000 228.798660000000010
211.845062000000010 182.570418999999990
f: 1256 tv: 1 nM: 2
193.195877000000000 249.386596999999990
193.141464000000010 193.051223999999990
f: 1257 tv: 0 nM: 2
216.873977999999990 228.878052000000000
213.275161999999990 182.426177999999990
f: 1257 tv: 1 nM: 2
195.853591999999990 248.486190999999990
195.839996000000010 192.755005000000010
f: 1258 tv: 0 nM: 2
219.375000000000000 228.383621000000010
216.955977999999990 182.474838000000010
f: 1258 tv: 1 nM: 2
199.333327999999990 248.510757000000010
198.461746000000010 192.699447999999990
f: 1259 tv: 0 nM: 2
222.909911999999990 228.364868000000000
218.500000000000000 182.418747000000000
f: 1259 tv: 1 nM: 2
202.155059999999990 247.351272999999990
200.910446000000010 192.320891999999990
f: 1260 tv: 0 nM: 2
225.101563000000000 228.117188000000000
221.028045999999990 181.808411000000010
f: 1260 tv: 1 nM: 2
205.000000000000000 247.336060000000000
203.714644999999990 191.886368000000000
f: 1261 tv: 0 nM: 2
227.066375999999990 227.575225999999990
222.435486000000000 181.395157000000010
f: 1261 tv: 1 nM: 2
208.209427000000010 246.945022999999990
206.156250000000000 191.645827999999990
f: 1262 tv: 0 nM: 2
228.942307000000000 227.957686999999990
224.336136000000010 181.953780999999990
f: 1262 tv: 1 nM: 2
211.090424000000010 246.851058999999990
208.376846000000000 191.448273000000000
f: 1263 tv: 0 nM: 2
231.359497000000000 227.768599999999990
226.044448999999990 181.899993999999990
f: 1263 tv: 1 nM: 2
214.195404000000000 246.247131000000000
211.280930000000010 190.981964000000000
f: 1264 tv: 0 nM: 2
234.000000000000000 228.000000000000000
228.032715000000000 181.336456000000000
f: 1264 tv: 1 nM: 2
216.736999999999990 246.398849000000010
213.549758999999990 190.888625999999990
f: 1265 tv: 0 nM: 2
234.534484999999990 228.017242000000010
228.771132999999990 181.193665000000010
f: 1265 tv: 1 nM: 2
218.658386000000010 246.208068999999990
215.231705000000010 190.790236999999990
f: 1266 tv: 0 nM: 2
236.237503000000000 228.404175000000010
230.417678999999990 181.320129000000010
f: 1266 tv: 1 nM: 2
222.078674000000010 246.223357999999990
217.458327999999990 190.605391999999990
f: 1267 tv: 0 nM: 2
237.167969000000000 228.496094000000000
230.801422000000000 181.343964000000000
f: 1267 tv: 1 nM: 2
223.118423000000010 245.813155999999990
219.174026000000000 190.850494000000000
f: 1268 tv: 0 nM: 2
237.800704999999990 228.587418000000010
231.722579999999990 181.596770999999990
f: 1268 tv: 1 nM: 2
225.467743000000010 246.118286000000010
220.471297999999990 190.521530000000010
f: 1269 tv: 0 nM: 2
238.794113000000010 228.529418999999990
232.361541999999990 181.523070999999990
f: 1269 tv: 1 nM: 2
227.363373000000000 246.340117999999990
222.000000000000000 190.500000000000000
f: 1270 tv: 0 nM: 2
239.414963000000000 228.758499000000000
232.342316000000010 181.550003000000000
f: 1270 tv: 1 nM: 2
228.814209000000010 246.314209000000010
222.856064000000000 190.911621000000000
f: 1271 tv: 0 nM: 2
240.041045999999990 229.055969000000000
233.173736999999990 182.021178999999990
f: 1271 tv: 1 nM: 2
229.646896000000000 246.429382000000000
223.492110999999990 190.960525999999990
f: 1272 tv: 0 nM: 2
239.933334000000000 229.191666000000000
233.629028000000010 182.209670999999990
f: 1272 tv: 1 nM: 2
230.510986000000000 246.527466000000000
224.351852000000010 191.087966999999990
f: 1273 tv: 0 nM: 2
239.849212999999990 229.539688000000010
233.528458000000000 182.410568000000010
f: 1273 tv: 1 nM: 2
231.219573999999990 246.947082999999990
225.004623000000010 191.300934000000010
f: 1274 tv: 0 nM: 2
239.890762000000000 229.701674999999990
232.632262999999990 182.545165999999990
f: 1274 tv: 1 nM: 2
231.764861999999990 247.454056000000010
224.769226000000000 191.682693000000000
f: 1275 tv: 0 nM: 2
239.240264999999990 229.000000000000000
231.910338999999990 182.706894000000010
f: 1275 tv: 1 nM: 2
231.888884999999990 247.798248000000000
224.618607000000000 191.974425999999990
f: 1276 tv: 0 nM: 2
238.361115000000010 230.284729000000000
230.544220000000000 182.874146000000000
f: 1276 tv: 1 nM: 2
231.776839999999990 248.610167999999990
224.315918000000010 192.273636000000010
f: 1277 tv: 0 nM: 2
237.075531000000010 230.683456000000010
229.504379000000000 183.206145999999990
f: 1277 tv: 1 nM: 2
230.771057000000010 248.781586000000000
223.127655000000000 192.478728999999990
f: 1278 tv: 0 nM: 2
235.566406000000000 230.636719000000000
228.486572000000000 183.013428000000000
f: 1278 tv: 1 nM: 2
230.417526000000010 248.917526000000010
222.585709000000010 193.023804000000010
f: 1279 tv: 0 nM: 2
234.233765000000010 230.701293999999990
227.350693000000010 183.545134999999990
f: 1279 tv: 1 nM: 2
229.280945000000000 248.961898999999990
221.093596999999990 192.805420000000000
f: 1280 tv: 0 nM: 2
233.344162000000010 231.006499999999990
225.828003000000000 183.591995000000000
f: 1280 tv: 1 nM: 2
227.398804000000010 249.565474999999990
219.640839000000000 193.107986000000010
f: 1281 tv: 0 nM: 2
231.006989000000000 231.031464000000000
223.873946999999990 183.407562000000010
f: 1281 tv: 1 nM: 2
226.171127000000010 249.580215000000010
217.990005000000000 193.169997999999990
f: 1282 tv: 0 nM: 2
230.148543999999990 231.213776000000000
221.807967999999990 183.887679999999990
f: 1282 tv: 1 nM: 2
224.175735000000000 249.962875000000000
216.400436000000010 193.462387000000010
f: 1283 tv: 0 nM: 2
227.458618000000000 231.041382000000000
220.099289000000000 183.372345000000000
f: 1283 tv: 1 nM: 2
222.207900999999990 250.218414000000000
214.117188000000000 193.601563000000000
f: 1284 tv: 0 nM: 2
225.573822000000010 231.724838000000010
217.224776999999990 183.422012000000000
f: 1284 tv: 1 nM: 2
220.057297000000010 250.421875000000000
212.182921999999990 193.765853999999990
f: 1285 tv: 0 nM: 2
223.288315000000010 231.569335999999990
215.964966000000000 183.350311000000000
f: 1285 tv: 1 nM: 2
217.544495000000010 250.845551000000000
209.839996000000010 193.884995000000000
f: 1286 tv: 0 nM: 2
221.443603999999990 231.379700000000010
212.628707999999990 183.910889000000000
f: 1286 tv: 1 nM: 2
215.925536999999990 250.808516999999990
206.952971999999990 193.804459000000010
f: 1287 tv: 0 nM: 2
219.068970000000010 231.162063999999990
211.842772999999990 183.367920000000000
f: 1287 tv: 1 nM: 2
212.213547000000010 250.875000000000000
204.203612999999990 193.662369000000010
f: 1288 tv: 0 nM: 2
216.589996000000010 231.443329000000010
209.468750000000000 183.302077999999990
f: 1288 tv: 1 nM: 2
209.745712000000000 251.108566000000000
201.848343000000000 193.973938000000000
f: 1289 tv: 0 nM: 2
215.280578999999990 230.946045000000000
207.088882000000010 183.714812999999990
f: 1289 tv: 1 nM: 2
206.770935000000010 251.172408999999990
198.530227999999990 194.183716000000000
f: 1290 tv: 0 nM: 2
212.750000000000000 231.750000000000000
205.637497000000000 183.712493999999990
f: 1290 tv: 1 nM: 2
203.640305000000010 251.420914000000010
195.932830999999990 194.174133000000010
f: 1291 tv: 0 nM: 2
210.790817000000000 231.617340000000010
203.304504000000010 183.706772000000000
f: 1291 tv: 1 nM: 2
200.856750000000010 251.486481000000000
192.875609999999990 194.190247000000000
f: 1292 tv: 0 nM: 2
208.517990000000000 231.384887999999990
201.843750000000000 183.885422000000010
f: 1292 tv: 1 nM: 2
197.629837000000010 252.052490000000010
189.758453000000000 194.292267000000010
f: 1293 tv: 0 nM: 2
206.982605000000010 231.386963000000010
199.152480999999990 183.978728999999990
f: 1293 tv: 1 nM: 2
195.250000000000000 252.163269000000010
187.355391999999990 194.458327999999990
f: 1294 tv: 0 nM: 2
203.595992999999990 231.759995000000000
197.692566000000000 183.760132000000000
f: 1294 tv: 1 nM: 2
192.579604999999990 252.273636000000010
184.450241000000010 194.755920000000000
f: 1295 tv: 0 nM: 2
202.193756000000010 231.356247000000000
195.533340000000010 183.944443000000010
f: 1295 tv: 1 nM: 2
189.569656000000010 252.616913000000010
181.401412999999990 194.971832000000010
f: 1296 tv: 0 nM: 2
200.239136000000000 231.673920000000010
193.592468000000000 184.318497000000010
f: 1296 tv: 1 nM: 2
186.830734000000010 252.388015999999990
178.097015000000000 195.000000000000000
f: 1297 tv: 0 nM: 2
198.310120000000010 231.974685999999990
191.546767999999990 184.053955000000000
f: 1297 tv: 1 nM: 2
183.854401000000000 252.914841000000000
175.627899000000010 195.104645000000000
f: 1298 tv: 0 nM: 2
195.969177000000000 231.530823000000000
189.820618000000000 184.305343999999990
f: 1298 tv: 1 nM: 2
180.444443000000010 253.210144000000010
172.961898999999990 195.290482000000000
f: 1299 tv: 0 nM: 2
194.630553999999990 231.636108000000010
188.435806000000010 184.253372000000010
f: 1299 tv: 1 nM: 2
177.629532000000010 253.725388000000010
170.007567999999990 195.780304000000000
f: 1300 tv: 0 nM: 2
191.899429000000000 232.106323000000000
186.118515000000000 184.855560000000000
f: 1300 tv: 1 nM: 2
174.810806000000010 254.175673999999990
167.568726000000000 195.789093000000010
f: 1301 tv: 0 nM: 2
190.659865999999990 232.139450000000010
183.977127000000000 184.379088999999990
f: 1301 tv: 1 nM: 2
171.485549999999990 254.419067000000010
164.450241000000010 195.973938000000000
f: 1302 tv: 0 nM: 2
188.714766999999990 232.060394000000000
183.423615000000010 184.812500000000000
f: 1302 tv: 1 nM: 2
168.220749000000010 254.577133000000000
161.780304000000000 196.856064000000000
f: 1303 tv: 0 nM: 2
186.913040000000000 231.913040000000000
181.685714999999990 185.407135000000010
f: 1303 tv: 1 nM: 2
165.732040000000010 255.303864000000000
158.745407000000000 197.002288999999990
f: 1304 tv: 0 nM: 2
185.635422000000010 232.121521000000000
179.731995000000010 185.279999000000000
f: 1304 tv: 1 nM: 2
162.434890999999990 255.429688000000000
155.860976999999990 197.331711000000010
f: 1305 tv: 0 nM: 2
184.141296000000010 233.278991999999990
178.138519000000000 185.287170000000000
f: 1305 tv: 1 nM: 2
159.792083999999990 255.519805999999990
153.504623000000010 197.833327999999990
f: 1306 tv: 0 nM: 2
181.492706000000000 232.686127000000000
176.559448000000000 186.206299000000000
f: 1306 tv: 1 nM: 2
156.827834999999990 256.205199999999990
151.024551000000000 198.203125000000000
f: 1307 tv: 0 nM: 2
179.690140000000010 232.823944000000010
175.500000000000000 186.500000000000000
f: 1307 tv: 1 nM: 2
154.509216000000010 256.912444999999990
148.118225000000000 198.913788000000010
f: 1308 tv: 0 nM: 2
178.794113000000010 233.095581000000010
174.209213000000010 186.156036000000000
f: 1308 tv: 1 nM: 2
151.616119000000000 257.144562000000010
145.634705000000000 199.052505000000000
f: 1309 tv: 0 nM: 2
177.403839000000000 233.333327999999990
172.317612000000000 187.106918000000010
f: 1309 tv: 1 nM: 2
148.738586000000000 258.050750999999990
143.653304999999990 199.738204999999990
f: 1310 tv: 0 nM: 2
175.486206000000010 233.848282000000010
171.053955000000000 187.575546000000000
f: 1310 tv: 1 nM: 2
146.848679000000000 257.953949000000020
140.841018999999990 199.990783999999990
f: 1311 tv: 0 nM: 2
174.646545000000000 234.586211999999990
169.771423000000000 187.428574000000000
f: 1311 tv: 1 nM: 2
144.519913000000000 258.373900999999990
138.570418999999990 200.563385000000010
f: 1312 tv: 0 nM: 2
173.390807999999990 233.109192000000010
167.724776999999990 187.068802000000010
f: 1312 tv: 1 nM: 2
142.093430000000010 259.047974000000010
137.153839000000000 200.927353000000010
f: 1313 tv: 0 nM: 2
172.098480000000000 234.098480000000000
167.664520000000010 187.964508000000000
f: 1313 tv: 1 nM: 2
140.073532000000000 259.250000000000000
135.090912000000000 201.102875000000010
