# Supplementary material for: Action Sport Cameras as an Instrument to Perform a 3D Underwater Motion Analysis
Source: PLoS One. 2016 Aug 11;11(8):e0160490. doi: 10.1371/journal.pone.0160490 (PMC4981397; doi:10.1371/journal.pone.0160490)
Supplement: S1 Supporting Information — S1.1_Calibration Quality > S1.1.1_Underwater > S1.1.1.1_Highres > S1.1.1.1.1_Calibration > File A. This is the BUNDLE_CameraParameters. This is the camera calibration parameters. File B. This is the Triad. This is the 2D coordinates of the waterproof orthogonal triad structure carrying nine spherical black markers. File C. This is the WandCalibration. This is the 2D coordinates of the wand structure carrying one spherical black marker. S1.1.1.1.2_Accuracy > File D. This is the Trial_1. This is the 2D coordinates of the first rigid bar test acquisition, carrying two markers at known distance. File E. This is the Trial_2. This is the 2D coordinates of the second rigid bar test acquisition, carrying two markers at known distance. File F. This is the Trial_3. This is the 2D coordinates of the third rigid bar test acquisition, carrying two markers at known distance. File G. This is the Trial_4. This is the 2D coordinates of the fourth rigid bar test acquisition, carrying two markers at known distance. File H. This is the Trial_5. This is the 2D coordinates of the fifth rigid bar test acquisition, carrying two markers at known distance. File I. This is the MotionSequence3D_Trial_1. This is the 3D coordinates of the first rigid bar test acquisition. File J. This is the MotionSequence3D_Trial_2. This is the 3D coordinates of the second rigid bar test acquisition. File K. This is the MotionSequence3D_Trial_3. This is the 3D coordinates of the third rigid bar test acquisition. File L. This is the MotionSequence3D_Trial_4. This is the 3D coordinates of the fourth rigid bar test acquisition. File M. This is the MotionSequence3D_Trial_5. This is the 3D coordinates of the fifth rigid bar test acquisition. S1.1.1.2_Lowres > S1.1.1.2.1_Calibration > File N. This is the BUNDLE_CameraParameters. This is the camera calibration parameters. File O. This is the Triad. This is the 2D coordinates of the waterproof orthogonal triad structure carrying nine spherical black markers. File P. Th [file pone.0160490.s001.zip › S1_SupportingInformation/S1.2_Calibration_Dependability/S1.2.2_Accuracy/File AZ.txt]

1382 2
f: 0 tv: 0 nM: 2
207.750000000000000 231.000000000000000
201.500000000000000 187.250000000000000
f: 0 tv: 1 nM: 2
176.750000000000000 253.250000000000000
173.000000000000000 198.250000000000000
f: 1 tv: 0 nM: 2
206.610687000000010 231.423660000000010
200.756194999999990 186.338837000000010
f: 1 tv: 1 nM: 2
175.859787000000010 252.465607000000010
172.131194999999990 197.774750000000010
f: 2 tv: 0 nM: 2
206.548003999999990 231.432007000000000
200.690474999999990 186.680266999999990
f: 2 tv: 1 nM: 2
175.398056000000000 252.446594000000000
171.962128000000010 197.866165000000000
f: 3 tv: 0 nM: 2
205.734512000000000 231.721237000000000
200.263884999999990 186.245376999999990
f: 3 tv: 1 nM: 2
174.966659999999990 252.753845000000010
171.430878000000010 197.852539000000010
f: 4 tv: 0 nM: 2
206.393616000000010 231.829788000000010
199.921051000000010 186.385971000000010
f: 4 tv: 1 nM: 2
174.327774000000010 252.594451999999990
171.125595000000000 198.028442000000010
f: 5 tv: 0 nM: 2
205.773911000000000 231.404343000000010
199.891890999999990 186.635132000000000
f: 5 tv: 1 nM: 2
174.164841000000000 253.203293000000000
170.916672000000010 197.916672000000010
f: 6 tv: 0 nM: 2
204.905105999999990 231.733582000000010
200.294875999999990 186.429488999999990
f: 6 tv: 1 nM: 2
173.947509999999990 253.309386999999990
170.694580000000000 198.214279000000000
f: 7 tv: 0 nM: 2
204.801804000000000 232.301804000000000
199.330429000000010 186.960876000000010
f: 7 tv: 1 nM: 2
173.719451999999990 253.486115000000010
170.099471999999990 198.489532000000000
f: 8 tv: 0 nM: 2
204.235992000000010 232.175995000000000
198.725799999999990 186.516129000000010
f: 8 tv: 1 nM: 2
172.858643000000000 253.704193000000000
170.221679999999990 198.628082000000010
f: 9 tv: 0 nM: 2
204.547622999999990 231.904754999999990
198.003906000000000 187.105469000000000
f: 9 tv: 1 nM: 2
173.005553999999990 253.538895000000000
169.788176999999990 198.731522000000010
f: 10 tv: 0 nM: 2
204.159789999999990 231.391753999999990
198.980774000000000 187.073073999999990
f: 10 tv: 1 nM: 2
172.454818999999990 254.141571000000000
169.694580000000000 199.022170999999990
f: 11 tv: 0 nM: 2
203.148147999999990 232.011108000000010
197.737700999999990 187.073776000000010
f: 11 tv: 1 nM: 2
172.101608000000000 254.328872999999990
169.121627999999990 198.945953000000000
f: 12 tv: 0 nM: 2
203.310486000000000 232.641129000000010
197.660721000000000 187.789290999999990
f: 12 tv: 1 nM: 2
171.971359000000010 254.507813000000000
168.952971999999990 199.690597999999990
f: 13 tv: 0 nM: 2
203.134918000000000 232.619048999999990
198.511368000000000 187.746216000000000
f: 13 tv: 1 nM: 2
171.558533000000010 254.604874000000000
168.659622000000010 199.849762000000000
f: 14 tv: 0 nM: 2
202.729507000000010 233.303283999999990
198.450974000000000 187.382354999999990
f: 14 tv: 1 nM: 2
171.390548999999990 255.104477000000000
168.311630000000010 199.876740000000010
f: 15 tv: 0 nM: 2
202.540009000000000 233.072005999999990
198.042023000000000 187.894958000000000
f: 15 tv: 1 nM: 2
170.868286000000010 255.443542000000010
168.449279999999990 200.239136000000000
f: 16 tv: 0 nM: 2
202.622954999999990 233.270492999999990
197.748093000000010 187.706099999999990
f: 16 tv: 1 nM: 2
170.679779000000000 255.466293000000010
168.050262000000000 200.465607000000010
f: 17 tv: 0 nM: 2
202.470810000000000 233.299271000000000
197.581177000000000 188.275970000000000
f: 17 tv: 1 nM: 2
170.525375000000000 255.812180000000010
167.952025999999990 200.704544000000000
f: 18 tv: 0 nM: 2
201.956695999999990 233.669296000000000
196.880432000000010 188.163040000000000
f: 18 tv: 1 nM: 2
170.484130999999990 255.809525000000010
167.960311999999990 200.544968000000010
f: 19 tv: 0 nM: 2
201.617888999999990 233.939026000000010
197.155791999999990 188.177536000000000
f: 19 tv: 1 nM: 2
170.727982000000000 256.264252000000000
167.509750000000000 200.863418999999990
f: 20 tv: 0 nM: 2
202.184936999999990 233.280823000000000
197.091263000000000 188.503966999999990
f: 20 tv: 1 nM: 2
170.489685000000010 256.412383999999970
167.490783999999990 201.087555000000010
f: 21 tv: 0 nM: 2
201.906783999999990 232.906783999999990
197.090271000000000 189.125000000000000
f: 21 tv: 1 nM: 2
170.050262000000000 256.465606999999980
167.379150000000010 201.021332000000000
f: 22 tv: 0 nM: 2
203.375000000000000 233.875000000000000
197.060286999999990 188.787230999999990
f: 22 tv: 1 nM: 2
170.000000000000000 256.734984999999990
166.831772000000000 201.144867000000000
f: 23 tv: 0 nM: 2
201.337844999999990 234.425673999999990
197.199112000000010 188.212387000000010
f: 23 tv: 1 nM: 2
170.086730999999990 256.816314999999970
166.721100000000010 201.452255000000010
f: 24 tv: 0 nM: 2
200.858261000000000 233.846451000000000
196.454224000000010 188.813385000000010
f: 24 tv: 1 nM: 2
169.817932000000010 257.008148000000010
166.650512999999990 201.400512999999990
f: 25 tv: 0 nM: 2
200.941666000000000 234.100006000000010
195.722656000000000 188.753906000000000
f: 25 tv: 1 nM: 2
170.018813999999990 257.163971000000000
167.000000000000000 201.833327999999990
f: 26 tv: 0 nM: 2
200.520157000000010 234.245971999999990
195.962128000000010 189.416672000000010
f: 26 tv: 1 nM: 2
169.662857000000000 257.380004999999980
166.595015999999990 201.855209000000000
f: 27 tv: 0 nM: 2
200.829544000000000 235.022736000000010
196.214279000000000 189.419647000000000
f: 27 tv: 1 nM: 2
169.316498000000000 257.146271000000010
166.081726000000000 201.918274000000000
f: 28 tv: 0 nM: 2
200.377045000000010 234.409836000000010
195.573241999999990 188.812103000000010
f: 28 tv: 1 nM: 2
169.236984000000010 257.408843999999990
166.520935000000010 201.779068000000000
f: 29 tv: 0 nM: 2
200.061981000000000 234.446289000000010
195.654113999999990 189.167815999999990
f: 29 tv: 1 nM: 2
169.219894000000010 257.437164000000000
165.969345000000000 201.714630000000000
f: 30 tv: 0 nM: 2
200.022124999999990 234.690261999999990
195.599135999999990 189.426727000000000
f: 30 tv: 1 nM: 2
168.752501999999990 257.392487000000020
166.037871999999990 201.704544000000000
f: 31 tv: 0 nM: 2
199.822922000000010 235.500000000000000
195.189392000000000 189.227263999999990
f: 31 tv: 1 nM: 2
168.782181000000010 257.351471000000000
165.876265999999990 201.952025999999990
f: 32 tv: 0 nM: 2
199.404343000000010 234.773911000000000
195.089035000000000 189.397263000000010
f: 32 tv: 1 nM: 2
168.543364999999990 257.400512999999990
165.778045999999990 202.058533000000010
f: 33 tv: 0 nM: 2
199.361313000000000 234.810211000000010
195.739441000000000 188.422530999999990
f: 33 tv: 1 nM: 2
168.188141000000000 257.512878000000000
165.142548000000010 201.752197000000000
f: 34 tv: 0 nM: 2
199.083327999999990 235.101852000000010
196.186049999999990 188.034882000000010
f: 34 tv: 1 nM: 2
167.922684000000000 257.541228999999990
164.744080000000000 201.722748000000000
f: 35 tv: 0 nM: 2
197.683594000000000 234.402344000000000
193.791367000000010 189.017990000000000
f: 35 tv: 1 nM: 2
167.640305000000010 257.533172999999980
164.541061000000010 201.963776000000000
f: 36 tv: 0 nM: 2
198.035461000000000 234.492905000000010
193.354736000000000 189.016890999999990
f: 36 tv: 1 nM: 2
167.332443000000010 257.507965000000010
164.733505000000010 201.939087000000000
f: 37 tv: 0 nM: 2
198.392303000000000 234.699997000000000
193.617248999999990 188.917236000000000
f: 37 tv: 1 nM: 2
166.871506000000010 257.472076000000020
164.027221999999990 201.784652999999990
f: 38 tv: 0 nM: 2
197.437500000000000 234.466918999999990
193.192856000000010 189.578567999999990
f: 38 tv: 1 nM: 2
167.018921000000010 257.556762999999990
163.724747000000010 201.780304000000000
f: 39 tv: 0 nM: 2
197.736358999999990 234.536362000000000
192.428101000000000 189.450974000000000
f: 39 tv: 1 nM: 2
166.152496000000010 257.422484999999990
163.450241000000010 201.741699000000010
f: 40 tv: 0 nM: 2
196.504547000000000 235.149993999999990
192.572372000000000 188.710525999999990
f: 40 tv: 1 nM: 2
166.067702999999990 257.723969000000010
162.952025999999990 201.704544000000000
f: 41 tv: 0 nM: 2
195.000000000000000 235.000000000000000
191.726028000000010 189.657532000000000
f: 41 tv: 1 nM: 2
165.140212999999990 257.534393000000020
162.662674000000010 201.899520999999990
f: 42 tv: 0 nM: 2
196.844665999999990 234.033981000000010
191.278229000000010 189.100799999999990
f: 42 tv: 1 nM: 2
165.101058999999990 257.537231000000020
162.073532000000000 201.823532000000000
f: 43 tv: 0 nM: 2
195.399230999999990 234.279068000000000
191.496185000000000 189.774811000000000
f: 43 tv: 1 nM: 2
165.182067999999990 257.448364000000030
161.800003000000000 201.879486000000010
f: 44 tv: 0 nM: 2
195.390075999999990 235.074463000000010
191.690001999999990 189.423340000000000
f: 44 tv: 1 nM: 2
164.509903000000010 257.480193999999980
161.579712000000000 201.900970000000000
f: 45 tv: 0 nM: 2
195.070953000000000 235.179047000000000
192.108978000000010 189.237182999999990
f: 45 tv: 1 nM: 2
163.626755000000000 257.741790999999980
160.806762999999990 201.910629000000000
f: 46 tv: 0 nM: 2
195.396942000000000 235.187027000000000
190.444443000000010 189.935898000000010
f: 46 tv: 1 nM: 2
163.410446000000010 258.039795000000030
160.616440000000010 201.965758999999990
f: 47 tv: 0 nM: 2
194.833327999999990 235.163116000000000
190.733870999999990 189.758057000000010
f: 47 tv: 1 nM: 2
163.037871999999990 257.886352999999990
160.147064000000000 202.009795999999990
f: 48 tv: 0 nM: 2
194.622299000000000 234.640289000000000
189.776520000000000 189.435608000000000
f: 48 tv: 1 nM: 2
162.520462000000010 258.248535000000000
159.600479000000010 201.904312000000000
f: 49 tv: 0 nM: 2
193.895264000000000 234.787170000000000
189.956527999999990 189.311600000000000
f: 49 tv: 1 nM: 2
161.986557000000000 258.174743999999980
159.528167999999990 201.854462000000010
f: 50 tv: 0 nM: 2
193.214812999999990 234.759262000000010
189.068802000000010 189.100922000000000
f: 50 tv: 1 nM: 2
161.808746000000010 258.379791000000010
158.712325999999990 202.061646000000000
f: 51 tv: 0 nM: 2
193.189651000000000 234.924133000000010
188.608703999999990 189.552169999999990
f: 51 tv: 1 nM: 2
161.000000000000000 258.282134999999980
158.604645000000000 202.220932000000000
f: 52 tv: 0 nM: 2
192.833327999999990 235.113814999999990
188.109649999999990 188.986847000000010
f: 52 tv: 1 nM: 2
160.828796000000010 258.442931999999980
158.252456999999990 202.394608000000010
f: 53 tv: 0 nM: 2
192.016129000000010 234.774200000000010
187.936371000000010 189.390915000000010
f: 53 tv: 1 nM: 2
160.352509000000000 258.447510000000020
157.644608000000010 202.458327999999990
f: 54 tv: 0 nM: 2
192.080504999999990 235.190674000000000
188.177567000000010 189.032715000000000
f: 54 tv: 1 nM: 2
159.900603999999990 258.563263000000010
157.447495000000000 202.522506999999990
f: 55 tv: 0 nM: 2
192.016662999999990 235.158340000000010
188.605774000000000 189.500000000000000
f: 55 tv: 1 nM: 2
159.219345000000000 258.884430000000010
156.634705000000000 202.819640999999990
f: 56 tv: 0 nM: 2
191.684525000000010 234.208327999999990
186.961533000000000 190.589737000000010
f: 56 tv: 1 nM: 2
158.936325000000010 259.139160000000000
156.339630000000000 202.981140000000010
f: 57 tv: 0 nM: 2
191.272003000000010 235.300003000000000
186.886368000000000 190.977280000000010
f: 57 tv: 1 nM: 2
158.402069000000010 259.432982999999980
155.718185000000010 203.345459000000010
f: 58 tv: 0 nM: 2
191.214279000000000 235.235717999999990
186.823532000000000 190.205886999999990
f: 58 tv: 1 nM: 2
157.477493000000010 259.672484999999990
155.739334000000010 203.651657000000000
f: 59 tv: 0 nM: 2
189.909943000000000 235.763977000000010
186.611115000000010 190.229172000000010
f: 59 tv: 1 nM: 2
157.874313000000000 260.254089000000020
155.514023000000010 203.929901000000000
f: 60 tv: 0 nM: 2
190.205886999999990 235.732024999999990
186.937087999999990 190.437087999999990
f: 60 tv: 1 nM: 2
157.029891999999990 260.328796000000010
155.015625000000000 204.473952999999990
f: 61 tv: 0 nM: 2
189.508926000000000 236.520827999999990
186.600006000000010 191.415390000000000
f: 61 tv: 1 nM: 2
156.527634000000010 260.881896999999980
154.358535999999990 204.843903000000010
f: 62 tv: 0 nM: 2
189.975006000000010 236.875000000000000
186.449219000000000 191.332031000000000
f: 62 tv: 1 nM: 2
156.089478000000010 261.389464999999970
154.430878000000010 205.147460999999990
f: 63 tv: 0 nM: 2
190.091339000000000 236.004807000000000
186.500000000000000 192.138458000000010
f: 63 tv: 1 nM: 2
155.893616000000010 261.526611000000000
154.390701000000010 205.648833999999990
f: 64 tv: 0 nM: 2
189.346710000000000 237.379561999999990
186.326660000000000 191.933334000000000
f: 64 tv: 1 nM: 2
154.717957000000010 262.135895000000000
153.517944000000000 206.069229000000010
f: 65 tv: 0 nM: 2
189.149628000000010 237.218978999999990
186.107147000000000 192.313492000000000
f: 65 tv: 1 nM: 2
154.989944000000010 262.409545999999980
153.291228999999990 206.698455999999990
f: 66 tv: 0 nM: 2
188.913528000000010 237.751877000000010
186.387604000000010 192.616272000000010
f: 66 tv: 1 nM: 2
154.789474000000010 262.570190000000030
153.399520999999990 206.956940000000000
f: 67 tv: 0 nM: 2
188.945572000000000 238.193878000000010
186.246674000000010 192.759995000000000
f: 67 tv: 1 nM: 2
154.543364999999990 262.543364999999990
153.412444999999990 206.870971999999990
f: 68 tv: 0 nM: 2
189.465515000000010 238.086211999999990
186.146819999999990 192.956345000000000
f: 68 tv: 1 nM: 2
154.606597999999990 263.233490000000020
153.528702000000010 207.110046000000010
f: 69 tv: 0 nM: 2
189.875915999999990 238.609497000000000
185.985808999999990 193.273056000000000
f: 69 tv: 1 nM: 2
153.989304000000000 263.339568999999980
153.471297999999990 207.612441999999990
f: 70 tv: 0 nM: 2
188.648438000000000 238.531250000000000
186.751877000000010 193.289474000000010
f: 70 tv: 1 nM: 2
153.900528000000010 263.421477999999980
153.710906999999990 207.784363000000010
f: 71 tv: 0 nM: 2
188.571426000000000 238.874146000000000
186.074997000000000 193.691666000000000
f: 71 tv: 1 nM: 2
154.064514000000000 263.575256000000020
154.106140000000010 207.879715000000000
f: 72 tv: 0 nM: 2
189.242859000000010 238.952377000000010
186.466675000000010 193.708327999999990
f: 72 tv: 1 nM: 2
154.140212999999990 263.534393000000020
154.540282999999990 207.926544000000010
f: 73 tv: 0 nM: 2
189.840912000000000 239.068175999999990
187.536224000000000 194.608703999999990
f: 73 tv: 1 nM: 2
154.595963000000010 263.489898999999980
154.973297000000000 208.046111999999990
f: 74 tv: 0 nM: 2
189.496292000000010 238.640747000000000
186.973083000000000 193.996154999999990
f: 74 tv: 1 nM: 2
155.000000000000000 263.500000000000000
155.657501000000000 208.347503999999990
f: 75 tv: 0 nM: 2
190.165253000000010 238.419495000000010
187.223998999999990 194.171997000000000
f: 75 tv: 1 nM: 2
155.752624999999990 263.610535000000030
156.149993999999990 208.565001999999990
f: 76 tv: 0 nM: 2
190.325470000000000 238.844345000000000
187.435898000000010 194.551285000000010
f: 76 tv: 1 nM: 2
156.268234000000010 264.320313000000000
157.118927000000010 208.779129000000010
f: 77 tv: 0 nM: 2
190.027557000000000 239.125977000000010
187.695800999999990 194.328674000000010
f: 77 tv: 1 nM: 2
156.950774999999990 264.455963000000000
158.180175999999990 208.770264000000000
f: 78 tv: 0 nM: 2
191.099090999999990 239.238739000000010
188.373138000000010 194.417908000000010
f: 78 tv: 1 nM: 2
157.960311999999990 264.375671000000010
158.949554000000010 208.975876000000000
f: 79 tv: 0 nM: 2
191.047241000000010 240.248031999999990
189.214812999999990 194.329635999999990
f: 79 tv: 1 nM: 2
158.604705999999990 264.408386000000010
160.302810999999990 208.948364000000000
f: 80 tv: 0 nM: 2
191.924376999999990 239.718491000000000
190.699997000000000 197.111115000000010
f: 80 tv: 1 nM: 2
160.084991000000000 264.915009000000000
161.409302000000000 209.132553000000000
f: 81 tv: 0 nM: 2
192.406783999999990 240.290955000000000
188.910338999999990 195.513793999999990
f: 81 tv: 1 nM: 2
161.461746000000010 265.207642000000020
162.639633000000000 209.653152000000010
f: 82 tv: 0 nM: 2
192.243423000000010 240.473679000000000
190.132813000000000 195.812500000000000
f: 82 tv: 1 nM: 2
163.368423000000010 265.489470999999980
164.246413999999990 209.746413999999990
f: 83 tv: 0 nM: 2
193.622222999999990 241.388884999999990
189.699997000000000 195.399993999999990
f: 83 tv: 1 nM: 2
164.860519000000010 265.734221999999990
165.360184000000000 209.912322999999990
f: 84 tv: 0 nM: 2
192.769836000000000 241.365082000000000
190.394043000000010 195.271530000000010
f: 84 tv: 1 nM: 2
166.283508000000010 266.340210000000010
166.500000000000000 209.896713000000010
f: 85 tv: 0 nM: 2
193.353455000000000 241.568970000000010
190.841323999999990 196.023956000000000
f: 85 tv: 1 nM: 2
167.364409999999990 266.401122999999980
167.898483000000000 210.337555000000010
f: 86 tv: 0 nM: 2
192.860549999999990 241.911560000000010
190.795914000000010 196.540817000000000
f: 86 tv: 1 nM: 2
168.470322000000010 266.974883999999970
168.662903000000000 210.760178000000000
f: 87 tv: 0 nM: 2
192.791672000000010 241.750000000000000
190.269226000000000 196.321686000000000
f: 87 tv: 1 nM: 2
169.311873999999990 267.371277000000020
169.448364000000000 210.910797000000000
f: 88 tv: 0 nM: 2
191.856643999999990 242.531464000000000
190.110001000000010 197.429993000000000
f: 88 tv: 1 nM: 2
170.067566000000000 267.924315999999980
170.402771000000000 211.231475999999990
f: 89 tv: 0 nM: 2
191.435486000000000 242.854842999999990
188.663940000000000 196.868851000000010
f: 89 tv: 1 nM: 2
170.822586000000000 268.672057999999990
171.405945000000000 211.509903000000010
f: 90 tv: 0 nM: 2
190.828247000000000 243.320618000000000
188.129028000000010 197.362900000000000
f: 90 tv: 1 nM: 2
171.281250000000000 268.765625000000000
171.716277999999990 211.876740000000010
f: 91 tv: 0 nM: 2
189.397811999999990 244.284668000000010
187.559448000000000 197.933562999999990
f: 91 tv: 1 nM: 2
171.644332999999990 269.587616000000030
172.192688000000000 212.014633000000000
f: 92 tv: 0 nM: 2
188.364334000000010 244.825577000000010
186.256103999999990 198.073165999999990
f: 92 tv: 1 nM: 2
171.650512999999990 270.400512999999990
172.567398000000000 212.389129999999990
f: 93 tv: 0 nM: 2
186.000000000000000 244.896224999999990
184.947189000000010 198.052810999999990
f: 93 tv: 1 nM: 2
171.318175999999990 270.889953999999990
172.393477999999990 212.654343000000010
f: 94 tv: 0 nM: 2
184.646255000000000 245.874146000000000
183.516234999999990 198.198059000000000
f: 94 tv: 1 nM: 2
170.720656999999990 271.722991999999980
172.258926000000000 212.629471000000000
f: 95 tv: 0 nM: 2
183.101303000000000 245.843140000000010
182.072998000000010 198.047439999999990
f: 95 tv: 1 nM: 2
170.471297999999990 272.363647000000010
172.142548000000010 212.927628000000000
f: 96 tv: 0 nM: 2
180.969924999999990 246.372176999999990
179.812500000000000 198.819443000000010
f: 96 tv: 1 nM: 2
170.037871999999990 272.866150000000000
171.745697000000010 213.323273000000000
f: 97 tv: 0 nM: 2
179.183456000000010 247.561157000000010
178.546767999999990 198.946045000000000
f: 97 tv: 1 nM: 2
169.547852000000010 273.090912000000000
171.633040999999990 213.433471999999990
f: 98 tv: 0 nM: 2
176.675490999999990 247.175490999999990
176.374100000000000 199.212234000000000
f: 98 tv: 1 nM: 2
168.681000000000010 273.855193999999980
171.510864000000000 213.728255999999990
f: 99 tv: 0 nM: 2
175.344542999999990 248.096633999999990
175.920684999999990 199.034484999999990
f: 99 tv: 1 nM: 2
168.251160000000000 274.151154000000020
171.312500000000000 213.838364000000010
f: 100 tv: 0 nM: 2
172.966888000000010 247.460265999999990
173.543045000000010 199.135757000000010
f: 100 tv: 1 nM: 2
167.738936999999990 274.818573000000010
170.669495000000010 213.669495000000010
f: 101 tv: 0 nM: 2
170.546051000000010 247.940796000000010
171.023438000000000 199.351563000000000
f: 101 tv: 1 nM: 2
167.049561000000010 274.976288000000010
170.623946999999990 213.640762000000000
f: 102 tv: 0 nM: 2
167.294769000000000 248.190292000000000
169.654083000000010 199.116347999999990
f: 102 tv: 1 nM: 2
166.966522000000000 275.403777999999990
170.700409000000010 213.560730000000010
f: 103 tv: 0 nM: 2
165.257140999999990 248.742859000000010
167.639236000000010 198.886078000000000
f: 103 tv: 1 nM: 2
166.681427000000010 275.616027999999970
170.639679000000000 213.439269999999990
f: 104 tv: 0 nM: 2
164.042313000000010 248.057693000000000
166.449692000000000 198.503142999999990
f: 104 tv: 1 nM: 2
166.084076000000010 275.716827000000020
170.513152999999990 212.925445999999990
f: 105 tv: 0 nM: 2
161.906067000000010 247.642426000000000
164.442169000000010 198.064620999999990
f: 105 tv: 1 nM: 2
165.500000000000000 275.760193000000020
170.325729000000000 212.423233000000010
f: 106 tv: 0 nM: 2
159.316864000000010 247.781982000000000
163.000000000000000 197.762573000000000
f: 106 tv: 1 nM: 2
165.032196000000000 275.652374000000010
170.414230000000000 212.274063000000010
f: 107 tv: 0 nM: 2
156.929031000000010 247.183867999999990
161.097900000000010 197.073424999999990
f: 107 tv: 1 nM: 2
164.909805000000010 275.315674000000000
170.044067000000010 211.524902000000000
f: 108 tv: 0 nM: 2
155.095932000000000 247.555237000000010
159.188201999999990 196.957870000000010
f: 108 tv: 1 nM: 2
164.840636999999990 275.388458000000010
170.000000000000000 211.000000000000000
f: 109 tv: 0 nM: 2
153.262405000000000 247.762405000000000
157.222579999999990 196.070968999999990
f: 109 tv: 1 nM: 2
164.917694000000010 275.248962000000010
170.865753000000010 210.482483000000000
f: 110 tv: 0 nM: 2
151.510498000000010 247.248245000000000
156.446532999999990 196.047165000000010
f: 110 tv: 1 nM: 2
164.853821000000010 275.044494999999980
170.915023999999990 209.932799999999990
f: 111 tv: 0 nM: 2
149.554840000000010 246.867737000000010
155.117645000000010 195.455886999999990
f: 111 tv: 1 nM: 2
164.938278000000000 275.187255999999990
171.115096999999990 209.403777999999990
f: 112 tv: 0 nM: 2
147.412749999999990 246.429534999999990
153.260635000000010 195.021271000000010
f: 112 tv: 1 nM: 2
165.133194000000000 274.907776000000010
171.585022000000010 209.064774000000000
f: 113 tv: 0 nM: 2
146.685059000000000 246.750000000000000
151.661392000000010 194.604431000000010
f: 113 tv: 1 nM: 2
165.542862000000010 274.687744000000010
172.570038000000010 208.642029000000010
f: 114 tv: 0 nM: 2
145.307693000000000 246.333327999999990
150.967743000000010 194.516129000000010
f: 114 tv: 1 nM: 2
166.032394000000010 274.755066000000000
173.028731999999990 208.459778000000000
f: 115 tv: 0 nM: 2
143.737655999999990 246.472229000000000
149.946319999999990 193.728821000000010
f: 115 tv: 1 nM: 2
166.829544000000000 274.871216000000000
173.359848000000000 208.030304000000000
f: 116 tv: 0 nM: 2
142.649993999999990 246.485290999999990
149.210525999999990 193.774857000000000
f: 116 tv: 1 nM: 2
167.768936000000000 275.037871999999990
174.787598000000000 207.704894999999990
f: 117 tv: 0 nM: 2
141.401169000000010 246.412795999999990
148.031067000000010 193.768356000000010
f: 117 tv: 1 nM: 2
168.599639999999990 274.886107999999980
175.937500000000000 207.147064000000000
f: 118 tv: 0 nM: 2
140.737427000000000 246.583800999999990
147.497147000000010 193.517151000000010
f: 118 tv: 1 nM: 2
169.666031000000000 274.720763999999970
177.076079999999990 206.916672000000010
f: 119 tv: 0 nM: 2
139.588576999999990 246.322860999999990
146.618347000000000 193.420120000000000
f: 119 tv: 1 nM: 2
170.881317000000000 274.517517000000000
178.437958000000010 206.459854000000010
f: 120 tv: 0 nM: 2
138.865387000000000 245.997253000000000
146.083800999999990 192.740219000000000
f: 120 tv: 1 nM: 2
171.902985000000000 274.343292000000020
179.190734999999990 205.894440000000000
f: 121 tv: 0 nM: 2
138.410324000000000 246.279891999999990
146.052490000000010 192.370162999999990
f: 121 tv: 1 nM: 2
173.127960000000000 274.045288000000030
180.886612000000010 205.531600999999990
f: 122 tv: 0 nM: 2
137.681824000000010 246.187881000000000
146.068420000000000 192.389480999999990
f: 122 tv: 1 nM: 2
174.921356000000000 273.428833000000000
182.638793999999990 205.106765999999990
f: 123 tv: 0 nM: 2
137.937836000000000 245.605408000000010
145.837630999999990 191.796387000000010
f: 123 tv: 1 nM: 2
176.660583000000000 273.390503000000020
184.290039000000010 204.398574999999990
f: 124 tv: 0 nM: 2
137.598830999999990 245.488373000000000
145.851058999999990 191.281921000000010
f: 124 tv: 1 nM: 2
178.253677000000010 273.047791000000020
186.298965000000010 204.018905999999990
f: 125 tv: 0 nM: 2
137.279999000000000 245.454285000000000
146.213898000000000 191.243316999999990
f: 125 tv: 1 nM: 2
180.295883000000000 272.672272000000020
188.298217999999990 203.355362000000010
f: 126 tv: 0 nM: 2
137.497008999999990 245.266464000000010
146.559708000000000 191.029845999999990
f: 126 tv: 1 nM: 2
182.531250000000000 272.501830999999980
190.577057000000000 202.983870999999990
f: 127 tv: 0 nM: 2
137.882659999999990 244.979583999999990
147.052490000000010 190.464080999999990
f: 127 tv: 1 nM: 2
184.415771000000010 272.023284999999990
192.801117000000000 202.475830000000000
f: 128 tv: 0 nM: 2
138.096679999999990 244.828734999999990
147.948364000000000 190.339676000000000
f: 128 tv: 1 nM: 2
186.801758000000010 272.017547999999980
195.300003000000000 202.031586000000000
f: 129 tv: 0 nM: 2
138.638184000000000 244.846741000000010
148.747284000000010 190.127715999999990
f: 129 tv: 1 nM: 2
189.105835000000010 271.441620000000000
197.957245000000000 201.665421000000010
f: 130 tv: 0 nM: 2
139.903061000000010 245.030609000000000
149.549744000000000 190.212036000000010
f: 130 tv: 1 nM: 2
191.880951000000010 271.461547999999990
200.418610000000000 201.403107000000010
f: 131 tv: 0 nM: 2
140.342102000000010 245.011687999999990
150.613068000000000 189.982406999999990
f: 131 tv: 1 nM: 2
194.700363000000010 271.325378000000000
203.590256000000010 200.996384000000010
f: 132 tv: 0 nM: 2
141.568680000000000 244.865387000000000
151.595963000000010 189.575760000000000
f: 132 tv: 1 nM: 2
197.813431000000010 271.093292000000020
206.407669000000000 200.834503000000010
f: 133 tv: 0 nM: 2
142.207657000000010 245.286880000000000
153.846816999999990 189.485549999999990
f: 133 tv: 1 nM: 2
200.556946000000010 270.928833000000000
209.412094000000000 200.761901999999990
f: 134 tv: 0 nM: 2
144.043715999999990 245.237700999999990
154.727753000000010 189.725128000000010
f: 134 tv: 1 nM: 2
204.044968000000010 270.836334000000020
212.805359000000010 200.480362000000010
f: 135 tv: 0 nM: 2
145.900528000000010 245.489532000000000
157.323837000000000 189.880829000000010
f: 135 tv: 1 nM: 2
208.186095999999990 271.005646000000010
216.422225999999990 200.648147999999990
f: 136 tv: 0 nM: 2
148.662720000000010 245.943786999999990
158.286835000000000 190.034210000000000
f: 136 tv: 1 nM: 2
211.251037999999990 271.468871999999980
219.549149000000000 201.076263000000010
f: 137 tv: 0 nM: 2
150.098587000000010 246.518784000000010
161.046051000000010 190.809203999999990
f: 137 tv: 1 nM: 2
215.429886000000010 271.819183000000010
223.074828999999990 201.503402999999990
f: 138 tv: 0 nM: 2
153.175140000000000 246.793792999999990
162.725112999999990 191.139816000000000
f: 138 tv: 1 nM: 2
219.471573000000010 272.152160999999980
226.362549000000000 201.560135000000000
f: 139 tv: 0 nM: 2
155.288895000000000 247.327774000000010
165.553574000000000 191.568878000000010
f: 139 tv: 1 nM: 2
223.068358999999990 272.513671999999990
229.799286000000000 202.249100000000000
f: 140 tv: 0 nM: 2
158.012497000000000 248.237503000000000
167.768661000000010 191.766174000000010
f: 140 tv: 1 nM: 2
226.346297999999990 272.946288999999980
232.874541999999990 202.563628999999990
f: 141 tv: 0 nM: 2
161.064972000000010 248.508468999999990
170.740096999999990 192.606429999999990
f: 141 tv: 1 nM: 2
229.756760000000010 273.403473000000020
236.023468000000010 203.057770000000000
f: 142 tv: 0 nM: 2
163.160797000000000 248.836684999999990
172.886841000000000 192.739471000000010
f: 142 tv: 1 nM: 2
232.928833000000000 273.790161000000010
238.826492000000000 203.569031000000000
f: 143 tv: 0 nM: 2
166.143249999999990 249.454056000000010
174.971588000000000 193.062500000000000
f: 143 tv: 1 nM: 2
236.018386999999990 274.022064000000000
241.883636000000000 204.227263999999990
f: 144 tv: 0 nM: 2
168.409606999999990 250.124298000000010
178.398025999999990 193.641448999999990
f: 144 tv: 1 nM: 2
239.764480999999990 274.353271000000010
244.782196000000000 204.554932000000010
f: 145 tv: 0 nM: 2
171.877899000000010 250.494186000000010
180.199492999999990 194.103531000000000
f: 145 tv: 1 nM: 2
242.780075000000010 274.986847000000010
247.602309999999990 205.534743999999990
f: 146 tv: 0 nM: 2
175.387360000000000 251.195053000000000
183.615387000000000 194.686813000000000
f: 146 tv: 1 nM: 2
245.217468000000000 275.052032000000000
249.658584999999990 205.826492000000000
f: 147 tv: 0 nM: 2
178.334151999999990 251.156096999999990
186.000000000000000 194.717880000000010
f: 147 tv: 1 nM: 2
248.097015000000000 275.630585000000000
252.601761000000010 206.224563999999990
f: 148 tv: 0 nM: 2
181.083786000000000 251.637833000000000
188.982040000000010 195.805388999999990
f: 148 tv: 1 nM: 2
251.167296999999990 275.427765000000020
254.955932999999990 206.524902000000000
f: 149 tv: 0 nM: 2
184.609039000000000 251.640961000000000
191.744384999999990 196.008422999999990
f: 149 tv: 1 nM: 2
253.235519000000010 275.500000000000000
257.000000000000000 206.640228000000010
f: 150 tv: 0 nM: 2
186.303467000000010 252.161849999999990
193.687500000000000 196.164780000000010
f: 150 tv: 1 nM: 2
255.867813000000010 275.532561999999980
259.099608999999990 207.050750999999990
f: 151 tv: 0 nM: 2
190.524093999999990 252.174698000000010
196.447982999999990 196.398849000000010
f: 151 tv: 1 nM: 2
257.955933000000020 275.475098000000000
261.035858000000020 207.460373000000000
f: 152 tv: 0 nM: 2
192.628661999999990 252.590636999999990
199.475936999999990 197.045456000000000
f: 152 tv: 1 nM: 2
259.676696999999990 275.510040000000000
262.795012999999980 207.647506999999990
f: 153 tv: 0 nM: 2
195.912917999999990 252.879211000000000
202.408629999999990 196.903549000000000
f: 153 tv: 1 nM: 2
261.542693999999980 275.380066000000000
264.088805999999980 207.712357000000000
f: 154 tv: 0 nM: 2
199.020691000000000 252.968964000000000
204.455734000000010 197.408859000000010
f: 154 tv: 1 nM: 2
263.473571999999990 275.302856000000020
265.251037999999990 207.553496999999990
f: 155 tv: 0 nM: 2
202.028563999999990 252.940001999999990
206.528244000000000 197.384186000000000
f: 155 tv: 1 nM: 2
264.748932000000020 275.244628999999970
267.027466000000000 208.284316999999990
f: 156 tv: 0 nM: 2
203.945648000000010 253.163040000000000
208.583327999999990 197.443542000000010
f: 156 tv: 1 nM: 2
266.341369999999980 275.070282000000020
268.018065999999980 208.204818999999990
f: 157 tv: 0 nM: 2
206.519775000000010 252.923736999999990
211.373627000000000 197.615387000000000
f: 157 tv: 1 nM: 2
267.420837000000010 274.666655999999990
269.112640000000000 208.399216000000000
f: 158 tv: 0 nM: 2
209.470413000000010 252.674561000000010
213.805191000000010 197.948059000000000
f: 158 tv: 1 nM: 2
268.576752000000000 274.533203000000010
270.000000000000000 208.449019999999990
f: 159 tv: 0 nM: 2
211.641967999999990 253.030869000000000
216.029036999999990 198.025803000000000
f: 159 tv: 1 nM: 2
269.534545999999980 274.388214000000000
270.728760000000020 208.589066000000000
f: 160 tv: 0 nM: 2
213.905029000000010 253.416199000000010
217.833327999999990 198.679488999999990
f: 160 tv: 1 nM: 2
270.330505000000020 274.250000000000000
271.612030000000000 208.684647000000010
f: 161 tv: 0 nM: 2
215.988022000000000 253.529937999999990
219.969619999999990 198.287292000000010
f: 161 tv: 1 nM: 2
271.227081000000000 273.932312000000020
272.053344999999980 208.616608000000010
f: 162 tv: 0 nM: 2
218.693756000000010 253.050003000000000
221.351425000000010 198.399993999999990
f: 162 tv: 1 nM: 2
271.615540000000010 273.535706000000000
272.422119000000010 208.663940000000000
f: 163 tv: 0 nM: 2
220.213409000000010 252.731705000000010
223.175140000000000 199.019775000000010
f: 163 tv: 1 nM: 2
272.181061000000000 273.409453999999980
272.570831000000000 208.579162999999990
f: 164 tv: 0 nM: 2
222.417174999999990 252.659515000000000
225.493332000000010 198.720001000000000
f: 164 tv: 1 nM: 2
272.500000000000000 273.000000000000000
272.895905000000030 208.726531999999990
f: 165 tv: 0 nM: 2
223.907974000000000 252.242324999999990
226.376587000000000 198.756331999999990
f: 165 tv: 1 nM: 2
272.708710000000000 272.991302000000020
273.082306000000020 208.751022000000010
f: 166 tv: 0 nM: 2
225.589279000000000 252.410721000000000
228.066086000000010 198.870697000000010
f: 166 tv: 1 nM: 2
272.572021000000010 272.427978999999990
273.006226000000030 208.850616000000000
f: 167 tv: 0 nM: 2
227.010482999999990 251.993011000000000
229.240326000000010 198.524857000000000
f: 167 tv: 1 nM: 2
272.500000000000000 272.237060999999980
272.971190999999980 208.763366999999990
f: 168 tv: 0 nM: 2
228.416672000000010 251.676666000000010
230.573441000000000 198.536728000000010
f: 168 tv: 1 nM: 2
272.004700000000010 271.974181999999980
272.453399999999990 208.588989000000000
f: 169 tv: 0 nM: 2
229.612427000000000 251.349106000000010
233.362244000000000 198.566329999999990
f: 169 tv: 1 nM: 2
271.679809999999970 271.434204000000020
272.305907999999990 208.518981999999990
f: 170 tv: 0 nM: 2
230.294479000000000 250.892639000000000
232.565796000000010 198.065796000000010
f: 170 tv: 1 nM: 2
271.004577999999980 270.792236000000000
271.544861000000030 208.382476999999990
f: 171 tv: 0 nM: 2
231.572372000000000 250.611847000000010
233.809813999999990 198.009200999999990
f: 171 tv: 1 nM: 2
270.261078000000000 270.401489000000030
271.148711999999990 208.015091000000010
f: 172 tv: 0 nM: 2
232.059372000000000 249.871872000000000
234.337493999999990 197.556243999999990
f: 172 tv: 1 nM: 2
269.367706000000000 269.899109000000010
270.425201000000020 207.715804999999990
f: 173 tv: 0 nM: 2
232.722229000000000 250.000000000000000
235.268066000000000 197.448792000000000
f: 173 tv: 1 nM: 2
268.592865000000020 269.350006000000010
269.564666999999990 207.663788000000010
f: 174 tv: 0 nM: 2
233.500000000000000 249.317078000000010
236.054137999999990 197.133759000000000
f: 174 tv: 1 nM: 2
267.618590999999980 268.876739999999980
269.365295000000000 207.052505000000000
f: 175 tv: 0 nM: 2
234.522430000000010 248.958327999999990
237.220245000000010 196.684525000000010
f: 175 tv: 1 nM: 2
266.638885000000020 268.421294999999990
268.547089000000030 207.118834999999990
f: 176 tv: 0 nM: 2
234.978790000000000 248.430297999999990
237.839874000000010 196.699341000000000
f: 176 tv: 1 nM: 2
266.071105999999990 267.898101999999990
268.044402999999990 206.955612000000000
f: 177 tv: 0 nM: 2
236.258743000000010 247.947555999999990
238.430374000000000 196.240509000000000
f: 177 tv: 1 nM: 2
265.538452000000010 267.756409000000020
267.595123000000000 206.471237000000000
f: 178 tv: 0 nM: 2
236.807434000000000 247.625000000000000
239.824401999999990 196.372025000000010
f: 178 tv: 1 nM: 2
264.481231999999980 267.018768000000020
267.285399999999980 206.426987000000000
f: 179 tv: 0 nM: 2
237.733337000000010 247.462966999999990
240.139998999999990 196.160003999999990
f: 179 tv: 1 nM: 2
263.954987000000020 266.734984999999990
266.964294000000000 206.045242000000000
f: 180 tv: 0 nM: 2
238.444443000000010 246.618056999999990
241.683013999999990 195.901962000000000
f: 180 tv: 1 nM: 2
263.518768000000020 265.798126000000020
266.509215999999980 205.912444999999990
f: 181 tv: 0 nM: 2
239.471511999999990 246.351257000000000
242.064392000000000 196.079544000000000
f: 181 tv: 1 nM: 2
262.902435000000030 265.221953999999980
266.140106000000000 205.268112000000000
f: 182 tv: 0 nM: 2
240.000000000000000 246.000000000000000
243.780823000000000 195.027404999999990
f: 182 tv: 1 nM: 2
262.369659000000010 264.850708000000000
266.265106000000000 205.025574000000010
f: 183 tv: 0 nM: 2
240.522018000000000 245.537735000000000
244.754439999999990 195.047333000000010
f: 183 tv: 1 nM: 2
262.185729999999980 264.180939000000020
265.990387000000000 204.990387000000000
f: 184 tv: 0 nM: 2
242.183013999999990 244.598038000000000
245.668823000000000 194.915588000000010
f: 184 tv: 1 nM: 2
261.972778000000010 263.784668000000010
265.814422999999980 204.458771000000010
f: 185 tv: 0 nM: 2
243.516234999999990 244.113632000000000
246.326660000000000 195.073333999999990
f: 185 tv: 1 nM: 2
261.904998999999980 263.000000000000000
265.848327999999980 203.978668000000000
f: 186 tv: 0 nM: 2
245.031464000000000 243.573424999999990
247.443389999999990 193.987427000000000
f: 186 tv: 1 nM: 2
261.990387000000000 262.081726000000000
266.065735000000020 203.598587000000010
f: 187 tv: 0 nM: 2
246.535034000000000 242.964966000000000
249.672530999999990 193.440140000000010
f: 187 tv: 1 nM: 2
262.025512999999990 261.632659999999990
266.522156000000000 203.184722999999990
f: 188 tv: 0 nM: 2
247.683334000000000 242.256667999999990
251.000000000000000 193.107147000000000
f: 188 tv: 1 nM: 2
262.518768000000020 260.929565000000030
266.687805000000030 202.873245000000000
f: 189 tv: 0 nM: 2
249.327042000000010 242.430816999999990
252.295593000000000 192.713837000000010
f: 189 tv: 1 nM: 2
263.308044000000000 260.135070999999980
267.420196999999970 202.070418999999990
f: 190 tv: 0 nM: 2
251.500000000000000 241.582091999999990
253.805923000000010 192.963821000000000
f: 190 tv: 1 nM: 2
263.989135999999970 259.755431999999980
268.035706000000000 201.954758000000000
f: 191 tv: 0 nM: 2
252.367340000000010 241.860549999999990
255.078125000000000 192.664063000000000
f: 191 tv: 1 nM: 2
264.447510000000020 259.327515000000010
268.878722999999980 201.839111000000000
f: 192 tv: 0 nM: 2
254.593018000000000 241.937987999999990
256.773346000000000 192.753325999999990
f: 192 tv: 1 nM: 2
265.074585000000010 258.701660000000000
269.332457999999970 201.301544000000010
f: 193 tv: 0 nM: 2
256.357757999999990 241.530167000000010
258.101807000000010 192.410187000000010
f: 193 tv: 1 nM: 2
266.178771999999980 258.393860000000020
270.500000000000000 201.089203000000000
f: 194 tv: 0 nM: 2
258.022064000000000 241.455886999999990
259.978790000000000 192.327271000000000
f: 194 tv: 1 nM: 2
267.502685999999980 258.061492999999980
271.500000000000000 201.000000000000000
f: 195 tv: 0 nM: 2
259.241669000000000 240.808334000000000
261.465850999999990 191.940993999999990
f: 195 tv: 1 nM: 2
268.128203999999980 257.838469999999970
272.420196999999970 201.018784000000010
f: 196 tv: 0 nM: 2
260.554688000000000 240.562500000000000
261.891449000000020 192.523025999999990
f: 196 tv: 1 nM: 2
269.474152000000000 257.531615999999990
273.695129000000010 201.165848000000010
f: 197 tv: 0 nM: 2
262.624023000000020 240.449614999999990
264.438324000000020 192.775970000000000
f: 197 tv: 1 nM: 2
270.412048000000030 257.861815999999980
274.899536000000010 201.437805000000000
f: 198 tv: 0 nM: 2
263.868407999999990 240.706772000000000
265.344359999999990 192.864242999999990
f: 198 tv: 1 nM: 2
272.090912000000000 257.660431000000020
276.009795999999990 201.916672000000010
f: 199 tv: 0 nM: 2
265.778137000000020 241.521881000000010
267.300780999999970 192.472656000000000
f: 199 tv: 1 nM: 2
273.102630999999970 258.239470999999980
277.379149999999980 201.973938000000000
f: 200 tv: 0 nM: 2
268.358977999999980 242.000000000000000
268.483337000000010 193.369994999999990
f: 200 tv: 1 nM: 2
274.916655999999990 258.143951000000020
278.716583000000010 202.500000000000000
f: 201 tv: 0 nM: 2
270.634338000000010 242.865677000000010
269.636352999999990 193.402099999999990
f: 201 tv: 1 nM: 2
276.667542000000030 258.369689999999990
279.810608000000000 202.952025999999990
f: 202 tv: 0 nM: 2
270.977874999999980 243.212387000000010
271.599304000000020 194.428085000000010
f: 202 tv: 1 nM: 2
278.015961000000000 259.223389000000000
281.636596999999990 203.585358000000010
f: 203 tv: 0 nM: 2
272.078003000000020 241.861694000000000
272.458069000000020 194.577423000000010
f: 203 tv: 1 nM: 2
279.008513999999990 259.366486000000010
283.294677999999980 203.963776000000000
f: 204 tv: 0 nM: 2
273.035706000000000 243.416672000000010
273.460113999999980 195.340485000000000
f: 204 tv: 1 nM: 2
281.056549000000020 259.967255000000020
284.542725000000020 204.695984000000010
f: 205 tv: 0 nM: 2
274.927429000000020 243.806457999999990
274.955626999999990 195.816574000000000
f: 205 tv: 1 nM: 2
282.263733000000000 260.554932000000010
285.810608000000000 205.219696000000000
f: 206 tv: 0 nM: 2
275.550322999999990 244.439606000000000
275.442168999999980 196.343536000000000
f: 206 tv: 1 nM: 2
284.455718999999990 261.236968999999990
287.100525000000000 205.930420000000000
f: 207 tv: 0 nM: 2
277.080505000000020 244.605927000000010
275.989806999999980 197.095245000000010
f: 207 tv: 1 nM: 2
285.325714000000000 262.214294000000000
288.495178000000010 206.735580000000000
f: 208 tv: 0 nM: 2
277.675201000000020 245.303420999999990
276.939728000000000 197.191483000000010
f: 208 tv: 1 nM: 2
287.011169000000000 262.511169000000000
289.948639000000010 207.443237000000010
f: 209 tv: 0 nM: 2
277.951477000000010 246.481338999999990
277.000000000000000 198.107147000000000
f: 209 tv: 1 nM: 2
287.906769000000000 263.282470999999990
290.952025999999990 207.876265999999990
f: 210 tv: 0 nM: 2
278.454162999999990 247.479172000000010
277.376586999999970 199.053801999999990
f: 210 tv: 1 nM: 2
289.602325000000010 264.178375000000020
292.270142000000020 208.793838999999990
f: 211 tv: 0 nM: 2
278.095580999999980 247.794113000000010
277.522888000000020 199.441177000000010
f: 211 tv: 1 nM: 2
290.906555000000030 264.876251000000020
293.343903000000010 209.000000000000000
f: 212 tv: 0 nM: 2
277.750000000000000 248.165588000000010
276.668883999999990 200.069534000000000
f: 212 tv: 1 nM: 2
291.867553999999980 265.535125999999990
294.027770999999970 209.856064000000000
f: 213 tv: 0 nM: 2
277.571898999999970 248.196075000000010
276.564819000000000 200.435181000000000
f: 213 tv: 1 nM: 2
292.794800000000010 266.213866999999990
294.691925000000030 210.489899000000010
f: 214 tv: 0 nM: 2
277.357147000000000 249.915588000000010
275.509491000000030 201.338607999999990
f: 214 tv: 1 nM: 2
293.842529000000010 267.298340000000000
295.856139999999980 211.016510000000010
f: 215 tv: 0 nM: 2
276.818175999999990 250.212128000000010
275.262999999999980 201.646103000000010
f: 215 tv: 1 nM: 2
294.156798999999980 267.928986000000010
296.533020000000020 211.608489999999990
f: 216 tv: 0 nM: 2
276.068541999999980 251.318542000000010
274.569458000000000 202.402771000000000
f: 216 tv: 1 nM: 2
294.816375999999990 268.836150999999970
297.329651000000010 212.245575000000000
f: 217 tv: 0 nM: 2
274.734680000000030 252.227890000000000
273.944458000000000 203.340271000000000
f: 217 tv: 1 nM: 2
295.172667999999990 269.786071999999990
297.833344000000010 213.000000000000000
f: 218 tv: 0 nM: 2
274.405396000000000 253.463958999999990
272.762053999999980 204.296555000000010
f: 218 tv: 1 nM: 2
295.912567000000020 270.887970000000000
298.438690000000010 213.858489999999990
f: 219 tv: 0 nM: 2
272.858031999999980 253.759262000000010
271.191620000000000 204.464066000000000
f: 219 tv: 1 nM: 2
296.047974000000010 271.770202999999980
298.767608999999990 214.619720000000000
f: 220 tv: 0 nM: 2
270.966675000000010 254.911117999999990
269.872954999999990 206.094269000000000
f: 220 tv: 1 nM: 2
296.376801000000000 272.925110000000020
299.362793000000010 215.727904999999990
f: 221 tv: 0 nM: 2
269.797455000000010 256.094940000000010
268.703033000000000 206.203033000000000
f: 221 tv: 1 nM: 2
296.869109999999980 274.149200000000010
299.511687999999990 216.418228000000000
f: 222 tv: 0 nM: 2
267.855774000000000 256.727570000000010
268.234375000000000 206.882813000000000
f: 222 tv: 1 nM: 2
296.895844000000010 275.385405999999990
299.958923000000030 217.468596999999990
f: 223 tv: 0 nM: 2
265.796417000000020 258.008972000000030
265.652710000000010 207.422149999999990
f: 223 tv: 1 nM: 2
297.093444999999970 276.770202999999980
300.538817999999990 218.043381000000010
f: 224 tv: 0 nM: 2
264.178771999999980 258.496979000000010
263.784729000000030 208.451384999999990
f: 224 tv: 1 nM: 2
297.310516000000010 278.273682000000010
300.675110000000020 218.981567000000010
f: 225 tv: 0 nM: 2
261.817321999999990 260.048065000000010
262.685486000000030 209.927414000000000
f: 225 tv: 1 nM: 2
297.578339000000030 279.078339000000030
301.348206000000000 219.915176000000000
f: 226 tv: 0 nM: 2
260.254547000000000 260.845459000000010
261.039855999999990 209.981888000000000
f: 226 tv: 1 nM: 2
297.950012000000020 280.560516000000010
301.547089000000030 220.881165000000010
f: 227 tv: 0 nM: 2
257.941528000000010 261.587708000000020
259.446045000000030 209.996399000000000
f: 227 tv: 1 nM: 2
297.819915999999980 281.898101999999990
301.815918000000010 221.906814999999990
f: 228 tv: 0 nM: 2
255.606506000000000 262.390533000000000
256.993407999999990 211.269745000000000
f: 228 tv: 1 nM: 2
298.372559000000020 283.176483000000020
302.452910999999970 222.822876000000010
f: 229 tv: 0 nM: 2
253.898941000000010 263.808501999999980
255.548858999999990 212.451141000000010
f: 229 tv: 1 nM: 2
297.864806999999980 284.400512999999990
302.515227999999980 223.454345999999990
f: 230 tv: 0 nM: 2
251.325714000000000 265.282867000000010
253.850281000000000 213.062149000000010
f: 230 tv: 1 nM: 2
298.550476000000000 285.468750000000000
303.376037999999990 224.392853000000000
f: 231 tv: 0 nM: 2
249.074463000000010 266.014190999999980
251.027266999999990 213.745453000000000
f: 231 tv: 1 nM: 2
299.315674000000000 286.921660999999970
304.314086999999970 225.194443000000010
f: 232 tv: 0 nM: 2
247.275146000000010 266.727814000000020
249.696976000000010 214.263641000000010
f: 232 tv: 1 nM: 2
299.500000000000000 287.848877000000020
304.467957000000010 225.878204000000010
f: 233 tv: 0 nM: 2
245.149719000000000 267.440674000000000
247.486984000000010 214.690109000000010
f: 233 tv: 1 nM: 2
299.795348999999990 289.002319000000000
305.262512000000020 226.587493999999990
f: 234 tv: 0 nM: 2
242.780212000000010 268.598907000000000
244.988022000000000 215.559875000000010
f: 234 tv: 1 nM: 2
300.476073999999980 290.515227999999980
305.893584999999970 227.526107999999990
f: 235 tv: 0 nM: 2
240.638229000000000 269.638244999999980
244.121948000000000 215.713409000000010
f: 235 tv: 1 nM: 2
301.509215999999980 291.852538999999980
306.761139000000010 228.240891000000000
f: 236 tv: 0 nM: 2
238.424835000000000 270.852936000000000
242.353805999999990 216.584792999999990
f: 236 tv: 1 nM: 2
301.641265999999970 292.840820000000010
307.543212999999980 228.681075999999990
f: 237 tv: 0 nM: 2
236.077957000000000 271.674743999999980
240.177780000000010 217.255553999999990
f: 237 tv: 1 nM: 2
302.571105999999990 294.036652000000000
308.456604000000030 229.535125999999990
f: 238 tv: 0 nM: 2
233.661117999999990 272.877776999999980
237.831390000000000 217.575577000000010
f: 238 tv: 1 nM: 2
303.538788000000010 295.056030000000020
309.251007000000020 230.176712000000010
f: 239 tv: 0 nM: 2
231.833327999999990 273.689666999999990
235.635055999999990 218.364944000000010
f: 239 tv: 1 nM: 2
304.394623000000020 296.378112999999980
310.165374999999980 230.638138000000000
f: 240 tv: 0 nM: 2
229.678574000000000 274.299987999999980
233.806824000000010 218.789780000000010
f: 240 tv: 1 nM: 2
305.456604000000030 297.464874000000010
311.203552000000000 231.371535999999990
f: 241 tv: 0 nM: 2
227.299376999999990 275.620361000000000
232.131012000000000 219.352936000000000
f: 241 tv: 1 nM: 2
306.465454000000020 298.619934000000000
312.526428000000010 231.947173999999990
f: 242 tv: 0 nM: 2
224.587723000000010 276.245605000000010
229.973952999999990 220.088547000000010
f: 242 tv: 1 nM: 2
307.473144999999990 299.473144999999990
313.779906999999980 232.418915000000000
f: 243 tv: 0 nM: 2
222.592682000000000 276.897552000000020
228.278899999999990 220.140701000000010
f: 243 tv: 1 nM: 2
308.438537999999990 300.516388000000010
314.937500000000000 232.838242000000010
f: 244 tv: 0 nM: 2
220.500000000000000 277.893860000000020
226.534392999999990 220.859787000000010
f: 244 tv: 1 nM: 2
310.079834000000010 301.378326000000020
316.312285999999970 233.234649999999990
f: 245 tv: 0 nM: 2
218.287628000000010 278.115601000000030
224.915009000000000 220.990005000000000
f: 245 tv: 1 nM: 2
311.458008000000010 302.381988999999980
317.835204999999970 233.485016000000000
f: 246 tv: 0 nM: 2
216.464858999999990 278.948639000000010
222.990387000000000 220.918274000000000
f: 246 tv: 1 nM: 2
312.939270000000020 302.903564000000020
319.292266999999980 233.380507999999990
f: 247 tv: 0 nM: 2
214.705886999999990 279.644379000000010
221.869110000000010 221.065445000000010
f: 247 tv: 1 nM: 2
314.132172000000030 303.490416999999980
320.835204999999970 233.436325000000010
f: 248 tv: 0 nM: 2
211.946808000000000 279.718078999999990
219.649993999999990 220.844742000000000
f: 248 tv: 1 nM: 2
315.895996000000030 303.895996000000030
322.154968000000000 233.500000000000000
f: 249 tv: 0 nM: 2
210.330886999999990 279.889708999999980
218.442916999999990 220.956618999999990
f: 249 tv: 1 nM: 2
317.712951999999970 304.246307000000000
324.207581000000000 233.411560000000010
f: 250 tv: 0 nM: 2
208.329849000000000 280.154449000000000
216.917877000000000 220.944443000000010
f: 250 tv: 1 nM: 2
319.347748000000020 304.826996000000010
326.026214999999980 232.959792999999990
f: 251 tv: 0 nM: 2
206.246444999999990 280.196686000000000
215.304550000000010 220.459091000000000
f: 251 tv: 1 nM: 2
321.154938000000020 304.845061999999980
327.965941999999980 232.598571999999990
f: 252 tv: 0 nM: 2
203.895827999999990 280.552094000000010
213.750000000000000 220.656540000000010
f: 252 tv: 1 nM: 2
323.211730999999990 304.811400999999990
330.065979000000030 232.006943000000010
f: 253 tv: 0 nM: 2
202.455886999999990 280.376037999999990
212.480774000000000 219.634613000000000
f: 253 tv: 1 nM: 2
325.413482999999990 304.698975000000020
332.333344000000010 231.249146000000000
f: 254 tv: 0 nM: 2
200.290390000000000 280.454162999999990
210.808013999999990 219.400848000000000
f: 254 tv: 1 nM: 2
327.694640999999990 304.469634999999980
334.461547999999990 230.764220999999990
f: 255 tv: 0 nM: 2
198.655029000000010 280.111358999999990
209.483337000000010 218.420837000000010
f: 255 tv: 1 nM: 2
330.000000000000000 304.000000000000000
336.925261999999980 229.930237000000010
f: 256 tv: 0 nM: 2
197.035400000000010 279.942474000000000
208.192474000000000 217.801254000000000
f: 256 tv: 1 nM: 2
332.535125999999990 303.891296000000010
339.535125999999990 228.847824000000000
f: 257 tv: 0 nM: 2
195.429581000000010 279.779358000000000
206.824554000000010 217.241226000000010
f: 257 tv: 1 nM: 2
335.080810999999980 303.260956000000020
342.037323000000010 228.105515000000000
f: 258 tv: 0 nM: 2
193.871979000000010 279.038635000000000
206.041305999999990 216.493484000000000
f: 258 tv: 1 nM: 2
337.920135000000020 302.993042000000000
344.670958999999980 227.041931000000010
f: 259 tv: 0 nM: 2
192.447372000000000 278.758759000000000
205.102875000000010 215.693420000000000
f: 259 tv: 1 nM: 2
340.829619999999980 302.313690000000010
347.853027000000000 226.035476999999990
f: 260 tv: 0 nM: 2
191.350006000000010 278.595824999999990
203.689651000000000 214.698273000000000
f: 260 tv: 1 nM: 2
344.254211000000000 301.878784000000000
351.093535999999970 225.158065999999990
f: 261 tv: 0 nM: 2
190.025192000000000 277.765503000000020
203.245971999999990 214.008057000000010
f: 261 tv: 1 nM: 2
347.533020000000020 301.309753000000000
353.883025999999970 224.036865000000010
f: 262 tv: 0 nM: 2
188.921935999999990 277.497893999999970
202.489136000000000 213.271744000000010
f: 262 tv: 1 nM: 2
351.036987000000010 300.614135999999970
357.325316999999980 223.043274000000000
f: 263 tv: 0 nM: 2
187.770659999999990 277.307861000000000
201.663940000000000 212.516388000000010
f: 263 tv: 1 nM: 2
354.880585000000000 300.237274000000010
361.034636999999980 221.971390000000010
f: 264 tv: 0 nM: 2
187.457321000000010 276.705291999999990
201.738190000000000 211.848419000000010
f: 264 tv: 1 nM: 2
358.813690000000010 299.520691000000000
364.416137999999990 221.124222000000000
f: 265 tv: 0 nM: 2
186.609711000000000 276.793243000000020
201.111557000000000 211.205185000000000
f: 265 tv: 1 nM: 2
362.870208999999990 299.364319000000020
368.118834999999990 220.106475999999990
f: 266 tv: 0 nM: 2
186.176361000000010 276.656982000000030
201.096832000000010 210.474303999999990
f: 266 tv: 1 nM: 2
366.922607000000030 298.630035000000020
371.453369000000010 219.078780999999990
f: 267 tv: 0 nM: 2
185.274261000000000 276.375000000000000
201.049240000000000 209.920456000000000
f: 267 tv: 1 nM: 2
370.850769000000010 298.403076000000000
375.504730000000000 218.316039999999990
f: 268 tv: 0 nM: 2
185.246292000000010 275.979614000000030
200.625458000000010 209.096359000000010
f: 268 tv: 1 nM: 2
375.124236999999990 297.838501000000010
378.667174999999990 217.667174999999990
f: 269 tv: 0 nM: 2
185.021744000000010 275.923920000000010
200.955765000000010 208.721161000000000
f: 269 tv: 1 nM: 2
379.618713000000010 297.202515000000010
382.329680999999990 216.742188000000000
f: 270 tv: 0 nM: 2
185.044754000000010 275.525299000000020
201.117645000000010 208.062500000000000
f: 270 tv: 1 nM: 2
383.539000999999980 296.802032000000000
386.225067000000020 216.046630999999990
f: 271 tv: 0 nM: 2
185.244446000000010 275.488892000000020
201.865723000000000 207.878097999999990
f: 271 tv: 1 nM: 2
387.141815000000010 296.448822000000010
389.968017999999970 215.578491000000010
f: 272 tv: 0 nM: 2
185.516357000000000 275.158172999999980
202.135498000000010 207.414123999999990
f: 272 tv: 1 nM: 2
391.747772000000000 295.847168000000010
393.331726000000000 215.064728000000000
f: 273 tv: 0 nM: 2
185.887328999999990 275.073943999999980
202.978255999999990 206.884064000000000
f: 273 tv: 1 nM: 2
395.606292999999990 295.531432999999990
397.237946000000020 214.123795000000000
f: 274 tv: 0 nM: 2
186.766907000000000 275.099640000000020
203.744675000000000 206.687942999999990
f: 274 tv: 1 nM: 2
399.956726000000000 295.059691999999980
400.767059000000020 213.881302000000010
f: 275 tv: 0 nM: 2
187.166077000000000 274.900359999999980
204.619643999999990 206.462493999999990
f: 275 tv: 1 nM: 2
403.494353999999990 294.864777000000000
404.110107000000030 213.313460999999990
f: 276 tv: 0 nM: 2
188.066894999999990 275.066894999999990
205.471588000000000 206.301132000000000
f: 276 tv: 1 nM: 2
407.551819000000020 294.710083000000000
407.656707999999980 212.953734999999990
f: 277 tv: 0 nM: 2
189.062714000000000 274.984313999999980
207.278426999999990 205.903915000000010
f: 277 tv: 1 nM: 2
410.933501999999980 294.050537000000020
410.967406999999980 212.784697999999990
f: 278 tv: 0 nM: 2
190.399993999999990 275.038971000000000
208.429550000000010 206.139174999999990
f: 278 tv: 1 nM: 2
414.715606999999980 294.025146000000010
414.011383000000020 212.662398999999990
f: 279 tv: 0 nM: 2
191.762801999999990 275.221832000000010
209.818344000000000 206.128020999999990
f: 279 tv: 1 nM: 2
417.932068000000020 293.948364000000030
416.851836999999990 212.656692999999990
f: 280 tv: 0 nM: 2
193.554229999999990 275.661010999999970
211.942078000000010 206.546325999999990
f: 280 tv: 1 nM: 2
421.146179000000020 294.031432999999990
419.868805000000010 212.537903000000000
f: 281 tv: 0 nM: 2
195.695159999999990 275.685486000000030
213.643859999999990 206.684203999999990
f: 281 tv: 1 nM: 2
424.530914000000000 293.915314000000020
422.901154000000020 212.710601999999990
f: 282 tv: 0 nM: 2
197.931274000000000 275.984528000000010
215.672165000000010 206.805861999999990
f: 282 tv: 1 nM: 2
427.406586000000000 293.931305000000010
425.530182000000020 212.978455000000000
f: 283 tv: 0 nM: 2
200.202789000000000 276.125884999999980
217.959656000000000 207.084213000000010
f: 283 tv: 1 nM: 2
430.180115000000000 293.892487000000020
427.965758999999990 213.078872999999990
f: 284 tv: 0 nM: 2
203.371140000000000 276.881439000000000
220.973770000000000 207.736008000000000
f: 284 tv: 1 nM: 2
432.597899999999980 293.964751999999980
430.174224999999980 213.512741000000010
f: 285 tv: 0 nM: 2
205.816177000000010 276.893372000000000
223.508591000000000 207.726807000000010
f: 285 tv: 1 nM: 2
434.865601000000030 294.000000000000000
432.094207999999980 213.823181000000010
f: 286 tv: 0 nM: 2
208.952209000000010 277.205872000000000
226.526428000000010 208.371948000000000
f: 286 tv: 1 nM: 2
436.902404999999990 294.020050000000030
434.230529999999990 214.107788000000000
f: 287 tv: 0 nM: 2
211.582443000000010 277.598571999999990
229.146300999999990 208.612961000000010
f: 287 tv: 1 nM: 2
438.266052000000000 294.108275999999990
435.766968000000020 214.408554000000010
f: 288 tv: 0 nM: 2
215.042755000000000 277.903350999999990
231.927780000000010 208.872222999999990
f: 288 tv: 1 nM: 2
440.046783000000000 294.215239999999990
437.174500000000020 214.809386999999990
f: 289 tv: 0 nM: 2
217.901215000000010 278.038299999999990
234.934311000000010 209.058394999999990
f: 289 tv: 1 nM: 2
441.517151000000010 294.106873000000010
438.218567000000010 215.125747999999990
f: 290 tv: 0 nM: 2
221.105942000000000 278.063201999999990
237.549804999999990 209.476089000000000
f: 290 tv: 1 nM: 2
442.500000000000000 294.098694000000020
439.298492000000010 215.443939000000000
f: 291 tv: 0 nM: 2
223.635864000000000 278.146728999999990
240.560409999999990 209.835419000000000
f: 291 tv: 1 nM: 2
443.184052000000010 294.211547999999990
439.959929999999990 215.961425999999990
f: 292 tv: 0 nM: 2
227.418121000000010 278.207306000000020
243.439926000000010 210.218994000000010
f: 292 tv: 1 nM: 2
443.835631999999980 294.084258999999970
440.566345000000010 216.143524000000010
f: 293 tv: 0 nM: 2
230.410309000000010 278.265259000000010
246.436004999999990 210.432007000000000
f: 293 tv: 1 nM: 2
443.894806000000020 293.894806000000020
440.776276000000000 216.237244000000000
f: 294 tv: 0 nM: 2
233.173660000000010 278.173676000000000
249.079849000000000 210.564636000000010
f: 294 tv: 1 nM: 2
443.896606000000020 293.492920000000030
440.946807999999980 216.279632999999990
f: 295 tv: 0 nM: 2
236.205551000000010 277.924072000000020
251.843140000000010 210.617645000000010
f: 295 tv: 1 nM: 2
443.897217000000010 293.144439999999970
440.928344999999980 216.395523000000000
f: 296 tv: 0 nM: 2
238.768249999999990 277.702544999999990
254.765625000000000 210.437500000000000
f: 296 tv: 1 nM: 2
443.536987000000010 292.474853999999990
441.163513000000020 216.220123000000000
f: 297 tv: 0 nM: 2
241.579849000000000 277.239532000000000
257.283142000000000 210.409637000000000
f: 297 tv: 1 nM: 2
443.426239000000010 291.858398000000020
440.653350999999990 216.067093000000000
f: 298 tv: 0 nM: 2
244.686568999999990 276.944031000000000
259.456268000000020 210.051331000000000
f: 298 tv: 1 nM: 2
442.747131000000020 291.070006999999980
440.500000000000000 215.399993999999990
f: 299 tv: 0 nM: 2
247.000000000000000 276.449798999999980
261.917633000000020 209.739212000000010
f: 299 tv: 1 nM: 2
441.817504999999980 290.412476000000030
439.914000999999980 215.248413000000000
f: 300 tv: 0 nM: 2
249.621902000000010 275.638427999999980
264.616454999999970 209.546188000000000
f: 300 tv: 1 nM: 2
441.301819000000020 289.551819000000020
439.487060999999980 215.061493000000010
f: 301 tv: 0 nM: 2
252.357437000000000 275.097106999999990
267.000000000000000 209.573364000000000
f: 301 tv: 1 nM: 2
440.461182000000010 288.746887000000020
438.632904000000000 214.398665999999990
f: 302 tv: 0 nM: 2
255.231934000000000 274.515198000000000
269.409270999999990 209.023209000000010
f: 302 tv: 1 nM: 2
439.553131000000010 287.787506000000010
438.286437999999980 213.935425000000010
f: 303 tv: 0 nM: 2
257.535125999999990 273.543395999999970
271.884186000000000 208.623168999999990
f: 303 tv: 1 nM: 2
438.865569999999990 286.926239000000010
437.577453999999990 213.326598999999990
f: 304 tv: 0 nM: 2
260.210327000000010 273.019836000000000
274.500000000000000 207.912139999999990
f: 304 tv: 1 nM: 2
438.226105000000020 285.968140000000010
437.332153000000010 212.754425000000000
f: 305 tv: 0 nM: 2
262.500000000000000 272.415314000000020
276.460938000000000 207.699219000000000
f: 305 tv: 1 nM: 2
437.419098000000020 285.000000000000000
436.448792000000030 212.389084000000000
f: 306 tv: 0 nM: 2
264.978180000000010 271.486114999999980
278.651794000000000 207.258926000000000
f: 306 tv: 1 nM: 2
436.527678999999980 284.086303999999980
435.783051000000000 212.055939000000000
f: 307 tv: 0 nM: 2
267.507965000000010 270.848602000000030
280.941162000000020 206.585968000000010
f: 307 tv: 1 nM: 2
435.554474000000030 283.426269999999990
435.210083000000000 211.484375000000000
f: 308 tv: 0 nM: 2
269.644072999999990 270.258484000000010
283.100402999999970 206.269867000000000
f: 308 tv: 1 nM: 2
435.018158000000030 282.458739999999980
434.537536999999990 210.843002000000010
f: 309 tv: 0 nM: 2
272.808380000000000 269.453734999999990
285.602234000000010 206.066666000000000
f: 309 tv: 1 nM: 2
434.371613000000020 281.746613000000020
434.034179999999990 210.487411000000010
f: 310 tv: 0 nM: 2
274.698120000000020 268.589630000000000
287.906128000000020 205.593887000000000
f: 310 tv: 1 nM: 2
433.907349000000010 280.805939000000020
433.537506000000010 209.773209000000010
f: 311 tv: 0 nM: 2
277.281494000000010 268.273620999999990
290.335510000000000 205.041672000000010
f: 311 tv: 1 nM: 2
433.415833000000020 279.892242000000010
433.375000000000000 209.589783000000010
f: 312 tv: 0 nM: 2
279.941162000000020 267.671936000000020
292.578339000000030 204.894012000000000
f: 312 tv: 1 nM: 2
432.966796999999990 279.120635999999990
432.921356000000000 209.571167000000000
f: 313 tv: 0 nM: 2
282.500000000000000 267.000000000000000
294.740906000000000 204.781814999999990
f: 313 tv: 1 nM: 2
432.845061999999980 278.845061999999980
432.265503000000020 209.374022999999990
f: 314 tv: 0 nM: 2
284.822723000000000 266.804534999999990
297.547089000000030 204.177123999999990
f: 314 tv: 1 nM: 2
432.193665000000010 278.214783000000010
432.011199999999970 209.085815000000000
f: 315 tv: 0 nM: 2
287.472229000000030 266.544861000000030
299.317993000000000 204.190796000000010
f: 315 tv: 1 nM: 2
431.933105000000010 277.985901000000010
431.961700000000010 209.098784999999990
f: 316 tv: 0 nM: 2
289.665924000000020 266.059723000000020
301.861755000000020 204.306457999999990
f: 316 tv: 1 nM: 2
431.234557999999990 277.454559000000020
431.325287000000000 209.040894000000010
f: 317 tv: 0 nM: 2
292.172028000000010 266.116974000000030
303.865844999999980 204.448776000000010
f: 317 tv: 1 nM: 2
430.803192000000020 277.175537000000020
430.954376000000020 209.029754999999990
f: 318 tv: 0 nM: 2
294.632842999999980 265.978271000000010
306.054504000000010 204.251190000000010
f: 318 tv: 1 nM: 2
430.026611000000000 277.012421000000020
430.617767000000010 209.187255999999990
f: 319 tv: 0 nM: 2
297.121001999999980 265.762572999999970
308.334075999999980 204.842926000000010
f: 319 tv: 1 nM: 2
429.477263999999990 276.848480000000000
429.993988000000000 209.204818999999990
f: 320 tv: 0 nM: 2
299.396027000000000 265.361388999999970
310.607147000000000 204.435714999999990
f: 320 tv: 1 nM: 2
428.992400999999970 276.515198000000000
429.558318999999980 209.308334000000000
f: 321 tv: 0 nM: 2
301.934662000000000 265.304015999999990
312.868805000000010 204.952971999999990
f: 321 tv: 1 nM: 2
428.044066999999980 276.475098000000000
429.028748000000010 209.597702000000000
f: 322 tv: 0 nM: 2
304.041655999999990 265.360291000000020
314.664154000000000 204.805556999999990
f: 322 tv: 1 nM: 2
427.124511999999980 276.459777999999970
428.286560000000010 209.703552000000000
f: 323 tv: 0 nM: 2
306.131958000000000 265.002319000000000
316.725006000000010 205.100006000000010
f: 323 tv: 1 nM: 2
426.279419000000020 276.077208999999980
427.866790999999980 210.092209000000000
f: 324 tv: 0 nM: 2
308.412444999999990 265.069121999999990
318.972778000000010 205.215347000000010
f: 324 tv: 1 nM: 2
425.573699999999970 275.639434999999990
427.393951000000020 209.967529000000010
f: 325 tv: 0 nM: 2
310.845397999999990 264.963776000000000
320.972778000000010 205.215347000000010
f: 325 tv: 1 nM: 2
424.847839000000020 275.513824000000000
426.500000000000000 210.000000000000000
f: 326 tv: 0 nM: 2
312.860291000000020 264.889708999999980
322.708556999999980 205.419601000000000
f: 326 tv: 1 nM: 2
424.060302999999980 275.459137000000000
425.674683000000020 210.082977000000000
f: 327 tv: 0 nM: 2
314.732604999999980 264.660431000000020
325.199066000000020 205.634262000000010
f: 327 tv: 1 nM: 2
423.338348000000000 275.105591000000000
425.422119000000010 210.491806000000000
f: 328 tv: 0 nM: 2
316.365601000000030 264.510741999999990
326.821991000000030 205.494766000000000
f: 328 tv: 1 nM: 2
422.401245000000020 274.695374000000020
424.595032000000000 210.144791000000000
f: 329 tv: 0 nM: 2
318.608246000000010 264.391753999999990
329.182982999999980 205.786087000000010
f: 329 tv: 1 nM: 2
421.500000000000000 274.500000000000000
424.379302999999990 210.310349000000000
f: 330 tv: 0 nM: 2
320.997436999999990 264.059264999999980
330.892853000000000 205.969391000000000
f: 330 tv: 1 nM: 2
420.640350000000010 274.065795999999980
423.995574999999970 210.690261999999990
f: 331 tv: 0 nM: 2
323.179993000000020 263.980010999999990
332.863403000000010 205.842789000000010
f: 331 tv: 1 nM: 2
419.933928999999980 273.856841999999970
423.455138999999970 210.698714999999990
f: 332 tv: 0 nM: 2
324.970428000000030 264.045684999999990
334.530792000000020 206.097152999999990
f: 332 tv: 1 nM: 2
419.516936999999980 273.572021000000010
422.910797000000000 210.510376000000010
f: 333 tv: 0 nM: 2
327.397797000000030 263.262421000000020
336.531403000000010 205.867156999999990
f: 333 tv: 1 nM: 2
418.632294000000000 273.100890999999990
422.574798999999980 210.455124000000010
f: 334 tv: 0 nM: 2
329.390442000000010 263.205047999999980
338.820006999999980 205.925003000000000
f: 334 tv: 1 nM: 2
418.406677000000000 272.915557999999980
422.291290000000000 210.355499000000010
f: 335 tv: 0 nM: 2
331.475281000000000 262.942321999999990
340.579803000000030 205.981215999999990
f: 335 tv: 1 nM: 2
417.969910000000030 272.613433999999980
422.071075000000010 210.229858000000010
f: 336 tv: 0 nM: 2
333.375000000000000 262.585510000000000
342.240325999999980 205.524857000000000
f: 336 tv: 1 nM: 2
417.452057000000020 272.034241000000010
421.671294999999990 210.175934000000010
f: 337 tv: 0 nM: 2
335.856749999999980 262.513518999999970
345.027160999999980 205.869567999999990
f: 337 tv: 1 nM: 2
417.101775999999970 271.907074000000020
421.598175000000030 210.207764000000000
f: 338 tv: 0 nM: 2
337.815399000000010 261.853851000000020
346.893036000000000 205.925368999999990
f: 338 tv: 1 nM: 2
416.516357000000030 271.432251000000010
421.451171999999990 210.202332000000010
f: 339 tv: 0 nM: 2
340.075835999999980 261.817412999999990
349.058074999999970 205.856064000000000
f: 339 tv: 1 nM: 2
416.356171000000020 271.025116000000030
421.466216999999970 210.358109000000010
f: 340 tv: 0 nM: 2
342.043364999999990 261.427733999999990
350.838989000000030 205.711868000000010
f: 340 tv: 1 nM: 2
416.004791000000010 270.590912000000000
421.396027000000000 210.267699999999990
f: 341 tv: 0 nM: 2
344.345520000000020 261.311798000000010
353.281067000000010 205.532546999999990
f: 341 tv: 1 nM: 2
415.836547999999990 270.081726000000000
421.420288000000030 210.326079999999990
f: 342 tv: 0 nM: 2
346.411773999999980 261.216583000000010
355.236572000000020 205.655914000000000
f: 342 tv: 1 nM: 2
415.835754000000010 269.939606000000030
421.871368000000020 210.046111999999990
f: 343 tv: 0 nM: 2
349.076507999999990 260.581970000000010
357.701752000000000 205.482451999999990
f: 343 tv: 1 nM: 2
416.026581000000020 269.550720000000010
422.143188000000010 210.140839000000000
f: 344 tv: 0 nM: 2
351.218352999999980 260.503174000000000
359.641571000000000 205.641571000000000
f: 344 tv: 1 nM: 2
416.086730999999990 269.183685000000030
422.671509000000010 210.200484999999990
f: 345 tv: 0 nM: 2
354.341796999999990 259.723175000000030
362.099425999999990 205.412276999999990
f: 345 tv: 1 nM: 2
416.581970000000010 268.907104000000000
422.781982000000030 210.248809999999990
f: 346 tv: 0 nM: 2
356.500000000000000 259.762206999999990
364.426819000000020 205.664627000000000
f: 346 tv: 1 nM: 2
417.019989000000010 268.179993000000020
423.734984999999990 209.955002000000010
f: 347 tv: 0 nM: 2
359.218231000000000 259.546967000000000
366.738373000000020 206.011627000000000
f: 347 tv: 1 nM: 2
417.605895999999970 268.027100000000020
424.357483000000000 210.036224000000000
f: 348 tv: 0 nM: 2
362.000000000000000 259.500000000000000
369.110778999999980 205.730545000000010
f: 348 tv: 1 nM: 2
418.095367000000010 267.775786999999980
425.085052000000020 210.146911999999990
f: 349 tv: 0 nM: 2
364.639404000000010 259.024230999999990
372.566894999999990 205.850311000000000
f: 349 tv: 1 nM: 2
418.796783000000000 267.478607000000010
425.894318000000000 209.961333999999990
f: 350 tv: 0 nM: 2
367.253174000000000 259.094940000000010
374.188903999999980 206.105560000000000
f: 350 tv: 1 nM: 2
419.802094000000010 267.000000000000000
426.697143999999980 209.717148000000010
f: 351 tv: 0 nM: 2
370.002899000000010 258.635833999999990
376.821441999999990 206.435714999999990
f: 351 tv: 1 nM: 2
420.758513999999990 266.872162000000000
427.955261000000010 209.949997000000000
f: 352 tv: 0 nM: 2
372.496613000000020 258.368255999999970
379.581177000000030 205.646103000000010
f: 352 tv: 1 nM: 2
421.766144000000000 266.201598999999990
428.812134000000010 209.682083000000010
f: 353 tv: 0 nM: 2
375.235503999999990 258.764496000000010
381.936615000000020 205.633804000000000
f: 353 tv: 1 nM: 2
422.597839000000020 265.820648000000010
429.728027000000000 209.925827000000000
f: 354 tv: 0 nM: 2
378.487487999999980 258.406250000000000
384.948975000000020 205.659865999999990
f: 354 tv: 1 nM: 2
423.627166999999990 265.687865999999990
431.121613000000020 209.627028999999990
f: 355 tv: 0 nM: 2
381.082764000000000 258.148284999999990
387.313232000000030 206.077591000000010
f: 355 tv: 1 nM: 2
425.343567000000010 265.178771999999980
432.203125000000000 209.713547000000010
f: 356 tv: 0 nM: 2
383.620574999999970 257.943267999999990
389.346375000000020 206.003006000000000
f: 356 tv: 1 nM: 2
426.960540999999980 264.997374999999980
433.644806000000020 209.407104000000000
f: 357 tv: 0 nM: 2
386.797211000000000 258.052460000000000
392.291411999999980 206.392639000000000
f: 357 tv: 1 nM: 2
428.143250000000020 264.454041000000020
434.856749999999980 209.545943999999990
f: 358 tv: 0 nM: 2
389.358429000000000 257.484923999999980
394.566466999999990 206.515823000000010
f: 358 tv: 1 nM: 2
429.618347000000030 264.426024999999980
436.244995000000020 209.925003000000000
f: 359 tv: 0 nM: 2
392.934936999999990 257.770537999999990
396.964294000000000 206.779754999999990
f: 359 tv: 1 nM: 2
430.774384000000000 264.371947999999970
437.873718000000000 210.115982000000000
f: 360 tv: 0 nM: 2
395.455872000000000 257.705872000000000
399.383240000000000 207.182632000000010
f: 360 tv: 1 nM: 2
432.251434000000020 264.404632999999990
439.358002000000000 210.479294000000010
f: 361 tv: 0 nM: 2
397.919249999999980 258.021728999999990
401.750000000000000 207.570511000000010
f: 361 tv: 1 nM: 2
434.281067000000010 264.278106999999980
440.598845999999980 210.587204000000010
f: 362 tv: 0 nM: 2
400.569549999999990 258.135772999999970
404.208831999999970 207.685286999999990
f: 362 tv: 1 nM: 2
435.500000000000000 264.500000000000000
441.929351999999990 211.081527999999990
f: 363 tv: 0 nM: 2
403.537750000000020 258.893065999999980
405.589294000000000 208.410721000000000
f: 363 tv: 1 nM: 2
437.401154000000020 264.511626999999980
443.703917999999990 211.460892000000000
f: 364 tv: 0 nM: 2
405.820250999999980 259.117644999999980
407.707825000000010 208.605423000000000
f: 364 tv: 1 nM: 2
438.978271000000010 264.847839000000020
445.197143999999980 211.697144000000010
f: 365 tv: 0 nM: 2
408.083344000000010 259.694458000000000
409.765746999999980 209.405594000000010
f: 365 tv: 1 nM: 2
440.899384000000000 264.942077999999980
446.723114000000010 212.244629000000000
f: 366 tv: 0 nM: 2
410.500000000000000 259.915038999999980
411.644287000000020 209.822144000000010
f: 366 tv: 1 nM: 2
442.579253999999990 265.304870999999990
447.969604000000000 212.712707999999990
f: 367 tv: 0 nM: 2
412.598052999999990 260.000000000000000
413.933533000000010 210.005783000000010
f: 367 tv: 1 nM: 2
444.057922000000020 264.899384000000000
449.748535000000000 212.622803000000000
f: 368 tv: 0 nM: 2
414.537598000000000 260.744353999999990
415.543060000000030 210.864242999999990
f: 368 tv: 1 nM: 2
445.556305000000010 265.890717000000000
451.262999999999980 213.312133999999990
f: 369 tv: 0 nM: 2
416.147246999999990 261.236205999999980
417.346375000000020 210.418670999999990
f: 369 tv: 1 nM: 2
447.209869000000030 265.919738999999990
453.106139999999980 213.555861999999990
f: 370 tv: 0 nM: 2
417.508422999999990 261.064606000000030
418.445159999999990 211.048385999999990
f: 370 tv: 1 nM: 2
448.759491000000030 265.924041999999990
454.454041000000020 213.856750000000010
f: 371 tv: 0 nM: 2
419.500000000000000 261.317077999999980
419.560729999999980 211.546432000000010
f: 371 tv: 1 nM: 2
450.656432999999990 265.904906999999980
456.180847000000030 213.968078999999990
f: 372 tv: 0 nM: 2
420.671050999999980 261.486847000000010
420.615844999999980 211.615860000000000
f: 372 tv: 1 nM: 2
452.477570000000010 266.054474000000030
457.661681999999980 214.171646000000010
f: 373 tv: 0 nM: 2
421.634155000000020 261.615844999999980
421.325165000000030 211.696319999999990
f: 373 tv: 1 nM: 2
453.620116999999990 266.113647000000010
459.010680999999980 214.510696000000000
f: 374 tv: 0 nM: 2
421.783875000000020 261.883880999999970
422.269470000000010 211.607788000000000
f: 374 tv: 1 nM: 2
455.000000000000000 266.454285000000030
460.401154000000020 214.412795999999990
f: 375 tv: 0 nM: 2
422.241486000000010 262.414978000000020
422.500000000000000 212.317078000000010
f: 375 tv: 1 nM: 2
456.121307000000000 266.491119000000030
461.622863999999990 214.488571000000010
f: 376 tv: 0 nM: 2
422.072632000000000 262.667602999999990
422.386902000000020 212.333327999999990
f: 376 tv: 1 nM: 2
457.391724000000010 267.000000000000000
462.577544999999990 214.617645000000010
f: 377 tv: 0 nM: 2
422.057587000000010 262.618195000000010
422.144439999999970 212.488891999999990
f: 377 tv: 1 nM: 2
458.100006000000010 267.072234999999980
463.291443000000020 215.231429999999990
f: 378 tv: 0 nM: 2
421.052825999999980 262.947174000000020
421.389832000000010 212.754242000000000
f: 378 tv: 1 nM: 2
459.262999999999980 267.358367999999980
464.549224999999980 214.795334000000000
f: 379 tv: 0 nM: 2
420.487793000000010 263.408539000000020
420.760620000000020 212.672729000000000
f: 379 tv: 1 nM: 2
459.726256999999980 267.572632000000000
465.250000000000000 214.776321000000000
f: 380 tv: 0 nM: 2
419.442168999999980 263.860535000000030
420.000000000000000 212.699997000000000
f: 380 tv: 1 nM: 2
460.486114999999980 267.669434000000020
466.315033000000030 214.890166999999990
f: 381 tv: 0 nM: 2
417.500000000000000 264.000000000000000
418.685486000000030 212.733870999999990
f: 381 tv: 1 nM: 2
461.074585000000010 268.298340000000000
467.125000000000000 215.032608000000010
f: 382 tv: 0 nM: 2
416.541930999999980 264.145172000000000
417.807495000000020 212.500000000000000
f: 382 tv: 1 nM: 2
461.905029000000010 268.416199000000010
468.024200000000010 215.357529000000000
f: 383 tv: 0 nM: 2
414.879760999999970 264.848114000000010
415.968932999999990 212.378525000000000
f: 383 tv: 1 nM: 2
462.173767000000000 269.021331999999970
468.816314999999970 215.040817000000000
f: 384 tv: 0 nM: 2
412.559204000000020 265.105255000000000
414.589294000000000 212.410721000000000
f: 384 tv: 1 nM: 2
463.451141000000010 269.548858999999990
469.914947999999980 215.146911999999990
f: 385 tv: 0 nM: 2
410.909668000000010 265.725799999999990
413.154479999999980 212.598311999999990
f: 385 tv: 1 nM: 2
464.071045000000030 270.407104000000000
471.040833000000020 215.183670000000010
f: 386 tv: 0 nM: 2
408.903716999999970 265.621124000000010
411.643280000000000 213.336257999999990
f: 386 tv: 1 nM: 2
465.039672999999990 270.455017000000000
471.960327000000010 215.375655999999990
f: 387 tv: 0 nM: 2
406.777770999999970 266.371337999999980
410.283783000000030 212.994598000000000
f: 387 tv: 1 nM: 2
466.002563000000010 271.059264999999980
473.143250000000020 215.454056000000010
f: 388 tv: 0 nM: 2
405.359740999999990 266.652435000000030
408.948639000000010 213.464858999999990
f: 388 tv: 1 nM: 2
467.159332000000010 271.796692000000010
474.948975000000020 215.739791999999990
f: 389 tv: 0 nM: 2
403.776549999999990 268.332397000000010
407.450012000000020 213.461761000000000
f: 389 tv: 1 nM: 2
468.949738000000020 272.534393000000020
476.244995000000020 215.925003000000000
f: 390 tv: 0 nM: 2
402.116363999999980 268.672942999999980
405.893860000000020 213.656432999999990
f: 390 tv: 1 nM: 2
470.140198000000000 273.306885000000020
477.868561000000000 216.146911999999990
f: 391 tv: 0 nM: 2
400.107544000000020 269.816864000000010
404.724487000000010 214.117340000000010
f: 391 tv: 1 nM: 2
472.037140000000020 273.878722999999980
479.910461000000000 216.445267000000000
f: 392 tv: 0 nM: 2
397.981475999999990 269.703705000000010
403.240325999999980 214.475143000000000
f: 392 tv: 1 nM: 2
473.909088000000000 274.489319000000020
481.908416999999990 216.225249999999990
f: 393 tv: 0 nM: 2
396.542328000000000 270.671967000000000
402.710388000000020 214.878707999999990
f: 393 tv: 1 nM: 2
475.407317999999980 275.097564999999970
483.539000999999980 216.809631000000000
f: 394 tv: 0 nM: 2
395.710052000000020 271.286987000000010
401.248656999999980 215.000000000000000
f: 394 tv: 1 nM: 2
477.454315000000010 275.852782999999990
485.964294000000000 216.954758000000000
f: 395 tv: 0 nM: 2
393.866150000000000 271.962128000000010
399.878722999999980 214.952971999999990
f: 395 tv: 1 nM: 2
479.700439000000020 276.524780000000020
488.261475000000020 216.977066000000010
f: 396 tv: 0 nM: 2
392.428223000000000 272.952148000000020
398.911010999999970 215.332458000000000
f: 396 tv: 1 nM: 2
481.965850999999990 277.426819000000020
490.455138999999970 217.438033999999990
f: 397 tv: 0 nM: 2
390.994995000000020 273.654998999999980
398.212555000000010 215.707732999999990
f: 397 tv: 1 nM: 2
484.871368000000020 277.953888000000010
492.771881000000010 217.115204000000010
f: 398 tv: 0 nM: 2
389.989989999999980 273.820006999999980
396.944458000000000 215.478255999999990
f: 398 tv: 1 nM: 2
487.372100999999990 278.825591999999970
495.429169000000000 217.579162999999990
f: 399 tv: 0 nM: 2
388.639800999999980 274.741698999999980
396.569121999999990 215.912444999999990
f: 399 tv: 1 nM: 2
490.338501000000010 279.210174999999990
498.516936999999980 217.572036999999990
f: 400 tv: 0 nM: 2
387.455597000000010 275.450927999999980
395.873229999999980 216.213623000000010
f: 400 tv: 1 nM: 2
492.836730999999990 279.693877999999980
501.269226000000000 217.773757999999990
f: 401 tv: 0 nM: 2
386.704864999999980 275.907317999999980
395.269409000000000 216.084473000000000
f: 401 tv: 1 nM: 2
495.669037000000000 280.126190000000010
504.325316999999980 217.860260000000010
f: 402 tv: 0 nM: 2
385.450012000000020 276.872742000000020
394.432555999999980 216.151169000000010
f: 402 tv: 1 nM: 2
499.090912000000000 280.872742000000020
506.904755000000020 218.015152000000000
f: 403 tv: 0 nM: 2
384.583344000000010 277.236114999999980
394.237183000000020 216.335464000000000
f: 403 tv: 1 nM: 2
502.282501000000020 281.024657999999990
509.723175000000030 217.841202000000010
f: 404 tv: 0 nM: 2
383.638397000000000 277.754456000000000
393.447478999999990 216.384459999999990
f: 404 tv: 1 nM: 2
505.426727000000030 281.426727000000030
513.139893000000030 217.849792000000010
f: 405 tv: 0 nM: 2
383.136352999999990 278.559081999999990
393.472229000000030 216.455124000000010
f: 405 tv: 1 nM: 2
508.675110000000020 282.018433000000020
516.313048999999980 217.527312999999990
f: 406 tv: 0 nM: 2
382.868652000000000 279.046082000000010
393.189301000000000 216.524689000000000
f: 406 tv: 1 nM: 2
511.912933000000010 282.095978000000000
519.931152000000000 217.435226000000000
f: 407 tv: 0 nM: 2
382.467406999999980 279.571747000000020
393.086426000000020 216.586425999999990
f: 407 tv: 1 nM: 2
516.320800999999960 282.564147999999990
523.285399999999980 217.250000000000000
f: 408 tv: 0 nM: 2
382.414032000000020 279.864258000000010
393.304625999999980 216.464279000000000
f: 408 tv: 1 nM: 2
519.792236000000000 282.525116000000030
527.010192999999960 216.767349000000000
f: 409 tv: 0 nM: 2
382.000000000000000 279.953003000000020
393.405182000000020 216.163788000000010
f: 409 tv: 1 nM: 2
523.760192999999960 282.450225999999990
530.439086999999970 216.552521000000010
f: 410 tv: 0 nM: 2
381.729003999999970 280.250000000000000
393.468475000000010 216.216385000000000
f: 410 tv: 1 nM: 2
527.116760000000000 282.546265000000010
534.614562999999980 216.452087000000010
f: 411 tv: 0 nM: 2
381.806122000000020 280.391845999999990
393.431458000000020 215.576614000000010
f: 411 tv: 1 nM: 2
531.082946999999990 282.726471000000000
538.063293000000040 215.538772999999990
f: 412 tv: 0 nM: 2
381.559906000000010 280.543395999999970
393.703644000000000 215.445557000000010
f: 412 tv: 1 nM: 2
535.194885000000000 282.618652000000000
541.451904000000010 215.263458000000010
f: 413 tv: 0 nM: 2
381.835297000000030 280.523529000000000
393.971251999999990 214.620697000000010
f: 413 tv: 1 nM: 2
539.347473000000040 282.500000000000000
545.641785000000030 214.590042000000010
f: 414 tv: 0 nM: 2
381.928558000000010 280.669373000000010
394.231934000000020 214.450577000000010
f: 414 tv: 1 nM: 2
543.984497000000030 282.427002000000020
549.762084999999960 214.495971999999990
f: 415 tv: 0 nM: 2
382.546692000000010 281.015563999999980
395.070892000000010 214.141785000000000
f: 415 tv: 1 nM: 2
548.745667000000030 282.336945000000010
553.384459999999990 213.724792000000010
f: 416 tv: 0 nM: 2
383.011352999999990 281.174255000000020
395.881317000000020 213.540863000000000
f: 416 tv: 1 nM: 2
553.191284000000000 282.052185000000010
557.938965000000050 212.919296000000000
f: 417 tv: 0 nM: 2
383.812042000000020 281.056580000000000
396.803924999999990 213.284316999999990
f: 417 tv: 1 nM: 2
557.957274999999980 281.829071000000000
562.105896000000030 212.401962000000000
f: 418 tv: 0 nM: 2
384.595428000000030 281.347321000000020
397.458008000000010 212.617996000000010
f: 418 tv: 1 nM: 2
562.943970000000040 281.668060000000030
566.203856999999970 211.712447999999990
f: 419 tv: 0 nM: 2
385.113983000000020 281.091919000000020
398.683318999999980 212.205551000000010
f: 419 tv: 1 nM: 2
567.424255000000020 280.681824000000010
570.421569999999970 210.780396000000000
f: 420 tv: 0 nM: 2
386.082091999999990 281.093292000000020
399.691741999999980 211.675628999999990
f: 420 tv: 1 nM: 2
572.513672000000040 280.127868999999980
575.071411000000010 210.187759000000000
f: 421 tv: 0 nM: 2
387.361603000000000 280.858123999999980
400.985076999999990 210.813431000000010
f: 421 tv: 1 nM: 2
577.529175000000010 279.863220000000010
579.863647000000010 209.418975999999990
f: 422 tv: 0 nM: 2
388.884766000000010 280.735809000000020
402.187042000000020 210.438888999999990
f: 422 tv: 1 nM: 2
582.469910000000030 279.349548000000030
583.842956999999960 208.520659999999990
f: 423 tv: 0 nM: 2
390.275451999999970 280.371917999999990
403.777374000000010 209.694351000000010
f: 423 tv: 1 nM: 2
588.031798999999980 278.887725999999990
588.021973000000000 208.085998999999990
f: 424 tv: 0 nM: 2
391.951569000000010 280.216248000000010
405.377991000000010 209.032654000000010
f: 424 tv: 1 nM: 2
593.205199999999990 278.195221000000000
593.116149999999950 207.171265000000010
f: 425 tv: 0 nM: 2
393.222595000000010 280.000000000000000
407.071441999999990 208.450546000000000
f: 425 tv: 1 nM: 2
598.351929000000040 277.658813000000010
597.174804999999990 206.445495999999990
f: 426 tv: 0 nM: 2
394.960875999999980 279.889464999999970
408.965270999999970 207.920134999999990
f: 426 tv: 1 nM: 2
603.664733999999950 276.917633000000020
602.113402999999950 205.531600999999990
f: 427 tv: 0 nM: 2
396.617553999999980 279.306305000000010
410.486724999999980 207.043182000000000
f: 427 tv: 1 nM: 2
608.419434000000020 276.171477999999980
606.380675999999990 204.376892000000000
f: 428 tv: 0 nM: 2
398.138641000000010 279.255463000000020
412.112060999999980 206.098282000000010
f: 428 tv: 1 nM: 2
613.441161999999960 275.082366999999980
610.606688999999960 203.644272000000000
f: 429 tv: 0 nM: 2
400.176177999999990 278.850677000000020
413.902435000000030 205.555756000000000
f: 429 tv: 1 nM: 2
618.019103999999970 274.366424999999990
614.815673999999940 202.928833000000000
f: 430 tv: 0 nM: 2
402.183167000000030 278.326721000000020
416.445404000000000 204.914672999999990
f: 430 tv: 1 nM: 2
623.378784000000000 273.928040000000010
619.092040999999990 201.891693000000000
f: 431 tv: 0 nM: 2
404.697083000000020 277.933227999999990
418.665038999999980 204.240204000000010
f: 431 tv: 1 nM: 2
627.924987999999980 273.053558000000010
623.096130000000020 201.338455000000010
f: 432 tv: 0 nM: 2
407.429260000000000 277.328613000000020
420.773650999999970 203.324326000000010
f: 432 tv: 1 nM: 2
632.883117999999970 272.066558999999980
627.081482000000050 200.592590000000000
f: 433 tv: 0 nM: 2
410.017914000000020 276.622162000000000
423.478545999999990 202.377883999999990
f: 433 tv: 1 nM: 2
637.019774999999980 270.944244000000030
631.093261999999980 199.399261000000000
f: 434 tv: 0 nM: 2
412.141907000000000 276.000000000000000
425.638061999999990 201.966323999999990
f: 434 tv: 1 nM: 2
641.388672000000040 269.949066000000020
634.461975000000050 198.635864000000000
f: 435 tv: 0 nM: 2
414.526397999999970 275.389740000000020
428.516845999999990 200.929291000000010
f: 435 tv: 1 nM: 2
645.140381000000050 268.942108000000020
637.946716000000040 197.729782000000000
f: 436 tv: 0 nM: 2
416.975890999999990 274.540191999999990
430.769347999999980 200.224197000000000
f: 436 tv: 1 nM: 2
648.756774999999950 267.930267000000010
641.276611000000000 196.531921000000010
f: 437 tv: 0 nM: 2
419.772429999999990 273.849364999999980
433.292206000000020 199.402603000000000
f: 437 tv: 1 nM: 2
652.522033999999960 267.011016999999980
644.175781000000030 195.798630000000000
f: 438 tv: 0 nM: 2
422.558654999999990 273.293212999999980
436.058624000000010 198.757324000000010
f: 438 tv: 1 nM: 2
655.271423000000030 265.992859000000010
646.846436000000040 194.978577000000000
f: 439 tv: 0 nM: 2
425.642638999999970 272.455536000000000
438.716400000000020 197.931152000000000
f: 439 tv: 1 nM: 2
658.785216999999990 265.045775999999990
649.508971999999970 194.320786000000000
f: 440 tv: 0 nM: 2
429.092589999999970 271.583344000000010
441.650818000000020 197.242615000000000
f: 440 tv: 1 nM: 2
661.404906999999980 263.944275000000000
651.870727999999990 193.492401000000000
f: 441 tv: 0 nM: 2
431.320525999999970 270.647429999999990
444.751678000000030 196.234894000000000
f: 441 tv: 1 nM: 2
664.159302000000030 263.011870999999990
653.699280000000040 192.733093000000000
f: 442 tv: 0 nM: 2
434.935913000000030 270.400635000000020
448.022583000000000 196.022583000000000
f: 442 tv: 1 nM: 2
666.245117000000050 262.071898999999970
655.505310000000010 192.295059000000010
f: 443 tv: 0 nM: 2
438.271881000000010 269.659362999999980
450.714751999999980 195.560898000000010
f: 443 tv: 1 nM: 2
668.343567000000010 261.304840000000010
657.271606000000020 191.861588000000010
f: 444 tv: 0 nM: 2
441.669249999999980 268.781067000000010
453.958618000000000 194.941375999999990
f: 444 tv: 1 nM: 2
669.821899000000030 260.733673000000010
658.779235999999970 191.381134000000000
f: 445 tv: 0 nM: 2
444.955138999999970 268.551269999999990
456.644072999999990 194.727112000000010
f: 445 tv: 1 nM: 2
671.101684999999970 260.089844000000030
659.647461000000020 191.011871000000010
f: 446 tv: 0 nM: 2
448.224181999999980 268.353209999999990
459.848633000000010 194.613953000000010
f: 446 tv: 1 nM: 2
671.911377000000020 259.605346999999990
660.264709000000040 190.965393000000010
f: 447 tv: 0 nM: 2
451.409241000000010 267.715393000000010
462.581664999999990 194.404999000000000
f: 447 tv: 1 nM: 2
672.565795999999980 259.148010000000000
660.794434000000020 190.939026000000010
f: 448 tv: 0 nM: 2
454.526062000000020 267.538329999999970
465.059020999999970 194.145827999999990
f: 448 tv: 1 nM: 2
672.739928999999960 258.901001000000010
660.915100000000050 190.524536000000010
f: 449 tv: 0 nM: 2
457.366974000000030 267.088135000000020
467.682739000000030 194.132889000000010
f: 449 tv: 1 nM: 2
672.916687000000020 258.264190999999980
660.848145000000050 190.559265000000010
f: 450 tv: 0 nM: 2
459.856934000000020 266.850616000000000
469.752472000000010 194.011551000000000
f: 450 tv: 1 nM: 2
672.535094999999960 258.108703999999990
660.410094999999960 190.629501000000000
f: 451 tv: 0 nM: 2
462.558654999999990 266.706787000000020
472.129944000000020 194.139801000000010
f: 451 tv: 1 nM: 2
671.939269999999960 257.850006000000010
659.877380000000020 190.596222000000010
f: 452 tv: 0 nM: 2
465.165618999999990 266.446868999999990
474.446136000000020 193.993270999999990
f: 452 tv: 1 nM: 2
671.075012000000020 257.707153000000010
658.913817999999990 190.459778000000000
f: 453 tv: 0 nM: 2
467.387298999999980 266.090485000000000
476.403381000000020 193.998306000000010
f: 453 tv: 1 nM: 2
669.980468999999970 257.122345000000000
657.935364000000050 190.557037000000010
f: 454 tv: 0 nM: 2
469.348114000000010 265.905059999999990
478.134887999999990 194.088134999999990
f: 454 tv: 1 nM: 2
668.150024000000030 257.060729999999980
656.774413999999980 190.657897999999990
f: 455 tv: 0 nM: 2
470.701934999999990 265.740387000000000
479.649445000000010 194.223251000000000
f: 455 tv: 1 nM: 2
666.575927999999980 256.946288999999980
655.051514000000000 190.917937999999990
f: 456 tv: 0 nM: 2
472.423584000000010 265.867096000000000
481.076354999999980 194.569092000000010
f: 456 tv: 1 nM: 2
664.705139000000030 256.941405999999970
653.704834000000010 191.317261000000000
f: 457 tv: 0 nM: 2
473.641022000000020 265.740387000000000
482.505310000000010 194.856888000000000
f: 457 tv: 1 nM: 2
662.685851999999950 256.973969000000010
651.918945000000010 191.442688000000000
f: 458 tv: 0 nM: 2
474.983765000000010 265.610382000000020
484.057982999999980 195.047103999999990
f: 458 tv: 1 nM: 2
660.779846000000020 257.022400000000000
649.962951999999970 191.376541000000000
f: 459 tv: 0 nM: 2
475.958618000000000 265.571197999999980
485.216064000000020 195.651779000000000
f: 459 tv: 1 nM: 2
658.313903999999980 257.178558000000010
648.624022999999970 192.253937000000010
f: 460 tv: 0 nM: 2
476.988280999999970 265.618713000000010
486.367493000000020 196.086578000000000
f: 460 tv: 1 nM: 2
656.060302999999980 257.459137000000000
646.804809999999970 192.340636999999990
f: 461 tv: 0 nM: 2
478.049834999999970 265.865967000000010
487.107544000000020 196.467926000000010
f: 461 tv: 1 nM: 2
653.663940000000030 257.516388000000010
644.710999000000020 192.978896999999990
f: 462 tv: 0 nM: 2
479.066894999999990 265.985901000000010
488.191284000000000 196.782196000000000
f: 462 tv: 1 nM: 2
651.551574999999960 257.742065000000030
642.914916999999950 193.223403999999990
f: 463 tv: 0 nM: 2
480.294921999999990 265.994904000000020
489.519072999999990 197.385498000000010
f: 463 tv: 1 nM: 2
649.349975999999970 257.649993999999990
641.032898000000050 193.553496999999990
f: 464 tv: 0 nM: 2
481.390259000000010 266.106262000000020
490.847899999999980 197.709122000000010
f: 464 tv: 1 nM: 2
647.118286000000010 257.680511000000020
639.232909999999950 194.211533000000000
f: 465 tv: 0 nM: 2
482.137816999999980 265.969970999999990
491.638244999999980 198.350371999999990
f: 465 tv: 1 nM: 2
644.630432000000040 258.383392000000010
637.375000000000000 194.491669000000000
f: 466 tv: 0 nM: 2
483.224823000000010 266.275176999999990
492.920165999999990 198.636887000000000
f: 466 tv: 1 nM: 2
642.336059999999970 258.430327999999970
635.546264999999950 195.033035000000010
f: 467 tv: 0 nM: 2
484.272064000000000 266.720580999999980
493.920531999999980 199.176361000000010
f: 467 tv: 1 nM: 2
640.323913999999950 258.649811000000000
633.515198000000050 195.380432000000010
f: 468 tv: 0 nM: 2
485.812042000000020 267.012787000000000
495.103118999999990 199.747086000000000
f: 468 tv: 1 nM: 2
638.052428999999960 259.084685999999980
631.925902999999950 196.327164000000010
f: 469 tv: 0 nM: 2
487.014708999999980 267.147064000000000
496.214568999999980 200.528336000000000
f: 469 tv: 1 nM: 2
636.291321000000040 259.456604000000030
630.337096999999970 196.914031999999990
f: 470 tv: 0 nM: 2
488.223694000000020 267.385344999999970
497.670044000000020 201.157897999999990
f: 470 tv: 1 nM: 2
634.142882999999980 259.540191999999990
628.515198000000050 197.502166999999990
f: 471 tv: 0 nM: 2
489.611328000000010 267.892455999999980
499.051787999999990 201.551787999999990
f: 471 tv: 1 nM: 2
632.409485000000020 260.409485000000020
627.049561000000040 198.062500000000000
f: 472 tv: 0 nM: 2
490.801849000000000 267.979614000000030
500.111541999999990 202.304779000000000
f: 472 tv: 1 nM: 2
630.390381000000050 260.574553999999980
625.479370000000020 198.685776000000000
f: 473 tv: 0 nM: 2
492.015442000000010 268.484557999999990
501.184874999999980 202.857147000000000
f: 473 tv: 1 nM: 2
628.461913999999980 261.042602999999990
623.799072000000020 199.121002000000000
f: 474 tv: 0 nM: 2
493.090210000000010 268.684326000000000
502.601684999999970 203.402542000000010
f: 474 tv: 1 nM: 2
626.385437000000020 261.290741000000030
622.441832999999970 200.113953000000010
f: 475 tv: 0 nM: 2
494.301207999999970 269.130523999999980
503.791137999999990 204.135025000000010
f: 475 tv: 1 nM: 2
624.519591999999990 261.693481000000020
620.811584000000040 200.683578000000010
f: 476 tv: 0 nM: 2
495.687744000000010 269.579590000000000
505.056030000000020 204.759338000000010
f: 476 tv: 1 nM: 2
622.477478000000020 262.081084999999970
619.193298000000030 201.234528000000010
f: 477 tv: 0 nM: 2
496.800780999999970 269.591643999999970
506.429474000000030 205.356842000000000
f: 477 tv: 1 nM: 2
620.650024000000030 262.363037000000020
617.748779000000010 201.567169000000010
f: 478 tv: 0 nM: 2
497.854247999999980 270.253052000000030
507.500000000000000 206.151107999999990
f: 478 tv: 1 nM: 2
618.514709000000040 262.700988999999990
616.109009000000010 202.191939999999990
f: 479 tv: 0 nM: 2
498.678558000000010 270.384459999999990
508.529815999999980 206.704131999999990
f: 479 tv: 1 nM: 2
616.347839000000020 263.074889999999980
614.511963000000040 202.677032000000000
f: 480 tv: 0 nM: 2
500.246856999999980 270.433044000000000
509.650238000000000 207.070418999999990
f: 480 tv: 1 nM: 2
614.665893999999980 263.147461000000020
613.328002999999970 203.616974000000000
f: 481 tv: 0 nM: 2
501.455872000000000 270.472687000000010
511.056334999999990 207.401412999999990
f: 481 tv: 1 nM: 2
612.980468999999970 263.397552000000020
611.712096999999970 203.696976000000010
f: 482 tv: 0 nM: 2
502.379302999999990 270.745697000000010
512.472839000000020 208.085968000000010
f: 482 tv: 1 nM: 2
610.990416999999980 263.600463999999990
610.414124000000020 204.404036999999990
f: 483 tv: 0 nM: 2
503.578826999999990 271.051787999999990
513.572020999999950 208.427963000000010
f: 483 tv: 1 nM: 2
609.037108999999990 263.878722999999980
608.747559000000020 204.605391999999990
f: 484 tv: 0 nM: 2
504.907410000000030 270.981475999999990
514.680969000000000 208.932129000000000
f: 484 tv: 1 nM: 2
606.980774000000000 263.932678000000010
607.497680999999940 205.123259999999990
f: 485 tv: 0 nM: 2
506.347045999999980 271.084473000000000
515.885314999999990 209.192657000000000
f: 485 tv: 1 nM: 2
605.916687000000020 264.009795999999990
606.446411000000010 205.563782000000000
f: 486 tv: 0 nM: 2
507.717498999999980 271.024657999999990
517.590697999999970 209.806975999999990
f: 486 tv: 1 nM: 2
604.481201000000060 264.018768000000020
605.748718000000050 205.756470000000010
f: 487 tv: 0 nM: 2
509.537444999999990 271.041839999999980
519.153686999999990 210.004883000000010
f: 487 tv: 1 nM: 2
602.789978000000020 264.102753000000010
604.547852000000030 205.952147999999990
f: 488 tv: 0 nM: 2
510.963593000000000 271.118926999999990
520.872559000000020 210.176468000000000
f: 488 tv: 1 nM: 2
601.868834999999990 264.047028000000010
603.670714999999970 206.229263000000000
f: 489 tv: 0 nM: 2
512.546264999999950 270.966949000000000
522.110840000000050 210.625609999999990
f: 489 tv: 1 nM: 2
600.689026000000010 264.024872000000020
602.898375999999980 206.500000000000000
f: 490 tv: 0 nM: 2
514.055846999999970 271.016998000000000
524.016968000000020 210.871353000000000
f: 490 tv: 1 nM: 2
599.040404999999960 263.904052999999980
601.900513000000050 206.578537000000010
f: 491 tv: 0 nM: 2
516.062805000000030 270.734894000000000
525.109252999999970 210.944167999999990
f: 491 tv: 1 nM: 2
597.909119000000030 263.580199999999990
601.052490000000030 206.690613000000010
f: 492 tv: 0 nM: 2
517.668456999999990 270.751343000000020
527.038269000000010 211.026321000000000
f: 492 tv: 1 nM: 2
597.126281999999950 263.853088000000010
600.345519999999960 206.897903000000010
f: 493 tv: 0 nM: 2
519.509643999999980 270.178741000000000
528.868163999999980 211.104477000000000
f: 493 tv: 1 nM: 2
596.317932000000040 263.776917000000030
599.879027999999950 206.959670999999990
f: 494 tv: 0 nM: 2
521.002502000000050 270.229797000000020
530.600463999999990 211.133972000000000
f: 494 tv: 1 nM: 2
595.548827999999960 263.548858999999990
599.770691000000060 207.381210000000010
f: 495 tv: 0 nM: 2
522.961913999999980 270.258880999999970
531.982300000000010 211.315659000000010
f: 495 tv: 1 nM: 2
594.723082999999970 263.356415000000030
599.063537999999990 207.441986000000010
f: 496 tv: 0 nM: 2
524.946350000000050 270.304870999999990
533.707336000000050 211.628052000000000
f: 496 tv: 1 nM: 2
594.171081999999960 263.239470999999980
598.292542000000030 207.808502000000000
f: 497 tv: 0 nM: 2
526.896483999999990 270.209594999999980
535.711670000000030 212.291000000000000
f: 497 tv: 1 nM: 2
593.971679999999990 263.115967000000010
598.192504999999980 207.590912000000000
f: 498 tv: 0 nM: 2
528.953125000000000 270.255219000000010
536.925902999999950 211.849212999999990
f: 498 tv: 1 nM: 2
593.573852999999990 263.011352999999990
598.485535000000030 207.823700000000000
f: 499 tv: 0 nM: 2
530.546935999999960 270.251373000000000
539.000000000000000 212.500000000000000
f: 499 tv: 1 nM: 2
593.475158999999960 263.052489999999980
598.377074999999990 208.201111000000000
f: 500 tv: 0 nM: 2
532.336608999999950 270.183167000000030
540.940735000000020 212.930420000000000
f: 500 tv: 1 nM: 2
593.489074999999960 263.092896000000000
598.538208000000050 208.449997000000000
f: 501 tv: 0 nM: 2
534.844727000000030 270.350006000000010
542.879332999999970 212.832519999999990
f: 501 tv: 1 nM: 2
593.378540000000040 262.946320000000010
598.538208000000050 208.449997000000000
f: 502 tv: 0 nM: 2
536.775513000000050 270.193877999999980
544.881041999999980 213.036407000000000
f: 502 tv: 1 nM: 2
593.497253000000000 262.881866000000000
598.860535000000030 208.850006000000010
f: 503 tv: 0 nM: 2
538.229796999999960 269.952025999999990
546.154235999999970 213.250000000000000
f: 503 tv: 1 nM: 2
593.588745000000020 262.508880999999970
599.028930999999940 209.050003000000000
f: 504 tv: 0 nM: 2
540.465637000000020 269.949738000000020
548.026062000000020 213.546875000000000
f: 504 tv: 1 nM: 2
593.850281000000000 262.610167999999990
599.654297000000040 208.880005000000010
f: 505 tv: 0 nM: 2
542.730163999999950 269.933868000000020
549.976317999999990 213.318420000000000
f: 505 tv: 1 nM: 2
594.240356000000020 262.475127999999980
600.010863999999970 209.173920000000010
f: 506 tv: 0 nM: 2
544.592896000000000 269.928954999999970
551.532287999999990 213.612900000000000
f: 506 tv: 1 nM: 2
594.682800000000040 262.489258000000010
600.646912000000040 209.542374000000000
f: 507 tv: 0 nM: 2
546.597839000000020 270.195648000000010
553.318419999999950 213.934203999999990
f: 507 tv: 1 nM: 2
595.240356000000020 262.524872000000020
601.597777999999950 209.466476000000000
f: 508 tv: 0 nM: 2
548.263184000000020 270.312865999999990
555.046631000000050 214.085495000000010
f: 508 tv: 1 nM: 2
596.031798999999980 262.549132999999980
602.041442999999960 209.453033000000000
f: 509 tv: 0 nM: 2
550.500000000000000 269.856445000000010
557.000000000000000 214.000000000000000
f: 509 tv: 1 nM: 2
596.765442000000010 261.938263000000010
602.500000000000000 209.422622999999990
f: 510 tv: 0 nM: 2
552.103270999999950 269.500000000000000
558.818665000000010 214.194305000000010
f: 510 tv: 1 nM: 2
597.343384000000010 261.855408000000010
603.410706000000000 209.511901999999990
f: 511 tv: 0 nM: 2
553.982300000000010 269.684356999999980
560.551453000000040 214.325714000000000
f: 511 tv: 1 nM: 2
598.149719000000000 261.610167999999990
604.354919000000000 209.447525000000010
f: 512 tv: 0 nM: 2
555.638244999999980 269.361755000000020
562.426819000000020 213.960968000000010
f: 512 tv: 1 nM: 2
598.916687000000020 261.357147000000000
605.607117000000020 209.016234999999990
f: 513 tv: 0 nM: 2
557.867554000000040 269.535125999999990
563.845702999999960 213.779999000000000
f: 513 tv: 1 nM: 2
599.754395000000050 261.254394999999990
606.884399000000030 208.871872000000000
f: 514 tv: 0 nM: 2
559.404297000000040 269.043060000000030
565.614441000000060 213.840790000000000
f: 514 tv: 1 nM: 2
601.511169000000000 260.810059000000020
607.733337000000010 209.266662999999990
f: 515 tv: 0 nM: 2
561.323058999999940 269.064086999999970
566.988831000000000 213.527939000000000
f: 515 tv: 1 nM: 2
602.533507999999980 260.821228000000020
609.323729999999950 208.771683000000000
f: 516 tv: 0 nM: 2
563.118408000000040 269.218414000000000
568.685730000000040 213.619994999999990
f: 516 tv: 1 nM: 2
603.921935999999960 260.439301000000000
610.432921999999960 208.603653000000010
f: 517 tv: 0 nM: 2
564.769226000000000 268.858977999999980
570.304320999999960 213.701079999999990
f: 517 tv: 1 nM: 2
604.975463999999990 260.322083000000020
611.855042000000030 208.550293000000010
f: 518 tv: 0 nM: 2
566.010680999999980 268.510680999999980
571.770386000000030 213.653061000000010
f: 518 tv: 1 nM: 2
606.742615000000000 260.230774000000000
613.445190000000030 208.048385999999990
f: 519 tv: 0 nM: 2
567.157470999999990 268.618773999999970
573.373656999999980 213.615387000000000
f: 519 tv: 1 nM: 2
608.140747000000030 259.562865999999990
614.910277999999950 208.538467000000000
f: 520 tv: 0 nM: 2
568.829468000000020 268.757232999999990
574.424744000000030 213.419356999999990
f: 520 tv: 1 nM: 2
609.838805999999980 259.825652999999990
616.500000000000000 208.000000000000000
f: 521 tv: 0 nM: 2
569.835266000000050 268.768799000000000
575.620850000000020 213.803314000000000
f: 521 tv: 1 nM: 2
611.265502999999970 259.965514999999980
618.672852000000030 207.975311000000000
f: 522 tv: 0 nM: 2
571.000000000000000 269.405029000000010
576.750000000000000 213.681580000000000
f: 522 tv: 1 nM: 2
613.456237999999980 259.712493999999990
619.866271999999980 207.715117999999990
f: 523 tv: 0 nM: 2
571.909119000000030 269.419800000000010
577.324280000000040 213.408416999999990
f: 523 tv: 1 nM: 2
614.833312999999980 259.619049000000020
621.689209000000010 207.182434000000000
f: 524 tv: 0 nM: 2
572.662108999999990 269.365387000000000
578.127990999999950 213.183578000000010
f: 524 tv: 1 nM: 2
617.184021000000030 259.573607999999980
623.503357000000050 206.929993000000000
f: 525 tv: 0 nM: 2
573.157470999999990 269.541443000000020
578.824401999999960 213.026825000000000
f: 525 tv: 1 nM: 2
618.448792000000030 259.358429000000000
625.394897000000010 206.952225000000000
f: 526 tv: 0 nM: 2
573.456603999999970 269.502563000000010
579.784668000000010 212.972778000000010
f: 526 tv: 1 nM: 2
620.274719000000000 259.311736999999990
627.002869000000030 206.670516999999990
f: 527 tv: 0 nM: 2
573.960083000000050 269.593078999999990
579.956909000000000 212.983246000000010
f: 527 tv: 1 nM: 2
621.971619000000030 258.761352999999990
628.645081000000000 206.447525000000010
f: 528 tv: 0 nM: 2
573.904235999999970 269.468078999999990
580.093444999999970 212.704544000000000
f: 528 tv: 1 nM: 2
623.722228999999970 259.078430000000030
630.596130000000020 206.506408999999990
f: 529 tv: 0 nM: 2
573.777160999999980 269.907623000000000
580.155639999999950 212.426025000000010
f: 529 tv: 1 nM: 2
625.228270999999950 259.032623000000000
632.097168000000010 206.425720000000010
f: 530 tv: 0 nM: 2
573.320922999999990 269.721405000000000
580.231322999999970 212.460281000000010
f: 530 tv: 1 nM: 2
626.522461000000020 259.353943000000020
634.352600000000050 206.031799000000010
f: 531 tv: 0 nM: 2
572.905029000000010 270.204987000000020
579.955811000000040 212.274414000000010
f: 531 tv: 1 nM: 2
628.391051999999950 259.416199000000010
635.794311999999990 206.414290999999990
f: 532 tv: 0 nM: 2
572.574889999999980 270.635253999999970
579.898132000000030 212.000000000000000
f: 532 tv: 1 nM: 2
630.011413999999950 259.745727999999990
637.335999000000020 205.884414999999990
f: 533 tv: 0 nM: 2
572.093444999999970 270.704559000000020
579.927856000000020 212.000000000000000
f: 533 tv: 1 nM: 2
631.846802000000030 259.843932999999990
638.923889000000030 205.896744000000010
f: 534 tv: 0 nM: 2
571.113647000000010 270.866150000000000
579.436951000000020 212.232605000000010
f: 534 tv: 1 nM: 2
633.286560000000010 260.283630000000020
640.948669000000000 205.535141000000010
f: 535 tv: 0 nM: 2
570.251281999999950 271.203033000000000
578.637206999999990 212.086043999999990
f: 535 tv: 1 nM: 2
634.646178999999960 260.333344000000010
642.372313999999960 205.882980000000000
f: 536 tv: 0 nM: 2
569.630553999999960 271.544341999999970
578.047852000000030 212.327758999999990
f: 536 tv: 1 nM: 2
636.611449999999990 260.562865999999990
644.195679000000040 205.701079999999990
f: 537 tv: 0 nM: 2
569.055054000000040 272.066985999999990
578.395935000000010 212.085968000000010
f: 537 tv: 1 nM: 2
638.220519999999960 260.746154999999990
646.318725999999970 205.853805999999990
f: 538 tv: 0 nM: 2
568.188110000000050 272.702392999999970
578.241211000000020 212.486847000000010
f: 538 tv: 1 nM: 2
639.752624999999970 261.388031000000010
648.392273000000050 205.853591999999990
f: 539 tv: 0 nM: 2
567.462951999999970 273.032410000000030
577.932129000000030 212.414031999999990
f: 539 tv: 1 nM: 2
641.715088000000040 261.673186999999980
650.094970999999990 206.000000000000000
f: 540 tv: 0 nM: 2
566.661194000000020 273.352814000000020
577.435364000000050 212.500000000000000
f: 540 tv: 1 nM: 2
643.760192999999960 261.979583999999990
652.160828000000040 206.133163000000000
f: 541 tv: 0 nM: 2
566.466797000000040 273.378326000000020
577.472716999999990 212.544113000000010
f: 541 tv: 1 nM: 2
646.339354999999950 262.388611000000030
654.545959000000040 205.937836000000000
f: 542 tv: 0 nM: 2
565.668884000000050 274.000000000000000
577.413695999999960 212.807526000000000
f: 542 tv: 1 nM: 2
648.671081999999960 262.171050999999980
657.048949999999990 206.028350999999990
f: 543 tv: 0 nM: 2
565.644043000000010 274.258484000000010
577.543396000000030 212.464874000000010
f: 543 tv: 1 nM: 2
650.552490000000030 262.617493000000020
659.683655000000040 205.903061000000010
f: 544 tv: 0 nM: 2
565.610352000000030 274.736481000000030
577.644043000000010 212.491531000000010
f: 544 tv: 1 nM: 2
653.301574999999960 262.987122000000000
661.961121000000050 205.577774000000010
f: 545 tv: 0 nM: 2
565.546264999999950 274.883269999999980
578.220093000000020 212.318375000000000
f: 545 tv: 1 nM: 2
655.686156999999980 262.819152999999970
664.762512000000020 205.247498000000010
f: 546 tv: 0 nM: 2
565.555054000000040 275.041839999999980
578.526854999999950 212.386368000000000
f: 546 tv: 1 nM: 2
658.830017000000000 262.934998000000010
667.505370999999970 204.935486000000000
f: 547 tv: 0 nM: 2
565.508179000000040 275.422119000000010
579.212158000000040 212.186981000000000
f: 547 tv: 1 nM: 2
661.295105000000040 262.936583999999980
670.027160999999980 205.288040000000000
f: 548 tv: 0 nM: 2
565.785706000000000 275.616333000000000
579.736755000000020 212.155105999999990
f: 548 tv: 1 nM: 2
664.389159999999950 263.012329000000020
673.303162000000040 204.936172000000000
f: 549 tv: 0 nM: 2
566.286316000000060 275.927338000000020
580.405639999999950 211.885544000000010
f: 549 tv: 1 nM: 2
667.421631000000050 263.216583000000010
676.165100000000050 204.961730999999990
f: 550 tv: 0 nM: 2
566.805663999999980 276.346161000000000
581.606994999999980 211.724274000000010
f: 550 tv: 1 nM: 2
670.608521000000000 263.174530000000000
679.595947000000020 204.575760000000000
f: 551 tv: 0 nM: 2
567.962462999999960 276.600799999999990
582.757507000000030 211.663528000000010
f: 551 tv: 1 nM: 2
674.398070999999960 263.572814999999990
683.427002000000020 204.521622000000010
f: 552 tv: 0 nM: 2
569.000000000000000 277.372498000000010
583.887329000000020 211.624512000000010
f: 552 tv: 1 nM: 2
678.061584000000040 263.448272999999970
686.738891999999960 204.253693000000000
f: 553 tv: 0 nM: 2
570.388184000000020 277.628052000000030
585.173644999999960 211.723282000000010
f: 553 tv: 1 nM: 2
681.934997999999950 263.670012999999980
689.800476000000000 204.233170000000000
f: 554 tv: 0 nM: 2
571.446654999999960 278.045440999999980
586.859497000000030 211.859497000000000
f: 554 tv: 1 nM: 2
685.581603999999970 263.892090000000000
693.729553000000010 204.152266999999990
f: 555 tv: 0 nM: 2
572.772704999999970 278.450591999999970
588.432372999999980 212.028472999999990
f: 555 tv: 1 nM: 2
689.051391999999960 264.051392000000020
696.680175999999960 203.677658000000010
f: 556 tv: 0 nM: 2
574.896912000000040 279.377440999999980
589.958007999999950 211.972625999999990
f: 556 tv: 1 nM: 2
693.059692000000040 264.500000000000000
700.843018000000030 203.623184000000010
f: 557 tv: 0 nM: 2
576.568541999999980 279.500000000000000
591.994507000000000 212.056564000000010
f: 557 tv: 1 nM: 2
696.933350000000020 263.987183000000020
704.479064999999990 203.886046999999990
f: 558 tv: 0 nM: 2
578.502014000000030 280.309723000000020
594.003661999999960 212.338242000000010
f: 558 tv: 1 nM: 2
701.370483000000040 264.917114000000030
708.364562999999980 203.807297000000010
f: 559 tv: 0 nM: 2
580.322143999999980 281.284576000000020
596.324829000000020 212.375915999999990
f: 559 tv: 1 nM: 2
704.822509999999970 264.877501999999990
712.189392000000000 203.739899000000010
f: 560 tv: 0 nM: 2
582.580565999999980 281.556762999999990
598.078673999999980 212.571167000000000
f: 560 tv: 1 nM: 2
709.271790000000010 264.982056000000000
715.858886999999980 203.933167000000000
f: 561 tv: 0 nM: 2
584.984009000000010 282.124542000000020
600.761169000000000 212.757462000000000
f: 561 tv: 1 nM: 2
713.161132999999950 264.950225999999990
719.587584999999990 203.940093999999990
f: 562 tv: 0 nM: 2
587.500000000000000 282.840302000000010
603.026245000000020 212.959792999999990
f: 562 tv: 1 nM: 2
717.476074000000040 265.492034999999990
723.341247999999950 203.954971000000000
f: 563 tv: 0 nM: 2
589.820007000000030 283.530914000000000
605.311828999999990 213.184586000000000
f: 563 tv: 1 nM: 2
723.111389000000030 265.948180999999980
727.432555999999980 204.016280999999990
f: 564 tv: 0 nM: 2
592.279175000000010 284.049255000000020
608.182129000000030 213.699997000000000
f: 564 tv: 1 nM: 2
726.889221000000020 266.335327000000010
732.158997000000000 203.838715000000010
f: 565 tv: 0 nM: 2
595.210692999999990 284.767853000000000
610.477355999999990 213.656799000000010
f: 565 tv: 1 nM: 2
730.723937999999980 266.218750000000000
735.365723000000000 203.560181000000000
f: 566 tv: 0 nM: 2
597.940673999999940 285.178069999999990
613.257934999999970 213.800354000000000
f: 566 tv: 1 nM: 2
734.938843000000020 265.853699000000010
739.547057999999990 203.881165000000010
f: 567 tv: 0 nM: 2
600.891845999999990 285.817383000000010
616.521729000000050 213.841140999999990
f: 567 tv: 1 nM: 2
740.365294999999950 265.897246999999990
743.690918000000010 203.472733000000010
f: 568 tv: 0 nM: 2
603.910399999999980 286.044800000000010
619.332152999999950 213.923080000000000
f: 568 tv: 1 nM: 2
744.302611999999950 266.160522000000010
748.137024000000000 203.305283000000000
f: 569 tv: 0 nM: 2
606.776550000000040 286.280212000000010
622.463805999999980 213.802628000000000
f: 569 tv: 1 nM: 2
748.683838000000040 266.120087000000010
751.774779999999960 202.928223000000000
f: 570 tv: 0 nM: 2
610.173095999999990 286.865387000000000
625.524413999999980 213.610748000000000
f: 570 tv: 1 nM: 2
753.731934000000020 265.942566000000000
756.278014999999980 202.845291000000000
f: 571 tv: 0 nM: 2
613.358703999999990 286.807982999999980
628.899291999999950 213.208191000000000
f: 571 tv: 1 nM: 2
757.990173000000030 265.642151000000010
760.414124000000020 202.561676000000010
f: 572 tv: 0 nM: 2
617.036071999999990 287.213074000000010
631.931274000000030 213.025771999999990
f: 572 tv: 1 nM: 2
762.546386999999980 265.459900000000000
764.516235000000050 202.439026000000010
f: 573 tv: 0 nM: 2
620.354919000000000 287.260497999999980
635.327514999999950 212.998413000000000
f: 573 tv: 1 nM: 2
766.463500999999950 264.794952000000020
768.605163999999950 201.937774999999990
f: 574 tv: 0 nM: 2
624.108703999999990 287.297667999999990
638.586608999999950 212.694443000000010
f: 574 tv: 1 nM: 2
771.711547999999990 264.697113000000000
772.997864000000050 201.286925999999990
f: 575 tv: 0 nM: 2
627.514709000000040 287.449341000000000
642.423584000000010 212.019927999999990
f: 575 tv: 1 nM: 2
777.232055999999940 264.334929999999990
777.430846999999970 201.000000000000000
f: 576 tv: 0 nM: 2
631.549987999999980 287.513335999999980
645.929992999999970 212.070007000000000
f: 576 tv: 1 nM: 2
781.761597000000050 263.812500000000000
781.528380999999970 199.975983000000010
f: 577 tv: 0 nM: 2
635.394226000000000 287.461547999999990
649.239502000000020 211.239517000000010
f: 577 tv: 1 nM: 2
786.757202000000010 263.532928000000030
785.587584999999990 199.940093999999990
f: 578 tv: 0 nM: 2
639.885925000000040 287.514069000000010
653.382813000000060 211.074249000000010
f: 578 tv: 1 nM: 2
790.979187000000020 262.848969000000010
789.900451999999970 199.106064000000000
f: 579 tv: 0 nM: 2
643.420776000000050 286.887787000000000
657.309753000000000 210.533019999999990
f: 579 tv: 1 nM: 2
795.915527000000000 262.200927999999980
793.743652000000000 198.942794999999990
f: 580 tv: 0 nM: 2
647.799377000000050 286.846283000000030
660.927673000000030 210.059753000000000
f: 580 tv: 1 nM: 2
800.513305999999940 261.644439999999970
797.572388000000050 198.103072999999990
f: 581 tv: 0 nM: 2
651.888305999999940 286.532653999999980
664.589171999999960 209.222930999999990
f: 581 tv: 1 nM: 2
804.665221999999970 261.063873000000000
801.576781999999980 197.173248000000000
f: 582 tv: 0 nM: 2
656.317444000000020 286.304290999999980
668.690429999999990 208.945816000000010
f: 582 tv: 1 nM: 2
809.086182000000010 260.379302999999990
805.323425000000040 196.899993999999990
f: 583 tv: 0 nM: 2
660.542785999999980 286.082245000000000
673.066895000000050 208.101913000000000
f: 583 tv: 1 nM: 2
813.444885000000000 259.500000000000000
808.993469000000000 196.128265000000000
f: 584 tv: 0 nM: 2
665.259583000000020 285.479309000000000
676.520081000000000 207.612655999999990
f: 584 tv: 1 nM: 2
817.420288000000030 258.683197000000010
811.486084000000010 195.577377000000010
f: 585 tv: 0 nM: 2
669.201293999999960 285.298705999999980
680.681946000000040 207.415282999999990
f: 585 tv: 1 nM: 2
821.680663999999980 257.949585000000010
815.331909000000000 194.984711000000000
f: 586 tv: 0 nM: 2
673.696533000000040 284.636779999999990
684.733521000000000 206.518813999999990
f: 586 tv: 1 nM: 2
824.955444000000060 257.528350999999990
818.266785000000030 194.426880000000010
f: 587 tv: 0 nM: 2
677.704956000000040 284.282593000000020
688.488953000000040 206.045883000000000
f: 587 tv: 1 nM: 2
828.195679000000040 256.735167999999990
821.447754000000030 193.947723000000000
f: 588 tv: 0 nM: 2
682.132874000000020 283.802338000000020
692.252990999999950 205.322295999999990
f: 588 tv: 1 nM: 2
831.394652999999950 256.378112999999980
824.035277999999950 193.522827000000010
f: 589 tv: 0 nM: 2
686.520446999999990 283.473267000000020
696.177550999999990 204.983719000000010
f: 589 tv: 1 nM: 2
833.847839000000020 255.403167999999990
825.815124999999970 193.071426000000000
f: 590 tv: 0 nM: 2
690.342651000000050 282.792846999999990
699.656738000000020 204.905959999999990
f: 590 tv: 1 nM: 2
836.491637999999970 254.570831000000000
827.436462000000010 192.588989000000000
f: 591 tv: 0 nM: 2
694.538817999999990 282.290374999999980
703.151488999999970 204.230301000000000
f: 591 tv: 1 nM: 2
838.353759999999970 254.280640000000010
829.095031999999950 191.991729999999990
f: 592 tv: 0 nM: 2
698.195313000000060 281.634124999999980
706.382445999999960 203.807205000000010
f: 592 tv: 1 nM: 2
839.859192000000010 253.575515999999990
830.598328000000040 191.658997000000000
f: 593 tv: 0 nM: 2
702.109192000000010 281.126434000000020
709.019897000000010 203.168869000000000
f: 593 tv: 1 nM: 2
841.102416999999950 253.108429000000000
831.587158000000040 191.149384000000000
f: 594 tv: 0 nM: 2
705.101195999999960 280.586517000000010
712.448425000000040 202.957809000000000
f: 594 tv: 1 nM: 2
842.101195999999960 252.495956000000010
831.911743000000000 190.936981000000000
f: 595 tv: 0 nM: 2
707.834290000000010 280.017455999999980
714.835938000000060 202.957809000000000
f: 595 tv: 1 nM: 2
842.391479000000000 251.996124000000010
832.079468000000020 190.596237000000000
f: 596 tv: 0 nM: 2
710.512024000000000 279.563263000000010
716.891785000000030 202.409363000000010
f: 596 tv: 1 nM: 2
842.164733999999950 251.441177000000010
832.011108000000040 190.413330000000000
f: 597 tv: 0 nM: 2
712.987304999999990 279.136993000000020
718.837768999999980 202.205017000000000
f: 597 tv: 1 nM: 2
841.191284000000000 250.852172999999990
831.096619000000030 190.054626000000010
f: 598 tv: 0 nM: 2
714.558227999999990 278.443298000000030
720.348937999999980 202.160125999999990
f: 598 tv: 1 nM: 2
840.624022999999970 250.511992999999990
830.409302000000030 190.014771000000000
f: 599 tv: 0 nM: 2
716.166138000000050 278.086090000000010
721.677002000000020 201.863358000000010
f: 599 tv: 1 nM: 2
839.472228999999970 250.202988000000000
828.858703999999990 189.836960000000000
f: 600 tv: 0 nM: 2
717.326964999999970 277.533722000000010
722.589722000000050 201.669875999999990
f: 600 tv: 1 nM: 2
837.593323000000050 249.839996000000010
827.526550000000040 189.738936999999990
f: 601 tv: 0 nM: 2
718.155701000000020 277.098571999999990
722.779235999999970 201.316055000000010
f: 601 tv: 1 nM: 2
835.514953999999990 249.591888000000010
825.497742000000020 189.948424999999990
f: 602 tv: 0 nM: 2
718.493895999999950 276.570129000000010
723.459778000000030 201.172028000000010
f: 602 tv: 1 nM: 2
833.069153000000030 249.509216000000010
823.839538999999950 189.465117999999990
f: 603 tv: 0 nM: 2
718.500000000000000 276.148743000000020
723.385863999999970 201.233124000000000
f: 603 tv: 1 nM: 2
830.490050999999990 248.950256000000000
821.360290999999960 189.611358999999990
f: 604 tv: 0 nM: 2
718.103576999999970 275.504517000000020
723.459290000000010 201.024429000000000
f: 604 tv: 1 nM: 2
827.691527999999950 248.863190000000000
819.137206999999990 189.409302000000000
f: 605 tv: 0 nM: 2
717.461547999999990 275.044861000000030
722.883850000000050 200.986526000000000
f: 605 tv: 1 nM: 2
825.255432000000040 248.508652000000010
816.500000000000000 189.500000000000000
f: 606 tv: 0 nM: 2
716.728270999999950 274.442535000000020
722.377929999999990 200.821075000000010
f: 606 tv: 1 nM: 2
822.219055000000030 248.431411999999990
814.022399999999950 189.303482000000000
f: 607 tv: 0 nM: 2
715.581969999999960 273.924591000000020
721.646057000000040 200.678696000000000
f: 607 tv: 1 nM: 2
818.932312000000020 248.179047000000000
811.509949000000010 189.323379999999990
f: 608 tv: 0 nM: 2
714.687500000000000 273.559204000000020
720.492920000000030 200.599289000000000
f: 608 tv: 1 nM: 2
815.888915999999990 247.722229000000000
808.204285000000030 189.634414999999990
f: 609 tv: 0 nM: 2
713.568848000000000 272.937714000000030
719.814697000000020 200.566437000000010
f: 609 tv: 1 nM: 2
812.541016000000010 247.600006000000010
805.840454000000020 189.159575999999990
f: 610 tv: 0 nM: 2
712.700684000000020 272.743407999999990
719.250854000000000 200.816147000000000
f: 610 tv: 1 nM: 2
809.244995000000020 247.839996000000010
802.610535000000030 189.657897999999990
f: 611 tv: 0 nM: 2
711.683350000000020 272.690001999999990
718.289733999999950 200.973495000000010
f: 611 tv: 1 nM: 2
806.369567999999960 247.733703999999990
799.898375999999980 189.740646000000000
f: 612 tv: 0 nM: 2
710.644531000000030 272.365661999999990
717.464905000000040 201.356186000000010
f: 612 tv: 1 nM: 2
803.218444999999970 247.755264000000010
796.942139000000000 190.076384999999990
f: 613 tv: 0 nM: 2
709.465759000000050 272.215758999999990
716.470398000000050 201.290939000000010
f: 613 tv: 1 nM: 2
800.052185000000010 247.645599000000000
794.511841000000000 190.329376000000000
f: 614 tv: 0 nM: 2
708.061462000000010 272.199645999999970
715.628052000000030 201.782013000000010
f: 614 tv: 1 nM: 2
796.685364000000050 247.907318000000000
791.689452999999960 190.547362999999990
f: 615 tv: 0 nM: 2
707.135742000000050 272.000000000000000
715.065247000000000 201.916672000000010
f: 615 tv: 1 nM: 2
793.382996000000050 247.835114000000000
788.838988999999970 190.711868000000010
f: 616 tv: 0 nM: 2
706.183716000000000 271.626892000000000
714.027343999999970 202.125915999999990
f: 616 tv: 1 nM: 2
790.886352999999990 248.119324000000010
786.476195999999960 191.208327999999990
f: 617 tv: 0 nM: 2
705.463439999999990 271.834502999999980
713.324829000000020 202.529190000000000
f: 617 tv: 1 nM: 2
787.610229000000000 248.048721000000000
783.539550999999960 191.598876999999990
f: 618 tv: 0 nM: 2
704.455811000000040 271.863952999999980
712.949829000000020 202.594787999999990
f: 618 tv: 1 nM: 2
785.169494999999980 248.358765000000010
781.078918000000040 191.694733000000010
f: 619 tv: 0 nM: 2
703.839905000000040 271.678069999999990
712.052245999999970 202.977614999999990
f: 619 tv: 1 nM: 2
781.827759000000010 248.438888999999990
778.541870000000020 192.219208000000010
f: 620 tv: 0 nM: 2
702.992371000000050 271.435363999999990
711.610901000000010 203.187271000000010
f: 620 tv: 1 nM: 2
779.500000000000000 248.500000000000000
776.164063000000060 192.414063000000000
f: 621 tv: 0 nM: 2
702.460815000000030 271.356354000000010
711.182007000000000 203.482757999999990
f: 621 tv: 1 nM: 2
776.873596000000020 248.575836000000010
773.883971999999970 192.715469000000010
f: 622 tv: 0 nM: 2
702.007813000000060 271.105469000000030
710.806701999999970 204.000000000000000
f: 622 tv: 1 nM: 2
773.734131000000050 248.962433000000000
771.989562999999980 193.098952999999990
f: 623 tv: 0 nM: 2
701.583678999999960 271.118682999999980
710.374511999999980 204.156859999999990
f: 623 tv: 1 nM: 2
770.763000000000030 248.760117000000010
769.647338999999990 193.326079999999990
f: 624 tv: 0 nM: 2
700.859192000000010 270.681641000000010
709.687743999999950 204.489791999999990
f: 624 tv: 1 nM: 2
768.450867000000020 248.956650000000000
766.543396000000030 193.732147000000000
f: 625 tv: 0 nM: 2
700.457336000000050 270.619934000000000
709.473571999999990 204.697159000000000
f: 625 tv: 1 nM: 2
766.077576000000020 248.956894000000010
764.880187999999980 194.135422000000010
f: 626 tv: 0 nM: 2
699.929749000000020 270.670684999999990
709.386352999999990 204.692153999999990
f: 626 tv: 1 nM: 2
763.201781999999980 249.216370000000010
762.812805000000030 194.150252999999990
f: 627 tv: 0 nM: 2
699.528563999999960 270.636749000000010
708.976195999999960 205.242065000000000
f: 627 tv: 1 nM: 2
760.681824000000010 249.490906000000000
760.646912000000040 194.570618000000000
f: 628 tv: 0 nM: 2
699.307861000000000 270.386352999999990
708.620850000000020 205.395827999999990
f: 628 tv: 1 nM: 2
758.224243000000000 249.048965000000010
758.533874999999970 194.679688000000000
f: 629 tv: 0 nM: 2
698.923095999999990 270.406890999999970
708.661011000000030 205.580504999999990
f: 629 tv: 1 nM: 2
756.067870999999970 249.222229000000000
756.883362000000030 194.861115000000010
f: 630 tv: 0 nM: 2
698.889098999999990 270.393005000000020
709.024291999999950 205.767212000000000
f: 630 tv: 1 nM: 2
753.957764000000000 249.405837999999990
755.000000000000000 195.500000000000000
f: 631 tv: 0 nM: 2
698.684753000000000 270.317260999999970
709.000000000000000 205.952988000000000
f: 631 tv: 1 nM: 2
751.461791999999950 249.449997000000000
753.385314999999990 195.449997000000000
f: 632 tv: 0 nM: 2
698.510863999999970 270.180420000000030
709.267944000000060 206.206757000000010
f: 632 tv: 1 nM: 2
749.725281000000000 249.410492000000000
751.554809999999970 195.951614000000010
f: 633 tv: 0 nM: 2
698.581909000000000 269.818969999999980
709.724303999999960 206.413574000000010
f: 633 tv: 1 nM: 2
747.760497999999980 249.434127999999990
750.052611999999950 196.248535000000000
f: 634 tv: 0 nM: 2
698.880675999999990 269.796294999999990
709.910766999999960 206.435684000000010
f: 634 tv: 1 nM: 2
746.434509000000050 249.309525000000010
748.952087000000010 196.116760000000000
f: 635 tv: 0 nM: 2
698.931884999999970 269.606383999999990
710.715637000000020 206.736968999999990
f: 635 tv: 1 nM: 2
744.145141999999960 249.541931000000010
747.851746000000050 196.020691000000000
f: 636 tv: 0 nM: 2
699.544128000000000 269.527312999999990
711.000000000000000 207.000000000000000
f: 636 tv: 1 nM: 2
742.672301999999950 249.161011000000000
746.579894999999960 196.369826999999990
f: 637 tv: 0 nM: 2
700.040100000000050 269.451477000000010
711.404968000000050 207.095015999999990
f: 637 tv: 1 nM: 2
741.135742000000050 249.344376000000010
745.215149000000000 196.375763000000010
f: 638 tv: 0 nM: 2
700.462524000000030 269.107940999999980
712.120238999999970 207.447266000000010
f: 638 tv: 1 nM: 2
740.330017000000000 249.176666000000010
743.608276000000050 197.000000000000000
f: 639 tv: 0 nM: 2
701.421143000000030 269.200439000000020
713.145569000000020 207.658233999999990
f: 639 tv: 1 nM: 2
738.319213999999990 249.389832000000010
743.159973000000040 197.242859000000010
f: 640 tv: 0 nM: 2
702.135314999999990 269.194946000000020
714.362793000000010 208.058135999999990
f: 640 tv: 1 nM: 2
737.408507999999980 249.408538999999990
742.034362999999980 197.153122000000000
f: 641 tv: 0 nM: 2
703.186951000000020 269.412170000000000
715.190369000000030 208.548171999999990
f: 641 tv: 1 nM: 2
736.800598000000040 249.331284000000010
741.423523000000050 196.958817000000010
f: 642 tv: 0 nM: 2
704.029418999999960 269.029419000000020
716.318358999999990 208.396865999999990
f: 642 tv: 1 nM: 2
736.000000000000000 249.059784000000010
740.500000000000000 197.333327999999990
f: 643 tv: 0 nM: 2
705.730408000000010 269.137268000000010
717.840026999999960 208.820007000000000
f: 643 tv: 1 nM: 2
735.082824999999960 249.026626999999990
740.539184999999970 197.629516999999990
f: 644 tv: 0 nM: 2
706.509216000000040 268.930878000000010
718.686339999999970 208.889145000000010
f: 644 tv: 1 nM: 2
734.282043000000040 248.858978000000010
740.346374999999970 197.653609999999990
f: 645 tv: 0 nM: 2
708.000000000000000 269.072113000000000
720.871338000000040 208.890778000000010
f: 645 tv: 1 nM: 2
733.438293000000040 248.905837999999990
739.688293000000040 197.540131000000000
f: 646 tv: 0 nM: 2
709.718932999999990 268.840790000000030
721.861632999999980 209.138351000000000
f: 646 tv: 1 nM: 2
733.133117999999970 248.473373000000010
739.638244999999980 197.638229000000000
f: 647 tv: 0 nM: 2
711.023925999999960 268.700958000000010
723.687194999999970 209.187209999999990
f: 647 tv: 1 nM: 2
732.551207999999970 248.358429000000000
739.202819999999970 197.947555999999990
f: 648 tv: 0 nM: 2
712.646544999999950 268.537353999999990
725.616637999999970 209.159515000000000
f: 648 tv: 1 nM: 2
732.470947000000020 248.293549000000010
740.142882999999980 197.417296999999990
f: 649 tv: 0 nM: 2
714.051024999999980 268.260193000000020
727.273132000000030 209.384262000000010
f: 649 tv: 1 nM: 2
732.067139000000000 248.063751000000000
738.842284999999950 197.966445999999990
f: 650 tv: 0 nM: 2
716.047057999999990 267.804442999999990
729.041442999999960 209.453033000000000
f: 650 tv: 1 nM: 2
732.677733999999990 247.966872999999990
739.292663999999950 197.682921999999990
f: 651 tv: 0 nM: 2
718.254761000000030 267.950012000000020
730.974486999999950 208.974487000000010
f: 651 tv: 1 nM: 2
731.963562000000020 247.556289999999990
739.430480999999990 198.062912000000010
f: 652 tv: 0 nM: 2
720.576172000000040 267.918792999999990
732.616454999999970 209.121002000000000
f: 652 tv: 1 nM: 2
732.537475999999970 247.500000000000000
739.794860999999970 197.788467000000000
f: 653 tv: 0 nM: 2
723.040527000000000 267.383788999999980
735.030639999999950 209.250000000000000
f: 653 tv: 1 nM: 2
733.085083000000050 247.152480999999990
740.309264999999980 197.832367000000000
f: 654 tv: 0 nM: 2
725.146423000000030 267.486176000000000
737.430846999999970 209.147460999999990
f: 654 tv: 1 nM: 2
733.801757999999950 247.076920000000000
741.098022000000010 197.598038000000000
f: 655 tv: 0 nM: 2
728.236327999999960 267.303496999999990
739.331482000000050 209.443817000000000
f: 655 tv: 1 nM: 2
734.310242000000020 246.598541000000010
741.598816000000060 197.511627000000000
f: 656 tv: 0 nM: 2
730.402283000000010 266.770110999999990
742.294677999999980 209.210144000000010
f: 656 tv: 1 nM: 2
735.531493999999950 246.765732000000010
743.000000000000000 198.000000000000000
f: 657 tv: 0 nM: 2
733.094970999999990 266.801666000000010
744.878723000000040 209.225249999999990
f: 657 tv: 1 nM: 2
735.880432000000040 246.358703999999990
744.264281999999980 197.699997000000000
f: 658 tv: 0 nM: 2
736.188903999999980 266.777770999999970
747.450927999999980 209.278030000000000
f: 658 tv: 1 nM: 2
737.428588999999990 245.767853000000000
745.343323000000050 197.643340999999990
f: 659 tv: 0 nM: 2
739.051331000000000 266.405396000000000
750.316589000000020 209.454772999999990
f: 659 tv: 1 nM: 2
739.331115999999950 246.009932999999990
746.374206999999960 197.704407000000000
f: 660 tv: 0 nM: 2
742.398804000000040 266.345244999999980
753.306518999999980 209.273865000000000
f: 660 tv: 1 nM: 2
739.831054999999990 245.793105999999990
747.912781000000000 197.600676999999990
f: 661 tv: 0 nM: 2
745.082091999999990 266.263671999999990
756.131165000000010 208.952971999999990
f: 661 tv: 1 nM: 2
741.791992000000050 245.416061000000010
749.454528999999980 197.947555999999990
f: 662 tv: 0 nM: 2
747.407715000000050 265.877991000000010
758.916687000000020 208.990204000000010
f: 662 tv: 1 nM: 2
743.921875000000000 245.234375000000000
750.468323000000050 197.679581000000010
f: 663 tv: 0 nM: 2
751.642882999999980 266.214294000000000
762.094970999999990 209.009995000000000
f: 663 tv: 1 nM: 2
745.028686999999990 244.741806000000000
752.625915999999960 197.348144999999990
f: 664 tv: 0 nM: 2
754.907959000000010 266.315947999999990
765.000000000000000 208.942702999999990
f: 664 tv: 1 nM: 2
747.176270000000050 244.661865000000010
754.098511000000030 197.098480000000000
f: 665 tv: 0 nM: 2
757.908264000000030 265.502959999999970
768.047057999999990 208.962875000000000
f: 665 tv: 1 nM: 2
748.608397999999970 244.737762000000000
756.133362000000030 196.670364000000010
f: 666 tv: 0 nM: 2
761.796081999999960 265.631592000000010
771.642151000000010 208.852798000000010
f: 666 tv: 1 nM: 2
751.054320999999960 243.945648000000010
757.585204999999970 196.388884999999990
f: 667 tv: 0 nM: 2
764.763610999999970 265.426635999999970
774.192504999999980 208.590912000000000
f: 667 tv: 1 nM: 2
752.515014999999950 244.135345000000000
759.102966000000040 196.117645000000010
f: 668 tv: 0 nM: 2
767.705872000000000 265.617644999999980
777.017334000000010 208.700500000000010
f: 668 tv: 1 nM: 2
754.688781999999950 243.412581999999990
761.000000000000000 195.892853000000000
f: 669 tv: 0 nM: 2
770.710204999999970 265.369324000000010
780.262451000000060 208.458557000000010
f: 669 tv: 1 nM: 2
756.251831000000040 242.941605000000010
762.412598000000000 195.646851000000000
f: 670 tv: 0 nM: 2
774.193848000000000 265.188782000000000
783.465880999999970 208.102280000000010
f: 670 tv: 1 nM: 2
758.500000000000000 243.000000000000000
765.057678000000010 195.819229000000010
f: 671 tv: 0 nM: 2
777.870300000000040 265.316222999999980
786.182067999999960 208.138351000000000
f: 671 tv: 1 nM: 2
760.020691000000060 242.631042000000010
767.083312999999980 195.297622999999990
f: 672 tv: 0 nM: 2
781.019103999999970 264.781432999999990
789.500000000000000 207.925720000000010
f: 672 tv: 1 nM: 2
762.913695999999960 242.068344000000000
768.843993999999950 195.143997000000010
f: 673 tv: 0 nM: 2
783.605285999999980 264.929809999999970
792.276305999999980 207.771057000000010
f: 673 tv: 1 nM: 2
764.688477000000030 241.957686999999990
771.143982000000050 194.740005000000000
f: 674 tv: 0 nM: 2
786.552490000000030 264.327515000000010
795.628966999999990 207.760528999999990
f: 674 tv: 1 nM: 2
767.090209999999960 241.725555000000010
772.374022999999970 193.751906999999990
f: 675 tv: 0 nM: 2
789.302185000000010 264.554932000000010
798.141113000000020 207.066833000000000
f: 675 tv: 1 nM: 2
769.306701999999970 241.596633999999990
774.659119000000030 193.924240000000000
f: 676 tv: 0 nM: 2
792.813415999999960 264.552246000000030
801.391662999999990 206.719451999999990
f: 676 tv: 1 nM: 2
770.372070000000010 242.267440999999990
776.386963000000040 193.843475000000010
f: 677 tv: 0 nM: 2
795.989379999999980 263.526611000000000
804.199524000000000 206.830994000000000
f: 677 tv: 1 nM: 2
773.531493999999950 240.765732000000010
778.059509000000050 194.043655000000000
f: 678 tv: 0 nM: 2
799.110840000000050 263.846709999999970
806.826843000000050 206.673171999999990
f: 678 tv: 1 nM: 2
775.071411000000010 240.326538000000000
781.202453999999990 193.438019000000000
f: 679 tv: 0 nM: 2
802.372070000000010 263.932555999999980
809.295105000000040 205.809753000000000
f: 679 tv: 1 nM: 2
778.264709000000040 239.617645000000010
782.632628999999950 193.139450000000010
f: 680 tv: 0 nM: 2
804.927245999999970 263.787963999999990
812.276367000000050 205.997481999999990
f: 680 tv: 1 nM: 2
779.789855999999990 239.014496000000010
785.346497000000000 192.399124000000000
f: 681 tv: 0 nM: 2
808.582886000000030 263.350281000000000
815.137938999999960 205.810349000000000
f: 681 tv: 1 nM: 2
781.571411000000010 238.159347999999990
786.970093000000020 191.777771000000000
f: 682 tv: 0 nM: 2
811.673401000000010 263.439301000000000
817.956909000000000 205.428223000000000
f: 682 tv: 1 nM: 2
785.032287999999990 239.096770999999990
788.575561999999990 192.082732999999990
f: 683 tv: 0 nM: 2
814.071045000000030 263.592896000000000
820.937500000000000 205.122681000000000
f: 683 tv: 1 nM: 2
786.433655000000040 239.505096000000010
791.581177000000030 191.762984999999990
f: 684 tv: 0 nM: 2
817.148865000000000 263.047759999999980
823.896423000000030 205.063064999999990
f: 684 tv: 1 nM: 2
788.659790000000040 238.778350999999990
792.809813999999960 191.592026000000000
f: 685 tv: 0 nM: 2
820.067199999999960 263.212372000000020
826.199035999999980 205.068726000000000
f: 685 tv: 1 nM: 2
790.956360000000020 238.750000000000000
794.878052000000030 191.500000000000000
f: 686 tv: 0 nM: 2
823.005615000000030 262.857544000000020
828.684326000000060 204.843323000000000
f: 686 tv: 1 nM: 2
793.500000000000000 238.747894000000000
796.590026999999960 191.383331000000000
f: 687 tv: 0 nM: 2
825.967529000000010 263.772491000000000
831.793639999999980 204.859573000000010
f: 687 tv: 1 nM: 2
795.587584999999990 238.489044000000010
799.238098000000040 191.051025000000010
f: 688 tv: 0 nM: 2
827.786620999999970 263.554138000000020
833.467346000000020 204.655777000000000
f: 688 tv: 1 nM: 2
797.717712000000010 238.104842999999990
801.946166999999950 190.569229000000010
f: 689 tv: 0 nM: 2
831.032104000000000 263.967896000000000
836.027222000000050 204.784652999999990
f: 689 tv: 1 nM: 2
799.440918000000010 237.783463000000010
802.239014000000000 191.286162999999990
f: 690 tv: 0 nM: 2
833.836730999999990 263.729583999999990
838.133850000000050 204.618683000000000
f: 690 tv: 1 nM: 2
802.304688000000060 238.257813000000000
805.386352999999990 191.368179000000000
f: 691 tv: 0 nM: 2
835.406738000000020 264.352325000000010
841.337341000000040 204.889953999999990
f: 691 tv: 1 nM: 2
803.823792000000030 238.618851000000010
806.891785000000030 190.982451999999990
f: 692 tv: 0 nM: 2
838.694091999999960 264.264708999999980
843.469481999999970 204.955399000000000
f: 692 tv: 1 nM: 2
806.301391999999960 238.141845999999990
808.482543999999960 190.961533000000000
f: 693 tv: 0 nM: 2
840.637206999999990 264.727905000000020
845.603882000000000 204.876815999999990
f: 693 tv: 1 nM: 2
808.887206999999990 238.357147000000000
811.147033999999960 190.019608000000010
f: 694 tv: 0 nM: 2
842.797790999999960 264.813324000000020
847.954773000000050 204.864287999999990
f: 694 tv: 1 nM: 2
810.805054000000040 236.966095000000000
813.055969000000000 190.832091999999990
f: 695 tv: 0 nM: 2
845.285706000000000 265.253693000000000
849.880553999999960 204.707962000000010
f: 695 tv: 1 nM: 2
812.185973999999990 238.388428000000000
814.770386000000030 191.033324999999990
f: 696 tv: 0 nM: 2
847.758605999999990 265.775848000000000
851.276794000000000 205.290176000000000
f: 696 tv: 1 nM: 2
814.664000999999980 238.443999999999990
816.488891999999960 191.433334000000000
f: 697 tv: 0 nM: 2
850.341980000000040 266.115569999999990
853.465088000000040 205.565109000000010
f: 697 tv: 1 nM: 2
815.724243000000000 238.621322999999990
818.197937000000020 191.211806999999990
f: 698 tv: 0 nM: 2
852.372497999999950 266.602509000000000
855.272704999999970 205.811691000000000
f: 698 tv: 1 nM: 2
818.342101999999950 238.902252000000000
819.688354000000000 191.181502999999990
f: 699 tv: 0 nM: 2
854.368529999999960 266.920196999999970
857.390685999999960 205.941864000000010
f: 699 tv: 1 nM: 2
819.799377000000050 239.509552000000010
821.533324999999990 192.048140999999990
f: 700 tv: 0 nM: 2
856.639159999999950 267.659789999999990
858.656798999999980 206.270446999999990
f: 700 tv: 1 nM: 2
821.429871000000050 239.771346999999990
821.702393000000030 192.083327999999990
f: 701 tv: 0 nM: 2
857.448303000000010 267.992615000000000
859.896423000000030 207.049544999999990
f: 701 tv: 1 nM: 2
823.181824000000010 240.157349000000010
824.301514000000000 192.664123999999990
f: 702 tv: 0 nM: 2
859.748779000000010 268.854674999999990
861.377929999999990 207.220656999999990
f: 702 tv: 1 nM: 2
824.426147000000010 240.100676999999990
824.018127000000050 192.829712000000000
f: 703 tv: 0 nM: 2
861.323669000000000 268.963776000000000
862.526671999999960 207.888884999999990
f: 703 tv: 1 nM: 2
825.393677000000030 240.295273000000010
825.672546000000010 192.845138999999990
f: 704 tv: 0 nM: 2
862.072449000000010 269.785034000000000
863.446594000000000 208.626068000000000
f: 704 tv: 1 nM: 2
826.433593999999970 240.722656000000000
827.094910000000030 193.076645000000010
f: 705 tv: 0 nM: 2
863.278563999999960 270.006836000000020
864.165221999999970 208.815445000000010
f: 705 tv: 1 nM: 2
827.760132000000000 241.091217000000000
827.236206000000040 193.318893000000000
f: 706 tv: 0 nM: 2
864.083312999999980 270.541655999999990
864.891845999999990 208.824524000000000
f: 706 tv: 1 nM: 2
828.152038999999950 241.236847000000010
826.852538999999980 193.791367000000010
f: 707 tv: 0 nM: 2
864.951293999999960 271.023315000000030
865.448363999999970 209.718307000000010
f: 707 tv: 1 nM: 2
828.832031000000030 241.574219000000000
827.830199999999990 193.783019999999990
f: 708 tv: 0 nM: 2
865.462462999999960 271.347412000000020
865.469787999999990 210.272170999999990
f: 708 tv: 1 nM: 2
828.908385999999950 241.606873000000010
827.929565000000030 194.274643000000000
f: 709 tv: 0 nM: 2
866.024108999999950 271.826752000000000
865.583312999999980 210.301285000000010
f: 709 tv: 1 nM: 2
829.602721999999970 241.780823000000000
828.442199999999960 194.860549999999990
f: 710 tv: 0 nM: 2
866.287598000000000 271.964600000000020
865.490966999999960 210.932129000000000
f: 710 tv: 1 nM: 2
829.000000000000000 241.901520000000000
828.472411999999960 194.806900000000010
f: 711 tv: 0 nM: 2
866.358154000000010 272.387024000000000
865.447571000000040 210.707427999999990
f: 711 tv: 1 nM: 2
829.062011999999980 242.446289000000010
828.182678000000010 194.996795999999990
f: 712 tv: 0 nM: 2
866.184204000000020 272.736847000000010
864.922057999999990 211.348480000000000
f: 712 tv: 1 nM: 2
828.800781000000030 242.550781000000000
828.018249999999970 195.021896000000000
f: 713 tv: 0 nM: 2
865.785399999999980 273.025939999999990
864.859923999999980 211.618529999999990
f: 713 tv: 1 nM: 2
828.243895999999950 242.548781999999990
827.306946000000040 195.446198000000010
f: 714 tv: 0 nM: 2
864.944945999999960 272.918671000000020
863.474365000000030 212.017090000000000
f: 714 tv: 1 nM: 2
827.647278000000030 243.147292999999990
826.176636000000030 195.516662999999990
f: 715 tv: 0 nM: 2
863.884949000000010 273.079803000000030
862.107483000000000 211.870621000000000
f: 715 tv: 1 nM: 2
826.561156999999980 243.039566000000010
825.111084000000010 195.786544999999990
f: 716 tv: 0 nM: 2
862.753601000000000 272.973418999999980
861.089538999999950 212.436676000000010
f: 716 tv: 1 nM: 2
825.392028999999980 243.563995000000010
824.408813000000010 195.969589000000010
f: 717 tv: 0 nM: 2
861.201415999999990 273.062500000000000
859.799987999999980 212.516006000000000
f: 717 tv: 1 nM: 2
823.756653000000030 243.356659000000010
822.804077000000010 196.371627999999990
f: 718 tv: 0 nM: 2
859.811218000000050 273.193877999999980
858.473206000000000 212.633926000000000
f: 718 tv: 1 nM: 2
822.782287999999990 243.758057000000010
822.112061000000040 196.112076000000000
f: 719 tv: 0 nM: 2
858.334106000000020 272.940093999999990
856.652649000000000 212.488936999999990
f: 719 tv: 1 nM: 2
821.979979999999950 244.152008000000000
820.057312000000020 196.894896999999990
f: 720 tv: 0 nM: 2
856.867554000000040 273.210815000000030
855.255553999999960 212.888884999999990
f: 720 tv: 1 nM: 2
819.757690000000030 243.826920000000000
819.454894999999960 196.987700999999990
f: 721 tv: 0 nM: 2
855.521300999999990 272.902831999999990
853.810790999999990 212.977477999999990
f: 721 tv: 1 nM: 2
818.144897000000010 244.043472000000010
818.082641999999960 197.053710999999990
f: 722 tv: 0 nM: 2
853.709166999999980 272.841827000000020
852.452942000000010 212.948424999999990
f: 722 tv: 1 nM: 2
816.575561999999990 243.852523999999990
816.340880999999970 197.107147000000000
f: 723 tv: 0 nM: 2
852.014831999999960 272.376251000000020
850.903992000000020 212.984375000000000
f: 723 tv: 1 nM: 2
814.882813000000060 243.898438000000000
814.382750999999980 197.000000000000000
f: 724 tv: 0 nM: 2
850.207703000000040 272.350250000000020
849.224975999999970 212.820449999999990
f: 724 tv: 1 nM: 2
813.064086999999970 243.461533000000000
813.335692999999990 197.052444000000010
f: 725 tv: 0 nM: 2
848.678406000000000 271.821594000000000
847.362793000000010 212.904648000000010
f: 725 tv: 1 nM: 2
811.450744999999980 243.549240000000000
810.881287000000040 197.546767999999990
f: 726 tv: 0 nM: 2
846.961730999999990 271.674866000000010
845.686706999999960 212.937774999999990
f: 726 tv: 1 nM: 2
809.842284999999950 243.942307000000000
809.540527000000000 197.297302000000000
f: 727 tv: 0 nM: 2
845.213500999999950 271.464874000000010
843.792542000000030 212.782165999999990
f: 727 tv: 1 nM: 2
808.331848000000040 243.584076000000010
807.848082999999970 197.753159000000010
f: 728 tv: 0 nM: 2
843.373779000000010 271.092223999999990
842.286803999999960 212.441620000000000
f: 728 tv: 1 nM: 2
806.382874000000020 243.333327999999990
806.039550999999960 197.438842999999990
f: 729 tv: 0 nM: 2
841.585875999999980 270.500000000000000
840.369446000000040 212.294250000000010
f: 729 tv: 1 nM: 2
804.964294000000000 243.400787000000010
804.488831000000000 197.123138000000010
f: 730 tv: 0 nM: 2
840.785706000000000 269.891417999999990
838.525451999999970 212.330504999999990
f: 730 tv: 1 nM: 2
802.924622000000000 243.162703999999990
802.642882999999980 197.109894000000000
f: 731 tv: 0 nM: 2
838.627563000000010 269.591827000000020
837.094970999999990 212.044997999999990
f: 731 tv: 1 nM: 2
800.892028999999980 242.943999999999990
801.253661999999960 197.084564000000000
f: 732 tv: 0 nM: 2
837.289490000000000 269.410522000000010
834.589294000000000 211.737244000000000
f: 732 tv: 1 nM: 2
799.500000000000000 242.500000000000000
799.106322999999970 196.551177999999990
f: 733 tv: 0 nM: 2
835.271423000000030 269.102844000000000
833.076904000000010 211.715393000000010
f: 733 tv: 1 nM: 2
797.678040000000010 242.056824000000010
797.008179000000040 196.336060000000000
f: 734 tv: 0 nM: 2
833.281432999999990 268.158295000000010
830.964294000000000 210.702377000000010
f: 734 tv: 1 nM: 2
795.353759999999970 241.962584999999990
794.774170000000030 196.104842999999990
f: 735 tv: 0 nM: 2
831.932495000000020 267.438660000000030
828.569762999999970 210.553482000000000
f: 735 tv: 1 nM: 2
792.770812999999980 241.708327999999990
793.230285999999980 195.625000000000000
f: 736 tv: 0 nM: 2
828.510742000000050 266.553771999999980
826.639343000000050 209.740433000000000
f: 736 tv: 1 nM: 2
791.267211999999970 241.172408999999990
791.325561999999990 195.709305000000000
f: 737 tv: 0 nM: 2
826.077819999999970 266.182647999999970
824.539795000000030 209.552246000000000
f: 737 tv: 1 nM: 2
789.003601000000000 241.223021999999990
790.031250000000000 195.679688000000000
f: 738 tv: 0 nM: 2
824.768127000000050 265.703917999999990
822.519165000000040 208.980864999999990
f: 738 tv: 1 nM: 2
787.090026999999960 240.559998000000010
787.302185000000010 194.982010000000000
f: 739 tv: 0 nM: 2
822.352538999999980 265.006409000000020
820.059264999999980 208.873718000000000
f: 739 tv: 1 nM: 2
784.612915000000040 240.322586000000000
785.572571000000040 194.870971999999990
f: 740 tv: 0 nM: 2
820.451293999999960 264.295440999999980
818.241516000000050 207.920288000000000
f: 740 tv: 1 nM: 2
783.083312999999980 240.266662999999990
783.076659999999950 194.905105999999990
f: 741 tv: 0 nM: 2
817.579590000000050 263.656707999999980
815.894348000000040 207.786087000000010
f: 741 tv: 1 nM: 2
781.011292000000030 239.323303000000010
781.933350000000020 194.086670000000000
f: 742 tv: 0 nM: 2
815.472899999999980 263.280121000000010
813.567321999999990 207.644226000000000
f: 742 tv: 1 nM: 2
778.457274999999980 239.068375000000000
779.233948000000050 193.853209999999990
f: 743 tv: 0 nM: 2
813.142882999999980 262.357147000000000
810.683838000000040 206.884795999999990
f: 743 tv: 1 nM: 2
776.357117000000020 238.683228000000010
777.921752999999970 193.291305999999990
f: 744 tv: 0 nM: 2
811.114928999999960 261.627319000000000
808.608703999999990 206.027176000000000
f: 744 tv: 1 nM: 2
774.275451999999970 238.224579000000010
775.210753999999950 193.363632000000000
f: 745 tv: 0 nM: 2
808.062500000000000 261.274445000000010
805.902771000000030 205.930556999999990
f: 745 tv: 1 nM: 2
772.013610999999970 238.522719999999990
773.139526000000050 192.693802000000010
f: 746 tv: 0 nM: 2
804.895569000000020 260.427215999999990
803.807921999999960 205.244735999999990
f: 746 tv: 1 nM: 2
769.491454999999970 237.854705999999990
771.046997000000030 192.350433000000010
f: 747 tv: 0 nM: 2
802.883422999999990 260.168701000000000
801.477844000000000 204.820190000000000
f: 747 tv: 1 nM: 2
767.000000000000000 236.000000000000000
769.231017999999950 192.089661000000010
f: 748 tv: 0 nM: 2
800.277466000000000 259.164917000000000
798.836730999999990 204.642853000000000
f: 748 tv: 1 nM: 2
765.834656000000000 236.893707000000010
767.766662999999990 192.225006000000010
f: 749 tv: 0 nM: 2
797.910399999999980 258.919066999999980
796.344421000000010 204.022217000000010
f: 749 tv: 1 nM: 2
764.703002999999970 236.851517000000000
765.742309999999970 192.057693000000000
f: 750 tv: 0 nM: 2
794.584595000000040 258.756409000000020
793.758971999999970 203.674362000000000
f: 750 tv: 1 nM: 2
762.025451999999970 236.449158000000010
763.039063000000060 191.765625000000000
f: 751 tv: 0 nM: 2
792.320250999999980 257.932587000000010
791.186339999999970 203.294815000000000
f: 751 tv: 1 nM: 2
759.235290999999960 236.407562000000010
761.624084000000040 191.897811999999990
f: 752 tv: 0 nM: 2
788.937926999999950 257.313720999999990
788.708129999999980 203.051346000000000
f: 752 tv: 1 nM: 2
755.879332999999970 235.775864000000010
759.785277999999950 191.131897000000010
f: 753 tv: 0 nM: 2
787.074889999999980 257.163086000000020
786.324401999999960 202.707321000000010
f: 753 tv: 1 nM: 2
755.455872000000000 235.436279000000010
757.448729999999950 191.034195000000010
f: 754 tv: 0 nM: 2
783.722228999999970 256.900574000000010
783.897766000000050 202.193375000000000
f: 754 tv: 1 nM: 2
753.463988999999970 235.594589000000010
755.500000000000000 190.820694000000000
f: 755 tv: 0 nM: 2
780.474975999999970 256.768737999999980
780.839905000000040 202.087082000000010
f: 755 tv: 1 nM: 2
751.360473999999950 236.093018000000000
754.055969000000000 190.876861999999990
f: 756 tv: 0 nM: 2
778.404906999999980 256.506133999999970
778.431580000000050 202.342102000000010
f: 756 tv: 1 nM: 2
750.039855999999990 236.054351999999990
752.760254000000030 190.897263000000010
f: 757 tv: 0 nM: 2
775.876526000000010 256.454834000000010
776.369141000000010 202.162308000000000
f: 757 tv: 1 nM: 2
748.061646000000000 235.568497000000010
751.133362000000030 190.841659999999990
f: 758 tv: 0 nM: 2
773.317627000000020 256.943390000000020
773.357117000000020 202.227509000000000
f: 758 tv: 1 nM: 2
746.440918000000010 236.559097000000010
749.679320999999960 191.103455000000000
f: 759 tv: 0 nM: 2
770.565490999999950 256.690491000000010
771.320190000000030 202.046798999999990
f: 759 tv: 1 nM: 2
745.660582999999970 237.000000000000000
749.529175000000010 191.306564000000010
f: 760 tv: 0 nM: 2
768.500000000000000 257.412781000000000
769.400513000000050 202.337371999999990
f: 760 tv: 1 nM: 2
744.604187000000020 237.354172000000010
748.107971000000020 191.343994000000010
f: 761 tv: 0 nM: 2
766.185059000000020 257.580108999999990
767.277466000000000 202.690750000000010
f: 761 tv: 1 nM: 2
743.828125000000000 238.000000000000000
747.791382000000000 191.809357000000010
f: 762 tv: 0 nM: 2
764.049987999999980 258.071045000000030
765.393372000000000 202.644668999999990
f: 762 tv: 1 nM: 2
742.959229000000050 237.792587000000000
747.187500000000000 192.117188000000000
f: 763 tv: 0 nM: 2
761.675841999999990 258.263733000000000
763.587951999999970 203.012558000000010
f: 763 tv: 1 nM: 2
742.570862000000030 238.654175000000010
746.750000000000000 192.509735000000010
f: 764 tv: 0 nM: 2
760.382507000000030 259.024597000000030
762.016968000000020 203.483002000000000
f: 764 tv: 1 nM: 2
742.519103999999970 238.980910999999990
746.693541999999980 192.774200000000010
f: 765 tv: 0 nM: 2
758.738219999999960 259.385284000000010
760.447388000000050 203.937805000000000
f: 765 tv: 1 nM: 2
742.450317000000040 240.036423000000010
746.424315999999980 193.036179000000000
f: 766 tv: 0 nM: 2
757.801147000000010 260.301177999999990
759.182067999999960 204.599517999999990
f: 766 tv: 1 nM: 2
743.407776000000010 240.000000000000000
746.700012000000020 193.821426000000000
f: 767 tv: 0 nM: 2
756.335815000000030 261.189055999999990
758.035706000000000 204.873809999999990
f: 767 tv: 1 nM: 2
743.837524000000030 240.579162999999990
747.000000000000000 194.000000000000000
f: 768 tv: 0 nM: 2
754.921935999999960 261.820801000000020
756.730956999999990 205.525375000000000
f: 768 tv: 1 nM: 2
744.041016000000010 241.944031000000000
747.388489000000050 194.350006000000010
f: 769 tv: 0 nM: 2
754.089171999999960 262.637848000000020
756.054992999999970 205.725006000000010
f: 769 tv: 1 nM: 2
745.188354000000000 242.250000000000000
748.148559999999970 194.148543999999990
f: 770 tv: 0 nM: 2
753.225708000000050 263.382842999999980
755.487670999999980 206.174881000000000
f: 770 tv: 1 nM: 2
746.118041999999950 242.736115000000010
748.839722000000050 195.095413000000010
f: 771 tv: 0 nM: 2
752.478270999999950 264.079711999999970
754.829406999999950 206.850708000000000
f: 771 tv: 1 nM: 2
747.160706000000000 243.175003000000000
749.737670999999980 195.527771000000000
f: 772 tv: 0 nM: 2
752.372313999999960 264.898926000000020
754.000000000000000 207.091339000000000
f: 772 tv: 1 nM: 2
748.041016000000010 244.041045999999990
751.439574999999990 195.926177999999990
f: 773 tv: 0 nM: 2
751.616149999999950 265.459594999999980
753.824280000000040 207.141083000000010
f: 773 tv: 1 nM: 2
749.625977000000030 244.248093000000010
752.857665999999990 195.957686999999990
f: 774 tv: 0 nM: 2
751.174987999999980 266.547211000000000
753.194702000000010 207.734512000000000
f: 774 tv: 1 nM: 2
750.659851000000000 244.948974999999990
753.644469999999960 196.203705000000010
f: 775 tv: 0 nM: 2
750.562194999999970 266.870818999999980
752.611389000000030 207.964447000000010
f: 775 tv: 1 nM: 2
752.266173999999980 245.456832999999990
754.929016000000050 196.435486000000000
f: 776 tv: 0 nM: 2
750.089477999999990 267.515778000000010
752.211913999999980 208.297622999999990
f: 776 tv: 1 nM: 2
753.561156999999980 245.334533999999990
755.848266999999960 196.396545000000000
f: 777 tv: 0 nM: 2
749.908630000000020 268.000000000000000
752.126098999999950 208.705749999999990
f: 777 tv: 1 nM: 2
755.290100000000050 245.996185000000000
757.835938000000060 196.906250000000000
f: 778 tv: 0 nM: 2
749.559264999999980 268.657226999999980
751.452942000000010 208.881165000000010
f: 778 tv: 1 nM: 2
757.500000000000000 246.179306000000000
758.931824000000010 196.561691000000000
f: 779 tv: 0 nM: 2
749.579834000000010 269.018768000000020
751.306458000000020 208.926269999999990
f: 779 tv: 1 nM: 2
759.041076999999970 246.349319000000010
760.539184999999970 196.370483000000010
f: 780 tv: 0 nM: 2
749.185547000000040 269.422667999999990
750.747802999999980 208.967102000000010
f: 780 tv: 1 nM: 2
760.433533000000010 246.648743000000000
761.964905000000040 196.517548000000010
f: 781 tv: 0 nM: 2
749.091797000000040 269.997589000000000
750.576904000000010 209.000000000000000
f: 781 tv: 1 nM: 2
761.611084000000010 246.915039000000010
763.838683999999940 196.441939999999990
f: 782 tv: 0 nM: 2
748.596862999999980 270.299560999999980
750.173095999999990 208.846161000000000
f: 782 tv: 1 nM: 2
763.586547999999990 246.939101999999990
765.462524000000030 196.500000000000000
f: 783 tv: 0 nM: 2
748.479064999999990 270.806976000000020
749.936706999999960 208.877731000000010
f: 783 tv: 1 nM: 2
765.575317000000040 247.256026999999990
767.130004999999980 196.589996000000010
f: 784 tv: 0 nM: 2
748.441832999999970 270.825591999999970
749.667419000000000 208.597824000000000
f: 784 tv: 1 nM: 2
767.636046999999960 247.623413000000000
769.094360000000050 196.028304999999990
f: 785 tv: 0 nM: 2
748.471985000000020 271.112151999999980
749.487427000000030 208.489532000000000
f: 785 tv: 1 nM: 2
769.543030000000040 247.950333000000000
770.478942999999960 196.334335000000010
f: 786 tv: 0 nM: 2
748.186646000000000 271.147461000000020
749.300841999999990 208.331954999999990
f: 786 tv: 1 nM: 2
771.445190000000030 247.951614000000010
771.500000000000000 195.854172000000010
f: 787 tv: 0 nM: 2
747.544860999999970 271.438048999999980
748.900024000000030 208.100006000000010
f: 787 tv: 1 nM: 2
773.143311000000040 247.636673000000000
773.653625000000030 195.653609999999990
f: 788 tv: 0 nM: 2
747.362061000000040 271.655182000000020
748.869324000000010 207.771790000000010
f: 788 tv: 1 nM: 2
774.661377000000020 247.471511999999990
775.156067000000010 195.350311000000000
f: 789 tv: 0 nM: 2
747.406250000000000 271.642853000000000
748.692139000000000 207.473144999999990
f: 789 tv: 1 nM: 2
777.056212999999960 247.485214000000010
776.970764000000030 195.275970000000000
f: 790 tv: 0 nM: 2
747.356201000000060 271.528748000000010
748.549132999999980 206.869659000000010
f: 790 tv: 1 nM: 2
778.943787000000040 247.514785999999990
779.011108000000040 194.794448999999990
f: 791 tv: 0 nM: 2
747.136535999999980 271.539642000000010
748.423401000000010 206.423385999999990
f: 791 tv: 1 nM: 2
780.755858999999990 247.402939000000000
780.450012000000020 194.461761000000000
f: 792 tv: 0 nM: 2
746.997864000000050 271.370758000000020
748.689574999999990 205.931243999999990
f: 792 tv: 1 nM: 2
783.281250000000000 247.451706000000000
781.651611000000000 194.396773999999990
f: 793 tv: 0 nM: 2
747.544860999999970 271.438048999999980
748.530518000000030 205.549622000000000
f: 793 tv: 1 nM: 2
785.061706999999960 247.568175999999990
783.898375999999980 194.008240000000000
f: 794 tv: 0 nM: 2
747.769226000000000 271.544525000000020
748.483886999999980 205.338715000000010
f: 794 tv: 1 nM: 2
787.700012000000020 247.324997000000000
785.937134000000010 193.477141999999990
f: 795 tv: 0 nM: 2
747.394409000000000 272.009949000000010
748.473571999999990 205.371948000000000
f: 795 tv: 1 nM: 2
790.000000000000000 247.107147000000000
788.053649999999950 193.536728000000010
f: 796 tv: 0 nM: 2
747.941406000000030 271.985351999999980
748.438537999999990 204.750000000000000
f: 796 tv: 1 nM: 2
792.566466999999990 247.465194999999990
790.106139999999980 192.706711000000010
f: 797 tv: 0 nM: 2
748.481384000000050 272.212799000000020
748.517944000000060 204.611557000000000
f: 797 tv: 1 nM: 2
794.385986000000000 247.418121000000010
792.027160999999980 192.701079999999990
f: 798 tv: 0 nM: 2
748.665344000000000 272.372498000000010
748.539184999999970 204.389923000000010
f: 798 tv: 1 nM: 2
796.994263000000050 247.310349000000000
794.217406999999980 192.652176000000000
f: 799 tv: 0 nM: 2
748.575378000000000 272.424591000000020
748.370910999999980 204.267272999999990
f: 799 tv: 1 nM: 2
799.210510000000000 247.195908000000000
796.149230999999990 192.136124000000000
f: 800 tv: 0 nM: 2
748.909790000000040 272.507842999999980
748.323120000000020 203.848373000000010
f: 800 tv: 1 nM: 2
801.464905000000040 247.122803000000000
797.364562999999980 191.786452999999990
f: 801 tv: 0 nM: 2
749.365783999999960 272.873535000000000
748.334533999999960 203.446045000000000
f: 801 tv: 1 nM: 2
803.735106999999970 247.395827999999990
799.809509000000050 191.478836000000000
f: 802 tv: 0 nM: 2
749.458191000000060 272.987274000000010
748.104492000000050 203.335815000000000
f: 802 tv: 1 nM: 2
806.057555999999980 246.915145999999990
801.349975999999970 191.485290999999990
f: 803 tv: 0 nM: 2
749.855102999999990 272.876801000000000
747.825684000000020 203.421462999999990
f: 803 tv: 1 nM: 2
808.380004999999980 247.228577000000000
803.163269000000010 190.892853000000000
f: 804 tv: 0 nM: 2
749.320007000000030 272.914551000000020
747.593627999999970 202.595413000000010
f: 804 tv: 1 nM: 2
810.301147000000010 246.630675999999990
804.901062000000020 190.744797000000010
f: 805 tv: 0 nM: 2
749.226135000000000 273.058289000000000
747.420714999999970 202.565520999999990
f: 805 tv: 1 nM: 2
812.528197999999970 246.817947000000000
806.543396000000030 190.543364999999990
f: 806 tv: 0 nM: 2
749.000000000000000 273.421356000000000
746.622864000000050 202.112625000000010
f: 806 tv: 1 nM: 2
814.315002000000050 246.774566999999990
807.902649000000000 190.260528999999990
f: 807 tv: 0 nM: 2
748.454711999999970 273.483703999999990
745.776245000000020 202.083054000000000
f: 807 tv: 1 nM: 2
815.868286000000010 246.948928999999990
808.579834000000010 190.018784000000010
f: 808 tv: 0 nM: 2
747.938415999999960 273.509338000000010
745.236938000000010 202.175963999999990
f: 808 tv: 1 nM: 2
817.319153000000030 246.941483000000010
809.909119000000030 189.660430999999990
f: 809 tv: 0 nM: 2
747.374573000000050 273.713074000000010
744.375426999999950 201.976425000000010
f: 809 tv: 1 nM: 2
818.239502000000020 246.928955000000000
810.718750000000000 189.890625000000000
f: 810 tv: 0 nM: 2
746.464905000000040 273.847839000000020
743.251709000000010 201.778518999999990
f: 810 tv: 1 nM: 2
819.131165000000010 247.047028000000010
811.077331999999960 189.541228999999990
f: 811 tv: 0 nM: 2
745.486510999999950 274.057251000000010
742.289490000000000 201.656142999999990
f: 811 tv: 1 nM: 2
820.104979999999950 247.095001000000000
811.434021000000030 189.705581999999990
f: 812 tv: 0 nM: 2
744.464905000000040 274.108703999999990
741.135437000000020 201.545151000000000
f: 812 tv: 1 nM: 2
820.582886000000030 247.399506000000000
811.599975999999970 189.905121000000010
f: 813 tv: 0 nM: 2
743.379639000000000 273.937285999999970
739.674804999999990 201.681824000000010
f: 813 tv: 1 nM: 2
820.721069000000060 247.621048000000000
811.717163000000030 189.904036999999990
f: 814 tv: 0 nM: 2
742.020752000000020 274.109009000000010
738.301696999999990 201.736206000000010
f: 814 tv: 1 nM: 2
820.630127000000020 247.619903999999990
811.825744999999980 190.229796999999990
f: 815 tv: 0 nM: 2
740.575684000000020 274.480255000000000
736.725586000000020 201.835022000000010
f: 815 tv: 1 nM: 2
820.497559000000020 247.838165000000000
811.412415000000010 190.018432999999990
f: 816 tv: 0 nM: 2
738.980225000000020 274.670867999999980
735.198608000000040 201.740417000000010
f: 816 tv: 1 nM: 2
819.763427999999980 248.231186000000010
810.208312999999980 190.265625000000000
f: 817 tv: 0 nM: 2
737.345093000000020 274.808074999999970
733.534668000000010 202.009125000000010
f: 817 tv: 1 nM: 2
818.667542000000030 248.289886000000000
808.906555000000030 190.770203000000010
f: 818 tv: 0 nM: 2
735.601378999999950 274.823029000000020
731.668884000000050 202.065215999999990
f: 818 tv: 1 nM: 2
817.157653999999980 248.721679999999990
807.902466000000000 190.787811000000000
f: 819 tv: 0 nM: 2
733.640198000000050 275.000000000000000
729.743652000000000 202.618179000000000
f: 819 tv: 1 nM: 2
815.778076000000060 248.892685000000000
806.221007999999980 190.939728000000000
f: 820 tv: 0 nM: 2
731.643372000000000 275.102386000000020
727.919005999999970 202.355637000000000
f: 820 tv: 1 nM: 2
813.868834999999990 248.982665999999990
804.399536000000010 191.177032000000000
f: 821 tv: 0 nM: 2
729.822814999999990 275.000000000000000
726.000000000000000 202.640228000000010
f: 821 tv: 1 nM: 2
811.650513000000050 249.487244000000000
802.759277000000000 191.544968000000010
f: 822 tv: 0 nM: 2
727.661377000000020 275.056152000000000
723.973754999999980 202.959792999999990
f: 822 tv: 1 nM: 2
809.595947000000020 249.378784000000000
800.491637999999970 191.449722000000010
f: 823 tv: 0 nM: 2
725.561096000000020 275.027770999999970
722.340514999999980 203.126251000000000
f: 823 tv: 1 nM: 2
806.701476999999950 249.667480000000010
797.747559000000020 191.649506000000000
f: 824 tv: 0 nM: 2
723.953551999999950 274.864287999999990
720.317504999999980 203.467148000000010
f: 824 tv: 1 nM: 2
804.497313999999960 249.457213999999990
795.791687000000020 191.880202999999990
f: 825 tv: 0 nM: 2
722.301879999999980 274.838897999999970
718.745238999999970 203.557037000000010
f: 825 tv: 1 nM: 2
802.110473999999950 249.500000000000000
793.226378999999950 191.865677000000010
f: 826 tv: 0 nM: 2
720.365966999999960 274.956511999999980
717.077514999999950 203.625458000000010
f: 826 tv: 1 nM: 2
799.481567000000040 250.028945999999990
791.195862000000030 192.546387000000010
f: 827 tv: 0 nM: 2
718.819336000000020 274.717163000000030
715.656555000000030 203.693953999999990
f: 827 tv: 1 nM: 2
796.358276000000050 250.136596999999990
788.553649999999950 192.488708000000000
f: 828 tv: 0 nM: 2
717.476440000000030 274.483703999999990
714.020081000000000 204.195251000000010
f: 828 tv: 1 nM: 2
793.824829000000020 249.861588000000010
786.313477000000030 192.906737999999990
f: 829 tv: 0 nM: 2
715.799622000000000 274.461394999999980
712.494629000000030 204.234771999999990
f: 829 tv: 1 nM: 2
790.838867000000050 250.177780000000010
783.899413999999980 193.077591000000010
f: 830 tv: 0 nM: 2
714.232726999999950 274.187285999999970
711.000000000000000 204.640228000000010
f: 830 tv: 1 nM: 2
788.444458000000050 250.060852000000010
780.672606999999970 192.918777000000010
f: 831 tv: 0 nM: 2
713.087096999999970 274.412871999999990
709.835753999999950 204.616791000000010
f: 831 tv: 1 nM: 2
785.625731999999970 250.011428999999990
778.291076999999970 193.126709000000010
f: 832 tv: 0 nM: 2
711.915466000000040 274.091919000000020
708.485840000000050 204.771255000000000
f: 832 tv: 1 nM: 2
782.426024999999980 250.281067000000010
775.826110999999970 193.619567999999990
f: 833 tv: 0 nM: 2
710.727478000000020 273.941162000000020
707.161499000000050 205.287933000000010
f: 833 tv: 1 nM: 2
780.000000000000000 250.405029000000010
772.475829999999970 193.905914000000000
f: 834 tv: 0 nM: 2
710.000000000000000 273.867188000000000
706.515502999999970 205.562012000000010
f: 834 tv: 1 nM: 2
777.914307000000010 249.888565000000000
770.342529000000010 194.317505000000010
f: 835 tv: 0 nM: 2
708.984557999999990 273.484557999999990
705.660216999999990 205.519302000000010
f: 835 tv: 1 nM: 2
775.031067000000010 250.293792999999990
767.543396000000030 194.543364999999990
f: 836 tv: 0 nM: 2
707.408936000000040 273.447357000000010
704.331969999999960 205.755066000000000
f: 836 tv: 1 nM: 2
772.342589999999970 250.583327999999990
765.456603999999970 194.543364999999990
f: 837 tv: 0 nM: 2
706.534545999999980 273.388214000000000
703.110229000000000 206.079590000000000
f: 837 tv: 1 nM: 2
769.681580000000050 250.516753999999990
762.478699000000010 194.831757000000010
f: 838 tv: 0 nM: 2
705.504149999999980 273.253112999999980
701.861449999999990 206.445786000000000
f: 838 tv: 1 nM: 2
766.625793000000040 250.248473999999990
760.059570000000010 195.191711000000000
f: 839 tv: 0 nM: 2
704.655701000000020 273.111847000000010
701.380066000000060 206.542678999999990
f: 839 tv: 1 nM: 2
764.023375999999980 250.423981000000000
757.234435999999960 195.525420999999990
f: 840 tv: 0 nM: 2
703.907898000000050 272.714904999999990
700.110901000000010 206.599228000000010
f: 840 tv: 1 nM: 2
761.707824999999960 250.731934000000000
754.923706000000040 195.655364999999990
f: 841 tv: 0 nM: 2
702.991760000000000 272.676941000000000
699.491820999999960 206.655731000000000
f: 841 tv: 1 nM: 2
758.568175999999990 250.269485000000000
752.669128000000000 196.084578999999990
f: 842 tv: 0 nM: 2
701.921264999999950 272.610229000000000
698.336975000000050 206.797821000000000
f: 842 tv: 1 nM: 2
756.171997000000030 250.716553000000000
749.864928999999960 196.530807000000010
f: 843 tv: 0 nM: 2
700.646118000000000 272.401245000000020
696.955627000000050 206.955612000000000
f: 843 tv: 1 nM: 2
753.281006000000050 251.058394999999990
747.263610999999970 196.593932999999990
f: 844 tv: 0 nM: 2
699.578856999999970 272.377593999999990
696.014281999999980 207.363266000000010
f: 844 tv: 1 nM: 2
749.942078000000040 251.100616000000000
744.585815000000030 197.014801000000010
f: 845 tv: 0 nM: 2
698.727661000000010 272.000000000000000
694.897095000000040 207.569962000000000
f: 845 tv: 1 nM: 2
747.951598999999990 251.445159999999990
741.787720000000040 197.460892000000000
f: 846 tv: 0 nM: 2
697.576904000000010 271.941162000000020
693.646544999999950 207.693970000000010
f: 846 tv: 1 nM: 2
744.330077999999960 251.385619999999990
739.424865999999950 197.757233000000010
f: 847 tv: 0 nM: 2
696.184204000000020 271.760772999999970
692.367737000000030 207.899109000000010
f: 847 tv: 1 nM: 2
741.970031999999950 251.284424000000000
736.538452000000010 198.160262999999990
f: 848 tv: 0 nM: 2
695.400451999999970 271.497742000000020
691.560913000000030 208.287811000000000
f: 848 tv: 1 nM: 2
739.427673000000030 251.455977999999990
734.131408999999960 198.305710000000000
f: 849 tv: 0 nM: 2
694.078368999999950 271.421660999999970
690.472228999999970 208.510681000000010
f: 849 tv: 1 nM: 2
736.500000000000000 251.393753000000000
731.678588999999990 198.410721000000000
f: 850 tv: 0 nM: 2
693.315673999999940 271.092163000000030
689.596252000000050 208.736403999999990
f: 850 tv: 1 nM: 2
733.864624000000050 251.392272999999990
729.472899999999980 198.551208000000000
f: 851 tv: 0 nM: 2
692.412415000000010 270.981566999999980
688.607117000000020 208.544113000000010
f: 851 tv: 1 nM: 2
731.412903000000030 251.480651999999990
727.022827000000010 198.722855000000010
f: 852 tv: 0 nM: 2
691.144774999999980 270.595032000000000
687.357788000000030 208.715515000000010
f: 852 tv: 1 nM: 2
728.973999000000050 251.181824000000010
724.509643999999980 199.144226000000000
f: 853 tv: 0 nM: 2
690.025574000000010 270.548828000000010
686.402588000000040 208.599563999999990
f: 853 tv: 1 nM: 2
725.795165999999990 251.012054000000010
721.527771000000030 199.182098000000000
f: 854 tv: 0 nM: 2
688.990356000000020 270.081726000000000
684.959044999999950 209.066802999999990
f: 854 tv: 1 nM: 2
723.059387000000020 251.128128000000000
718.793762000000020 199.500000000000000
f: 855 tv: 0 nM: 2
687.753784000000000 269.907042999999990
683.805541999999950 209.055556999999990
f: 855 tv: 1 nM: 2
720.177002000000020 251.267075000000010
716.842589999999970 199.447525000000010
f: 856 tv: 0 nM: 2
686.756470000000040 269.577727999999980
682.892334000000010 209.090912000000000
f: 856 tv: 1 nM: 2
717.761901999999960 251.098633000000010
714.474975999999970 199.524993999999990
f: 857 tv: 0 nM: 2
685.182250999999950 269.189666999999990
681.500000000000000 209.000000000000000
f: 857 tv: 1 nM: 2
715.647278000000030 250.921234000000000
712.054932000000010 199.473984000000000
f: 858 tv: 0 nM: 2
683.963439999999990 268.921936000000020
680.365294999999950 209.034241000000010
f: 858 tv: 1 nM: 2
712.688293000000040 250.725311000000000
709.429871000000050 199.411590999999990
f: 859 tv: 0 nM: 2
682.652160999999980 268.862304999999990
678.729858000000040 209.097152999999990
f: 859 tv: 1 nM: 2
709.736327999999960 250.318497000000010
707.175415000000040 199.488312000000010
f: 860 tv: 0 nM: 2
681.036437999999980 268.286469000000010
677.531372000000030 209.002411000000000
f: 860 tv: 1 nM: 2
706.649047999999990 250.409943000000000
704.474365000000030 199.500000000000000
f: 861 tv: 0 nM: 2
679.716309000000020 267.834869000000030
676.244995000000020 209.074997000000000
f: 861 tv: 1 nM: 2
704.746826000000060 250.054488999999990
702.143372000000000 199.482513000000010
f: 862 tv: 0 nM: 2
678.972228999999970 267.856048999999980
674.649475000000050 209.426636000000000
f: 862 tv: 1 nM: 2
702.152954000000020 250.041045999999990
699.910339000000020 199.513793999999990
f: 863 tv: 0 nM: 2
677.013610999999970 267.448364000000030
673.075012000000020 209.179993000000000
f: 863 tv: 1 nM: 2
699.509888000000050 250.069076999999990
697.442199999999960 199.962584999999990
f: 864 tv: 0 nM: 2
676.007750999999980 267.103637999999990
672.052856000000020 209.317307000000000
f: 864 tv: 1 nM: 2
697.119018999999980 249.789123999999990
694.939514000000030 199.611465000000010
f: 865 tv: 0 nM: 2
674.936462000000010 266.607727000000010
670.780639999999950 209.086730999999990
f: 865 tv: 1 nM: 2
693.965088000000040 250.015503000000000
692.187500000000000 199.871703999999990
f: 866 tv: 0 nM: 2
673.310180999999940 266.302123999999990
669.485840000000050 209.174530000000000
f: 866 tv: 1 nM: 2
691.515076000000020 249.659637000000000
690.216797000000040 199.961533000000000
f: 867 tv: 0 nM: 2
671.445862000000030 265.945861999999980
667.723145000000050 209.115585000000010
f: 867 tv: 1 nM: 2
689.309204000000020 249.190796000000010
687.609375000000000 199.953125000000000
f: 868 tv: 0 nM: 2
670.192504999999980 265.558837999999980
666.208557000000040 209.065323000000010
f: 868 tv: 1 nM: 2
686.476684999999970 249.283340000000010
685.000000000000000 200.000000000000000
f: 869 tv: 0 nM: 2
668.674315999999980 265.477142000000010
665.065002000000050 209.000000000000000
f: 869 tv: 1 nM: 2
684.338074000000010 249.390471999999990
682.726929000000040 200.028366000000010
f: 870 tv: 0 nM: 2
667.270812999999980 264.791655999999990
663.540283000000040 208.912322999999990
f: 870 tv: 1 nM: 2
681.537169999999950 249.185944000000010
680.539733999999950 200.092712000000010
f: 871 tv: 0 nM: 2
665.535889000000000 264.864655000000030
661.976929000000040 209.317947000000000
f: 871 tv: 1 nM: 2
679.000000000000000 249.000000000000000
677.547301999999950 200.675673999999990
f: 872 tv: 0 nM: 2
664.421081999999960 264.470763999999970
660.696777000000000 208.984039000000000
f: 872 tv: 1 nM: 2
675.212096999999970 249.068175999999990
675.944031000000000 200.944031000000000
f: 873 tv: 0 nM: 2
662.933350000000020 264.049987999999980
658.941895000000050 208.941925000000000
f: 873 tv: 1 nM: 2
673.553711000000020 249.061981000000000
673.340149000000000 200.799316000000000
f: 874 tv: 0 nM: 2
661.179749000000020 263.376403999999980
657.475829999999970 208.922043000000000
f: 874 tv: 1 nM: 2
670.826293999999960 248.707626000000000
671.190673999999940 200.843216000000010
f: 875 tv: 0 nM: 2
659.310242000000020 263.057219999999970
656.070679000000040 209.206527999999990
f: 875 tv: 1 nM: 2
668.295471000000020 248.954544000000000
668.639464999999970 201.302719000000000
f: 876 tv: 0 nM: 2
657.300536999999960 262.669402999999990
654.105651999999960 209.038666000000010
f: 876 tv: 1 nM: 2
666.117188000000060 248.781250000000000
666.847534000000000 200.978728999999990
f: 877 tv: 0 nM: 2
656.065857000000050 262.350310999999980
652.871033000000010 209.050003000000000
f: 877 tv: 1 nM: 2
663.712219000000000 248.816543999999990
664.957703000000040 200.973083000000000
f: 878 tv: 0 nM: 2
654.658202999999960 262.389832000000010
650.947509999999970 208.535919000000010
f: 878 tv: 1 nM: 2
661.584533999999960 248.716918999999990
662.245178000000010 201.261292000000000
f: 879 tv: 0 nM: 2
653.109557999999990 262.103943000000020
649.693175999999990 208.551132000000000
f: 879 tv: 1 nM: 2
659.437500000000000 248.452209000000010
660.018127000000050 201.387679999999990
f: 880 tv: 0 nM: 2
651.256653000000030 261.556670999999990
647.907104000000000 208.418029999999990
f: 880 tv: 1 nM: 2
656.909790000000040 248.657897999999990
658.122313999999960 200.845322000000010
f: 881 tv: 0 nM: 2
649.576293999999960 261.245758000000020
646.287903000000030 208.585860999999990
f: 881 tv: 1 nM: 2
655.495910999999980 248.191055000000010
656.162354000000050 201.337661999999990
f: 882 tv: 0 nM: 2
647.555908000000040 260.867644999999980
644.240233999999990 208.594970999999990
f: 882 tv: 1 nM: 2
652.699218999999970 248.441406000000000
653.901367000000050 201.557830999999990
f: 883 tv: 0 nM: 2
645.765868999999950 260.520233000000020
642.626526000000010 208.506026999999990
f: 883 tv: 1 nM: 2
650.782470999999990 248.007629000000010
652.169128000000000 201.573532000000000
f: 884 tv: 0 nM: 2
643.343932999999990 260.520233000000020
640.757874000000020 208.500000000000000
f: 884 tv: 1 nM: 2
648.152038999999950 247.854736000000000
650.313843000000020 201.653290000000000
f: 885 tv: 0 nM: 2
641.208069000000020 260.527954000000020
638.721252000000050 208.859192000000010
f: 885 tv: 1 nM: 2
645.496521000000030 248.367126000000010
648.554809999999970 201.951614000000010
f: 886 tv: 0 nM: 2
639.500000000000000 260.796173000000010
636.715088000000040 208.561446999999990
f: 886 tv: 1 nM: 2
643.034911999999960 246.813950000000010
646.776977999999990 201.996399000000000
f: 887 tv: 0 nM: 2
637.184509000000050 260.839294000000000
634.678771999999980 208.936371000000010
f: 887 tv: 1 nM: 2
641.910094999999960 248.589935000000000
645.403197999999970 201.987090999999990
f: 888 tv: 0 nM: 2
634.183899000000000 261.212646000000010
632.268127000000050 209.220673000000010
f: 888 tv: 1 nM: 2
641.146423000000030 249.074997000000000
644.086059999999970 203.184417999999990
f: 889 tv: 0 nM: 2
632.633545000000030 261.077636999999980
630.949706999999990 209.325438999999990
f: 889 tv: 1 nM: 2
638.962645999999950 250.439651000000000
643.443725999999970 203.036423000000010
f: 890 tv: 0 nM: 2
629.809081999999990 261.406067000000010
628.955017000000000 209.809998000000010
f: 890 tv: 1 nM: 2
639.013305999999940 250.013336000000010
642.543030000000040 202.864242999999990
f: 891 tv: 0 nM: 2
628.467651000000050 261.730225000000020
626.581482000000050 210.199432000000000
f: 891 tv: 1 nM: 2
638.375000000000000 250.131408999999990
642.444824000000040 203.457794000000010
f: 892 tv: 0 nM: 2
626.533997000000000 262.734680000000030
625.665649000000030 210.316269000000010
f: 892 tv: 1 nM: 2
638.102478000000020 251.043472000000010
642.304871000000050 203.475616000000000
f: 893 tv: 0 nM: 2
625.204102000000030 263.343535999999970
624.002624999999970 210.713165000000000
f: 893 tv: 1 nM: 2
638.482543999999960 251.262238000000000
642.422852000000030 203.725311000000000
f: 894 tv: 0 nM: 2
623.524841000000040 263.968932999999990
622.697143999999980 211.368575999999990
f: 894 tv: 1 nM: 2
639.161194000000020 251.891448999999990
642.396544999999950 204.075866999999990
f: 895 tv: 0 nM: 2
621.959899999999950 265.194458000000000
621.451172000000040 211.548858999999990
f: 895 tv: 1 nM: 2
639.517028999999980 252.785721000000000
643.095581000000040 204.794113000000010
f: 896 tv: 0 nM: 2
620.913452000000010 265.798065000000010
620.332457999999970 212.337769000000010
f: 896 tv: 1 nM: 2
640.549622000000000 253.290786999999990
644.152466000000000 204.801422000000000
f: 897 tv: 0 nM: 2
620.030396000000000 266.359130999999990
619.434204000000020 212.923690999999990
f: 897 tv: 1 nM: 2
641.953490999999990 253.895355000000000
645.000000000000000 205.500000000000000
f: 898 tv: 0 nM: 2
618.616454999999970 266.589049999999990
618.123047000000040 213.038467000000000
f: 898 tv: 1 nM: 2
642.618591000000040 255.009613000000000
646.541138000000050 205.484176999999990
f: 899 tv: 0 nM: 2
617.860961999999970 267.681824000000010
617.803283999999960 213.407104000000000
f: 899 tv: 1 nM: 2
644.655089999999970 255.471511999999990
647.725281000000000 206.342590000000000
f: 900 tv: 0 nM: 2
617.661560000000010 268.823089999999980
616.989379999999980 213.526596000000010
f: 900 tv: 1 nM: 2
646.575684000000020 256.062500000000000
649.730774000000000 206.512817000000010
f: 901 tv: 0 nM: 2
616.710510000000000 269.447357000000010
616.036925999999990 214.187195000000000
f: 901 tv: 1 nM: 2
648.240845000000040 257.057922000000020
651.500000000000000 206.601195999999990
f: 902 tv: 0 nM: 2
616.154052999999980 270.362151999999980
615.939819000000060 214.366486000000010
f: 902 tv: 1 nM: 2
650.736815999999980 257.511687999999990
653.500000000000000 207.000000000000000
f: 903 tv: 0 nM: 2
615.574584999999960 271.052489999999980
615.405456999999960 214.805969000000000
f: 903 tv: 1 nM: 2
652.056518999999980 258.032744999999980
655.233764999999950 206.948059000000000
f: 904 tv: 0 nM: 2
615.131713999999990 272.142487000000020
614.656127999999970 214.917068000000000
f: 904 tv: 1 nM: 2
654.462524000000030 258.818756000000010
657.147461000000020 207.273376000000010
f: 905 tv: 0 nM: 2
614.418639999999980 272.751190000000010
614.009583000000020 215.327758999999990
f: 905 tv: 1 nM: 2
656.566466999999990 259.433533000000010
659.588562000000020 207.534286000000010
f: 906 tv: 0 nM: 2
613.653625000000030 273.361968999999990
613.768860000000020 215.481140000000010
f: 906 tv: 1 nM: 2
658.837524000000030 259.687500000000000
661.630432000000040 208.037262000000000
f: 907 tv: 0 nM: 2
612.876831000000040 274.022156000000000
612.934997999999950 215.744994999999990
f: 907 tv: 1 nM: 2
661.306458000000020 260.370971999999990
663.893860000000020 207.583800999999990
f: 908 tv: 0 nM: 2
612.425353999999970 274.577117999999980
612.509399000000030 215.807510000000010
f: 908 tv: 1 nM: 2
663.713439999999990 260.599425999999990
666.406432999999990 208.233916999999990
f: 909 tv: 0 nM: 2
612.009643999999980 275.081726000000000
611.710999000000020 215.912842000000010
f: 909 tv: 1 nM: 2
666.280029000000010 261.339995999999990
668.299438000000010 207.986267000000000
f: 910 tv: 0 nM: 2
611.500000000000000 275.914032000000020
611.461182000000010 215.956618999999990
f: 910 tv: 1 nM: 2
668.424865999999950 261.549132999999980
670.429382000000030 207.703384000000000
f: 911 tv: 0 nM: 2
610.904418999999960 276.533324999999990
610.866211000000020 215.887328999999990
f: 911 tv: 1 nM: 2
671.307250999999950 261.589385999999990
673.000000000000000 207.840424000000010
f: 912 tv: 0 nM: 2
610.655823000000050 276.918610000000000
610.538086000000020 215.957396999999990
f: 912 tv: 1 nM: 2
673.798889000000030 262.293303999999980
675.002807999999960 207.559326000000000
f: 913 tv: 0 nM: 2
609.820800999999960 277.444702000000010
609.918274000000000 215.918274000000000
f: 913 tv: 1 nM: 2
676.748596000000020 262.414368000000020
677.876952999999960 207.787185999999990
f: 914 tv: 0 nM: 2
609.404968000000050 277.855193999999980
609.367737000000030 215.899109000000010
f: 914 tv: 1 nM: 2
679.052794999999950 262.968932999999990
680.051331000000000 207.464858999999990
f: 915 tv: 0 nM: 2
608.567810000000010 278.669494999999980
608.639404000000010 215.705749999999990
f: 915 tv: 1 nM: 2
681.861572000000020 263.242950000000010
682.548827999999960 207.548858999999990
f: 916 tv: 0 nM: 2
608.394165000000040 278.880614999999980
608.186339999999970 215.781814999999990
f: 916 tv: 1 nM: 2
684.152283000000010 263.682739000000030
684.703918000000040 207.539108000000000
f: 917 tv: 0 nM: 2
607.443298000000030 279.560913000000030
607.536803999999960 215.958878000000000
f: 917 tv: 1 nM: 2
687.155761999999980 264.143218999999990
687.090880999999970 207.419784999999990
f: 918 tv: 0 nM: 2
606.976074000000040 280.272919000000000
606.935059000000020 215.829010000000010
f: 918 tv: 1 nM: 2
689.882690000000030 264.494415000000000
689.633362000000030 207.316666000000000
f: 919 tv: 0 nM: 2
606.395386000000030 280.753143000000020
606.401611000000000 216.062255999999990
f: 919 tv: 1 nM: 2
692.461791999999950 264.549987999999980
692.533507999999980 207.318435999999990
f: 920 tv: 0 nM: 2
605.792725000000020 281.626067999999980
605.555115000000000 216.177963000000010
f: 920 tv: 1 nM: 2
695.310059000000020 265.189940999999980
694.727050999999960 207.254059000000010
f: 921 tv: 0 nM: 2
604.701781999999980 282.157897999999990
604.551636000000030 216.378097999999990
f: 921 tv: 1 nM: 2
698.759277000000000 265.603180000000010
697.575989000000050 207.134795999999990
f: 922 tv: 0 nM: 2
604.500000000000000 283.258209000000020
604.079834000000010 216.435363999999990
f: 922 tv: 1 nM: 2
701.195067999999990 266.107147000000000
700.323669000000000 207.688400000000000
f: 923 tv: 0 nM: 2
603.518615999999950 284.212799000000020
603.142028999999980 216.599228000000010
f: 923 tv: 1 nM: 2
703.599060000000010 266.828490999999990
702.565124999999970 207.632813000000000
f: 924 tv: 0 nM: 2
602.684753000000000 285.128510000000010
602.827759000000010 216.864807000000010
f: 924 tv: 1 nM: 2
706.347839000000020 267.137695000000010
705.388610999999970 207.997635000000000
f: 925 tv: 0 nM: 2
602.005858999999990 285.606994999999980
601.915404999999960 217.272551999999990
f: 925 tv: 1 nM: 2
709.379516999999960 267.869232000000010
707.833312999999980 208.000000000000000
f: 926 tv: 0 nM: 2
601.079834000000010 286.378326000000020
601.000000000000000 217.500000000000000
f: 926 tv: 1 nM: 2
712.240173000000030 268.906859999999990
710.328064000000040 208.108597000000000
f: 927 tv: 0 nM: 2
600.072266000000010 287.355499000000010
599.967406999999980 217.778991999999990
f: 927 tv: 1 nM: 2
715.238402999999950 269.090270999999970
712.456115999999950 208.346343999999990
f: 928 tv: 0 nM: 2
599.081054999999990 288.353271000000010
598.890747000000030 218.198151000000000
f: 928 tv: 1 nM: 2
718.141113000000020 269.824249000000010
715.009705000000050 208.854369999999990
f: 929 tv: 0 nM: 2
598.005493000000000 289.279204999999990
597.963257000000000 218.268386999999990
f: 929 tv: 1 nM: 2
721.121276999999960 270.794556000000000
717.133911000000010 208.872390999999990
f: 930 tv: 0 nM: 2
596.938415999999960 289.985503999999990
596.639953999999990 218.569031000000000
f: 930 tv: 1 nM: 2
723.265198000000050 270.926086000000000
719.376709000000010 209.033629999999990
f: 931 tv: 0 nM: 2
595.735168000000040 290.959929999999990
595.387084999999960 219.073471000000010
f: 931 tv: 1 nM: 2
726.797546000000010 271.965850999999990
721.727050999999960 209.176605000000000
f: 932 tv: 0 nM: 2
594.147887999999970 291.785216999999990
594.218872000000030 219.199295000000010
f: 932 tv: 1 nM: 2
728.811034999999950 272.583739999999980
724.185608000000000 209.375549000000010
f: 933 tv: 0 nM: 2
592.522338999999990 292.778350999999990
592.624573000000050 219.698959000000000
f: 933 tv: 1 nM: 2
730.876160000000030 273.036681999999980
726.043579000000020 209.738586000000000
f: 934 tv: 0 nM: 2
590.597961000000050 293.723358000000020
590.960327000000010 220.032760999999990
f: 934 tv: 1 nM: 2
733.568298000000030 273.583710000000000
728.282531999999950 209.975342000000010
f: 935 tv: 0 nM: 2
589.039672999999990 294.750000000000000
589.177185000000010 220.164917000000000
f: 935 tv: 1 nM: 2
735.919800000000010 274.830199999999990
730.000000000000000 210.313339000000010
f: 936 tv: 0 nM: 2
587.060608000000000 295.267670000000010
587.581054999999990 220.494826999999990
f: 936 tv: 1 nM: 2
738.188354000000000 274.957397000000010
732.234069999999970 210.610640999999990
f: 937 tv: 0 nM: 2
585.253478999999970 296.113647000000010
585.615662000000040 221.030945000000000
f: 937 tv: 1 nM: 2
740.260803000000010 275.566802999999990
733.937743999999950 210.634536999999990
f: 938 tv: 0 nM: 2
583.524536000000010 297.132355000000020
584.000000000000000 221.141890999999990
f: 938 tv: 1 nM: 2
742.692749000000050 276.489960000000000
735.961853000000020 211.244980000000000
f: 939 tv: 0 nM: 2
581.610535000000030 297.968658000000000
582.224182000000040 221.579040999999990
f: 939 tv: 1 nM: 2
744.442870999999970 277.253052000000030
737.753052000000030 211.257140999999990
f: 940 tv: 0 nM: 2
579.290344000000000 298.538817999999990
580.190369000000030 221.918869000000000
f: 940 tv: 1 nM: 2
746.203490999999990 277.512999999999980
739.275084999999990 211.433730999999990
f: 941 tv: 0 nM: 2
576.753112999999980 299.442535000000020
577.800353999999970 221.917205999999990
f: 941 tv: 1 nM: 2
748.354796999999960 278.452271000000000
740.858826000000020 211.617645000000010
f: 942 tv: 0 nM: 2
574.377869000000030 300.017914000000020
575.460327000000010 222.096832000000010
f: 942 tv: 1 nM: 2
749.629639000000000 278.561736999999990
741.982422000000040 211.740233999999990
f: 943 tv: 0 nM: 2
572.066956000000000 300.579436999999980
573.430115000000000 222.228255999999990
f: 943 tv: 1 nM: 2
751.757019000000010 279.285155999999970
743.597168000000010 211.829956000000010
f: 944 tv: 0 nM: 2
569.487976000000000 301.487946000000020
571.293213000000040 222.558640000000000
f: 944 tv: 1 nM: 2
753.312011999999980 279.831390000000000
745.107117000000020 211.847748000000000
f: 945 tv: 0 nM: 2
566.927733999999990 301.936736999999990
568.782104000000000 222.589553999999990
f: 945 tv: 1 nM: 2
755.007445999999960 280.320892000000010
746.101563000000060 212.312500000000000
f: 946 tv: 0 nM: 2
564.595459000000010 302.531830000000010
566.430725000000050 222.632538000000010
f: 946 tv: 1 nM: 2
756.864257999999950 280.835724000000030
747.355774000000000 212.378845000000010
f: 947 tv: 0 nM: 2
561.921264999999950 303.292999000000010
563.956298999999940 222.794464000000000
f: 947 tv: 1 nM: 2
758.326843000000050 281.110901000000010
748.634459999999990 212.376892000000000
f: 948 tv: 0 nM: 2
559.017273000000050 303.534576000000020
561.375000000000000 222.814651000000000
f: 948 tv: 1 nM: 2
759.560913000000030 281.651305999999980
749.544617000000020 212.516067999999990
f: 949 tv: 0 nM: 2
556.084229000000050 304.164368000000020
558.539184999999970 223.048584000000010
f: 949 tv: 1 nM: 2
760.549804999999990 282.032653999999980
750.262755999999970 212.576645000000010
f: 950 tv: 0 nM: 2
553.107543999999960 304.758728000000020
556.034973000000040 223.214279000000000
f: 950 tv: 1 nM: 2
761.368529999999960 282.864806999999980
750.892334000000010 212.888687000000000
f: 951 tv: 0 nM: 2
550.096374999999970 304.970672999999980
553.157227000000030 223.524078000000000
f: 951 tv: 1 nM: 2
761.799987999999980 283.384734999999980
750.990966999999960 213.056152000000000
f: 952 tv: 0 nM: 2
546.893677000000030 305.864929000000020
550.352783000000040 223.657440000000010
f: 952 tv: 1 nM: 2
762.186646000000000 283.911987000000010
751.077514999999950 213.429886000000010
f: 953 tv: 0 nM: 2
544.107848999999990 306.358550999999980
547.518494000000030 223.848770000000000
f: 953 tv: 1 nM: 2
762.057678000000010 284.201050000000010
750.721679999999990 213.809280000000000
f: 954 tv: 0 nM: 2
540.509888000000050 306.553527999999970
544.369812000000020 224.106506000000000
f: 954 tv: 1 nM: 2
762.003478999999970 284.750884999999980
750.467346000000020 213.939865000000000
f: 955 tv: 0 nM: 2
537.569641000000050 307.000000000000000
541.839660999999980 224.465012000000000
f: 955 tv: 1 nM: 2
761.463013000000050 285.417266999999980
749.701050000000010 214.025771999999990
f: 956 tv: 0 nM: 2
534.928162000000040 307.250000000000000
539.082581000000000 224.602904999999990
f: 956 tv: 1 nM: 2
760.881531000000000 285.381531000000000
749.332152999999950 214.527969000000010
f: 957 tv: 0 nM: 2
532.361694000000060 307.579253999999990
536.323180999999980 224.895019999999990
f: 957 tv: 1 nM: 2
760.026245000000020 286.040222000000030
747.937073000000050 214.793167000000010
f: 958 tv: 0 nM: 2
529.878661999999960 307.594666000000020
533.762572999999970 224.801682000000000
f: 958 tv: 1 nM: 2
759.165587999999960 286.112578999999980
746.625426999999950 214.737106000000010
f: 959 tv: 0 nM: 2
527.139771000000000 307.741942999999990
531.193053999999960 224.917862000000010
f: 959 tv: 1 nM: 2
757.590880999999970 286.164978000000020
744.967834000000040 214.917862000000010
f: 960 tv: 0 nM: 2
524.855530000000040 307.502776999999980
529.037475999999970 224.747833000000010
f: 960 tv: 1 nM: 2
755.571899000000030 286.235778999999980
743.080994000000030 215.059859999999990
f: 961 tv: 0 nM: 2
522.500000000000000 307.128143000000020
526.878235000000020 224.656158000000000
f: 961 tv: 1 nM: 2
753.643860000000020 286.410522000000010
740.911865000000030 214.793167000000010
f: 962 tv: 0 nM: 2
520.143065999999980 306.947876000000010
524.364014000000000 224.600571000000000
f: 962 tv: 1 nM: 2
751.071654999999960 286.421509000000010
738.803406000000000 214.981354000000010
f: 963 tv: 0 nM: 2
518.094848999999950 306.735778999999980
522.816527999999950 224.577025999999990
f: 963 tv: 1 nM: 2
748.210692999999990 286.767853000000000
736.366637999999970 215.224563999999990
f: 964 tv: 0 nM: 2
516.167602999999990 306.613068000000000
520.580139000000030 224.585632000000000
f: 964 tv: 1 nM: 2
745.505066000000060 286.754241999999980
733.140564000000040 215.217086999999990
f: 965 tv: 0 nM: 2
514.239196999999990 306.098662999999990
518.906860000000050 224.656158000000000
f: 965 tv: 1 nM: 2
742.529601999999950 286.879791000000010
730.800719999999960 215.251755000000000
f: 966 tv: 0 nM: 2
512.984069999999970 306.010651000000000
517.148132000000030 224.810547000000010
f: 966 tv: 1 nM: 2
739.086853000000020 286.945038000000010
727.415770999999950 215.891234999999990
f: 967 tv: 0 nM: 2
511.730652000000020 305.755523999999980
515.989624000000050 224.860535000000000
f: 967 tv: 1 nM: 2
736.000000000000000 287.000000000000000
724.088013000000050 216.073944000000010
f: 968 tv: 0 nM: 2
510.492767000000010 305.604339999999980
514.818604000000050 225.138718000000010
f: 968 tv: 1 nM: 2
732.416992000000050 287.075652999999990
721.067444000000020 216.256561000000000
f: 969 tv: 0 nM: 2
509.454285000000030 305.455750000000020
513.989745999999970 225.378296000000010
f: 969 tv: 1 nM: 2
729.295531999999980 287.362334999999970
717.576659999999950 216.624084000000010
f: 970 tv: 0 nM: 2
508.704009999999980 305.284485000000020
513.078613000000020 225.661712999999990
f: 970 tv: 1 nM: 2
725.424194000000060 287.191345000000010
714.484069999999970 216.998230000000010
f: 971 tv: 0 nM: 2
508.037291999999980 305.053863999999980
512.441527999999950 225.953842000000010
f: 971 tv: 1 nM: 2
722.043213000000040 287.313903999999980
711.770386000000030 217.577774000000010
f: 972 tv: 0 nM: 2
507.563811999999980 304.885741999999990
511.964508000000020 226.245376999999990
f: 972 tv: 1 nM: 2
718.662598000000000 287.756988999999980
708.134826999999970 217.732208000000010
f: 973 tv: 0 nM: 2
507.330841000000020 304.600310999999980
511.737578999999980 226.526398000000000
f: 973 tv: 1 nM: 2
715.461425999999960 287.778960999999980
705.505798000000030 217.986481000000000
f: 974 tv: 0 nM: 2
507.416655999999990 304.450012000000020
511.629760999999970 226.553801999999990
f: 974 tv: 1 nM: 2
712.200744999999980 287.647736000000010
702.247009000000050 218.481934000000000
f: 975 tv: 0 nM: 2
507.487914999999990 303.918427000000010
511.459869000000030 226.635803000000010
f: 975 tv: 1 nM: 2
709.031250000000000 287.570313000000000
699.139831999999960 218.452102999999990
f: 976 tv: 0 nM: 2
507.823456000000020 303.418395999999970
511.652831999999990 226.355483999999990
f: 976 tv: 1 nM: 2
705.816649999999980 287.090729000000010
696.480225000000020 218.474303999999990
f: 977 tv: 0 nM: 2
508.487640000000000 302.481475999999990
511.896239999999980 226.191818000000010
f: 977 tv: 1 nM: 2
702.649413999999980 286.448212000000010
693.164733999999950 218.535293999999990
f: 978 tv: 0 nM: 2
508.966124999999980 301.782257000000020
512.562317000000010 226.075409000000010
f: 978 tv: 1 nM: 2
699.468627999999970 286.023529000000000
690.422118999999950 218.413940000000000
f: 979 tv: 0 nM: 2
509.694519000000010 300.950165000000030
513.038329999999970 225.951660000000000
f: 979 tv: 1 nM: 2
696.615845000000040 285.371947999999970
687.716552999999980 217.858261000000000
f: 980 tv: 0 nM: 2
510.580901999999980 300.000000000000000
513.521240000000030 225.609482000000010
f: 980 tv: 1 nM: 2
694.040955000000050 284.881133999999970
684.838074000000010 217.585022000000010
f: 981 tv: 0 nM: 2
511.227417000000000 299.035125999999990
513.686462000000010 225.087463000000010
f: 981 tv: 1 nM: 2
689.796814000000040 284.324706999999990
681.611755000000020 217.350983000000010
f: 982 tv: 0 nM: 2
511.527678999999980 298.086303999999980
514.057555999999980 224.543167000000010
f: 982 tv: 1 nM: 2
686.719910000000030 283.634857000000010
678.680175999999960 217.338057999999990
f: 983 tv: 0 nM: 2
511.996552000000010 297.095153999999980
514.698303000000010 224.022033999999990
f: 983 tv: 1 nM: 2
683.644286999999960 283.053344999999980
675.697205000000050 216.762955000000010
f: 984 tv: 0 nM: 2
512.520507999999950 296.201354999999980
515.197449000000010 223.675720000000010
f: 984 tv: 1 nM: 2
680.854187000000020 282.316681000000020
673.071105999999990 216.704131999999990
f: 985 tv: 0 nM: 2
513.273192999999990 295.349335000000000
515.869567999999960 223.304351999999990
f: 985 tv: 1 nM: 2
677.349120999999970 281.520264000000000
669.835266000000050 216.441177000000010
f: 986 tv: 0 nM: 2
514.001769999999960 294.289581000000000
516.042725000000020 222.665421000000010
f: 986 tv: 1 nM: 2
674.090697999999970 281.307526000000000
667.014771000000000 215.869202000000000
f: 987 tv: 0 nM: 2
514.686828999999990 293.662994000000030
516.580932999999960 222.476623999999990
f: 987 tv: 1 nM: 2
671.336182000000010 280.525848000000000
664.399596999999970 215.651703000000000
f: 988 tv: 0 nM: 2
515.170837000000010 292.937042000000020
517.014464999999970 222.213776000000000
f: 988 tv: 1 nM: 2
668.087951999999970 280.000000000000000
661.297057999999990 215.763596000000010
f: 989 tv: 0 nM: 2
515.884033000000040 291.833344000000010
517.295288000000030 221.585144000000010
f: 989 tv: 1 nM: 2
665.052490000000030 279.365295000000000
658.580444000000060 215.263046000000000
f: 990 tv: 0 nM: 2
516.235412999999990 291.056580000000000
517.859009000000010 221.302628000000000
f: 990 tv: 1 nM: 2
662.483276000000050 278.638762999999980
656.044372999999950 215.044388000000000
f: 991 tv: 0 nM: 2
516.832703000000040 290.427765000000020
518.069213999999990 220.807693000000000
f: 991 tv: 1 nM: 2
659.621155000000040 278.319396999999980
653.513184000000020 214.925445999999990
f: 992 tv: 0 nM: 2
517.120544000000000 289.450591999999970
518.427428999999960 220.523529000000000
f: 992 tv: 1 nM: 2
656.470153999999980 277.777527000000020
650.451843000000050 214.479355000000000
f: 993 tv: 0 nM: 2
517.355285999999980 288.734955000000010
518.875488000000020 220.459778000000000
f: 993 tv: 1 nM: 2
653.226624000000020 277.128510000000010
647.836365000000000 214.418182000000000
f: 994 tv: 0 nM: 2
517.917602999999990 288.306518999999980
519.120544000000000 219.766799999999990
f: 994 tv: 1 nM: 2
650.151671999999960 276.860199000000020
645.208129999999980 214.023925999999990
f: 995 tv: 0 nM: 2
518.204956000000040 287.482757999999990
519.258728000000020 219.688720999999990
f: 995 tv: 1 nM: 2
647.690673999999940 276.265106000000000
642.353516000000010 214.034882000000010
f: 996 tv: 0 nM: 2
518.911194000000020 286.542480000000010
519.796448000000050 219.592880000000010
f: 996 tv: 1 nM: 2
644.731139999999980 275.703522000000020
639.693541999999980 213.861754999999990
f: 997 tv: 0 nM: 2
519.158019999999960 285.962005999999970
519.894957999999970 219.033615000000000
f: 997 tv: 1 nM: 2
642.208557000000040 275.158751999999990
637.324889999999980 213.875580000000010
f: 998 tv: 0 nM: 2
519.431458000000020 285.338714999999980
520.000000000000000 219.000000000000000
f: 998 tv: 1 nM: 2
639.261108000000040 274.889160000000000
634.433044000000000 213.625000000000000
f: 999 tv: 0 nM: 2
519.555054000000040 284.500000000000000
520.133362000000030 218.641174000000010
f: 999 tv: 1 nM: 2
636.289490000000000 274.066985999999990
631.920165999999990 213.401412999999990
f: 1000 tv: 0 nM: 2
519.579162999999990 283.666655999999990
520.436462000000010 218.330504999999990
f: 1000 tv: 1 nM: 2
633.332457999999970 273.976807000000010
629.208312999999980 212.927077999999990
f: 1001 tv: 0 nM: 2
519.798218000000020 282.833344000000010
520.406676999999950 218.000000000000000
f: 1001 tv: 1 nM: 2
630.521300999999990 273.164886000000020
626.296509000000010 212.801514000000000
f: 1002 tv: 0 nM: 2
520.274658000000040 281.637329000000020
520.500000000000000 217.500000000000000
f: 1002 tv: 1 nM: 2
627.706177000000030 272.386596999999990
623.904235999999970 212.473403999999990
f: 1003 tv: 0 nM: 2
520.556701999999970 281.153350999999990
520.851074000000040 217.031921000000010
f: 1003 tv: 1 nM: 2
624.884033000000040 271.801543999999980
621.073546999999960 211.926468000000000
f: 1004 tv: 0 nM: 2
520.771361999999950 280.155975000000010
521.210204999999970 216.471237000000000
f: 1004 tv: 1 nM: 2
622.379149999999980 270.945495999999990
618.441832999999970 211.755813999999990
f: 1005 tv: 0 nM: 2
521.537475999999970 278.975769000000010
521.333312999999980 216.000000000000000
f: 1005 tv: 1 nM: 2
619.107909999999950 269.955261000000010
615.884033000000040 210.971649000000010
f: 1006 tv: 0 nM: 2
521.655701000000020 277.945190000000030
521.665893999999980 215.225799999999990
f: 1006 tv: 1 nM: 2
616.702393000000030 269.369049000000020
613.468932999999990 210.704666000000000
f: 1007 tv: 0 nM: 2
522.335449000000040 277.237183000000020
522.038146999999980 214.706832999999990
f: 1007 tv: 1 nM: 2
614.090880999999970 268.580199999999990
611.002624999999970 210.128952000000000
f: 1008 tv: 0 nM: 2
522.450867000000020 276.254456000000000
522.504456000000000 214.084824000000000
f: 1008 tv: 1 nM: 2
611.201110999999970 267.690216000000020
608.500000000000000 209.596588000000000
f: 1009 tv: 0 nM: 2
523.035706000000000 275.045227000000010
522.767273000000050 213.695846999999990
f: 1009 tv: 1 nM: 2
608.796569999999970 266.850494000000030
606.500000000000000 209.000000000000000
f: 1010 tv: 0 nM: 2
523.874389999999950 274.080565999999980
523.381408999999960 213.025574000000010
f: 1010 tv: 1 nM: 2
606.183227999999990 266.363860999999990
603.903076000000060 208.933670000000010
f: 1011 tv: 0 nM: 2
524.362793000000010 273.044189000000020
523.362122000000000 212.474303999999990
f: 1011 tv: 1 nM: 2
603.909119000000030 265.419800000000010
602.048767000000000 208.417068000000000
f: 1012 tv: 0 nM: 2
524.684326000000060 272.078339000000030
523.497619999999980 212.063979999999990
f: 1012 tv: 1 nM: 2
601.765442000000010 264.765471999999990
599.335999000000020 208.029572000000000
f: 1013 tv: 0 nM: 2
525.236815999999980 271.717712000000010
523.814148000000050 211.831863000000000
f: 1013 tv: 1 nM: 2
599.517456000000040 263.715118000000020
597.201110999999970 207.589385999999990
f: 1014 tv: 0 nM: 2
525.328002999999970 270.694946000000020
524.363402999999950 211.229263000000000
f: 1014 tv: 1 nM: 2
596.988831000000000 263.488831000000000
594.646178999999960 207.333327999999990
f: 1015 tv: 0 nM: 2
525.713196000000040 269.908630000000020
524.256041999999980 210.818848000000000
f: 1015 tv: 1 nM: 2
594.094970999999990 262.583800999999990
592.548035000000030 207.042374000000000
f: 1016 tv: 0 nM: 2
525.619384999999970 269.159209999999970
524.054137999999970 210.430420000000000
f: 1016 tv: 1 nM: 2
591.882996000000050 261.909576000000020
589.893860000000020 206.561446999999990
f: 1017 tv: 0 nM: 2
525.895020000000050 268.095001000000020
524.241699000000040 210.011841000000000
f: 1017 tv: 1 nM: 2
589.748596000000020 261.491698999999980
587.911316000000060 206.314514000000000
f: 1018 tv: 0 nM: 2
525.960510000000000 267.560516000000010
524.097411999999960 209.500000000000000
f: 1018 tv: 1 nM: 2
587.286132999999950 261.138733000000000
585.711121000000050 206.100006000000010
f: 1019 tv: 0 nM: 2
526.253844999999960 266.312805000000030
523.888610999999970 209.056930999999990
f: 1019 tv: 1 nM: 2
584.864624000000050 260.359130999999990
583.450012000000020 205.461761000000000
f: 1020 tv: 0 nM: 2
526.291016000000010 265.955231000000030
523.896483999999990 208.790404999999990
f: 1020 tv: 1 nM: 2
582.541442999999960 259.491119000000030
580.766051999999950 205.447372000000000
f: 1021 tv: 0 nM: 2
526.094115999999990 265.018828999999980
523.566466999999990 208.422867000000000
f: 1021 tv: 1 nM: 2
579.681824000000010 259.187865999999990
578.202147999999970 205.079788000000010
f: 1022 tv: 0 nM: 2
525.855530000000040 264.261107999999980
523.122436999999990 208.010208000000010
f: 1022 tv: 1 nM: 2
577.410706000000000 258.410706000000000
575.961365000000000 204.786087000000010
f: 1023 tv: 0 nM: 2
525.143920999999980 263.255066000000000
522.185790999999990 207.505462999999990
f: 1023 tv: 1 nM: 2
574.582886000000030 257.812164000000000
573.405029000000010 204.759781000000000
f: 1024 tv: 0 nM: 2
524.798889000000030 262.572632000000000
522.065429999999990 207.418854000000010
f: 1024 tv: 1 nM: 2
571.580260999999950 257.382721000000000
571.195067999999990 203.958786000000000
f: 1025 tv: 0 nM: 2
524.051331000000000 261.535125999999990
521.272216999999960 206.633331000000000
f: 1025 tv: 1 nM: 2
568.475341999999960 256.862670999999980
568.551207999999970 203.563247999999990
f: 1026 tv: 0 nM: 2
523.335266000000050 260.737000000000020
520.772216999999960 206.199997000000000
f: 1026 tv: 1 nM: 2
566.693481000000020 255.461304000000010
566.622802999999980 203.233916999999990
f: 1027 tv: 0 nM: 2
522.819885000000000 259.836029000000000
519.826110999999970 205.021744000000010
f: 1027 tv: 1 nM: 2
563.799315999999980 254.904602000000010
564.269226000000000 202.568053999999990
f: 1028 tv: 0 nM: 2
521.851195999999960 258.625000000000000
519.189574999999990 205.002747000000000
f: 1028 tv: 1 nM: 2
561.438720999999990 254.177414000000000
561.641540999999960 202.382538000000010
f: 1029 tv: 0 nM: 2
520.780884000000010 257.657410000000030
518.011169000000000 204.583800999999990
f: 1029 tv: 1 nM: 2
559.195922999999990 253.466217000000000
559.820922999999990 202.016890999999990
f: 1030 tv: 0 nM: 2
519.877319000000060 257.641113000000020
516.398925999999960 204.000000000000000
f: 1030 tv: 1 nM: 2
556.486206000000040 253.027588000000010
557.148742999999970 201.484176999999990
f: 1031 tv: 0 nM: 2
517.840088000000040 256.607544000000020
515.303771999999980 203.658600000000010
f: 1031 tv: 1 nM: 2
554.071411000000010 252.350647000000010
554.377135999999950 201.374282999999990
f: 1032 tv: 0 nM: 2
517.170776000000050 256.422363000000020
514.428588999999990 203.139755000000010
f: 1032 tv: 1 nM: 2
551.054320999999960 251.945648000000010
552.447509999999970 201.287033000000010
f: 1033 tv: 0 nM: 2
515.125731999999970 255.305710000000000
512.461791999999950 202.449997000000000
f: 1033 tv: 1 nM: 2
548.500000000000000 252.000000000000000
550.052490000000030 200.629837000000010
f: 1034 tv: 0 nM: 2
513.698729999999950 255.019226000000000
510.592896000000000 202.803283999999990
f: 1034 tv: 1 nM: 2
546.213805999999980 251.513793999999990
548.090880999999970 200.580215000000010
f: 1035 tv: 0 nM: 2
511.985535000000030 254.722548999999990
509.240233999999990 202.405029000000010
f: 1035 tv: 1 nM: 2
543.951110999999970 251.428574000000000
545.460815000000030 200.370483000000010
f: 1036 tv: 0 nM: 2
509.617249000000020 254.034484999999990
507.568756000000010 202.074997000000000
f: 1036 tv: 1 nM: 2
541.645812999999980 250.836304000000010
543.500000000000000 200.317078000000010
f: 1037 tv: 0 nM: 2
508.690918000000010 254.033340000000010
505.918182000000000 202.078780999999990
f: 1037 tv: 1 nM: 2
539.187926999999950 250.847137000000000
541.817139000000000 200.339996000000010
f: 1038 tv: 0 nM: 2
506.075348000000020 253.965758999999990
504.135132000000000 201.770264000000000
f: 1038 tv: 1 nM: 2
536.722228999999970 251.000000000000000
539.240356000000020 200.475143000000000
f: 1039 tv: 0 nM: 2
504.618743999999990 253.318756000000010
501.890442000000010 201.941010000000010
f: 1039 tv: 1 nM: 2
534.227783000000040 250.585800000000010
537.508666999999950 200.528899999999990
f: 1040 tv: 0 nM: 2
501.549987999999980 253.712493999999990
500.298767000000000 201.829269000000010
f: 1040 tv: 1 nM: 2
532.346436000000040 251.310714999999990
535.552490000000030 200.540131000000000
f: 1041 tv: 0 nM: 2
499.573180999999980 253.451218000000010
498.039763999999990 201.948868000000000
f: 1041 tv: 1 nM: 2
529.844910000000030 251.363922000000000
533.628844999999960 200.687119000000000
f: 1042 tv: 0 nM: 2
497.227263999999990 253.260605000000000
495.861572000000020 202.344635000000010
f: 1042 tv: 1 nM: 2
527.776305999999980 251.539474000000010
531.719848999999950 201.280121000000010
f: 1043 tv: 0 nM: 2
494.773438000000000 253.263015999999990
494.010986000000000 202.532959000000010
f: 1043 tv: 1 nM: 2
525.655639999999950 251.791396999999990
530.275145999999950 201.224853999999990
f: 1044 tv: 0 nM: 2
491.830353000000000 253.991074000000000
491.664184999999970 203.452728000000010
f: 1044 tv: 1 nM: 2
524.552428999999960 252.262238000000000
528.594970999999990 202.000000000000000
f: 1045 tv: 0 nM: 2
490.000000000000000 254.892853000000000
489.461761000000020 203.361771000000000
f: 1045 tv: 1 nM: 2
523.046875000000000 253.159378000000000
527.228942999999960 202.723679000000000
f: 1046 tv: 0 nM: 2
487.775969999999970 255.165588000000010
487.412781000000000 203.598830999999990
f: 1046 tv: 1 nM: 2
522.161560000000010 254.045730999999990
526.921935999999960 203.329483000000010
f: 1047 tv: 0 nM: 2
486.530089999999970 255.496246000000010
485.279998999999980 204.465713999999990
f: 1047 tv: 1 nM: 2
521.506225999999970 254.806243999999990
526.234435999999960 204.209045000000000
f: 1048 tv: 0 nM: 2
483.460846000000000 257.370482999999980
483.538238999999980 205.361771000000000
f: 1048 tv: 1 nM: 2
521.445190000000030 255.951614000000010
526.000000000000000 204.343582000000000
f: 1049 tv: 0 nM: 2
481.781647000000020 258.155059999999990
481.808837999999980 205.767639000000000
f: 1049 tv: 1 nM: 2
521.527283000000010 256.784851000000000
525.969604000000000 205.287292000000010
f: 1050 tv: 0 nM: 2
480.102417000000000 258.921692000000010
480.235138000000010 206.454056000000010
f: 1050 tv: 1 nM: 2
521.879761000000030 257.892395000000020
526.192078000000040 206.060531999999990
f: 1051 tv: 0 nM: 2
478.451507999999990 260.309081999999990
478.592102000000010 207.736847000000010
f: 1051 tv: 1 nM: 2
522.156798999999980 259.029571999999970
526.903869999999980 206.832413000000000
f: 1052 tv: 0 nM: 2
477.040009000000000 261.511414000000000
476.703490999999990 208.232559000000010
f: 1052 tv: 1 nM: 2
522.725158999999960 260.383057000000010
527.350524999999950 207.611420000000010
f: 1053 tv: 0 nM: 2
475.257385000000000 262.508880999999970
475.663971000000000 208.868286000000010
f: 1053 tv: 1 nM: 2
523.997192000000040 261.728820999999980
528.177062999999980 208.744797000000010
f: 1054 tv: 0 nM: 2
473.964081000000020 263.679625999999980
474.081970000000010 209.745894999999990
f: 1054 tv: 1 nM: 2
525.127135999999950 262.621460000000010
529.175536999999960 209.382980000000000
f: 1055 tv: 0 nM: 2
472.806273999999970 265.039275999999970
473.000000000000000 210.933670000000010
f: 1055 tv: 1 nM: 2
526.282715000000050 264.020844000000010
530.189940999999980 210.248595999999990
f: 1056 tv: 0 nM: 2
471.352782999999990 266.030548000000010
471.608703999999990 211.673920000000010
f: 1056 tv: 1 nM: 2
527.943541999999980 265.153229000000010
531.948913999999950 210.970428000000000
f: 1057 tv: 0 nM: 2
470.682098000000000 267.064819000000000
470.451354999999980 212.443237000000010
f: 1057 tv: 1 nM: 2
529.587219000000000 266.401154000000020
533.193848000000000 211.887756000000000
f: 1058 tv: 0 nM: 2
468.980652000000020 268.381226000000030
469.303192000000020 212.984039000000000
f: 1058 tv: 1 nM: 2
531.164916999999950 267.340423999999980
534.807495000000020 212.409088000000000
f: 1059 tv: 0 nM: 2
467.548858999999990 269.548858999999990
467.907104000000000 213.510924999999990
f: 1059 tv: 1 nM: 2
532.948669000000000 268.372986000000030
535.979979999999950 212.820007000000000
f: 1060 tv: 0 nM: 2
465.989319000000020 270.489319000000020
466.500000000000000 214.101608000000000
f: 1060 tv: 1 nM: 2
534.239562999999980 269.166655999999990
537.653076000000060 213.066329999999990
f: 1061 tv: 0 nM: 2
464.710510000000000 271.478943000000020
465.051360999999990 214.372971000000010
f: 1061 tv: 1 nM: 2
536.027222000000050 269.784668000000010
538.911437999999980 213.614577999999990
f: 1062 tv: 0 nM: 2
463.628784000000000 272.047974000000010
463.866150000000000 214.886368000000000
f: 1062 tv: 1 nM: 2
537.969360000000050 270.653076000000000
540.691406000000030 213.956940000000000
f: 1063 tv: 0 nM: 2
462.037871999999990 272.876251000000020
462.212189000000020 215.643905999999990
f: 1063 tv: 1 nM: 2
539.851074000000040 271.313843000000020
542.118958000000020 214.036407000000000
f: 1064 tv: 0 nM: 2
460.887756000000020 273.739806999999980
460.911469000000010 215.447922000000010
f: 1064 tv: 1 nM: 2
541.431274000000030 271.954987000000020
543.847839000000020 214.439606000000000
f: 1065 tv: 0 nM: 2
459.192504999999980 274.350281000000000
459.128082000000010 215.731522000000010
f: 1065 tv: 1 nM: 2
543.446166999999950 272.725646999999980
545.047057999999990 214.690597999999990
f: 1066 tv: 0 nM: 2
457.429321000000020 275.149200000000010
457.833344000000010 215.813720999999990
f: 1066 tv: 1 nM: 2
544.833312999999980 273.000000000000000
547.000000000000000 214.839996000000010
f: 1067 tv: 0 nM: 2
455.592957000000010 275.379394999999990
455.962859999999980 215.878707999999990
f: 1067 tv: 1 nM: 2
546.748779000000010 273.567168999999980
548.046143000000030 214.871353000000000
f: 1068 tv: 0 nM: 2
454.278290000000030 275.839630000000000
454.460448999999980 216.044188999999990
f: 1068 tv: 1 nM: 2
548.430846999999970 274.000000000000000
549.571716000000040 214.545654000000010
f: 1069 tv: 0 nM: 2
452.210052000000020 276.408690999999980
452.600006000000010 215.848830999999990
f: 1069 tv: 1 nM: 2
550.025024000000030 274.535004000000010
551.055846999999970 214.871353000000000
f: 1070 tv: 0 nM: 2
450.401397999999970 276.901397999999970
450.721466000000020 216.075347999999990
f: 1070 tv: 1 nM: 2
551.668884000000050 275.000000000000000
552.484801999999950 214.654343000000010
f: 1071 tv: 0 nM: 2
448.163208000000000 277.595856000000030
448.961700000000010 215.754501000000000
f: 1071 tv: 1 nM: 2
553.558044000000000 275.415191999999990
554.334106000000020 214.774200000000010
f: 1072 tv: 0 nM: 2
445.973297000000000 277.779113999999990
447.035706000000000 215.954758000000000
f: 1072 tv: 1 nM: 2
555.246399000000000 275.871979000000010
555.781250000000000 214.526779000000000
f: 1073 tv: 0 nM: 2
444.463195999999980 277.932891999999980
444.612822999999990 215.648224000000000
f: 1073 tv: 1 nM: 2
557.233031999999980 276.040709999999990
557.281372000000030 214.158005000000000
f: 1074 tv: 0 nM: 2
442.348480000000000 278.393951000000020
442.707274999999980 215.476501000000010
f: 1074 tv: 1 nM: 2
558.701904000000010 276.629821999999990
558.623290999999990 214.033629999999990
f: 1075 tv: 0 nM: 2
440.380523999999980 278.924774000000010
440.898346000000000 215.273865000000000
f: 1075 tv: 1 nM: 2
560.596862999999980 276.736481000000030
559.979064999999990 213.920929000000000
f: 1076 tv: 0 nM: 2
437.438811999999980 278.905059999999990
438.512360000000000 214.921814000000010
f: 1076 tv: 1 nM: 2
562.165221999999970 276.821747000000020
561.527283000000010 213.544113000000010
f: 1077 tv: 0 nM: 2
435.392242000000010 279.189666999999990
436.395293999999980 214.561966000000010
f: 1077 tv: 1 nM: 2
563.595031999999950 277.009064000000020
562.656006000000050 213.267090000000000
f: 1078 tv: 0 nM: 2
433.250000000000000 279.391601999999980
434.289032000000020 214.177215999999990
f: 1078 tv: 1 nM: 2
565.419494999999980 277.338989000000030
564.000000000000000 212.912033000000010
f: 1079 tv: 0 nM: 2
430.610595999999990 279.239623999999990
431.694702000000010 214.008850000000000
f: 1079 tv: 1 nM: 2
566.665283000000040 277.424683000000020
565.412475999999970 212.437500000000000
f: 1080 tv: 0 nM: 2
427.816681000000020 279.562500000000000
429.334717000000010 213.525101000000010
f: 1080 tv: 1 nM: 2
568.530151000000050 277.590514999999980
566.559692000000040 212.298354999999990
f: 1081 tv: 0 nM: 2
425.112640000000000 279.592896000000000
427.088928000000010 213.332016000000010
f: 1081 tv: 1 nM: 2
570.159362999999980 277.567719000000010
567.616394000000010 212.081894000000010
f: 1082 tv: 0 nM: 2
422.554230000000020 280.046173000000010
424.365387000000000 212.732910000000000
f: 1082 tv: 1 nM: 2
571.569702000000010 277.725402999999970
568.970336999999970 211.498016000000010
f: 1083 tv: 0 nM: 2
419.296569999999970 279.819396999999980
421.754181000000020 212.604172000000010
f: 1083 tv: 1 nM: 2
573.340271000000030 278.246887000000020
570.201659999999950 211.199585000000010
f: 1084 tv: 0 nM: 2
416.977263999999990 280.071959999999990
418.796875000000000 212.015625000000000
f: 1084 tv: 1 nM: 2
574.226195999999960 278.206360000000020
571.073363999999970 210.565642999999990
f: 1085 tv: 0 nM: 2
414.001922999999980 279.937011999999980
416.429169000000000 211.429169000000000
f: 1085 tv: 1 nM: 2
575.473571999999990 278.302856000000020
571.948303000000010 210.394637999999990
f: 1086 tv: 0 nM: 2
411.098144999999990 279.846283000000030
413.772888000000020 210.986633000000010
f: 1086 tv: 1 nM: 2
576.847899999999980 278.363129000000010
572.998108000000000 210.092102000000010
f: 1087 tv: 0 nM: 2
408.223480000000000 279.893951000000020
411.007599000000030 210.579849000000000
f: 1087 tv: 1 nM: 2
578.040466000000040 278.216919000000020
573.920165999999990 209.435363999999990
f: 1088 tv: 0 nM: 2
405.115387000000000 279.923065000000010
408.400786999999980 210.142029000000010
f: 1088 tv: 1 nM: 2
579.031493999999950 278.275939999999990
574.637267999999950 209.082351999999990
f: 1089 tv: 0 nM: 2
402.469574000000020 279.832702999999980
405.350586000000020 209.611557000000000
f: 1089 tv: 1 nM: 2
580.078490999999990 278.279204999999990
575.035828000000040 208.460373000000000
f: 1090 tv: 0 nM: 2
398.930144999999980 279.797791000000020
402.309326000000000 209.420227000000010
f: 1090 tv: 1 nM: 2
580.877686000000040 278.115233999999990
575.470153999999980 208.018661000000010
f: 1091 tv: 0 nM: 2
395.958344000000010 279.594696000000000
399.595336999999970 208.784042000000000
f: 1091 tv: 1 nM: 2
581.166076999999970 278.106628000000000
575.911194000000020 207.457535000000010
f: 1092 tv: 0 nM: 2
392.505675999999990 279.024628000000010
396.798858999999990 208.374054000000000
f: 1092 tv: 1 nM: 2
581.933104999999950 277.985901000000010
576.376281999999950 206.932053000000000
f: 1093 tv: 0 nM: 2
389.598144999999990 279.120361000000000
393.530884000000010 207.586868000000010
f: 1093 tv: 1 nM: 2
582.620361000000000 277.920348999999990
576.579834000000010 206.385422000000010
f: 1094 tv: 0 nM: 2
386.179717999999980 278.992888999999990
390.973389000000000 206.959213000000010
f: 1094 tv: 1 nM: 2
582.825255999999970 277.982696999999970
576.914307000000010 205.917862000000010
f: 1095 tv: 0 nM: 2
382.671692000000010 278.492461999999990
387.784118999999980 206.490768000000000
f: 1095 tv: 1 nM: 2
583.100708000000050 277.177460000000000
576.845031999999950 205.500000000000000
f: 1096 tv: 0 nM: 2
379.787048000000030 278.220367000000010
385.409088000000000 206.253784000000000
f: 1096 tv: 1 nM: 2
583.306274000000030 277.405640000000010
576.576293999999960 204.927123999999990
f: 1097 tv: 0 nM: 2
376.777008000000020 278.015686000000020
382.544983000000000 205.432526000000000
f: 1097 tv: 1 nM: 2
582.928100999999970 277.071930000000010
576.393249999999970 204.225417999999990
f: 1098 tv: 0 nM: 2
373.981354000000010 277.528809000000020
379.735595999999990 204.954239000000000
f: 1098 tv: 1 nM: 2
582.693053999999960 276.962036000000010
575.638793999999960 203.834442000000000
f: 1099 tv: 0 nM: 2
370.947540000000000 277.213286999999980
377.119049000000020 204.312927000000000
f: 1099 tv: 1 nM: 2
582.500000000000000 276.875397000000020
575.402343999999970 203.289566000000010
f: 1100 tv: 0 nM: 2
368.107788000000030 277.056549000000020
374.402344000000030 204.000000000000000
f: 1100 tv: 1 nM: 2
581.796814000000040 276.519043000000010
574.546692000000010 202.960006999999990
f: 1101 tv: 0 nM: 2
365.152160999999980 276.668883999999990
371.728209999999990 203.256103999999990
f: 1101 tv: 1 nM: 2
581.312500000000000 276.148040999999980
573.864868000000000 202.449326000000010
f: 1102 tv: 0 nM: 2
362.810821999999970 276.456084999999970
369.022491000000000 203.003464000000010
f: 1102 tv: 1 nM: 2
580.637512000000020 276.303131000000010
573.087036000000010 202.153580000000010
f: 1103 tv: 0 nM: 2
359.975769000000010 275.852936000000000
366.839995999999990 202.630905000000010
f: 1103 tv: 1 nM: 2
579.681641000000010 276.104491999999990
571.973754999999980 201.959792999999990
f: 1104 tv: 0 nM: 2
357.528441999999980 275.897980000000020
364.334473000000000 202.144821000000010
f: 1104 tv: 1 nM: 2
578.568848000000000 276.062285999999970
570.742188000000060 201.447739000000010
f: 1105 tv: 0 nM: 2
354.897644000000010 275.421142999999970
361.655517999999970 202.018402000000010
f: 1105 tv: 1 nM: 2
577.459778000000030 275.975890999999990
569.469604000000000 201.246627999999990
f: 1106 tv: 0 nM: 2
352.535125999999990 275.152160999999980
359.362000000000020 201.793915000000000
f: 1106 tv: 1 nM: 2
576.121887000000020 275.884368999999990
567.672729000000000 201.023254000000010
f: 1107 tv: 0 nM: 2
350.112060999999980 274.953461000000000
356.957153000000010 201.382140999999990
f: 1107 tv: 1 nM: 2
574.531798999999980 275.659088000000000
566.191040000000040 200.847183000000000
f: 1108 tv: 0 nM: 2
348.096405000000000 274.544128000000000
355.336761000000020 200.939865000000000
f: 1108 tv: 1 nM: 2
572.743774000000030 275.637512000000020
564.274108999999950 200.777404999999990
f: 1109 tv: 0 nM: 2
345.927094000000010 274.013885000000020
353.219726999999980 200.916962000000010
f: 1109 tv: 1 nM: 2
571.145020000000050 275.578552000000000
562.386352999999990 200.655837999999990
f: 1110 tv: 0 nM: 2
344.000000000000000 273.921234000000030
350.958496000000030 200.469314999999990
f: 1110 tv: 1 nM: 2
569.358031999999980 275.410491999999980
560.289246000000050 200.400330000000000
f: 1111 tv: 0 nM: 2
342.114470999999980 273.500000000000000
349.264130000000020 200.202652000000000
f: 1111 tv: 1 nM: 2
567.218750000000000 275.396881000000010
558.194336000000020 200.139542000000010
f: 1112 tv: 0 nM: 2
340.506744000000030 273.013458000000010
347.602386000000020 200.037536999999990
f: 1112 tv: 1 nM: 2
565.237244000000030 274.972931000000020
555.505066000000060 200.140685999999990
f: 1113 tv: 0 nM: 2
339.071930000000010 272.928069999999990
345.755767999999990 200.080856000000010
f: 1113 tv: 1 nM: 2
562.527709999999960 274.913696000000020
553.346557999999960 200.024750000000010
f: 1114 tv: 0 nM: 2
338.025512999999990 272.818023999999980
344.894836000000000 200.177582000000000
f: 1114 tv: 1 nM: 2
560.508057000000010 274.930634000000000
550.729247999999980 200.069762999999990
f: 1115 tv: 0 nM: 2
337.101959000000020 272.519745000000000
343.617157000000020 200.150161999999990
f: 1115 tv: 1 nM: 2
557.686462000000010 275.051147000000010
548.340514999999980 200.252487000000000
f: 1116 tv: 0 nM: 2
336.381592000000010 272.417755000000000
342.681824000000010 200.148147999999990
f: 1116 tv: 1 nM: 2
555.521666999999980 275.041655999999990
545.504821999999990 200.588715000000010
f: 1117 tv: 0 nM: 2
335.332153000000010 272.122374999999980
342.042114000000030 200.531128000000000
f: 1117 tv: 1 nM: 2
552.818053999999960 274.974487000000010
542.996581999999990 200.872406000000010
f: 1118 tv: 0 nM: 2
335.190247000000000 272.026947000000010
341.538054999999990 200.505432000000010
f: 1118 tv: 1 nM: 2
549.809753000000000 274.973052999999990
540.267577999999960 201.075256000000000
f: 1119 tv: 0 nM: 2
334.923737000000020 271.789825000000010
341.113312000000010 200.724822999999990
f: 1119 tv: 1 nM: 2
547.032776000000010 274.960357999999990
537.506653000000030 201.119598000000000
f: 1120 tv: 0 nM: 2
334.959777999999970 271.973785000000020
341.036224000000000 200.750000000000000
f: 1120 tv: 1 nM: 2
544.486694000000060 274.980072000000010
534.786986999999950 201.575698999999990
f: 1121 tv: 0 nM: 2
335.039642000000010 271.808624000000010
341.083344000000010 200.840912000000000
f: 1121 tv: 1 nM: 2
541.675598000000040 275.011719000000030
532.239807000000040 201.644562000000010
f: 1122 tv: 0 nM: 2
335.857147000000000 271.075012000000020
341.291045999999990 201.070891999999990
f: 1122 tv: 1 nM: 2
539.136963000000040 274.921234000000030
529.658874999999970 201.958191000000000
f: 1123 tv: 0 nM: 2
336.601379000000010 271.053252999999980
341.948272999999970 201.394637999999990
f: 1123 tv: 1 nM: 2
536.977966000000040 274.854247999999980
527.351867999999970 202.114471000000010
f: 1124 tv: 0 nM: 2
337.790648999999970 271.162627999999980
342.787353999999990 201.409957999999990
f: 1124 tv: 1 nM: 2
534.641906999999950 274.496613000000020
524.920165999999990 202.218750000000000
f: 1125 tv: 0 nM: 2
339.286773999999980 270.838226000000020
343.623169000000020 201.663604999999990
f: 1125 tv: 1 nM: 2
532.143372000000000 274.500000000000000
522.417236000000000 202.553955000000000
f: 1126 tv: 0 nM: 2
340.664184999999970 270.850738999999980
344.914184999999970 202.000000000000000
f: 1126 tv: 1 nM: 2
529.651977999999990 274.383972000000030
520.324401999999960 203.018402000000010
f: 1127 tv: 0 nM: 2
342.159697999999990 270.500000000000000
345.903167999999990 202.217391999999990
f: 1127 tv: 1 nM: 2
527.524841000000040 274.395691000000000
517.846313000000010 203.324065999999990
f: 1128 tv: 0 nM: 2
343.955261000000010 270.474700999999980
347.109192000000010 202.524902000000000
f: 1128 tv: 1 nM: 2
525.235840000000050 274.189728000000000
515.485412999999990 203.664230000000000
f: 1129 tv: 0 nM: 2
345.688690000000010 270.543395999999970
348.321441999999990 202.665969999999990
f: 1129 tv: 1 nM: 2
523.111938000000010 274.521666999999980
513.340514999999980 204.224014000000010
f: 1130 tv: 0 nM: 2
347.118682999999980 270.459137000000000
349.823059000000000 202.948563000000010
f: 1130 tv: 1 nM: 2
520.810302999999980 274.810272000000000
511.113373000000020 204.617096000000000
f: 1131 tv: 0 nM: 2
348.879456000000000 270.466400000000020
351.141173999999980 203.476471000000000
f: 1131 tv: 1 nM: 2
518.579162999999990 274.438232000000030
508.952208999999980 204.900742000000010
f: 1132 tv: 0 nM: 2
350.664611999999980 270.415648999999970
352.500000000000000 204.000000000000000
f: 1132 tv: 1 nM: 2
516.402283000000010 274.714568999999980
506.844086000000000 205.508957000000010
f: 1133 tv: 0 nM: 2
352.191162000000020 270.384459999999990
353.672912999999990 204.081253000000000
f: 1133 tv: 1 nM: 2
514.049255000000020 274.797455000000010
504.644226000000000 205.640380999999990
f: 1134 tv: 0 nM: 2
354.413940000000030 270.352447999999980
355.316681000000020 204.458327999999990
f: 1134 tv: 1 nM: 2
511.955933000000020 274.475098000000000
502.760864000000030 206.316207999999990
f: 1135 tv: 0 nM: 2
356.097870000000000 270.393616000000010
356.404479999999980 204.611786000000000
f: 1135 tv: 1 nM: 2
509.541991999999990 274.533997000000000
500.324310000000030 206.631271000000000
f: 1136 tv: 0 nM: 2
357.618195000000010 270.104553000000010
357.634368999999990 205.019821000000010
f: 1136 tv: 1 nM: 2
507.390015000000010 274.533997000000000
498.226928999999980 206.711533000000000
f: 1137 tv: 0 nM: 2
358.694702000000010 269.991150000000000
358.686981000000000 205.472687000000010
f: 1137 tv: 1 nM: 2
505.222443000000000 274.407470999999990
496.077087000000010 207.383391999999990
f: 1138 tv: 0 nM: 2
360.623321999999970 270.033630000000020
360.303101000000030 205.603989000000010
f: 1138 tv: 1 nM: 2
503.074524000000000 274.433318999999980
494.000000000000000 207.550980000000010
f: 1139 tv: 0 nM: 2
361.966949000000000 269.546265000000010
360.993407999999990 205.660095000000010
f: 1139 tv: 1 nM: 2
500.864502000000020 274.280548000000010
491.879456000000000 207.766799999999990
f: 1140 tv: 0 nM: 2
363.497863999999990 269.438048999999980
362.350006000000010 205.858703999999990
f: 1140 tv: 1 nM: 2
498.562500000000000 274.412506000000010
489.994080000000000 208.391296000000010
f: 1141 tv: 0 nM: 2
364.636962999999980 269.389130000000020
363.179474000000030 206.008545000000000
f: 1141 tv: 1 nM: 2
496.593352999999980 274.134857000000010
487.918915000000030 208.515442000000010
f: 1142 tv: 0 nM: 2
366.078339000000030 269.315674000000000
364.434204000000020 206.214904999999990
f: 1142 tv: 1 nM: 2
494.724060000000010 273.912871999999990
485.707642000000020 208.733047000000000
f: 1143 tv: 0 nM: 2
367.509215999999980 269.018433000000020
365.609467000000000 206.328353999999990
f: 1143 tv: 1 nM: 2
492.500000000000000 273.653229000000010
483.694702000000010 208.991150000000000
f: 1144 tv: 0 nM: 2
368.786377000000020 268.784026999999980
366.109221999999990 206.871353000000000
f: 1144 tv: 1 nM: 2
490.474579000000010 273.635589999999980
481.950439000000020 209.062500000000000
f: 1145 tv: 0 nM: 2
369.938416000000020 268.842377000000000
367.392028999999980 206.868546000000010
f: 1145 tv: 1 nM: 2
488.384459999999990 273.464294000000000
479.651703000000000 209.284195000000010
f: 1146 tv: 0 nM: 2
370.792633000000020 268.324889999999980
367.943054000000020 207.131194999999990
f: 1146 tv: 1 nM: 2
486.014525999999990 273.211609000000010
477.544128000000000 209.527312999999990
f: 1147 tv: 0 nM: 2
372.014343000000000 268.217712000000010
368.634705000000000 207.102736999999990
f: 1147 tv: 1 nM: 2
483.772125000000020 273.126099000000010
475.546600000000010 209.588989000000000
f: 1148 tv: 0 nM: 2
373.192687999999980 267.907317999999980
369.500000000000000 207.000000000000000
f: 1148 tv: 1 nM: 2
482.009398999999970 272.974181999999980
473.632294000000000 209.966370000000010
f: 1149 tv: 0 nM: 2
373.973937999999980 267.549774000000010
370.315674000000000 207.078339000000000
f: 1149 tv: 1 nM: 2
479.957733000000020 272.697174000000020
471.367706000000000 210.100890999999990
f: 1150 tv: 0 nM: 2
374.980010999999990 267.244995000000020
370.559081999999990 207.145446999999990
f: 1150 tv: 1 nM: 2
477.586273000000010 272.311951000000020
469.278533999999980 210.006851000000010
f: 1151 tv: 0 nM: 2
375.833344000000010 267.000000000000000
371.327423000000010 207.573608000000010
f: 1151 tv: 1 nM: 2
475.452057000000020 271.965758999999990
467.238831000000000 210.100449000000000
f: 1152 tv: 0 nM: 2
376.750000000000000 266.940735000000020
371.834991000000000 207.585006999999990
f: 1152 tv: 1 nM: 2
473.301422000000000 271.791870000000020
465.134949000000010 210.245575000000000
f: 1153 tv: 0 nM: 2
377.856048999999980 266.305542000000000
372.486358999999990 207.268188000000010
f: 1153 tv: 1 nM: 2
470.962097000000030 271.073456000000020
462.974548000000030 210.081024000000010
f: 1154 tv: 0 nM: 2
378.529846000000020 265.885559000000000
373.007567999999990 207.219696000000000
f: 1154 tv: 1 nM: 2
469.081726000000000 270.918274000000000
460.723694000000020 210.302628000000000
f: 1155 tv: 0 nM: 2
379.050261999999980 265.465606999999980
373.724396000000010 207.107315000000000
f: 1155 tv: 1 nM: 2
467.033324999999990 270.446167000000000
458.614349000000000 210.118834999999990
f: 1156 tv: 0 nM: 2
379.952971999999990 264.868805000000010
373.623199000000000 207.195648000000010
f: 1156 tv: 1 nM: 2
464.924987999999980 270.244995000000020
456.467285000000000 210.023360999999990
f: 1157 tv: 0 nM: 2
380.213928000000010 264.270629999999980
374.047028000000010 207.195540999999990
f: 1157 tv: 1 nM: 2
462.623199000000000 269.925110000000020
454.450225999999990 209.983414000000010
f: 1158 tv: 0 nM: 2
380.337616000000030 263.884032999999990
374.278656000000010 206.554688000000000
f: 1158 tv: 1 nM: 2
460.179290999999980 269.295440999999980
452.128631999999980 210.046111999999990
f: 1159 tv: 0 nM: 2
381.146423000000030 263.453033000000000
374.692748999999990 206.533524000000000
f: 1159 tv: 1 nM: 2
458.121277000000020 268.962859999999980
450.000000000000000 209.926468000000000
f: 1160 tv: 0 nM: 2
381.028350999999990 262.951018999999970
374.958344000000010 206.411452999999990
f: 1160 tv: 1 nM: 2
455.856749999999980 268.454041000000020
448.046111999999990 209.788834000000010
f: 1161 tv: 0 nM: 2
381.896179000000020 262.500000000000000
375.325133999999990 206.103821000000010
f: 1161 tv: 1 nM: 2
453.534393000000020 268.050261999999980
445.649993999999990 209.713638000000000
f: 1162 tv: 0 nM: 2
381.864655000000030 261.701660000000000
375.067719000000010 206.000000000000000
f: 1162 tv: 1 nM: 2
450.968750000000000 267.656250000000000
443.285034000000000 209.654586999999990
f: 1163 tv: 0 nM: 2
381.989319000000020 261.510680999999980
374.733856000000000 206.077957000000000
f: 1163 tv: 1 nM: 2
448.649993999999990 267.385284000000010
441.162689000000000 209.428223000000000
f: 1164 tv: 0 nM: 2
381.903624999999980 261.192780000000030
374.629821999999990 205.947509999999990
f: 1164 tv: 1 nM: 2
446.203613000000020 267.203613000000020
438.665863000000000 209.678055000000000
f: 1165 tv: 0 nM: 2
381.596588000000000 260.500000000000000
374.234375000000000 205.812500000000000
f: 1165 tv: 1 nM: 2
444.038665999999980 266.853088000000010
436.140015000000010 209.660003999999990
f: 1166 tv: 0 nM: 2
381.491515999999990 259.935027999999990
374.240325999999980 205.524857000000000
f: 1166 tv: 1 nM: 2
441.226563000000000 266.565093999999990
433.754577999999980 209.575684000000000
f: 1167 tv: 0 nM: 2
381.257049999999990 259.451964999999970
374.000000000000000 205.405029000000010
f: 1167 tv: 1 nM: 2
439.153167999999990 266.554900999999970
431.559508999999990 209.492859000000010
f: 1168 tv: 0 nM: 2
381.018280000000000 259.091460999999980
373.087189000000020 204.992310000000000
f: 1168 tv: 1 nM: 2
436.238769999999990 266.255614999999980
428.587219000000000 209.401169000000010
f: 1169 tv: 0 nM: 2
380.712951999999970 258.552460000000000
373.337493999999990 204.274993999999990
f: 1169 tv: 1 nM: 2
433.536102000000030 265.436096000000020
426.497527999999990 209.110840000000000
f: 1170 tv: 0 nM: 2
379.737487999999980 258.200012000000020
372.707306000000020 204.414627000000000
f: 1170 tv: 1 nM: 2
430.835236000000010 265.352263999999990
423.903076000000000 208.877547999999990
f: 1171 tv: 0 nM: 2
379.500000000000000 257.500000000000000
372.139740000000020 204.142853000000000
f: 1171 tv: 1 nM: 2
428.251373000000000 264.530396000000000
421.331420999999980 208.728577000000000
f: 1172 tv: 0 nM: 2
378.432739000000030 256.558471999999990
371.286590999999990 203.713409000000010
f: 1172 tv: 1 nM: 2
425.305542000000000 264.385803000000010
418.786071999999990 208.729385000000010
f: 1173 tv: 0 nM: 2
377.447540000000000 256.459869000000030
370.607727000000010 203.737563999999990
f: 1173 tv: 1 nM: 2
422.432587000000010 263.426970999999980
416.018920999999980 208.372971000000010
f: 1174 tv: 0 nM: 2
376.921783000000000 255.775512999999990
369.968078999999990 203.122345000000000
f: 1174 tv: 1 nM: 2
419.500000000000000 263.237793000000010
413.083344000000010 207.856064000000000
f: 1175 tv: 0 nM: 2
376.399322999999980 254.912749999999990
368.971649000000010 203.048965000000010
f: 1175 tv: 1 nM: 2
416.666655999999990 262.690491000000010
410.279998999999980 207.414290999999990
f: 1176 tv: 0 nM: 2
375.286560000000010 254.400589000000000
368.262206999999990 202.591461000000010
f: 1176 tv: 1 nM: 2
414.142364999999980 261.947905999999990
407.581970000000010 206.907104000000000
f: 1177 tv: 0 nM: 2
373.686127000000000 253.324814000000000
367.369812000000020 202.467453000000010
f: 1177 tv: 1 nM: 2
410.942412999999990 261.290893999999980
405.244445999999980 206.388884999999990
f: 1178 tv: 0 nM: 2
373.156798999999980 252.627213000000010
366.778137000000020 201.913909999999990
f: 1178 tv: 1 nM: 2
407.816558999999980 260.624267999999970
402.233521000000000 206.173080000000000
f: 1179 tv: 0 nM: 2
371.042542000000030 251.698578000000000
365.031250000000000 201.000000000000000
f: 1179 tv: 1 nM: 2
404.926056000000020 259.355620999999990
399.703917999999990 205.500000000000000
f: 1180 tv: 0 nM: 2
371.131592000000010 250.947372000000000
363.748413000000030 200.732697000000000
f: 1180 tv: 1 nM: 2
402.223327999999980 259.190001999999990
396.907104000000000 205.489075000000010
f: 1181 tv: 0 nM: 2
369.709685999999980 251.041931000000010
362.893677000000030 200.675293000000010
f: 1181 tv: 1 nM: 2
398.996764999999980 259.308441000000020
394.151030999999990 205.192702999999990
f: 1182 tv: 0 nM: 2
368.571898999999970 250.130721999999990
361.566466999999990 200.351272999999990
f: 1182 tv: 1 nM: 2
396.133148000000010 258.532532000000000
391.545958999999980 204.856750000000010
f: 1183 tv: 0 nM: 2
366.816985999999990 249.513077000000010
360.591460999999980 199.487808000000000
f: 1183 tv: 1 nM: 2
393.012665000000030 257.930388999999990
388.737000000000020 204.341034000000010
f: 1184 tv: 0 nM: 2
365.894897000000010 248.764328000000010
358.691589000000020 198.500000000000000
f: 1184 tv: 1 nM: 2
390.094970999999990 257.416199000000010
386.539886000000020 204.346619000000000
f: 1185 tv: 0 nM: 2
364.580291999999990 248.160583000000000
358.361481000000030 199.327698000000000
f: 1185 tv: 1 nM: 2
388.442748999999990 256.545807000000020
383.450012000000020 204.261765000000000
f: 1186 tv: 0 nM: 2
363.059204000000020 247.809203999999990
356.364777000000000 198.518859999999990
f: 1186 tv: 1 nM: 2
384.151154000000020 256.662781000000000
380.537353999999990 203.646545000000000
f: 1187 tv: 0 nM: 2
360.812897000000020 247.619629000000000
355.355164000000000 198.731033000000000
f: 1187 tv: 1 nM: 2
380.969787999999990 256.275176999999990
377.538238999999980 203.550003000000000
f: 1188 tv: 0 nM: 2
359.126770000000020 247.464783000000010
353.403229000000010 198.109680000000000
f: 1188 tv: 1 nM: 2
378.068054000000020 256.278106999999980
375.608031999999980 203.552474999999990
f: 1189 tv: 0 nM: 2
357.000000000000000 246.418915000000000
351.480774000000000 197.884613000000000
f: 1189 tv: 1 nM: 2
374.923981000000030 256.055542000000000
372.382172000000030 203.640807999999990
f: 1190 tv: 0 nM: 2
355.151732999999980 246.293105999999990
349.608093000000000 197.777023000000010
f: 1190 tv: 1 nM: 2
372.368255999999970 256.293915000000030
369.818756000000010 203.556243999999990
f: 1191 tv: 0 nM: 2
353.391724000000010 246.000000000000000
347.339630000000000 197.500000000000000
f: 1191 tv: 1 nM: 2
368.740265000000020 255.889618000000010
367.105255000000000 203.263152999999990
f: 1192 tv: 0 nM: 2
350.827057000000020 245.191726999999990
344.500000000000000 196.338989000000000
f: 1192 tv: 1 nM: 2
365.057678000000010 255.403839000000000
364.304870999999990 203.475616000000000
f: 1193 tv: 0 nM: 2
348.655640000000010 245.036423000000010
343.815947999999990 197.628829999999990
f: 1193 tv: 1 nM: 2
362.579101999999980 255.376587000000000
362.361755000000020 203.285293999999990
f: 1194 tv: 0 nM: 2
346.000000000000000 245.000000000000000
340.500000000000000 196.724838000000010
f: 1194 tv: 1 nM: 2
359.350922000000030 255.360244999999990
359.194275000000000 203.277144999999990
f: 1195 tv: 0 nM: 2
343.100006000000010 244.666672000000010
338.607361000000030 197.303680000000010
f: 1195 tv: 1 nM: 2
356.500000000000000 255.410721000000000
356.532532000000000 203.068053999999990
f: 1196 tv: 0 nM: 2
340.612610000000020 244.527023000000010
335.927489999999980 197.007629000000010
f: 1196 tv: 1 nM: 2
353.756317000000020 255.642410000000010
353.994780999999990 203.088547000000010
f: 1197 tv: 0 nM: 2
336.274657999999990 244.063385000000010
333.513702000000020 197.027404999999990
f: 1197 tv: 1 nM: 2
351.445159999999990 255.951614000000010
351.590637000000020 203.353805999999990
f: 1198 tv: 0 nM: 2
334.770844000000010 244.645827999999990
330.775268999999980 197.353928000000000
f: 1198 tv: 1 nM: 2
348.304870999999990 256.634155000000020
349.886626999999980 203.450577000000010
f: 1199 tv: 0 nM: 2
332.031250000000000 244.679688000000000
327.503143000000020 197.393081999999990
f: 1199 tv: 1 nM: 2
346.391724000000010 257.000000000000000
347.500000000000000 203.898392000000000
f: 1200 tv: 0 nM: 2
328.876983999999990 245.384918000000000
325.587097000000030 197.538712000000000
f: 1200 tv: 1 nM: 2
344.586211999999990 257.431030000000020
346.000000000000000 204.405029000000010
f: 1201 tv: 0 nM: 2
326.696838000000010 245.346451000000000
322.783722000000010 197.676971000000010
f: 1201 tv: 1 nM: 2
342.905029000000010 258.416199000000010
344.130431999999980 204.652176000000000
f: 1202 tv: 0 nM: 2
324.308441000000020 246.165588000000010
320.440552000000030 197.814682000000000
f: 1202 tv: 1 nM: 2
341.448792000000030 259.268065999999980
343.051360999999990 205.291885000000010
f: 1203 tv: 0 nM: 2
320.326262999999980 246.724579000000010
317.909424000000000 199.510864000000000
f: 1203 tv: 1 nM: 2
340.052489999999980 260.370178000000010
341.786469000000010 206.276047000000010
f: 1204 tv: 0 nM: 2
318.430755999999970 248.123076999999990
315.214294000000000 199.632659999999990
f: 1204 tv: 1 nM: 2
339.262999999999980 261.404632999999990
340.860535000000030 206.807892000000010
f: 1205 tv: 0 nM: 2
316.361541999999990 248.753845000000010
313.321441999999990 199.914290999999990
f: 1205 tv: 1 nM: 2
338.410706000000000 262.511902000000020
340.068175999999990 207.790404999999990
f: 1206 tv: 0 nM: 2
313.585113999999980 249.574463000000010
311.068054000000020 201.289948000000010
f: 1206 tv: 1 nM: 2
337.921967000000000 263.930634000000000
339.890778000000010 208.871353000000000
f: 1207 tv: 0 nM: 2
311.571898999999970 250.803924999999990
308.921569999999970 201.872543000000010
f: 1207 tv: 1 nM: 2
337.888244999999980 264.923522999999990
339.727753000000010 209.641357000000000
f: 1208 tv: 0 nM: 2
309.234863000000020 252.780304000000000
306.977263999999990 203.068175999999990
f: 1208 tv: 1 nM: 2
337.660491999999980 266.938263000000010
339.142853000000000 211.096938999999990
f: 1209 tv: 0 nM: 2
306.912750000000020 253.600676999999990
305.000000000000000 203.648438000000000
f: 1209 tv: 1 nM: 2
337.618347000000030 268.402374000000010
339.029998999999980 212.085006999999990
f: 1210 tv: 0 nM: 2
305.068481000000020 255.486298000000010
302.598052999999990 205.098038000000000
f: 1210 tv: 1 nM: 2
337.754241999999980 270.231628000000000
339.037871999999990 213.800507000000010
f: 1211 tv: 0 nM: 2
302.835388000000020 257.024840999999980
300.500000000000000 206.431243999999990
f: 1211 tv: 1 nM: 2
337.988220000000010 271.911773999999980
339.567444000000020 214.825577000000010
f: 1212 tv: 0 nM: 2
301.234130999999990 258.234130999999990
298.469696000000000 207.509094000000000
f: 1212 tv: 1 nM: 2
338.103820999999980 273.346985000000020
339.963593000000000 215.881072999999990
f: 1213 tv: 0 nM: 2
298.852509000000000 259.719421000000010
296.864655000000030 208.464080999999990
f: 1213 tv: 1 nM: 2
339.408843999999990 275.168518000000010
340.319519000000010 217.531708000000010
f: 1214 tv: 0 nM: 2
297.019989000000010 260.847991999999980
295.447083000000020 209.306884999999990
f: 1214 tv: 1 nM: 2
340.093750000000000 277.098969000000010
340.973297000000000 218.696594000000000
f: 1215 tv: 0 nM: 2
295.645050000000030 262.324066000000020
293.748627000000000 210.569061000000000
f: 1215 tv: 1 nM: 2
340.898407000000020 278.441162000000020
341.564453000000010 219.788895000000000
f: 1216 tv: 0 nM: 2
293.970916999999990 263.889525999999990
291.250000000000000 211.575577000000010
f: 1216 tv: 1 nM: 2
341.952971999999990 279.804442999999990
342.161133000000010 220.860184000000000
f: 1217 tv: 0 nM: 2
291.544037000000000 265.540893999999980
289.714294000000000 212.649063000000010
f: 1217 tv: 1 nM: 2
343.000000000000000 281.500000000000000
343.207214000000020 221.990996999999990
f: 1218 tv: 0 nM: 2
289.551269999999990 266.102570000000010
287.484192000000010 213.876587000000000
f: 1218 tv: 1 nM: 2
343.950775000000020 282.544037000000000
343.744201999999970 222.830231000000000
f: 1219 tv: 0 nM: 2
287.327148000000020 267.808654999999990
286.194275000000000 214.012741000000010
f: 1219 tv: 1 nM: 2
344.973297000000000 284.696594000000000
344.403229000000010 223.940093999999990
f: 1220 tv: 0 nM: 2
286.057922000000020 268.875000000000000
283.876373000000000 214.942307000000000
f: 1220 tv: 1 nM: 2
345.881073000000010 285.779113999999990
345.196898999999970 224.789825000000010
f: 1221 tv: 0 nM: 2
284.414124000000020 270.049072000000020
281.879028000000010 216.083327999999990
f: 1221 tv: 1 nM: 2
347.024993999999990 287.061371000000010
345.675446000000020 225.609649999999990
f: 1222 tv: 0 nM: 2
282.567657000000000 270.979401000000000
279.713165000000000 216.949997000000000
f: 1222 tv: 1 nM: 2
348.319000000000020 288.067871000000030
346.448333999999990 226.378097999999990
f: 1223 tv: 0 nM: 2
280.427123999999990 272.153258999999990
277.735107000000030 217.175598000000010
f: 1223 tv: 1 nM: 2
349.500000000000000 289.409485000000020
347.355927000000010 227.258468999999990
f: 1224 tv: 0 nM: 2
278.841949000000000 273.462646000000010
275.718932999999990 217.426041000000000
f: 1224 tv: 1 nM: 2
350.502197000000020 290.552398999999980
347.850189000000000 227.698379999999990
f: 1225 tv: 0 nM: 2
276.392670000000010 273.688476999999980
273.837982000000010 217.790496999999990
f: 1225 tv: 1 nM: 2
351.403076000000000 291.643158000000030
348.483611999999990 228.336060000000000
f: 1226 tv: 0 nM: 2
274.269836000000000 274.690491000000010
271.896331999999970 217.890244000000000
f: 1226 tv: 1 nM: 2
352.037048000000030 292.257202000000010
348.587768999999980 228.532654000000010
f: 1227 tv: 0 nM: 2
271.608794999999990 275.259064000000020
269.274505999999970 218.735290999999990
f: 1227 tv: 1 nM: 2
352.500000000000000 293.000000000000000
349.185729999999980 228.836730999999990
f: 1228 tv: 0 nM: 2
269.856749999999980 275.454041000000020
266.502838000000000 218.707382000000000
f: 1228 tv: 1 nM: 2
353.334045000000000 293.632355000000020
349.376067999999980 228.948714999999990
f: 1229 tv: 0 nM: 2
267.415436000000000 275.786071999999990
264.239806999999980 218.846938999999990
f: 1229 tv: 1 nM: 2
353.551727000000030 294.056030000000020
349.500000000000000 229.000000000000000
f: 1230 tv: 0 nM: 2
264.873718000000000 275.884032999999990
262.092896000000000 218.581970000000010
f: 1230 tv: 1 nM: 2
354.262512000000020 294.412506000000010
349.523101999999990 228.712189000000000
f: 1231 tv: 0 nM: 2
262.197632000000000 275.888091999999970
259.183501999999980 218.598403999999990
f: 1231 tv: 1 nM: 2
354.463257000000000 294.591827000000020
349.577880999999990 228.422134000000000
f: 1232 tv: 0 nM: 2
259.965057000000000 276.502685999999980
257.013611000000030 217.840134000000010
f: 1232 tv: 1 nM: 2
354.670837000000010 294.666655999999990
349.757567999999990 228.223480000000000
f: 1233 tv: 0 nM: 2
256.733521000000000 275.953307999999990
253.394867000000000 217.228209999999990
f: 1233 tv: 1 nM: 2
354.911194000000020 294.457519999999990
349.235535000000030 227.353286999999990
f: 1234 tv: 0 nM: 2
253.896178999999990 275.521851000000030
250.911239999999990 216.813614000000000
f: 1234 tv: 1 nM: 2
354.791839999999980 294.408569000000000
349.134247000000020 226.447478999999990
f: 1235 tv: 0 nM: 2
250.449279999999990 275.065216000000020
247.538895000000000 215.899993999999990
f: 1235 tv: 1 nM: 2
354.534545999999980 294.388214000000000
348.615387000000000 225.600006000000010
f: 1236 tv: 0 nM: 2
247.252365000000000 274.936309999999990
244.256226000000000 215.044769000000000
f: 1236 tv: 1 nM: 2
354.152100000000020 293.636870999999990
348.187500000000000 225.062500000000000
f: 1237 tv: 0 nM: 2
244.725449000000000 274.707581000000000
241.381439000000000 214.453612999999990
f: 1237 tv: 1 nM: 2
353.704711999999970 293.414855999999990
347.432068000000020 224.224730999999990
f: 1238 tv: 0 nM: 2
240.663971000000000 273.841400000000020
238.646545000000000 213.422408999999990
f: 1238 tv: 1 nM: 2
353.254760999999970 293.336486999999980
347.036773999999980 223.323532000000000
f: 1239 tv: 0 nM: 2
237.827911000000000 273.448852999999990
235.182921999999990 212.614639000000010
f: 1239 tv: 1 nM: 2
353.020081000000000 292.720795000000010
346.512024000000000 222.269759999999990
f: 1240 tv: 0 nM: 2
233.536728000000010 272.759887999999990
232.421798999999990 211.353088000000010
f: 1240 tv: 1 nM: 2
352.710236000000010 292.068909000000020
345.806976000000020 221.490814000000000
f: 1241 tv: 0 nM: 2
230.392303000000000 272.374359000000030
228.530227999999990 210.895355000000000
f: 1241 tv: 1 nM: 2
351.985901000000010 292.014098999999990
345.071167000000000 220.500000000000000
f: 1242 tv: 0 nM: 2
226.819519000000010 271.939026000000010
225.261795000000010 210.077834999999990
f: 1242 tv: 1 nM: 2
351.054198999999980 291.805939000000020
344.095061999999980 219.778167999999990
f: 1243 tv: 0 nM: 2
222.600006000000010 271.455565999999980
221.418319999999990 209.517334000000010
f: 1243 tv: 1 nM: 2
350.175964000000020 291.289184999999970
342.966796999999990 218.819931000000000
f: 1244 tv: 0 nM: 2
219.759903000000010 270.962859999999980
219.031494000000010 208.555115000000000
f: 1244 tv: 1 nM: 2
349.045775999999990 291.080993999999980
341.722595000000010 217.943526999999990
f: 1245 tv: 0 nM: 2
215.908905000000000 270.637725999999990
214.510864000000000 207.728255999999990
f: 1245 tv: 1 nM: 2
348.306945999999980 290.932343000000000
340.735869999999980 217.146178999999990
f: 1246 tv: 0 nM: 2
212.112822999999990 270.303101000000030
211.500000000000000 207.084442000000000
f: 1246 tv: 1 nM: 2
347.227417000000000 290.918060000000030
339.852509000000000 216.535965000000000
f: 1247 tv: 0 nM: 2
207.990523999999990 269.964447000000010
207.787079000000010 206.368423000000010
f: 1247 tv: 1 nM: 2
346.125427000000000 290.688965000000000
338.472321000000020 216.011398000000010
f: 1248 tv: 0 nM: 2
204.108032000000010 269.839203000000000
204.684326000000000 205.887711000000000
f: 1248 tv: 1 nM: 2
345.024749999999980 290.402649000000000
337.270752000000020 215.039871000000010
f: 1249 tv: 0 nM: 2
199.791869999999990 269.133972000000030
201.236358999999990 205.086365000000000
f: 1249 tv: 1 nM: 2
343.487183000000020 290.291655999999990
335.580872000000000 214.810226000000000
f: 1250 tv: 0 nM: 2
195.808608999999990 268.710540999999980
197.380630000000000 204.628372000000010
f: 1250 tv: 1 nM: 2
341.893310999999980 290.320067999999990
334.128174000000000 214.185120000000010
f: 1251 tv: 0 nM: 2
192.673827999999990 268.268250000000020
193.255813999999990 203.895355000000000
f: 1251 tv: 1 nM: 2
340.241730000000020 290.366363999999980
332.621947999999970 213.576218000000010
f: 1252 tv: 0 nM: 2
188.025344999999990 268.073730000000010
190.719405999999990 203.497894000000000
f: 1252 tv: 1 nM: 2
338.557219999999970 290.361449999999990
330.719940000000010 213.071198000000010
f: 1253 tv: 0 nM: 2
184.580093000000010 268.031555000000030
187.224135999999990 203.142242000000010
f: 1253 tv: 1 nM: 2
336.753082000000010 290.481475999999990
329.234283000000000 212.756286999999990
f: 1254 tv: 0 nM: 2
180.916672000000010 267.759003000000010
183.905578999999990 202.834763000000010
f: 1254 tv: 1 nM: 2
335.326690999999980 290.590485000000000
327.435973999999990 212.564026000000010
f: 1255 tv: 0 nM: 2
177.066375999999990 267.915924000000020
180.189133000000000 202.606522000000010
f: 1255 tv: 1 nM: 2
332.750000000000000 290.628052000000030
325.236205999999980 212.187119000000000
f: 1256 tv: 0 nM: 2
173.884781000000000 267.497833000000010
177.552841000000000 202.455291999999990
f: 1256 tv: 1 nM: 2
330.577271000000000 290.659088000000000
323.128174000000000 212.185120000000010
f: 1257 tv: 0 nM: 2
170.692626999999990 267.348358000000020
174.633331000000000 202.412506000000010
f: 1257 tv: 1 nM: 2
328.410491999999980 290.654327000000020
320.453979000000000 211.932510000000010
f: 1258 tv: 0 nM: 2
167.304977000000010 267.095428000000030
171.713669000000010 202.034195000000010
f: 1258 tv: 1 nM: 2
325.614806999999980 290.697876000000010
318.227142000000010 211.585541000000010
f: 1259 tv: 0 nM: 2
164.587555000000010 266.792633000000020
169.219116000000010 201.619521999999990
f: 1259 tv: 1 nM: 2
323.149840999999980 290.572051999999990
316.001465000000000 211.507324000000010
f: 1260 tv: 0 nM: 2
162.172408999999990 266.530182000000020
166.918975999999990 201.359680000000000
f: 1260 tv: 1 nM: 2
320.960419000000000 290.480927000000010
313.539184999999970 211.155167000000010
f: 1261 tv: 0 nM: 2
159.658843999999990 265.931396000000010
164.862349999999990 201.022263000000010
f: 1261 tv: 1 nM: 2
318.259521000000010 290.387085000000010
311.013184000000020 210.844573999999990
f: 1262 tv: 0 nM: 2
157.560286999999990 265.680847000000030
162.955245999999990 200.525298999999990
f: 1262 tv: 1 nM: 2
315.567321999999990 290.170502000000000
308.523131999999980 210.595367000000010
f: 1263 tv: 0 nM: 2
156.050949000000000 265.467925999999980
161.098770000000000 200.199585000000010
f: 1263 tv: 1 nM: 2
312.771271000000010 290.004394999999990
306.035064999999970 210.068603999999990
f: 1264 tv: 0 nM: 2
153.463806000000010 265.180999999999980
159.757507000000000 200.064377000000010
f: 1264 tv: 1 nM: 2
310.027221999999990 289.464172000000020
303.241881999999980 209.865783999999990
f: 1265 tv: 0 nM: 2
152.475906000000010 264.337340999999980
158.202042000000010 199.628570999999990
f: 1265 tv: 1 nM: 2
307.637177000000010 289.352509000000000
300.706420999999980 209.588684000000000
f: 1266 tv: 0 nM: 2
151.491637999999990 263.953979000000000
157.600006000000010 199.333327999999990
f: 1266 tv: 1 nM: 2
305.226745999999990 288.645355000000000
298.587646000000010 209.432465000000010
f: 1267 tv: 0 nM: 2
150.195648000000010 263.498016000000010
156.508895999999990 199.017776000000000
f: 1267 tv: 1 nM: 2
303.125763000000010 288.520965999999990
296.351073999999980 209.103348000000010
f: 1268 tv: 0 nM: 2
149.609314000000010 263.170044000000020
156.156524999999990 198.917388999999990
f: 1268 tv: 1 nM: 2
300.784088000000000 288.267059000000020
294.155701000000020 209.050903000000010
f: 1269 tv: 0 nM: 2
149.533751999999990 263.181426999999990
155.983200000000010 198.928574000000000
f: 1269 tv: 1 nM: 2
298.389984000000030 287.979094999999970
292.041168000000030 209.016769000000010
f: 1270 tv: 0 nM: 2
149.261901999999990 262.682526000000000
155.502074999999990 198.806243999999990
f: 1270 tv: 1 nM: 2
296.749267999999970 287.600006000000010
289.909485000000020 208.854599000000010
f: 1271 tv: 0 nM: 2
149.817275999999990 262.473907000000000
155.755416999999990 199.012984999999990
f: 1271 tv: 1 nM: 2
294.671021000000000 287.556518999999980
288.040648999999970 209.022583000000000
f: 1272 tv: 0 nM: 2
150.000000000000000 262.000000000000000
156.500000000000000 198.750000000000000
f: 1272 tv: 1 nM: 2
292.462584999999990 287.450591999999970
286.244689999999990 209.276596000000010
f: 1273 tv: 0 nM: 2
150.443970000000010 261.793091000000000
156.646240000000010 198.719359999999990
f: 1273 tv: 1 nM: 2
290.537415000000010 287.450591999999970
284.539184999999970 209.155167000000010
f: 1274 tv: 0 nM: 2
151.263596000000010 261.608794999999990
157.500000000000000 199.000000000000000
f: 1274 tv: 1 nM: 2
288.994170999999990 287.304657000000020
282.915436000000000 209.581604000000000
f: 1275 tv: 0 nM: 2
151.851929000000010 261.609436000000020
158.278534000000010 198.965758999999990
f: 1275 tv: 1 nM: 2
287.431334999999990 287.143280000000000
281.746245999999990 209.846847999999990
f: 1276 tv: 0 nM: 2
153.362061000000010 261.362060999999980
159.765823000000010 199.341766000000010
f: 1276 tv: 1 nM: 2
286.029755000000020 287.002991000000010
280.353027000000000 210.121399000000000
f: 1277 tv: 0 nM: 2
154.619567999999990 261.180420000000030
160.789261000000010 199.280991000000000
f: 1277 tv: 1 nM: 2
284.588409000000010 286.646331999999970
279.333344000000010 210.207550000000000
f: 1278 tv: 0 nM: 2
156.896622000000010 261.295348999999990
162.708710000000000 199.538985999999990
f: 1278 tv: 1 nM: 2
283.661041000000010 286.615021000000010
278.257049999999990 210.521942000000000
f: 1279 tv: 0 nM: 2
158.547089000000000 261.051575000000010
164.156250000000000 199.872909999999990
f: 1279 tv: 1 nM: 2
283.003203999999980 286.532042999999990
277.432036999999980 210.938506999999990
f: 1280 tv: 0 nM: 2
160.767608999999990 261.084502999999980
165.987914999999990 199.908218000000010
f: 1280 tv: 1 nM: 2
282.391113000000020 286.467804000000000
276.602600000000000 211.092834000000010
f: 1281 tv: 0 nM: 2
162.716018999999990 260.973297000000000
167.500000000000000 200.151107999999990
f: 1281 tv: 1 nM: 2
281.566131999999980 286.082245000000000
276.250824000000020 211.156769000000000
f: 1282 tv: 0 nM: 2
164.790634000000010 261.103455000000000
170.027266999999990 199.959091000000000
f: 1282 tv: 1 nM: 2
281.385864000000030 285.963012999999990
275.615631000000010 211.242675999999990
f: 1283 tv: 0 nM: 2
167.627899000000010 260.955810999999980
172.165161000000010 200.144791000000000
f: 1283 tv: 1 nM: 2
281.000000000000000 285.663940000000030
275.274200000000010 211.364517000000010
f: 1284 tv: 0 nM: 2
169.622452000000010 260.897948999999980
174.322159000000000 200.146911999999990
f: 1284 tv: 1 nM: 2
280.686462000000010 285.087463000000010
275.206481999999990 211.409561000000000
f: 1285 tv: 0 nM: 2
172.394089000000010 260.593596999999990
176.606796000000000 200.169906999999990
f: 1285 tv: 1 nM: 2
280.521515000000020 284.839417000000030
274.943114999999980 211.736206000000010
f: 1286 tv: 0 nM: 2
174.604477000000000 259.940308000000020
178.845947000000000 200.427032000000000
f: 1286 tv: 1 nM: 2
280.618713000000010 284.152160999999980
275.217010000000020 211.529509999999990
f: 1287 tv: 0 nM: 2
177.687790000000010 259.887329000000020
180.834167000000010 200.042709000000000
f: 1287 tv: 1 nM: 2
280.646179000000020 283.923584000000010
274.794006000000020 211.470078000000000
f: 1288 tv: 0 nM: 2
180.477386000000000 259.912048000000030
183.478607000000010 200.203217000000000
f: 1288 tv: 1 nM: 2
280.891845999999990 283.182616999999990
274.666655999999990 211.280075000000010
f: 1289 tv: 0 nM: 2
183.037871999999990 259.143951000000020
185.759673999999990 200.342545000000000
f: 1289 tv: 1 nM: 2
280.901732999999980 282.887939000000020
274.661621000000030 211.134673999999990
f: 1290 tv: 0 nM: 2
185.863403000000010 258.904632999999990
187.845749000000010 200.005325000000000
f: 1290 tv: 1 nM: 2
281.000000000000000 282.080993999999980
274.554596000000000 211.037536999999990
f: 1291 tv: 0 nM: 2
188.526566000000000 258.799530000000000
189.952025999999990 199.962128000000010
f: 1291 tv: 1 nM: 2
281.217773000000020 281.477355999999990
275.021423000000030 210.850006000000010
f: 1292 tv: 0 nM: 2
190.475936999999990 258.136352999999990
192.630553999999990 199.447219999999990
f: 1292 tv: 1 nM: 2
281.807555999999980 280.990996999999990
275.042755000000000 210.665436000000000
f: 1293 tv: 0 nM: 2
193.312209999999990 257.901397999999970
194.450256000000000 199.502487000000000
f: 1293 tv: 1 nM: 2
282.000000000000000 280.365173000000030
275.197876000000010 210.404586999999990
f: 1294 tv: 0 nM: 2
196.239791999999990 257.285706000000000
197.240737999999990 199.455031999999990
f: 1294 tv: 1 nM: 2
282.152100000000020 279.636870999999990
275.448029000000020 210.292114000000000
f: 1295 tv: 0 nM: 2
199.139480999999990 257.097381999999980
199.451141000000010 199.548858999999990
f: 1295 tv: 1 nM: 2
282.619780999999990 279.207214000000020
275.520752000000020 210.173003999999990
f: 1296 tv: 0 nM: 2
201.882675000000010 256.594970999999990
202.363907000000010 199.449706999999990
f: 1296 tv: 1 nM: 2
283.000000000000000 278.500000000000000
275.972106999999990 210.156128000000000
f: 1297 tv: 0 nM: 2
204.126404000000010 256.474731000000020
204.106064000000000 199.254547000000000
f: 1297 tv: 1 nM: 2
283.314392000000000 277.825744999999980
276.215881000000020 209.793364999999990
f: 1298 tv: 0 nM: 2
206.988769999999990 256.269653000000010
206.465424000000010 199.327133000000000
f: 1298 tv: 1 nM: 2
284.013152999999990 277.257506999999980
276.683410999999980 209.557921999999990
f: 1299 tv: 0 nM: 2
209.760864000000000 256.114135999999970
208.916199000000010 199.500000000000000
f: 1299 tv: 1 nM: 2
284.500000000000000 276.653229000000010
276.949798999999980 209.418915000000000
f: 1300 tv: 0 nM: 2
211.180266999999990 255.680266999999990
211.257065000000010 199.310730000000010
f: 1300 tv: 1 nM: 2
285.113647000000010 276.143951000000020
277.095061999999980 209.363113000000000
f: 1301 tv: 0 nM: 2
215.464676000000000 254.562500000000000
213.092239000000010 198.864075000000010
f: 1301 tv: 1 nM: 2
285.737243999999980 275.656859999999990
277.514800999999980 209.311111000000010
f: 1302 tv: 0 nM: 2
217.517440999999990 254.627899000000010
216.043854000000010 199.076019000000000
f: 1302 tv: 1 nM: 2
286.323395000000000 274.853180000000010
277.975708000000000 209.123473999999990
f: 1303 tv: 0 nM: 2
219.934662000000000 254.485794000000000
218.100006000000010 198.696976000000010
f: 1303 tv: 1 nM: 2
286.491790999999980 274.491790999999980
278.007721000000000 208.646713000000010
f: 1304 tv: 0 nM: 2
222.422622999999990 254.029754999999990
219.760268999999990 198.397263000000010
f: 1304 tv: 1 nM: 2
286.846161000000000 273.637665000000030
278.322723000000000 208.615540000000010
f: 1305 tv: 0 nM: 2
225.437149000000010 253.257140999999990
221.748504999999990 198.362274000000010
f: 1305 tv: 1 nM: 2
286.954559000000020 273.264832000000010
278.219359999999990 208.332016000000010
f: 1306 tv: 0 nM: 2
227.569519000000010 253.000000000000000
223.761368000000000 198.005675999999990
f: 1306 tv: 1 nM: 2
287.143433000000020 272.396423000000030
278.471190999999980 208.094650000000000
f: 1307 tv: 0 nM: 2
229.433121000000000 252.907638999999990
225.698760999999990 197.304351999999990
f: 1307 tv: 1 nM: 2
287.647552000000020 271.586059999999970
278.477263999999990 207.638428000000000
f: 1308 tv: 0 nM: 2
231.386901999999990 252.315474999999990
227.606247000000000 197.537506000000010
f: 1308 tv: 1 nM: 2
287.694092000000010 271.253174000000000
278.508331000000000 207.412506000000010
f: 1309 tv: 0 nM: 2
233.702942000000010 251.708817000000010
229.746795999999990 196.939101999999990
f: 1309 tv: 1 nM: 2
288.073607999999980 270.456696000000020
278.500000000000000 207.082977000000000
f: 1310 tv: 0 nM: 2
236.223952999999990 250.921875000000000
231.295593000000000 196.889938000000000
f: 1310 tv: 1 nM: 2
288.157074000000020 269.750000000000000
278.384795999999990 206.802169999999990
f: 1311 tv: 0 nM: 2
237.290817000000000 249.413269000000010
233.113769999999990 196.517959999999990
f: 1311 tv: 1 nM: 2
288.081726000000000 269.081726000000000
277.947357000000010 206.500000000000000
f: 1312 tv: 0 nM: 2
240.050673999999990 250.010132000000000
235.038467000000000 196.363632000000000
f: 1312 tv: 1 nM: 2
287.684326000000000 268.078339000000030
277.462555000000010 205.958145000000000
f: 1313 tv: 0 nM: 2
241.906509000000000 249.390244000000000
235.768981999999990 196.439879999999990
f: 1313 tv: 1 nM: 2
287.500000000000000 267.085967999999980
277.061736999999990 205.438278000000000
f: 1314 tv: 0 nM: 2
244.600676999999990 248.000000000000000
237.434311000000010 195.671539000000000
f: 1314 tv: 1 nM: 2
287.121337999999980 266.483275999999990
276.690368999999980 205.223846000000010
f: 1315 tv: 0 nM: 2
244.593750000000000 247.843750000000000
238.982040000000010 195.404190000000000
f: 1315 tv: 1 nM: 2
286.538817999999990 265.897246999999990
276.201660000000000 204.623459000000000
f: 1316 tv: 0 nM: 2
246.366196000000000 246.739441000000000
240.448792000000000 194.641571000000000
f: 1316 tv: 1 nM: 2
286.233031999999980 265.000000000000000
275.472229000000030 204.455124000000010
f: 1317 tv: 0 nM: 2
248.358429000000000 246.382538000000010
241.550903000000010 194.529937999999990
f: 1317 tv: 1 nM: 2
285.680999999999980 264.067871000000030
274.547089000000030 203.822876000000010
f: 1318 tv: 0 nM: 2
250.334319999999990 245.597625999999990
242.310440000000000 193.750000000000000
f: 1318 tv: 1 nM: 2
285.067840999999990 263.542725000000020
273.739410000000020 203.370758000000000
f: 1319 tv: 0 nM: 2
251.475616000000000 245.213409000000010
243.433562999999990 193.297211000000000
f: 1319 tv: 1 nM: 2
284.352509000000000 262.467498999999980
273.040955000000000 203.118529999999990
f: 1320 tv: 0 nM: 2
252.632080000000000 244.440247000000000
245.073944000000010 193.095078000000000
f: 1320 tv: 1 nM: 2
283.439483999999990 261.955261000000010
272.044189000000020 202.460464000000000
f: 1321 tv: 0 nM: 2
253.161071999999990 243.714766999999990
245.029999000000000 193.163330000000000
f: 1321 tv: 1 nM: 2
282.221679999999990 261.051727000000030
270.587830000000000 202.033783000000000
f: 1322 tv: 0 nM: 2
254.139069000000010 243.248352000000010
246.258422999999990 193.123595999999990
f: 1322 tv: 1 nM: 2
281.017334000000010 260.933167000000030
269.547089000000030 201.881165000000010
f: 1323 tv: 0 nM: 2
254.538162000000000 242.725189000000000
246.669067000000010 192.053955000000000
f: 1323 tv: 1 nM: 2
279.707702999999980 259.541016000000010
268.570038000000010 201.301941000000000
f: 1324 tv: 0 nM: 2
255.460709000000010 241.560714999999990
247.556670999999990 191.603332999999990
f: 1324 tv: 1 nM: 2
277.834929999999990 259.009583000000020
267.460480000000020 201.044188999999990
f: 1325 tv: 0 nM: 2
256.038452000000010 241.202789000000000
248.098297000000000 190.555556999999990
f: 1325 tv: 1 nM: 2
276.523926000000020 258.234436000000020
265.584808000000010 200.366074000000000
f: 1326 tv: 0 nM: 2
257.094024999999990 241.081191999999990
248.407532000000000 190.934936999999990
f: 1326 tv: 1 nM: 2
275.196715999999980 257.571045000000030
264.275359999999980 199.867156999999990
f: 1327 tv: 0 nM: 2
257.304961999999990 239.648941000000010
248.503707999999990 190.233337000000010
f: 1327 tv: 1 nM: 2
274.000000000000000 257.000000000000000
262.665893999999980 199.972351000000000
f: 1328 tv: 0 nM: 2
257.515136999999980 239.409088000000000
248.302155000000000 190.205031999999990
f: 1328 tv: 1 nM: 2
272.432280999999990 256.171875000000000
261.467986999999990 199.238922000000000
f: 1329 tv: 0 nM: 2
257.962584999999990 239.353745000000000
248.832336000000000 189.901198999999990
f: 1329 tv: 1 nM: 2
270.490416999999980 255.755980999999990
259.758605999999990 199.036942000000010
f: 1330 tv: 0 nM: 2
258.000000000000000 238.372176999999990
249.187133999999990 189.646194000000010
f: 1330 tv: 1 nM: 2
268.744018999999980 255.186600000000000
258.037871999999990 198.780304000000000
f: 1331 tv: 0 nM: 2
258.029815999999980 237.642380000000000
248.296051000000010 189.519745000000000
f: 1331 tv: 1 nM: 2
266.576141000000010 254.888320999999990
256.119049000000020 198.365082000000000
f: 1332 tv: 0 nM: 2
257.386993000000020 237.311646000000000
248.065887000000000 189.325577000000010
f: 1332 tv: 1 nM: 2
264.633178999999980 254.198486000000000
254.113632000000000 197.866165000000000
f: 1333 tv: 0 nM: 2
257.448486000000000 236.954544000000000
248.518524000000010 188.611115000000010
f: 1333 tv: 1 nM: 2
262.337830000000000 253.427032000000000
252.050262000000000 197.534392999999990
f: 1334 tv: 0 nM: 2
256.829071000000000 236.329056000000010
247.681366000000000 188.250000000000000
f: 1334 tv: 1 nM: 2
260.466492000000020 253.011169000000000
250.027771000000000 197.143936000000000
f: 1335 tv: 0 nM: 2
256.512512000000020 235.312500000000000
246.774597000000000 188.045074000000000
f: 1335 tv: 1 nM: 2
258.362946000000020 252.720810000000000
248.244994999999990 196.925003000000000
f: 1336 tv: 0 nM: 2
256.410706000000000 235.148804000000010
245.000000000000000 186.000000000000000
f: 1336 tv: 1 nM: 2
256.000000000000000 251.929351999999990
246.490250000000000 196.941466999999990
f: 1337 tv: 0 nM: 2
255.545807000000000 234.427474999999990
244.971909000000010 187.662917999999990
f: 1337 tv: 1 nM: 2
253.685714999999990 251.494293000000000
244.245940999999990 196.383789000000010
f: 1338 tv: 0 nM: 2
255.000000000000000 234.882813000000000
245.464279000000000 187.035721000000000
f: 1338 tv: 1 nM: 2
250.500000000000000 251.365982000000000
242.002533000000000 196.588379000000000
f: 1339 tv: 0 nM: 2
253.642303000000000 233.734619000000010
245.305191000000010 187.077926999999990
f: 1339 tv: 1 nM: 2
248.266494999999990 251.233505000000010
239.755553999999990 196.416672000000010
f: 1340 tv: 0 nM: 2
252.551514000000000 233.924240000000000
244.092194000000010 186.606383999999990
f: 1340 tv: 1 nM: 2
245.285721000000000 250.769226000000000
237.473952999999990 195.989577999999990
f: 1341 tv: 0 nM: 2
250.234267999999990 233.531464000000000
242.082519999999990 187.271851000000000
f: 1341 tv: 1 nM: 2
243.093932999999990 251.206054999999990
234.563187000000000 196.162094000000000
f: 1342 tv: 0 nM: 2
249.442748999999990 232.812973000000000
241.320694000000000 186.820694000000000
f: 1342 tv: 1 nM: 2
239.723923000000010 250.561355999999990
232.228500000000000 196.427414000000000
f: 1343 tv: 0 nM: 2
248.105637000000000 232.802810999999990
239.733337000000010 186.753325999999990
f: 1343 tv: 1 nM: 2
236.666672000000010 251.124236999999990
229.245940999999990 196.335128999999990
f: 1344 tv: 0 nM: 2
246.921265000000010 232.460632000000000
238.260498000000010 186.710083000000000
f: 1344 tv: 1 nM: 2
233.766662999999990 250.836365000000000
226.947509999999990 196.430939000000000
f: 1345 tv: 0 nM: 2
245.059998000000010 232.552001999999990
237.212128000000010 187.000000000000000
f: 1345 tv: 1 nM: 2
230.791412000000010 251.401839999999990
224.404632999999990 196.884018000000000
f: 1346 tv: 0 nM: 2
242.321700999999990 232.744186000000010
236.138519000000000 186.854736000000000
f: 1346 tv: 1 nM: 2
228.550003000000000 251.461761000000000
222.004883000000010 197.148773000000010
f: 1347 tv: 0 nM: 2
240.481475999999990 233.277771000000000
233.965117999999990 186.527130000000000
f: 1347 tv: 1 nM: 2
225.398804000000010 251.434525000000010
219.884995000000000 196.964996000000010
f: 1348 tv: 0 nM: 2
238.743056999999990 233.243056999999990
231.868256000000000 187.284424000000000
f: 1348 tv: 1 nM: 2
222.307907000000000 251.649719000000000
216.960311999999990 197.375655999999990
f: 1349 tv: 0 nM: 2
236.646346999999990 232.967484000000010
228.973282000000010 187.251906999999990
f: 1349 tv: 1 nM: 2
219.451141000000010 252.548858999999990
213.781113000000000 197.907837000000000
f: 1350 tv: 0 nM: 2
234.111465000000010 233.299362000000000
227.148025999999990 187.792755000000000
f: 1350 tv: 1 nM: 2
217.077774000000010 252.983337000000010
211.315307999999990 198.040543000000010
f: 1351 tv: 0 nM: 2
230.840652000000010 233.428574000000000
225.299438000000010 187.596038999999990
f: 1351 tv: 1 nM: 2
214.042374000000000 253.389832000000010
208.510314999999990 198.386596999999990
f: 1352 tv: 0 nM: 2
228.897201999999990 234.500000000000000
222.523529000000000 187.976471000000000
f: 1352 tv: 1 nM: 2
211.220749000000010 254.156921000000010
206.057220000000000 198.925368999999990
f: 1353 tv: 0 nM: 2
226.962189000000000 235.109238000000000
219.547622999999990 188.564620999999990
f: 1353 tv: 1 nM: 2
208.119675000000000 254.406921000000010
203.304870999999990 199.902435000000000
f: 1354 tv: 0 nM: 2
223.880737000000010 235.022933999999990
218.703705000000010 187.861115000000010
f: 1354 tv: 1 nM: 2
205.263550000000010 255.541869999999990
201.095001000000000 199.860001000000010
f: 1355 tv: 0 nM: 2
222.288315000000010 235.715331999999990
215.324326000000010 188.918915000000000
f: 1355 tv: 1 nM: 2
203.125655999999990 256.070678999999980
198.381393000000000 200.825577000000010
f: 1356 tv: 0 nM: 2
218.785156000000000 236.199219000000000
214.438674999999990 189.457550000000000
f: 1356 tv: 1 nM: 2
199.965057000000000 256.653229000000010
195.487686000000000 201.204437000000010
f: 1357 tv: 0 nM: 2
215.414536000000000 236.094024999999990
210.467896000000000 189.912842000000010
f: 1357 tv: 1 nM: 2
197.303467000000010 257.803467000000010
193.000000000000000 201.719619999999990
f: 1358 tv: 0 nM: 2
212.648651000000000 236.689193999999990
207.493896000000010 190.786590999999990
f: 1358 tv: 1 nM: 2
194.731765999999990 258.580718999999990
190.514633000000000 202.165848000000010
f: 1359 tv: 0 nM: 2
210.518386999999990 237.216918999999990
203.731400000000010 190.859497000000000
f: 1359 tv: 1 nM: 2
192.090912000000000 259.419800000000010
188.084991000000000 202.914993000000010
f: 1360 tv: 0 nM: 2
207.748062000000000 237.697678000000000
201.600006000000010 190.699997000000000
f: 1360 tv: 1 nM: 2
189.597152999999990 260.305695000000010
185.037871999999990 203.143936000000000
f: 1361 tv: 0 nM: 2
204.070891999999990 237.847015000000000
199.352936000000000 190.676468000000000
f: 1361 tv: 1 nM: 2
186.647338999999990 261.272948999999980
182.733794999999990 203.807876999999990
f: 1362 tv: 0 nM: 2
200.789154000000000 238.120483000000010
196.657897999999990 191.282897999999990
f: 1362 tv: 1 nM: 2
183.613525000000010 262.026581000000020
179.934998000000010 204.669997999999990
f: 1363 tv: 0 nM: 2
198.058624000000010 239.331039000000000
194.399368000000010 191.893081999999990
f: 1363 tv: 1 nM: 2
180.302855999999990 262.534270999999990
177.027023000000010 204.932434000000000
f: 1364 tv: 0 nM: 2
195.374236999999990 239.647246999999990
191.092926000000010 192.902649000000000
f: 1364 tv: 1 nM: 2
178.317947000000000 263.453857000000030
174.431824000000010 205.268188000000010
f: 1365 tv: 0 nM: 2
191.759872000000000 239.819076999999990
188.423615000000010 192.277771000000000
f: 1365 tv: 1 nM: 2
175.197372000000000 264.092102000000010
171.511154000000000 206.020096000000000
f: 1366 tv: 0 nM: 2
189.290543000000010 240.310806000000010
185.661423000000010 193.066925000000000
f: 1366 tv: 1 nM: 2
171.962128000000010 265.179290999999980
168.681000000000010 206.018097000000010
f: 1367 tv: 0 nM: 2
187.000000000000000 241.500000000000000
182.869048999999990 192.940474999999990
f: 1367 tv: 1 nM: 2
169.296111999999990 265.228148999999970
165.786376999999990 206.873245000000000
f: 1368 tv: 0 nM: 2
184.081970000000010 241.016388000000010
181.320511000000010 193.393158000000000
f: 1368 tv: 1 nM: 2
166.390548999999990 266.552246000000030
163.300841999999990 207.402542000000010
f: 1369 tv: 0 nM: 2
181.390807999999990 241.591949000000000
178.126053000000010 194.331940000000000
f: 1369 tv: 1 nM: 2
162.828644000000000 267.098602000000030
159.892517000000000 208.060745000000000
f: 1370 tv: 0 nM: 2
180.023651000000000 242.043915000000000
175.714279000000000 194.397964000000000
f: 1370 tv: 1 nM: 2
160.153061000000010 268.193877999999980
157.241791000000010 208.798126000000000
f: 1371 tv: 0 nM: 2
174.679824999999990 242.250000000000000
172.629028000000010 195.250000000000000
f: 1371 tv: 1 nM: 2
157.490250000000000 268.951233000000000
154.440261999999990 209.387177000000010
f: 1372 tv: 0 nM: 2
172.331894000000010 242.650864000000010
170.103455000000000 195.231033000000000
f: 1372 tv: 1 nM: 2
154.248734000000010 269.510161999999980
151.414031999999990 209.923080000000000
f: 1373 tv: 0 nM: 2
170.451614000000010 242.879028000000010
168.588882000000010 195.600006000000010
f: 1373 tv: 1 nM: 2
151.791672000000010 270.528503000000000
148.675445999999990 210.675445999999990
f: 1374 tv: 0 nM: 2
167.851699999999990 243.953384000000000
164.944031000000000 196.026123000000010
f: 1374 tv: 1 nM: 2
148.963958999999990 271.198212000000010
146.406662000000010 211.000000000000000
f: 1375 tv: 0 nM: 2
166.269226000000000 244.649566999999990
163.169174000000000 196.338348000000000
f: 1375 tv: 1 nM: 2
146.401412999999990 272.098602000000030
143.385651000000000 211.890137000000010
f: 1376 tv: 0 nM: 2
163.653839000000000 245.188033999999990
161.420242000000000 196.803680000000010
f: 1376 tv: 1 nM: 2
143.571426000000000 272.972899999999980
141.000000000000000 212.504348999999990
f: 1377 tv: 0 nM: 2
162.132140999999990 245.067856000000010
159.386992999999990 197.270554000000000
f: 1377 tv: 1 nM: 2
141.029556000000010 273.150238000000000
138.537444999999990 212.958145000000000
f: 1378 tv: 0 nM: 2
160.625000000000000 245.559203999999990
157.608337000000010 197.850006000000010
f: 1378 tv: 1 nM: 2
138.940720000000000 273.842773000000020
136.322646999999990 213.745728000000010
f: 1379 tv: 0 nM: 2
158.807434000000000 245.780410999999990
157.041045999999990 197.847015000000000
f: 1379 tv: 1 nM: 2
158.807434000000000 245.780410999999990
157.041045999999990 197.847015000000000
f: 1380 tv: 0 nM: 2
157.375000000000000 246.244567999999990
154.927001999999990 198.375915999999990
f: 1380 tv: 1 nM: 2
157.375000000000000 246.244567999999990
154.927001999999990 198.375915999999990
f: 1381 tv: 0 nM: 2
156.157897999999990 246.423981000000000
153.836471999999990 199.078612999999990
f: 1381 tv: 1 nM: 2
156.157897999999990 246.423981000000000
153.836471999999990 199.078612999999990
