# Supplementary material for: Action Sport Cameras as an Instrument to Perform a 3D Underwater Motion Analysis
Source: PLoS One. 2016 Aug 11;11(8):e0160490. doi: 10.1371/journal.pone.0160490 (PMC4981397; doi:10.1371/journal.pone.0160490)
Supplement: S1 Supporting Information — S1.1_Calibration Quality > S1.1.1_Underwater > S1.1.1.1_Highres > S1.1.1.1.1_Calibration > File A. This is the BUNDLE_CameraParameters. This is the camera calibration parameters. File B. This is the Triad. This is the 2D coordinates of the waterproof orthogonal triad structure carrying nine spherical black markers. File C. This is the WandCalibration. This is the 2D coordinates of the wand structure carrying one spherical black marker. S1.1.1.1.2_Accuracy > File D. This is the Trial_1. This is the 2D coordinates of the first rigid bar test acquisition, carrying two markers at known distance. File E. This is the Trial_2. This is the 2D coordinates of the second rigid bar test acquisition, carrying two markers at known distance. File F. This is the Trial_3. This is the 2D coordinates of the third rigid bar test acquisition, carrying two markers at known distance. File G. This is the Trial_4. This is the 2D coordinates of the fourth rigid bar test acquisition, carrying two markers at known distance. File H. This is the Trial_5. This is the 2D coordinates of the fifth rigid bar test acquisition, carrying two markers at known distance. File I. This is the MotionSequence3D_Trial_1. This is the 3D coordinates of the first rigid bar test acquisition. File J. This is the MotionSequence3D_Trial_2. This is the 3D coordinates of the second rigid bar test acquisition. File K. This is the MotionSequence3D_Trial_3. This is the 3D coordinates of the third rigid bar test acquisition. File L. This is the MotionSequence3D_Trial_4. This is the 3D coordinates of the fourth rigid bar test acquisition. File M. This is the MotionSequence3D_Trial_5. This is the 3D coordinates of the fifth rigid bar test acquisition. S1.1.1.2_Lowres > S1.1.1.2.1_Calibration > File N. This is the BUNDLE_CameraParameters. This is the camera calibration parameters. File O. This is the Triad. This is the 2D coordinates of the waterproof orthogonal triad structure carrying nine spherical black markers. File P. Th [file pone.0160490.s001.zip › S1_SupportingInformation/S1.2_Calibration_Dependability/S1.2.2_Accuracy/S1.2.2.1_Mov1_1p/File BA.txt]

   0.0000000e+00  -9.1273896e+01  -1.3606186e+03   4.6948636e+02
   0.0000000e+00  -1.0185453e+02  -1.3746687e+03   2.1349905e+02
   1.0000000e+00  -1.0267105e+02  -1.3684127e+03   4.7197724e+02
   1.0000000e+00  -1.0294133e+02  -1.3751601e+03   2.2381731e+02
   2.0000000e+00  -1.0593487e+02  -1.3680912e+03   4.7500073e+02
   2.0000000e+00  -1.0369897e+02  -1.3752272e+03   2.2514049e+02
   3.0000000e+00  -1.0519475e+02  -1.3675950e+03   4.7679927e+02
   3.0000000e+00  -1.0598059e+02  -1.3777308e+03   2.2618601e+02
   4.0000000e+00  -1.0186113e+02  -1.3667653e+03   4.8048213e+02
   4.0000000e+00  -9.6922529e+01  -1.3768589e+03   2.3129193e+02
   5.0000000e+00  -1.0980417e+02  -1.3704311e+03   4.8210745e+02
   5.0000000e+00  -1.0293028e+02  -1.3779231e+03   2.3309932e+02
   6.0000000e+00  -1.1949970e+02  -1.3706453e+03   4.8590586e+02
   6.0000000e+00  -1.0447793e+02  -1.3766181e+03   2.3455283e+02
   7.0000000e+00  -1.1354701e+02  -1.3687823e+03   4.9314701e+02
   7.0000000e+00  -1.0718703e+02  -1.3777340e+03   2.3809033e+02
   8.0000000e+00  -1.1647441e+02  -1.3711346e+03   4.9505910e+02
   8.0000000e+00  -1.1680190e+02  -1.3841697e+03   2.3909007e+02
   9.0000000e+00  -1.0790551e+02  -1.3672815e+03   5.0038106e+02
   9.0000000e+00  -1.1732582e+02  -1.3822815e+03   2.4787433e+02
   1.0000000e+01  -1.1635051e+02  -1.3724883e+03   5.0319870e+02
   1.0000000e+01  -9.1769776e+01  -1.3817430e+03   2.5727658e+02
   1.1000000e+01  -1.1932260e+02  -1.3744546e+03   5.0827512e+02
   1.1000000e+01  -1.0743713e+02  -1.3865305e+03   2.5971820e+02
   1.2000000e+01  -1.1444403e+02  -1.3714595e+03   5.1579545e+02
   1.2000000e+01  -1.1199270e+02  -1.3897467e+03   2.6692001e+02
   1.3000000e+01  -1.1481435e+02  -1.3724650e+03   5.1992491e+02
   1.3000000e+01  -1.0806951e+02  -1.3885297e+03   2.7147271e+02
   1.4000000e+01  -1.1584110e+02  -1.3730179e+03   5.2631069e+02
   1.4000000e+01  -1.1645139e+02  -1.3935250e+03   2.7613925e+02
   1.5000000e+01  -1.1736576e+02  -1.3741849e+03   5.3451409e+02
   1.5000000e+01  -1.1051327e+02  -1.3946502e+03   2.8371822e+02
   1.6000000e+01  -1.0821557e+02  -1.3704637e+03   5.4295961e+02
   1.6000000e+01  -1.0963394e+02  -1.3932514e+03   2.8968458e+02
   1.7000000e+01  -1.1860037e+02  -1.3748044e+03   5.4956202e+02
   1.7000000e+01  -1.0393979e+02  -1.3945325e+03   2.9993045e+02
   1.8000000e+01  -1.1908829e+02  -1.3744309e+03   5.5494932e+02
   1.8000000e+01  -1.1463234e+02  -1.3961586e+03   3.0657963e+02
   1.9000000e+01  -1.1539153e+02  -1.3730004e+03   5.6291716e+02
   1.9000000e+01  -9.3362469e+01  -1.3952545e+03   3.1596282e+02
   2.0000000e+01  -1.1433298e+02  -1.3738078e+03   5.7122481e+02
   2.0000000e+01  -1.0653269e+02  -1.4008921e+03   3.2216607e+02
   2.1000000e+01  -1.1220441e+02  -1.3725160e+03   5.7596673e+02
   2.1000000e+01  -1.0572519e+02  -1.4008384e+03   3.2507160e+02
   2.2000000e+01  -1.1695482e+02  -1.3739576e+03   5.7990145e+02
   2.2000000e+01  -9.8154713e+01  -1.4004329e+03   3.3522952e+02
   2.3000000e+01  -1.0562416e+02  -1.3701921e+03   5.8704902e+02
   2.3000000e+01  -9.5049623e+01  -1.3996943e+03   3.3929414e+02
   2.4000000e+01  -1.1255683e+02  -1.3748023e+03   5.9179677e+02
   2.4000000e+01  -1.0423979e+02  -1.4061191e+03   3.4186504e+02
   2.5000000e+01  -1.0702689e+02  -1.3727145e+03   5.9704963e+02
   2.5000000e+01  -1.0530634e+02  -1.4079554e+03   3.4613104e+02
   2.6000000e+01  -1.1050722e+02  -1.3734201e+03   5.9966007e+02
   2.6000000e+01  -9.6771477e+01  -1.4061242e+03   3.5314848e+02
   2.7000000e+01  -1.0514087e+02  -1.3728802e+03   6.0375643e+02
   2.7000000e+01  -1.0553742e+02  -1.4110917e+03   3.5545605e+02
   2.8000000e+01  -1.0311600e+02  -1.3717210e+03   6.0846057e+02
   2.8000000e+01  -9.1940617e+01  -1.4098037e+03   3.6240254e+02
   2.9000000e+01  -9.8396687e+01  -1.3711025e+03   6.1141817e+02
   2.9000000e+01  -8.7893094e+01  -1.4110017e+03   3.6530413e+02
   3.0000000e+01  -8.6253334e+01  -1.3681622e+03   6.1700550e+02
   3.0000000e+01  -9.5097317e+01  -1.4151289e+03   3.6689673e+02
   3.1000000e+01  -8.7502943e+01  -1.3698867e+03   6.1888598e+02
   3.1000000e+01  -8.2217440e+01  -1.4140029e+03   3.7266230e+02
   3.2000000e+01  -8.9629390e+01  -1.3684650e+03   6.2011612e+02
   3.2000000e+01  -6.5987947e+01  -1.4101704e+03   3.7860491e+02
   3.3000000e+01  -8.2653870e+01  -1.3659548e+03   6.2285198e+02
   3.3000000e+01  -6.2216122e+01  -1.4096470e+03   3.8079345e+02
   3.4000000e+01  -6.7596900e+01  -1.3613339e+03   6.2558201e+02
   3.4000000e+01  -6.6097958e+01  -1.4133155e+03   3.7955366e+02
   3.5000000e+01  -5.9585804e+01  -1.3603764e+03   6.2683712e+02
   3.5000000e+01  -4.7502187e+01  -1.4064333e+03   3.8174467e+02
   3.6000000e+01  -5.3658955e+01  -1.3562859e+03   6.3014497e+02
   3.6000000e+01  -3.0489528e+01  -1.4027179e+03   3.8413909e+02
   3.7000000e+01  -3.7178194e+01  -1.3503908e+03   6.2955287e+02
   3.7000000e+01  -2.0291772e+01  -1.3988592e+03   3.8603032e+02
   3.8000000e+01  -3.1211233e+01  -1.3473245e+03   6.2890925e+02
   3.8000000e+01  -2.4500302e+01  -1.4007752e+03   3.8307004e+02
   3.9000000e+01  -2.0077559e+01  -1.3427278e+03   6.2875466e+02
   3.9000000e+01   1.0569770e+00  -1.3930362e+03   3.8590045e+02
   4.0000000e+01   1.1210810e+00  -1.3344245e+03   6.2976172e+02
   4.0000000e+01   9.8997020e+00  -1.3897987e+03   3.8283776e+02
   4.1000000e+01   1.3899865e+01  -1.3291145e+03   6.2875549e+02
   4.1000000e+01   2.0101022e+01  -1.3845134e+03   3.8131440e+02
   4.2000000e+01   2.2944477e+01  -1.3242598e+03   6.2608337e+02
   4.2000000e+01   3.8550301e+01  -1.3780192e+03   3.8438412e+02
   4.3000000e+01   3.5704769e+01  -1.3164633e+03   6.2701437e+02
   4.3000000e+01   5.4860540e+01  -1.3695656e+03   3.8193027e+02
   4.4000000e+01   5.5741311e+01  -1.3084183e+03   6.2669014e+02
   4.4000000e+01   5.9169653e+01  -1.3667236e+03   3.7823857e+02
   4.5000000e+01   5.1861474e+01  -1.3055422e+03   6.2287266e+02
   4.5000000e+01   7.7556147e+01  -1.3584788e+03   3.7970302e+02
   4.6000000e+01   6.3804271e+01  -1.2977948e+03   6.2242472e+02
   4.6000000e+01   8.6736929e+01  -1.3521676e+03   3.7900759e+02
   4.7000000e+01   6.4637294e+01  -1.2935507e+03   6.2010130e+02
   4.7000000e+01   1.0724072e+02  -1.3427123e+03   3.8000634e+02
   4.8000000e+01   9.1293718e+01  -1.2811334e+03   6.2021120e+02
   4.8000000e+01   1.1232255e+02  -1.3369350e+03   3.7668639e+02
   4.9000000e+01   1.0413025e+02  -1.2713853e+03   6.2050543e+02
   4.9000000e+01   1.2030583e+02  -1.3284286e+03   3.7743913e+02
   5.0000000e+01   1.1097086e+02  -1.2616086e+03   6.2040153e+02
   5.0000000e+01   1.3490090e+02  -1.3190147e+03   3.7658352e+02
   5.1000000e+01   1.1537208e+02  -1.2534648e+03   6.1858127e+02
   5.1000000e+01   1.4538993e+02  -1.3101362e+03   3.7605094e+02
   5.2000000e+01   1.2452765e+02  -1.2444042e+03   6.1886891e+02
   5.2000000e+01   1.5654399e+02  -1.2993389e+03   3.7706733e+02
   5.3000000e+01   1.3292476e+02  -1.2323676e+03   6.1721533e+02
   5.3000000e+01   1.6770926e+02  -1.2878339e+03   3.7919674e+02
   5.4000000e+01   1.3345080e+02  -1.2234801e+03   6.1624249e+02
   5.4000000e+01   1.7329393e+02  -1.2776223e+03   3.7590975e+02
   5.5000000e+01   1.4366380e+02  -1.2102194e+03   6.1718450e+02
   5.5000000e+01   1.8831911e+02  -1.2640060e+03   3.7954454e+02
   5.6000000e+01   1.5052874e+02  -1.1989297e+03   6.1632219e+02
   5.6000000e+01   1.9912640e+02  -1.2506658e+03   3.8126441e+02
   5.7000000e+01   1.5577986e+02  -1.1861785e+03   6.1620490e+02
   5.7000000e+01   1.9614218e+02  -1.2388313e+03   3.7777380e+02
   5.8000000e+01   1.6430301e+02  -1.1717736e+03   6.1851823e+02
   5.8000000e+01   2.0874891e+02  -1.2250296e+03   3.7923523e+02
   5.9000000e+01   1.7363151e+02  -1.1610222e+03   6.1893419e+02
   5.9000000e+01   2.1379071e+02  -1.2107704e+03   3.7765407e+02
   6.0000000e+01   1.7942081e+02  -1.1463089e+03   6.1882136e+02
   6.0000000e+01   2.1643161e+02  -1.1958265e+03   3.7748694e+02
   6.1000000e+01   1.7338084e+02  -1.1350191e+03   6.1651535e+02
   6.1000000e+01   2.2385839e+02  -1.1793330e+03   3.7725449e+02
   6.2000000e+01   1.7790963e+02  -1.1221518e+03   6.1737694e+02
   6.2000000e+01   2.2806610e+02  -1.1634165e+03   3.7652773e+02
   6.3000000e+01   1.8081796e+02  -1.1081294e+03   6.1629715e+02
   6.3000000e+01   2.2873175e+02  -1.1496967e+03   3.7505480e+02
   6.4000000e+01   1.7679242e+02  -1.0944261e+03   6.1555764e+02
   6.4000000e+01   2.2873175e+02  -1.1496967e+03   3.7505480e+02
   6.5000000e+01   1.7684643e+02  -1.0818383e+03   6.1325204e+02
   6.5000000e+01   2.3034796e+02  -1.1198266e+03   3.7372858e+02
   6.6000000e+01   1.7937435e+02  -1.0686231e+03   6.1289360e+02
   6.6000000e+01   2.2934525e+02  -1.1061088e+03   3.7292325e+02
   6.7000000e+01   1.7365310e+02  -1.0557254e+03   6.1023253e+02
   6.7000000e+01   2.2477547e+02  -1.0927625e+03   3.6870890e+02
   6.8000000e+01   1.7147584e+02  -1.0436955e+03   6.0903103e+02
   6.8000000e+01   2.2725001e+02  -1.0748279e+03   3.6952459e+02
   6.9000000e+01   1.7419855e+02  -1.0273495e+03   6.0782725e+02
   6.9000000e+01   2.2573308e+02  -1.0615643e+03   3.6637863e+02
   7.0000000e+01   1.5418306e+02  -1.0181209e+03   5.9984582e+02
   7.0000000e+01   2.1532866e+02  -1.0481900e+03   3.6294862e+02
   7.1000000e+01   1.5304848e+02  -1.0064310e+03   5.9909998e+02
   7.1000000e+01   2.1878448e+02  -1.0312576e+03   3.6221765e+02
   7.2000000e+01   1.5778411e+02  -9.9495267e+02   6.0098321e+02
   7.2000000e+01   2.2269328e+02  -1.0166560e+03   3.6429070e+02
   7.3000000e+01   1.5395319e+02  -9.8236474e+02   5.9933545e+02
   7.3000000e+01   1.9609658e+02  -1.0065483e+03   3.5569721e+02
   7.4000000e+01   1.4165559e+02  -9.7415938e+02   5.9727329e+02
   7.4000000e+01   1.9056666e+02  -9.9493024e+02   3.5261232e+02
   7.5000000e+01   1.3374754e+02  -9.6280829e+02   5.9482389e+02
   7.5000000e+01   1.8674963e+02  -9.8032397e+02   3.5102834e+02
   7.6000000e+01   1.1808496e+02  -9.5474455e+02   5.8944221e+02
   7.6000000e+01   1.7461603e+02  -9.6984044e+02   3.4775365e+02
   7.7000000e+01   1.1208172e+02  -9.4705599e+02   5.8738186e+02
   7.7000000e+01   1.6683028e+02  -9.5849280e+02   3.4550282e+02
   7.8000000e+01   1.0538733e+02  -9.3857779e+02   5.8530471e+02
   7.8000000e+01   1.5540868e+02  -9.4988735e+02   3.4120016e+02
   7.9000000e+01   9.8785939e+01  -9.3018120e+02   5.8209696e+02
   7.9000000e+01   1.4609039e+02  -9.4052510e+02   3.3747744e+02
   8.0000000e+01   8.3760844e+01  -9.2691705e+02   5.7804231e+02
   8.0000000e+01   1.3344481e+02  -9.3425074e+02   3.3397756e+02
   8.1000000e+01   7.9045772e+01  -9.1880262e+02   5.7622540e+02
   8.1000000e+01   1.3116327e+02  -9.2546755e+02   3.3688016e+02
   8.2000000e+01   7.0962289e+01  -9.1589841e+02   5.7296762e+02
   8.2000000e+01   1.1749687e+02  -9.1908179e+02   3.2974821e+02
   8.3000000e+01   3.5992827e+01  -9.1433620e+02   5.6707420e+02
   8.3000000e+01   1.0533601e+02  -9.1510315e+02   3.2627328e+02
   8.4000000e+01   5.0189004e+01  -9.0874246e+02   5.6891864e+02
   8.4000000e+01   9.4901002e+01  -9.1105956e+02   3.2225155e+02
   8.5000000e+01   4.1692354e+01  -9.0626692e+02   5.6800648e+02
   8.5000000e+01   9.2171175e+01  -9.0700058e+02   3.2225214e+02
   8.6000000e+01   3.4961996e+01  -9.0422883e+02   5.6583564e+02
   8.6000000e+01   8.2669377e+01  -9.0424411e+02   3.2189123e+02
   8.7000000e+01   2.0607820e+01  -9.0477623e+02   5.6474547e+02
   8.7000000e+01   6.8358616e+01  -9.0441951e+02   3.1902844e+02
   8.8000000e+01   1.1035220e+01  -9.0593502e+02   5.6304392e+02
   8.8000000e+01   5.3416903e+01  -9.0629346e+02   3.1648415e+02
   8.9000000e+01   3.1966270e+00  -9.0588410e+02   5.6139377e+02
   8.9000000e+01   4.9245679e+01  -9.0563910e+02   3.1660654e+02
   9.0000000e+01  -9.8998400e+00  -9.0749075e+02   5.6215832e+02
   9.0000000e+01   3.0418152e+01  -9.0965056e+02   3.1297089e+02
   9.1000000e+01  -2.2134396e+01  -9.1134375e+02   5.5946617e+02
   9.1000000e+01   2.8592947e+01  -9.1333552e+02   3.1798356e+02
   9.2000000e+01  -2.9310424e+01  -9.1442614e+02   5.5951404e+02
   9.2000000e+01   7.5750130e+00  -9.1920068e+02   3.1286616e+02
   9.3000000e+01  -3.5918037e+01  -9.1769387e+02   5.6129144e+02
   9.3000000e+01   4.5336880e+00  -9.2209017e+02   3.1428144e+02
   9.4000000e+01  -3.9923902e+01  -9.2159254e+02   5.6137678e+02
   9.4000000e+01  -7.8125880e+00  -9.2864288e+02   3.1412364e+02
   9.5000000e+01  -5.1383778e+01  -9.2796172e+02   5.6172515e+02
   9.5000000e+01  -1.3814712e+01  -9.3458508e+02   3.1452533e+02
   9.6000000e+01  -6.3237282e+01  -9.3362744e+02   5.6157658e+02
   9.6000000e+01  -2.4655202e+01  -9.4331379e+02   3.1596321e+02
   9.7000000e+01  -6.7080843e+01  -9.3845757e+02   5.6184449e+02
   9.7000000e+01  -4.0484543e+01  -9.5176646e+02   3.1410210e+02
   9.8000000e+01  -7.1651368e+01  -9.4474233e+02   5.6177978e+02
   9.8000000e+01  -4.3348550e+01  -9.5812032e+02   3.1559931e+02
   9.9000000e+01  -8.4062717e+01  -9.5438679e+02   5.6264923e+02
   9.9000000e+01  -5.4127233e+01  -9.6754349e+02   3.1433325e+02
   1.0000000e+02  -7.9366110e+01  -9.6078529e+02   5.6467229e+02
   1.0000000e+02  -6.2754301e+01  -9.7865287e+02   3.1650948e+02
   1.0100000e+02  -8.7211887e+01  -9.7020403e+02   5.6671263e+02
   1.0100000e+02  -6.0213984e+01  -9.8864499e+02   3.1879761e+02
   1.0200000e+02  -8.7913198e+01  -9.7760343e+02   5.7075531e+02
   1.0200000e+02  -6.2674393e+01  -9.9933770e+02   3.2273045e+02
   1.0300000e+02  -9.3853420e+01  -9.8725640e+02   5.7104108e+02
   1.0300000e+02  -6.9773251e+01  -1.0103991e+03   3.2485068e+02
   1.0400000e+02  -8.6612679e+01  -9.9501891e+02   5.7465948e+02
   1.0400000e+02  -6.3480780e+01  -1.0191948e+03   3.2719005e+02
   1.0500000e+02  -8.8993414e+01  -1.0040031e+03   5.7625946e+02
   1.0500000e+02  -6.2627661e+01  -1.0295808e+03   3.2867278e+02
   1.0600000e+02  -8.8968627e+01  -1.0125911e+03   5.7724246e+02
   1.0600000e+02  -7.1303283e+01  -1.0444171e+03   3.3012368e+02
   1.0700000e+02  -9.5109340e+01  -1.0224663e+03   5.7887670e+02
   1.0700000e+02  -6.3634238e+01  -1.0530317e+03   3.3354854e+02
   1.0800000e+02  -8.6801701e+01  -1.0315565e+03   5.8168524e+02
   1.0800000e+02  -6.5824074e+01  -1.0641679e+03   3.3366645e+02
   1.0900000e+02  -7.9169642e+01  -1.0397109e+03   5.8460485e+02
   1.0900000e+02  -5.6038233e+01  -1.0742553e+03   3.3947934e+02
   1.1000000e+02  -6.8207365e+01  -1.0470900e+03   5.8872084e+02
   1.1000000e+02  -4.9686646e+01  -1.0865512e+03   3.4221010e+02
   1.1100000e+02  -6.6892907e+01  -1.0571251e+03   5.8939002e+02
   1.1100000e+02  -4.5100100e+01  -1.0983355e+03   3.4525833e+02
   1.1200000e+02  -5.5421365e+01  -1.0663968e+03   5.9405657e+02
   1.1200000e+02  -4.1328313e+01  -1.1110962e+03   3.4718568e+02
   1.1300000e+02  -5.5476249e+01  -1.0758542e+03   5.9273529e+02
   1.1300000e+02  -3.0862151e+01  -1.1203720e+03   3.4959178e+02
   1.1400000e+02  -4.5003690e+01  -1.0823851e+03   5.9608771e+02
   1.1400000e+02  -2.0943732e+01  -1.1301915e+03   3.5155295e+02
   1.1500000e+02  -3.1331787e+01  -1.0896032e+03   6.0037429e+02
   1.1500000e+02  -2.0943732e+01  -1.1301915e+03   3.5155295e+02
   1.1600000e+02  -1.7427474e+01  -1.0978761e+03   6.0142326e+02
   1.1600000e+02  -1.0604936e+01  -1.1522181e+03   3.5517169e+02
   1.1700000e+02  -1.3303101e+01  -1.1046641e+03   6.0340146e+02
   1.1700000e+02   1.4670819e+01  -1.1595101e+03   3.6228904e+02
   1.1800000e+02  -8.7816270e+00  -1.1118475e+03   6.0344254e+02
   1.1800000e+02   1.1807592e+01  -1.1711348e+03   3.6143722e+02
   1.1900000e+02   9.7222520e+00  -1.1154772e+03   6.0812869e+02
   1.1900000e+02   3.9957895e+01  -1.1761247e+03   3.6883256e+02
   1.2000000e+02   2.0530782e+01  -1.1191220e+03   6.0992075e+02
   1.2000000e+02   3.8549742e+01  -1.1840174e+03   3.6837250e+02
   1.2100000e+02   3.4886789e+01  -1.1207523e+03   6.1258649e+02
   1.2100000e+02   5.5812022e+01  -1.1874002e+03   3.7350625e+02
   1.2200000e+02   5.0381548e+01  -1.1225410e+03   6.1448122e+02
   1.2200000e+02   6.7541827e+01  -1.1931109e+03   3.7587897e+02
   1.2300000e+02   5.9570398e+01  -1.1228268e+03   6.1680176e+02
   1.2300000e+02   7.9715318e+01  -1.1959469e+03   3.7912727e+02
   1.2400000e+02   7.4309002e+01  -1.1219834e+03   6.1973775e+02
   1.2400000e+02   1.0051415e+02  -1.1934866e+03   3.8219378e+02
   1.2500000e+02   8.6431248e+01  -1.1188961e+03   6.2116741e+02
   1.2500000e+02   1.2305639e+02  -1.1912733e+03   3.8493880e+02
   1.2600000e+02   1.0869782e+02  -1.1139992e+03   6.2408063e+02
   1.2600000e+02   1.3419396e+02  -1.1886934e+03   3.8812353e+02
   1.2700000e+02   1.1841184e+02  -1.1100628e+03   6.2490209e+02
   1.2700000e+02   1.5835306e+02  -1.1837161e+03   3.9035927e+02
   1.2800000e+02   1.3555810e+02  -1.1044391e+03   6.2774206e+02
   1.2800000e+02   1.7600299e+02  -1.1780352e+03   3.9358225e+02
   1.2900000e+02   1.5269555e+02  -1.0965650e+03   6.2954518e+02
   1.2900000e+02   1.9219319e+02  -1.1700114e+03   3.9598435e+02
   1.3000000e+02   1.6457185e+02  -1.0882347e+03   6.3142005e+02
   1.3000000e+02   2.0635265e+02  -1.1627151e+03   3.9847139e+02
   1.3100000e+02   1.7851833e+02  -1.0795063e+03   6.3358127e+02
   1.3100000e+02   2.2200138e+02  -1.1523836e+03   4.0179778e+02
   1.3200000e+02   1.9306192e+02  -1.0683814e+03   6.3573728e+02
   1.3200000e+02   2.4069879e+02  -1.1433516e+03   4.0362919e+02
   1.3300000e+02   2.0707853e+02  -1.0579147e+03   6.3917896e+02
   1.3300000e+02   2.6282239e+02  -1.1303858e+03   4.1033744e+02
   1.3400000e+02   2.2181016e+02  -1.0455367e+03   6.4048816e+02
   1.3400000e+02   2.7844744e+02  -1.1172950e+03   4.1234425e+02
   1.3500000e+02   2.3149644e+02  -1.0336742e+03   6.4369001e+02
   1.3500000e+02   2.8856058e+02  -1.1056629e+03   4.1375363e+02
   1.3600000e+02   2.4239461e+02  -1.0207418e+03   6.4692015e+02
   1.3600000e+02   2.9978744e+02  -1.0924298e+03   4.1531894e+02
   1.3700000e+02   2.6247455e+02  -1.0050211e+03   6.5111252e+02
   1.3700000e+02   3.1284134e+02  -1.0780716e+03   4.1753303e+02
   1.3800000e+02   2.6760491e+02  -9.9127838e+02   6.5094653e+02
   1.3800000e+02   3.3013647e+02  -1.0651289e+03   4.2203698e+02
   1.3900000e+02   2.8316002e+02  -9.7666467e+02   6.5428113e+02
   1.3900000e+02   3.4897925e+02  -1.0462418e+03   4.2478666e+02
   1.4000000e+02   2.9404813e+02  -9.6070167e+02   6.5631679e+02
   1.4000000e+02   3.6080649e+02  -1.0304246e+03   4.2665394e+02
   1.4100000e+02   3.0333578e+02  -9.4375217e+02   6.5801287e+02
   1.4100000e+02   3.6429325e+02  -1.0136771e+03   4.2806194e+02
   1.4200000e+02   3.1106376e+02  -9.2799352e+02   6.5918144e+02
   1.4200000e+02   3.7676061e+02  -9.9538968e+02   4.2916720e+02
   1.4300000e+02   3.1990509e+02  -9.0929378e+02   6.6129822e+02
   1.4300000e+02   3.8064358e+02  -9.7672149e+02   4.3060139e+02
   1.4400000e+02   3.2074835e+02  -8.9391823e+02   6.6275991e+02
   1.4400000e+02   3.9299370e+02  -9.5926848e+02   4.3157063e+02
   1.4500000e+02   3.3706380e+02  -8.7506075e+02   6.6563830e+02
   1.4500000e+02   4.0294809e+02  -9.4104624e+02   4.3455307e+02
   1.4600000e+02   3.4096492e+02  -8.5894960e+02   6.6652260e+02
   1.4600000e+02   4.1301077e+02  -9.2111564e+02   4.3634433e+02
   1.4700000e+02   3.4579911e+02  -8.4306194e+02   6.6759193e+02
   1.4700000e+02   4.2259909e+02  -9.0055058e+02   4.3988054e+02
   1.4800000e+02   3.4452367e+02  -8.2549889e+02   6.6641204e+02
   1.4800000e+02   4.2589605e+02  -8.8159216e+02   4.3846692e+02
   1.4900000e+02   3.5019821e+02  -8.0548752e+02   6.6733605e+02
   1.4900000e+02   4.3457895e+02  -8.6205926e+02   4.4159733e+02
   1.5000000e+02   3.5556180e+02  -7.8767421e+02   6.6839661e+02
   1.5000000e+02   4.4113133e+02  -8.4385970e+02   4.4254371e+02
   1.5100000e+02   3.5607366e+02  -7.7029963e+02   6.6824189e+02
   1.5100000e+02   4.3616093e+02  -8.2226158e+02   4.4087433e+02
   1.5200000e+02   3.5635004e+02  -7.5594695e+02   6.6830529e+02
   1.5200000e+02   4.4730082e+02  -8.0249996e+02   4.4003048e+02
   1.5300000e+02   3.6271223e+02  -7.3360285e+02   6.6771825e+02
   1.5300000e+02   4.4439968e+02  -7.8358029e+02   4.3839985e+02
   1.5400000e+02   3.6719912e+02  -7.1733569e+02   6.6874949e+02
   1.5400000e+02   4.4836157e+02  -7.6422577e+02   4.3805517e+02
   1.5500000e+02   3.6077060e+02  -7.0156179e+02   6.6696526e+02
   1.5500000e+02   4.5286997e+02  -7.4404155e+02   4.3848653e+02
   1.5600000e+02   3.5462511e+02  -6.8657216e+02   6.6371420e+02
   1.5600000e+02   4.5193596e+02  -7.2565700e+02   4.3666802e+02
   1.5700000e+02   3.5722135e+02  -6.6766869e+02   6.6307560e+02
   1.5700000e+02   4.5182063e+02  -7.0903457e+02   4.3502431e+02
   1.5800000e+02   3.5176246e+02  -6.5070049e+02   6.6094682e+02
   1.5800000e+02   4.4933914e+02  -6.8907935e+02   4.3355482e+02
   1.5900000e+02   3.5502041e+02  -6.3388683e+02   6.5995072e+02
   1.5900000e+02   4.4276321e+02  -6.7244405e+02   4.3067340e+02
   1.6000000e+02   3.4996941e+02  -6.2361665e+02   6.5673047e+02
   1.6000000e+02   4.3659180e+02  -6.5701341e+02   4.2798326e+02
   1.6100000e+02   3.4557901e+02  -6.0668264e+02   6.5544037e+02
   1.6100000e+02   4.3029070e+02  -6.4125322e+02   4.2346323e+02
   1.6200000e+02   3.4290301e+02  -5.9556938e+02   6.5347950e+02
   1.6200000e+02   4.2608165e+02  -6.2512382e+02   4.2153746e+02
   1.6300000e+02   3.2844881e+02  -5.8227100e+02   6.4914921e+02
   1.6300000e+02   4.2316173e+02  -6.1301819e+02   4.1957485e+02
   1.6400000e+02   3.2420063e+02  -5.6908706e+02   6.4697289e+02
   1.6400000e+02   4.1393420e+02  -5.9557329e+02   4.1636953e+02
   1.6500000e+02   3.1545212e+02  -5.5689169e+02   6.4396761e+02
   1.6500000e+02   4.0821891e+02  -5.8459196e+02   4.1366377e+02
   1.6600000e+02   3.1314856e+02  -5.4567712e+02   6.4180088e+02
   1.6600000e+02   3.9173717e+02  -5.7231861e+02   4.0822026e+02
   1.6700000e+02   3.0130296e+02  -5.3490995e+02   6.3808688e+02
   1.6700000e+02   3.8651657e+02  -5.5910638e+02   4.0592382e+02
   1.6800000e+02   2.9181025e+02  -5.2481086e+02   6.3462504e+02
   1.6800000e+02   3.7162747e+02  -5.4626265e+02   3.9998588e+02
   1.6900000e+02   2.7972611e+02  -5.1498237e+02   6.3021524e+02
   1.6900000e+02   3.6467203e+02  -5.3517086e+02   3.9717844e+02
   1.7000000e+02   2.7509780e+02  -5.0569771e+02   6.2828885e+02
   1.7000000e+02   3.5356376e+02  -5.2521454e+02   3.9255848e+02
   1.7100000e+02   2.6360527e+02  -4.9580947e+02   6.2397431e+02
   1.7100000e+02   3.4285815e+02  -5.1578595e+02   3.8941764e+02
   1.7200000e+02   2.5310934e+02  -4.8797677e+02   6.2188659e+02
   1.7200000e+02   3.3182339e+02  -5.0654059e+02   3.8538589e+02
   1.7300000e+02   2.3952371e+02  -4.8148752e+02   6.1837366e+02
   1.7300000e+02   3.2225120e+02  -4.9827902e+02   3.8251665e+02
   1.7400000e+02   2.3266489e+02  -4.7417780e+02   6.1427923e+02
   1.7400000e+02   3.0855372e+02  -4.8979604e+02   3.7773670e+02
   1.7500000e+02   2.1687031e+02  -4.6783193e+02   6.0972406e+02
   1.7500000e+02   2.9585184e+02  -4.8124921e+02   3.7269614e+02
   1.7600000e+02   2.0299472e+02  -4.6219847e+02   6.0541393e+02
   1.7600000e+02   2.8375867e+02  -4.7334603e+02   3.7015911e+02
   1.7700000e+02   1.9048564e+02  -4.5599451e+02   6.0170837e+02
   1.7700000e+02   2.7116962e+02  -4.6603604e+02   3.6523521e+02
   1.7800000e+02   1.8067594e+02  -4.5092611e+02   5.9852980e+02
   1.7800000e+02   2.6027090e+02  -4.5874983e+02   3.6120319e+02
   1.7900000e+02   1.7374506e+02  -4.4621125e+02   5.9607157e+02
   1.7900000e+02   2.4242492e+02  -4.5209243e+02   3.5687196e+02
   1.8000000e+02   1.5602616e+02  -4.4233603e+02   5.9104099e+02
   1.8000000e+02   2.2678537e+02  -4.4587412e+02   3.5151409e+02
   1.8100000e+02   1.4383687e+02  -4.4021588e+02   5.8844461e+02
   1.8100000e+02   2.1652709e+02  -4.4187890e+02   3.4927037e+02
   1.8200000e+02   1.3222370e+02  -4.3765213e+02   5.8365138e+02
   1.8200000e+02   2.0168650e+02  -4.3716919e+02   3.4371299e+02
   1.8300000e+02   1.2116388e+02  -4.3554986e+02   5.8019749e+02
   1.8300000e+02   1.9025867e+02  -4.3414962e+02   3.4035562e+02
   1.8400000e+02   1.0917782e+02  -4.3470928e+02   5.7700423e+02
   1.8400000e+02   1.7956723e+02  -4.3232510e+02   3.3595417e+02
   1.8500000e+02   9.6531063e+01  -4.3407836e+02   5.7262065e+02
   1.8500000e+02   1.6333997e+02  -4.3072338e+02   3.3131173e+02
   1.8600000e+02   8.7613485e+01  -4.3447867e+02   5.7028104e+02
   1.8600000e+02   1.4995107e+02  -4.2929875e+02   3.2742592e+02
   1.8700000e+02   6.9911885e+01  -4.3690827e+02   5.6487825e+02
   1.8700000e+02   1.3785399e+02  -4.3046085e+02   3.2408458e+02
   1.8800000e+02   6.6467769e+01  -4.3755990e+02   5.6400304e+02
   1.8800000e+02   1.2727086e+02  -4.3229000e+02   3.2127248e+02
   1.8900000e+02   4.8155521e+01  -4.4087829e+02   5.5888764e+02
   1.8900000e+02   1.1561737e+02  -4.3561549e+02   3.1827119e+02
   1.9000000e+02   4.0268809e+01  -4.4466194e+02   5.5656801e+02
   1.9000000e+02   9.7407306e+01  -4.3877936e+02   3.1446640e+02
   1.9100000e+02   2.6070593e+01  -4.4806976e+02   5.5367736e+02
   1.9100000e+02   9.2685901e+01  -4.4384040e+02   3.1312238e+02
   1.9200000e+02   2.0394584e+01  -4.5309279e+02   5.5236342e+02
   1.9200000e+02   7.7232865e+01  -4.5080436e+02   3.0855021e+02
   1.9300000e+02   6.9308790e+00  -4.5801742e+02   5.5085639e+02
   1.9300000e+02   6.4434253e+01  -4.5765232e+02   3.0613940e+02
   1.9400000e+02  -3.6324470e+00  -4.6413639e+02   5.4891734e+02
   1.9400000e+02   4.8085087e+01  -4.6445246e+02   3.0225421e+02
   1.9500000e+02  -1.6470944e+01  -4.6907433e+02   5.4723324e+02
   1.9500000e+02   3.6826186e+01  -4.7204820e+02   3.0023352e+02
   1.9600000e+02  -2.7969635e+01  -4.7633974e+02   5.4423335e+02
   1.9600000e+02   3.0812858e+01  -4.7920596e+02   2.9873686e+02
   1.9700000e+02  -4.2116301e+01  -4.8347401e+02   5.4065336e+02
   1.9700000e+02   1.3317337e+01  -4.8824829e+02   2.9591759e+02
   1.9800000e+02  -4.2659526e+01  -4.9039633e+02   5.4078112e+02
   1.9800000e+02   7.0444010e+00  -4.9611533e+02   2.9666509e+02
   1.9900000e+02  -4.1570429e+01  -4.9734413e+02   5.4121317e+02
   1.9900000e+02   1.1113090e+00  -5.0654090e+02   2.9452766e+02
   2.0000000e+02  -4.9043274e+01  -5.0542074e+02   5.4096308e+02
   2.0000000e+02  -8.4974350e+00  -5.1651744e+02   2.9353351e+02
   2.0100000e+02  -5.3013071e+01  -5.1336899e+02   5.4151214e+02
   2.0100000e+02  -8.5798530e+00  -5.2471096e+02   2.9509065e+02
   2.0200000e+02  -5.9013877e+01  -5.2201796e+02   5.3871197e+02
   2.0200000e+02  -1.6884320e+01  -5.3623549e+02   2.9170989e+02
   2.0300000e+02  -5.9996070e+01  -5.3070237e+02   5.3805773e+02
   2.0300000e+02  -2.1276004e+01  -5.4775311e+02   2.9172773e+02
   2.0400000e+02  -6.3340839e+01  -5.3801313e+02   5.3756606e+02
   2.0400000e+02  -2.6424915e+01  -5.5652358e+02   2.9035063e+02
   2.0500000e+02  -5.7818641e+01  -5.4799712e+02   5.3866037e+02
   2.0500000e+02  -2.8464904e+01  -5.6720201e+02   2.8897005e+02
   2.0600000e+02  -6.2076155e+01  -5.5608460e+02   5.3647013e+02
   2.0600000e+02  -2.6389795e+01  -5.7712237e+02   2.8986461e+02
   2.0700000e+02  -6.0622022e+01  -5.6451527e+02   5.3637381e+02
   2.0700000e+02  -2.8000970e+01  -5.8820178e+02   2.8938924e+02
   2.0800000e+02  -5.6154337e+01  -5.7362061e+02   5.3833822e+02
   2.0800000e+02  -2.4910170e+01  -6.0010352e+02   2.9068017e+02
   2.0900000e+02  -5.6913207e+01  -5.8229831e+02   5.3663940e+02
   2.0900000e+02  -2.7854709e+01  -6.0806086e+02   2.9004950e+02
   2.1000000e+02  -5.2464294e+01  -5.9108471e+02   5.3692357e+02
   2.1000000e+02  -1.6405185e+01  -6.1818930e+02   2.9213152e+02
   2.1100000e+02  -5.3177076e+01  -6.0086379e+02   5.3605131e+02
   2.1100000e+02  -1.4366654e+01  -6.2988890e+02   2.9110530e+02
   2.1200000e+02  -4.5677011e+01  -6.0763803e+02   5.3709625e+02
   2.1200000e+02  -1.0064784e+01  -6.3967492e+02   2.9205058e+02
   2.1300000e+02  -3.7151556e+01  -6.1598931e+02   5.3879872e+02
   2.1300000e+02  -5.4180590e+00  -6.5111352e+02   2.9333596e+02
   2.1400000e+02  -3.3577565e+01  -6.2377176e+02   5.3903566e+02
   2.1400000e+02   4.6794800e-01  -6.6175249e+02   2.9505167e+02
   2.1500000e+02  -3.0305223e+01  -6.3145634e+02   5.4060631e+02
   2.1500000e+02   4.9708740e+00  -6.7224861e+02   2.9670405e+02
   2.1600000e+02  -1.7458464e+01  -6.3968043e+02   5.4427624e+02
   2.1600000e+02   1.7654138e+01  -6.8010139e+02   3.0106481e+02
   2.1700000e+02  -1.3912535e+01  -6.4723374e+02   5.4728727e+02
   2.1700000e+02   2.9691132e+01  -6.9085192e+02   3.0548980e+02
   2.1800000e+02  -2.9123130e+00  -6.5466685e+02   5.4988378e+02
   2.1800000e+02   2.6088002e+01  -7.0174970e+02   3.0628791e+02
   2.1900000e+02   1.2359267e+01  -6.6002556e+02   5.5626916e+02
   2.1900000e+02   4.3199579e+01  -7.0829555e+02   3.1196119e+02
   2.2000000e+02   1.8708897e+01  -6.6627976e+02   5.5906381e+02
   2.2000000e+02   5.0234453e+01  -7.1801477e+02   3.1711560e+02
   2.2100000e+02   3.0315511e+01  -6.7230340e+02   5.6267810e+02
   2.2100000e+02   5.8454489e+01  -7.2660436e+02   3.2272836e+02
   2.2200000e+02   3.7825830e+01  -6.7615040e+02   5.6849855e+02
   2.2200000e+02   6.2876939e+01  -7.3190046e+02   3.2868185e+02
   2.2300000e+02   4.8648965e+01  -6.8041395e+02   5.7205854e+02
   2.2300000e+02   8.0921020e+01  -7.3894042e+02   3.3209317e+02
   2.2400000e+02   6.4415020e+01  -6.8231917e+02   5.7806558e+02
   2.2400000e+02   9.5915072e+01  -7.4468279e+02   3.3954582e+02
   2.2500000e+02   7.1645912e+01  -6.8613099e+02   5.8236483e+02
   2.2500000e+02   1.0173169e+02  -7.4883355e+02   3.4316809e+02
   2.2600000e+02   8.2823838e+01  -6.8777434e+02   5.8687784e+02
   2.2600000e+02   1.0782259e+02  -7.5410496e+02   3.4522858e+02
   2.2700000e+02   9.5967318e+01  -6.8784927e+02   5.8936852e+02
   2.2700000e+02   1.2861014e+02  -7.5597617e+02   3.5260068e+02
   2.2800000e+02   1.0793004e+02  -6.8794536e+02   5.9392545e+02
   2.2800000e+02   1.4560893e+02  -7.5861165e+02   3.5802766e+02
   2.2900000e+02   1.2565277e+02  -6.8600592e+02   5.9824763e+02
   2.2900000e+02   1.5522585e+02  -7.5841154e+02   3.6205610e+02
   2.3000000e+02   1.3559299e+02  -6.8437717e+02   6.0122753e+02
   2.3000000e+02   1.7616150e+02  -7.5720168e+02   3.6794054e+02
   2.3100000e+02   1.4722320e+02  -6.8183156e+02   6.0498833e+02
   2.3100000e+02   1.8469997e+02  -7.5489637e+02   3.7035640e+02
   2.3200000e+02   1.6180808e+02  -6.7645829e+02   6.0807724e+02
   2.3200000e+02   2.0528282e+02  -7.5163460e+02   3.7492645e+02
   2.3300000e+02   1.7869187e+02  -6.7125494e+02   6.1206863e+02
   2.3300000e+02   2.1873939e+02  -7.4530839e+02   3.7825930e+02
   2.3400000e+02   1.9131599e+02  -6.6412338e+02   6.1433193e+02
   2.3400000e+02   2.3368588e+02  -7.3927045e+02   3.8070993e+02
   2.3500000e+02   2.0618284e+02  -6.5685159e+02   6.1733228e+02
   2.3500000e+02   2.5319495e+02  -7.3152850e+02   3.8462613e+02
   2.3600000e+02   2.1829669e+02  -6.5054205e+02   6.1905205e+02
   2.3600000e+02   2.6404133e+02  -7.2530462e+02   3.8681767e+02
   2.3700000e+02   2.3480184e+02  -6.4033733e+02   6.2128657e+02
   2.3700000e+02   2.8075898e+02  -7.1565758e+02   3.8961815e+02
   2.3800000e+02   2.4458233e+02  -6.3147943e+02   6.2291947e+02
   2.3800000e+02   2.9733253e+02  -7.0512802e+02   3.9176382e+02
   2.3900000e+02   2.6354966e+02  -6.2109818e+02   6.2684821e+02
   2.3900000e+02   3.1520544e+02  -6.9484565e+02   3.9364927e+02
   2.4000000e+02   2.7469212e+02  -6.1091730e+02   6.2931228e+02
   2.4000000e+02   3.3189484e+02  -6.8300442e+02   3.9803369e+02
   2.4100000e+02   2.8501666e+02  -6.0036073e+02   6.3056487e+02
   2.4100000e+02   3.4671646e+02  -6.7172423e+02   4.0136957e+02
   2.4200000e+02   2.9619625e+02  -5.8799920e+02   6.3321911e+02
   2.4200000e+02   3.6447688e+02  -6.5899215e+02   4.0479553e+02
   2.4300000e+02   3.0509936e+02  -5.7531391e+02   6.3549358e+02
   2.4300000e+02   3.7548434e+02  -6.4521054e+02   4.0719914e+02
   2.4400000e+02   3.2017384e+02  -5.6157324e+02   6.3873921e+02
   2.4400000e+02   3.9159276e+02  -6.3148146e+02   4.1229969e+02
   2.4500000e+02   3.2817540e+02  -5.4786013e+02   6.4176483e+02
   2.4500000e+02   4.0365404e+02  -6.1775660e+02   4.1447499e+02
   2.4600000e+02   3.3647664e+02  -5.3373425e+02   6.4416269e+02
   2.4600000e+02   4.1098814e+02  -6.0259065e+02   4.1788672e+02
   2.4700000e+02   3.4666546e+02  -5.2189859e+02   6.4785665e+02
   2.4700000e+02   4.2046257e+02  -5.8784957e+02   4.2018693e+02
   2.4800000e+02   3.5136259e+02  -5.0833064e+02   6.5075874e+02
   2.4800000e+02   4.3045258e+02  -5.7303358e+02   4.2503538e+02
   2.4900000e+02   3.6291964e+02  -4.9320647e+02   6.5455103e+02
   2.4900000e+02   4.3960914e+02  -5.5806474e+02   4.2778095e+02
   2.5000000e+02   3.6388952e+02  -4.7798521e+02   6.5573090e+02
   2.5000000e+02   4.4765820e+02  -5.4069156e+02   4.3128955e+02
   2.5100000e+02   3.6933935e+02  -4.6169150e+02   6.5789388e+02
   2.5100000e+02   4.4821109e+02  -5.2631407e+02   4.3195663e+02
   2.5200000e+02   3.7371810e+02  -4.4677186e+02   6.5941915e+02
   2.5200000e+02   4.5655743e+02  -5.0822246e+02   4.3378953e+02
   2.5300000e+02   3.7574305e+02  -4.3233942e+02   6.6090319e+02
   2.5300000e+02   4.6444322e+02  -4.9151107e+02   4.3561263e+02
   2.5400000e+02   3.7853924e+02  -4.1662033e+02   6.6202550e+02
   2.5400000e+02   4.7192301e+02  -4.7419829e+02   4.3884613e+02
   2.5500000e+02   3.7850799e+02  -4.0344427e+02   6.6227662e+02
   2.5500000e+02   4.7298712e+02  -4.5743313e+02   4.3921377e+02
   2.5600000e+02   3.8092162e+02  -3.8782193e+02   6.6316799e+02
   2.5600000e+02   4.7389455e+02  -4.4427283e+02   4.3870545e+02
   2.5700000e+02   3.7565175e+02  -3.7556646e+02   6.6202501e+02
   2.5700000e+02   4.6924576e+02  -4.2810393e+02   4.3744569e+02
   2.5800000e+02   3.8091007e+02  -3.5799103e+02   6.6175177e+02
   2.5800000e+02   4.7259529e+02  -4.1221395e+02   4.3788760e+02
   2.5900000e+02   3.7968072e+02  -3.4477669e+02   6.6210512e+02
   2.5900000e+02   4.7244402e+02  -3.9551434e+02   4.3769736e+02
   2.6000000e+02   3.7656206e+02  -3.2812240e+02   6.6017731e+02
   2.6000000e+02   4.6949344e+02  -3.7853855e+02   4.3573359e+02
   2.6100000e+02   3.7530505e+02  -3.1587437e+02   6.5894041e+02
   2.6100000e+02   4.6960308e+02  -3.6332710e+02   4.3449880e+02
   2.6200000e+02   3.7248321e+02  -3.0318661e+02   6.5819268e+02
   2.6200000e+02   4.6758882e+02  -3.4900357e+02   4.3241995e+02
   2.6300000e+02   3.7489503e+02  -2.8865407e+02   6.5621393e+02
   2.6300000e+02   4.6276400e+02  -3.3422793e+02   4.3071444e+02
   2.6400000e+02   3.6629673e+02  -2.7665712e+02   6.5380714e+02
   2.6400000e+02   4.6364054e+02  -3.1898185e+02   4.2775849e+02
   2.6500000e+02   3.6073363e+02  -2.6413967e+02   6.5045991e+02
   2.6500000e+02   4.5934566e+02  -3.0548361e+02   4.2453124e+02
   2.6600000e+02   3.5941310e+02  -2.5274158e+02   6.4865572e+02
   2.6600000e+02   4.5646639e+02  -2.9177803e+02   4.2110714e+02
   2.6700000e+02   3.5539220e+02  -2.4047064e+02   6.4532117e+02
   2.6700000e+02   4.4808352e+02  -2.7926127e+02   4.1660105e+02
   2.6800000e+02   3.4871813e+02  -2.2782823e+02   6.4157447e+02
   2.6800000e+02   4.4527583e+02  -2.6558034e+02   4.1367980e+02
   2.6900000e+02   3.4018978e+02  -2.1894223e+02   6.3659804e+02
   2.6900000e+02   4.3582885e+02  -2.5238896e+02   4.0826340e+02
   2.7000000e+02   3.3569452e+02  -2.0883110e+02   6.3310472e+02
   2.7000000e+02   4.2619669e+02  -2.4031111e+02   4.0323727e+02
   2.7100000e+02   3.2686562e+02  -1.9907765e+02   6.2756604e+02
   2.7100000e+02   4.1343143e+02  -2.2757720e+02   3.9632965e+02
   2.7200000e+02   3.2084644e+02  -1.8966814e+02   6.2406546e+02
   2.7200000e+02   4.1225556e+02  -2.1842091e+02   3.9253018e+02
   2.7300000e+02   3.1219811e+02  -1.8131497e+02   6.1888911e+02
   2.7300000e+02   4.0235552e+02  -2.0639827e+02   3.8648924e+02
   2.7400000e+02   3.0253373e+02  -1.7279459e+02   6.1379991e+02
   2.7400000e+02   3.9247345e+02  -1.9581375e+02   3.8048863e+02
   2.7500000e+02   2.9535609e+02  -1.6633862e+02   6.0882545e+02
   2.7500000e+02   3.8168788e+02  -1.8571436e+02   3.7550746e+02
   2.7600000e+02   2.8897085e+02  -1.5902008e+02   6.0581637e+02
   2.7600000e+02   3.6975565e+02  -1.7572533e+02   3.7015421e+02
   2.7700000e+02   2.7723879e+02  -1.5199225e+02   6.0046424e+02
   2.7700000e+02   3.6269329e+02  -1.6569729e+02   3.6628115e+02
   2.7800000e+02   2.7026691e+02  -1.4616430e+02   5.9752740e+02
   2.7800000e+02   3.5359878e+02  -1.5712748e+02   3.6300285e+02
   2.7900000e+02   2.6070124e+02  -1.4120573e+02   5.9518396e+02
   2.7900000e+02   3.3920698e+02  -1.4856814e+02   3.5936300e+02
   2.8000000e+02   2.4987138e+02  -1.3741771e+02   5.9082766e+02
   2.8000000e+02   3.3132013e+02  -1.4244933e+02   3.5583641e+02
   2.8100000e+02   2.3834256e+02  -1.3360202e+02   5.8951700e+02
   2.8100000e+02   3.2217006e+02  -1.3751249e+02   3.5365316e+02
   2.8200000e+02   2.2846283e+02  -1.3244477e+02   5.8754406e+02
   2.8200000e+02   3.1326384e+02  -1.3491434e+02   3.5260571e+02
   2.8300000e+02   2.1967202e+02  -1.3173769e+02   5.8567783e+02
   2.8300000e+02   3.0080767e+02  -1.3396317e+02   3.4918909e+02
   2.8400000e+02   2.1196572e+02  -1.3229799e+02   5.8413726e+02
   2.8400000e+02   2.8662971e+02  -1.3623912e+02   3.4629068e+02
   2.8500000e+02   1.9979728e+02  -1.3413012e+02   5.8208745e+02
   2.8500000e+02   2.7665433e+02  -1.3901260e+02   3.4381874e+02
   2.8600000e+02   1.8682517e+02  -1.3776948e+02   5.7881364e+02
   2.8600000e+02   2.6387734e+02  -1.4275538e+02   3.4098484e+02
   2.8700000e+02   1.8039970e+02  -1.4061357e+02   5.7772112e+02
   2.8700000e+02   2.5144328e+02  -1.4823786e+02   3.3883281e+02
   2.8800000e+02   1.6692666e+02  -1.4466690e+02   5.7437783e+02
   2.8800000e+02   2.4056327e+02  -1.5349639e+02   3.3584604e+02
   2.8900000e+02   1.5527039e+02  -1.4932586e+02   5.7283569e+02
   2.8900000e+02   2.2840950e+02  -1.5941626e+02   3.3313038e+02
   2.9000000e+02   1.4561924e+02  -1.5363638e+02   5.7061391e+02
   2.9000000e+02   2.1708141e+02  -1.6555247e+02   3.3178398e+02
   2.9100000e+02   1.3483932e+02  -1.5871785e+02   5.6784850e+02
   2.9100000e+02   2.0313126e+02  -1.7191339e+02   3.2845375e+02
   2.9200000e+02   1.2442602e+02  -1.6372981e+02   5.6532568e+02
   2.9200000e+02   1.9476900e+02  -1.7969652e+02   3.2669232e+02
   2.9300000e+02   1.1145851e+02  -1.6904476e+02   5.6346677e+02
   2.9300000e+02   1.8113620e+02  -1.8578484e+02   3.2315842e+02
   2.9400000e+02   1.0968580e+02  -1.7424810e+02   5.6357293e+02
   2.9400000e+02   1.7034858e+02  -1.9196728e+02   3.2048840e+02
   2.9500000e+02   1.0026870e+02  -1.7983462e+02   5.6099883e+02
   2.9500000e+02   1.5891644e+02  -1.9959198e+02   3.1858146e+02
   2.9600000e+02   9.3314391e+01  -1.8554905e+02   5.5866463e+02
   2.9600000e+02   1.5438612e+02  -2.0638903e+02   3.1860904e+02
   2.9700000e+02   8.6777436e+01  -1.9168545e+02   5.5631009e+02
   2.9700000e+02   1.4056507e+02  -2.1329724e+02   3.1461129e+02
   2.9800000e+02   7.5781995e+01  -1.9820711e+02   5.5445410e+02
   2.9800000e+02   1.2994486e+02  -2.2109495e+02   3.1207204e+02
   2.9900000e+02   6.6784537e+01  -2.0440289e+02   5.5146544e+02
   2.9900000e+02   1.2238509e+02  -2.2977743e+02   3.1007564e+02
   3.0000000e+02   6.3473392e+01  -2.1120182e+02   5.5047790e+02
   3.0000000e+02   1.1175533e+02  -2.4009672e+02   3.0874581e+02
   3.0100000e+02   5.6321710e+01  -2.1812400e+02   5.5047678e+02
   3.0100000e+02   1.0188724e+02  -2.4852359e+02   3.0603795e+02
   3.0200000e+02   5.1479691e+01  -2.2617346e+02   5.4886182e+02
   3.0200000e+02   9.8022627e+01  -2.5624831e+02   3.0555244e+02
   3.0300000e+02   4.3009696e+01  -2.3188426e+02   5.4651904e+02
   3.0300000e+02   8.8765292e+01  -2.6707425e+02   3.0429243e+02
   3.0400000e+02   3.5957599e+01  -2.4018299e+02   5.4484221e+02
   3.0400000e+02   8.3909633e+01  -2.7610039e+02   3.0361440e+02
   3.0500000e+02   3.6017754e+01  -2.4784640e+02   5.4567327e+02
   3.0500000e+02   7.4842154e+01  -2.8639906e+02   3.0303088e+02
   3.0600000e+02   3.4194378e+01  -2.5450659e+02   5.4496785e+02
   3.0600000e+02   7.5438152e+01  -2.9709742e+02   3.0301071e+02
   3.0700000e+02   3.1578919e+01  -2.6225152e+02   5.4705596e+02
   3.0700000e+02   6.5089189e+01  -3.0783949e+02   3.0240916e+02
   3.0800000e+02   3.1039783e+01  -2.6727482e+02   5.4730391e+02
   3.0800000e+02   6.7467694e+01  -3.1482632e+02   3.0520563e+02
   3.0900000e+02   3.0753635e+01  -2.7448115e+02   5.4998819e+02
   3.0900000e+02   6.0334588e+01  -3.2473347e+02   3.0582015e+02
   3.1000000e+02   2.9416052e+01  -2.8092369e+02   5.5067061e+02
   3.1000000e+02   6.5339227e+01  -3.3223301e+02   3.0976270e+02
   3.1100000e+02   3.1547457e+01  -2.8650450e+02   5.5337731e+02
   3.1100000e+02   6.9159422e+01  -3.4111644e+02   3.1143863e+02
   3.1200000e+02   3.7028245e+01  -2.9154337e+02   5.5652243e+02
   3.1200000e+02   6.9629428e+01  -3.4959308e+02   3.1421002e+02
   3.1300000e+02   4.0108717e+01  -2.9693015e+02   5.6033107e+02
   3.1300000e+02   7.7519958e+01  -3.5506599e+02   3.2054096e+02
   3.1400000e+02   4.7923222e+01  -3.0049322e+02   5.6533258e+02
   3.1400000e+02   7.9052964e+01  -3.6204870e+02   3.2243038e+02
   3.1500000e+02   5.1145067e+01  -3.0480807e+02   5.6649846e+02
   3.1500000e+02   8.6064143e+01  -3.6742601e+02   3.2604584e+02
   3.1600000e+02   5.7953873e+01  -3.0796198e+02   5.7072893e+02
   3.1600000e+02   9.4540925e+01  -3.7320273e+02   3.3174147e+02
   3.1700000e+02   6.8630548e+01  -3.1071520e+02   5.7557952e+02
   3.1700000e+02   9.9631648e+01  -3.7783078e+02   3.3571018e+02
   3.1800000e+02   7.3949570e+01  -3.1103484e+02   5.7729430e+02
   3.1800000e+02   1.1393228e+02  -3.7978458e+02   3.4205518e+02
   3.1900000e+02   8.1463211e+01  -3.1255436e+02   5.8069084e+02
   3.1900000e+02   1.1910244e+02  -3.8400303e+02   3.4619585e+02
   3.2000000e+02   9.1706488e+01  -3.1312148e+02   5.8658895e+02
   3.2000000e+02   1.2605644e+02  -3.8604449e+02   3.4900157e+02
   3.2100000e+02   1.0140709e+02  -3.1424596e+02   5.8964496e+02
   3.2100000e+02   1.3771461e+02  -3.8708301e+02   3.5409434e+02
   3.2200000e+02   1.1360650e+02  -3.1404834e+02   5.9519805e+02
   3.2200000e+02   1.5059012e+02  -3.8937170e+02   3.5911217e+02
   3.2300000e+02   1.2419552e+02  -3.1137090e+02   5.9940971e+02
   3.2300000e+02   1.6201828e+02  -3.8933795e+02   3.6397348e+02
   3.2400000e+02   1.3031995e+02  -3.1005722e+02   6.0090483e+02
   3.2400000e+02   1.7245634e+02  -3.8822447e+02   3.6942928e+02
   3.2500000e+02   1.3803428e+02  -3.0759775e+02   6.0534193e+02
   3.2500000e+02   1.8731846e+02  -3.8856235e+02   3.7377021e+02
   3.2600000e+02   1.5361013e+02  -3.0495748e+02   6.0960579e+02
   3.2600000e+02   1.9772986e+02  -3.8631533e+02   3.7877776e+02
   3.2700000e+02   1.6325872e+02  -3.0055253e+02   6.1326499e+02
   3.2700000e+02   2.0934423e+02  -3.8242610e+02   3.8378001e+02
   3.2800000e+02   1.7679622e+02  -2.9568435e+02   6.1826477e+02
   3.2800000e+02   2.1854781e+02  -3.7870391e+02   3.8672053e+02
   3.2900000e+02   1.8776354e+02  -2.8952562e+02   6.2096771e+02
   3.2900000e+02   2.3198701e+02  -3.7257849e+02   3.9167240e+02
   3.3000000e+02   1.9724371e+02  -2.8356606e+02   6.2481017e+02
   3.3000000e+02   2.4588322e+02  -3.6716500e+02   3.9534190e+02
   3.3100000e+02   2.0720019e+02  -2.7626865e+02   6.2783714e+02
   3.3100000e+02   2.6056972e+02  -3.5930406e+02   3.9965821e+02
   3.3200000e+02   2.2004576e+02  -2.6795460e+02   6.3007633e+02
   3.3200000e+02   2.7404144e+02  -3.5185301e+02   4.0386428e+02
   3.3300000e+02   2.3048448e+02  -2.5982617e+02   6.3346070e+02
   3.3300000e+02   2.8280057e+02  -3.4221161e+02   4.0479383e+02
   3.3400000e+02   2.3917935e+02  -2.5083082e+02   6.3620746e+02
   3.3400000e+02   2.9381530e+02  -3.3332586e+02   4.0737344e+02
   3.3500000e+02   2.5062872e+02  -2.4146502e+02   6.3897024e+02
   3.3500000e+02   3.0826434e+02  -3.2308334e+02   4.1120020e+02
   3.3600000e+02   2.6150023e+02  -2.3032758e+02   6.4100704e+02
   3.3600000e+02   3.1999417e+02  -3.1257486e+02   4.1435139e+02
   3.3700000e+02   2.6666744e+02  -2.1920476e+02   6.4242276e+02
   3.3700000e+02   3.2845653e+02  -3.0176071e+02   4.1581004e+02
   3.3800000e+02   2.7815157e+02  -2.0920957e+02   6.4525236e+02
   3.3800000e+02   3.3540857e+02  -2.9072474e+02   4.1639044e+02
   3.3900000e+02   2.8782708e+02  -1.9705998e+02   6.4723278e+02
   3.3900000e+02   3.4802227e+02  -2.7665965e+02   4.1977926e+02
   3.4000000e+02   2.9844873e+02  -1.8505359e+02   6.4825449e+02
   3.4000000e+02   3.5791225e+02  -2.6523333e+02   4.2122550e+02
   3.4100000e+02   3.0031248e+02  -1.7385282e+02   6.4848787e+02
   3.4100000e+02   3.6759524e+02  -2.5240529e+02   4.2332745e+02
   3.4200000e+02   3.0545991e+02  -1.6218795e+02   6.5052742e+02
   3.4200000e+02   3.7587128e+02  -2.3898584e+02   4.2495950e+02
   3.4300000e+02   3.1872659e+02  -1.4731720e+02   6.5304940e+02
   3.4300000e+02   3.8746017e+02  -2.2553776e+02   4.2692805e+02
   3.4400000e+02   3.2163364e+02  -1.3499105e+02   6.5288061e+02
   3.4400000e+02   3.9063715e+02  -2.1209845e+02   4.2677878e+02
   3.4500000e+02   3.3258815e+02  -1.2223010e+02   6.5498918e+02
   3.4500000e+02   3.9877294e+02  -1.9767028e+02   4.2959654e+02
   3.4600000e+02   3.3380670e+02  -1.0831924e+02   6.5507181e+02
   3.4600000e+02   4.0775525e+02  -1.8258880e+02   4.2998691e+02
   3.4700000e+02   3.3634891e+02  -9.5340434e+01   6.5652385e+02
   3.4700000e+02   4.1149602e+02  -1.6855148e+02   4.3043512e+02
   3.4800000e+02   3.4243583e+02  -8.2175147e+01   6.5751697e+02
   3.4800000e+02   4.2107078e+02  -1.5401369e+02   4.3264064e+02
   3.4900000e+02   3.4715345e+02  -6.8233371e+01   6.5827010e+02
   3.4900000e+02   4.2317782e+02  -1.3990642e+02   4.3221379e+02
   3.5000000e+02   3.4781162e+02  -5.3761476e+01   6.5899347e+02
   3.5000000e+02   4.2853303e+02  -1.2360773e+02   4.3358497e+02
   3.5100000e+02   3.5488584e+02  -3.8554865e+01   6.6037330e+02
   3.5100000e+02   4.3308937e+02  -1.0883790e+02   4.3565327e+02
   3.5200000e+02   3.5473109e+02  -2.5490364e+01   6.5990625e+02
   3.5200000e+02   4.3231643e+02  -9.4697587e+01   4.3439922e+02
   3.5300000e+02   3.5520149e+02  -1.1440690e+01   6.6069850e+02
   3.5300000e+02   4.3771975e+02  -7.8028205e+01   4.3640382e+02
   3.5400000e+02   3.6083987e+02   3.3843770e+00   6.6143993e+02
   3.5400000e+02   4.4231551e+02  -6.3368498e+01   4.3634245e+02
   3.5500000e+02   3.6083346e+02   1.7040628e+01   6.6130399e+02
   3.5500000e+02   4.4136169e+02  -4.6739422e+01   4.3639802e+02
   3.5600000e+02   3.5553943e+02   3.1962817e+01   6.5959893e+02
   3.5600000e+02   4.4203918e+02  -3.2757836e+01   4.3534589e+02
   3.5700000e+02   3.5760402e+02   4.5990172e+01   6.5944862e+02
   3.5700000e+02   4.4448642e+02  -1.7751850e+01   4.3627284e+02
   3.5800000e+02   3.5583523e+02   5.9273983e+01   6.5967758e+02
   3.5800000e+02   4.4049207e+02  -3.1990610e+00   4.3388374e+02
   3.5900000e+02   3.5412616e+02   7.2509429e+01   6.5825340e+02
   3.5900000e+02   4.4211908e+02   1.2040658e+01   4.3292573e+02
   3.6000000e+02   3.4759851e+02   8.5650453e+01   6.5581120e+02
   3.6000000e+02   4.4630597e+02   2.5036155e+01   4.3388514e+02
   3.6100000e+02   3.5062584e+02   9.8713137e+01   6.5520119e+02
   3.6100000e+02   4.4175628e+02   3.9886301e+01   4.3188044e+02
   3.6200000e+02   3.4499363e+02   1.1168229e+02   6.5284292e+02
   3.6200000e+02   4.3205136e+02   5.4819750e+01   4.2819141e+02
   3.6300000e+02   3.4096786e+02   1.2584447e+02   6.5061036e+02
   3.6300000e+02   4.3051939e+02   6.8727473e+01   4.2503338e+02
   3.6400000e+02   3.4141360e+02   1.3676146e+02   6.4964935e+02
   3.6400000e+02   4.2637637e+02   8.3189261e+01   4.2262427e+02
   3.6500000e+02   3.3620020e+02   1.4772744e+02   6.4685242e+02
   3.6500000e+02   4.1744951e+02   9.4508289e+01   4.1934494e+02
   3.6600000e+02   3.3091933e+02   1.5968344e+02   6.4295398e+02
   3.6600000e+02   4.1340808e+02   1.0811320e+02   4.1500097e+02
   3.6700000e+02   3.2375342e+02   1.7159778e+02   6.3970564e+02
   3.6700000e+02   4.1524911e+02   1.2069651e+02   4.1322319e+02
   3.6800000e+02   3.1796423e+02   1.8202534e+02   6.3606548e+02
   3.6800000e+02   4.0381565e+02   1.3420584e+02   4.0771406e+02
   3.6900000e+02   3.1386220e+02   1.9269158e+02   6.3283063e+02
   3.6900000e+02   3.9696087e+02   1.4549182e+02   4.0302971e+02
   3.7000000e+02   3.0696935e+02   2.0370511e+02   6.2946245e+02
   3.7000000e+02   3.9217708e+02   1.5738907e+02   3.9975559e+02
   3.7100000e+02   3.0002514e+02   2.1244647e+02   6.2537816e+02
   3.7100000e+02   3.8578949e+02   1.6985329e+02   3.9472088e+02
   3.7200000e+02   2.9051459e+02   2.2298885e+02   6.1980289e+02
   3.7200000e+02   3.7903503e+02   1.7954562e+02   3.8979145e+02
   3.7300000e+02   2.8094438e+02   2.3137615e+02   6.1502220e+02
   3.7300000e+02   3.6747285e+02   1.9237606e+02   3.8337150e+02
   3.7400000e+02   2.7592063e+02   2.4044062e+02   6.1077834e+02
   3.7400000e+02   3.6036557e+02   2.0296920e+02   3.7855790e+02
   3.7500000e+02   2.6990536e+02   2.4878641e+02   6.0602350e+02
   3.7500000e+02   3.5355133e+02   2.1362188e+02   3.7333853e+02
   3.7600000e+02   2.6247207e+02   2.5655807e+02   6.0177846e+02
   3.7600000e+02   3.4411195e+02   2.2351637e+02   3.6840081e+02
   3.7700000e+02   2.5200307e+02   2.6485276e+02   5.9705757e+02
   3.7700000e+02   3.3193145e+02   2.3359630e+02   3.6282680e+02
   3.7800000e+02   2.4570330e+02   2.7205238e+02   5.9241611e+02
   3.7800000e+02   3.2701023e+02   2.4341658e+02   3.5834668e+02
   3.7900000e+02   2.3244605e+02   2.7811477e+02   5.8604969e+02
   3.7900000e+02   3.1530917e+02   2.5231276e+02   3.5160996e+02
   3.8000000e+02   2.2407738e+02   2.8400395e+02   5.8157476e+02
   3.8000000e+02   3.0357116e+02   2.6130514e+02   3.4595553e+02
   3.8100000e+02   2.1844457e+02   2.8755942e+02   5.7813744e+02
   3.8100000e+02   2.9671962e+02   2.6757404e+02   3.4198307e+02
   3.8200000e+02   2.0717733e+02   2.9306641e+02   5.7403123e+02
   3.8200000e+02   2.8307603e+02   2.7533429e+02   3.3703000e+02
   3.8300000e+02   1.9854249e+02   2.9689214e+02   5.6990360e+02
   3.8300000e+02   2.7311182e+02   2.8033492e+02   3.3176784e+02
   3.8400000e+02   1.8724713e+02   3.0030250e+02   5.6592175e+02
   3.8400000e+02   2.6584417e+02   2.8472116e+02   3.2793957e+02
   3.8500000e+02   1.7639586e+02   3.0191481e+02   5.6202854e+02
   3.8500000e+02   2.5441773e+02   2.8682072e+02   3.2418273e+02
   3.8600000e+02   1.6904159e+02   3.0330215e+02   5.5976022e+02
   3.8600000e+02   2.4210929e+02   2.8913783e+02   3.1931830e+02
   3.8700000e+02   1.5955805e+02   3.0307226e+02   5.5589441e+02
   3.8700000e+02   2.3158242e+02   2.8896206e+02   3.1647119e+02
   3.8800000e+02   1.4806345e+02   3.0299670e+02   5.5260702e+02
   3.8800000e+02   2.1995586e+02   2.8844680e+02   3.1347255e+02
   3.8900000e+02   1.3677347e+02   3.0261826e+02   5.4892092e+02
   3.8900000e+02   2.0810411e+02   2.8679534e+02   3.1005882e+02
   3.9000000e+02   1.2753896e+02   3.0042857e+02   5.4698936e+02
   3.9000000e+02   1.9827425e+02   2.8381014e+02   3.0632152e+02
   3.9100000e+02   1.1340000e+02   2.9817307e+02   5.4338127e+02
   3.9100000e+02   1.8450336e+02   2.7964642e+02   3.0239122e+02
   3.9200000e+02   1.0085975e+02   2.9598947e+02   5.4022471e+02
   3.9200000e+02   1.7173625e+02   2.7779071e+02   2.9959870e+02
   3.9300000e+02   9.4414946e+01   2.9263690e+02   5.3795951e+02
   3.9300000e+02   1.5732828e+02   2.7425049e+02   2.9640825e+02
   3.9400000e+02   8.1003710e+01   2.9085424e+02   5.3522963e+02
   3.9400000e+02   1.4676970e+02   2.7117927e+02   2.9345449e+02
   3.9500000e+02   7.3224266e+01   2.8820020e+02   5.3289920e+02
   3.9500000e+02   1.3283415e+02   2.6724024e+02   2.8995426e+02
   3.9600000e+02   6.2956851e+01   2.8392500e+02   5.2951112e+02
   3.9600000e+02   1.1896100e+02   2.6377377e+02   2.8688800e+02
   3.9700000e+02   5.2779269e+01   2.8046946e+02   5.2681265e+02
   3.9700000e+02   1.0728399e+02   2.6015584e+02   2.8341571e+02
   3.9800000e+02   4.4960524e+01   2.7660350e+02   5.2526421e+02
   3.9800000e+02   9.9078964e+01   2.5632793e+02   2.8214439e+02
   3.9900000e+02   2.9704479e+01   2.7456011e+02   5.2184005e+02
   3.9900000e+02   8.3538277e+01   2.5072570e+02   2.7794302e+02
   4.0000000e+02   1.9408948e+01   2.6959054e+02   5.2009536e+02
   4.0000000e+02   7.4214863e+01   2.4538177e+02   2.7664940e+02
   4.0100000e+02   1.3389912e+01   2.6418064e+02   5.1909093e+02
   4.0100000e+02   6.5981031e+01   2.4103977e+02   2.7600196e+02
   4.0200000e+02   5.3413400e+00   2.5932693e+02   5.1790868e+02
   4.0200000e+02   5.0035195e+01   2.3561531e+02   2.7244085e+02
   4.0300000e+02  -4.6059960e+00   2.5506205e+02   5.1560308e+02
   4.0300000e+02   4.0635858e+01   2.2913044e+02   2.7000085e+02
   4.0400000e+02  -8.0135440e+00   2.4959887e+02   5.1455498e+02
   4.0400000e+02   3.3418249e+01   2.2181121e+02   2.6924892e+02
   4.0500000e+02  -1.9106312e+01   2.4514631e+02   5.1275057e+02
   4.0500000e+02   2.3405699e+01   2.1675329e+02   2.6697639e+02
   4.0600000e+02  -3.0143534e+01   2.3906774e+02   5.1031901e+02
   4.0600000e+02   1.1006123e+01   2.0813090e+02   2.6651636e+02
   4.0700000e+02  -3.6981019e+01   2.3425509e+02   5.1033395e+02
   4.0700000e+02   2.5183350e+00   2.0223560e+02   2.6564470e+02
   4.0800000e+02  -4.0321515e+01   2.2883643e+02   5.0901452e+02
   4.0800000e+02  -4.6817590e+00   1.9394127e+02   2.6443635e+02
   4.0900000e+02  -4.4966485e+01   2.2327453e+02   5.0942383e+02
   4.0900000e+02  -1.2457972e+01   1.8627802e+02   2.6374586e+02
   4.1000000e+02  -5.3564687e+01   2.1621577e+02   5.0873266e+02
   4.1000000e+02  -1.7717057e+01   1.7965991e+02   2.6280259e+02
   4.1100000e+02  -5.6171394e+01   2.0925568e+02   5.0894732e+02
   4.1100000e+02  -2.5666628e+01   1.7245202e+02   2.6259321e+02
   4.1200000e+02  -6.2278694e+01   2.0479880e+02   5.0837666e+02
   4.1200000e+02  -3.1873856e+01   1.6382503e+02   2.6199084e+02
   4.1300000e+02  -6.7189251e+01   1.9803938e+02   5.0803765e+02
   4.1300000e+02  -3.9375550e+01   1.5517290e+02   2.6149992e+02
   4.1400000e+02  -7.2870890e+01   1.9133457e+02   5.0664206e+02
   4.1400000e+02  -4.6383972e+01   1.4845582e+02   2.6151302e+02
   4.1500000e+02  -7.4707313e+01   1.8591492e+02   5.0775342e+02
   4.1500000e+02  -4.4767403e+01   1.3957217e+02   2.6231384e+02
   4.1600000e+02  -7.0571755e+01   1.7990168e+02   5.0967834e+02
   4.1600000e+02  -4.7354922e+01   1.3149822e+02   2.6464210e+02
   4.1700000e+02  -7.3385609e+01   1.7282125e+02   5.1003920e+02
   4.1700000e+02  -4.7779617e+01   1.2335060e+02   2.6598110e+02
   4.1800000e+02  -7.3810118e+01   1.6671594e+02   5.1100524e+02
   4.1800000e+02  -4.8296936e+01   1.1543087e+02   2.6786060e+02
   4.1900000e+02  -7.1783947e+01   1.6145508e+02   5.1257185e+02
   4.1900000e+02  -5.3541364e+01   1.0876138e+02   2.6785816e+02
   4.2000000e+02  -7.6941358e+01   1.5590160e+02   5.1401096e+02
   4.2000000e+02  -4.9631142e+01   1.0112703e+02   2.7110488e+02
   4.2100000e+02  -6.8386618e+01   1.5055495e+02   5.1733452e+02
   4.2100000e+02  -4.7682447e+01   9.4543816e+01   2.7239685e+02
   4.2200000e+02  -7.2082178e+01   1.4683865e+02   5.1766022e+02
   4.2200000e+02  -4.7185355e+01   8.8356671e+01   2.7523375e+02
   4.2300000e+02  -6.1489234e+01   1.4124022e+02   5.2187044e+02
   4.2300000e+02  -4.1841856e+01   8.2446199e+01   2.7900466e+02
   4.2400000e+02  -6.1888348e+01   1.3734245e+02   5.2402507e+02
   4.2400000e+02  -4.3193603e+01   7.6224022e+01   2.8080601e+02
   4.2500000e+02  -6.0662616e+01   1.3285873e+02   5.2473119e+02
   4.2500000e+02  -2.9359553e+01   6.8437156e+01   2.8543127e+02
   4.2600000e+02  -5.2592143e+01   1.2757663e+02   5.2819959e+02
   4.2600000e+02  -2.8292802e+01   6.3388412e+01   2.8816080e+02
   4.2700000e+02  -4.8451273e+01   1.2548107e+02   5.3088844e+02
   4.2700000e+02  -2.5088735e+01   5.9850586e+01   2.9020152e+02
   4.2800000e+02  -3.9502269e+01   1.2182512e+02   5.3380620e+02
   4.2800000e+02  -1.8180044e+01   5.5519072e+01   2.9380705e+02
   4.2900000e+02  -3.6770512e+01   1.2026875e+02   5.3502577e+02
   4.2900000e+02  -1.2583932e+01   5.0317460e+01   2.9641847e+02
   4.3000000e+02  -2.4586008e+01   1.1792587e+02   5.3901631e+02
   4.3000000e+02  -4.5708920e+00   4.7406604e+01   2.9906045e+02
   4.3100000e+02  -1.9615390e+01   1.1663619e+02   5.3919841e+02
   4.3100000e+02   6.0838620e+00   4.5232161e+01   3.0122578e+02
   4.3200000e+02  -7.3400000e+00   1.1479823e+02   5.4320797e+02
   4.3200000e+02   1.3038628e+01   4.2736773e+01   3.0547711e+02
   4.3300000e+02   1.9989510e+00   1.1507309e+02   5.4652044e+02
   4.3300000e+02   2.1502213e+01   4.1059360e+01   3.0807738e+02
   4.3400000e+02   7.2124700e+00   1.1563189e+02   5.4832723e+02
   4.3400000e+02   3.4557331e+01   3.9697736e+01   3.1271556e+02
   4.3500000e+02   1.7956941e+01   1.1576014e+02   5.5212997e+02
   4.3500000e+02   4.0075566e+01   4.0544311e+01   3.1390345e+02
   4.3600000e+02   2.5394382e+01   1.1646569e+02   5.5589433e+02
   4.3600000e+02   5.3730840e+01   3.9358559e+01   3.1811377e+02
   4.3700000e+02   3.3399345e+01   1.1907660e+02   5.5755370e+02
   4.3700000e+02   6.0018281e+01   4.1673938e+01   3.2054428e+02
   4.3800000e+02   4.7459984e+01   1.2160904e+02   5.6031015e+02
   4.3800000e+02   7.3543410e+01   4.2550207e+01   3.2534684e+02
   4.3900000e+02   5.2936791e+01   1.2424433e+02   5.6241099e+02
   4.3900000e+02   8.0717885e+01   4.4439788e+01   3.2835042e+02
   4.4000000e+02   6.6670871e+01   1.2820464e+02   5.6689090e+02
   4.4000000e+02   9.3040817e+01   4.8898556e+01   3.3145968e+02
   4.4100000e+02   7.8528073e+01   1.3257595e+02   5.6970730e+02
   4.4100000e+02   1.0887045e+02   5.1270316e+01   3.3636406e+02
   4.4200000e+02   8.8085909e+01   1.3719936e+02   5.7232497e+02
   4.4200000e+02   1.1466254e+02   5.5492945e+01   3.3842336e+02
   4.4300000e+02   9.7540597e+01   1.4274804e+02   5.7678227e+02
   4.4300000e+02   1.2640883e+02   6.0658747e+01   3.4293502e+02
   4.4400000e+02   1.0399942e+02   1.4868467e+02   5.7860788e+02
   4.4400000e+02   1.3844004e+02   6.6926394e+01   3.4640495e+02
   4.4500000e+02   1.1657650e+02   1.5494892e+02   5.8273195e+02
   4.4500000e+02   1.5155063e+02   7.2542719e+01   3.5095984e+02
   4.4600000e+02   1.2688505e+02   1.6238336e+02   5.8690851e+02
   4.4600000e+02   1.6111334e+02   7.9363220e+01   3.5347161e+02
   4.4700000e+02   1.3704527e+02   1.6969308e+02   5.8926180e+02
   4.4700000e+02   1.7279526e+02   8.6567339e+01   3.5744616e+02
   4.4800000e+02   1.4743604e+02   1.7881018e+02   5.9305708e+02
   4.4800000e+02   1.8591573e+02   9.4555351e+01   3.6152432e+02
   4.4900000e+02   1.5636931e+02   1.8678367e+02   5.9571839e+02
   4.4900000e+02   1.9133149e+02   1.0349410e+02   3.6345242e+02
   4.5000000e+02   1.6517535e+02   1.9659677e+02   5.9844519e+02
   4.5000000e+02   2.0442482e+02   1.1241102e+02   3.6729710e+02
   4.5100000e+02   1.7794123e+02   2.0727601e+02   6.0165806e+02
   4.5100000e+02   2.1755073e+02   1.2259984e+02   3.7159320e+02
   4.5200000e+02   1.8636861e+02   2.1708651e+02   6.0460849e+02
   4.5200000e+02   2.2523540e+02   1.3324349e+02   3.7328967e+02
   4.5300000e+02   1.9939250e+02   2.2771858e+02   6.0719082e+02
   4.5300000e+02   2.3420420e+02   1.4344106e+02   3.7617224e+02
   4.5400000e+02   2.0573657e+02   2.3783278e+02   6.0955985e+02
   4.5400000e+02   2.4482178e+02   1.5585100e+02   3.7828348e+02
   4.5500000e+02   2.1572941e+02   2.4990420e+02   6.1225905e+02
   4.5500000e+02   2.6138939e+02   1.6655990e+02   3.8199762e+02
   4.5600000e+02   2.2445457e+02   2.6231415e+02   6.1374901e+02
   4.5600000e+02   2.7313094e+02   1.8134460e+02   3.8484259e+02
   4.5700000e+02   2.3098792e+02   2.7435479e+02   6.1523154e+02
   4.5700000e+02   2.8292554e+02   1.9413749e+02   3.8526810e+02
   4.5800000e+02   2.4488501e+02   2.8830762e+02   6.1819193e+02
   4.5800000e+02   2.9293409e+02   2.0699106e+02   3.8779738e+02
   4.5900000e+02   2.4740788e+02   3.0160727e+02   6.1792148e+02
   4.5900000e+02   3.0072667e+02   2.2043757e+02   3.8825160e+02
   4.6000000e+02   2.6138860e+02   3.1299936e+02   6.1933698e+02
   4.6000000e+02   3.1228639e+02   2.3508108e+02   3.8938791e+02
   4.6100000e+02   2.6692261e+02   3.2720471e+02   6.2039660e+02
   4.6100000e+02   3.2452679e+02   2.4819349e+02   3.9127867e+02
   4.6200000e+02   2.7586933e+02   3.4245499e+02   6.2176124e+02
   4.6200000e+02   3.3024208e+02   2.6478168e+02   3.9122031e+02
   4.6300000e+02   2.7930010e+02   3.5561396e+02   6.2120482e+02
   4.6300000e+02   3.4153063e+02   2.7888049e+02   3.9173799e+02
   4.6400000e+02   2.8852020e+02   3.7012628e+02   6.2214814e+02
   4.6400000e+02   3.5197374e+02   2.9644488e+02   3.9329161e+02
   4.6500000e+02   3.0036030e+02   3.8497325e+02   6.2219417e+02
   4.6500000e+02   3.6088031e+02   3.1188075e+02   3.9291916e+02
   4.6600000e+02   3.0363327e+02   4.0049755e+02   6.2212155e+02
   4.6600000e+02   3.6520380e+02   3.2744815e+02   3.9081652e+02
   4.6700000e+02   3.0890122e+02   4.1647021e+02   6.2042315e+02
   4.6700000e+02   3.7382038e+02   3.4538481e+02   3.9069715e+02
   4.6800000e+02   3.1431252e+02   4.3182571e+02   6.2091209e+02
   4.6800000e+02   3.8362306e+02   3.6438816e+02   3.9119322e+02
   4.6900000e+02   3.1789969e+02   4.4726958e+02   6.1842515e+02
   4.6900000e+02   3.8963121e+02   3.7911250e+02   3.9089227e+02
   4.7000000e+02   3.2014571e+02   4.6245435e+02   6.1747501e+02
   4.7000000e+02   3.8876733e+02   3.9846941e+02   3.8783062e+02
   4.7100000e+02   3.2313886e+02   4.7817233e+02   6.1645677e+02
   4.7100000e+02   3.9768607e+02   4.1420156e+02   3.8688822e+02
   4.7200000e+02   3.2511122e+02   4.9528927e+02   6.1450232e+02
   4.7200000e+02   3.9882721e+02   4.3513149e+02   3.8393180e+02
   4.7300000e+02   3.2853539e+02   5.1036321e+02   6.1366907e+02
   4.7300000e+02   4.0713223e+02   4.5224861e+02   3.8476251e+02
   4.7400000e+02   3.2631415e+02   5.2675689e+02   6.1113658e+02
   4.7400000e+02   4.0630425e+02   4.7020546e+02   3.8281423e+02
   4.7500000e+02   3.2564131e+02   5.4251269e+02   6.0859882e+02
   4.7500000e+02   4.0720173e+02   4.8789812e+02   3.8033859e+02
   4.7600000e+02   3.2403817e+02   5.5832581e+02   6.0528012e+02
   4.7600000e+02   4.0299900e+02   5.0463459e+02   3.7603329e+02
   4.7700000e+02   3.2389255e+02   5.7342387e+02   6.0454809e+02
   4.7700000e+02   4.0439798e+02   5.2180743e+02   3.7426179e+02
   4.7800000e+02   3.1298343e+02   5.8881901e+02   5.9967809e+02
   4.7800000e+02   4.0201293e+02   5.3876251e+02   3.7213574e+02
   4.7900000e+02   3.1905544e+02   6.0268830e+02   5.9946927e+02
   4.7900000e+02   3.9857186e+02   5.5441675e+02   3.6817580e+02
   4.8000000e+02   3.1647680e+02   6.1630077e+02   5.9674244e+02
   4.8000000e+02   3.9738680e+02   5.6998600e+02   3.6658493e+02
   4.8100000e+02   3.1145803e+02   6.3100006e+02   5.9459329e+02
   4.8100000e+02   3.8928175e+02   5.8789531e+02   3.6069746e+02
   4.8200000e+02   3.0565059e+02   6.4385374e+02   5.9100240e+02
   4.8200000e+02   3.8100783e+02   6.0348362e+02   3.5829140e+02
   4.8300000e+02   2.9748598e+02   6.5970455e+02   5.8876404e+02
   4.8300000e+02   3.8181958e+02   6.1789691e+02   3.5687429e+02
   4.8400000e+02   2.9288330e+02   6.7208945e+02   5.8646152e+02
   4.8400000e+02   3.7197470e+02   6.3113346e+02   3.5381025e+02
   4.8500000e+02   2.7806509e+02   6.8894640e+02   5.8287527e+02
   4.8500000e+02   3.6648340e+02   6.4478063e+02   3.5147907e+02
   4.8600000e+02   2.8235645e+02   6.9584974e+02   5.8293914e+02
   4.8600000e+02   3.5637435e+02   6.5898773e+02   3.4811098e+02
   4.8700000e+02   2.7416127e+02   7.0833966e+02   5.7962626e+02
   4.8700000e+02   3.5013775e+02   6.7301834e+02   3.4488450e+02
   4.8800000e+02   2.6193262e+02   7.2013901e+02   5.7686492e+02
   4.8800000e+02   3.3868980e+02   6.8554781e+02   3.4245395e+02
   4.8900000e+02   2.5193257e+02   7.3136077e+02   5.7412685e+02
   4.8900000e+02   3.2842555e+02   6.9734142e+02   3.3757447e+02
   4.9000000e+02   2.3888868e+02   7.4479276e+02   5.7119954e+02
   4.9000000e+02   3.2200920e+02   7.0887130e+02   3.3647981e+02
   4.9100000e+02   2.3609531e+02   7.5248138e+02   5.6884427e+02
   4.9100000e+02   3.0688622e+02   7.2237539e+02   3.3232745e+02
   4.9200000e+02   2.2513829e+02   7.6214644e+02   5.6563090e+02
   4.9200000e+02   2.9868040e+02   7.3283229e+02   3.2890808e+02
   4.9300000e+02   2.1431789e+02   7.7272757e+02   5.6204579e+02
   4.9300000e+02   2.8949784e+02   7.4374909e+02   3.2625216e+02
   4.9400000e+02   2.0396329e+02   7.8060372e+02   5.6009816e+02
   4.9400000e+02   2.7839623e+02   7.5302178e+02   3.2139285e+02
   4.9500000e+02   1.9518482e+02   7.9069639e+02   5.5604207e+02
   4.9500000e+02   2.6425730e+02   7.6367420e+02   3.1830536e+02
   4.9600000e+02   1.8052199e+02   7.9872149e+02   5.5137801e+02
   4.9600000e+02   2.5166878e+02   7.7261581e+02   3.1374858e+02
   4.9700000e+02   1.7159359e+02   8.0625211e+02   5.4800825e+02
   4.9700000e+02   2.4038306e+02   7.8246778e+02   3.0900503e+02
   4.9800000e+02   1.6558496e+02   8.0954690e+02   5.4340135e+02
   4.9800000e+02   2.2446108e+02   7.9088662e+02   3.0233243e+02
   4.9900000e+02   1.4762399e+02   8.1854454e+02   5.3823315e+02
   4.9900000e+02   2.1494985e+02   7.9827376e+02   2.9890830e+02
   5.0000000e+02   1.3753557e+02   8.2431927e+02   5.3423261e+02
   5.0000000e+02   2.0163562e+02   8.0611973e+02   2.9321307e+02
   5.0100000e+02   1.2309757e+02   8.3104544e+02   5.2915626e+02
   5.0100000e+02   1.8974917e+02   8.1369992e+02   2.8831000e+02
   5.0200000e+02   1.1461670e+02   8.3654302e+02   5.2422838e+02
   5.0200000e+02   1.7681172e+02   8.2058790e+02   2.8255944e+02
   5.0300000e+02   1.0446925e+02   8.4084865e+02   5.1863080e+02
   5.0300000e+02   1.6162190e+02   8.2641199e+02   2.7712484e+02
   5.0400000e+02   9.3996354e+01   8.4395955e+02   5.1398655e+02
   5.0400000e+02   1.4986756e+02   8.3266495e+02   2.7177802e+02
   5.0500000e+02   8.2893677e+01   8.4732002e+02   5.0981443e+02
   5.0500000e+02   1.3923135e+02   8.3728456e+02   2.6771192e+02
   5.0600000e+02   7.0473197e+01   8.5074930e+02   5.0554951e+02
   5.0600000e+02   1.2540980e+02   8.4382806e+02   2.6202908e+02
   5.0700000e+02   6.2725912e+01   8.5330294e+02   5.0278419e+02
   5.0700000e+02   1.2067859e+02   8.4827052e+02   2.6056766e+02
   5.0800000e+02   5.3568660e+01   8.5334317e+02   4.9906758e+02
   5.0800000e+02   1.0873487e+02   8.5211472e+02   2.5515057e+02
   5.0900000e+02   4.3381118e+01   8.5532707e+02   4.9459200e+02
   5.0900000e+02   9.7995803e+01   8.5269345e+02   2.5069656e+02
   5.1000000e+02   3.8257314e+01   8.5574694e+02   4.9376821e+02
   5.1000000e+02   9.0724758e+01   8.5415362e+02   2.4919474e+02
   5.1100000e+02   2.8707090e+01   8.5374902e+02   4.9031456e+02
   5.1100000e+02   8.4934539e+01   8.5256291e+02   2.4618423e+02
   5.1200000e+02   1.6309539e+01   8.5184569e+02   4.8635615e+02
   5.1200000e+02   6.9415651e+01   8.5119793e+02   2.4197480e+02
   5.1300000e+02   1.3222750e+01   8.4977029e+02   4.8578468e+02
   5.1300000e+02   6.4425911e+01   8.4644079e+02   2.4182590e+02
   5.1400000e+02   1.6099270e+00   8.4537781e+02   4.8259472e+02
   5.1400000e+02   4.9884009e+01   8.4212619e+02   2.3741929e+02
   5.1500000e+02  -2.8975500e+00   8.4108988e+02   4.8187758e+02
   5.1500000e+02   4.4315844e+01   8.3621357e+02   2.3730438e+02
   5.1600000e+02  -1.2631485e+01   8.3597207e+02   4.8037474e+02
   5.1600000e+02   3.2191575e+01   8.2970722e+02   2.3500619e+02
   5.1700000e+02  -1.9632112e+01   8.3190433e+02   4.7890794e+02
   5.1700000e+02   2.4229064e+01   8.2341788e+02   2.3350810e+02
   5.1800000e+02  -2.1165970e+01   8.2282880e+02   4.7969072e+02
   5.1800000e+02   1.8333928e+01   8.1532519e+02   2.3305737e+02
   5.1900000e+02  -2.9313691e+01   8.1980675e+02   4.7893971e+02
   5.1900000e+02   1.8676917e+01   8.0891879e+02   2.3340953e+02
   5.2000000e+02  -3.6724849e+01   8.1452112e+02   4.7725046e+02
   5.2000000e+02   5.7600970e+00   8.0147373e+02   2.3151253e+02
   5.2100000e+02  -3.7248334e+01   8.0571366e+02   4.7793251e+02
   5.2100000e+02   7.0236930e+00   7.9032194e+02   2.3215631e+02
   5.2200000e+02  -4.0125213e+01   7.9819692e+02   4.7726754e+02
   5.2200000e+02  -2.9292100e-01   7.8385365e+02   2.3292446e+02
   5.2300000e+02  -4.6724866e+01   7.9283026e+02   4.7786716e+02
   5.2300000e+02  -2.9168780e+00   7.7645412e+02   2.3243377e+02
   5.2400000e+02  -4.6692113e+01   7.8480928e+02   4.7811142e+02
   5.2400000e+02  -6.3693120e+00   7.6709261e+02   2.3244233e+02
   5.2500000e+02  -4.9335167e+01   7.7672806e+02   4.7770746e+02
   5.2500000e+02  -8.1434090e+00   7.5688747e+02   2.3182778e+02
   5.2600000e+02  -4.7194319e+01   7.6766179e+02   4.7903261e+02
   5.2600000e+02  -7.4889120e+00   7.4774842e+02   2.3308520e+02
   5.2700000e+02  -4.8932560e+01   7.6067042e+02   4.7993322e+02
   5.2700000e+02  -1.3537747e+01   7.3877085e+02   2.3342091e+02
   5.2800000e+02  -4.5304825e+01   7.5114914e+02   4.8249045e+02
   5.2800000e+02  -8.6893550e+00   7.2900583e+02   2.3623682e+02
   5.2900000e+02  -4.2458103e+01   7.4222182e+02   4.8395131e+02
   5.2900000e+02  -9.1701940e+00   7.1701224e+02   2.3664396e+02
   5.3000000e+02  -4.6772831e+01   7.3592142e+02   4.8295130e+02
   5.3000000e+02  -5.5237380e+00   7.0634657e+02   2.3874346e+02
   5.3100000e+02  -4.3571927e+01   7.2601401e+02   4.8492577e+02
   5.3100000e+02   2.1117680e+00   6.9581370e+02   2.4045550e+02
   5.3200000e+02  -3.9729442e+01   7.1709901e+02   4.8761016e+02
   5.3200000e+02  -7.1675630e+00   6.8534629e+02   2.4139245e+02
   5.3300000e+02  -3.4328072e+01   7.0754029e+02   4.8885961e+02
   5.3300000e+02  -2.9434170e+00   6.7274166e+02   2.4323006e+02
   5.3400000e+02  -3.5632136e+01   7.0068164e+02   4.8912805e+02
   5.3400000e+02   8.6142210e+00   6.6090006e+02   2.4729687e+02
   5.3500000e+02  -3.4790345e+01   6.9116940e+02   4.9184733e+02
   5.3500000e+02   6.2878480e+00   6.5154587e+02   2.4842303e+02
   5.3600000e+02  -2.0881105e+01   6.8028938e+02   4.9561077e+02
   5.3600000e+02   1.3551635e+01   6.3918377e+02   2.5062434e+02
   5.3700000e+02  -1.8617324e+01   6.7266370e+02   4.9765115e+02
   5.3700000e+02   1.8114302e+01   6.2669516e+02   2.5501227e+02
   5.3800000e+02  -5.7940910e+00   6.6521931e+02   5.0187295e+02
   5.3800000e+02   2.5184131e+01   6.1690055e+02   2.5786390e+02
   5.3900000e+02   1.6673320e+00   6.5751527e+02   5.0500386e+02
   5.3900000e+02   3.2544743e+01   6.0723762e+02   2.6313321e+02
   5.4000000e+02   7.5929530e+00   6.5113277e+02   5.0710785e+02
   5.4000000e+02   3.8145852e+01   5.9779187e+02   2.6630210e+02
   5.4100000e+02   1.4507151e+01   6.4656158e+02   5.1087481e+02
   5.4100000e+02   4.8772231e+01   5.9068925e+02   2.7184585e+02
   5.4200000e+02   2.4997882e+01   6.4126049e+02   5.1630077e+02
   5.4200000e+02   6.4457157e+01   5.8208037e+02   2.7642081e+02
   5.4300000e+02   3.3957124e+01   6.3696655e+02   5.2110909e+02
   5.4300000e+02   7.1091610e+01   5.7515868e+02   2.8119994e+02
   5.4400000e+02   4.5478305e+01   6.3204866e+02   5.2567711e+02
   5.4400000e+02   8.1976869e+01   5.6965691e+02   2.8624093e+02
   5.4500000e+02   4.7673494e+01   6.3052691e+02   5.2786729e+02
   5.4500000e+02   9.0598892e+01   5.6452516e+02   2.9012303e+02
   5.4600000e+02   6.3238350e+01   6.2586180e+02   5.3311310e+02
   5.4600000e+02   1.0139365e+02   5.6070304e+02   2.9626535e+02
   5.4700000e+02   7.1010265e+01   6.2503539e+02   5.3720884e+02
   5.4700000e+02   1.1368234e+02   5.5635606e+02   3.0033122e+02
   5.4800000e+02   8.1374671e+01   6.2281316e+02   5.4102078e+02
   5.4800000e+02   1.2640338e+02   5.5260264e+02   3.0742856e+02
   5.4900000e+02   9.7415213e+01   6.2126432e+02   5.4721994e+02
   5.4900000e+02   1.3625224e+02   5.5063187e+02   3.1149544e+02
   5.5000000e+02   1.0452468e+02   6.2145823e+02   5.5056982e+02
   5.5000000e+02   1.4579453e+02   5.4776649e+02   3.1701653e+02
   5.5100000e+02   1.1806010e+02   6.2203808e+02   5.5560510e+02
   5.5100000e+02   1.5707850e+02   5.4654353e+02   3.2112124e+02
   5.5200000e+02   1.2801153e+02   6.2338369e+02   5.5882520e+02
   5.5200000e+02   1.7226439e+02   5.4496036e+02   3.2822944e+02
   5.5300000e+02   1.4289420e+02   6.2465212e+02   5.6406751e+02
   5.5300000e+02   1.7873294e+02   5.4659450e+02   3.3089599e+02
   5.5400000e+02   1.5209134e+02   6.2708949e+02   5.6794107e+02
   5.5400000e+02   1.9272788e+02   5.4635631e+02   3.3682300e+02
   5.5500000e+02   1.6563408e+02   6.3058720e+02   5.7299561e+02
   5.5500000e+02   2.0804554e+02   5.4796332e+02   3.4179341e+02
   5.5600000e+02   1.7644950e+02   6.3477536e+02   5.7598936e+02
   5.5600000e+02   2.1999970e+02   5.5058623e+02   3.4609042e+02
   5.5700000e+02   1.8880413e+02   6.4035150e+02   5.7929116e+02
   5.5700000e+02   2.3566451e+02   5.5529979e+02   3.5087263e+02
   5.5800000e+02   2.0116809e+02   6.4678810e+02   5.8257659e+02
   5.5800000e+02   2.4915537e+02   5.6067011e+02   3.5358593e+02
   5.5900000e+02   2.0840999e+02   6.5459655e+02   5.8450915e+02
   5.5900000e+02   2.5960326e+02   5.6717417e+02   3.5738355e+02
   5.6000000e+02   2.2168281e+02   6.6248841e+02   5.8696244e+02
   5.6000000e+02   2.7771404e+02   5.7672257e+02   3.6115213e+02
   5.6100000e+02   2.3237243e+02   6.7196100e+02   5.9004430e+02
   5.6100000e+02   2.8981011e+02   5.8647590e+02   3.6303296e+02
   5.6200000e+02   2.4428730e+02   6.8151762e+02   5.9115657e+02
   5.6200000e+02   2.9797841e+02   5.9678587e+02   3.6306888e+02
   5.6300000e+02   2.5539631e+02   6.9159112e+02   5.9208866e+02
   5.6300000e+02   3.1306219e+02   6.0796610e+02   3.6590175e+02
   5.6400000e+02   2.6725233e+02   7.0395054e+02   5.9440713e+02
   5.6400000e+02   3.2393085e+02   6.1992801e+02   3.6795031e+02
   5.6500000e+02   2.7392755e+02   7.1664800e+02   5.9440906e+02
   5.6500000e+02   3.3418975e+02   6.3347230e+02   3.6936323e+02
   5.6600000e+02   2.8316721e+02   7.2933792e+02   5.9589081e+02
   5.6600000e+02   3.4788727e+02   6.4773639e+02   3.6935289e+02
   5.6700000e+02   2.9318403e+02   7.4210776e+02   5.9629065e+02
   5.6700000e+02   3.5847993e+02   6.5956649e+02   3.7251563e+02
   5.6800000e+02   3.0379821e+02   7.5529062e+02   5.9915544e+02
   5.6800000e+02   3.6904931e+02   6.7566452e+02   3.7247544e+02
   5.6900000e+02   3.1085703e+02   7.7032559e+02   5.9972190e+02
   5.6900000e+02   3.7994567e+02   6.8778051e+02   3.7456887e+02
   5.7000000e+02   3.1835880e+02   7.8348140e+02   5.9886951e+02
   5.7000000e+02   3.8260201e+02   7.0508564e+02   3.7352882e+02
   5.7100000e+02   3.2707562e+02   7.9998401e+02   6.0112908e+02
   5.7100000e+02   3.9490433e+02   7.2152042e+02   3.7546497e+02
   5.7200000e+02   3.3208390e+02   8.1373748e+02   6.0231472e+02
   5.7200000e+02   4.0406264e+02   7.3676022e+02   3.7567241e+02
   5.7300000e+02   3.4049655e+02   8.2996581e+02   6.0291452e+02
   5.7300000e+02   4.1012643e+02   7.5279779e+02   3.7755575e+02
   5.7400000e+02   3.4687032e+02   8.4457094e+02   6.0392507e+02
   5.7400000e+02   4.1886529e+02   7.7103738e+02   3.7835099e+02
   5.7500000e+02   3.4803870e+02   8.6110254e+02   6.0441000e+02
   5.7500000e+02   4.2645893e+02   7.8787837e+02   3.7917389e+02
   5.7600000e+02   3.5321757e+02   8.7736395e+02   6.0524448e+02
   5.7600000e+02   4.2883722e+02   8.0633987e+02   3.7889722e+02
   5.7700000e+02   3.5590355e+02   8.9274538e+02   6.0496324e+02
   5.7700000e+02   4.3935648e+02   8.2112969e+02   3.8107910e+02
   5.7800000e+02   3.6213716e+02   9.0811347e+02   6.0606182e+02
   5.7800000e+02   4.4078271e+02   8.3993345e+02   3.8062919e+02
   5.7900000e+02   3.6108058e+02   9.2635587e+02   6.0539687e+02
   5.7900000e+02   4.4323590e+02   8.5978475e+02   3.8182322e+02
   5.8000000e+02   3.6345719e+02   9.4386771e+02   6.0637750e+02
   5.8000000e+02   4.4793258e+02   8.7745798e+02   3.8239630e+02
   5.8100000e+02   3.6274725e+02   9.6032443e+02   6.0581504e+02
   5.8100000e+02   4.4209276e+02   8.9719360e+02   3.8072632e+02
   5.8200000e+02   3.6330114e+02   9.7668041e+02   6.0660963e+02
   5.8200000e+02   4.4249090e+02   9.1580048e+02   3.7950027e+02
   5.8300000e+02   3.6076148e+02   9.9182893e+02   6.0568767e+02
   5.8300000e+02   4.4841594e+02   9.3210376e+02   3.7980424e+02
   5.8400000e+02   3.6467865e+02   1.0095989e+03   6.0725005e+02
   5.8400000e+02   4.4517077e+02   9.5262189e+02   3.8043692e+02
   5.8500000e+02   3.6103626e+02   1.0251335e+03   6.0588577e+02
   5.8500000e+02   4.4567287e+02   9.6864756e+02   3.8099094e+02
   5.8600000e+02   3.6232433e+02   1.0418004e+03   6.0620429e+02
   5.8600000e+02   4.4547846e+02   9.8603358e+02   3.8044580e+02
   5.8700000e+02   3.5491035e+02   1.0585013e+03   6.0505558e+02
   5.8700000e+02   4.4524817e+02   1.0033994e+03   3.8022551e+02
   5.8800000e+02   3.5455778e+02   1.0724871e+03   6.0444648e+02
   5.8800000e+02   4.4052031e+02   1.0207244e+03   3.7912922e+02
   5.8900000e+02   3.5062600e+02   1.0878094e+03   6.0376326e+02
   5.8900000e+02   4.3717721e+02   1.0381664e+03   3.7920065e+02
   5.9000000e+02   3.4509446e+02   1.1048735e+03   6.0242769e+02
   5.9000000e+02   4.3223784e+02   1.0557997e+03   3.7680664e+02
   5.9100000e+02   3.3593068e+02   1.1216505e+03   6.0194201e+02
   5.9100000e+02   4.2561930e+02   1.0737745e+03   3.7489058e+02
   5.9200000e+02   3.3306984e+02   1.1348329e+03   6.0076119e+02
   5.9200000e+02   4.2128075e+02   1.0870502e+03   3.7488826e+02
   5.9300000e+02   3.3025355e+02   1.1502774e+03   6.0075030e+02
   5.9300000e+02   4.2165766e+02   1.1036089e+03   3.7378626e+02
   5.9400000e+02   3.2024298e+02   1.1667927e+03   5.9787576e+02
   5.9400000e+02   4.1483273e+02   1.1199825e+03   3.7267999e+02
   5.9500000e+02   3.1725162e+02   1.1792639e+03   5.9706144e+02
   5.9500000e+02   4.0572031e+02   1.1360091e+03   3.7004349e+02
   5.9600000e+02   3.0962705e+02   1.1936788e+03   5.9459274e+02
   5.9600000e+02   3.9674106e+02   1.1522302e+03   3.6721008e+02
   5.9700000e+02   3.0176369e+02   1.2075197e+03   5.9319124e+02
   5.9700000e+02   3.8905473e+02   1.1668557e+03   3.6407473e+02
   5.9800000e+02   2.9448736e+02   1.2214337e+03   5.9029879e+02
   5.9800000e+02   3.7656367e+02   1.1835022e+03   3.6049046e+02
   5.9900000e+02   2.8175023e+02   1.2367172e+03   5.8731150e+02
   5.9900000e+02   3.7334788e+02   1.1968360e+03   3.5944469e+02
   6.0000000e+02   2.7121621e+02   1.2510116e+03   5.8460276e+02
   6.0000000e+02   3.5862314e+02   1.2145759e+03   3.5418027e+02
   6.0100000e+02   2.6668856e+02   1.2618761e+03   5.8185589e+02
   6.0100000e+02   3.4516527e+02   1.2288728e+03   3.4935978e+02
   6.0200000e+02   2.5404803e+02   1.2738292e+03   5.7814294e+02
   6.0200000e+02   3.4117329e+02   1.2393143e+03   3.4758708e+02
   6.0300000e+02   2.4529179e+02   1.2863281e+03   5.7607217e+02
   6.0300000e+02   3.3316682e+02   1.2518232e+03   3.4535935e+02
   6.0400000e+02   2.3614580e+02   1.2969000e+03   5.7091753e+02
   6.0400000e+02   3.1969093e+02   1.2653624e+03   3.4071666e+02
   6.0500000e+02   2.2123894e+02   1.3083885e+03   5.6705447e+02
   6.0500000e+02   3.0399844e+02   1.2789413e+03   3.3473963e+02
   6.0600000e+02   2.1012833e+02   1.3181810e+03   5.6351327e+02
   6.0600000e+02   2.9194779e+02   1.2908590e+03   3.2963946e+02
   6.0700000e+02   2.0035715e+02   1.3276765e+03   5.6016351e+02
   6.0700000e+02   2.8016948e+02   1.3017569e+03   3.2558218e+02
   6.0800000e+02   1.8992978e+02   1.3376497e+03   5.5517084e+02
   6.0800000e+02   2.6574282e+02   1.3132805e+03   3.1867355e+02
   6.0900000e+02   1.8162793e+02   1.3451152e+03   5.5168804e+02
   6.0900000e+02   2.5389381e+02   1.3238051e+03   3.1423836e+02
   6.1000000e+02   1.6519510e+02   1.3552792e+03   5.4541041e+02
   6.1000000e+02   2.3919283e+02   1.3348605e+03   3.0769347e+02
   6.1100000e+02   1.5305264e+02   1.3634597e+03   5.4120162e+02
   6.1100000e+02   2.2295324e+02   1.3460670e+03   3.0249571e+02
   6.1200000e+02   1.4140349e+02   1.3686913e+03   5.3597759e+02
   6.1200000e+02   2.1550793e+02   1.3558356e+03   2.9821116e+02
   6.1300000e+02   1.3106960e+02   1.3759343e+03   5.3073487e+02
   6.1300000e+02   1.9811198e+02   1.3652873e+03   2.9116823e+02
   6.1400000e+02   1.1998825e+02   1.3821694e+03   5.2643434e+02
   6.1400000e+02   1.8807486e+02   1.3737346e+03   2.8696632e+02
   6.1500000e+02   1.0444375e+02   1.3875871e+03   5.2062398e+02
   6.1500000e+02   1.7693200e+02   1.3828821e+03   2.8297752e+02
   6.1600000e+02   9.9324447e+01   1.3916228e+03   5.1851893e+02
   6.1600000e+02   1.6327525e+02   1.3920808e+03   2.7716062e+02
   6.1700000e+02   8.6873711e+01   1.3971832e+03   5.1405385e+02
   6.1700000e+02   1.5081595e+02   1.3981499e+03   2.7364993e+02
   6.1800000e+02   7.7443383e+01   1.3985968e+03   5.1037083e+02
   6.1800000e+02   1.4750329e+02   1.4027878e+03   2.7244454e+02
   6.1900000e+02   6.7866416e+01   1.4002256e+03   5.0771113e+02
   6.1900000e+02   1.3601390e+02   1.4072015e+03   2.6867584e+02
   6.2000000e+02   6.0663978e+01   1.4003161e+03   5.0555386e+02
   6.2000000e+02   1.2459656e+02   1.4076252e+03   2.6371680e+02
   6.2100000e+02   4.7672499e+01   1.4010210e+03   5.0221114e+02
   6.2100000e+02   1.0698845e+02   1.4079697e+03   2.5927159e+02
   6.2200000e+02   3.5829205e+01   1.3973851e+03   4.9963875e+02
   6.2200000e+02   9.8045957e+01   1.4046611e+03   2.5773712e+02
   6.2300000e+02   2.7862040e+01   1.3934996e+03   4.9735760e+02
   6.2300000e+02   9.0864403e+01   1.3990228e+03   2.5451233e+02
   6.2400000e+02   1.6802147e+01   1.3881925e+03   4.9605096e+02
   6.2400000e+02   7.3479967e+01   1.3938257e+03   2.5274962e+02
   6.2500000e+02   8.8109970e+00   1.3828029e+03   4.9360688e+02
   6.2500000e+02   6.5747657e+01   1.3853530e+03   2.5010090e+02
   6.2600000e+02   2.1849170e+00   1.3764754e+03   4.9111373e+02
   6.2600000e+02   5.1829607e+01   1.3786504e+03   2.4743721e+02
   6.2700000e+02  -1.0163541e+01   1.3719552e+03   4.9047019e+02
   6.2700000e+02   4.1131571e+01   1.3727462e+03   2.4465502e+02
   6.2800000e+02  -1.2723415e+01   1.3633994e+03   4.8825760e+02
   6.2800000e+02   2.5444480e+01   1.3642620e+03   2.4028841e+02
   6.2900000e+02  -2.2003722e+01   1.3581605e+03   4.8770063e+02
   6.2900000e+02   2.9484127e+01   1.3530722e+03   2.4239046e+02
   6.3000000e+02  -2.4258400e+01   1.3527816e+03   4.8663729e+02
   6.3000000e+02   1.9454767e+01   1.3473876e+03   2.3872229e+02
   6.3100000e+02  -3.1890290e+01   1.3451397e+03   4.8291932e+02
   6.3100000e+02   1.4969124e+01   1.3384328e+03   2.3787672e+02
   6.3200000e+02  -3.7614380e+01   1.3405486e+03   4.8036169e+02
   6.3200000e+02   6.4417280e+00   1.3316002e+03   2.3483713e+02
   6.3300000e+02  -3.8777477e+01   1.3328464e+03   4.7970939e+02
   6.3300000e+02   4.4051040e+00   1.3219143e+03   2.3234508e+02
   6.3400000e+02  -3.8386120e+01   1.3232406e+03   4.7966625e+02
   6.3400000e+02  -4.2591870e+00   1.3127328e+03   2.2989000e+02
   6.3500000e+02  -4.2943809e+01   1.3167465e+03   4.7617716e+02
   6.3500000e+02  -7.0321060e+00   1.3040575e+03   2.2891253e+02
   6.3600000e+02  -4.7012398e+01   1.3086228e+03   4.7551588e+02
   6.3600000e+02  -6.0630210e+00   1.2944569e+03   2.2840610e+02
   6.3700000e+02  -4.7673540e+01   1.3006632e+03   4.7327149e+02
   6.3700000e+02  -9.0692500e+00   1.2849905e+03   2.2850701e+02
   6.3800000e+02  -4.2634486e+01   1.2916985e+03   4.7346902e+02
   6.3800000e+02  -5.3319460e+00   1.2717589e+03   2.2693038e+02
   6.3900000e+02  -4.7798001e+01   1.2837831e+03   4.7223391e+02
   6.3900000e+02  -8.4464300e+00   1.2617717e+03   2.2721898e+02
   6.4000000e+02  -4.7566687e+01   1.2755090e+03   4.7130433e+02
   6.4000000e+02  -1.6249122e+01   1.2528616e+03   2.2371802e+02
   6.4100000e+02  -5.1148036e+01   1.2691389e+03   4.7032313e+02
   6.4100000e+02  -5.9978070e+00   1.2400824e+03   2.2635916e+02
   6.4200000e+02  -4.5816915e+01   1.2583776e+03   4.7079980e+02
   6.4200000e+02  -9.7204600e+00   1.2317995e+03   2.2637311e+02
   6.4300000e+02  -4.6355279e+01   1.2527057e+03   4.6981047e+02
   6.4300000e+02  -9.0880650e+00   1.2205054e+03   2.2521540e+02
   6.4400000e+02  -3.6481042e+01   1.2436457e+03   4.7091669e+02
   6.4400000e+02  -6.7856580e+00   1.2110068e+03   2.2569842e+02
   6.4500000e+02  -3.9468438e+01   1.2367425e+03   4.7032196e+02
   6.4500000e+02  -4.6778840e+00   1.2016994e+03   2.2613890e+02
   6.4600000e+02  -3.1087491e+01   1.2277441e+03   4.7133527e+02
   6.4600000e+02   4.1801680e+00   1.1912056e+03   2.2827802e+02
   6.4700000e+02  -3.1268186e+01   1.2240169e+03   4.7180304e+02
   6.4700000e+02   1.1744847e+01   1.1822115e+03   2.3024955e+02
   6.4800000e+02  -2.3361634e+01   1.2165963e+03   4.7384452e+02
   6.4800000e+02   2.0895257e+01   1.1740892e+03   2.3483211e+02
   6.4900000e+02  -1.5888456e+01   1.2092982e+03   4.7577499e+02
   6.4900000e+02   2.0484571e+01   1.1674605e+03   2.3415933e+02
   6.5000000e+02  -1.3188250e+01   1.2052150e+03   4.7782521e+02
   6.5000000e+02   2.3268566e+01   1.1612972e+03   2.3448899e+02
   6.5100000e+02  -5.3116580e+00   1.2013134e+03   4.7958388e+02
   6.5100000e+02   3.9873929e+01   1.1521552e+03   2.4135899e+02
   6.5200000e+02  -1.1268980e+00   1.1972680e+03   4.8134204e+02
   6.5200000e+02   4.1637019e+01   1.1463472e+03   2.4163679e+02
   6.5300000e+02   1.2126420e+00   1.1961171e+03   4.8272311e+02
   6.5300000e+02   4.7305481e+01   1.1401120e+03   2.4392219e+02
   6.5400000e+02   1.4457002e+01   1.1909286e+03   4.8741697e+02
   6.5400000e+02   5.6818541e+01   1.1345013e+03   2.4749682e+02
   6.5500000e+02   1.8769105e+01   1.1886664e+03   4.9027891e+02
   6.5500000e+02   6.0646649e+01   1.1325269e+03   2.5029665e+02
   6.5600000e+02   2.9843909e+01   1.1890180e+03   4.9522127e+02
   6.5600000e+02   7.4099428e+01   1.1277641e+03   2.5684912e+02
   6.5700000e+02   3.4739524e+01   1.1879496e+03   4.9680274e+02
   6.5700000e+02   7.8847513e+01   1.1263898e+03   2.6007081e+02
   6.5800000e+02   4.0211076e+01   1.1880202e+03   5.0009555e+02
   6.5800000e+02   9.2881570e+01   1.1238553e+03   2.6620965e+02
   6.5900000e+02   5.3633625e+01   1.1883839e+03   5.0412689e+02
   6.5900000e+02   9.7197788e+01   1.1231341e+03   2.6938321e+02
   6.6000000e+02   6.0444535e+01   1.1910743e+03   5.0824037e+02
   6.6000000e+02   1.0557155e+02   1.1231215e+03   2.7403217e+02
   6.6100000e+02   6.6836660e+01   1.1927882e+03   5.1153274e+02
   6.6100000e+02   1.1588847e+02   1.1251920e+03   2.7838477e+02
   6.6200000e+02   7.5532559e+01   1.1978396e+03   5.1621086e+02
   6.6200000e+02   1.2488002e+02   1.1275132e+03   2.8307645e+02
   6.6300000e+02   7.7965955e+01   1.2030168e+03   5.1860974e+02
   6.6300000e+02   1.3032620e+02   1.1311223e+03   2.8750142e+02
   6.6400000e+02   8.3257296e+01   1.2077074e+03   5.2130014e+02
   6.6400000e+02   1.3742637e+02   1.1352093e+03   2.9050096e+02
   6.6500000e+02   9.1202911e+01   1.2149048e+03   5.2397033e+02
   6.6500000e+02   1.3843821e+02   1.1420008e+03   2.9217078e+02
   6.6600000e+02   9.4141992e+01   1.2222747e+03   5.2684109e+02
   6.6600000e+02   1.5024521e+02   1.1489242e+03   2.9601088e+02
   6.6700000e+02   1.0261963e+02   1.2295595e+03   5.2981192e+02
   6.6700000e+02   1.5526192e+02   1.1569563e+03   2.9845520e+02
   6.6800000e+02   1.0397826e+02   1.2383845e+03   5.3005180e+02
   6.6800000e+02   1.5813983e+02   1.1656828e+03   2.9929149e+02
   6.6900000e+02   1.0406401e+02   1.2479424e+03   5.3082977e+02
   6.6900000e+02   1.6620547e+02   1.1748772e+03   3.0259886e+02
   6.7000000e+02   1.0942475e+02   1.2575496e+03   5.3131070e+02
   6.7000000e+02   1.7043740e+02   1.1858515e+03   3.0219428e+02
   6.7100000e+02   1.1233585e+02   1.2673828e+03   5.3204004e+02
   6.7100000e+02   1.7235056e+02   1.1950679e+03   3.0175623e+02
   6.7200000e+02   1.1562745e+02   1.2785351e+03   5.3200686e+02
   6.7200000e+02   1.7588796e+02   1.2062133e+03   3.0307133e+02
   6.7300000e+02   1.1551437e+02   1.2893088e+03   5.3152358e+02
   6.7300000e+02   1.7619714e+02   1.2187410e+03   3.0080214e+02
   6.7400000e+02   1.1837672e+02   1.3021224e+03   5.3145871e+02
   6.7400000e+02   1.7182447e+02   1.2319843e+03   2.9896858e+02
   6.7500000e+02   1.1983278e+02   1.3105405e+03   5.3096145e+02
   6.7500000e+02   1.8085548e+02   1.2423745e+03   3.0159174e+02
   6.7600000e+02   1.1702038e+02   1.3232484e+03   5.3057961e+02
   6.7600000e+02   1.8076384e+02   1.2537607e+03   3.0024795e+02
   6.7700000e+02   1.1960243e+02   1.3351675e+03   5.2843809e+02
   6.7700000e+02   1.7693281e+02   1.2675191e+03   2.9756856e+02
   6.7800000e+02   1.2044485e+02   1.3470517e+03   5.2883501e+02
   6.7800000e+02   1.7144083e+02   1.2816789e+03   2.9630972e+02
   6.7900000e+02   1.2245429e+02   1.3583659e+03   5.3057712e+02
   6.7900000e+02   1.7552502e+02   1.2919435e+03   2.9597014e+02
   6.8000000e+02   1.2047687e+02   1.3705224e+03   5.2761524e+02
   6.8000000e+02   1.7509051e+02   1.3057729e+03   2.9418144e+02
   6.8100000e+02   1.1570693e+02   1.3826319e+03   5.2647759e+02
   6.8100000e+02   1.7888012e+02   1.3184989e+03   2.9440223e+02
   6.8200000e+02   1.0772846e+02   1.3962686e+03   5.2338661e+02
   6.8200000e+02   1.7848752e+02   1.3321202e+03   2.9172048e+02
   6.8300000e+02   1.1314325e+02   1.4082494e+03   5.2235240e+02
   6.8300000e+02   1.6889672e+02   1.3464539e+03   2.8951715e+02
   6.8400000e+02   1.0958817e+02   1.4207416e+03   5.2215179e+02
   6.8400000e+02   1.6971567e+02   1.3576675e+03   2.8901123e+02
   6.8500000e+02   1.0731184e+02   1.4336399e+03   5.2026639e+02
   6.8500000e+02   1.6417812e+02   1.3749692e+03   2.8680303e+02
   6.8600000e+02   1.0290722e+02   1.4447810e+03   5.1918384e+02
   6.8600000e+02   1.6402596e+02   1.3864029e+03   2.8671650e+02
   6.8700000e+02   1.0046799e+02   1.4596116e+03   5.1704203e+02
   6.8700000e+02   1.6043829e+02   1.3993784e+03   2.8406579e+02
   6.8800000e+02   9.1758158e+01   1.4718755e+03   5.1537185e+02
   6.8800000e+02   1.6338684e+02   1.4103575e+03   2.8398307e+02
   6.8900000e+02   9.0606845e+01   1.4849412e+03   5.1361011e+02
   6.8900000e+02   1.5958798e+02   1.4226648e+03   2.8215817e+02
   6.9000000e+02   8.6832272e+01   1.4962580e+03   5.1201210e+02
   6.9000000e+02   1.5187436e+02   1.4400193e+03   2.7899440e+02
   6.9100000e+02   8.5473063e+01   1.5104081e+03   5.1014291e+02
   6.9100000e+02   1.4636021e+02   1.4518339e+03   2.7924446e+02
   6.9200000e+02   8.3378527e+01   1.5224722e+03   5.0940326e+02
   6.9200000e+02   1.4360614e+02   1.4642140e+03   2.7584543e+02
   6.9300000e+02   7.9068452e+01   1.5332592e+03   5.0691560e+02
   6.9300000e+02   1.3321705e+02   1.4794987e+03   2.7258000e+02
   6.9400000e+02   7.5491273e+01   1.5453644e+03   5.0547674e+02
   6.9400000e+02   1.3512181e+02   1.4904957e+03   2.7197748e+02
   6.9500000e+02   6.9108533e+01   1.5585929e+03   5.0285036e+02
   6.9500000e+02   1.2945317e+02   1.5047294e+03   2.6823897e+02
   6.9600000e+02   6.5494735e+01   1.5698901e+03   5.0180832e+02
   6.9600000e+02   1.2661598e+02   1.5185200e+03   2.6503342e+02
   6.9700000e+02   5.5814651e+01   1.5842558e+03   4.9778643e+02
   6.9700000e+02   1.1936941e+02   1.5312566e+03   2.6261412e+02
   6.9800000e+02   5.5655233e+01   1.5939590e+03   4.9629126e+02
   6.9800000e+02   1.1565420e+02   1.5436996e+03   2.6047958e+02
   6.9900000e+02   5.2012917e+01   1.6056712e+03   4.9227905e+02
   6.9900000e+02   1.1600731e+02   1.5563502e+03   2.5754525e+02
   7.0000000e+02   4.6251985e+01   1.6178721e+03   4.9030153e+02
   7.0000000e+02   1.0692271e+02   1.5699445e+03   2.5298058e+02
   7.0100000e+02   4.3308706e+01   1.6276398e+03   4.8882917e+02
   7.0100000e+02   1.0701095e+02   1.5805532e+03   2.5160218e+02
   7.0200000e+02   3.6696557e+01   1.6398572e+03   4.8474264e+02
   7.0200000e+02   9.8852260e+01   1.5954036e+03   2.4886957e+02
   7.0300000e+02   2.6310648e+01   1.6519955e+03   4.7976998e+02
   7.0300000e+02   9.2852128e+01   1.6089328e+03   2.4462546e+02
   7.0400000e+02   2.4521502e+01   1.6620229e+03   4.7876882e+02
   7.0400000e+02   8.6032079e+01   1.6190414e+03   2.4078736e+02
   7.0500000e+02   1.4620014e+01   1.6790789e+03   4.7225901e+02
   7.0500000e+02   7.9867873e+01   1.6313722e+03   2.3688161e+02
   7.0600000e+02   1.2604123e+01   1.6854486e+03   4.7018939e+02
   7.0600000e+02   6.8739305e+01   1.6457242e+03   2.3215625e+02
   7.0700000e+02   8.6962070e+00   1.6949763e+03   4.6729964e+02
   7.0700000e+02   6.4900242e+01   1.6594454e+03   2.2728273e+02
   7.0800000e+02  -3.3767000e-02   1.7059632e+03   4.6301186e+02
   7.0800000e+02   6.2588666e+01   1.6691291e+03   2.2323995e+02
   7.0900000e+02  -2.8931780e+00   1.7151410e+03   4.5860960e+02
   7.0900000e+02   5.4174498e+01   1.6824051e+03   2.1868773e+02
   7.1000000e+02  -7.4713090e+00   1.7248676e+03   4.5455966e+02
   7.1000000e+02   5.5611021e+01   1.6939388e+03   2.1590976e+02
   7.1100000e+02  -2.0899455e+01   1.7363747e+03   4.4755033e+02
   7.1100000e+02   4.1889959e+01   1.7057843e+03   2.1222477e+02
   7.1200000e+02  -1.5551336e+01   1.7419234e+03   4.4674893e+02
   7.1200000e+02   3.5288501e+01   1.7193764e+03   2.0190931e+02
   7.1300000e+02  -2.0603681e+01   1.7521216e+03   4.4065648e+02
   7.1300000e+02   2.0286111e+01   1.7318816e+03   1.9717048e+02
   7.1400000e+02  -2.9098462e+01   1.7617078e+03   4.3471344e+02
   7.1400000e+02   2.4751434e+01   1.7425309e+03   1.9346753e+02
   7.1500000e+02  -2.0088761e+01   1.7669640e+03   4.3603180e+02
   7.1500000e+02   1.7880200e+01   1.7554041e+03   1.8902994e+02
   7.1600000e+02  -3.7306375e+01   1.7786583e+03   4.2826420e+02
   7.1600000e+02   2.2338332e+01   1.7648167e+03   1.8705444e+02
   7.1700000e+02  -3.9124377e+01   1.7862157e+03   4.2514842e+02
   7.1700000e+02   1.3469129e+01   1.7759943e+03   1.8127760e+02
   7.1800000e+02  -3.7815726e+01   1.7912195e+03   4.2102120e+02
   7.1800000e+02   1.5986551e+01   1.7844229e+03   1.7845117e+02
   7.1900000e+02  -4.1188123e+01   1.7975439e+03   4.1721948e+02
   7.1900000e+02   6.8862230e+00   1.7961409e+03   1.7276029e+02
   7.2000000e+02  -3.4450030e+01   1.7997106e+03   4.1616182e+02
   7.2000000e+02   7.6264440e+00   1.8005382e+03   1.7057596e+02
   7.2100000e+02  -4.5357498e+01   1.8067387e+03   4.1290943e+02
   7.2100000e+02   9.7018150e+00   1.8057836e+03   1.6745087e+02
   7.2200000e+02  -4.0447701e+01   1.8076038e+03   4.0896490e+02
   7.2200000e+02   9.3927440e+00   1.8088335e+03   1.6493559e+02
   7.2300000e+02  -3.9268488e+01   1.8088109e+03   4.0751387e+02
   7.2300000e+02   1.3713865e+01   1.8087885e+03   1.6470388e+02
   7.2400000e+02  -4.2377430e+01   1.8106547e+03   4.0398971e+02
   7.2400000e+02   4.4557470e+00   1.8131449e+03   1.5903185e+02
   7.2500000e+02  -3.7382693e+01   1.8101934e+03   4.0222328e+02
   7.2500000e+02   5.6505500e-01   1.8148347e+03   1.5306892e+02
   7.2600000e+02  -3.9962129e+01   1.8109324e+03   3.9837869e+02
   7.2600000e+02   5.7161760e+00   1.8125238e+03   1.5135093e+02
   7.2700000e+02  -3.8122713e+01   1.8107738e+03   3.9486938e+02
   7.2700000e+02  -1.0052670e+00   1.8114820e+03   1.4798353e+02
   7.2800000e+02  -4.1791503e+01   1.8102530e+03   3.9172089e+02
   7.2800000e+02   1.0250234e+01   1.8078471e+03   1.4587027e+02
   7.2900000e+02  -4.1526002e+01   1.8106746e+03   3.8801049e+02
   7.2900000e+02   9.0771030e+00   1.8071404e+03   1.4357431e+02
   7.3000000e+02  -3.6080918e+01   1.8066811e+03   3.8547485e+02
   7.3000000e+02   9.5620920e+00   1.8042260e+03   1.4162720e+02
   7.3100000e+02  -2.9945015e+01   1.8061642e+03   3.8147994e+02
   7.3100000e+02   1.3203128e+01   1.8022235e+03   1.3836330e+02
   7.3200000e+02  -2.3116924e+01   1.8041128e+03   3.8059115e+02
   7.3200000e+02   1.7271609e+01   1.8012882e+03   1.3443988e+02
   7.3300000e+02  -2.1392713e+01   1.8031046e+03   3.7987703e+02
   7.3300000e+02   1.4335521e+01   1.8016663e+03   1.2998409e+02
   7.3400000e+02  -2.3785047e+01   1.8051065e+03   3.7674329e+02
   7.3400000e+02   1.4553287e+01   1.8025628e+03   1.2975539e+02
   7.3500000e+02  -2.1927581e+01   1.8066324e+03   3.7254319e+02
   7.3500000e+02   2.2911572e+01   1.8009342e+03   1.2710264e+02
   7.3600000e+02  -7.6343380e+00   1.8018935e+03   3.7297823e+02
   7.3600000e+02   3.4815062e+01   1.7999490e+03   1.2709291e+02
   7.3700000e+02  -7.6285140e+00   1.8043652e+03   3.7216493e+02
   7.3700000e+02   3.6993998e+01   1.7992517e+03   1.2520285e+02
   7.3800000e+02   1.1706939e+01   1.8010800e+03   3.7386498e+02
   7.3800000e+02   4.9146344e+01   1.7958184e+03   1.2813481e+02
   7.3900000e+02   9.3367370e+00   1.8021233e+03   3.7066720e+02
   7.3900000e+02   4.9957090e+01   1.7977395e+03   1.2329608e+02
   7.4000000e+02   2.1502989e+01   1.8012394e+03   3.6926103e+02
   7.4000000e+02   6.9934328e+01   1.7987912e+03   1.2554497e+02
   7.4100000e+02   3.1667018e+01   1.7996149e+03   3.7068343e+02
   7.4100000e+02   6.9891039e+01   1.7967693e+03   1.2392062e+02
   7.4200000e+02   4.7881445e+01   1.7970137e+03   3.7381878e+02
   7.4200000e+02   8.5157724e+01   1.7961454e+03   1.2533129e+02
   7.4300000e+02   5.3863364e+01   1.7958040e+03   3.7333340e+02
   7.4300000e+02   8.7724936e+01   1.7977490e+03   1.2253271e+02
   7.4400000e+02   6.2892111e+01   1.7962870e+03   3.7258013e+02
   7.4400000e+02   1.0642146e+02   1.7941094e+03   1.2651193e+02
   7.4500000e+02   8.3211176e+01   1.7911841e+03   3.7310355e+02
   7.4500000e+02   1.2183893e+02   1.7895566e+03   1.2667637e+02
   7.4600000e+02   9.1015715e+01   1.7902603e+03   3.7208893e+02
   7.4600000e+02   1.3275211e+02   1.7855589e+03   1.2489420e+02
   7.4700000e+02   9.3670741e+01   1.7901566e+03   3.7074742e+02
   7.4700000e+02   1.4221787e+02   1.7828188e+03   1.2663659e+02
   7.4800000e+02   1.1079579e+02   1.7873487e+03   3.7178507e+02
   7.4800000e+02   1.5339982e+02   1.7812381e+03   1.2569319e+02
   7.4900000e+02   1.2822369e+02   1.7841314e+03   3.7385505e+02
   7.4900000e+02   1.6820388e+02   1.7794869e+03   1.2658407e+02
   7.5000000e+02   1.4174739e+02   1.7808177e+03   3.7312824e+02
   7.5000000e+02   1.7887118e+02   1.7766275e+03   1.2414897e+02
   7.5100000e+02   1.4916717e+02   1.7800536e+03   3.6981202e+02
   7.5100000e+02   1.9214784e+02   1.7743257e+03   1.2286086e+02
   7.5200000e+02   1.6467337e+02   1.7782155e+03   3.7032709e+02
   7.5200000e+02   2.1670249e+02   1.7673844e+03   1.2461447e+02
   7.5300000e+02   1.8012238e+02   1.7745149e+03   3.6923959e+02
   7.5300000e+02   2.3310219e+02   1.7642404e+03   1.2429900e+02
   7.5400000e+02   1.9974089e+02   1.7702001e+03   3.6977994e+02
   7.5400000e+02   2.4462601e+02   1.7623070e+03   1.2468616e+02
   7.5500000e+02   2.1457486e+02   1.7675232e+03   3.7154133e+02
   7.5500000e+02   2.5776086e+02   1.7619634e+03   1.2380803e+02
   7.5600000e+02   2.3391717e+02   1.7646110e+03   3.7125047e+02
   7.5600000e+02   2.7576065e+02   1.7599801e+03   1.2344125e+02
   7.5700000e+02   2.4132248e+02   1.7627039e+03   3.6860817e+02
   7.5700000e+02   2.9595796e+02   1.7540437e+03   1.2427564e+02
   7.5800000e+02   2.5606846e+02   1.7581364e+03   3.6959112e+02
   7.5800000e+02   3.1183268e+02   1.7512711e+03   1.2668232e+02
   7.5900000e+02   2.7126428e+02   1.7553046e+03   3.6914635e+02
   7.5900000e+02   3.2865346e+02   1.7472686e+03   1.2632193e+02
   7.6000000e+02   2.8755795e+02   1.7493655e+03   3.6914601e+02
   7.6000000e+02   3.4661930e+02   1.7435016e+03   1.2472291e+02
   7.6100000e+02   3.0450954e+02   1.7464803e+03   3.7152524e+02
   7.6100000e+02   3.6111944e+02   1.7393615e+03   1.2741694e+02
   7.6200000e+02   3.1281030e+02   1.7434145e+03   3.6974944e+02
   7.6200000e+02   3.7654378e+02   1.7344743e+03   1.3008952e+02
   7.6300000e+02   3.2876540e+02   1.7386006e+03   3.7083024e+02
   7.6300000e+02   3.8997836e+02   1.7306169e+03   1.3127533e+02
   7.6400000e+02   3.3949688e+02   1.7348691e+03   3.7099452e+02
   7.6400000e+02   4.0127849e+02   1.7274400e+03   1.2960207e+02
   7.6500000e+02   3.5585794e+02   1.7289837e+03   3.7434890e+02
   7.6500000e+02   4.2423219e+02   1.7190111e+03   1.3520820e+02
   7.6600000e+02   3.7116473e+02   1.7223797e+03   3.7591899e+02
   7.6600000e+02   4.4230680e+02   1.7132449e+03   1.3714221e+02
   7.6700000e+02   3.8816736e+02   1.7157491e+03   3.7931309e+02
   7.6700000e+02   4.5169659e+02   1.7090461e+03   1.3585572e+02
   7.6800000e+02   4.0082549e+02   1.7102213e+03   3.7989235e+02
   7.6800000e+02   4.6526339e+02   1.7015298e+03   1.3855961e+02
   7.6900000e+02   4.1116428e+02   1.7035651e+03   3.8112855e+02
   7.6900000e+02   4.8710690e+02   1.6934567e+03   1.4517333e+02
   7.7000000e+02   4.2653300e+02   1.6955136e+03   3.8384059e+02
   7.7000000e+02   5.0099827e+02   1.6851801e+03   1.4670251e+02
   7.7100000e+02   4.4039799e+02   1.6872413e+03   3.8594317e+02
   7.7100000e+02   5.1084317e+02   1.6784965e+03   1.4650708e+02
   7.7200000e+02   4.5023208e+02   1.6804875e+03   3.8701486e+02
   7.7200000e+02   5.2897440e+02   1.6715734e+03   1.5040878e+02
   7.7300000e+02   4.6841842e+02   1.6704228e+03   3.9095299e+02
   7.7300000e+02   5.4114631e+02   1.6627575e+03   1.5240077e+02
   7.7400000e+02   4.7893508e+02   1.6632021e+03   3.9240157e+02
   7.7400000e+02   5.5507303e+02   1.6526505e+03   1.5555942e+02
   7.7500000e+02   4.8893465e+02   1.6524433e+03   3.9341483e+02
   7.7500000e+02   5.6952090e+02   1.6434785e+03   1.5995400e+02
   7.7600000e+02   5.0471042e+02   1.6440132e+03   3.9525493e+02
   7.7600000e+02   5.7742606e+02   1.6373481e+03   1.5768465e+02
   7.7700000e+02   5.1420186e+02   1.6343311e+03   3.9792824e+02
   7.7700000e+02   5.9173235e+02   1.6268714e+03   1.6137094e+02
   7.7800000e+02   5.2175926e+02   1.6256324e+03   3.9959761e+02
   7.7800000e+02   6.0584309e+02   1.6169433e+03   1.6393624e+02
   7.7900000e+02   5.3209735e+02   1.6156800e+03   4.0091713e+02
   7.7900000e+02   6.1968721e+02   1.6073118e+03   1.6715997e+02
   7.8000000e+02   5.4240469e+02   1.6050085e+03   4.0362710e+02
   7.8000000e+02   6.2749561e+02   1.5958492e+03   1.6917894e+02
   7.8100000e+02   5.4819241e+02   1.5940142e+03   4.0446669e+02
   7.8100000e+02   6.3736217e+02   1.5863271e+03   1.7250494e+02
   7.8200000e+02   5.5257941e+02   1.5839101e+03   4.0509801e+02
   7.8200000e+02   6.4507077e+02   1.5751514e+03   1.7509345e+02
   7.8300000e+02   5.5774061e+02   1.5716499e+03   4.0788744e+02
   7.8300000e+02   6.5182114e+02   1.5633303e+03   1.7698837e+02
   7.8400000e+02   5.6159832e+02   1.5612465e+03   4.0906977e+02
   7.8400000e+02   6.5798703e+02   1.5501360e+03   1.7912764e+02
   7.8500000e+02   5.6430671e+02   1.5457690e+03   4.0980806e+02
   7.8500000e+02   6.5937544e+02   1.5355053e+03   1.8033435e+02
   7.8600000e+02   5.6465054e+02   1.5344955e+03   4.1173664e+02
   7.8600000e+02   6.5810048e+02   1.5233058e+03   1.8118856e+02
   7.8700000e+02   5.6305019e+02   1.5211002e+03   4.1225926e+02
   7.8700000e+02   6.5890562e+02   1.5078808e+03   1.8263704e+02
   7.8800000e+02   5.5955979e+02   1.5097546e+03   4.1226264e+02
   7.8800000e+02   6.5413620e+02   1.4934066e+03   1.8315925e+02
   7.8900000e+02   5.5638598e+02   1.4950630e+03   4.1251810e+02
   7.8900000e+02   6.5013377e+02   1.4791621e+03   1.8304708e+02
   7.9000000e+02   5.5144577e+02   1.4839238e+03   4.1168025e+02
   7.9000000e+02   6.4484053e+02   1.4634792e+03   1.8196128e+02
   7.9100000e+02   5.4423465e+02   1.4723776e+03   4.1032168e+02
   7.9100000e+02   6.3620769e+02   1.4505020e+03   1.8043985e+02
   7.9200000e+02   5.4134283e+02   1.4578740e+03   4.1108108e+02
   7.9200000e+02   6.3187082e+02   1.4345775e+03   1.8005446e+02
   7.9300000e+02   5.3419748e+02   1.4472017e+03   4.1005252e+02
   7.9300000e+02   6.2365721e+02   1.4216276e+03   1.7880202e+02
   7.9400000e+02   5.2462745e+02   1.4342516e+03   4.0802117e+02
   7.9400000e+02   6.1707215e+02   1.4090943e+03   1.7775304e+02
   7.9500000e+02   5.1893241e+02   1.4252487e+03   4.0640944e+02
   7.9500000e+02   6.1094157e+02   1.3977816e+03   1.7701153e+02
   7.9600000e+02   5.0300458e+02   1.4141310e+03   4.0411226e+02
   7.9600000e+02   5.9706434e+02   1.3860497e+03   1.7380822e+02
   7.9700000e+02   5.0157744e+02   1.4030825e+03   4.0350421e+02
   7.9700000e+02   5.8501942e+02   1.3748528e+03   1.6989773e+02
   7.9800000e+02   4.8279250e+02   1.3950101e+03   3.9768134e+02
   7.9800000e+02   5.7424949e+02   1.3634362e+03   1.6818499e+02
   7.9900000e+02   4.7629978e+02   1.3858781e+03   3.9687414e+02
   7.9900000e+02   5.5660735e+02   1.3544452e+03   1.6383203e+02
   8.0000000e+02   4.6822352e+02   1.3753755e+03   3.9588771e+02
   8.0000000e+02   5.5164601e+02   1.3440327e+03   1.6349587e+02
   8.0100000e+02   4.5440999e+02   1.3681625e+03   3.9217827e+02
   8.0100000e+02   5.4052770e+02   1.3324524e+03   1.6201830e+02
   8.0200000e+02   4.4359628e+02   1.3602734e+03   3.8961932e+02
   8.0200000e+02   5.2189671e+02   1.3243250e+03   1.5660493e+02
   8.0300000e+02   4.2665253e+02   1.3524896e+03   3.8675458e+02
   8.0300000e+02   5.0684160e+02   1.3145916e+03   1.5347631e+02
   8.0400000e+02   4.1024350e+02   1.3452625e+03   3.8218678e+02
   8.0400000e+02   4.8387575e+02   1.3069804e+03   1.4613465e+02
   8.0500000e+02   3.9299456e+02   1.3393910e+03   3.7849514e+02
   8.0500000e+02   4.7973462e+02   1.2983878e+03   1.4718775e+02
   8.0600000e+02   3.8070026e+02   1.3327249e+03   3.7778084e+02
   8.0600000e+02   4.6069502e+02   1.2905399e+03   1.4381727e+02
   8.0700000e+02   3.6887154e+02   1.3260520e+03   3.7512690e+02
   8.0700000e+02   4.3852727e+02   1.2837586e+03   1.3861403e+02
   8.0800000e+02   3.5658714e+02   1.3194496e+03   3.7395766e+02
   8.0800000e+02   4.2638351e+02   1.2752469e+03   1.3958595e+02
   8.0900000e+02   3.4228631e+02   1.3136300e+03   3.7149647e+02
   8.0900000e+02   4.0592631e+02   1.2709474e+03   1.3487668e+02
   8.1000000e+02   3.3114371e+02   1.3089276e+03   3.7179310e+02
   8.1000000e+02   3.9694553e+02   1.2636790e+03   1.3461554e+02
   8.1100000e+02   3.2143386e+02   1.3046866e+03   3.7000456e+02
   8.1100000e+02   3.8351634e+02   1.2588716e+03   1.3380193e+02
   8.1200000e+02   3.0476756e+02   1.3010839e+03   3.6910285e+02
   8.1200000e+02   3.6615460e+02   1.2548217e+03   1.3202663e+02
   8.1300000e+02   2.9552585e+02   1.2988683e+03   3.6928015e+02
   8.1300000e+02   3.4770050e+02   1.2528127e+03   1.2860673e+02
   8.1400000e+02   2.7671520e+02   1.2980153e+03   3.6691274e+02
   8.1400000e+02   3.3761586e+02   1.2497654e+03   1.2852753e+02
   8.1500000e+02   2.7158170e+02   1.2950830e+03   3.6663572e+02
   8.1500000e+02   3.2208374e+02   1.2493573e+03   1.2731813e+02
   8.1600000e+02   2.5702678e+02   1.2962476e+03   3.6495574e+02
   8.1600000e+02   3.0582109e+02   1.2493746e+03   1.2520352e+02
   8.1700000e+02   2.4607884e+02   1.2956823e+03   3.6317944e+02
   8.1700000e+02   2.9508723e+02   1.2493218e+03   1.2445223e+02
   8.1800000e+02   2.3405592e+02   1.2962145e+03   3.6333990e+02
   8.1800000e+02   2.8028371e+02   1.2497177e+03   1.2188904e+02
   8.1900000e+02   2.2533782e+02   1.2966803e+03   3.6233460e+02
   8.1900000e+02   2.7106380e+02   1.2512213e+03   1.2170245e+02
   8.2000000e+02   2.1273784e+02   1.2999357e+03   3.5944518e+02
   8.2000000e+02   2.5582117e+02   1.2546822e+03   1.1866784e+02
   8.2100000e+02   2.0116877e+02   1.3015459e+03   3.5977960e+02
   8.2100000e+02   2.4124766e+02   1.2582044e+03   1.1644423e+02
   8.2200000e+02   1.9516815e+02   1.3044519e+03   3.5908190e+02
   8.2200000e+02   2.2805560e+02   1.2603694e+03   1.1490657e+02
   8.2300000e+02   1.8557522e+02   1.3069474e+03   3.5942437e+02
   8.2300000e+02   2.1770492e+02   1.2670058e+03   1.1353204e+02
   8.2400000e+02   1.7208843e+02   1.3129883e+03   3.5838767e+02
   8.2400000e+02   2.1236980e+02   1.2699060e+03   1.1591875e+02
   8.2500000e+02   1.6791394e+02   1.3168236e+03   3.5852298e+02
   8.2500000e+02   2.0315082e+02   1.2751491e+03   1.1571581e+02
   8.2600000e+02   1.5745376e+02   1.3230597e+03   3.5844957e+02
   8.2600000e+02   1.9161081e+02   1.2825906e+03   1.1391928e+02
   8.2700000e+02   1.5311479e+02   1.3257995e+03   3.5912561e+02
   8.2700000e+02   1.8036794e+02   1.2889846e+03   1.1385465e+02
   8.2800000e+02   1.4007187e+02   1.3336232e+03   3.5636302e+02
   8.2800000e+02   1.7282752e+02   1.2964055e+03   1.1277396e+02
   8.2900000e+02   1.3617477e+02   1.3373475e+03   3.5872780e+02
   8.2900000e+02   1.7041428e+02   1.3010523e+03   1.1568980e+02
   8.3000000e+02   1.2532989e+02   1.3448074e+03   3.5743062e+02
   8.3000000e+02   1.5970105e+02   1.3104769e+03   1.1396837e+02
   8.3100000e+02   1.1467544e+02   1.3530533e+03   3.5433879e+02
   8.3100000e+02   1.4340217e+02   1.3223273e+03   1.0992292e+02
   8.3200000e+02   1.1087851e+02   1.3596996e+03   3.5624238e+02
   8.3200000e+02   1.3957472e+02   1.3286998e+03   1.1001174e+02
   8.3300000e+02   1.0850055e+02   1.3669588e+03   3.5509741e+02
   8.3300000e+02   1.3316771e+02   1.3380302e+03   1.0914822e+02
   8.3400000e+02   9.6020133e+01   1.3747168e+03   3.5274452e+02
   8.3400000e+02   1.1883736e+02   1.3490250e+03   1.0658583e+02
   8.3500000e+02   9.4470413e+01   1.3817277e+03   3.5428831e+02
   8.3500000e+02   1.1488890e+02   1.3570686e+03   1.0768883e+02
   8.3600000e+02   8.7192676e+01   1.3892091e+03   3.5443369e+02
   8.3600000e+02   1.0438402e+02   1.3636959e+03   1.0525232e+02
   8.3700000e+02   8.3174237e+01   1.3973134e+03   3.5367863e+02
   8.3700000e+02   9.4593022e+01   1.3742059e+03   1.0585785e+02
   8.3800000e+02   7.4755617e+01   1.4023136e+03   3.5277617e+02
   8.3800000e+02   8.6927905e+01   1.3787073e+03   1.0481158e+02
   8.3900000e+02   6.9004571e+01   1.4102527e+03   3.5296864e+02
   8.3900000e+02   8.2697236e+01   1.3859282e+03   1.0544896e+02
   8.4000000e+02   6.9817758e+01   1.4165771e+03   3.5523279e+02
   8.4000000e+02   7.8078968e+01   1.3892027e+03   1.0835557e+02
   8.4100000e+02   6.5158466e+01   1.4211601e+03   3.5384594e+02
   8.4100000e+02   7.8433123e+01   1.3939219e+03   1.1034110e+02
   8.4200000e+02   6.6657768e+01   1.4254414e+03   3.5769114e+02
   8.4200000e+02   7.1844808e+01   1.3979832e+03   1.1067891e+02
   8.4300000e+02   6.0017910e+01   1.4351024e+03   3.5934996e+02
   8.4300000e+02   6.6536794e+01   1.4056401e+03   1.1252398e+02
   8.4400000e+02   7.0637279e+01   1.4418926e+03   3.6457698e+02
   8.4400000e+02   7.0357911e+01   1.4129787e+03   1.1616885e+02
   8.4500000e+02   7.2083255e+01   1.4489690e+03   3.6458976e+02
   8.4500000e+02   6.9105560e+01   1.4245924e+03   1.1794481e+02
   8.4600000e+02   8.0492295e+01   1.4574686e+03   3.6850930e+02
   8.4600000e+02   6.8158617e+01   1.4382886e+03   1.1741506e+02
   8.4700000e+02   9.0360184e+01   1.4653132e+03   3.7267151e+02
   8.4700000e+02   8.6683486e+01   1.4470997e+03   1.2512281e+02
   8.4800000e+02   9.7020273e+01   1.4741215e+03   3.7501285e+02
   8.4800000e+02   9.0149703e+01   1.4587005e+03   1.2857755e+02
   8.4900000e+02   1.1087461e+02   1.4798559e+03   3.7903298e+02
   8.4900000e+02   9.5203602e+01   1.4690036e+03   1.2794349e+02
   8.5000000e+02   1.1831554e+02   1.4877203e+03   3.8170177e+02
   8.5000000e+02   1.1844283e+02   1.4770302e+03   1.3569129e+02
   8.5100000e+02   1.3381933e+02   1.4903422e+03   3.8479093e+02
   8.5100000e+02   1.3098117e+02   1.4834289e+03   1.3624945e+02
   8.5200000e+02   1.4594255e+02   1.4954301e+03   3.8652947e+02
   8.5200000e+02   1.4259828e+02   1.4911434e+03   1.3920680e+02
   8.5300000e+02   1.5616806e+02   1.4998111e+03   3.8967665e+02
   8.5300000e+02   1.5471653e+02   1.4954816e+03   1.4230738e+02
   8.5400000e+02   1.7586315e+02   1.4993188e+03   3.9320889e+02
   8.5400000e+02   1.7192584e+02   1.5005549e+03   1.4703528e+02
   8.5500000e+02   1.9267277e+02   1.5021473e+03   3.9733139e+02
   8.5500000e+02   1.8992265e+02   1.5017391e+03   1.4883082e+02
   8.5600000e+02   1.9975383e+02   1.5043510e+03   4.0019569e+02
   8.5600000e+02   1.9940366e+02   1.5068628e+03   1.5121595e+02
   8.5700000e+02   2.1764496e+02   1.5025550e+03   4.0365502e+02
   8.5700000e+02   2.1841742e+02   1.5048676e+03   1.5558490e+02
   8.5800000e+02   2.3602509e+02   1.5006313e+03   4.0730270e+02
   8.5800000e+02   2.3351080e+02   1.5048473e+03   1.5803714e+02
   8.5900000e+02   2.4951182e+02   1.4993880e+03   4.0948774e+02
   8.5900000e+02   2.4883846e+02   1.5051019e+03   1.5990338e+02
   8.6000000e+02   2.6320502e+02   1.4963379e+03   4.1162272e+02
   8.6000000e+02   2.7227778e+02   1.4998677e+03   1.6464643e+02
   8.6100000e+02   2.8218841e+02   1.4905930e+03   4.1409862e+02
   8.6100000e+02   2.8188881e+02   1.4982798e+03   1.6316190e+02
   8.6200000e+02   2.9673654e+02   1.4861954e+03   4.1597069e+02
   8.6200000e+02   2.9936872e+02   1.4935218e+03   1.6539391e+02
   8.6300000e+02   3.1195614e+02   1.4801866e+03   4.1683836e+02
   8.6300000e+02   3.2205403e+02   1.4842628e+03   1.6927258e+02
   8.6400000e+02   3.3418739e+02   1.4720738e+03   4.1902319e+02
   8.6400000e+02   3.4118797e+02   1.4759558e+03   1.6984073e+02
   8.6500000e+02   3.4336150e+02   1.4672783e+03   4.1981608e+02
   8.6500000e+02   3.5609839e+02   1.4732895e+03   1.6984024e+02
   8.6600000e+02   3.5820303e+02   1.4612520e+03   4.2161286e+02
   8.6600000e+02   3.8028769e+02   1.4627941e+03   1.7533050e+02
   8.6700000e+02   3.7715866e+02   1.4525484e+03   4.2494670e+02
   8.6700000e+02   3.9520221e+02   1.4555018e+03   1.7439543e+02
   8.6800000e+02   3.9256453e+02   1.4448591e+03   4.2538940e+02
   8.6800000e+02   4.1369147e+02   1.4477006e+03   1.7615255e+02
   8.6900000e+02   4.0951507e+02   1.4360491e+03   4.2662942e+02
   8.6900000e+02   4.2970598e+02   1.4398011e+03   1.7765712e+02
   8.7000000e+02   4.2295420e+02   1.4273803e+03   4.2691022e+02
   8.7000000e+02   4.4387491e+02   1.4314063e+03   1.7934815e+02
   8.7100000e+02   4.3604070e+02   1.4198537e+03   4.2771532e+02
   8.7100000e+02   4.6207943e+02   1.4211143e+03   1.7899847e+02
   8.7200000e+02   4.4619853e+02   1.4097113e+03   4.2708870e+02
   8.7200000e+02   4.7906018e+02   1.4117121e+03   1.7989361e+02
   8.7300000e+02   4.5811759e+02   1.4005795e+03   4.2715040e+02
   8.7300000e+02   4.9154046e+02   1.4037231e+03   1.7972838e+02
   8.7400000e+02   4.7354759e+02   1.3882332e+03   4.2748233e+02
   8.7400000e+02   5.0746355e+02   1.3905228e+03   1.8056820e+02
   8.7500000e+02   4.8763151e+02   1.3763560e+03   4.2881828e+02
   8.7500000e+02   5.2229593e+02   1.3777365e+03   1.8111353e+02
   8.7600000e+02   4.9768806e+02   1.3651369e+03   4.2783349e+02
   8.7600000e+02   5.3122255e+02   1.3669997e+03   1.8003108e+02
   8.7700000e+02   5.0883495e+02   1.3540431e+03   4.2789712e+02
   8.7700000e+02   5.4199489e+02   1.3556055e+03   1.7997126e+02
   8.7800000e+02   5.1513296e+02   1.3414153e+03   4.2629357e+02
   8.7800000e+02   5.6278715e+02   1.3408501e+03   1.8373168e+02
   8.7900000e+02   5.3407036e+02   1.3236960e+03   4.2873668e+02
   8.7900000e+02   5.6931473e+02   1.3278219e+03   1.8155921e+02
   8.8000000e+02   5.3927242e+02   1.3138931e+03   4.2839157e+02
   8.8000000e+02   5.8242081e+02   1.3129793e+03   1.8385362e+02
   8.8100000e+02   5.4590296e+02   1.2992705e+03   4.2862205e+02
   8.8100000e+02   5.8997212e+02   1.2985068e+03   1.8315973e+02
   8.8200000e+02   5.4892631e+02   1.2876356e+03   4.2829534e+02
   8.8200000e+02   6.0159856e+02   1.2848402e+03   1.8468854e+02
   8.8300000e+02   5.5994039e+02   1.2709210e+03   4.2955812e+02
   8.8300000e+02   6.0911383e+02   1.2678862e+03   1.8517064e+02
   8.8400000e+02   5.6995377e+02   1.2544160e+03   4.3186004e+02
   8.8400000e+02   6.2220838e+02   1.2495181e+03   1.8836981e+02
   8.8500000e+02   5.7280377e+02   1.2397831e+03   4.3218123e+02
   8.8500000e+02   6.2637521e+02   1.2332050e+03   1.9016200e+02
   8.8600000e+02   5.7673443e+02   1.2246381e+03   4.3393698e+02
   8.8600000e+02   6.3547090e+02   1.2160776e+03   1.9174419e+02
   8.8700000e+02   5.7688881e+02   1.2116577e+03   4.3470418e+02
   8.8700000e+02   6.3954370e+02   1.1985218e+03   1.9354899e+02
   8.8800000e+02   5.8299617e+02   1.1941303e+03   4.3574870e+02
   8.8800000e+02   6.4120327e+02   1.1811418e+03   1.9443606e+02
   8.8900000e+02   5.8447761e+02   1.1781773e+03   4.3749429e+02
   8.8900000e+02   6.5042790e+02   1.1623569e+03   1.9671563e+02
   8.9000000e+02   5.8937266e+02   1.1602535e+03   4.3807660e+02
   8.9000000e+02   6.4646900e+02   1.1448126e+03   1.9590220e+02
   8.9100000e+02   5.8439565e+02   1.1451894e+03   4.3722267e+02
   8.9100000e+02   6.4912981e+02   1.1256538e+03   1.9643616e+02
   8.9200000e+02   5.8125316e+02   1.1304490e+03   4.3592260e+02
   8.9200000e+02   6.4084980e+02   1.1097064e+03   1.9417852e+02
   8.9300000e+02   5.8771717e+02   1.1121856e+03   4.3920366e+02
   8.9300000e+02   6.4773850e+02   1.0900784e+03   1.9708000e+02
   8.9400000e+02   5.8132475e+02   1.0969696e+03   4.3769671e+02
   8.9400000e+02   6.4941152e+02   1.0719097e+03   1.9872242e+02
   8.9500000e+02   5.7398397e+02   1.0824819e+03   4.3529990e+02
   8.9500000e+02   6.4585241e+02   1.0550474e+03   1.9662760e+02
   8.9600000e+02   5.7621481e+02   1.0662279e+03   4.3658731e+02
   8.9600000e+02   6.4490735e+02   1.0387533e+03   1.9771366e+02
   8.9700000e+02   5.7288080e+02   1.0527052e+03   4.3695565e+02
   8.9700000e+02   6.4046493e+02   1.0208427e+03   1.9715971e+02
   8.9800000e+02   5.6536007e+02   1.0385849e+03   4.3412864e+02
   8.9800000e+02   6.3676679e+02   1.0037381e+03   1.9759236e+02
   8.9900000e+02   5.5949881e+02   1.0233939e+03   4.3271237e+02
   8.9900000e+02   6.2970956e+02   9.8784128e+02   1.9613069e+02
   9.0000000e+02   5.5203981e+02   1.0103925e+03   4.3222548e+02
   9.0000000e+02   6.1932699e+02   9.7234455e+02   1.9307277e+02
   9.0100000e+02   5.4705868e+02   9.9717630e+02   4.3155214e+02
   9.0100000e+02   6.1358478e+02   9.5902289e+02   1.9413457e+02
   9.0200000e+02   5.4105842e+02   9.8394742e+02   4.2992730e+02
   9.0200000e+02   6.0558987e+02   9.4397428e+02   1.9193007e+02
   9.0300000e+02   5.2552740e+02   9.7311026e+02   4.2670914e+02
   9.0300000e+02   5.9603013e+02   9.3124204e+02   1.9032894e+02
   9.0400000e+02   5.1605227e+02   9.6158559e+02   4.2471016e+02
   9.0400000e+02   5.8594360e+02   9.1823751e+02   1.9002862e+02
   9.0500000e+02   5.0266188e+02   9.5045623e+02   4.2180886e+02
   9.0500000e+02   5.7814146e+02   9.0482518e+02   1.8924548e+02
   9.0600000e+02   5.0193079e+02   9.4006060e+02   4.2330381e+02
   9.0600000e+02   5.6852240e+02   8.9371955e+02   1.8754039e+02
   9.0700000e+02   4.8654694e+02   9.3085011e+02   4.1955125e+02
   9.0700000e+02   5.5388283e+02   8.8301090e+02   1.8441801e+02
   9.0800000e+02   4.7184589e+02   9.2135989e+02   4.1862572e+02
   9.0800000e+02   5.3913240e+02   8.7148846e+02   1.8288934e+02
   9.0900000e+02   4.6200351e+02   9.1359074e+02   4.1627974e+02
   9.0900000e+02   5.3118281e+02   8.6174492e+02   1.8174033e+02
   9.1000000e+02   4.4883109e+02   9.0524473e+02   4.1367658e+02
   9.1000000e+02   5.1439511e+02   8.5442055e+02   1.7780871e+02
   9.1100000e+02   4.3916100e+02   8.9810909e+02   4.1218889e+02
   9.1100000e+02   4.9872677e+02   8.4494853e+02   1.7572262e+02
   9.1200000e+02   4.2456526e+02   8.8999025e+02   4.1026124e+02
   9.1200000e+02   4.8056943e+02   8.3848148e+02   1.7156187e+02
   9.1300000e+02   4.1106113e+02   8.8436242e+02   4.0725348e+02
   9.1300000e+02   4.6996396e+02   8.3183201e+02   1.7121999e+02
   9.1400000e+02   3.9590381e+02   8.7819861e+02   4.0528522e+02
   9.1400000e+02   4.4952238e+02   8.2401780e+02   1.6674241e+02
   9.1500000e+02   3.8218799e+02   8.7287022e+02   4.0284779e+02
   9.1500000e+02   4.3791383e+02   8.1986539e+02   1.6488733e+02
   9.1600000e+02   3.6933697e+02   8.6859260e+02   4.0017267e+02
   9.1600000e+02   4.2611136e+02   8.1420590e+02   1.6330527e+02
   9.1700000e+02   3.5553377e+02   8.6473881e+02   3.9893515e+02
   9.1700000e+02   4.0948799e+02   8.1039353e+02   1.6013784e+02
   9.1800000e+02   3.4364016e+02   8.6106147e+02   3.9604885e+02
   9.1800000e+02   3.9434126e+02   8.0789177e+02   1.5777206e+02
   9.1900000e+02   3.3087881e+02   8.5794755e+02   3.9433730e+02
   9.1900000e+02   3.7760110e+02   8.0435254e+02   1.5438721e+02
   9.2000000e+02   3.2088324e+02   8.5562953e+02   3.9307951e+02
   9.2000000e+02   3.6471100e+02   8.0184070e+02   1.5258906e+02
   9.2100000e+02   3.0695613e+02   8.5444223e+02   3.8975078e+02
   9.2100000e+02   3.5008904e+02   8.0014494e+02   1.4989598e+02
   9.2200000e+02   2.9267768e+02   8.5246447e+02   3.8651675e+02
   9.2200000e+02   3.3347131e+02   7.9880360e+02   1.4685369e+02
   9.2300000e+02   2.8458016e+02   8.5163698e+02   3.8571847e+02
   9.2300000e+02   3.2325087e+02   7.9844493e+02   1.4460667e+02
   9.2400000e+02   2.7147448e+02   8.5209691e+02   3.8358752e+02
   9.2400000e+02   3.0985722e+02   7.9925194e+02   1.4094349e+02
   9.2500000e+02   2.6011787e+02   8.5210826e+02   3.8018034e+02
   9.2500000e+02   2.9457286e+02   8.0143230e+02   1.3746977e+02
   9.2600000e+02   2.4796222e+02   8.5434067e+02   3.7646125e+02
   9.2600000e+02   2.8489469e+02   8.0430025e+02   1.3471436e+02
   9.2700000e+02   2.3671812e+02   8.5659477e+02   3.7411550e+02
   9.2700000e+02   2.7387625e+02   8.0826057e+02   1.3249755e+02
   9.2800000e+02   2.2972310e+02   8.5796080e+02   3.7426330e+02
   9.2800000e+02   2.6224357e+02   8.1144717e+02   1.3051180e+02
   9.2900000e+02   2.2013073e+02   8.5976328e+02   3.7262151e+02
   9.2900000e+02   2.5035365e+02   8.1661969e+02   1.2758804e+02
   9.3000000e+02   2.0600933e+02   8.6359456e+02   3.6997969e+02
   9.3000000e+02   2.3726782e+02   8.1998776e+02   1.2579156e+02
   9.3100000e+02   1.9551998e+02   8.6567513e+02   3.6825086e+02
   9.3100000e+02   2.2145702e+02   8.2452698e+02   1.2438222e+02
   9.3200000e+02   1.8581335e+02   8.6859230e+02   3.6782796e+02
   9.3200000e+02   2.1131264e+02   8.2664084e+02   1.2349503e+02
   9.3300000e+02   1.7839815e+02   8.7024967e+02   3.6907179e+02
   9.3300000e+02   2.0028778e+02   8.3263613e+02   1.2234641e+02
   9.3400000e+02   1.6625968e+02   8.7334785e+02   3.6759353e+02
   9.3400000e+02   1.9286533e+02   8.3775774e+02   1.2275714e+02
   9.3500000e+02   1.5563850e+02   8.7788792e+02   3.6748971e+02
   9.3500000e+02   1.8145771e+02   8.4270937e+02   1.2315283e+02
   9.3600000e+02   1.5381408e+02   8.8094595e+02   3.6990063e+02
   9.3600000e+02   1.7163399e+02   8.4880088e+02   1.2217215e+02
   9.3700000e+02   1.4169555e+02   8.8593464e+02   3.7082566e+02
   9.3700000e+02   1.6187390e+02   8.5520187e+02   1.2420371e+02
   9.3800000e+02   1.3831550e+02   8.9001050e+02   3.7293210e+02
   9.3800000e+02   1.5417452e+02   8.6111206e+02   1.2539705e+02
   9.3900000e+02   1.2788892e+02   8.9467628e+02   3.7454020e+02
   9.3900000e+02   1.4661867e+02   8.6577133e+02   1.2681192e+02
   9.4000000e+02   1.1442452e+02   9.0036961e+02   3.7429184e+02
   9.4000000e+02   1.3539423e+02   8.7089120e+02   1.2883668e+02
   9.4100000e+02   1.0990187e+02   9.0335409e+02   3.7515981e+02
   9.4100000e+02   1.2295916e+02   8.7789596e+02   1.2736872e+02
   9.4200000e+02   1.0333640e+02   9.0769103e+02   3.7560796e+02
   9.4200000e+02   1.1665659e+02   8.8303666e+02   1.2823128e+02
   9.4300000e+02   1.0013473e+02   9.1199707e+02   3.7495801e+02
   9.4300000e+02   1.0547511e+02   8.9067636e+02   1.2582695e+02
   9.4400000e+02   9.5283556e+01   9.1876029e+02   3.7092330e+02
   9.4400000e+02   1.0404115e+02   8.9731404e+02   1.2284803e+02
   9.4500000e+02   8.5775617e+01   9.2370664e+02   3.6478871e+02
   9.4500000e+02   1.0362972e+02   8.9932146e+02   1.1932859e+02
   9.4600000e+02   8.6596634e+01   9.2836667e+02   3.6274391e+02
   9.4600000e+02   9.8906870e+01   9.1006855e+02   1.1507256e+02
   9.4700000e+02   9.0491737e+01   9.3386883e+02   3.6015885e+02
   9.4700000e+02   1.0075165e+02   9.1550048e+02   1.1083814e+02
   9.4800000e+02   9.0430156e+01   9.4075500e+02   3.5570740e+02
   9.4800000e+02   1.0316331e+02   9.2399143e+02   1.0739904e+02
   9.4900000e+02   9.5420631e+01   9.4607059e+02   3.5299019e+02
   9.4900000e+02   1.0131177e+02   9.3293817e+02   1.0231979e+02
   9.5000000e+02   1.0019603e+02   9.5249925e+02   3.4803098e+02
   9.5000000e+02   9.9651515e+01   9.4320743e+02   9.6955371e+01
   9.5100000e+02   1.0594932e+02   9.5927994e+02   3.4538218e+02
   9.5100000e+02   1.0667235e+02   9.5106117e+02   9.5845724e+01
   9.5200000e+02   1.1124948e+02   9.6666464e+02   3.4332849e+02
   9.5200000e+02   1.1307759e+02   9.5961977e+02   9.3215055e+01
   9.5300000e+02   1.2368155e+02   9.7130010e+02   3.4257647e+02
   9.5300000e+02   1.2520587e+02   9.6799494e+02   9.2531348e+01
   9.5400000e+02   1.3302243e+02   9.7569811e+02   3.3955091e+02
   9.5400000e+02   1.3870687e+02   9.7236022e+02   9.1529806e+01
   9.5500000e+02   1.4447162e+02   9.8146288e+02   3.3934211e+02
   9.5500000e+02   1.4103082e+02   9.7990013e+02   8.8924470e+01
   9.5600000e+02   1.5947935e+02   9.8525151e+02   3.3824722e+02
   9.5600000e+02   1.5441894e+02   9.8370979e+02   8.8284891e+01
   9.5700000e+02   1.6972765e+02   9.9109011e+02   3.3862193e+02
   9.5700000e+02   1.7282803e+02   9.8711939e+02   8.9561505e+01
   9.5800000e+02   1.8361797e+02   9.9419865e+02   3.3834462e+02
   9.5800000e+02   1.8501607e+02   9.8909609e+02   8.9299239e+01
   9.5900000e+02   1.9984929e+02   9.9874349e+02   3.3890017e+02
   9.5900000e+02   2.0118848e+02   9.9003690e+02   8.8948442e+01
   9.6000000e+02   2.1794800e+02   1.0016007e+03   3.3956105e+02
   9.6000000e+02   2.1518457e+02   9.9383969e+02   8.8043630e+01
   9.6100000e+02   2.3149286e+02   1.0041351e+03   3.4114864e+02
   9.6100000e+02   2.3373058e+02   9.9476277e+02   9.2026251e+01
   9.6200000e+02   2.4480534e+02   1.0077924e+03   3.4088466e+02
   9.6200000e+02   2.5593567e+02   9.9790257e+02   9.3327923e+01
   9.6300000e+02   2.6436284e+02   1.0111036e+03   3.4257256e+02
   9.6300000e+02   2.8116148e+02   1.0002178e+03   9.6044830e+01
   9.6400000e+02   2.8492994e+02   1.0131141e+03   3.4582732e+02
   9.6400000e+02   2.9537053e+02   1.0039476e+03   9.7866584e+01
   9.6500000e+02   3.0407438e+02   1.0168923e+03   3.4836383e+02
   9.6500000e+02   3.1213913e+02   1.0091333e+03   9.8977598e+01
   9.6600000e+02   3.1982362e+02   1.0208817e+03   3.4963088e+02
   9.6600000e+02   3.3230029e+02   1.0151548e+03   1.0144513e+02
   9.6700000e+02   3.3609413e+02   1.0252236e+03   3.5402324e+02
   9.6700000e+02   3.5285206e+02   1.0210206e+03   1.0606093e+02
   9.6800000e+02   3.5541471e+02   1.0291532e+03   3.5781145e+02
   9.6800000e+02   3.7569419e+02   1.0254433e+03   1.1007589e+02
   9.6900000e+02   3.7380210e+02   1.0310597e+03   3.6138458e+02
   9.6900000e+02   3.9490401e+02   1.0304745e+03   1.1430109e+02
   9.7000000e+02   3.9038087e+02   1.0346342e+03   3.6698642e+02
   9.7000000e+02   4.1621064e+02   1.0355622e+03   1.1835063e+02
   9.7100000e+02   4.0997902e+02   1.0342741e+03   3.7200285e+02
   9.7100000e+02   4.3789281e+02   1.0388121e+03   1.2401277e+02
   9.7200000e+02   4.2486048e+02   1.0345035e+03   3.7651464e+02
   9.7200000e+02   4.5688669e+02   1.0397537e+03   1.2935666e+02
   9.7300000e+02   4.4380694e+02   1.0323213e+03   3.8193470e+02
   9.7300000e+02   4.7522925e+02   1.0407713e+03   1.3523277e+02
   9.7400000e+02   4.6111680e+02   1.0300436e+03   3.8764415e+02
   9.7400000e+02   4.9371604e+02   1.0397801e+03   1.4003558e+02
   9.7500000e+02   4.7582941e+02   1.0283917e+03   3.9281797e+02
   9.7500000e+02   5.1679538e+02   1.0381598e+03   1.4747744e+02
   9.7600000e+02   4.9392365e+02   1.0241641e+03   3.9947068e+02
   9.7600000e+02   5.3702619e+02   1.0348797e+03   1.5455062e+02
   9.7700000e+02   5.0626691e+02   1.0192942e+03   4.0493428e+02
   9.7700000e+02   5.5702192e+02   1.0308186e+03   1.6162214e+02
   9.7800000e+02   5.2254659e+02   1.0141839e+03   4.0991229e+02
   9.7800000e+02   5.7350139e+02   1.0264490e+03   1.6721883e+02
   9.7900000e+02   5.3802302e+02   1.0067402e+03   4.1573753e+02
   9.7900000e+02   5.8901618e+02   1.0185898e+03   1.7332255e+02
   9.8000000e+02   5.5010880e+02   9.9872820e+02   4.2084661e+02
   9.8000000e+02   6.0901131e+02   1.0095712e+03   1.8049959e+02
   9.8100000e+02   5.6418904e+02   9.8936847e+02   4.2695739e+02
   9.8100000e+02   6.1897572e+02   1.0011520e+03   1.8422880e+02
   9.8200000e+02   5.7665996e+02   9.7970228e+02   4.3115340e+02
   9.8200000e+02   6.3600953e+02   9.8890688e+02   1.9104735e+02
   9.8300000e+02   5.8828076e+02   9.6839060e+02   4.3656698e+02
   9.8300000e+02   6.5150390e+02   9.7743666e+02   1.9603986e+02
   9.8400000e+02   6.0103381e+02   9.5539745e+02   4.4164069e+02
   9.8400000e+02   6.6117385e+02   9.6628156e+02   2.0005665e+02
   9.8500000e+02   6.0930187e+02   9.4529765e+02   4.4556088e+02
   9.8500000e+02   6.7516445e+02   9.5125674e+02   2.0493395e+02
   9.8600000e+02   6.1978979e+02   9.3289547e+02   4.4927574e+02
   9.8600000e+02   6.8182967e+02   9.4079305e+02   2.0792596e+02
   9.8700000e+02   6.3016793e+02   9.1953381e+02   4.5336292e+02
   9.8700000e+02   6.9560728e+02   9.2367295e+02   2.1283631e+02
   9.8800000e+02   6.3995842e+02   9.0580419e+02   4.5780295e+02
   9.8800000e+02   7.0840118e+02   9.0872557e+02   2.1863561e+02
   9.8900000e+02   6.5299716e+02   8.9062933e+02   4.6198109e+02
   9.8900000e+02   7.1940651e+02   8.9440767e+02   2.2177104e+02
   9.9000000e+02   6.6171767e+02   8.7491632e+02   4.6636719e+02
   9.9000000e+02   7.3202186e+02   8.7748140e+02   2.2612903e+02
   9.9100000e+02   6.6276623e+02   8.6236701e+02   4.6769006e+02
   9.9100000e+02   7.3456141e+02   8.6300753e+02   2.2852442e+02
   9.9200000e+02   6.7070977e+02   8.4572434e+02   4.7304438e+02
   9.9200000e+02   7.4317595e+02   8.4765457e+02   2.3391021e+02
   9.9300000e+02   6.7942789e+02   8.2990440e+02   4.7663530e+02
   9.9300000e+02   7.5689922e+02   8.2701799e+02   2.3999071e+02
   9.9400000e+02   6.8723266e+02   8.1275565e+02   4.7996388e+02
   9.9400000e+02   7.6217453e+02   8.1240674e+02   2.4287138e+02
   9.9500000e+02   6.9276212e+02   7.9685568e+02   4.8225036e+02
   9.9500000e+02   7.6735616e+02   7.9742921e+02   2.4541448e+02
   9.9600000e+02   6.9867558e+02   7.8051206e+02   4.8534413e+02
   9.9600000e+02   7.7679153e+02   7.7875384e+02   2.4867068e+02
   9.9700000e+02   7.0178485e+02   7.6561489e+02   4.8833970e+02
   9.9700000e+02   7.8267274e+02   7.5983242e+02   2.5256054e+02
   9.9800000e+02   7.0337488e+02   7.4859815e+02   4.8904227e+02
   9.9800000e+02   7.8239522e+02   7.4217004e+02   2.5413757e+02
   9.9900000e+02   7.0647396e+02   7.2840204e+02   4.9190693e+02
   9.9900000e+02   7.8811953e+02   7.2443666e+02   2.5739128e+02
   1.0000000e+03   7.0491231e+02   7.1506873e+02   4.9261922e+02
   1.0000000e+03   7.8457582e+02   7.0698103e+02   2.5611139e+02
   1.0010000e+03   7.0521459e+02   6.9799370e+02   4.9346617e+02
   1.0010000e+03   7.8848355e+02   6.8789877e+02   2.5869549e+02
   1.0020000e+03   7.0342164e+02   6.8113410e+02   4.9530595e+02
   1.0020000e+03   7.8452447e+02   6.7076478e+02   2.5916608e+02
   1.0030000e+03   7.0447950e+02   6.6272128e+02   4.9600276e+02
   1.0030000e+03   7.8832434e+02   6.5218540e+02   2.6221753e+02
   1.0040000e+03   7.0279245e+02   6.4668347e+02   4.9681230e+02
   1.0040000e+03   7.8534983e+02   6.3521015e+02   2.6250876e+02
   1.0050000e+03   7.0006628e+02   6.3119449e+02   4.9736130e+02
   1.0050000e+03   7.8398769e+02   6.1759809e+02   2.6277487e+02
   1.0060000e+03   6.9917875e+02   6.1544350e+02   4.9863056e+02
   1.0060000e+03   7.8122756e+02   5.9980384e+02   2.6379660e+02
   1.0070000e+03   6.9539126e+02   5.9847037e+02   4.9936906e+02
   1.0070000e+03   7.8082737e+02   5.8366302e+02   2.6455997e+02
   1.0080000e+03   6.9240971e+02   5.8297927e+02   4.9852699e+02
   1.0080000e+03   7.7974180e+02   5.6866383e+02   2.6480570e+02
   1.0090000e+03   6.8608726e+02   5.6701562e+02   4.9759090e+02
   1.0090000e+03   7.7708074e+02   5.5178440e+02   2.6532149e+02
   1.0100000e+03   6.8404201e+02   5.5158912e+02   4.9674056e+02
   1.0100000e+03   7.6736311e+02   5.3622098e+02   2.6311776e+02
   1.0110000e+03   6.7994476e+02   5.3711290e+02   4.9649588e+02
   1.0110000e+03   7.6298285e+02   5.1888098e+02   2.6304877e+02
   1.0120000e+03   6.7545786e+02   5.2070062e+02   4.9651018e+02
   1.0120000e+03   7.5986634e+02   5.0346947e+02   2.6185230e+02
   1.0130000e+03   6.6695109e+02   5.0681607e+02   4.9437623e+02
   1.0130000e+03   7.4958160e+02   4.8682138e+02   2.5976933e+02
   1.0140000e+03   6.6132794e+02   4.9281529e+02   4.9361366e+02
   1.0140000e+03   7.4150167e+02   4.7210171e+02   2.5764240e+02
   1.0150000e+03   6.4913071e+02   4.7764384e+02   4.9066171e+02
   1.0150000e+03   7.3659731e+02   4.5705555e+02   2.5637922e+02
   1.0160000e+03   6.4334436e+02   4.6312286e+02   4.8929036e+02
   1.0160000e+03   7.2574410e+02   4.4130852e+02   2.5457932e+02
   1.0170000e+03   6.3225296e+02   4.5102203e+02   4.8613005e+02
   1.0170000e+03   7.2194034e+02   4.2734082e+02   2.5416462e+02
   1.0180000e+03   6.2625140e+02   4.3816919e+02   4.8385584e+02
   1.0180000e+03   7.0684598e+02   4.1270904e+02   2.4999803e+02
   1.0190000e+03   6.1564979e+02   4.2550911e+02   4.8208370e+02
   1.0190000e+03   6.9658020e+02   3.9882846e+02   2.4763398e+02
   1.0200000e+03   6.0100941e+02   4.1197574e+02   4.7912962e+02
   1.0200000e+03   6.8254669e+02   3.8530527e+02   2.4508033e+02
   1.0210000e+03   5.9366807e+02   4.0111369e+02   4.7819980e+02
   1.0210000e+03   6.7121884e+02   3.7312862e+02   2.4255745e+02
   1.0220000e+03   5.7978252e+02   3.9003924e+02   4.7526651e+02
   1.0220000e+03   6.5744287e+02   3.5948179e+02   2.4066269e+02
   1.0230000e+03   5.6821490e+02   3.7730120e+02   4.7334842e+02
   1.0230000e+03   6.4668437e+02   3.4680328e+02   2.3863240e+02
   1.0240000e+03   5.5381968e+02   3.6707076e+02   4.7125800e+02
   1.0240000e+03   6.2841581e+02   3.3403856e+02   2.3529246e+02
   1.0250000e+03   5.4211192e+02   3.5611985e+02   4.6969114e+02
   1.0250000e+03   6.1491318e+02   3.2074278e+02   2.3346116e+02
   1.0260000e+03   5.2940636e+02   3.4674559e+02   4.6764973e+02
   1.0260000e+03   6.0467944e+02   3.1061097e+02   2.3287446e+02
   1.0270000e+03   5.1472759e+02   3.3768391e+02   4.6618293e+02
   1.0270000e+03   5.8961636e+02   2.9949584e+02   2.3095285e+02
   1.0280000e+03   5.0437734e+02   3.2806833e+02   4.6532947e+02
   1.0280000e+03   5.7644583e+02   2.8969295e+02   2.3030064e+02
   1.0290000e+03   4.8881288e+02   3.2009184e+02   4.6405867e+02
   1.0290000e+03   5.5994528e+02   2.7910825e+02   2.2846979e+02
   1.0300000e+03   4.7640072e+02   3.1221853e+02   4.6256960e+02
   1.0300000e+03   5.4533636e+02   2.7036720e+02   2.2694495e+02
   1.0310000e+03   4.6044133e+02   3.0441883e+02   4.5994394e+02
   1.0310000e+03   5.2842134e+02   2.6022829e+02   2.2419135e+02
   1.0320000e+03   4.4801634e+02   2.9599261e+02   4.5946173e+02
   1.0320000e+03   5.1583510e+02   2.5207653e+02   2.2384254e+02
   1.0330000e+03   4.3179072e+02   2.8941695e+02   4.5722261e+02
   1.0330000e+03   4.9871405e+02   2.4257057e+02   2.2172131e+02
   1.0340000e+03   4.2004031e+02   2.8338566e+02   4.5606999e+02
   1.0340000e+03   4.8307158e+02   2.3423852e+02   2.2047897e+02
   1.0350000e+03   4.0568558e+02   2.7693577e+02   4.5568628e+02
   1.0350000e+03   4.6890004e+02   2.2766169e+02   2.1829339e+02
   1.0360000e+03   3.9335579e+02   2.7148381e+02   4.5466170e+02
   1.0360000e+03   4.5258779e+02   2.2078457e+02   2.1728710e+02
   1.0370000e+03   3.7986268e+02   2.6626909e+02   4.5394821e+02
   1.0370000e+03   4.3647740e+02   2.1297037e+02   2.1604510e+02
   1.0380000e+03   3.6741316e+02   2.6205901e+02   4.5142350e+02
   1.0380000e+03   4.2281330e+02   2.0837720e+02   2.1505086e+02
   1.0390000e+03   3.5251925e+02   2.5868794e+02   4.5147577e+02
   1.0390000e+03   4.0950354e+02   2.0339796e+02   2.1465339e+02
   1.0400000e+03   3.3841714e+02   2.5541580e+02   4.5042221e+02
   1.0400000e+03   3.9464946e+02   1.9874763e+02   2.1388502e+02
   1.0410000e+03   3.2798739e+02   2.5272886e+02   4.5067643e+02
   1.0410000e+03   3.7868159e+02   1.9462158e+02   2.1216782e+02
   1.0420000e+03   3.1309090e+02   2.5044026e+02   4.4922210e+02
   1.0420000e+03   3.6611920e+02   1.9069615e+02   2.1389880e+02
   1.0430000e+03   3.0103412e+02   2.4975683e+02   4.4919927e+02
   1.0430000e+03   3.5213678e+02   1.8868087e+02   2.1492816e+02
   1.0440000e+03   2.8465545e+02   2.4889054e+02   4.4888103e+02
   1.0440000e+03   3.3391401e+02   1.8572756e+02   2.1368859e+02
   1.0450000e+03   2.7242310e+02   2.4875480e+02   4.4803896e+02
   1.0450000e+03   3.2175098e+02   1.8431601e+02   2.1498639e+02
   1.0460000e+03   2.6106560e+02   2.5009101e+02   4.5057312e+02
   1.0460000e+03   3.0607481e+02   1.8371528e+02   2.1376205e+02
   1.0470000e+03   2.4984834e+02   2.5134229e+02   4.4995105e+02
   1.0470000e+03   2.9337001e+02   1.8330107e+02   2.1482653e+02
   1.0480000e+03   2.3723773e+02   2.5327142e+02   4.5008909e+02
   1.0480000e+03   2.8417320e+02   1.8558744e+02   2.1509277e+02
   1.0490000e+03   2.2576969e+02   2.5674114e+02   4.4982870e+02
   1.0490000e+03   2.6924667e+02   1.8820517e+02   2.1566616e+02
   1.0500000e+03   2.1250664e+02   2.6052188e+02   4.4921343e+02
   1.0500000e+03   2.5483478e+02   1.9045079e+02   2.1345170e+02
   1.0510000e+03   2.0121996e+02   2.6453174e+02   4.4947488e+02
   1.0510000e+03   2.4434784e+02   1.9614168e+02   2.1295798e+02
   1.0520000e+03   1.9413692e+02   2.6989038e+02   4.4926201e+02
   1.0520000e+03   2.3275847e+02   2.0012234e+02   2.1232573e+02
   1.0530000e+03   1.8752280e+02   2.7586726e+02   4.4951747e+02
   1.0530000e+03   2.2661078e+02   2.0630292e+02   2.1338454e+02
   1.0540000e+03   1.7675259e+02   2.8187746e+02   4.4732817e+02
   1.0540000e+03   2.2040024e+02   2.1209771e+02   2.1224123e+02
   1.0550000e+03   1.6838472e+02   2.8971209e+02   4.4558752e+02
   1.0550000e+03   2.1005235e+02   2.1963892e+02   2.0995999e+02
   1.0560000e+03   1.6065907e+02   2.9839560e+02   4.4416032e+02
   1.0560000e+03   2.0213675e+02   2.2894841e+02   2.0825637e+02
   1.0570000e+03   1.5538286e+02   3.0685437e+02   4.4170792e+02
   1.0570000e+03   1.9275159e+02   2.3848826e+02   2.0622331e+02
   1.0580000e+03   1.4919063e+02   3.1684438e+02   4.3844502e+02
   1.0580000e+03   1.8832743e+02   2.4926441e+02   2.0214249e+02
   1.0590000e+03   1.4831406e+02   3.2668876e+02   4.3725163e+02
   1.0590000e+03   1.8382961e+02   2.6125974e+02   2.0032375e+02
   1.0600000e+03   1.4374041e+02   3.3684660e+02   4.3500799e+02
   1.0600000e+03   1.7919618e+02   2.7514337e+02   1.9519390e+02
   1.0610000e+03   1.4027489e+02   3.4859050e+02   4.3153894e+02
   1.0610000e+03   1.7239771e+02   2.8734344e+02   1.9094307e+02
   1.0620000e+03   1.3803402e+02   3.6074407e+02   4.2824813e+02
   1.0620000e+03   1.6354787e+02   3.0303743e+02   1.8646860e+02
   1.0630000e+03   1.4117657e+02   3.7215376e+02   4.2618431e+02
   1.0630000e+03   1.6950846e+02   3.1510425e+02   1.8370830e+02
   1.0640000e+03   1.4041111e+02   3.8454334e+02   4.2274221e+02
   1.0640000e+03   1.7148472e+02   3.3091054e+02   1.8100407e+02
   1.0650000e+03   1.4204415e+02   3.9758999e+02   4.2027071e+02
   1.0650000e+03   1.6932153e+02   3.4724631e+02   1.7661451e+02
   1.0660000e+03   1.4304886e+02   4.0974377e+02   4.1690853e+02
   1.0660000e+03   1.6917014e+02   3.6029901e+02   1.7459461e+02
   1.0670000e+03   1.4062094e+02   4.2180890e+02   4.1424960e+02
   1.0670000e+03   1.6844999e+02   3.7382358e+02   1.7104580e+02
   1.0680000e+03   1.4182263e+02   4.3617287e+02   4.1215922e+02
   1.0680000e+03   1.6922430e+02   3.9036363e+02   1.6776022e+02
   1.0690000e+03   1.4803900e+02   4.4808775e+02   4.0999897e+02
   1.0690000e+03   1.7436669e+02   4.0599398e+02   1.6630130e+02
   1.0700000e+03   1.5620350e+02   4.6104821e+02   4.0981197e+02
   1.0700000e+03   1.8324006e+02   4.2058301e+02   1.6622665e+02
   1.0710000e+03   1.6203319e+02   4.7398990e+02   4.0801622e+02
   1.0710000e+03   1.8519301e+02   4.3532200e+02   1.6521180e+02
   1.0720000e+03   1.6660662e+02   4.8615871e+02   4.0704936e+02
   1.0720000e+03   1.8585553e+02   4.5135726e+02   1.6139326e+02
   1.0730000e+03   1.7313745e+02   4.9919045e+02   4.0625008e+02
   1.0730000e+03   1.9240762e+02   4.6380983e+02   1.6018679e+02
   1.0740000e+03   1.8046618e+02   5.1005880e+02   4.0548878e+02
   1.0740000e+03   2.0417453e+02   4.7838241e+02   1.5912353e+02
   1.0750000e+03   1.9652839e+02   5.2152120e+02   4.0657058e+02
   1.0750000e+03   2.1716613e+02   4.9086267e+02   1.6052034e+02
   1.0760000e+03   2.0773147e+02   5.3323617e+02   4.0643145e+02
   1.0760000e+03   2.2994361e+02   5.0337639e+02   1.5948695e+02
   1.0770000e+03   2.1721662e+02   5.4133336e+02   4.0630228e+02
   1.0770000e+03   2.4041836e+02   5.1405634e+02   1.6023122e+02
   1.0780000e+03   2.2966296e+02   5.5140062e+02   4.0760202e+02
   1.0780000e+03   2.5675340e+02   5.2577325e+02   1.6184085e+02
   1.0790000e+03   2.4355168e+02   5.6032952e+02   4.0774508e+02
   1.0790000e+03   2.7407122e+02   5.3780177e+02   1.6252716e+02
   1.0800000e+03   2.5654438e+02   5.7082446e+02   4.0844603e+02
   1.0800000e+03   2.8454550e+02   5.4897904e+02   1.6138861e+02
   1.0810000e+03   2.7179706e+02   5.7908290e+02   4.1107833e+02
   1.0810000e+03   2.9877015e+02   5.6081350e+02   1.6327081e+02
   1.0820000e+03   2.8418973e+02   5.8867752e+02   4.1256450e+02
   1.0820000e+03   3.1207833e+02   5.7238106e+02   1.6473170e+02
   1.0830000e+03   2.9381957e+02   5.9744063e+02   4.1497251e+02
   1.0830000e+03   3.2731324e+02   5.8276897e+02   1.6717703e+02
   1.0840000e+03   3.0957383e+02   6.0483399e+02   4.1668836e+02
   1.0840000e+03   3.4334104e+02   5.9359756e+02   1.7039460e+02
   1.0850000e+03   3.2300141e+02   6.1116985e+02   4.2014585e+02
   1.0850000e+03   3.5630950e+02   6.0284862e+02   1.7125196e+02
   1.0860000e+03   3.3688122e+02   6.1773365e+02   4.2151538e+02
   1.0860000e+03   3.7305812e+02   6.1126403e+02   1.7552580e+02
   1.0870000e+03   3.5058500e+02   6.2237529e+02   4.2562086e+02
   1.0870000e+03   3.8779107e+02   6.1982643e+02   1.7827025e+02
   1.0880000e+03   3.6379427e+02   6.2718787e+02   4.2918771e+02
   1.0880000e+03   4.0224843e+02   6.2646433e+02   1.8238672e+02
   1.0890000e+03   3.7860680e+02   6.3001916e+02   4.3321350e+02
   1.0890000e+03   4.2246484e+02   6.3183903e+02   1.8802240e+02
   1.0900000e+03   3.9216129e+02   6.3198517e+02   4.3718826e+02
   1.0900000e+03   4.3904926e+02   6.3548674e+02   1.9199825e+02
   1.0910000e+03   4.0599319e+02   6.3370106e+02   4.3996407e+02
   1.0910000e+03   4.5593483e+02   6.3896906e+02   1.9701003e+02
   1.0920000e+03   4.2237570e+02   6.3232704e+02   4.4539225e+02
   1.0920000e+03   4.7285872e+02   6.4092557e+02   2.0085039e+02
   1.0930000e+03   4.3810778e+02   6.3160101e+02   4.4894638e+02
   1.0930000e+03   4.8904633e+02   6.4057994e+02   2.0544349e+02
   1.0940000e+03   4.5251202e+02   6.3029028e+02   4.5278379e+02
   1.0940000e+03   5.0343156e+02   6.4259740e+02   2.0970330e+02
   1.0950000e+03   4.6555027e+02   6.2757889e+02   4.5686275e+02
   1.0950000e+03   5.1727981e+02   6.4104004e+02   2.1358794e+02
   1.0960000e+03   4.8061390e+02   6.2407580e+02   4.6161269e+02
   1.0960000e+03   5.3341645e+02   6.3835476e+02   2.1782561e+02
   1.0970000e+03   4.8889942e+02   6.2035121e+02   4.6488251e+02
   1.0970000e+03   5.4518834e+02   6.3590548e+02   2.2156021e+02
   1.0980000e+03   5.0571137e+02   6.1362555e+02   4.6958861e+02
   1.0980000e+03   5.6206896e+02   6.3121245e+02   2.2702215e+02
   1.0990000e+03   5.1829310e+02   6.0721746e+02   4.7272615e+02
   1.0990000e+03   5.7696718e+02   6.2428789e+02   2.3090825e+02
   1.1000000e+03   5.2901684e+02   6.0052848e+02   4.7646918e+02
   1.1000000e+03   5.9022825e+02   6.1938602e+02   2.3642887e+02
   1.1010000e+03   5.3869634e+02   5.9218467e+02   4.8006284e+02
   1.1010000e+03   6.0400812e+02   6.1155216e+02   2.3957001e+02
   1.1020000e+03   5.5002713e+02   5.8258614e+02   4.8387367e+02
   1.1020000e+03   6.1404660e+02   6.0304563e+02   2.4256492e+02
   1.1030000e+03   5.5907536e+02   5.7222288e+02   4.8697193e+02
   1.1030000e+03   6.2441162e+02   5.9382666e+02   2.4583998e+02
   1.1040000e+03   5.6708082e+02   5.6258146e+02   4.8940497e+02
   1.1040000e+03   6.3236201e+02   5.8490875e+02   2.4843963e+02
   1.1050000e+03   5.7430598e+02   5.5147288e+02   4.9139036e+02
   1.1050000e+03   6.4489915e+02   5.7340428e+02   2.5191208e+02
   1.1060000e+03   5.8333964e+02   5.3821933e+02   4.9371183e+02
   1.1060000e+03   6.5350730e+02   5.6101973e+02   2.5358466e+02
   1.1070000e+03   5.9101362e+02   5.2562513e+02   4.9505450e+02
   1.1070000e+03   6.6328274e+02   5.4800240e+02   2.5707699e+02
   1.1080000e+03   5.9995918e+02   5.1140740e+02   4.9753803e+02
   1.1080000e+03   6.7630193e+02   5.3267655e+02   2.6126954e+02
   1.1090000e+03   6.0339360e+02   4.9760406e+02   4.9816000e+02
   1.1090000e+03   6.8233609e+02   5.1728571e+02   2.6239348e+02
   1.1100000e+03   6.0807198e+02   4.8304190e+02   4.9903543e+02
   1.1100000e+03   6.8233514e+02   5.0485049e+02   2.6209321e+02
   1.1110000e+03   6.1110908e+02   4.6775324e+02   5.0118276e+02
   1.1110000e+03   6.8864832e+02   4.8755382e+02   2.6358630e+02
   1.1120000e+03   6.1842137e+02   4.5158812e+02   5.0176573e+02
   1.1120000e+03   6.9630770e+02   4.6984732e+02   2.6528683e+02
   1.1130000e+03   6.1888881e+02   4.3569100e+02   5.0199158e+02
   1.1130000e+03   6.9964287e+02   4.5426881e+02   2.6639842e+02
   1.1140000e+03   6.2082815e+02   4.1816072e+02   5.0214939e+02
   1.1140000e+03   6.9802227e+02   4.3871637e+02   2.6572054e+02
   1.1150000e+03   6.2413875e+02   4.0161582e+02   5.0355281e+02
   1.1150000e+03   7.0802702e+02   4.1988604e+02   2.6839526e+02
   1.1160000e+03   6.2404652e+02   3.8547710e+02   5.0308674e+02
   1.1160000e+03   7.0279374e+02   4.0218812e+02   2.6736124e+02
   1.1170000e+03   6.2033713e+02   3.6754721e+02   5.0202661e+02
   1.1170000e+03   7.0650123e+02   3.8437067e+02   2.6715247e+02
   1.1180000e+03   6.2105982e+02   3.5076521e+02   5.0164916e+02
   1.1180000e+03   7.0116473e+02   3.6493448e+02   2.6591329e+02
   1.1190000e+03   6.2128524e+02   3.3228520e+02   5.0034132e+02
   1.1190000e+03   7.0365968e+02   3.4474248e+02   2.6503849e+02
   1.1200000e+03   6.2276082e+02   3.1518259e+02   5.0097994e+02
   1.1200000e+03   6.9979944e+02   3.2795290e+02   2.6447824e+02
   1.1210000e+03   6.1547601e+02   2.9819042e+02   4.9832480e+02
   1.1210000e+03   6.9594924e+02   3.0893340e+02   2.6284652e+02
   1.1220000e+03   6.1244261e+02   2.8161661e+02   4.9753161e+02
   1.1220000e+03   6.9428283e+02   2.9011035e+02   2.6248311e+02
   1.1230000e+03   6.0804507e+02   2.6468947e+02   4.9589856e+02
   1.1230000e+03   6.8924158e+02   2.6997260e+02   2.6044577e+02
   1.1240000e+03   6.0501060e+02   2.4595097e+02   4.9553963e+02
   1.1240000e+03   6.8512648e+02   2.5231453e+02   2.5918563e+02
   1.1250000e+03   5.9553062e+02   2.2984727e+02   4.9234686e+02
   1.1250000e+03   6.8021578e+02   2.3473694e+02   2.5747786e+02
   1.1260000e+03   5.8951455e+02   2.1318810e+02   4.9140659e+02
   1.1260000e+03   6.7075947e+02   2.1705785e+02   2.5500842e+02
   1.1270000e+03   5.8370547e+02   1.9703174e+02   4.8958792e+02
   1.1270000e+03   6.6362537e+02   1.9795186e+02   2.5375127e+02
   1.1280000e+03   5.7675896e+02   1.8134958e+02   4.8809205e+02
   1.1280000e+03   6.5720548e+02   1.7883794e+02   2.5065744e+02
   1.1290000e+03   5.7005249e+02   1.6520177e+02   4.8600527e+02
   1.1290000e+03   6.4714433e+02   1.6243897e+02   2.4835086e+02
   1.1300000e+03   5.5954387e+02   1.4992613e+02   4.8408896e+02
   1.1300000e+03   6.3864734e+02   1.4477006e+02   2.4733647e+02
   1.1310000e+03   5.4863620e+02   1.3418745e+02   4.8143166e+02
   1.1310000e+03   6.3343904e+02   1.2726769e+02   2.4668506e+02
   1.1320000e+03   5.4058386e+02   1.2144565e+02   4.7934120e+02
   1.1320000e+03   6.2054065e+02   1.1172933e+02   2.4255919e+02
   1.1330000e+03   5.2939564e+02   1.0580823e+02   4.7700471e+02
   1.1330000e+03   6.0817003e+02   9.5151411e+01   2.4004156e+02
   1.1340000e+03   5.1957108e+02   9.4304173e+01   4.7528009e+02
   1.1340000e+03   5.9779213e+02   8.0489105e+01   2.3906186e+02
   1.1350000e+03   5.0665107e+02   8.1428451e+01   4.7336339e+02
   1.1350000e+03   5.8391740e+02   6.4867181e+01   2.3584602e+02
   1.1360000e+03   4.9701648e+02   6.7861241e+01   4.7156111e+02
   1.1360000e+03   5.7068981e+02   5.3859743e+01   2.3427071e+02
   1.1370000e+03   4.8641029e+02   5.6923415e+01   4.6993471e+02
   1.1370000e+03   5.6165853e+02   3.9836490e+01   2.3175677e+02
   1.1380000e+03   4.7583938e+02   4.6245961e+01   4.6863214e+02
   1.1380000e+03   5.5001473e+02   2.6629937e+01   2.3099512e+02
   1.1390000e+03   4.6531706e+02   3.5949597e+01   4.6745007e+02
   1.1390000e+03   5.3492218e+02   1.4618490e+01   2.2904506e+02
   1.1400000e+03   4.5005441e+02   2.7567559e+01   4.6481941e+02
   1.1400000e+03   5.2146490e+02   4.2216130e+00   2.2663416e+02
   1.1410000e+03   4.3730478e+02   1.7822744e+01   4.6385045e+02
   1.1410000e+03   5.1043740e+02  -5.8686290e+00   2.2585198e+02
   1.1420000e+03   4.2666009e+02   8.9713890e+00   4.6193130e+02
   1.1420000e+03   4.9737602e+02  -1.4804800e+01   2.2428405e+02
   1.1430000e+03   4.1130272e+02   9.9709600e-01   4.6039883e+02
   1.1430000e+03   4.8212842e+02  -2.2896681e+01   2.2227263e+02
   1.1440000e+03   3.9937804e+02  -5.7219640e+00   4.5890478e+02
   1.1440000e+03   4.7178729e+02  -3.1037036e+01   2.2082816e+02
   1.1450000e+03   3.8919083e+02  -1.1804139e+01   4.5759723e+02
   1.1450000e+03   4.5920284e+02  -4.0027767e+01   2.1960286e+02
   1.1460000e+03   3.7585805e+02  -1.8088622e+01   4.5623861e+02
   1.1460000e+03   4.4386523e+02  -4.5392911e+01   2.1786893e+02
   1.1470000e+03   3.6208491e+02  -2.2968898e+01   4.5520531e+02
   1.1470000e+03   4.2698907e+02  -5.2574248e+01   2.1504464e+02
   1.1480000e+03   3.4997333e+02  -2.8688881e+01   4.5422280e+02
   1.1480000e+03   4.2027521e+02  -5.7329068e+01   2.1627102e+02
   1.1490000e+03   3.3770769e+02  -3.3030354e+01   4.5341835e+02
   1.1490000e+03   4.0623570e+02  -6.3093799e+01   2.1490431e+02
   1.1500000e+03   3.2291373e+02  -3.7440843e+01   4.5154979e+02
   1.1500000e+03   3.9068331e+02  -6.8613134e+01   2.1325477e+02
   1.1510000e+03   3.1027917e+02  -4.2501884e+01   4.5121747e+02
   1.1510000e+03   3.7928625e+02  -7.2589089e+01   2.1309210e+02
   1.1520000e+03   2.9580290e+02  -4.4623429e+01   4.4964601e+02
   1.1520000e+03   3.4896255e+02  -7.4272046e+01   2.1128813e+02
   1.1530000e+03   2.8126970e+02  -4.7758475e+01   4.4765166e+02
   1.1530000e+03   3.4643156e+02  -7.9004761e+01   2.0835608e+02
   1.1540000e+03   2.7085095e+02  -5.1411644e+01   4.4732091e+02
   1.1540000e+03   3.3321716e+02  -8.3051339e+01   2.0781199e+02
   1.1550000e+03   2.5766068e+02  -5.2608375e+01   4.4511653e+02
   1.1550000e+03   3.1690177e+02  -8.4433383e+01   2.0498852e+02
   1.1560000e+03   2.4641934e+02  -5.6413500e+01   4.4399561e+02
   1.1560000e+03   3.0399570e+02  -8.9397125e+01   2.0338829e+02
   1.1570000e+03   2.3253867e+02  -5.8687922e+01   4.4233682e+02
   1.1570000e+03   2.9052240e+02  -9.1575936e+01   2.0113749e+02
   1.1580000e+03   2.1820103e+02  -6.0669994e+01   4.4029489e+02
   1.1580000e+03   2.7221276e+02  -9.3305545e+01   1.9928004e+02
   1.1590000e+03   2.0513937e+02  -6.2789874e+01   4.3810405e+02
   1.1590000e+03   2.5650236e+02  -9.5645677e+01   1.9631957e+02
   1.1600000e+03   1.9100431e+02  -6.3152820e+01   4.3661835e+02
   1.1600000e+03   2.4480326e+02  -9.7379906e+01   1.9469213e+02
   1.1610000e+03   1.7886720e+02  -6.5136629e+01   4.3558438e+02
   1.1610000e+03   2.3227440e+02  -9.9650486e+01   1.9463477e+02
   1.1620000e+03   1.6941998e+02  -6.6004193e+01   4.3427499e+02
   1.1620000e+03   2.1833351e+02  -1.0102950e+02   1.9203643e+02
   1.1630000e+03   1.5661321e+02  -6.6299097e+01   4.3213344e+02
   1.1630000e+03   2.0751777e+02  -1.0152981e+02   1.9056730e+02
   1.1640000e+03   1.4474987e+02  -6.6669344e+01   4.2925782e+02
   1.1640000e+03   1.9668124e+02  -1.0296398e+02   1.8886741e+02
   1.1650000e+03   1.3588457e+02  -6.5757429e+01   4.2796538e+02
   1.1650000e+03   1.8080995e+02  -1.0307080e+02   1.8489394e+02
   1.1660000e+03   1.2701855e+02  -6.4326050e+01   4.2552775e+02
   1.1660000e+03   1.7122929e+02  -1.0192499e+02   1.8298675e+02
   1.1670000e+03   1.1341467e+02  -6.3207651e+01   4.2262698e+02
   1.1670000e+03   1.5951420e+02  -1.0049188e+02   1.7990769e+02
   1.1680000e+03   1.0689767e+02  -6.1015589e+01   4.2013607e+02
   1.1680000e+03   1.4467089e+02  -9.8327213e+01   1.7591182e+02
   1.1690000e+03   1.0163878e+02  -5.9748971e+01   4.1815276e+02
   1.1690000e+03   1.4185318e+02  -9.6697864e+01   1.7439356e+02
   1.1700000e+03   9.3191649e+01  -5.3631095e+01   4.1492113e+02
   1.1700000e+03   1.3086069e+02  -9.1447983e+01   1.7035733e+02
   1.1710000e+03   8.4122627e+01  -4.8494701e+01   4.1077033e+02
   1.1710000e+03   1.1973459e+02  -8.4756514e+01   1.6672046e+02
   1.1720000e+03   8.1701504e+01  -4.3480308e+01   4.0805022e+02
   1.1720000e+03   1.2050950e+02  -8.0555485e+01   1.6406666e+02
   1.1730000e+03   7.9893036e+01  -3.6817503e+01   4.0534812e+02
   1.1730000e+03   1.1508501e+02  -7.4110866e+01   1.6033232e+02
   1.1740000e+03   6.8038177e+01  -3.0158062e+01   3.9989236e+02
   1.1740000e+03   1.1254138e+02  -6.4452747e+01   1.6015567e+02
   1.1750000e+03   6.5059538e+01  -2.1082668e+01   3.9781474e+02
   1.1750000e+03   1.0228965e+02  -5.4431557e+01   1.5273307e+02
   1.1760000e+03   6.2617147e+01  -1.0823214e+01   3.9499620e+02
   1.1760000e+03   9.6198664e+01  -4.2218080e+01   1.4881499e+02
   1.1770000e+03   5.9288999e+01  -1.0234600e+00   3.9420579e+02
   1.1770000e+03   9.2660943e+01  -3.1160486e+01   1.4754371e+02
   1.1780000e+03   5.2215949e+01   8.8101210e+00   3.8947356e+02
   1.1780000e+03   9.0804704e+01  -1.7745718e+01   1.4438758e+02
   1.1790000e+03   6.1334408e+01   2.0933472e+01   3.9083569e+02
   1.1790000e+03   9.0884248e+01  -2.3090160e+00   1.4421655e+02
   1.1800000e+03   5.6956010e+01   3.2312117e+01   3.8836723e+02
   1.1800000e+03   8.7622448e+01   1.1739959e+01   1.4348711e+02
   1.1810000e+03   6.1919805e+01   4.5236786e+01   3.8696695e+02
   1.1810000e+03   8.7330883e+01   2.9312188e+01   1.4030662e+02
   1.1820000e+03   5.6717244e+01   5.7504397e+01   3.8443489e+02
   1.1820000e+03   8.1561611e+01   4.5477646e+01   1.3765705e+02
   1.1830000e+03   5.9135162e+01   7.0558980e+01   3.8414997e+02
   1.1830000e+03   8.9865662e+01   6.0926225e+01   1.3893339e+02
   1.1840000e+03   7.1041569e+01   8.1670877e+01   3.8635213e+02
   1.1840000e+03   8.8029239e+01   7.6739065e+01   1.3683628e+02
   1.1850000e+03   7.5385653e+01   9.4193231e+01   3.8703258e+02
   1.1850000e+03   9.2619199e+01   9.2351658e+01   1.3869157e+02
   1.1860000e+03   7.5724168e+01   1.0740349e+02   3.8745524e+02
   1.1860000e+03   9.2733975e+01   1.0656217e+02   1.3902534e+02
   1.1870000e+03   8.1020953e+01   1.1833327e+02   3.8800287e+02
   1.1870000e+03   1.0208096e+02   1.2060888e+02   1.3978770e+02
   1.1880000e+03   9.4664818e+01   1.2735856e+02   3.8979456e+02
   1.1880000e+03   1.1142797e+02   1.3407161e+02   1.4187146e+02
   1.1890000e+03   1.0281057e+02   1.3747739e+02   3.9154297e+02
   1.1890000e+03   1.1677908e+02   1.4692641e+02   1.4290761e+02
   1.1900000e+03   1.1167135e+02   1.4805285e+02   3.9279302e+02
   1.1900000e+03   1.3192083e+02   1.5735598e+02   1.4463467e+02
   1.1910000e+03   1.2613456e+02   1.5501975e+02   3.9509810e+02
   1.1910000e+03   1.4627706e+02   1.6823550e+02   1.4788674e+02
   1.1920000e+03   1.3654760e+02   1.6213019e+02   3.9747693e+02
   1.1920000e+03   1.5937882e+02   1.7668589e+02   1.4864716e+02
   1.1930000e+03   1.4881159e+02   1.6870251e+02   4.0019356e+02
   1.1930000e+03   1.7084112e+02   1.8566115e+02   1.5287891e+02
   1.1940000e+03   1.6068573e+02   1.7448215e+02   4.0257451e+02
   1.1940000e+03   1.8485319e+02   1.9310555e+02   1.5458918e+02
   1.1950000e+03   1.7333787e+02   1.7942536e+02   4.0626837e+02
   1.1950000e+03   2.0008715e+02   1.9912452e+02   1.5960640e+02
   1.1960000e+03   1.8977508e+02   1.8357784e+02   4.1025533e+02
   1.1960000e+03   2.1464686e+02   2.0602104e+02   1.6337524e+02
   1.1970000e+03   2.0277783e+02   1.8703470e+02   4.1383538e+02
   1.1970000e+03   2.2759865e+02   2.0998282e+02   1.6633569e+02
   1.1980000e+03   2.2043632e+02   1.8825700e+02   4.1884737e+02
   1.1980000e+03   2.4161945e+02   2.1347003e+02   1.7042456e+02
   1.1990000e+03   2.3513727e+02   1.8917945e+02   4.2196973e+02
   1.1990000e+03   2.6457220e+02   2.1431311e+02   1.7553552e+02
   1.2000000e+03   2.5321908e+02   1.8830019e+02   4.2668078e+02
   1.2000000e+03   2.7967128e+02   2.1519380e+02   1.7925409e+02
   1.2010000e+03   2.6621658e+02   1.8708659e+02   4.2848112e+02
   1.2010000e+03   2.9660848e+02   2.1437260e+02   1.8278668e+02
   1.2020000e+03   2.8206605e+02   1.8572585e+02   4.3326490e+02
   1.2020000e+03   3.1578832e+02   2.1345040e+02   1.8586135e+02
   1.2030000e+03   2.9881618e+02   1.8234766e+02   4.3550138e+02
   1.2030000e+03   3.3738727e+02   2.1109877e+02   1.9218136e+02
   1.2040000e+03   3.1153770e+02   1.8014202e+02   4.3878559e+02
   1.2040000e+03   3.5234713e+02   2.0919514e+02   1.9517975e+02
   1.2050000e+03   3.2920987e+02   1.7556141e+02   4.4290650e+02
   1.2050000e+03   3.7196530e+02   2.0425209e+02   1.9943870e+02
   1.2060000e+03   3.4440237e+02   1.7013670e+02   4.4601995e+02
   1.2060000e+03   3.8958169e+02   2.0082676e+02   2.0336317e+02
   1.2070000e+03   3.5931032e+02   1.6523601e+02   4.4917602e+02
   1.2070000e+03   4.0637785e+02   1.9449516e+02   2.0738630e+02
   1.2080000e+03   3.7311307e+02   1.5837106e+02   4.5225378e+02
   1.2080000e+03   4.1986691e+02   1.8923639e+02   2.0924232e+02
   1.2090000e+03   3.8953663e+02   1.4936271e+02   4.5648524e+02
   1.2090000e+03   4.3557937e+02   1.8273979e+02   2.1301410e+02
   1.2100000e+03   3.9911835e+02   1.4223534e+02   4.5870066e+02
   1.2100000e+03   4.5330639e+02   1.7342407e+02   2.1700218e+02
   1.2110000e+03   4.1635534e+02   1.3258938e+02   4.6306023e+02
   1.2110000e+03   4.6807462e+02   1.6295177e+02   2.2039366e+02
   1.2120000e+03   4.2742820e+02   1.2173517e+02   4.6591753e+02
   1.2120000e+03   4.7790804e+02   1.5541740e+02   2.2330123e+02
   1.2130000e+03   4.3995488e+02   1.1231323e+02   4.6824193e+02
   1.2130000e+03   4.9489030e+02   1.4293589e+02   2.2662596e+02
   1.2140000e+03   4.5245462e+02   9.9734821e+01   4.7211601e+02
   1.2140000e+03   5.0506806e+02   1.3000466e+02   2.2868974e+02
   1.2150000e+03   4.6520535e+02   8.6311486e+01   4.7449997e+02
   1.2150000e+03   5.1810725e+02   1.1783352e+02   2.3200931e+02
   1.2160000e+03   4.6314188e+02   7.6430862e+01   4.7434285e+02
   1.2160000e+03   5.3459659e+02   1.0303898e+02   2.3517927e+02
   1.2170000e+03   4.8300783e+02   6.0659964e+01   4.7877167e+02
   1.2170000e+03   5.4427986e+02   8.9145548e+01   2.3829712e+02
   1.2180000e+03   4.8698048e+02   4.7200721e+01   4.7928274e+02
   1.2180000e+03   5.5469467e+02   7.4298239e+01   2.4008696e+02
   1.2190000e+03   4.9871260e+02   3.3554160e+01   4.8301461e+02
   1.2190000e+03   5.6820235e+02   5.9538269e+01   2.4386535e+02
   1.2200000e+03   5.0458320e+02   1.9195206e+01   4.8472598e+02
   1.2200000e+03   5.7844075e+02   4.2926364e+01   2.4753074e+02
   1.2210000e+03   5.1060566e+02   4.1181300e+00   4.8738664e+02
   1.2210000e+03   5.8472244e+02   2.7427064e+01   2.5064069e+02
   1.2220000e+03   5.1550730e+02  -1.2152603e+01   4.8957118e+02
   1.2220000e+03   5.9012851e+02   1.2295476e+01   2.5227910e+02
   1.2230000e+03   5.2198257e+02  -2.6847023e+01   4.9224192e+02
   1.2230000e+03   5.9617297e+02  -6.1994630e+00   2.5492801e+02
   1.2240000e+03   5.3017148e+02  -4.4043796e+01   4.9603470e+02
   1.2240000e+03   6.0070627e+02  -2.3450952e+01   2.5632659e+02
   1.2250000e+03   5.3177366e+02  -5.7863028e+01   4.9748055e+02
   1.2250000e+03   6.0371372e+02  -3.9738327e+01   2.5841072e+02
   1.2260000e+03   5.3348167e+02  -7.5020290e+01   4.9817182e+02
   1.2260000e+03   6.1177784e+02  -5.5773044e+01   2.6154047e+02
   1.2270000e+03   5.4170525e+02  -9.0436050e+01   5.0171525e+02
   1.2270000e+03   6.1558579e+02  -7.4948819e+01   2.6438883e+02
   1.2280000e+03   5.4276014e+02  -1.0765707e+02   5.0310054e+02
   1.2280000e+03   6.1966875e+02  -9.2503140e+01   2.6608971e+02
   1.2290000e+03   5.4252014e+02  -1.2257215e+02   5.0315058e+02
   1.2290000e+03   6.2153084e+02  -1.0910924e+02   2.6735063e+02
   1.2300000e+03   5.4343891e+02  -1.3916348e+02   5.0526917e+02
   1.2300000e+03   6.2614177e+02  -1.2803669e+02   2.7053348e+02
   1.2310000e+03   5.4226497e+02  -1.5606790e+02   5.0578140e+02
   1.2310000e+03   6.2428288e+02  -1.4459447e+02   2.7096119e+02
   1.2320000e+03   5.4464807e+02  -1.7228671e+02   5.0696227e+02
   1.2320000e+03   6.2021619e+02  -1.6382922e+02   2.6928046e+02
   1.2330000e+03   5.3852984e+02  -1.9033779e+02   5.0685993e+02
   1.2330000e+03   6.2274499e+02  -1.8025502e+02   2.7305685e+02
   1.2340000e+03   5.3523329e+02  -2.0667365e+02   5.0641033e+02
   1.2340000e+03   6.2360672e+02  -1.9711039e+02   2.7280838e+02
   1.2350000e+03   5.3694891e+02  -2.2273994e+02   5.0833584e+02
   1.2350000e+03   6.1811722e+02  -2.1661165e+02   2.7167658e+02
   1.2360000e+03   5.2960261e+02  -2.3927589e+02   5.0619396e+02
   1.2360000e+03   6.1317487e+02  -2.3468619e+02   2.7161796e+02
   1.2370000e+03   5.2928093e+02  -2.5530065e+02   5.0692974e+02
   1.2370000e+03   6.1213581e+02  -2.5174764e+02   2.7183296e+02
   1.2380000e+03   5.3005962e+02  -2.7080331e+02   5.0704292e+02
   1.2380000e+03   6.0789130e+02  -2.6932857e+02   2.7122758e+02
   1.2390000e+03   5.2120048e+02  -2.8864479e+02   5.0524297e+02
   1.2390000e+03   6.0241346e+02  -2.8691974e+02   2.7028402e+02
   1.2400000e+03   5.1574100e+02  -3.0380703e+02   5.0450382e+02
   1.2400000e+03   5.9683773e+02  -3.0279027e+02   2.6949598e+02
   1.2410000e+03   5.1127850e+02  -3.1813994e+02   5.0351738e+02
   1.2410000e+03   5.9162053e+02  -3.2012634e+02   2.6727464e+02
   1.2420000e+03   5.0085888e+02  -3.3476912e+02   5.0133569e+02
   1.2420000e+03   5.8825257e+02  -3.3382356e+02   2.6798837e+02
   1.2430000e+03   4.9408959e+02  -3.4962826e+02   4.9987277e+02
   1.2430000e+03   5.7995112e+02  -3.5243888e+02   2.6572832e+02
   1.2440000e+03   4.8423831e+02  -3.6459840e+02   4.9842344e+02
   1.2440000e+03   5.7087332e+02  -3.6844856e+02   2.6358029e+02
   1.2450000e+03   4.7650020e+02  -3.8058795e+02   4.9697150e+02
   1.2450000e+03   5.5851192e+02  -3.8512289e+02   2.6037887e+02
   1.2460000e+03   4.6719266e+02  -3.9456727e+02   4.9515279e+02
   1.2460000e+03   5.4856986e+02  -4.0175660e+02   2.5892558e+02
   1.2470000e+03   4.5774289e+02  -4.0860893e+02   4.9371152e+02
   1.2470000e+03   5.3993925e+02  -4.1908735e+02   2.5816908e+02
   1.2480000e+03   4.4632684e+02  -4.2300883e+02   4.9075450e+02
   1.2480000e+03   5.2774343e+02  -4.3241496e+02   2.5272359e+02
   1.2490000e+03   4.3730704e+02  -4.3463801e+02   4.8944601e+02
   1.2490000e+03   5.1846827e+02  -4.4647013e+02   2.5465265e+02
   1.2500000e+03   4.2499652e+02  -4.4852594e+02   4.8590464e+02
   1.2500000e+03   4.9865259e+02  -4.6205053e+02   2.4844955e+02
   1.2510000e+03   4.1172104e+02  -4.6004944e+02   4.8328350e+02
   1.2510000e+03   4.9072017e+02  -4.7369034e+02   2.4957590e+02
   1.2520000e+03   3.9946045e+02  -4.7251175e+02   4.8164884e+02
   1.2520000e+03   4.7967679e+02  -4.8837383e+02   2.4562174e+02
   1.2530000e+03   3.8808121e+02  -4.8556532e+02   4.8022828e+02
   1.2530000e+03   4.6752959e+02  -4.9866304e+02   2.4368576e+02
   1.2540000e+03   3.7557380e+02  -4.9591787e+02   4.7743176e+02
   1.2540000e+03   4.5178660e+02  -5.1269571e+02   2.3931893e+02
   1.2550000e+03   3.6111446e+02  -5.0609702e+02   4.7374405e+02
   1.2550000e+03   4.3505738e+02  -5.2338715e+02   2.3465506e+02
   1.2560000e+03   3.4640725e+02  -5.1691946e+02   4.7089643e+02
   1.2560000e+03   4.1833580e+02  -5.3540550e+02   2.3257474e+02
   1.2570000e+03   3.3318469e+02  -5.2866383e+02   4.6812707e+02
   1.2570000e+03   4.0402957e+02  -5.4696623e+02   2.3024129e+02
   1.2580000e+03   3.2041878e+02  -5.3758649e+02   4.6560264e+02
   1.2580000e+03   3.8705346e+02  -5.5569255e+02   2.2612726e+02
   1.2590000e+03   3.0936903e+02  -5.4637731e+02   4.6376697e+02
   1.2590000e+03   3.7368270e+02  -5.6505225e+02   2.2381389e+02
   1.2600000e+03   2.8764050e+02  -5.5630581e+02   4.5974931e+02
   1.2600000e+03   3.5651679e+02  -5.7348641e+02   2.1887706e+02
   1.2610000e+03   2.7626223e+02  -5.6504395e+02   4.5733452e+02
   1.2610000e+03   3.4280986e+02  -5.8173142e+02   2.1600912e+02
   1.2620000e+03   2.6392062e+02  -5.7306570e+02   4.5519859e+02
   1.2620000e+03   3.2631027e+02  -5.9179123e+02   2.1479106e+02
   1.2630000e+03   2.5288413e+02  -5.8080802e+02   4.5351661e+02
   1.2630000e+03   3.1196853e+02  -6.0118650e+02   2.1107945e+02
   1.2640000e+03   2.3694096e+02  -5.9013801e+02   4.5135150e+02
   1.2640000e+03   2.9362371e+02  -6.0837996e+02   2.0807954e+02
   1.2650000e+03   2.2050877e+02  -5.9885100e+02   4.4757528e+02
   1.2650000e+03   2.7862121e+02  -6.1844713e+02   2.0513142e+02
   1.2660000e+03   2.0878439e+02  -6.0754695e+02   4.4481240e+02
   1.2660000e+03   2.6376906e+02  -6.2669214e+02   2.0329404e+02
   1.2670000e+03   1.9700203e+02  -6.1639123e+02   4.4377212e+02
   1.2670000e+03   2.4717376e+02  -6.3585503e+02   2.0075801e+02
   1.2680000e+03   1.8101455e+02  -6.2531383e+02   4.4248129e+02
   1.2680000e+03   2.3227303e+02  -6.4469439e+02   1.9857327e+02
   1.2690000e+03   1.6799196e+02  -6.3308367e+02   4.4117899e+02
   1.2690000e+03   2.1858121e+02  -6.5345820e+02   1.9643476e+02
   1.2700000e+03   1.5930354e+02  -6.4040246e+02   4.3916357e+02
   1.2700000e+03   2.0837893e+02  -6.6272828e+02   1.9784591e+02
   1.2710000e+03   1.4320529e+02  -6.4939687e+02   4.3807097e+02
   1.2710000e+03   1.8700404e+02  -6.7298758e+02   1.9324344e+02
   1.2720000e+03   1.3024642e+02  -6.5754431e+02   4.3552962e+02
   1.2720000e+03   1.6931123e+02  -6.8172311e+02   1.9192082e+02
   1.2730000e+03   1.1288408e+02  -6.6476982e+02   4.3201805e+02
   1.2730000e+03   1.5518553e+02  -6.9119492e+02   1.8940580e+02
   1.2740000e+03   1.0801422e+02  -6.7076154e+02   4.3213092e+02
   1.2740000e+03   1.3973452e+02  -6.9748612e+02   1.8635283e+02
   1.2750000e+03   9.7419949e+01  -6.7757730e+02   4.3095483e+02
   1.2750000e+03   1.2694651e+02  -7.0517559e+02   1.8424298e+02
   1.2760000e+03   8.4894054e+01  -6.8405884e+02   4.2867771e+02
   1.2760000e+03   1.1672009e+02  -7.1274887e+02   1.8379081e+02
   1.2770000e+03   7.2683037e+01  -6.8946742e+02   4.2724796e+02
   1.2770000e+03   1.0706409e+02  -7.1941904e+02   1.8308590e+02
   1.2780000e+03   6.8124375e+01  -6.9394989e+02   4.2668502e+02
   1.2780000e+03   9.6156045e+01  -7.2629163e+02   1.8205461e+02
   1.2790000e+03   5.8345748e+01  -6.9928712e+02   4.2500437e+02
   1.2790000e+03   8.4354192e+01  -7.3151578e+02   1.7760216e+02
   1.2800000e+03   4.7672691e+01  -7.0245981e+02   4.2255016e+02
   1.2800000e+03   7.3410047e+01  -7.3784259e+02   1.7584267e+02
   1.2810000e+03   4.0902801e+01  -7.0558167e+02   4.2031386e+02
   1.2810000e+03   6.2580765e+01  -7.4434600e+02   1.7329250e+02
   1.2820000e+03   3.2929753e+01  -7.0815026e+02   4.1653136e+02
   1.2820000e+03   5.0514359e+01  -7.4659747e+02   1.7001331e+02
   1.2830000e+03   2.4394804e+01  -7.1088683e+02   4.1454123e+02
   1.2830000e+03   4.0442157e+01  -7.5217382e+02   1.6801675e+02
   1.2840000e+03   1.3348892e+01  -7.1310151e+02   4.1209839e+02
   1.2840000e+03   3.4295348e+01  -7.5371353e+02   1.6653153e+02
   1.2850000e+03   5.2500390e+00  -7.1453334e+02   4.0995493e+02
   1.2850000e+03   2.5335589e+01  -7.5532097e+02   1.6495849e+02
   1.2860000e+03  -3.4885300e-01  -7.1365084e+02   4.0861942e+02
   1.2860000e+03   1.8654291e+01  -7.5752564e+02   1.6392622e+02
   1.2870000e+03  -6.7876460e+00  -7.1464577e+02   4.0655840e+02
   1.2870000e+03   8.0462890e+00  -7.6076796e+02   1.6086166e+02
   1.2880000e+03  -1.3927978e+01  -7.1331536e+02   4.0377880e+02
   1.2880000e+03   6.8311330e+00  -7.5972282e+02   1.5972425e+02
   1.2890000e+03  -1.8280802e+01  -7.1220819e+02   4.0150654e+02
   1.2890000e+03  -5.0252400e+00  -7.6037797e+02   1.5656948e+02
   1.2900000e+03  -2.0090715e+01  -7.0858305e+02   3.9975938e+02
   1.2900000e+03   2.1116390e+00  -7.5513901e+02   1.5797527e+02
   1.2910000e+03  -2.8519093e+01  -7.0507175e+02   3.9713666e+02
   1.2910000e+03  -1.5673682e+01  -7.5307287e+02   1.5272969e+02
   1.2920000e+03  -2.6596265e+01  -7.0014559e+02   3.9735298e+02
   1.2920000e+03  -1.0835020e+01  -7.4695517e+02   1.5434107e+02
   1.2930000e+03  -2.3358701e+01  -6.9407486e+02   3.9754717e+02
   1.2930000e+03  -1.4480047e+01  -7.4122111e+02   1.5304856e+02
   1.2940000e+03  -3.1598632e+01  -6.8929097e+02   3.9347709e+02
   1.2940000e+03  -2.2150058e+01  -7.3554578e+02   1.4978363e+02
   1.2950000e+03  -3.0597296e+01  -6.8173986e+02   3.9298200e+02
   1.2950000e+03  -2.1703431e+01  -7.2680415e+02   1.4638751e+02
   1.2960000e+03  -3.4357035e+01  -6.7431592e+02   3.9103072e+02
   1.2960000e+03  -2.8591278e+01  -7.1988747e+02   1.4413907e+02
   1.2970000e+03  -3.1079468e+01  -6.6641612e+02   3.9125543e+02
   1.2970000e+03  -2.1922864e+01  -7.0653820e+02   1.4446491e+02
   1.2980000e+03  -3.6403397e+01  -6.5904987e+02   3.8905932e+02
   1.2980000e+03  -2.0322227e+01  -6.9589111e+02   1.4387375e+02
   1.2990000e+03  -2.4367455e+01  -6.4949183e+02   3.9068871e+02
   1.2990000e+03  -1.5718855e+01  -6.8435214e+02   1.4276700e+02
   1.3000000e+03  -1.6707813e+01  -6.3890039e+02   3.9053956e+02
   1.3000000e+03  -9.7016150e+00  -6.7077700e+02   1.4328792e+02
   1.3010000e+03  -1.7888517e+01  -6.2926713e+02   3.8853816e+02
   1.3010000e+03  -1.0323168e+01  -6.5944239e+02   1.4097878e+02
   1.3020000e+03  -1.7114099e+01  -6.2287852e+02   3.8283273e+02
   1.3020000e+03  -1.6675690e+00  -6.4687786e+02   1.4135405e+02
   1.3030000e+03  -1.0887240e+01  -6.1335943e+02   3.8724849e+02
   1.3030000e+03   1.1981630e+00  -6.3603813e+02   1.3892200e+02
   1.3040000e+03   1.0391240e+00  -6.0463934e+02   3.8788683e+02
   1.3040000e+03   8.6609440e+00  -6.2445033e+02   1.3857838e+02
   1.3050000e+03   6.4898020e+00  -5.9641049e+02   3.8664160e+02
   1.3050000e+03   1.3994873e+01  -6.1601603e+02   1.3775041e+02
   1.3060000e+03   1.5622331e+01  -5.9129167e+02   3.8581126e+02
   1.3060000e+03   2.1198241e+01  -6.0801936e+02   1.3680862e+02
   1.3070000e+03   2.3405899e+01  -5.8474090e+02   3.8607119e+02
   1.3070000e+03   3.7384382e+01  -5.9960042e+02   1.3884432e+02
   1.3080000e+03   3.6592290e+01  -5.7959710e+02   3.8613360e+02
   1.3080000e+03   4.1441126e+01  -5.9607857e+02   1.3575881e+02
   1.3090000e+03   4.4597584e+01  -5.7583648e+02   3.8506039e+02
   1.3090000e+03   5.5995217e+01  -5.9086252e+02   1.3659664e+02
   1.3100000e+03   5.4313071e+01  -5.7183490e+02   3.8488426e+02
   1.3100000e+03   6.6613973e+01  -5.8616905e+02   1.3683981e+02
   1.3110000e+03   7.2002382e+01  -5.6730039e+02   3.8546194e+02
   1.3110000e+03   8.1758732e+01  -5.8036913e+02   1.3759038e+02
   1.3120000e+03   8.3661090e+01  -5.6380077e+02   3.8456944e+02
   1.3120000e+03   9.6494421e+01  -5.7636474e+02   1.3667216e+02
   1.3130000e+03   9.5240053e+01  -5.6054236e+02   3.8447981e+02
   1.3130000e+03   1.1540626e+02  -5.7102190e+02   1.3975424e+02
   1.3140000e+03   1.0786666e+02  -5.5581070e+02   3.8473451e+02
   1.3140000e+03   1.2630716e+02  -5.6577568e+02   1.3693007e+02
   1.3150000e+03   1.1638114e+02  -5.5362989e+02   3.8449724e+02
   1.3150000e+03   1.4761610e+02  -5.5967595e+02   1.4031305e+02
   1.3160000e+03   1.3697656e+02  -5.4977740e+02   3.8595384e+02
   1.3160000e+03   1.5583001e+02  -5.5631337e+02   1.3894057e+02
   1.3170000e+03   1.4907036e+02  -5.4780371e+02   3.8793128e+02
   1.3170000e+03   1.7450817e+02  -5.5174981e+02   1.4090274e+02
   1.3180000e+03   1.6729356e+02  -5.4670441e+02   3.9032624e+02
   1.3180000e+03   1.8499261e+02  -5.4727693e+02   1.4132124e+02
   1.3190000e+03   1.7849020e+02  -5.4551634e+02   3.9156023e+02
   1.3190000e+03   2.0026155e+02  -5.4478121e+02   1.4319879e+02
   1.3200000e+03   1.9376654e+02  -5.4553126e+02   3.9224870e+02
   1.3200000e+03   2.1720836e+02  -5.4450888e+02   1.4360528e+02
   1.3210000e+03   2.0881708e+02  -5.4723923e+02   3.9481581e+02
   1.3210000e+03   2.3313999e+02  -5.4357752e+02   1.4688121e+02
   1.3220000e+03   2.1694331e+02  -5.4870525e+02   3.9563644e+02
   1.3220000e+03   2.4844183e+02  -5.4513194e+02   1.4868847e+02
   1.3230000e+03   2.4002110e+02  -5.5222040e+02   3.9876568e+02
   1.3230000e+03   2.6080231e+02  -5.4688595e+02   1.4887555e+02
   1.3240000e+03   2.4803943e+02  -5.5469007e+02   3.9989215e+02
   1.3240000e+03   2.8255640e+02  -5.4752632e+02   1.5418173e+02
   1.3250000e+03   2.6949901e+02  -5.5901742e+02   4.0293835e+02
   1.3250000e+03   2.9836976e+02  -5.5132911e+02   1.5612293e+02
   1.3260000e+03   2.7401070e+02  -5.6424809e+02   4.0427206e+02
   1.3260000e+03   3.1430927e+02  -5.5475555e+02   1.5907464e+02
   1.3270000e+03   2.8717764e+02  -5.7128115e+02   4.0524551e+02
   1.3270000e+03   3.2539199e+02  -5.5970382e+02   1.5977538e+02
   1.3280000e+03   3.0175760e+02  -5.7728677e+02   4.0929003e+02
   1.3280000e+03   3.3912324e+02  -5.6688462e+02   1.6191701e+02
   1.3290000e+03   3.0906578e+02  -5.8557426e+02   4.0957999e+02
   1.3290000e+03   3.5236121e+02  -5.7332283e+02   1.6492165e+02
   1.3300000e+03   3.2162386e+02  -5.9445914e+02   4.1270761e+02
   1.3300000e+03   3.6954324e+02  -5.8056587e+02   1.6954593e+02
   1.3310000e+03   3.3639024e+02  -6.0364928e+02   4.1554659e+02
   1.3310000e+03   3.7901227e+02  -5.8911941e+02   1.7095874e+02
   1.3320000e+03   3.4393429e+02  -6.1290223e+02   4.1950997e+02
   1.3320000e+03   3.8811759e+02  -5.9908299e+02   1.7452047e+02
   1.3330000e+03   3.5653164e+02  -6.2376192e+02   4.2173895e+02
   1.3330000e+03   4.0339529e+02  -6.0748663e+02   1.7841435e+02
   1.3340000e+03   3.5844502e+02  -6.3486249e+02   4.2250855e+02
   1.3340000e+03   4.0772765e+02  -6.2001617e+02   1.7934966e+02
   1.3350000e+03   3.6540895e+02  -6.4523243e+02   4.2549450e+02
   1.3350000e+03   4.1864390e+02  -6.3067267e+02   1.8144405e+02
   1.3360000e+03   3.8398771e+02  -6.5778957e+02   4.3061645e+02
   1.3360000e+03   4.2424635e+02  -6.4145211e+02   1.8381609e+02
   1.3370000e+03   3.8820332e+02  -6.6997121e+02   4.3219782e+02
   1.3370000e+03   4.3626140e+02  -6.5244933e+02   1.8839122e+02
   1.3380000e+03   3.9088195e+02  -6.8267660e+02   4.3233029e+02
   1.3380000e+03   4.4611221e+02  -6.6591375e+02   1.9219361e+02
   1.3390000e+03   3.9281061e+02  -6.9673776e+02   4.3519712e+02
   1.3390000e+03   4.4922668e+02  -6.7919056e+02   1.9227352e+02
   1.3400000e+03   3.9912443e+02  -7.1002167e+02   4.3767200e+02
   1.3400000e+03   4.5610332e+02  -6.9273014e+02   1.9543809e+02
   1.3410000e+03   4.0871758e+02  -7.2519643e+02   4.3986811e+02
   1.3410000e+03   4.6146975e+02  -7.0747200e+02   1.9775733e+02
   1.3420000e+03   4.1197443e+02  -7.3907858e+02   4.4062718e+02
   1.3420000e+03   4.6490481e+02  -7.2330054e+02   1.9953354e+02
   1.3430000e+03   4.1378559e+02  -7.5450466e+02   4.4293289e+02
   1.3430000e+03   4.6411546e+02  -7.3854520e+02   1.9885563e+02
   1.3440000e+03   4.1711904e+02  -7.7000626e+02   4.4359123e+02
   1.3440000e+03   4.6922834e+02  -7.5582418e+02   1.9983229e+02
   1.3450000e+03   4.1268589e+02  -7.8697538e+02   4.4399361e+02
   1.3450000e+03   4.7601825e+02  -7.7115674e+02   2.0099962e+02
   1.3460000e+03   4.1317837e+02  -8.0266710e+02   4.4245687e+02
   1.3460000e+03   4.7228335e+02  -7.8752311e+02   2.0038611e+02
   1.3470000e+03   4.1381447e+02  -8.1949588e+02   4.4222402e+02
   1.3470000e+03   4.8586847e+02  -8.0156982e+02   2.0433533e+02
   1.3480000e+03   4.1527677e+02  -8.3424430e+02   4.4220942e+02
   1.3480000e+03   4.8806414e+02  -8.1787331e+02   2.0390469e+02
   1.3490000e+03   4.1237119e+02  -8.5144796e+02   4.4126965e+02
   1.3490000e+03   4.8290655e+02  -8.3803475e+02   2.0261277e+02
   1.3500000e+03   4.1405184e+02  -8.6793889e+02   4.4038399e+02
   1.3500000e+03   4.7813204e+02  -8.5476582e+02   2.0042828e+02
   1.3510000e+03   4.1265658e+02  -8.8207686e+02   4.4014256e+02
   1.3510000e+03   4.7666231e+02  -8.7313347e+02   1.9929762e+02
   1.3520000e+03   4.1306806e+02  -8.9905827e+02   4.3919135e+02
   1.3520000e+03   4.7579005e+02  -8.8796620e+02   1.9775966e+02
   1.3530000e+03   4.0427568e+02  -9.1656632e+02   4.3665465e+02
   1.3530000e+03   4.7434636e+02  -9.0449883e+02   1.9733957e+02
   1.3540000e+03   3.9653494e+02  -9.3360695e+02   4.3485511e+02
   1.3540000e+03   4.7204780e+02  -9.2197948e+02   1.9675249e+02
   1.3550000e+03   3.8925481e+02  -9.5095334e+02   4.3222316e+02
   1.3550000e+03   4.5700585e+02  -9.4304064e+02   1.9214329e+02
   1.3560000e+03   3.8677418e+02  -9.6520894e+02   4.3175634e+02
   1.3560000e+03   4.4881475e+02  -9.5888279e+02   1.8918105e+02
   1.3570000e+03   3.8398517e+02  -9.8177936e+02   4.3042405e+02
   1.3570000e+03   4.5437191e+02  -9.7360313e+02   1.9242136e+02
   1.3580000e+03   3.7475396e+02  -9.9648152e+02   4.2969075e+02
   1.3580000e+03   4.3786956e+02  -9.9169732e+02   1.8723480e+02
   1.3590000e+03   3.6613771e+02  -1.0112834e+03   4.2743842e+02
   1.3590000e+03   4.3764183e+02  -1.0060147e+03   1.8906742e+02
   1.3600000e+03   3.6452233e+02  -1.0264139e+03   4.2794117e+02
   1.3600000e+03   4.2647179e+02  -1.0223936e+03   1.8735405e+02
   1.3610000e+03   3.4820011e+02  -1.0440307e+03   4.2549962e+02
   1.3610000e+03   4.1164665e+02  -1.0394685e+03   1.8344409e+02
   1.3620000e+03   3.4572324e+02  -1.0552100e+03   4.2600907e+02
   1.3620000e+03   4.0638599e+02  -1.0556792e+03   1.8299656e+02
   1.3630000e+03   3.3629524e+02  -1.0705780e+03   4.2383333e+02
   1.3630000e+03   3.9865961e+02  -1.0705952e+03   1.8394319e+02
   1.3640000e+03   3.2489698e+02  -1.0840265e+03   4.2269706e+02
   1.3640000e+03   3.8307641e+02  -1.0872529e+03   1.8158761e+02
   1.3650000e+03   3.1451060e+02  -1.0994080e+03   4.2226247e+02
   1.3650000e+03   3.7188241e+02  -1.1029399e+03   1.7755300e+02
   1.3660000e+03   3.2289992e+02  -1.1109285e+03   4.2526966e+02
   1.3660000e+03   3.5947246e+02  -1.1196375e+03   1.7611620e+02
   1.3670000e+03   2.9640897e+02  -1.1303181e+03   4.2172199e+02
   1.3670000e+03   3.5286451e+02  -1.1350638e+03   1.7715008e+02
   1.3680000e+03   2.8047046e+02  -1.1462647e+03   4.1714764e+02
   1.3680000e+03   3.4957360e+02  -1.1458507e+03   1.7768479e+02
   1.3690000e+03   2.7828430e+02  -1.1576738e+03   4.1857426e+02
   1.3690000e+03   3.3355989e+02  -1.1653521e+03   1.7410246e+02
   1.3700000e+03   2.6620413e+02  -1.1716700e+03   4.1704754e+02
   1.3700000e+03   3.1691793e+02  -1.1807845e+03   1.7250680e+02
   1.3710000e+03   2.6254653e+02  -1.1853054e+03   4.1800059e+02
   1.3710000e+03   3.1394299e+02  -1.1953398e+03   1.7275488e+02
   1.3720000e+03   2.4077913e+02  -1.1987753e+03   4.1469875e+02
   1.3720000e+03   2.9940314e+02  -1.2098624e+03   1.7236073e+02
   1.3730000e+03   2.3407523e+02  -1.2128447e+03   4.1373777e+02
   1.3730000e+03   2.7283256e+02  -1.2282402e+03   1.6438632e+02
   1.3740000e+03   2.2731847e+02  -1.2234109e+03   4.1464940e+02
   1.3740000e+03   2.7076801e+02  -1.2429216e+03   1.6756633e+02
   1.3750000e+03   2.1483086e+02  -1.2378541e+03   4.1246738e+02
   1.3750000e+03   2.5921263e+02  -1.2549612e+03   1.6560787e+02
   1.3760000e+03   1.9709748e+02  -1.2514075e+03   4.1048496e+02
   1.3760000e+03   2.4876172e+02  -1.2714613e+03   1.6677430e+02
   1.3770000e+03   1.9289844e+02  -1.2616479e+03   4.0975539e+02
   1.3770000e+03   2.3907432e+02  -1.2836793e+03   1.6647357e+02
   1.3780000e+03   1.7015306e+02  -1.2757577e+03   4.0689420e+02
   1.3780000e+03   2.1957844e+02  -1.2982540e+03   1.6344342e+02
   1.3790000e+03   1.6480407e+02  -1.2856585e+03   4.0865962e+02
   1.3790000e+03   2.0682856e+02  -1.3118277e+03   1.6200934e+02
   1.3800000e+03   1.5605860e+02  -1.2952239e+03   4.0774182e+02
   1.3800000e+03   1.8715016e+02  -1.3255955e+03   1.5799061e+02
   1.3810000e+03   1.4337320e+02  -1.3051427e+03   4.0637692e+02
   1.3810000e+03   1.8499167e+02  -1.3348637e+03   1.6415881e+02
   1.3820000e+03   1.3261310e+02  -1.3152212e+03   4.0567584e+02
   1.3820000e+03   1.6518719e+02  -1.3460302e+03   1.5944210e+02
   1.3830000e+03   1.2027074e+02  -1.3233466e+03   4.0392669e+02
   1.3830000e+03   1.4111413e+02  -1.3621622e+03   1.5664868e+02
   1.3840000e+03   1.0996264e+02  -1.3309841e+03   4.0336158e+02
   1.3840000e+03   1.2928133e+02  -1.3709641e+03   1.5660178e+02
   1.3850000e+03   9.5091493e+01  -1.3396148e+03   4.0286248e+02
   1.3850000e+03   1.1863558e+02  -1.3784527e+03   1.5463868e+02
   1.3860000e+03   7.7568535e+01  -1.3485591e+03   4.0042905e+02
   1.3860000e+03   1.1384670e+02  -1.3844630e+03   1.5488086e+02
   1.3870000e+03   7.5236849e+01  -1.3516969e+03   4.0176908e+02
   1.3870000e+03   1.0799419e+02  -1.3886677e+03   1.5650907e+02
   1.3880000e+03   6.2329615e+01  -1.3590128e+03   4.0275421e+02
   1.3880000e+03   9.0306392e+01  -1.3983030e+03   1.5447191e+02
   1.3890000e+03   5.8889727e+01  -1.3601794e+03   4.0345885e+02
   1.3890000e+03   8.3239790e+01  -1.4022384e+03   1.5490882e+02
   1.3900000e+03   4.9191313e+01  -1.3664534e+03   4.0412799e+02
   1.3900000e+03   6.9637655e+01  -1.4091720e+03   1.5416100e+02
   1.3910000e+03   3.8476336e+01  -1.3697666e+03   4.0047020e+02
   1.3910000e+03   5.4073674e+01  -1.4162754e+03   1.5143183e+02
   1.3920000e+03   3.0015104e+01  -1.3730489e+03   4.0119996e+02
   1.3920000e+03   4.3459741e+01  -1.4182191e+03   1.4829638e+02
   1.3930000e+03   1.7495268e+01  -1.3747654e+03   4.0074802e+02
   1.3930000e+03   3.2646373e+01  -1.4224302e+03   1.5467423e+02
   1.3940000e+03   4.0809270e+00  -1.3781134e+03   3.9971140e+02
   1.3940000e+03   1.8257447e+01  -1.4267488e+03   1.5391778e+02
   1.3950000e+03   5.0107630e+00  -1.3772106e+03   4.0259991e+02
   1.3950000e+03   1.4292855e+01  -1.4276735e+03   1.5513094e+02
   1.3960000e+03   4.0088750e+00  -1.3765304e+03   4.0575358e+02
   1.3960000e+03   8.4196160e+00  -1.4296029e+03   1.5700529e+02
   1.3970000e+03  -3.6216900e+00  -1.3765449e+03   4.0544384e+02
   1.3970000e+03   9.7558500e+00  -1.4265596e+03   1.6191742e+02
   1.3980000e+03  -6.6564070e+00  -1.3750722e+03   4.0898762e+02
   1.3980000e+03   2.7110700e-01  -1.4267492e+03   1.6179417e+02
   1.3990000e+03  -1.8821444e+01  -1.3754280e+03   4.0767380e+02
   1.3990000e+03  -9.1602170e+00  -1.4252040e+03   1.6397597e+02
   1.4000000e+03  -2.7804840e+01  -1.3742461e+03   4.1009579e+02
   1.4000000e+03  -2.4665106e+01  -1.4250259e+03   1.6187400e+02
   1.4010000e+03  -4.7649638e+01  -1.3773452e+03   4.0807418e+02
   1.4010000e+03  -3.0600737e+01  -1.4216600e+03   1.6533509e+02
   1.4020000e+03  -4.1047274e+01  -1.3706350e+03   4.1055120e+02
   1.4020000e+03  -2.6350031e+01  -1.4158260e+03   1.6815492e+02
   1.4030000e+03  -4.8978810e+01  -1.3677703e+03   4.1208770e+02
   1.4030000e+03  -3.3152117e+01  -1.4118009e+03   1.6799700e+02
   1.4040000e+03  -4.9040591e+01  -1.3636646e+03   4.1283923e+02
   1.4040000e+03  -4.1593017e+01  -1.4092615e+03   1.6711380e+02
   1.4050000e+03  -5.1844351e+01  -1.3591173e+03   4.1050315e+02
   1.4050000e+03  -4.9641679e+01  -1.4044602e+03   1.6527343e+02
   1.4060000e+03  -4.7513269e+01  -1.3542221e+03   4.1119397e+02
   1.4060000e+03  -4.8651815e+01  -1.3977220e+03   1.6537637e+02
   1.4070000e+03  -5.1963017e+01  -1.3507135e+03   4.1098728e+02
   1.4070000e+03  -4.7890455e+01  -1.3926022e+03   1.6453070e+02
   1.4080000e+03  -4.6304519e+01  -1.3484601e+03   4.1054916e+02
   1.4080000e+03  -5.5077608e+01  -1.3888658e+03   1.6099811e+02
   1.4090000e+03  -5.9737831e+01  -1.3474212e+03   4.0741819e+02
   1.4090000e+03  -5.5534090e+01  -1.3806564e+03   1.6004736e+02
   1.4100000e+03  -5.1421800e+01  -1.3411471e+03   4.0597064e+02
   1.4100000e+03  -5.5237831e+01  -1.3784170e+03   1.5770243e+02
   1.4110000e+03  -6.1897655e+01  -1.3384307e+03   3.9952822e+02
   1.4110000e+03  -5.3519233e+01  -1.3740376e+03   1.5552064e+02
   1.4120000e+03  -6.3849795e+01  -1.3359570e+03   3.9419833e+02
   1.4120000e+03  -6.5566562e+01  -1.3727708e+03   1.4747765e+02
   1.4130000e+03  -6.2199224e+01  -1.3352585e+03   3.9108157e+02
   1.4130000e+03  -5.7607149e+01  -1.3664697e+03   1.4700600e+02
   1.4140000e+03  -5.4477387e+01  -1.3286044e+03   3.8975928e+02
   1.4140000e+03  -6.1519573e+01  -1.3620806e+03   1.4092946e+02
   1.4150000e+03  -5.3380782e+01  -1.3254189e+03   3.8917076e+02
   1.4150000e+03  -4.6226644e+01  -1.3531651e+03   1.4198755e+02
   1.4160000e+03  -5.7524290e+01  -1.3237709e+03   3.8190127e+02
   1.4160000e+03  -6.6196017e+01  -1.3562703e+03   1.3140171e+02
   1.4170000e+03  -6.1393355e+01  -1.3223453e+03   3.7897307e+02
   1.4170000e+03  -6.1224484e+01  -1.3493765e+03   1.3141186e+02
   1.4180000e+03  -5.6524770e+01  -1.3178757e+03   3.7624053e+02
   1.4180000e+03  -4.7037928e+01  -1.3407367e+03   1.3040531e+02
   1.4190000e+03  -5.6815199e+01  -1.3142574e+03   3.7190299e+02
   1.4190000e+03  -5.7914117e+01  -1.3417812e+03   1.2422826e+02
