# Supplementary material for: Action Sport Cameras as an Instrument to Perform a 3D Underwater Motion Analysis
Source: PLoS One. 2016 Aug 11;11(8):e0160490. doi: 10.1371/journal.pone.0160490 (PMC4981397; doi:10.1371/journal.pone.0160490)
Supplement: S1 Supporting Information — S1.1_Calibration Quality > S1.1.1_Underwater > S1.1.1.1_Highres > S1.1.1.1.1_Calibration > File A. This is the BUNDLE_CameraParameters. This is the camera calibration parameters. File B. This is the Triad. This is the 2D coordinates of the waterproof orthogonal triad structure carrying nine spherical black markers. File C. This is the WandCalibration. This is the 2D coordinates of the wand structure carrying one spherical black marker. S1.1.1.1.2_Accuracy > File D. This is the Trial_1. This is the 2D coordinates of the first rigid bar test acquisition, carrying two markers at known distance. File E. This is the Trial_2. This is the 2D coordinates of the second rigid bar test acquisition, carrying two markers at known distance. File F. This is the Trial_3. This is the 2D coordinates of the third rigid bar test acquisition, carrying two markers at known distance. File G. This is the Trial_4. This is the 2D coordinates of the fourth rigid bar test acquisition, carrying two markers at known distance. File H. This is the Trial_5. This is the 2D coordinates of the fifth rigid bar test acquisition, carrying two markers at known distance. File I. This is the MotionSequence3D_Trial_1. This is the 3D coordinates of the first rigid bar test acquisition. File J. This is the MotionSequence3D_Trial_2. This is the 3D coordinates of the second rigid bar test acquisition. File K. This is the MotionSequence3D_Trial_3. This is the 3D coordinates of the third rigid bar test acquisition. File L. This is the MotionSequence3D_Trial_4. This is the 3D coordinates of the fourth rigid bar test acquisition. File M. This is the MotionSequence3D_Trial_5. This is the 3D coordinates of the fifth rigid bar test acquisition. S1.1.1.2_Lowres > S1.1.1.2.1_Calibration > File N. This is the BUNDLE_CameraParameters. This is the camera calibration parameters. File O. This is the Triad. This is the 2D coordinates of the waterproof orthogonal triad structure carrying nine spherical black markers. File P. Th [file pone.0160490.s001.zip › S1_SupportingInformation/S1.2_Calibration_Dependability/S1.2.2_Accuracy/S1.2.2.1_Mov1_1p/File BB.txt]

0 -25.872647 -1520.453127 51.731611
0 -37.260423 -1517.518271 306.334451
1 -14.873084 -1520.538188 53.062559
1 -32.627309 -1522.530995 305.707283
2 -10.187811 -1518.768108 56.630201
2 -32.452117 -1521.456531 305.541702
3 -6.776368 -1518.512344 55.729039
3 -32.147865 -1520.872000 303.280359
4 -12.731314 -1520.943486 52.311028
4 -35.225354 -1522.510146 301.540630
5 -9.209527 -1518.357281 52.193445
5 -42.443626 -1526.035674 298.722604
6 -5.458583 -1516.983424 53.721647
6 -30.924688 -1517.596584 300.247694
7 -4.474201 -1516.283331 54.334521
7 -29.544541 -1516.120216 301.710256
8 -12.921190 -1516.537931 52.005950
8 -30.107646 -1513.639836 301.824313
9 -25.515845 -1519.102993 49.911204
9 -23.796123 -1511.269742 305.222903
10 -24.645022 -1515.874033 50.981633
10 -37.708882 -1512.240934 303.075013
11 -25.403730 -1511.277709 53.933848
11 -42.514590 -1507.956123 304.844780
12 -25.214597 -1508.263868 56.478453
12 -41.515097 -1502.928925 308.484995
13 -39.575614 -1506.866281 55.193301
13 -46.243088 -1498.623831 310.101441
14 -34.081715 -1495.678019 60.523862
14 -52.706466 -1493.242001 310.526518
15 -41.680789 -1492.633147 60.821769
15 -52.431193 -1488.011219 312.298359
16 -49.037981 -1486.981717 61.236176
16 -53.851738 -1481.937312 313.985588
17 -46.465364 -1478.024538 65.874124
17 -68.885248 -1477.182179 313.199478
18 -62.075272 -1475.723225 64.448476
18 -72.406868 -1472.113051 315.483023
19 -63.473432 -1465.396633 68.386872
19 -71.223041 -1462.756624 319.357977
20 -63.653951 -1456.251883 68.112606
20 -69.741501 -1452.561619 319.911854
21 -58.705620 -1447.071917 71.074953
21 -68.013405 -1442.394116 323.692385
22 -61.911829 -1433.282309 71.902809
22 -81.097067 -1435.063024 320.972796
23 -75.981575 -1429.762681 72.248814
23 -83.487015 -1429.073398 321.620377
24 -87.330886 -1424.678887 70.809166
24 -91.405747 -1418.564498 320.988629
25 -84.746052 -1408.531040 72.121733
25 -83.606675 -1407.807537 325.640623
26 -85.216676 -1398.680405 73.467435
26 -92.343400 -1398.034530 324.028788
27 -92.868732 -1387.248236 72.751297
27 -91.203927 -1386.353906 324.235790
28 -96.071367 -1378.649085 72.024423
28 -97.105258 -1377.440834 323.247216
29 -106.721095 -1368.669917 68.779085
29 -96.943194 -1365.613446 323.988143
30 -103.231200 -1356.234222 70.002607
30 -101.978277 -1357.239633 324.828589
31 -116.781478 -1348.702734 70.323549
31 -104.371945 -1344.883186 323.706064
32 -135.445973 -1339.240887 61.465029
32 -116.891310 -1335.711502 323.393919
33 -107.750036 -1320.284686 75.183093
33 -112.009616 -1322.877167 323.576335
34 -108.596872 -1307.834027 75.462731
34 -111.273510 -1309.828849 326.503260
35 -113.406142 -1297.854045 74.855741
35 -111.020374 -1301.373378 326.095014
36 -106.904093 -1283.140997 78.794528
36 -103.536644 -1286.764962 329.158585
37 -106.366247 -1269.095446 81.287512
37 -103.744686 -1275.811968 330.837130
38 -106.317562 -1256.121282 81.482728
38 -103.561862 -1260.921377 331.139280
39 -104.642774 -1242.892817 83.469862
39 -106.458533 -1251.997714 331.383597
40 -98.146938 -1224.413968 84.246682
40 -96.638092 -1236.668166 335.233816
41 -96.433951 -1210.097150 87.288776
41 -98.454145 -1225.549848 337.184603
42 -92.979157 -1198.278853 88.178748
42 -91.800263 -1213.321862 339.653323
43 -83.145733 -1184.831967 91.978595
43 -84.881114 -1196.238485 343.052686
44 -96.062195 -1175.826947 92.468221
44 -89.114689 -1187.115420 342.619759
45 -91.618961 -1158.241592 97.220877
45 -85.435741 -1174.747289 345.868246
46 -92.679051 -1148.409760 98.812324
46 -82.725081 -1161.596171 349.592538
47 -75.761822 -1130.927664 104.733502
47 -79.091996 -1150.508103 351.963406
48 -79.544899 -1119.131832 107.684539
48 -79.228429 -1139.115246 355.775239
49 -80.568627 -1105.583669 109.303133
49 -71.713015 -1125.879521 358.642440
50 -66.697965 -1091.902414 114.557399
50 -65.081719 -1113.017325 362.984754
51 -66.218613 -1079.367261 117.002345
51 -56.180088 -1101.117858 368.538903
52 -66.218613 -1079.367261 117.002345
52 -58.525415 -1091.294931 370.349500
53 -61.250300 -1053.675478 124.876145
53 -60.741602 -1083.250947 372.857900
54 -49.959669 -1039.865186 131.436832
54 -49.645615 -1068.790233 376.690732
55 -65.193932 -1029.770138 129.495617
55 -46.034143 -1058.076437 381.455566
56 -48.540226 -1016.051331 135.847160
56 -39.241626 -1046.361001 384.412568
57 -29.671480 -1001.563050 142.767048
57 -43.625806 -1038.287437 386.794330
58 -30.574272 -992.253297 144.138315
58 -38.030992 -1029.923761 390.510603
59 -24.987032 -981.677690 146.800580
59 -26.049963 -1016.348698 392.683999
60 -13.785950 -968.724281 151.310845
60 -13.509364 -1007.066354 397.852531
61 -12.958061 -958.611760 152.125390
61 -12.546921 -998.694045 401.333842
62 -2.165667 -948.577504 156.308057
62 -5.275022 -990.587516 403.686963
63 4.397282 -938.673157 159.089517
63 0.223876 -981.319479 404.990207
64 22.009725 -928.374696 164.177563
64 12.446283 -972.346668 406.104844
65 18.148155 -922.650377 163.085900
65 16.792749 -965.049069 408.937802
66 27.838951 -914.613606 165.886608
66 30.038865 -958.267145 411.308210
67 39.893078 -906.687643 166.628364
67 35.762406 -954.016503 412.748874
68 45.589283 -899.622141 169.351124
68 46.986435 -947.104036 415.260036
69 61.278160 -893.467130 172.506212
69 52.013784 -942.897671 416.798931
70 64.340809 -889.548844 171.463213
70 58.646477 -938.500818 417.744501
71 88.223915 -882.840741 176.871767
71 74.328854 -934.460872 420.862991
72 92.300678 -879.030526 177.781347
72 74.162355 -933.711919 418.149935
73 105.856513 -877.252793 181.947002
73 92.801035 -929.282430 422.962112
74 112.872137 -874.931412 180.968810
74 100.061758 -927.815067 423.416906
75 119.760169 -874.641126 180.418004
75 109.465874 -927.471206 423.974786
76 138.758111 -872.079580 184.721322
76 113.485106 -928.925463 423.627890
77 145.387182 -873.177819 184.140161
77 126.749466 -928.680846 425.829941
78 157.195154 -874.172434 186.056029
78 136.564732 -930.303577 426.697610
79 169.162832 -875.389077 187.664582
79 149.036144 -932.428585 427.312189
80 171.611977 -881.207081 184.393729
80 153.045616 -936.377609 426.262663
81 177.224785 -885.705648 183.847484
81 161.980381 -941.634565 425.614552
82 192.893012 -888.813260 186.368419
82 167.838006 -944.063104 425.164139
83 195.793475 -896.398756 183.848381
83 170.686054 -951.708375 421.969967
84 202.614332 -901.070143 181.340624
84 181.644230 -956.897736 423.872290
85 215.440726 -908.659155 180.601679
85 188.554988 -963.202355 421.577038
86 224.106417 -916.856857 179.704910
86 194.478194 -970.122856 420.320476
87 231.982380 -925.523872 177.601155
87 203.883839 -977.750984 418.178608
88 227.741139 -934.417308 171.751197
88 209.654610 -985.581767 416.631436
89 242.222854 -943.014382 172.736193
89 206.858093 -995.221138 411.633912
90 244.691534 -954.296256 169.881117
90 216.557051 -1004.799490 411.012663
91 247.930597 -965.329067 164.530674
91 225.829907 -1011.317530 408.763677
92 246.029142 -976.805717 159.132587
92 221.301695 -1022.819829 404.182824
93 250.200742 -988.164258 155.836670
93 220.511465 -1032.450969 398.863465
94 256.604460 -994.500319 154.015111
94 223.938989 -1042.881513 396.492740
95 257.690225 -1007.541819 148.978013
95 222.490866 -1050.704055 390.310979
96 256.882677 -1019.237413 144.357701
96 229.304246 -1060.071803 387.699245
97 254.716623 -1031.928443 138.843568
97 222.308693 -1069.434012 381.733617
98 256.371535 -1038.882093 136.422076
98 216.986071 -1080.172740 377.416370
99 248.515319 -1051.442936 129.766275
99 213.427190 -1090.674703 372.534470
100 249.139643 -1060.102586 126.459133
100 215.074965 -1097.952977 370.434441
101 242.896605 -1073.094670 122.634498
101 211.143312 -1106.723400 367.233143
102 243.172613 -1081.867308 119.286674
102 203.540558 -1118.131723 361.407650
103 233.266616 -1091.425457 114.384061
103 199.705426 -1123.644466 358.085971
104 227.896850 -1101.710804 111.674550
104 196.718107 -1131.006383 356.579969
105 221.866472 -1110.974705 108.635224
105 189.746748 -1141.322694 353.275674
106 213.849162 -1120.286966 104.454282
106 188.307758 -1147.304300 351.193915
107 205.359118 -1128.590528 100.793436
107 179.149767 -1154.579551 348.215620
108 201.230748 -1136.732391 98.571712
108 175.672781 -1160.016714 345.549621
109 197.605121 -1141.570154 97.914760
109 166.308442 -1167.797597 342.851641
110 187.829523 -1149.778739 94.581231
110 162.523847 -1172.560174 342.588804
111 176.710803 -1158.548202 90.544330
111 152.142156 -1179.315536 338.278598
112 175.775698 -1163.980299 91.741980
112 142.628826 -1185.950082 337.415850
113 170.393275 -1169.922714 90.023060
113 137.549694 -1188.759891 336.792004
114 162.020002 -1175.481158 88.327349
114 130.207379 -1193.417436 334.258674
115 146.336517 -1180.769355 85.370745
115 124.737145 -1195.128994 333.803249
116 138.845554 -1184.689056 83.386052
116 112.496137 -1200.199585 330.728862
117 131.564509 -1186.796083 83.464631
117 103.269136 -1202.525656 328.854798
118 120.655282 -1191.279109 82.352568
118 105.525073 -1202.419141 330.884430
119 115.608675 -1191.523503 80.350913
119 95.382551 -1204.495248 328.794856
120 101.224434 -1197.726135 76.659184
120 90.486740 -1204.622585 326.124864
121 93.495260 -1198.823197 75.335784
121 79.696089 -1205.899596 326.549934
122 87.220128 -1198.971745 75.033846
122 63.827158 -1207.696402 322.262091
123 72.339902 -1199.950265 70.995943
123 62.172590 -1204.963853 322.245848
124 72.344095 -1197.451152 72.764545
124 50.603194 -1204.257427 321.728264
125 59.927232 -1196.039589 69.484307
125 43.966115 -1202.604998 319.167806
126 57.918879 -1194.134059 70.065048
126 40.160598 -1199.004516 320.158454
127 46.357468 -1189.981447 68.338375
127 28.723009 -1195.291068 317.436318
128 33.606368 -1188.236105 66.587608
128 18.151106 -1193.934875 315.836497
129 31.393357 -1183.175042 65.550616
129 9.155794 -1186.715943 313.842593
130 19.608820 -1178.874176 63.860915
130 5.658671 -1182.142779 314.634290
131 20.321752 -1172.194671 65.698661
131 -1.815779 -1177.229005 313.983145
132 14.924368 -1164.612174 66.501407
132 -4.825191 -1168.970972 315.350831
133 -9.210848 -1164.381976 60.281005
133 -11.491078 -1164.148509 314.091541
134 -7.217920 -1153.730047 63.751425
134 -10.001091 -1153.229910 317.346251
135 -9.232408 -1146.444420 67.054716
135 -14.885540 -1148.870080 317.960320
136 -22.504611 -1138.752372 64.558516
136 -36.663314 -1141.814340 315.259810
137 -22.637720 -1127.728686 66.537374
137 -33.326032 -1129.831797 318.343518
138 -36.802525 -1120.226593 66.717167
138 -38.006491 -1122.791960 318.731782
139 -42.052245 -1109.373308 69.616109
139 -38.834938 -1111.041544 320.057957
140 -40.915828 -1101.574087 73.176308
140 -47.641636 -1103.485078 323.488938
141 -47.215738 -1090.273108 74.565381
141 -51.567363 -1093.149111 323.999234
142 -51.346507 -1078.356054 79.005810
142 -63.320050 -1084.803004 323.899152
143 -58.458972 -1067.914646 80.482217
143 -57.773255 -1073.114239 327.619687
144 -69.004849 -1055.853809 81.652757
144 -63.778059 -1063.503221 330.846190
145 -67.837328 -1044.732594 84.200679
145 -63.387921 -1052.617621 335.237260
146 -65.905509 -1033.089677 89.408962
146 -59.000031 -1038.532974 339.547477
147 -62.228579 -1017.523672 94.726975
147 -59.445691 -1027.693341 343.988856
148 -75.344615 -1013.010486 94.160027
148 -73.534533 -1019.315004 341.084056
149 -75.119202 -1000.528119 97.523193
149 -61.149638 -1007.268814 348.021895
150 -65.988079 -987.552664 102.320699
150 -49.469783 -994.542878 354.941764
151 -65.002172 -974.535947 105.313065
151 -55.235299 -986.213873 357.233827
152 -65.173423 -965.530703 108.924411
152 -63.184981 -978.465078 357.089416
153 -59.644223 -953.788804 113.919124
153 -51.039251 -964.178909 362.431596
154 -52.698948 -944.313259 116.537064
154 -38.869214 -954.137406 367.773023
155 -50.948514 -934.652097 118.500385
155 -36.827296 -945.535127 369.841222
156 -36.948655 -924.219393 124.155065
156 -25.522049 -935.476087 374.396570
157 -22.639414 -914.579585 129.402970
157 -13.358973 -927.301245 376.898620
158 -13.247428 -906.483777 131.797478
158 -6.273745 -918.610302 380.297917
159 -3.100283 -897.024347 134.616640
159 5.795704 -910.293345 383.335851
160 6.816043 -887.441249 137.248692
160 13.370086 -902.693273 384.337457
161 20.248998 -879.669033 143.052927
161 23.076332 -895.142695 386.659734
162 27.851219 -872.594690 142.318546
162 29.941674 -887.410701 389.543758
163 40.283384 -864.994041 144.336500
163 47.405483 -879.097117 392.836289
164 53.987149 -857.366219 146.653466
164 61.478039 -870.849236 395.863314
165 68.920789 -851.476650 149.061510
165 74.188541 -864.935503 397.682193
166 87.729481 -844.787702 153.040292
166 86.754893 -857.990425 400.294571
167 101.964053 -838.896010 153.418234
167 97.979358 -852.784566 402.039993
168 117.234168 -832.981711 155.706319
168 111.753819 -848.749575 404.600346
169 128.695970 -827.975745 157.069240
169 128.913185 -842.017962 406.613021
170 145.811134 -820.744314 160.875117
170 142.777211 -835.625132 408.636497
171 160.879385 -814.350254 162.024581
171 154.980702 -830.834496 411.153133
172 178.087771 -809.389350 167.582796
172 171.646634 -824.570663 414.084505
173 196.982265 -804.837725 169.879789
173 185.427340 -821.354411 415.475806
174 212.066643 -799.782590 171.424598
174 204.996346 -817.395956 419.562186
175 227.853774 -799.569867 172.433068
175 223.776662 -813.020760 422.398623
176 239.485181 -797.766634 174.192269
176 228.126900 -812.102312 422.422977
177 262.719288 -793.332589 179.676354
177 248.892699 -808.905670 426.034863
178 277.128631 -788.915073 180.730448
178 265.937778 -804.727964 429.664569
179 294.748675 -786.370898 184.667538
179 276.264954 -802.490922 429.432708
180 312.047845 -783.128628 186.041275
180 295.989914 -798.633185 433.662812
181 329.576437 -782.145809 188.528315
181 309.681512 -798.038348 435.181826
182 347.584148 -780.273597 190.262499
182 328.774277 -795.041793 438.387522
183 366.081687 -779.022519 193.583416
183 341.317801 -793.956107 438.978831
184 383.050646 -777.999119 197.341310
184 361.029393 -790.831406 442.486301
185 398.620309 -778.462793 197.865520
185 372.079798 -790.507656 443.703439
186 416.698504 -777.790529 200.390836
186 385.717922 -789.649415 445.856798
187 433.154524 -777.393451 203.321017
187 399.548563 -788.596215 448.052629
188 448.635044 -776.613422 205.112688
188 415.389088 -786.926314 451.308096
189 464.618282 -775.265270 207.929484
189 427.836701 -786.342087 451.810223
190 478.244603 -774.815541 209.504170
190 440.836126 -784.493689 454.278277
191 494.388291 -774.754410 212.201422
191 455.243932 -782.802407 457.410000
192 510.743683 -774.169332 214.886722
192 466.199648 -781.378703 457.941253
193 528.145987 -773.481392 219.108377
193 481.336661 -778.309690 462.039974
194 533.861731 -772.144539 218.916649
194 492.989217 -776.773664 464.332157
195 552.849437 -769.301617 224.509367
195 504.270139 -774.920215 467.882216
196 562.272145 -766.868900 226.637884
196 515.733417 -771.158263 470.634019
197 568.706355 -764.863673 228.193712
197 524.783548 -767.802046 472.666984
198 582.698261 -760.137197 232.437684
198 536.315845 -763.089932 475.714946
199 595.345662 -756.261218 235.352915
199 547.351719 -758.712254 478.534827
200 606.258619 -752.042139 237.568882
200 552.995939 -754.900310 480.601108
201 622.007329 -747.059612 241.883137
201 562.408229 -750.667487 483.354479
202 629.369936 -742.525460 243.927114
202 569.411279 -745.153515 485.205564
203 635.020122 -738.306141 245.150587
203 578.415009 -739.203491 487.563538
204 643.649243 -731.314192 247.794058
204 586.006341 -733.294884 489.051840
205 650.746119 -724.593582 248.716196
205 594.281423 -727.241683 491.407625
206 659.960655 -717.447938 251.415769
206 595.543751 -720.337142 491.221519
207 665.721465 -710.628215 251.814251
207 601.130469 -714.473649 491.828203
208 667.865108 -704.161788 250.483575
208 604.985488 -706.527073 492.340178
209 676.419041 -695.652150 253.256106
209 606.722830 -699.927030 492.167175
210 679.450826 -686.673900 252.785598
210 611.580313 -691.944621 493.124359
211 682.355594 -678.722989 253.315177
211 611.373745 -683.751501 492.463117
212 684.221703 -669.134783 252.422342
212 611.299782 -676.178598 491.146658
213 682.090677 -660.912390 251.450233
213 610.003649 -668.844857 490.092928
214 681.851568 -650.474387 250.616412
214 610.484422 -661.937293 489.682358
215 679.609400 -642.057639 249.608993
215 607.690765 -653.413424 488.251167
216 677.724253 -632.722960 248.169312
216 601.390986 -646.169181 485.339199
217 674.058612 -623.991242 246.960794
217 598.337909 -640.393669 483.367782
218 666.581725 -616.341615 244.209381
218 591.736553 -631.383743 481.349515
219 659.217980 -609.452616 240.324511
219 581.443537 -626.724268 478.233606
220 651.668811 -603.419778 238.758561
220 574.508504 -620.285249 476.262377
221 639.635204 -598.351781 234.255303
221 562.966008 -616.497328 471.603942
222 629.981396 -593.698267 230.833991
222 555.182822 -612.450813 468.966581
223 615.396452 -590.863816 225.837090
223 542.799501 -608.297186 464.003523
224 606.641490 -586.328199 222.589657
224 533.470179 -604.571090 461.505538
225 594.590449 -582.021218 218.772097
225 520.185500 -600.137577 457.148360
226 578.661042 -577.918335 213.460793
226 508.034049 -596.521958 451.548332
227 568.770525 -574.861191 210.698503
227 499.246320 -593.009658 448.674675
228 552.288881 -570.944971 204.319527
228 484.889893 -590.644520 444.368158
229 539.336097 -568.505232 200.070863
229 475.324029 -587.188852 441.472882
230 523.003968 -566.375688 194.639757
230 459.976016 -583.811935 436.781420
231 510.914825 -563.767465 190.660788
231 446.164684 -583.277005 432.531736
232 495.849182 -561.577842 187.093929
232 436.521437 -579.679573 429.428441
233 480.006552 -560.835263 183.836245
233 420.763347 -577.847904 425.353009
234 467.183589 -558.675684 180.749395
234 404.464851 -577.016803 420.841849
235 453.122677 -556.966093 177.232558
235 391.309831 -574.554662 418.436414
236 437.304423 -555.866947 174.922754
236 379.026508 -573.791201 416.171656
237 422.460981 -555.260160 171.392108
237 363.387593 -572.958268 413.373076
238 409.402803 -554.485889 168.485521
238 344.907763 -572.797759 408.611813
239 389.222796 -554.314665 164.552350
239 334.155919 -569.885694 408.335768
240 375.146908 -553.945574 162.624164
240 317.222122 -570.512324 403.881966
241 358.400373 -553.418754 159.091692
241 308.247115 -569.878748 403.697313
242 339.972011 -554.230939 155.184921
242 294.691184 -569.279837 401.214918
243 326.731159 -553.845489 153.984972
243 276.147989 -568.062687 397.891922
244 309.372510 -553.083121 150.534699
244 263.668113 -567.728649 396.332449
245 295.065871 -552.627967 148.328604
245 250.432958 -566.699451 394.328937
246 278.559446 -552.334104 144.348806
246 234.566170 -566.362189 390.740578
247 265.727659 -552.904118 143.626322
247 221.974574 -566.065618 388.915391
248 247.779923 -552.137030 141.000820
248 203.187299 -566.738641 386.039179
249 234.391458 -553.965479 139.069834
249 192.070345 -566.626375 384.053295
250 217.456919 -554.656256 135.987888
250 177.547907 -566.463305 381.931027
251 205.200771 -554.300633 133.440711
251 162.849660 -565.923584 379.373178
252 180.988513 -556.116496 129.447657
252 154.100295 -566.144529 379.519365
253 179.244282 -556.131146 131.745083
253 142.184439 -566.491565 376.898599
254 162.306858 -559.193320 127.745972
254 128.715044 -567.592086 374.709100
255 135.250912 -559.242662 120.063102
255 112.554188 -567.445669 371.692764
256 133.502441 -560.119205 123.466239
256 104.410911 -568.816767 371.375393
257 116.957647 -561.934150 119.831000
257 91.992829 -568.050252 369.723794
258 107.239310 -561.701499 117.889939
258 78.978854 -568.295780 367.386462
259 100.358657 -562.358087 118.001823
259 69.248586 -568.026975 365.234726
260 81.059153 -565.387406 114.238249
260 56.586946 -568.877459 363.265229
261 71.291119 -565.208328 113.893814
261 48.922639 -569.592467 362.800327
262 58.152410 -566.744615 111.508103
262 34.293460 -570.746864 359.217687
263 50.121372 -568.910659 111.355401
263 29.215615 -569.951135 360.160917
264 37.170045 -569.860713 110.343450
264 17.252783 -570.951815 358.727711
265 25.482664 -570.276914 108.067268
265 0.610054 -571.284772 354.199508
266 14.207720 -570.004567 105.804929
266 -7.534283 -571.482472 352.615499
267 2.329173 -572.360045 104.446736
267 -15.331768 -571.692797 353.414024
268 -14.255044 -572.286899 103.291835
268 -25.803498 -569.509816 351.456553
269 -14.364783 -572.222660 106.206855
269 -28.538453 -569.574113 353.287709
270 -29.855627 -571.816594 102.625084
270 -40.184353 -568.628074 353.317053
271 -39.643737 -573.004063 103.113843
271 -51.840741 -567.907432 351.037105
272 -47.969736 -572.572023 103.858421
272 -57.062571 -566.423394 353.488964
273 -56.983541 -570.812032 103.241891
273 -57.292743 -563.908259 355.782589
274 -61.978478 -568.287906 105.369292
274 -62.393733 -561.438605 356.617675
275 -66.330779 -567.447168 104.691144
275 -70.385849 -560.530032 356.333368
276 -70.043040 -564.123082 108.027967
276 -74.383495 -556.294327 356.421514
277 -79.456421 -563.209893 107.198968
277 -76.973308 -554.938299 358.185344
278 -82.878287 -559.559582 107.456290
278 -80.224796 -550.227771 357.462932
279 -84.607643 -557.102474 106.028098
279 -88.340582 -547.818055 357.247578
280 -83.254735 -553.379862 106.620456
280 -80.622029 -544.449845 357.118035
281 -79.426948 -550.794411 108.713227
281 -78.764496 -540.852004 357.279273
282 -85.109055 -546.819236 105.266728
282 -77.328685 -536.623689 357.898780
283 -76.840772 -542.645633 105.287282
283 -70.260067 -534.238389 356.794676
284 -74.353367 -540.549241 103.685924
284 -69.262473 -531.617169 355.470663
285 -60.543707 -535.505669 107.073352
285 -66.353473 -527.560929 352.772529
286 -59.228955 -533.147508 102.224194
286 -60.779053 -523.996530 352.199811
287 -53.078541 -530.287433 102.278916
287 -46.996384 -520.699693 351.250149
288 -48.434538 -527.481491 100.981838
288 -37.836560 -516.891754 349.280959
289 -37.713428 -527.455522 95.840854
289 -33.144002 -514.414850 348.426413
290 -20.160158 -523.446045 99.462918
290 -24.298884 -512.250989 347.264977
291 -7.572559 -521.963054 98.627036
291 -10.159421 -509.388233 348.064762
292 0.671603 -519.038622 97.212735
292 2.925873 -505.447982 347.724767
293 14.800553 -513.180910 97.524726
293 14.982894 -502.470430 348.580424
294 31.538964 -512.844712 98.569731
294 21.153068 -501.305768 346.629986
295 42.580395 -511.590935 99.734697
295 35.183571 -497.428473 349.133072
296 60.032884 -508.383161 103.868363
296 50.932829 -495.093608 351.438241
297 72.747752 -506.340202 104.092940
297 61.152854 -492.911241 353.253086
298 82.452347 -504.722173 104.686092
298 76.159393 -490.993209 354.892550
299 102.497177 -501.541449 108.100486
299 85.341000 -489.737781 356.142641
300 113.467062 -501.079845 110.467378
300 99.209970 -487.234860 357.402315
301 126.342925 -497.993076 112.918793
301 116.613802 -485.027104 362.245328
302 141.305607 -495.596947 115.291009
302 129.137620 -481.689407 365.359420
303 158.956735 -494.052460 118.646325
303 141.968910 -479.964809 366.933275
304 176.474040 -490.110176 122.753874
304 153.564941 -478.861860 369.348170
305 187.222118 -488.713809 124.289553
305 172.621005 -475.987926 373.124658
306 207.774626 -488.648613 127.637013
306 187.138961 -474.496146 375.716173
307 222.955722 -487.164245 130.747848
307 204.247374 -473.419091 378.954764
308 239.328384 -487.266986 134.668539
308 216.533853 -471.652303 381.082304
309 252.145451 -485.706867 136.282938
309 230.263821 -470.778623 383.459642
310 273.196674 -484.926323 140.227399
310 242.461578 -468.398032 386.324328
311 290.329293 -483.746150 143.844160
311 258.062507 -466.153284 388.167044
312 298.978716 -482.082619 144.037400
312 271.746754 -465.249084 391.194396
313 318.929399 -481.339725 146.582598
313 288.863882 -462.281132 394.068437
314 337.089541 -480.310196 150.227348
314 305.298750 -460.730856 396.911980
315 350.631686 -478.344676 152.533548
315 319.947920 -458.513448 399.020647
316 368.401467 -477.952177 155.281757
316 333.406418 -456.532802 401.183851
317 385.353715 -474.870159 158.413058
317 348.077231 -453.238267 403.154769
318 403.053915 -472.601541 161.293124
318 363.469742 -450.724467 406.027760
319 418.880739 -469.897766 165.578216
319 380.577016 -447.405204 409.648556
320 436.550916 -468.556584 168.314930
320 394.098153 -444.141724 412.184766
321 451.677211 -465.439841 172.212611
321 408.144509 -440.515100 415.354220
322 469.765336 -462.043277 175.823497
322 423.962460 -438.198824 418.973929
323 484.339226 -460.082765 179.444489
323 435.614996 -434.951137 421.149422
324 499.134339 -456.137141 182.365195
324 448.971532 -430.698281 424.539011
325 514.643674 -453.703854 186.843232
325 465.396878 -426.597290 428.939973
326 528.324935 -450.827953 190.840558
326 479.332727 -422.631445 433.474629
327 545.923984 -447.690384 196.266008
327 493.382139 -418.839566 437.272711
328 559.800894 -444.188522 200.740175
328 506.020773 -414.959575 441.963163
329 575.638934 -440.757014 204.883323
329 520.195760 -410.118301 445.134756
330 591.312875 -436.400430 210.343421
330 533.670163 -405.628164 449.915297
331 604.738906 -433.381637 214.846488
331 546.785904 -399.946747 455.108760
332 618.897920 -429.759545 220.193369
332 557.826309 -395.886788 458.937834
333 631.382450 -424.581577 225.106884
333 570.216011 -390.001205 463.874542
334 646.076584 -419.340293 230.921290
334 580.630107 -384.916473 468.240102
335 658.117011 -414.405715 235.796593
335 592.370902 -378.632453 473.823991
336 672.542170 -408.933324 242.298528
336 606.136324 -371.843602 478.966292
337 685.166094 -403.094864 247.601307
337 616.954122 -365.367234 484.451791
338 698.458481 -397.232321 253.473653
338 627.485769 -358.136181 488.784923
339 708.660864 -391.119276 258.770590
339 637.801182 -351.430934 494.546513
340 722.234527 -384.014943 264.114040
340 646.843652 -343.713645 498.738146
341 733.982337 -376.289500 271.155159
341 658.119664 -335.890254 503.769019
342 744.006428 -369.152476 274.971944
342 663.649411 -328.115990 508.073242
343 753.680802 -361.427491 279.793738
343 674.079973 -319.819662 512.016314
344 765.169774 -352.137499 286.166071
344 681.464808 -310.363862 516.883222
345 772.301550 -342.969853 290.092609
345 690.148165 -300.948736 520.878700
346 781.286091 -333.839057 293.340492
346 697.504983 -291.570073 524.877038
347 789.678513 -324.046964 296.755301
347 703.053315 -281.477510 527.628364
348 794.314340 -313.677048 301.028861
348 708.198398 -271.382684 530.856262
349 799.536447 -303.552447 303.603939
349 713.154742 -260.842292 533.922902
350 805.003143 -291.622050 306.058747
350 715.457025 -251.001337 535.093836
351 806.977715 -280.865299 307.371210
351 717.655264 -239.889635 537.156877
352 811.837599 -270.173021 309.713374
352 719.903195 -229.842725 539.156148
353 813.388290 -258.558753 311.289534
353 721.301598 -218.802727 539.491515
354 814.466690 -247.100977 312.282662
354 719.695794 -209.236774 540.462641
355 816.379932 -235.736521 313.383449
355 717.413015 -198.205647 540.978804
356 813.839269 -224.120798 313.025038
356 716.757983 -187.944728 540.245247
357 810.879452 -213.321837 311.384014
357 711.913168 -177.974821 539.387587
358 806.149416 -203.222408 309.921837
358 709.421860 -168.668945 538.611707
359 802.852748 -193.025841 307.978195
359 702.263492 -159.843263 535.500815
360 796.675565 -183.759382 305.498855
360 698.175604 -151.250983 533.238465
361 790.066598 -175.214503 301.722127
361 692.236777 -143.071514 530.247594
362 784.376536 -167.054503 298.151427
362 686.407490 -135.094859 526.364448
363 774.881135 -158.858770 293.391021
363 677.835930 -128.284923 521.925822
364 765.362996 -152.285632 288.965989
364 669.338336 -121.099627 517.865101
365 757.527005 -144.527766 284.360360
365 661.912976 -115.350135 513.885769
366 744.621769 -139.148606 279.032840
366 651.051954 -109.658864 509.124108
367 736.937570 -132.922346 275.444684
367 639.988793 -103.918690 504.493706
368 721.575563 -128.898273 269.752617
368 631.415916 -99.192283 500.893737
369 708.539136 -124.055870 264.819539
369 614.400761 -94.333109 494.962873
370 696.037835 -120.092258 259.537208
370 604.545270 -90.816468 491.701558
371 683.240077 -116.135825 255.536269
371 592.357885 -87.529071 487.345639
372 671.377610 -113.288133 251.673784
372 580.357818 -83.906108 483.376511
373 653.500772 -110.240099 246.598920
373 569.414390 -81.142528 480.424038
374 640.257688 -107.929528 242.956753
374 553.955503 -78.293756 475.349546
375 625.235864 -105.825210 239.630397
375 540.134885 -75.749672 471.797010
376 608.518737 -104.037498 234.519593
376 523.201754 -73.423670 467.911626
377 592.374486 -101.153649 229.303489
377 511.164532 -72.190744 464.342420
378 576.202788 -100.542302 226.122825
378 496.253590 -70.530451 461.151381
379 559.059781 -98.485484 221.940134
379 481.399216 -69.109015 456.892390
380 546.561693 -98.567132 218.533206
380 464.357141 -68.146961 453.366342
381 530.940315 -97.162060 215.784600
381 452.103714 -66.175289 450.642188
382 511.225785 -96.793331 211.395372
382 437.495184 -64.590390 447.988857
383 497.074159 -94.667794 208.392610
383 421.287263 -63.711444 445.108960
384 481.095248 -94.076320 206.213956
384 410.076827 -62.284955 443.492189
385 466.418425 -93.119612 203.629598
385 393.202834 -60.731344 441.466850
386 448.208602 -92.380833 200.853379
386 377.360849 -59.680296 437.521995
387 430.866172 -90.214472 198.640665
387 363.806684 -59.895624 436.685795
388 415.688725 -90.162587 195.656144
388 349.199921 -57.965615 434.804151
389 400.727511 -88.888129 194.088628
389 334.571491 -56.610360 433.831870
390 385.676307 -88.333812 193.543642
390 315.738063 -55.325795 430.751097
391 366.770704 -87.500202 189.704272
391 305.360194 -54.101048 429.483102
392 353.700907 -85.655632 189.305813
392 289.677866 -53.076099 428.541195
393 337.169993 -85.035585 187.603586
393 277.523676 -50.756924 428.252635
394 318.688422 -83.224380 184.093389
394 260.111658 -49.737181 425.955838
395 303.511592 -82.470536 182.948544
395 247.955574 -48.397295 426.183219
396 289.726646 -80.376384 183.104029
396 233.774253 -46.597996 425.255440
397 273.518475 -79.972864 182.839475
397 219.089382 -45.931249 424.328365
398 256.022660 -77.905439 181.365106
398 204.507110 -44.012484 422.855361
399 245.102570 -77.017448 180.532107
399 193.301294 -42.285288 422.999873
400 226.288524 -73.329590 179.595556
400 177.325149 -39.162116 422.755126
401 214.956606 -72.320043 178.593408
401 163.344008 -37.406847 421.575821
402 196.944588 -70.952882 177.590877
402 148.310377 -35.554333 420.390630
403 185.082116 -69.231953 176.894996
403 136.925422 -32.255325 420.662692
404 172.639235 -66.262987 176.961348
404 126.566271 -30.069345 419.406704
405 156.075390 -64.368056 175.139043
405 110.711459 -28.914003 418.571621
406 145.173088 -61.919267 173.799789
406 100.676456 -26.168642 418.373523
407 131.600862 -58.905725 174.403536
407 91.766817 -22.786181 418.725809
408 115.745808 -57.133324 173.146728
408 78.533495 -19.369935 417.190835
409 104.120244 -54.390791 172.502635
409 64.373535 -15.846884 416.595082
410 90.792885 -50.048584 172.147941
410 53.385702 -11.500060 416.741276
411 80.122899 -47.157321 172.472669
411 45.023570 -8.316785 417.191648
412 68.353321 -43.748760 171.833406
412 33.516486 -5.255389 415.527061
413 56.911366 -40.487259 170.193030
413 19.850619 -1.732083 414.380469
414 44.405907 -35.904378 170.010498
414 11.518820 3.210013 414.858116
415 35.683150 -32.161650 170.020100
415 6.947812 8.204131 415.421879
416 22.386661 -25.855617 170.900765
416 -4.322625 14.209138 416.094605
417 15.094940 -21.414902 170.925168
417 -13.862074 19.271602 416.523697
418 3.328814 -16.209605 171.292899
418 -23.196625 25.622710 417.128992
419 -7.937355 -8.000793 170.766750
419 -33.741875 31.848965 417.475544
420 -11.166857 -1.116849 173.513754
420 -40.336694 39.940740 418.192415
421 -26.925081 6.280169 172.572240
421 -43.480601 46.141615 420.645225
422 -32.237553 15.229885 174.952554
422 -51.694007 54.903260 420.012614
423 -36.769187 24.167688 174.185602
423 -54.219449 62.990573 421.005411
424 -44.396928 33.709508 173.822434
424 -56.088476 73.040685 422.951254
425 -52.310654 43.428024 172.937573
425 -57.523980 81.988395 423.833089
426 -50.834828 53.536067 174.331629
426 -66.402329 92.151873 421.370463
427 -50.049643 62.902351 173.476927
427 -66.820413 100.732650 421.188530
428 -48.246001 73.268660 175.644632
428 -61.809980 110.772466 423.763774
429 -47.755603 83.560728 174.429356
429 -60.721306 120.726702 423.680481
430 -45.420174 94.916307 174.373337
430 -58.348231 128.506808 423.850245
431 -43.360188 105.731459 173.238922
431 -57.350753 139.404720 421.980642
432 -40.274767 117.527227 172.277167
432 -48.926260 147.845548 422.499930
433 -31.706553 128.547743 171.261667
433 -43.192217 157.629192 421.371260
434 -27.011599 136.655784 169.441993
434 -34.574596 165.827901 421.338929
435 -16.363391 144.750598 170.178470
435 -27.030537 173.850280 421.166326
436 -5.082060 153.047576 170.554323
436 -13.562494 181.575218 420.859345
437 6.377338 161.771336 170.216783
437 -7.112853 189.682248 418.688808
438 13.582681 167.932152 170.011079
438 2.968907 194.465812 418.388550
439 28.322536 174.923290 170.572814
439 14.860497 200.205203 420.176173
440 40.824685 181.825307 171.024732
440 24.513499 206.935848 419.442059
441 57.955916 187.409190 172.470733
441 36.656972 211.095820 419.581498
442 69.981570 193.030158 172.764488
442 51.596107 217.780510 420.586229
443 80.167865 198.860990 174.558965
443 61.514911 221.715715 421.925665
444 91.470308 202.812317 174.331100
444 75.100736 226.784138 422.781973
445 107.057182 205.307567 175.526105
445 86.295505 230.179842 423.039590
446 117.424840 210.319732 176.954071
446 98.841776 234.839401 424.905442
447 132.088727 214.731889 177.696959
447 112.697220 239.498909 426.394025
448 146.465745 219.860937 179.587551
448 125.123457 243.750297 427.829512
449 161.655271 225.121800 181.086862
449 139.104030 247.595763 430.274768
450 177.288636 228.303894 182.846070
450 155.515290 252.624624 431.227030
451 193.189610 231.318941 185.818495
451 167.626726 256.298756 432.776989
452 208.607545 236.901466 186.483398
452 179.741140 260.228340 432.934493
453 221.027314 240.908860 186.795775
453 193.257806 263.374388 435.145987
454 241.228995 245.852640 191.295994
454 211.596703 269.383869 437.311011
455 255.600434 250.222191 191.867908
455 226.146907 274.472567 439.222785
456 272.412966 252.902254 193.135415
456 240.782376 276.284113 441.404150
457 289.803070 258.153064 196.516147
457 254.927280 280.018753 442.672638
458 305.543246 262.459456 199.700788
458 273.013165 285.520470 446.313024
459 320.432911 265.482423 201.772375
459 284.099013 289.302022 448.558634
460 339.155400 270.452868 205.571735
460 301.358940 294.119150 452.122590
461 357.636502 275.127150 209.241289
461 314.671865 298.641196 454.717355
462 369.078451 278.738715 212.336101
462 328.601190 303.167164 458.303335
463 388.795656 282.098997 217.304970
463 343.927847 307.398795 461.823914
464 404.564314 286.989859 220.545166
464 357.066260 311.851303 465.220564
465 421.695588 292.793810 224.961729
465 373.714469 317.555465 469.397922
466 435.338851 297.502725 228.176316
466 389.020510 323.622956 472.837622
467 453.834028 303.430066 233.784927
467 402.271769 329.321382 476.088024
468 473.392982 309.784224 238.828618
468 417.601344 334.813166 480.321336
469 484.910068 315.066080 241.585885
469 431.666150 342.266720 485.277922
470 500.465041 321.234139 246.413400
470 444.892844 348.826634 488.925490
471 518.393527 328.569859 251.529682
471 457.988971 355.608301 492.238612
472 533.059563 335.639918 255.691697
472 471.743288 362.647420 497.524911
473 550.379225 343.659200 261.235961
473 485.510720 368.865991 501.086394
474 563.940926 351.155037 264.201764
474 499.754662 377.302337 504.534987
475 578.951420 359.057688 268.780962
475 510.359885 384.897096 508.047890
476 591.480227 367.098926 272.571016
476 523.115216 392.867235 511.979808
477 606.484188 374.873483 277.100087
477 535.215686 400.576624 515.561294
478 618.911251 383.300724 281.115098
478 548.475601 409.609480 519.767208
479 633.848671 392.518075 286.290526
479 556.983799 418.641519 522.597744
480 643.320035 400.479537 289.642647
480 567.324819 427.540846 526.263484
481 658.895491 411.064136 294.934535
481 576.023539 436.036657 529.422802
482 670.371887 419.924200 298.393858
482 589.147107 445.956018 533.957706
483 679.634444 430.255726 302.061107
483 598.387666 457.658290 537.186522
484 691.789577 440.793709 306.709922
484 605.974580 466.579020 540.402854
485 699.384143 451.838842 309.564091
485 614.986066 476.169397 543.050726
486 706.915019 461.913134 311.870700
486 621.903477 487.114472 546.153768
487 721.354982 474.303660 317.709266
487 629.297145 498.901383 549.273913
488 729.811872 485.300569 320.138766
488 632.872915 509.500639 550.829555
489 738.573065 496.467850 324.290502
489 642.431386 519.877503 553.956887
490 742.689378 507.779674 325.711846
490 648.299681 531.615864 556.912641
491 752.657670 519.592622 330.037879
491 652.762864 543.221060 558.221490
492 758.268162 531.624358 332.049979
492 656.666471 553.012058 560.357797
493 764.095831 543.034018 335.572264
493 661.381060 564.482627 562.417399
494 766.953301 554.926186 337.920691
494 662.997476 575.129337 565.611732
495 770.200058 564.840803 339.671338
495 665.576256 586.425541 566.660569
496 774.933966 577.017409 341.399619
496 668.337765 597.289994 567.220521
497 775.389402 587.727183 343.018000
497 669.862064 608.135635 569.174633
498 775.285152 596.939900 344.468071
498 670.520498 616.889549 570.097715
499 774.582056 607.655420 344.268728
499 667.151451 627.054154 569.866534
500 773.448306 618.221857 345.715874
500 667.427200 636.116062 570.211696
501 772.895263 626.787366 345.529720
501 661.637173 645.129896 569.623499
502 767.946060 635.574334 345.174818
502 658.883618 654.793552 569.243058
503 764.825986 643.819919 344.985356
503 655.908367 662.446385 568.926452
504 758.682726 651.367870 344.048282
504 647.276138 670.550228 566.690836
505 754.771786 658.267568 343.403184
505 640.513630 677.950738 565.888490
506 745.131299 665.966882 340.456528
506 634.019642 684.261430 564.179514
507 738.132574 671.025437 338.928345
507 625.805122 689.938873 562.484842
508 727.484283 677.179017 336.363313
508 616.731805 695.046011 560.088652
509 717.457329 681.897529 333.517227
509 606.136611 700.612489 556.638179
510 707.609920 685.934156 330.366273
510 598.456402 704.857606 554.978196
511 698.144185 690.019229 327.507646
511 590.649503 708.493459 552.588397
512 688.041983 693.360562 324.969584
512 575.471365 713.029146 548.031614
513 675.304046 697.671646 320.447190
513 567.428716 716.005971 545.511336
514 663.574638 699.685471 316.898159
514 556.015422 719.858234 542.078824
515 649.165223 701.687172 312.004600
515 543.426746 722.656161 536.815271
516 636.357089 705.108155 307.173266
516 532.248717 725.278158 533.384949
517 624.973225 706.872392 303.915418
517 520.972745 727.368832 529.832957
518 613.863107 708.172572 298.809281
518 506.005219 730.088967 524.638714
519 598.998218 711.193235 294.706874
519 494.035092 731.875309 521.044360
520 582.884609 712.799596 288.147501
520 483.650927 734.069348 517.214179
521 569.917603 714.328292 284.734594
521 469.396450 734.849549 512.334561
522 556.798841 713.972498 280.062112
522 458.049144 736.108296 508.147599
523 544.472415 714.543996 275.685447
523 445.057100 736.823849 504.198447
524 528.918512 714.327912 270.103442
524 432.797064 737.949963 498.851430
525 514.981223 715.440984 265.311217
525 418.721195 738.117071 494.418036
526 498.252103 715.151961 259.735032
526 406.847183 739.110683 489.507225
527 487.280330 715.228393 255.381647
527 390.660356 740.074217 484.469304
528 470.993100 714.643854 249.133064
528 381.808505 739.790406 481.238427
529 458.978657 714.409355 245.370860
529 366.480905 739.910826 475.419579
530 443.164613 713.718202 238.905643
530 351.179733 740.334097 470.057706
531 428.266671 713.369068 233.528643
531 340.149439 739.716742 466.226249
532 412.954706 713.552897 228.314628
532 327.142980 739.646302 461.130960
533 398.799005 712.912496 222.728974
533 312.526000 739.822078 456.427014
534 380.768103 713.182188 217.901240
534 299.771623 740.795787 452.704532
535 369.415211 712.432429 214.338755
535 285.568197 741.319716 447.841152
536 351.580401 712.526636 208.690803
536 271.131386 742.048312 443.611243
537 335.577304 712.405212 204.239472
537 260.821370 742.627098 440.554950
538 320.788307 712.730614 199.790458
538 244.360819 743.257599 435.714861
539 307.968816 713.424315 196.163864
539 231.586684 744.609654 433.216180
540 290.535238 714.490761 191.686413
540 217.136192 746.640652 429.049575
541 272.931742 715.126436 186.751201
541 205.804637 747.336780 424.831631
542 259.296431 716.295041 181.443412
542 193.546017 749.250986 421.475472
543 244.333643 717.378518 178.871350
543 177.668514 750.999774 417.935933
544 230.066540 719.713042 174.810819
544 164.792969 753.148894 414.256585
545 215.828566 721.691219 172.054445
545 153.639802 755.366155 411.823659
546 202.496012 723.596122 168.583053
546 139.351771 758.118423 408.323047
547 184.967009 727.834144 164.721253
547 127.747742 760.645898 405.690310
548 172.587924 729.760704 162.180998
548 117.357780 763.527736 403.586087
549 154.559582 732.505390 158.064517
549 100.582173 768.557593 399.499746
550 145.809627 735.919347 156.923822
550 91.673099 771.348290 397.671053
551 128.937405 739.730296 152.775534
551 79.421207 775.468731 396.476652
552 115.343266 744.025011 151.762629
552 67.248314 779.103065 394.409768
553 105.530282 746.985543 149.988508
553 54.954690 782.591406 392.234435
554 86.773909 752.452685 146.307053
554 44.954802 787.784590 391.015818
555 77.229995 758.427574 145.108725
555 34.818696 792.620753 388.793793
556 64.421494 761.502782 143.663951
556 22.925007 798.409852 388.025961
557 53.736837 766.689090 143.358572
557 10.711914 803.320539 387.067930
558 41.771831 775.117903 142.493441
558 4.789077 809.253569 387.329975
559 30.762280 780.636341 141.144226
559 -6.671758 815.733578 387.021832
560 18.431710 786.353379 141.133719
560 -15.506417 822.328301 386.382737
561 9.259840 794.357460 139.136764
561 -26.413033 828.587013 385.761918
562 -5.605600 802.476819 138.083818
562 -32.573841 836.173176 385.586283
563 -10.984022 808.694479 139.253932
563 -42.992009 844.585603 385.378021
564 -23.159180 818.304012 138.152709
564 -51.006065 851.046730 384.640667
565 -33.530118 826.145458 138.416824
565 -58.392316 860.492161 384.486721
566 -44.016700 837.401869 137.100070
566 -62.324191 868.451261 386.828919
567 -52.201106 846.612593 136.586382
567 -68.903603 877.664549 387.744388
568 -56.131513 857.078653 138.226390
568 -75.144400 887.810616 386.799772
569 -63.081972 865.991939 139.017934
569 -78.373165 897.415081 386.643989
570 -71.941250 878.270917 137.652509
570 -87.635493 908.324161 386.142476
571 -77.432065 888.398493 137.086738
571 -88.315596 916.765773 387.012096
572 -75.192881 899.718977 138.990276
572 -93.363341 926.860207 386.602803
573 -83.983958 912.674639 137.158934
573 -91.629787 936.514296 387.895724
574 -83.907868 923.386713 137.371017
574 -88.903739 948.573378 388.900680
575 -90.583552 934.959783 134.554922
575 -89.527738 959.962764 387.532759
576 -82.752857 947.618930 138.605326
576 -90.555115 970.713999 387.359131
577 -79.947366 957.737441 138.959392
577 -84.770659 981.369242 389.283584
578 -75.833074 969.328982 139.086684
578 -87.454180 991.912471 387.491148
579 -75.943264 980.482362 138.275011
579 -81.572635 1001.966709 387.562662
580 -70.064862 990.583617 138.334655
580 -78.332652 1009.877288 387.433663
581 -63.307533 1001.721147 138.098982
581 -66.455642 1019.828050 388.612327
582 -52.947620 1009.899212 139.843074
582 -54.010624 1026.082102 389.426469
583 -38.869145 1016.966208 140.957514
583 -49.995964 1035.543508 389.204270
584 -29.204182 1025.915722 140.983667
584 -35.637964 1043.160810 390.699203
585 -21.728065 1033.218880 140.368124
585 -27.159322 1050.139528 391.661660
586 -12.893933 1041.063999 140.470694
586 -17.400479 1057.168756 390.031073
587 2.133438 1046.707360 143.102619
587 -1.000818 1061.557428 392.744030
588 18.321486 1052.617352 143.165574
588 6.255701 1067.296242 391.780992
589 28.804391 1058.395940 143.768035
589 17.926384 1074.249180 393.319358
590 46.814222 1061.443213 146.599553
590 33.228503 1078.981486 395.213324
591 58.385755 1066.382028 145.560830
591 43.839465 1084.470520 394.212969
592 78.424880 1069.830562 148.416304
592 67.516168 1087.091276 398.616479
593 86.790204 1073.918364 148.352586
593 79.228495 1090.990420 397.771621
594 108.343466 1077.618014 151.625985
594 94.191317 1094.702669 399.729625
595 122.004978 1078.909116 151.578388
595 105.546350 1097.508663 400.685161
596 138.831010 1083.515231 154.081003
596 120.392315 1100.886125 401.098600
597 152.118306 1084.991961 152.854662
597 136.071379 1104.869697 402.743545
598 175.463572 1086.190142 156.836642
598 152.767618 1106.505371 404.653445
599 191.278446 1090.023029 158.102954
599 166.779276 1108.678177 405.734018
600 208.433071 1090.772345 160.055213
600 185.894494 1110.766075 407.586832
601 223.915379 1092.037078 162.034494
601 198.563181 1112.896121 409.090652
602 241.748216 1093.627581 162.657491
602 215.059997 1115.830700 410.564429
603 258.629427 1094.786979 164.335929
603 229.697305 1117.172646 412.321742
604 271.316514 1096.796706 165.207165
604 244.221543 1119.667132 413.477058
605 295.109271 1098.859239 170.494372
605 259.984691 1121.141163 416.179767
606 309.539647 1099.773679 171.525108
606 274.243010 1123.323140 417.539959
607 321.633716 1101.394356 173.327934
607 286.456440 1125.798841 418.805178
608 341.765108 1102.534377 176.993065
608 305.599543 1127.819422 423.241301
609 359.293690 1105.366769 182.217284
609 317.168005 1130.422753 425.832237
610 373.323266 1105.922725 184.261482
610 331.704478 1131.787376 429.108150
611 388.412447 1108.322712 188.617208
611 345.825042 1133.755126 432.349288
612 402.188249 1110.044998 192.208454
612 355.636642 1137.165873 435.940918
613 414.080377 1112.203263 195.815454
613 369.212254 1140.060242 440.568601
614 429.911407 1113.738578 201.046559
614 383.254299 1142.189146 445.516574
615 444.797145 1117.424093 205.522560
615 395.817399 1145.416372 449.537760
616 459.415324 1119.180365 211.381848
616 406.823797 1149.612375 453.204440
617 473.261424 1122.372687 216.739913
617 425.330101 1152.592279 460.311046
618 487.757904 1125.978041 222.121005
618 437.274805 1157.501109 464.468360
619 500.524822 1130.165367 227.816549
619 446.289462 1161.132749 470.043781
620 514.258395 1134.732998 232.655207
620 456.419612 1166.669147 472.907660
621 524.129507 1139.513843 236.541414
621 466.297444 1171.661106 477.177005
622 540.676648 1145.262127 242.130243
622 479.519517 1177.961345 482.186779
623 552.514086 1151.162600 246.107529
623 495.656407 1183.372247 487.175104
624 564.684146 1157.486524 249.616408
624 505.313486 1189.088186 491.518382
625 578.567205 1164.009411 254.372176
625 516.452782 1196.454789 494.750020
626 592.409596 1171.535876 257.843466
626 523.602985 1203.684865 496.998140
627 603.192952 1179.362687 260.624737
627 537.274861 1209.808295 500.272155
628 618.027867 1187.004814 265.375674
628 547.067726 1218.219797 502.730145
629 630.947518 1195.004323 269.106396
629 557.196643 1226.190867 506.190370
630 641.386674 1202.599656 272.127824
630 567.699089 1234.756997 508.482363
631 652.604335 1211.626388 276.158546
631 579.897309 1242.856590 512.693989
632 667.163237 1220.082767 280.834970
632 584.838461 1251.210914 514.490974
633 679.744121 1229.211464 284.844143
633 593.815914 1259.783612 517.530909
634 690.576641 1238.085537 287.885124
634 603.534699 1269.222245 520.697572
635 695.553783 1247.876874 289.807976
635 610.842894 1277.815805 522.681890
636 700.719861 1258.865370 291.213281
636 618.261380 1287.494775 524.993277
637 709.386369 1267.438720 295.479281
637 622.236061 1297.729457 527.025574
638 714.244405 1277.610783 297.459588
638 628.700185 1305.835538 529.504957
639 721.740607 1287.476470 300.770253
639 629.096394 1316.935309 531.219961
640 726.540496 1297.515931 303.409115
640 631.762975 1327.008202 532.337694
641 726.758105 1308.492310 304.740037
641 635.826270 1336.063974 535.145376
642 728.091669 1318.113408 306.157459
642 637.717524 1343.678727 536.697026
643 729.759955 1327.398981 308.361021
643 636.064954 1354.161184 536.890369
644 733.044017 1335.009170 309.962252
644 636.821797 1362.074265 538.624268
645 726.979251 1344.373523 308.632572
645 634.744857 1369.796683 538.407519
646 725.076857 1352.500491 308.496353
646 630.238431 1379.015841 537.873433
647 725.461562 1359.485288 309.098457
647 626.255045 1387.213842 536.552003
648 716.262161 1369.115356 306.630299
648 622.904809 1394.665094 536.049365
649 713.267314 1374.882509 306.091928
649 616.239975 1402.123287 533.688899
650 708.102085 1381.828842 304.261680
650 609.412608 1408.903307 531.357049
651 700.570318 1386.201941 301.629873
651 603.278398 1415.160039 529.326344
652 691.648796 1392.935979 299.122146
652 600.496408 1419.467154 528.660119
653 686.501882 1397.194988 297.141444
653 590.669175 1425.530683 524.839305
654 676.292278 1401.945992 293.391119
654 581.318776 1430.497063 521.911150
655 667.740569 1406.316848 290.750190
655 570.863805 1435.555593 518.593742
656 657.874638 1409.375597 287.610873
656 562.529566 1439.748077 514.919121
657 646.952387 1411.660312 283.583305
657 549.466312 1443.108011 511.467403
658 637.302009 1415.301114 280.670993
658 541.840546 1445.550959 509.231386
659 627.473272 1416.994712 277.343309
659 531.109554 1449.712582 503.834491
660 613.454109 1420.532220 272.089220
660 521.890027 1451.471037 500.967691
661 604.719353 1422.305669 269.397277
661 508.987565 1454.786829 497.306885
662 589.314200 1424.868761 263.546410
662 497.812219 1456.568489 491.856152
663 576.613388 1425.720090 259.260758
663 483.793541 1459.305672 487.812880
664 565.681774 1425.570681 256.248212
664 472.821187 1460.862390 484.281669
665 552.783587 1427.900663 252.293398
665 461.537696 1462.602687 480.173196
666 536.641527 1429.034635 246.882830
666 447.324627 1465.312290 475.397730
667 527.139570 1430.689807 242.729033
667 433.484395 1466.464362 471.865127
668 515.087349 1432.492172 238.292246
668 423.401901 1469.058379 468.275245
669 499.359516 1433.529889 234.295635
669 414.318281 1470.532273 465.831590
670 489.925836 1434.017459 232.236759
670 398.578244 1472.148333 460.327241
671 474.406824 1435.216100 227.725919
671 387.035820 1473.640510 457.884394
672 461.066242 1436.206195 223.432403
672 375.333379 1476.247358 454.328423
673 447.252074 1439.004425 219.710802
673 362.861099 1477.619696 450.916265
674 430.450890 1442.373402 215.412732
674 350.900457 1479.966268 447.239449
675 417.001232 1445.417613 211.175188
675 343.856139 1481.717847 445.052370
676 408.684304 1445.913797 208.901911
676 330.186181 1484.627126 441.640969
677 392.316141 1447.996030 204.057604
677 313.967049 1488.215304 436.170679
678 382.368553 1450.907354 201.396928
678 303.030380 1490.989144 434.553687
679 371.060182 1453.598840 197.675130
679 294.476786 1493.841327 431.357875
680 357.984309 1458.385712 194.689473
680 280.508233 1498.630419 428.130110
681 343.556386 1462.092911 191.276065
681 272.199860 1502.217643 425.506602
682 333.013366 1467.488553 187.116380
682 256.710738 1507.625990 422.492689
683 318.991523 1473.399507 184.388481
683 246.357904 1512.586929 419.270685
684 308.360621 1477.653125 180.654530
684 234.834818 1517.454860 416.779890
685 299.160363 1483.437738 178.621619
685 225.348800 1522.500892 413.902790
686 286.197567 1490.160680 175.687986
686 218.383002 1526.848601 411.264252
687 274.085460 1495.202256 172.033403
687 210.128037 1532.507487 409.499618
688 257.257752 1503.121644 165.590495
688 198.928688 1540.336177 405.640001
689 251.299912 1509.941538 164.269748
689 190.068610 1546.114676 402.860348
690 243.677778 1516.448383 161.384573
690 180.391147 1553.781632 400.013621
691 233.241167 1523.317635 158.958418
691 172.966430 1559.173020 396.777866
692 223.658860 1531.561869 155.316054
692 163.395636 1566.537460 393.556685
693 213.411678 1538.524826 151.642230
693 154.482388 1573.437338 390.741843
694 200.146610 1548.082108 146.613378
694 141.469156 1583.956111 386.602109
695 190.058827 1558.446819 142.523363
695 135.893766 1592.400330 384.559320
696 180.186772 1566.757821 139.356281
696 130.983408 1598.289413 382.539748
697 174.986936 1576.125886 137.748381
697 114.996237 1607.491530 377.285957
698 169.920609 1585.407370 134.973770
698 111.598103 1619.234171 375.366042
699 160.033839 1596.911591 131.266648
699 102.159005 1626.634680 373.360186
700 148.185852 1607.424384 127.276233
700 96.694328 1635.547866 370.040959
701 144.669932 1616.015627 126.028982
701 96.781265 1643.865618 369.915744
702 135.610291 1628.086734 123.974574
702 83.652501 1655.237224 366.855500
703 124.678924 1639.566058 120.738574
703 74.835000 1666.587521 364.203863
704 120.561095 1650.308022 120.105612
704 68.388568 1676.287537 363.507493
705 108.903374 1664.956206 118.675067
705 59.365384 1687.993452 360.601573
706 103.298096 1676.926370 117.249132
706 54.965642 1698.539992 360.646500
707 91.427743 1688.028909 114.158151
707 51.061135 1707.739682 361.083746
708 93.825332 1696.625680 116.340877
708 44.643208 1719.893592 359.510463
709 79.248594 1711.965521 111.059997
709 40.502459 1730.244296 359.203153
710 74.466141 1722.622143 111.182639
710 29.333920 1743.182081 357.356431
711 73.265067 1735.227118 111.652790
711 25.850227 1755.095941 356.729916
712 60.880667 1748.747941 109.752894
712 24.023796 1767.469828 356.421283
713 52.645987 1764.344317 108.037124
713 16.083884 1778.415720 356.520809
714 44.637282 1778.463354 107.599614
714 12.271432 1789.869544 355.926280
715 42.715868 1789.563439 107.139591
715 8.624512 1800.164202 356.511234
716 38.454630 1802.857482 107.899927
716 3.871346 1813.100067 354.384673
717 27.802450 1814.927455 107.413495
717 -4.048466 1824.531359 355.402056
718 20.337189 1829.052957 105.638804
718 3.905632 1833.740995 358.540999
719 18.786851 1842.892598 106.299576
719 -8.592497 1849.615913 354.328229
720 12.015332 1854.088778 103.393723
720 -11.226284 1862.001010 356.810955
721 0.402254 1875.392889 104.698884
721 -19.346784 1874.548340 357.079212
722 10.926981 1882.584654 110.476742
722 -17.760913 1886.485909 358.787599
723 2.259281 1897.688096 107.401967
723 -21.432286 1896.655255 358.330397
724 -3.789207 1911.811288 109.177077
724 -19.204163 1908.076221 360.399745
725 -6.681327 1923.107576 111.964406
725 -24.457107 1921.672530 361.910409
726 -14.414887 1939.365307 111.349384
726 -25.295768 1933.091846 363.795536
727 -13.220163 1950.353147 114.195246
727 -26.880037 1945.493309 364.778102
728 -22.209360 1963.474734 114.289288
728 -32.515499 1956.645409 366.754261
729 -15.978096 1974.891717 118.695841
729 -31.162756 1967.318412 368.074313
730 -18.008946 1990.375926 120.147362
730 -25.088161 1975.009081 374.332899
731 -16.854961 2001.670735 122.062811
731 -33.475610 1990.657927 373.997008
732 -15.275675 2011.826145 128.124819
732 -23.845030 1995.513775 378.990130
733 -17.315143 2024.742281 130.426899
733 -21.945878 2006.043093 380.715930
734 -14.054940 2034.693304 131.907695
734 -14.844429 2014.841515 384.809973
735 -17.388747 2046.164141 133.310728
735 -21.553914 2026.062907 385.214067
736 -12.616629 2057.443069 138.936262
736 -5.156569 2031.094688 392.567473
737 6.321384 2061.732589 144.457050
737 -14.369830 2044.755487 391.540979
738 3.300057 2073.332146 144.768771
738 0.683744 2048.057932 395.964980
739 12.273485 2082.676128 147.380558
739 14.978401 2052.069593 402.156556
740 17.514419 2087.498679 149.808255
740 8.057923 2062.211156 401.039796
741 26.565353 2094.830657 153.489640
741 21.210382 2067.526348 404.646526
742 36.828387 2100.284709 155.976409
742 30.028491 2071.719475 406.245137
743 44.751414 2106.574493 159.003659
743 44.027568 2072.667586 410.126446
744 47.313903 2113.769944 158.477695
744 48.442292 2078.546989 410.525258
745 55.925077 2118.759993 158.821970
745 58.743702 2082.722951 413.039691
746 71.984298 2118.429478 164.121176
746 68.698107 2083.956853 414.734969
747 86.705584 2121.070686 167.282905
747 83.038109 2083.568736 417.017301
748 99.291363 2121.587490 166.922383
748 89.527607 2084.840264 417.936870
749 116.194636 2120.355614 170.199962
749 98.508741 2086.030127 417.736544
750 120.727034 2122.638233 168.216036
750 116.569291 2080.068892 419.625458
751 137.034476 2119.031222 170.128701
751 122.915608 2080.560834 418.056473
752 145.662466 2120.239125 169.210594
752 134.375053 2078.751911 418.363724
753 154.283062 2118.470858 170.331245
753 141.288064 2078.103434 418.104041
754 174.021746 2112.485478 170.186521
754 157.905438 2071.035821 419.203423
755 182.187986 2109.873275 171.351886
755 170.664549 2065.635551 419.165635
756 189.277579 2105.531535 167.602747
756 176.847371 2061.605484 419.079145
757 203.703638 2097.813741 169.521667
757 186.453639 2054.214954 417.822738
758 215.916172 2090.292391 169.232616
758 195.551021 2047.254155 416.274219
759 230.117181 2080.762797 170.240880
759 206.029617 2039.745571 416.411230
760 236.771563 2074.302452 169.753972
760 215.429169 2030.837621 416.031427
761 247.378712 2065.255893 168.591199
761 222.205663 2023.161427 414.483281
762 245.310037 2057.344480 165.773170
762 224.178438 2015.453504 413.431091
763 262.029764 2044.673549 169.698453
763 233.955774 2005.023552 412.589827
764 263.889043 2037.969010 167.676991
764 236.960193 1994.949329 413.303779
765 265.146697 2026.946005 166.902406
765 239.939172 1984.823306 411.901477
766 274.088809 2013.537037 168.866795
766 247.320940 1973.585773 413.129501
767 276.743614 2005.646818 168.486112
767 243.085615 1966.105518 412.210367
768 272.801872 1996.121173 163.893738
768 251.414088 1954.267749 412.428942
769 277.786495 1984.215550 167.117318
769 244.865538 1945.370969 410.752890
770 277.223587 1974.900216 168.212377
770 244.378716 1935.305004 411.294767
771 274.598720 1962.749548 167.840859
771 246.518165 1923.969868 412.911722
772 278.509418 1950.631500 168.369519
772 244.095421 1914.010177 412.946345
773 273.085386 1941.612956 169.813068
773 242.868625 1902.854085 414.532163
774 271.333425 1931.501066 170.293975
774 240.854317 1891.360561 415.222039
775 269.136514 1919.787952 170.826064
775 239.014599 1882.115540 414.716798
776 255.704650 1912.416258 167.812901
776 228.530921 1873.153629 412.019667
777 259.307636 1900.655028 169.644163
777 229.515052 1861.396103 414.254390
778 254.200825 1890.238485 170.695780
778 224.423682 1851.419132 412.376572
779 246.079879 1881.213659 169.101066
779 214.425986 1844.486927 412.887390
780 237.323116 1872.664090 168.861908
780 209.149271 1834.599135 412.862562
781 229.271971 1865.299916 167.753447
781 195.140203 1829.137397 408.547981
782 210.995916 1859.730727 162.929243
782 191.363092 1818.684281 409.628042
783 212.894162 1849.194259 165.067053
783 183.105530 1810.101253 408.983463
784 197.948766 1842.057754 160.478633
784 179.933884 1801.182663 408.737996
785 197.755394 1830.732656 162.128376
785 170.155472 1792.261872 407.005680
786 179.826521 1825.343127 159.213970
786 164.390480 1785.000921 406.446408
787 177.539623 1815.408058 159.866186
787 150.446011 1778.219362 403.348967
788 169.671184 1807.589943 157.692040
788 141.886508 1771.535245 401.588322
789 158.637532 1800.978856 155.023166
789 142.529534 1759.000894 400.606818
790 147.645203 1793.387223 152.420914
790 133.815662 1751.360198 399.141622
791 137.803908 1786.464893 150.273169
791 116.709772 1745.852481 394.355491
792 133.981405 1775.826769 150.009608
792 110.132300 1739.967619 392.363718
793 128.621433 1768.777107 148.095776
793 99.294003 1731.285830 389.412617
794 116.149892 1761.635546 143.786417
794 90.319200 1722.586147 387.308021
795 104.372467 1754.143470 141.788100
795 85.154456 1714.668883 385.989041
796 91.868618 1747.394989 137.568931
796 75.011613 1707.720525 383.400490
797 91.040412 1738.182798 137.412157
797 73.083076 1699.350360 381.238506
798 80.227144 1730.204084 135.394739
798 65.490322 1690.649776 378.932597
799 65.854593 1723.043195 131.049241
799 50.871035 1684.708879 375.960255
800 59.851806 1713.706084 129.281171
800 51.401179 1675.701301 376.677924
801 41.179990 1708.562349 122.931399
801 35.282204 1668.270222 371.572771
802 41.609973 1697.805400 123.719653
802 32.567210 1658.517841 370.706049
803 27.572979 1691.316887 120.372739
803 19.755571 1651.505648 366.680482
804 25.556982 1679.715999 118.781678
804 12.935072 1645.248564 363.185375
805 13.427498 1671.993835 115.044149
805 2.934539 1637.895179 358.847521
806 10.132676 1661.301234 113.534901
806 -2.823103 1627.171532 356.235679
807 -1.669127 1652.461717 108.559908
807 -6.523818 1617.086453 356.247297
808 -7.556060 1643.963474 105.487254
808 -15.226655 1610.376605 351.965982
809 -17.111765 1634.800490 102.915545
809 -22.571942 1602.743115 348.194381
810 -22.620197 1621.649043 102.621579
810 -29.336806 1592.754034 343.864537
811 -31.845873 1612.702230 96.946098
811 -36.661245 1583.169631 342.759450
812 -42.539164 1603.044599 91.985152
812 -43.430885 1574.612488 339.426754
813 -39.042970 1588.514303 93.605231
813 -40.503964 1563.201268 337.931665
814 -47.582222 1578.287548 89.771588
814 -40.854732 1549.589719 335.212494
815 -47.725731 1566.956974 87.846506
815 -42.160924 1539.249148 334.773040
816 -54.746284 1558.108505 86.042423
816 -38.617251 1526.139133 334.998031
817 -46.396457 1542.004755 87.042363
817 -48.956678 1518.038187 331.964710
818 -57.146128 1533.077341 82.009568
818 -48.911047 1507.607094 330.640166
819 -55.388983 1517.797159 82.174821
819 -45.513180 1496.896289 330.031986
820 -52.271538 1507.229330 80.822534
820 -38.084601 1484.130524 330.589931
821 -49.812013 1495.129971 79.289610
821 -34.201748 1472.589779 328.585433
822 -45.197544 1481.843301 79.102133
822 -29.357927 1461.634892 327.979118
823 -36.107859 1469.789772 78.722640
823 -24.320863 1452.761954 328.328504
824 -28.102408 1457.270845 78.658242
824 -18.307321 1441.295858 325.675045
825 -17.124220 1446.687682 78.120622
825 -16.153726 1431.676496 325.532463
826 -3.624848 1433.513762 79.372473
826 -2.764894 1421.397137 325.584174
827 0.198664 1424.773651 77.691990
827 10.748022 1410.218653 326.504244
828 15.750743 1414.176617 78.176245
828 19.678380 1400.470743 325.468107
829 26.242754 1404.706344 77.684664
829 32.455976 1392.320513 325.715695
830 43.635856 1393.167532 79.150562
830 41.648922 1383.798958 326.331397
831 60.097563 1381.515914 79.570005
831 54.704823 1376.663876 327.300754
832 71.623209 1375.739798 79.553264
832 71.990376 1366.066264 329.898948
833 88.975840 1367.037410 82.007369
833 89.370708 1358.504813 331.760033
834 102.675853 1358.339058 82.740868
834 101.045587 1350.651895 332.610517
835 121.630907 1349.776782 84.567706
835 115.863502 1343.777079 334.856248
836 137.190158 1341.597207 87.462405
836 132.076368 1336.036222 337.751244
837 158.999720 1330.935889 90.870117
837 148.451401 1327.178343 339.353004
838 175.771469 1322.343075 94.732813
838 165.270066 1320.259247 342.955971
839 189.945981 1316.378330 96.114542
839 181.042331 1313.524471 345.129746
840 211.729523 1308.239031 101.818871
840 197.883667 1305.694483 349.434492
841 228.415912 1301.770755 105.603625
841 216.610070 1299.189735 354.144159
842 246.299929 1293.777223 108.830326
842 232.877239 1291.414139 357.513030
843 266.299467 1285.332471 114.195487
843 247.754351 1285.777449 362.876396
844 285.663762 1276.050139 120.310518
844 267.304755 1276.956861 367.074507
845 305.222357 1269.950774 123.515342
845 283.154521 1271.201172 371.797200
846 320.547613 1262.389198 128.046884
846 299.997257 1263.706235 376.874957
847 337.871064 1256.599574 133.509463
847 314.499182 1258.006650 381.524753
848 354.051846 1249.827129 137.167390
848 333.403271 1250.788547 386.655672
849 376.445592 1243.168406 145.074798
849 350.071879 1245.529000 392.496343
850 399.255311 1237.367973 149.865324
850 368.629287 1238.886675 397.632607
851 417.516744 1230.416435 155.979569
851 384.648631 1234.507823 402.730458
852 434.752096 1225.128271 160.707543
852 398.491506 1228.426868 408.026730
853 454.535970 1218.740457 166.589993
853 417.582017 1221.978404 412.546439
854 472.551464 1212.291143 171.240600
854 437.194000 1216.174853 417.799768
855 495.254763 1205.776973 177.228963
855 452.848182 1210.903873 421.914359
856 510.375617 1200.791064 179.729646
856 470.942678 1205.566009 426.199374
857 528.616445 1195.525697 183.265758
857 487.463567 1199.839765 430.732221
858 547.461180 1190.443986 187.200275
858 505.942430 1194.135767 433.849534
859 571.425123 1183.821018 192.279701
859 521.715367 1189.689002 436.903952
860 590.160114 1177.991274 194.832207
860 540.285136 1183.677373 440.220566
861 605.698682 1172.060115 198.901144
861 556.806828 1178.037795 442.417899
862 624.985982 1165.876320 201.020737
862 572.222421 1172.740748 444.761827
863 645.316689 1160.669845 205.449476
863 590.480575 1166.509087 448.160230
864 660.790941 1155.383590 206.808800
864 607.760281 1160.729983 450.697195
865 683.716250 1149.035867 212.322970
865 621.626630 1156.451977 453.188991
866 702.025851 1142.563955 214.016799
866 637.051158 1150.084968 454.678530
867 719.453632 1135.693090 216.784679
867 653.172142 1143.422381 457.302123
868 733.984709 1130.006515 219.004769
868 668.988224 1137.426103 459.028969
869 749.286928 1123.825072 221.044892
869 680.627061 1132.438314 460.807621
870 768.883836 1117.045001 224.987160
870 696.650114 1125.249936 463.289197
871 784.467246 1111.176772 227.690057
871 710.537804 1118.522314 464.909913
872 795.902651 1104.890391 228.674647
872 722.122081 1112.906301 466.605683
873 811.994367 1097.390108 232.513901
873 732.575900 1106.238544 467.188224
874 823.022052 1091.031083 233.347919
874 742.303978 1100.233726 469.323163
875 835.841639 1084.684501 235.488994
875 754.162580 1092.846523 469.909926
876 844.518155 1078.245961 236.543979
876 761.966179 1086.270455 471.175541
877 853.355335 1070.706377 237.837391
877 768.659903 1079.559013 471.588938
878 860.262107 1064.183947 237.799834
878 776.503884 1072.987993 472.091195
879 867.993458 1057.203059 239.143402
879 780.450745 1066.628172 471.525901
880 874.959530 1049.716918 239.397431
880 785.498243 1059.223634 471.966333
881 879.491703 1043.716942 240.530737
881 790.255551 1052.767741 471.664214
882 878.940365 1037.028894 238.735213
882 792.428549 1046.318252 471.295041
883 882.935555 1029.360547 238.677486
883 793.032817 1039.510652 470.276002
884 884.543981 1023.045017 238.272101
884 793.765832 1032.945831 470.511408
885 882.884911 1016.168120 237.793402
885 791.897385 1026.114067 469.177149
886 879.854805 1010.167399 237.360965
886 789.280145 1019.053969 467.857780
887 876.585601 1002.818653 235.467221
887 785.240427 1012.266200 466.625120
888 874.173657 996.356559 234.957683
888 782.572020 1006.781967 465.331127
889 866.331853 990.679694 232.089419
889 775.186353 1000.713967 463.094257
890 860.398444 986.004748 230.359939
890 768.677831 994.810790 460.716277
891 851.158439 982.128694 226.833285
891 761.549764 989.386547 458.734117
892 843.888289 977.475522 226.169987
892 752.157164 984.553417 456.322104
893 832.666735 974.275988 223.061246
893 742.851004 980.401298 453.965280
894 823.399063 969.951109 221.183437
894 733.667619 976.079811 452.029384
895 809.701849 965.982512 217.075878
895 721.354322 972.656879 448.716285
896 799.841525 963.305262 214.581908
896 708.108901 969.215732 446.508548
897 784.149569 960.015609 210.021853
897 697.901779 965.504429 442.965858
898 773.464122 957.801203 208.064024
898 684.467886 963.076395 440.265023
899 760.884688 955.647798 204.683268
899 672.548055 959.111335 437.239384
900 745.909334 953.292841 201.130517
900 657.910558 956.281182 433.486936
901 732.777840 950.096145 197.427109
901 646.976791 952.810673 430.897956
902 718.971528 948.267660 194.365970
902 634.794004 950.842476 427.935145
903 701.964934 946.188293 190.314459
903 617.775555 948.476507 424.386374
904 686.618716 944.517347 187.301408
904 604.773580 946.715887 421.841398
905 671.293841 943.353815 183.090465
905 591.769670 943.995175 419.385480
906 658.831767 941.728433 180.624953
906 578.498175 940.770046 416.478098
907 642.180233 938.787660 177.585705
907 564.607260 938.230050 413.720865
908 626.697236 936.854553 173.465610
908 546.984271 935.855376 410.101974
909 608.794855 934.728596 169.739669
909 534.709478 933.350185 407.552751
910 592.085565 932.383208 167.495228
910 518.619398 930.713226 405.365035
911 577.444501 929.936932 164.061268
911 506.233527 926.971495 402.864296
912 561.872785 927.466954 161.944128
912 492.255334 924.449960 400.026159
913 547.615840 925.497750 158.576124
913 473.966937 922.088346 396.547018
914 531.346549 923.522180 155.367588
914 464.861534 918.709581 395.739324
915 513.571199 921.250717 152.001766
915 448.580949 915.601687 392.259001
916 499.344344 918.501968 149.315556
916 436.411343 911.679366 389.904679
917 481.986785 915.059368 146.273950
917 421.115525 908.693152 387.781290
918 470.763309 911.824373 144.480386
918 406.831515 905.218619 385.458699
919 452.778208 909.990344 141.308620
919 392.633373 901.806613 382.124611
920 437.534170 905.030546 138.335256
920 380.249332 897.258432 380.497307
921 422.160902 902.120552 134.757649
921 362.487762 893.482165 376.754387
922 407.060150 898.003253 131.411246
922 350.463613 888.683942 374.753318
923 393.014006 893.238719 128.729564
923 339.965790 884.317012 372.696528
924 379.365226 888.644646 125.837182
924 327.722551 880.088364 370.022800
925 365.704576 884.343305 124.494639
925 311.414098 875.425401 366.378453
926 350.666218 879.439610 120.707482
926 300.272950 870.345261 363.871248
927 337.969498 873.937572 118.281119
927 290.863682 864.440705 361.906469
928 324.868100 868.756903 115.084691
928 273.530076 860.145943 358.757270
929 309.845410 862.487100 113.097920
929 267.681145 852.165936 357.501166
930 295.474332 856.337746 109.599057
930 253.028048 847.158917 355.602183
931 281.735914 849.944451 106.397049
931 240.678470 840.477215 351.867161
932 266.171373 843.922062 104.180047
932 224.287908 835.346040 349.851672
933 253.024152 837.890519 101.266632
933 214.576379 827.934526 348.489569
934 240.570725 831.078075 100.673074
934 202.728067 821.971146 346.715566
935 224.358359 823.436246 97.613781
935 190.157690 816.002631 344.943587
936 207.349585 817.577129 94.218934
936 175.522143 808.854840 341.597494
937 200.305575 812.388664 93.257189
937 172.722303 801.595345 341.862761
938 190.500641 802.894753 92.447257
938 156.796423 794.452151 338.982084
939 177.574625 796.872317 91.133794
939 146.816079 787.091289 337.370682
940 164.395503 790.257033 89.292055
940 138.329438 780.597749 336.530364
941 156.782630 782.120467 88.143948
941 127.727474 772.335201 335.073423
942 142.290332 775.987620 87.350661
942 115.747789 765.949584 334.711649
943 130.469216 769.217061 85.855921
943 105.732271 759.300989 334.142288
944 123.144670 759.900686 85.065638
944 100.129124 750.159921 333.881451
945 113.063427 751.875513 85.260755
945 91.986461 741.310132 332.549032
946 107.001410 743.454450 84.836120
946 81.895801 733.711960 331.589804
947 97.812994 734.869935 84.220213
947 79.583274 724.641817 332.782148
948 88.810849 724.503459 82.722944
948 71.869075 714.843913 332.575787
949 87.753976 714.699511 85.420836
949 69.066128 705.773821 333.449154
950 83.518807 705.663183 85.438926
950 66.939742 696.470306 334.441308
951 80.342784 694.650811 86.644578
951 61.055493 686.167450 334.321717
952 74.830503 683.590248 86.424096
952 56.834177 676.178684 335.060551
953 71.787690 673.496256 87.219209
953 57.127837 666.512662 335.909470
954 75.989121 661.169714 89.351065
954 60.587787 654.645818 337.893412
955 73.635880 649.245714 89.779569
955 63.013465 643.013552 339.298354
956 75.629463 636.815320 91.882821
956 65.155234 630.854865 340.976145
957 79.245002 625.101458 92.006949
957 65.190524 619.945460 340.039739
958 84.849897 610.178225 93.557776
958 74.361055 608.946012 341.971448
959 91.119989 599.570901 92.674995
959 80.136494 596.529434 342.872121
960 102.646416 586.421260 94.526548
960 86.198062 585.870603 342.426920
961 107.849889 574.971696 92.282504
961 90.971021 575.042303 341.241676
962 116.925722 562.325210 94.063744
962 97.535019 563.078690 341.445160
963 123.990248 552.001541 94.512365
963 110.775817 552.287593 343.176429
964 135.209311 539.971665 94.235934
964 118.361228 543.176372 344.494701
965 151.593872 528.716742 98.588732
965 125.718996 533.707066 345.206633
966 157.369313 520.257456 97.274004
966 138.392141 523.812964 346.578359
967 178.431199 508.725081 102.948481
967 153.434018 514.030531 349.356953
968 188.304347 498.991736 103.559594
968 167.831564 504.283527 352.195723
969 201.984778 489.331769 106.043425
969 180.380463 495.869095 354.354688
970 216.422882 480.078103 108.683045
970 195.612548 486.942816 357.020946
971 234.317405 472.034296 111.057426
971 207.020657 479.645307 359.291062
972 247.174714 463.749523 113.933272
972 221.029829 472.289281 361.693215
973 262.554827 458.044731 116.063510
973 237.118883 465.268139 365.081252
974 280.516979 450.391764 119.227264
974 250.068292 458.247837 367.824750
975 297.280202 444.234892 122.875897
975 267.109903 451.430910 369.362426
976 310.942678 438.241203 123.557494
976 280.572225 446.287014 371.658350
977 335.061632 431.061944 128.919202
977 296.366409 440.710567 374.043845
978 346.874836 426.913794 129.240535
978 314.652732 433.884610 376.906270
979 364.808953 420.806114 131.988984
979 329.793285 429.196048 379.398365
980 385.979883 415.568797 134.965012
980 344.743588 424.349449 380.490171
981 402.110849 412.007358 136.421913
981 360.483536 419.798593 382.722057
982 419.213383 407.380767 138.804036
982 380.165861 415.080776 385.272899
983 439.564472 403.053207 140.804138
983 396.242063 411.102042 387.015870
984 455.373185 400.421300 143.305605
984 412.210159 406.373147 388.451767
985 473.839088 395.317498 145.630919
985 429.956496 401.443737 392.428255
986 491.330623 391.897343 148.274014
986 446.973179 397.187951 395.732734
987 511.322418 387.322903 153.705301
987 462.367679 393.187789 397.903586
988 529.209745 383.757671 158.135317
988 479.332705 388.671733 401.017619
989 545.109228 380.075726 162.415016
989 494.454069 383.407602 405.658509
990 563.418133 374.778668 166.614356
990 509.383824 379.174666 410.019691
991 581.796834 370.535800 172.537693
991 527.178752 374.979892 415.738729
992 596.336719 365.879826 177.626920
992 543.352248 368.912111 420.559418
993 615.360795 360.605087 184.090443
993 558.583894 363.861462 426.745303
994 631.903026 355.282027 191.045154
994 573.327669 357.911440 432.809664
995 649.902127 351.253620 197.805574
995 586.573192 352.761059 438.699503
996 665.762007 346.371904 204.304030
996 603.093196 347.327490 444.978224
997 681.423312 341.069181 211.065926
997 616.077632 342.214158 450.583662
998 696.783849 335.895680 217.130153
998 632.240632 335.915327 456.989990
999 715.262202 329.298211 224.298441
999 648.755731 329.505709 463.466503
1000 731.513613 323.777139 231.145449
1000 660.926798 324.345621 468.870529
1001 746.388543 317.131441 236.680764
1001 676.411521 316.427424 475.119263
1002 760.634108 310.156871 242.393046
1002 687.622287 310.437313 479.227299
1003 777.203869 304.029525 248.507802
1003 704.079346 303.305859 485.544961
1004 793.508626 297.518932 253.785233
1004 717.967703 297.084488 490.418890
1005 810.649752 290.782649 259.556267
1005 731.313567 289.973000 494.887601
1006 826.403700 283.336795 265.100411
1006 745.566594 282.774806 499.931563
1007 841.811455 276.696240 270.245983
1007 758.578776 274.717408 504.220732
1008 854.992917 268.641462 274.396234
1008 771.025686 266.793657 507.867607
1009 869.829109 260.786455 278.803251
1009 787.594189 259.304301 512.382765
1010 884.189194 253.530025 283.238356
1010 797.341828 251.307529 515.089739
1011 898.495298 245.196350 287.268465
1011 810.243620 242.650776 518.706600
1012 912.034403 237.919348 290.706624
1012 820.097310 235.858348 522.217235
1013 924.831959 231.049918 294.560040
1013 831.241031 228.149360 524.831546
1014 936.854707 222.560014 297.910277
1014 841.756572 220.422238 527.663753
1015 947.092777 214.856709 301.416493
1015 848.846901 212.925291 529.399302
1016 958.483852 206.552589 304.847926
1016 858.681651 203.828706 531.751855
1017 967.366941 197.983167 307.380762
1017 867.749224 195.926524 534.543064
1018 972.841079 189.991161 308.706770
1018 873.859426 187.074330 536.276737
1019 979.466124 181.578460 311.421179
1019 876.997771 179.424266 537.967964
1020 983.124903 173.517422 313.794946
1020 881.342272 170.651421 539.377128
1021 987.968220 165.382696 316.062992
1021 882.090003 162.872862 540.823501
1022 987.915040 157.519009 317.636231
1022 881.355580 154.490647 542.134933
1023 987.225286 150.824173 319.158694
1023 880.187143 145.797725 542.788223
1024 985.651055 143.117984 320.267936
1024 877.062645 137.892693 544.045931
1025 981.972193 134.306318 321.423497
1025 875.224969 129.991452 544.844851
1026 974.723731 126.886286 320.780748
1026 867.795308 122.213928 544.874571
1027 970.331777 119.542488 321.202193
1027 861.375794 114.285517 544.984550
1028 962.324333 113.473990 320.972551
1028 852.178366 106.548788 543.252816
1029 952.976427 106.658023 319.157709
1029 846.266395 100.152050 543.660545
1030 943.082967 100.688989 317.904884
1030 834.998446 92.081406 541.990417
1031 932.236983 96.106626 315.804252
1031 825.633713 86.697074 540.071504
1032 920.499246 89.407833 313.509185
1032 815.255112 80.693820 538.102423
1033 910.463887 85.030052 310.941482
1033 802.675210 75.735996 535.250896
1034 896.951738 79.359894 308.638979
1034 790.250951 68.958523 533.489887
1035 882.597865 73.918941 304.611084
1035 776.795245 63.266430 529.938719
1036 868.555651 69.255515 301.638252
1036 766.586739 58.868342 528.522684
1037 855.169119 65.309833 298.436550
1037 749.853319 54.373323 524.578840
1038 840.144503 61.410423 294.627853
1038 737.888429 49.423369 521.640600
1039 824.521651 57.584082 290.920155
1039 723.101048 44.804885 517.325390
1040 808.975283 53.170185 286.098825
1040 707.242495 40.464608 513.447528
1041 791.612783 48.732265 281.442561
1041 694.502714 35.936123 509.600723
1042 777.838586 44.896867 278.344735
1042 678.705200 31.965587 506.135625
1043 762.805400 41.992505 273.322174
1043 661.241051 27.665883 500.589547
1044 745.288366 37.670014 267.928437
1044 649.941421 23.298525 497.989784
1045 728.630636 33.691983 263.390668
1045 634.887686 19.543195 493.935122
1046 711.883030 29.395643 258.726058
1046 617.980499 15.573630 488.972592
1047 694.772296 26.038094 253.801142
1047 601.081397 11.182675 483.156685
1048 679.847557 21.951501 248.961238
1048 586.079099 6.272760 479.284823
1049 663.114064 18.357144 244.240691
1049 570.894783 1.802719 475.290156
1050 645.641289 13.438515 238.651823
1050 557.807118 -1.496080 471.913940
1051 631.160266 10.059646 234.480481
1051 543.751110 -7.740053 467.639373
1052 614.903098 3.881058 229.912630
1052 528.310125 -12.773036 463.006248
1053 599.120238 -0.759590 225.296418
1053 512.638743 -17.131739 458.326353
1054 584.272274 -5.926140 220.368137
1054 500.084462 -21.657600 455.339439
1055 566.110634 -11.006394 214.793338
1055 483.004125 -27.444884 450.329960
1056 550.423997 -15.633861 211.268126
1056 470.527324 -32.490795 446.801742
1057 531.842217 -20.682644 205.652463
1057 451.511786 -37.856403 441.694920
1058 514.269327 -25.915330 201.224149
1058 440.799644 -42.962262 438.177824
1059 501.217504 -30.709098 197.742100
1059 426.067944 -48.604306 434.937288
1060 485.860078 -36.791496 194.050241
1060 415.051808 -54.002706 431.874648
1061 472.323653 -42.205704 190.119323
1061 398.687884 -60.099084 427.017117
1062 455.574375 -47.812353 185.100352
1062 382.915134 -64.931752 424.068455
1063 442.183389 -53.382205 181.944830
1063 370.818363 -70.862961 420.206985
1064 427.255774 -58.368080 177.254345
1064 352.985114 -76.352258 415.329975
1065 409.826157 -63.403763 172.613201
1065 343.469697 -82.791990 411.187925
1066 394.515983 -69.356264 168.163404
1066 330.645849 -88.137820 408.260935
1067 381.632866 -74.813570 164.432262
1067 317.336477 -94.484173 405.025997
1068 368.327274 -81.216655 159.946502
1068 305.112696 -100.355587 401.669662
1069 351.402390 -87.699147 156.186169
1069 292.908874 -105.476679 398.114411
1070 337.353118 -92.849929 152.809884
1070 278.294804 -112.222983 393.958123
1071 323.251867 -99.306030 149.021828
1071 265.891625 -118.527437 391.215701
1072 313.239252 -105.675160 146.281014
1072 253.672415 -124.669629 388.486731
1073 296.964390 -111.644711 142.224497
1073 242.416913 -130.833154 385.836004
1074 285.128455 -117.934261 139.410841
1074 229.484567 -137.992940 382.642203
1075 272.618572 -123.724327 137.185691
1075 220.053807 -143.838351 380.503210
1076 256.280445 -131.138378 133.357607
1076 206.197095 -151.177828 377.822168
1077 247.209083 -138.906161 132.209352
1077 195.381738 -157.763824 375.405314
1078 234.337615 -145.032741 131.331832
1078 184.559227 -164.967873 373.540381
1079 216.904760 -153.158906 127.088904
1079 173.773691 -172.429980 372.250391
1080 210.691922 -158.719124 127.539682
1080 165.408768 -179.281262 372.102850
1081 190.836172 -165.658752 123.716531
1081 147.972762 -185.092161 369.623326
1082 183.827928 -171.276701 123.408717
1082 140.168242 -194.020777 367.976750
1083 170.099633 -178.723237 123.085269
1083 129.224865 -200.215616 367.768491
1084 158.615304 -187.179811 122.087118
1084 116.520500 -208.817563 366.345215
1085 139.353913 -194.461340 119.087994
1085 108.983075 -217.020202 366.190687
1086 133.426921 -205.566522 119.054096
1086 97.686291 -226.938257 365.590446
1087 124.454619 -212.262761 119.889591
1087 84.601079 -235.909544 364.496304
1088 111.033702 -223.289095 118.125641
1088 81.949660 -244.491077 365.958544
1089 95.980664 -231.395347 117.289756
1089 72.568732 -253.066268 365.866810
1090 92.379538 -240.938776 119.544061
1090 56.715755 -263.101796 363.550821
1091 83.227377 -249.668900 118.623422
1091 42.536010 -275.454399 363.299111
1092 71.716235 -261.356376 117.604731
1092 42.216214 -283.823475 362.793419
1093 60.523962 -273.180348 114.364549
1093 36.516043 -295.960913 361.867415
1094 63.610496 -283.642917 116.080880
1094 33.734361 -307.522365 361.009850
1095 52.704938 -296.631482 113.356560
1095 27.386814 -320.331839 360.453751
1096 45.843543 -312.297188 111.675513
1096 21.579741 -332.267422 358.500257
1097 47.777158 -323.569740 110.637174
1097 23.152609 -344.672075 358.162485
1098 41.093607 -340.054085 108.968327
1098 22.867129 -358.461854 356.452801
1099 39.000002 -352.511651 107.413696
1099 22.538907 -369.126303 355.745473
1100 45.901580 -368.744249 107.791573
1100 29.105451 -383.831207 354.359407
1101 44.612020 -383.446881 104.586348
1101 29.606890 -398.175508 352.950260
1102 52.643601 -398.324517 102.961627
1102 29.854470 -412.528009 351.732746
1103 59.401183 -413.208801 103.042022
1103 35.285948 -427.750360 349.567332
1104 59.317084 -429.018325 101.214769
1104 42.019686 -440.263647 348.626400
1105 67.428955 -445.094595 101.516712
1105 54.143153 -451.854070 349.987573
1106 69.596210 -461.499818 99.365782
1106 49.534324 -466.251111 347.551450
1107 73.757461 -476.168453 99.061908
1107 58.068463 -478.410795 347.273757
1108 80.776084 -488.898913 96.358433
1108 69.541239 -492.225267 346.529180
1109 95.660878 -502.275343 96.997473
1109 77.625437 -503.079685 346.707645
1110 100.886858 -518.373371 96.046551
1110 85.477679 -518.045613 345.530281
1111 114.494638 -529.382099 97.562043
1111 92.706188 -528.588028 344.309031
1112 125.259231 -542.054026 98.117663
1112 100.897578 -540.790785 344.593742
1113 133.508783 -553.501471 97.891670
1113 115.366309 -551.725050 346.398577
1114 150.745657 -566.117799 100.650013
1114 127.069537 -562.503972 345.495366
1115 166.225533 -576.277799 101.377776
1115 134.345230 -573.521516 345.649992
1116 173.885818 -588.046840 101.480313
1116 153.303393 -581.920767 348.016468
1117 187.185399 -599.842884 101.940513
1117 164.925514 -591.866807 349.911564
1118 200.586255 -608.464213 104.450088
1118 171.223117 -600.945598 350.251799
1119 225.193334 -617.080016 109.184990
1119 193.177118 -608.830114 352.892539
1120 226.941312 -627.127378 107.913380
1120 203.359099 -616.653545 354.593100
1121 245.083992 -635.688692 110.400944
1121 214.130968 -625.212056 356.159606
1122 262.089870 -642.353014 112.883507
1122 227.013701 -631.267262 357.365456
1123 276.621318 -650.039035 115.019124
1123 241.411468 -637.235404 360.005330
1124 296.346542 -655.840048 118.457166
1124 262.768952 -641.920520 365.078597
1125 313.360893 -661.422370 121.943979
1125 275.824660 -648.674372 365.542470
1126 324.219346 -666.363753 122.777524
1126 292.678994 -652.630445 367.969108
1127 344.281290 -670.916288 126.325337
1127 308.451217 -656.773088 369.748004
1128 364.939761 -676.243676 130.382558
1128 324.368828 -659.671872 373.518924
1129 374.114873 -679.493444 130.720981
1129 334.697461 -664.464640 374.709188
1130 392.428206 -681.540643 134.049410
1130 352.947311 -666.673877 378.471153
1131 406.351547 -684.530886 136.286534
1131 363.305238 -668.838587 379.715536
1132 425.674194 -685.401913 140.808956
1132 380.807835 -671.144310 382.624310
1133 437.859120 -688.132683 141.060877
1133 399.999327 -672.091834 386.910670
1134 459.937574 -688.469343 146.855008
1134 413.778570 -674.135972 390.509917
1135 479.612450 -688.649587 152.503814
1135 428.252760 -675.156518 393.523439
1136 496.240119 -689.156072 156.135953
1136 444.713330 -675.277783 397.588664
1137 509.259548 -689.286407 158.514692
1137 461.299545 -675.739113 401.899884
1138 526.040929 -690.407509 163.417069
1138 476.243269 -677.039239 405.291925
1139 539.254923 -690.480523 166.970942
1139 490.267234 -676.508120 408.965320
1140 558.819872 -689.091814 171.076924
1140 504.299430 -678.091689 413.010750
1141 573.348578 -688.464188 175.113590
1141 518.965075 -679.005761 416.536130
1142 590.192540 -688.126091 179.081011
1142 534.353468 -678.745577 421.294609
1143 611.241916 -688.169965 184.641410
1143 549.067414 -679.502253 424.266174
1144 626.289260 -687.471125 188.811577
1144 561.851214 -680.617347 428.356566
1145 644.154182 -687.078834 193.882999
1145 581.971521 -680.551798 433.458313
1146 658.587282 -687.521280 196.813430
1146 595.345822 -681.383184 437.046404
1147 675.832888 -686.275099 201.152442
1147 611.388138 -681.851914 441.139314
1148 693.944393 -686.740901 205.616800
1148 627.918397 -682.731265 445.012366
1149 708.403345 -686.924342 209.493935
1149 640.003297 -684.956605 447.616920
1150 727.116916 -686.538327 212.335634
1150 656.383831 -685.237921 451.655126
1151 745.341471 -686.980803 217.226999
1151 673.784978 -686.698290 455.228573
1152 760.216821 -687.771517 220.477131
1152 688.388496 -688.789649 458.247132
1153 777.430555 -688.073874 224.470570
1153 700.564961 -690.595623 460.064024
1154 793.679305 -689.665595 227.481129
1154 714.545864 -693.676080 462.598935
1155 809.159625 -691.193530 230.777350
1155 728.356662 -696.340804 464.922570
1156 825.293144 -693.522918 234.213591
1156 743.442806 -699.841318 468.545473
1157 838.548000 -696.083464 236.916733
1157 753.741946 -703.053863 469.579487
1158 853.616668 -698.876499 239.856314
1158 767.776680 -706.306728 473.089281
1159 864.479926 -702.150910 243.019600
1159 776.719829 -710.683732 475.147293
1160 880.543260 -705.695959 246.894795
1160 787.693188 -716.532045 476.973377
1161 888.410109 -711.063719 249.736631
1161 798.723970 -720.706176 479.963482
1162 897.926280 -714.776548 251.977508
1162 804.432872 -726.551448 481.685876
1163 907.359474 -720.353142 255.513493
1163 814.390690 -732.235437 484.573015
1164 914.471486 -725.072688 257.850404
1164 818.337931 -737.907015 485.758762
1165 923.111093 -730.087467 261.058611
1165 821.771385 -745.405736 487.012232
1166 929.005611 -737.103232 264.270118
1166 827.491854 -752.459183 489.494731
1167 933.880862 -743.321102 266.124612
1167 832.283939 -759.380588 491.486103
1168 933.027780 -750.814538 267.169052
1168 832.291745 -767.335696 493.046933
1169 936.539771 -758.031969 269.610135
1169 834.184082 -774.087368 495.221318
1170 935.920728 -765.690999 270.931062
1170 834.291540 -781.968261 497.011772
1171 938.510251 -773.179175 273.448435
1171 832.946968 -789.955580 497.376596
1172 937.177706 -780.886375 274.781389
1172 832.689431 -798.002628 498.617986
1173 934.323507 -789.741812 275.055112
1173 831.352945 -806.281295 500.311697
1174 931.648091 -797.212538 276.379583
1174 827.901278 -815.098707 499.960400
1175 926.382275 -805.706356 274.964890
1175 822.603923 -823.854423 499.201911
1176 923.917355 -813.725065 274.844127
1176 819.684577 -831.985131 499.404195
1177 918.829436 -821.898603 275.101654
1177 810.612539 -840.513770 497.888563
1178 909.342652 -830.457313 272.848882
1178 802.912447 -849.868496 496.048987
1179 903.260575 -838.196718 271.549751
1179 795.255490 -857.620570 494.891759
1180 896.854214 -845.500231 270.175861
1180 789.980249 -865.458075 494.350398
1181 886.764101 -854.115846 267.104585
1181 781.335238 -873.281129 492.147206
1182 877.028128 -861.225262 264.659626
1182 772.918013 -881.151933 489.394079
1183 868.183807 -867.348538 262.574342
1183 760.666803 -888.843725 486.379425
1184 855.316207 -876.520159 259.183361
1184 750.946910 -896.657889 483.313979
1185 846.377939 -882.795566 256.213706
1185 742.223775 -903.581674 480.734319
1186 836.536669 -889.233722 253.984075
1186 729.195044 -910.382841 476.947313
1187 820.098185 -895.970419 248.550077
1187 717.621238 -916.484282 474.047284
1188 807.336326 -902.321025 243.502332
1188 704.926772 -923.818418 469.776982
1189 793.863626 -908.271705 239.898796
1189 690.784484 -929.602890 465.413199
1190 781.920321 -914.156485 236.151882
1190 679.724944 -935.658992 461.612143
1191 766.593415 -920.697696 230.811173
1191 667.477540 -941.576509 457.737221
1192 752.424770 -926.415639 225.570759
1192 653.879427 -948.042834 453.032957
1193 739.742649 -932.122514 221.581657
1193 638.893306 -953.747363 448.661575
1194 726.796618 -937.153070 216.794110
1194 626.339514 -958.638331 443.844471
1195 707.232771 -944.246937 210.395788
1195 613.798023 -963.669788 439.805669
1196 694.761164 -948.597433 204.915259
1196 602.237273 -969.110211 435.190881
1197 682.944106 -952.968759 200.515744
1197 584.428352 -974.810112 429.661178
1198 666.937255 -957.775932 195.478144
1198 568.074266 -980.154888 424.432877
1199 654.479869 -963.375861 191.978403
1199 559.454794 -984.983404 420.645685
1200 640.549757 -968.560178 186.712644
1200 544.281727 -990.707943 415.899292
1201 623.902130 -974.818093 181.688959
1201 531.647280 -995.257012 412.316755
1202 613.359985 -978.762867 176.364057
1202 517.741278 -1000.581418 407.158318
1203 591.540814 -984.842823 170.758128
1203 505.953348 -1004.546058 402.971672
1204 580.619224 -989.576280 165.832723
1204 498.261956 -1007.550391 400.551357
1205 567.381818 -993.153477 160.976152
1205 476.873587 -1013.415305 393.725588
1206 548.223000 -998.936796 155.289288
1206 464.910816 -1018.787480 388.912239
1207 535.949566 -1002.631632 151.486063
1207 450.841592 -1022.126362 385.411073
1208 519.220824 -1006.676505 146.081659
1208 435.793036 -1027.180927 380.521480
1209 503.349868 -1010.963979 140.528738
1209 425.187773 -1030.390194 377.171735
1210 489.010371 -1014.777933 135.854427
1210 412.078272 -1033.496765 373.408980
1211 472.931337 -1019.134253 130.862269
1211 401.493215 -1036.244584 369.772540
1212 461.975466 -1021.682858 129.114511
1212 386.484740 -1041.109361 365.384307
1213 439.295395 -1026.656260 121.751537
1213 369.222969 -1044.506570 360.318102
1214 425.282787 -1030.685238 117.662596
1214 359.936475 -1048.712436 358.105294
1215 414.328473 -1034.656407 115.837523
1215 340.676065 -1053.009745 353.513013
1216 397.889327 -1037.511121 111.761355
1216 331.660144 -1056.652824 351.378578
1217 378.895608 -1041.267931 106.609389
1217 318.533270 -1059.991876 348.587681
1218 365.607215 -1044.968512 103.387194
1218 307.094026 -1062.381113 345.587058
1219 355.117877 -1047.031591 102.910999
1219 292.837373 -1067.311028 342.386676
1220 337.866294 -1050.400455 98.803027
1220 283.033003 -1069.270554 340.931886
1221 328.004165 -1052.971589 96.899112
1221 265.941313 -1074.729675 338.090663
1222 310.483334 -1058.221302 93.750839
1222 255.726810 -1079.830668 335.146415
1223 298.720440 -1061.756069 92.751594
1223 239.801131 -1082.700647 333.534371
1224 281.315522 -1067.845098 88.069379
1224 233.191915 -1085.924961 330.133682
1225 272.469757 -1070.973648 87.846860
1225 214.546430 -1092.217172 328.356555
1226 257.500292 -1076.602938 84.812781
1226 205.508981 -1096.475479 328.039935
1227 246.496413 -1080.327008 83.712832
1227 198.590644 -1099.840959 328.167421
1228 233.681443 -1085.796635 81.465498
1228 187.013823 -1105.874477 325.236701
1229 222.886999 -1090.927847 79.624525
1229 173.355508 -1111.010005 322.674921
1230 208.567544 -1096.718713 76.470521
1230 164.485021 -1114.967401 321.925071
1231 201.728054 -1101.492210 77.049089
1231 161.112622 -1118.746924 321.758643
1232 188.531492 -1107.990056 75.115774
1232 145.375534 -1126.347146 319.646828
1233 177.317441 -1114.221169 73.390017
1233 138.129978 -1132.945115 318.632868
1234 161.161076 -1121.646172 70.023171
1234 129.961134 -1138.239890 318.806048
1235 154.583238 -1126.869192 71.543082
1235 117.756189 -1144.003995 315.889220
1236 147.983644 -1133.571974 70.816205
1236 108.462947 -1150.429310 315.857247
1237 136.789812 -1140.696615 70.298312
1237 100.869541 -1157.040718 317.465077
1238 124.038472 -1147.462096 68.908218
1238 85.152400 -1166.713210 313.953783
1239 121.681936 -1154.912625 74.900992
1239 84.711500 -1171.317269 316.920208
1240 105.036657 -1164.346722 70.722862
1240 72.778487 -1180.948846 316.065598
1241 102.515839 -1171.269167 72.040475
1241 64.287217 -1188.000721 317.559411
1242 90.601716 -1181.250678 72.749326
1242 60.216537 -1193.912472 318.433350
1243 83.410077 -1188.357225 73.618441
1243 43.339157 -1206.123147 316.162128
1244 73.643812 -1197.531248 73.689367
1244 43.466514 -1211.452672 320.623290
1245 67.323143 -1205.866796 77.049533
1245 38.915535 -1219.111074 322.126014
