# Supplementary material for: Action Sport Cameras as an Instrument to Perform a 3D Underwater Motion Analysis
Source: PLoS One. 2016 Aug 11;11(8):e0160490. doi: 10.1371/journal.pone.0160490 (PMC4981397; doi:10.1371/journal.pone.0160490)
Supplement: S1 Supporting Information — S1.1_Calibration Quality > S1.1.1_Underwater > S1.1.1.1_Highres > S1.1.1.1.1_Calibration > File A. This is the BUNDLE_CameraParameters. This is the camera calibration parameters. File B. This is the Triad. This is the 2D coordinates of the waterproof orthogonal triad structure carrying nine spherical black markers. File C. This is the WandCalibration. This is the 2D coordinates of the wand structure carrying one spherical black marker. S1.1.1.1.2_Accuracy > File D. This is the Trial_1. This is the 2D coordinates of the first rigid bar test acquisition, carrying two markers at known distance. File E. This is the Trial_2. This is the 2D coordinates of the second rigid bar test acquisition, carrying two markers at known distance. File F. This is the Trial_3. This is the 2D coordinates of the third rigid bar test acquisition, carrying two markers at known distance. File G. This is the Trial_4. This is the 2D coordinates of the fourth rigid bar test acquisition, carrying two markers at known distance. File H. This is the Trial_5. This is the 2D coordinates of the fifth rigid bar test acquisition, carrying two markers at known distance. File I. This is the MotionSequence3D_Trial_1. This is the 3D coordinates of the first rigid bar test acquisition. File J. This is the MotionSequence3D_Trial_2. This is the 3D coordinates of the second rigid bar test acquisition. File K. This is the MotionSequence3D_Trial_3. This is the 3D coordinates of the third rigid bar test acquisition. File L. This is the MotionSequence3D_Trial_4. This is the 3D coordinates of the fourth rigid bar test acquisition. File M. This is the MotionSequence3D_Trial_5. This is the 3D coordinates of the fifth rigid bar test acquisition. S1.1.1.2_Lowres > S1.1.1.2.1_Calibration > File N. This is the BUNDLE_CameraParameters. This is the camera calibration parameters. File O. This is the Triad. This is the 2D coordinates of the waterproof orthogonal triad structure carrying nine spherical black markers. File P. Th [file pone.0160490.s001.zip › S1_SupportingInformation/S1.2_Calibration_Dependability/S1.2.2_Accuracy/S1.2.2.1_Mov1_1p/File BC.txt]

0 -91.951374 -1458.225501 137.757602
0 -83.808287 -1414.420201 392.031068
1 -94.293372 -1453.025188 142.640563
1 -97.792334 -1409.314890 389.700422
2 -88.656766 -1443.181629 143.689624
2 -91.142389 -1399.019644 390.846727
3 -90.797018 -1436.696139 141.626804
3 -95.936981 -1392.843484 389.519663
4 -83.257569 -1424.689026 142.561286
4 -99.542147 -1386.050945 385.918337
5 -74.827989 -1411.219005 143.425771
5 -92.830095 -1373.850793 386.904204
6 -97.168179 -1411.653328 137.026543
6 -86.278181 -1363.080078 386.826511
7 -79.965471 -1393.933955 140.023072
7 -79.439501 -1351.495122 387.020927
8 -87.613156 -1388.163640 135.828578
8 -91.590170 -1344.682914 383.603093
9 -86.911090 -1379.599810 134.848864
9 -80.590843 -1333.612800 383.412777
10 -73.001825 -1364.659925 137.382179
10 -73.347363 -1322.731057 382.728087
11 -69.804773 -1352.369604 136.997140
11 -73.523361 -1313.286535 381.477624
12 -70.637836 -1342.297426 135.583945
12 -67.561357 -1301.913678 380.956239
13 -60.468249 -1327.849875 136.472563
13 -61.806054 -1289.621149 380.295709
14 -50.401569 -1317.336549 136.540852
14 -50.601985 -1278.202279 379.583524
15 -50.295998 -1306.310814 133.088286
15 -45.602152 -1266.546232 383.093638
16 -36.726818 -1292.913779 134.447968
16 -43.795726 -1258.915269 381.029342
17 -44.210353 -1285.569091 133.974814
17 -32.539045 -1245.553013 381.377711
18 -28.258915 -1271.968346 135.440731
18 -22.376157 -1233.814437 383.976084
19 -20.364406 -1260.520130 137.069312
19 -21.433907 -1226.381741 382.735092
20 -14.536078 -1250.954909 139.074262
20 -13.644808 -1218.637290 384.500436
21 -10.086120 -1241.230326 138.470466
21 -2.427251 -1207.603208 387.907027
22 0.084738 -1231.000509 140.980570
22 15.628758 -1196.501388 391.629023
23 10.662044 -1220.575362 145.667329
23 19.692513 -1187.112734 392.494653
24 18.208959 -1213.036941 146.278108
24 25.537404 -1180.244517 393.873035
25 35.258757 -1202.636055 151.516279
25 36.810000 -1172.835963 397.710215
26 47.835202 -1195.103464 154.310716
26 44.714702 -1164.821335 399.736240
27 54.042156 -1190.769837 156.008865
27 54.184074 -1157.247530 403.488107
28 71.385497 -1182.302156 160.863552
28 70.423388 -1152.388384 406.519740
29 87.228876 -1177.198637 164.793323
29 92.913494 -1144.636894 411.198150
30 102.078398 -1170.375010 168.820708
30 100.770327 -1139.512293 416.364566
31 120.072222 -1164.909379 173.776676
31 112.641458 -1136.246044 418.351921
32 142.340384 -1159.801014 175.964114
32 125.804929 -1132.174185 421.940078
33 145.007803 -1159.589803 176.992143
33 144.020766 -1127.957403 425.093430
34 167.165693 -1154.976675 181.927799
34 158.659182 -1124.324072 427.794098
35 175.671143 -1154.020536 183.093887
35 178.340607 -1121.024870 430.760750
36 197.038059 -1151.002283 185.787214
36 192.600088 -1118.646832 434.330490
37 213.689186 -1149.673710 187.921681
37 209.304158 -1116.101388 435.612181
38 232.797962 -1147.552490 190.705204
38 226.383275 -1113.565427 438.020677
39 258.071438 -1145.958883 194.800536
39 242.152541 -1111.963139 440.108635
40 278.994759 -1143.827855 198.008596
40 262.520630 -1109.782625 441.539781
41 292.010090 -1143.983459 199.155007
41 280.597576 -1106.511700 446.326265
42 316.598718 -1141.702130 203.102059
42 295.355365 -1105.388525 447.201940
43 332.092466 -1142.195549 203.346718
43 313.619577 -1102.668639 449.531786
44 357.152307 -1138.335888 208.660244
44 332.237790 -1099.696228 451.437851
45 376.554302 -1135.784659 211.681431
45 351.552714 -1096.747092 455.693599
46 392.946833 -1134.796079 213.565110
46 370.786543 -1092.674930 459.404713
47 414.585567 -1132.683068 216.441266
47 383.931872 -1089.573534 460.359378
48 431.186751 -1129.230788 219.312471
48 402.259552 -1085.652247 463.221177
49 455.657722 -1125.672351 223.446929
49 422.297797 -1079.387761 465.823329
50 475.125766 -1120.474292 227.858347
50 437.108282 -1074.189687 468.507700
51 489.746919 -1116.635336 229.891325
51 454.384745 -1067.469106 472.607769
52 506.641506 -1109.970999 233.579048
52 467.039316 -1061.967765 475.127058
53 527.786627 -1103.244926 239.224491
53 479.083045 -1056.590866 478.048261
54 543.554153 -1096.430744 242.720164
54 495.042952 -1047.379315 481.652153
55 563.261653 -1086.889375 248.489912
55 510.640302 -1039.132493 486.433318
56 574.596367 -1080.401594 251.519044
56 524.508937 -1030.778348 489.863647
57 587.594359 -1071.445148 255.721846
57 535.623644 -1020.231757 492.411888
58 608.774801 -1057.989021 261.719730
58 549.134938 -1009.853168 496.522577
59 617.674387 -1046.776244 263.887213
59 558.726038 -999.269751 498.999884
60 633.641207 -1035.100901 268.104305
60 569.952250 -987.536387 504.004356
61 646.102578 -1023.326888 272.947831
61 580.906475 -975.539092 506.298091
62 649.608716 -1012.938467 273.349573
62 585.888978 -964.532600 508.686272
63 659.893024 -998.799700 275.880586
63 593.951128 -951.151476 510.966600
64 672.367268 -984.831068 280.312104
64 601.298281 -938.341835 512.064544
65 677.425524 -969.447342 281.581265
65 605.065718 -925.468956 514.542091
66 682.661346 -954.225649 282.412137
66 607.811865 -913.402387 515.094078
67 686.768587 -938.586174 283.611469
67 609.849717 -900.445265 515.289789
68 687.115419 -926.965757 283.496933
68 610.692538 -887.620240 515.586702
69 688.708603 -911.110198 283.468040
69 610.812924 -874.938097 516.379323
70 686.063421 -896.172029 281.587723
70 611.455852 -861.213605 516.668664
71 681.662000 -884.268579 280.329468
71 610.163855 -848.522211 516.347847
72 682.162434 -869.792524 281.944308
72 602.214787 -837.537452 513.496229
73 677.165901 -855.930884 279.432964
73 594.585263 -826.864035 512.059334
74 666.129721 -843.660775 275.881187
74 585.511845 -817.321049 510.205150
75 661.722191 -827.748968 276.050874
75 579.052009 -805.922326 508.851747
76 654.697064 -814.969535 273.468463
76 577.307221 -794.789481 508.882577
77 644.536491 -804.935718 271.441792
77 562.478880 -788.283794 505.332696
78 627.097515 -797.812520 268.213821
78 552.085342 -780.773732 503.562940
79 613.978970 -790.814162 265.188089
79 536.990456 -775.423099 500.526605
80 601.368430 -783.760552 260.276788
80 525.243873 -771.054415 497.326914
81 590.079294 -778.768038 258.628712
81 513.499637 -767.150834 494.803585
82 572.456471 -776.704123 252.855852
82 498.239924 -764.005350 491.340554
83 564.858050 -773.747961 251.130291
83 494.547104 -761.515946 490.056270
84 547.428066 -772.002054 247.682224
84 478.881343 -760.375774 486.064363
85 532.170447 -771.753972 243.462058
85 465.499536 -759.222628 482.572114
86 518.714044 -771.724339 238.881310
86 448.945375 -759.958617 477.946546
87 502.903849 -771.812565 233.917666
87 434.077996 -760.457870 473.552086
88 489.901790 -772.562359 230.965030
88 425.983441 -760.563948 470.226391
89 475.133072 -773.842566 224.353370
89 412.375762 -761.725046 465.953640
90 458.840946 -775.135185 219.895946
90 400.446256 -762.406425 462.162390
91 446.099400 -776.015029 215.633163
91 383.549137 -765.873174 457.071017
92 433.697991 -779.250306 211.954394
92 373.027615 -767.200603 453.950629
93 418.518136 -781.346332 206.195896
93 362.966766 -769.539685 450.003023
94 408.419311 -784.631806 203.358491
94 350.533358 -773.957286 446.477013
95 397.546406 -787.786789 200.893310
95 340.032414 -777.536018 443.062899
96 386.460134 -791.416532 197.538198
96 331.653358 -782.052128 440.476948
97 374.094671 -795.660649 194.021528
97 316.790742 -788.244515 435.921146
98 359.759904 -803.358187 189.045480
98 305.474771 -793.259319 431.998691
99 346.068793 -809.176050 185.125832
99 295.077433 -798.545487 429.353868
100 336.980353 -816.957205 182.558946
100 282.572406 -805.433468 425.664094
101 324.630253 -823.602374 177.701771
101 270.388763 -813.180896 422.085183
102 311.503291 -831.839408 175.037572
102 266.180123 -818.083685 420.130649
103 300.306126 -839.170761 171.597212
103 253.431822 -826.358532 417.104557
104 291.918413 -847.677136 170.425287
104 241.158666 -834.180183 414.130807
105 281.935463 -856.442830 168.564227
105 231.768260 -842.817800 411.702523
106 266.421315 -866.422662 165.123523
106 223.410521 -849.177466 409.823917
107 251.074477 -875.616462 162.081252
107 209.853458 -858.049648 407.579737
108 243.474639 -882.115154 161.301780
108 199.644743 -866.737942 406.487473
109 230.335043 -891.577174 159.877655
109 194.240399 -872.255082 405.802262
110 216.567320 -901.749729 158.398032
110 183.560902 -879.934755 404.246958
111 206.306957 -908.434429 157.193787
111 173.314076 -886.695978 403.434785
112 195.211743 -916.474439 156.243198
112 159.397679 -893.479377 400.963031
113 189.084584 -922.106108 156.166836
113 144.829727 -900.457082 398.167957
114 169.969233 -930.922182 151.719878
114 133.781361 -907.219923 396.905070
115 157.311043 -938.407477 151.817229
115 123.653737 -911.665263 395.738844
116 147.447269 -944.126767 151.844942
116 111.628069 -917.337645 395.663165
117 131.774279 -951.289431 149.310126
117 105.751307 -921.257465 396.594969
118 118.572072 -955.877975 148.729222
118 97.308754 -926.254255 394.244801
119 109.741259 -960.238828 147.891967
119 83.721922 -928.263286 393.901327
120 96.810066 -964.694790 146.288949
120 71.911033 -931.026999 394.521479
121 83.698813 -966.659627 146.609690
121 59.254848 -935.401467 392.292174
122 76.036507 -970.926250 147.872334
122 47.154579 -937.723783 391.630837
123 68.213744 -973.170435 147.877607
123 39.999163 -937.619097 392.467101
124 54.585768 -972.699584 148.083463
124 25.760434 -938.683646 391.016115
125 41.189228 -973.831355 145.999035
125 20.622351 -938.729458 392.266483
126 27.317531 -973.599208 145.378682
126 19.489708 -936.317346 394.497878
127 14.975200 -974.883341 146.203411
127 -17.959852 -937.064934 390.083681
128 7.212043 -973.516380 148.123810
128 -9.188610 -934.200975 392.416341
129 -1.893467 -971.428425 148.618690
129 -14.439433 -930.842233 393.805182
130 -13.255349 -969.044338 148.064182
130 -28.404093 -929.056587 393.087001
131 -18.074978 -965.103714 151.448854
131 -38.137706 -923.640823 392.325591
132 -32.996535 -961.936437 150.446017
132 -36.376980 -918.631864 396.965969
133 -49.170369 -959.024389 148.868774
133 -45.087695 -913.219918 395.458887
134 -45.997212 -953.044766 158.545009
134 -52.828164 -907.223280 397.711628
135 -53.597428 -948.300149 155.204702
135 -57.700664 -901.913558 398.837516
136 -63.967792 -939.407232 153.433269
136 -65.321214 -893.917842 397.992541
137 -75.786796 -933.980454 152.446990
137 -68.165762 -886.114591 398.759390
138 -75.907950 -925.485440 154.884372
138 -67.246657 -876.070434 400.730093
139 -80.359706 -917.571285 154.885914
139 -80.318194 -870.205989 398.834876
140 -83.179780 -907.649263 156.312158
140 -73.594927 -858.743895 401.736036
141 -90.900850 -901.018403 157.483437
141 -76.726453 -850.509572 401.528706
142 -77.429017 -888.163727 159.077752
142 -75.118555 -840.119557 401.733686
143 -80.846728 -879.549082 158.919218
143 -83.196506 -833.105538 399.595217
144 -80.691763 -866.928134 157.220557
144 -83.467150 -821.923318 398.896018
145 -78.056202 -858.161105 156.435275
145 -74.014462 -811.963891 398.574255
146 -74.271816 -848.907805 156.288287
146 -62.681239 -801.888910 401.251423
147 -72.813496 -839.536761 152.164991
147 -58.676375 -792.796377 399.323700
148 -63.373979 -827.771304 151.538133
148 -54.232468 -782.649969 396.962666
149 -49.678960 -817.690663 153.868990
149 -39.779113 -772.547583 399.622215
150 -42.635768 -808.857184 153.747358
150 -40.234553 -767.236665 398.200383
151 -34.008478 -801.491689 153.153297
151 -33.306514 -759.666610 395.756885
152 -27.555069 -795.114708 150.418035
152 -14.902450 -751.320206 396.397815
153 -15.000845 -784.765200 151.908271
153 -13.776416 -743.853073 394.578016
154 -1.411709 -777.473843 151.942365
154 -0.638608 -736.363490 394.883733
155 9.387527 -773.369058 150.779444
155 12.959839 -731.635598 395.825428
156 22.323828 -766.835205 152.043101
156 23.442288 -724.663348 397.191166
157 33.677623 -762.326247 151.167832
157 35.609666 -720.799433 396.368906
158 49.275829 -759.130282 153.245316
158 52.225095 -715.960805 398.829063
159 67.755238 -754.023850 155.349404
159 66.569400 -711.552143 399.403721
160 82.508582 -750.408380 156.249548
160 82.097735 -706.897670 402.777902
161 96.394376 -747.009482 156.786633
161 96.936198 -702.471009 402.732551
162 117.815113 -744.202521 161.867981
162 112.040526 -700.361120 404.362189
163 129.487140 -743.149618 162.381362
163 130.138196 -695.262278 408.654124
164 144.878464 -742.109874 165.536860
164 144.035254 -694.156799 411.796190
165 164.102978 -741.747661 167.857722
165 162.053628 -692.759986 415.133241
166 186.852638 -738.885476 174.057349
166 177.150809 -689.756302 417.842570
167 201.287863 -737.687243 177.173003
167 198.199094 -685.667075 422.434571
168 222.492525 -735.290148 181.973477
168 212.834002 -683.035890 426.319874
169 241.266653 -732.587058 188.601066
169 232.591555 -679.110621 431.048715
170 263.420001 -730.614812 193.679662
170 245.602044 -677.378245 434.547253
171 280.343255 -729.077129 198.069710
171 265.323660 -673.111443 440.045424
172 302.579475 -725.363962 203.548427
172 277.570291 -670.470378 443.535895
173 321.229674 -721.672939 207.568221
173 299.983973 -666.718914 449.149634
174 333.789491 -720.257137 212.333270
174 318.409475 -664.473013 454.425888
175 353.985068 -717.074493 217.970026
175 341.983750 -658.278456 460.202288
176 379.239022 -712.527409 224.926950
176 354.793385 -655.821362 464.367467
177 401.069577 -709.802389 230.703108
177 376.326241 -651.995767 471.598733
178 423.536486 -706.088387 235.962536
178 394.688501 -647.882768 475.955561
179 443.340524 -702.512751 242.550366
179 412.410251 -643.006217 480.847820
180 463.085027 -697.318694 247.661436
180 436.186067 -638.463831 487.023005
181 483.689208 -693.001038 252.399695
181 449.676968 -633.721303 491.840986
182 503.070868 -688.576355 259.003123
182 471.150483 -628.829783 497.888717
183 526.218838 -681.938854 265.078224
183 493.668332 -623.866578 503.621220
184 546.104309 -678.622525 270.075914
184 508.731544 -619.906752 508.351863
185 569.833132 -673.188932 278.148103
185 529.891366 -614.035014 514.456739
186 590.622571 -668.030150 283.712879
186 547.871835 -609.231436 519.952803
187 613.977389 -661.693938 290.450167
187 566.066316 -602.984419 525.376107
188 629.960321 -655.559247 293.503820
188 584.726128 -595.882689 530.853667
189 651.235102 -649.001845 300.348538
189 603.233410 -589.454460 536.094376
190 674.357755 -642.391904 306.364605
190 623.412949 -583.243659 541.510575
191 690.835728 -635.468383 310.192035
191 639.432949 -576.550474 546.948025
192 715.465957 -628.933981 317.796936
192 657.741173 -569.815967 552.583750
193 730.436254 -623.129227 322.681308
193 674.944522 -564.512221 558.018798
194 750.175771 -616.886279 329.635735
194 692.084947 -557.070132 563.560792
195 769.202632 -609.843363 334.435167
195 711.265387 -550.014555 569.838508
196 788.649892 -601.299856 341.287224
196 725.519208 -542.437610 573.797657
197 805.854714 -592.758989 346.473515
197 741.226017 -533.789104 579.030629
198 824.633490 -584.353831 352.185831
198 755.217854 -526.607043 583.223720
199 841.706650 -576.280941 357.747843
199 770.729124 -517.553687 588.689542
200 858.331051 -567.452609 363.890919
200 784.771594 -509.278462 593.143579
201 875.260230 -557.873271 369.794423
201 798.097755 -499.642799 598.262747
202 892.347227 -548.634349 375.800825
202 811.099445 -491.543763 603.093932
203 907.136484 -537.719912 382.384708
203 825.709510 -480.841216 608.805019
204 922.119539 -528.076008 386.926970
204 836.727527 -470.607675 612.482168
205 933.263899 -517.313517 391.075468
205 848.006203 -460.295411 617.396682
206 945.139740 -506.613617 396.169522
206 857.794525 -450.043550 620.631375
207 957.177261 -494.577813 401.094246
207 865.822292 -438.587899 624.630579
208 965.312389 -482.621927 404.313891
208 875.240590 -426.223013 628.985335
209 974.361610 -470.915666 408.372183
209 883.443948 -414.034367 632.328963
210 983.714605 -457.735135 412.223862
210 889.923593 -402.193905 635.309861
211 991.041567 -444.158039 415.415002
211 892.403944 -391.391007 637.136291
212 996.873731 -432.215002 417.536111
212 898.135980 -379.077661 639.083016
213 1002.885213 -418.863022 419.698856
213 903.063036 -365.932681 640.837539
214 1005.033264 -405.859843 420.463832
214 904.134991 -353.098300 641.059991
215 1010.221622 -390.862469 421.530644
215 905.742605 -341.151722 641.426643
216 1012.087489 -375.102136 420.807633
216 907.387300 -327.267057 641.482726
217 1013.998201 -360.199603 420.944607
217 908.724632 -314.386701 640.970302
218 1012.180060 -346.428459 419.705774
218 903.402424 -302.097595 638.797477
219 1010.738483 -331.596306 417.647584
219 900.594558 -290.752964 636.703716
220 1008.540071 -318.603554 416.137071
220 895.764476 -277.951105 633.975395
221 1004.492567 -304.825483 412.742777
221 893.090176 -266.881606 631.902428
222 995.896916 -292.066871 408.759222
222 887.117422 -255.237019 627.978758
223 988.537042 -279.662333 404.756858
223 880.224168 -245.108258 624.101573
224 981.276585 -265.636461 400.447009
224 869.005674 -234.503813 619.412317
225 971.072263 -253.248330 395.274969
225 858.135967 -224.760894 614.901522
226 963.130054 -243.499312 391.109836
226 848.277980 -216.130370 610.341950
227 951.546778 -233.909648 385.189677
227 836.885033 -207.949489 605.284301
228 938.368366 -225.275673 379.732040
228 827.370457 -200.862432 600.604377
229 923.511522 -218.017391 373.294317
229 811.973579 -194.023457 594.778689
230 907.497305 -211.650052 366.358298
230 798.135241 -188.067836 589.354956
231 893.004574 -206.991800 359.464493
231 783.278323 -183.743360 583.175387
232 875.600178 -202.704356 353.228291
232 766.368414 -179.694422 576.397087
233 859.682899 -199.379983 346.784896
233 754.030902 -176.523578 571.336378
234 840.964500 -195.773073 339.466409
234 739.578939 -173.907797 565.616113
235 826.478520 -193.507770 333.980641
235 723.342871 -170.281059 558.661560
236 809.284528 -189.944685 326.844782
236 706.196462 -167.417151 552.330454
237 790.487107 -186.535806 319.052675
237 689.948411 -164.265729 545.903168
238 771.664184 -183.109695 311.829508
238 673.991612 -161.645928 540.382031
239 755.217312 -180.745835 304.791965
239 658.541068 -158.632497 533.519503
240 737.005443 -178.644189 298.309308
240 642.037160 -156.028409 527.928921
241 718.039786 -175.732850 291.651483
241 624.112897 -153.040719 520.862614
242 700.015499 -173.371678 283.990724
242 609.464169 -151.377190 514.983377
243 681.535464 -171.759264 276.890119
243 591.524048 -149.084417 508.813409
244 662.793993 -169.100418 270.266163
244 576.257081 -146.591778 502.111733
245 645.561435 -166.221009 264.722458
245 557.149448 -144.058594 496.216208
246 625.430591 -163.933198 256.658935
246 542.119763 -140.659782 490.643227
247 607.878881 -161.920949 250.389267
247 528.085478 -139.138557 485.357290
248 589.929900 -161.585818 244.422392
248 510.332527 -137.174627 479.956322
249 570.632582 -159.553260 237.746466
249 491.097062 -136.478574 473.702819
250 554.608644 -158.204563 232.671943
250 476.615586 -133.911095 468.928208
251 533.181405 -156.682669 225.836591
251 460.462922 -132.596049 463.732328
252 518.737987 -154.470544 221.492688
252 444.869466 -130.384939 459.137335
253 500.389514 -153.454226 215.471413
253 429.030863 -128.887856 453.942317
254 482.412253 -151.622088 210.415974
254 412.772470 -126.976427 449.243726
255 465.573622 -150.747877 205.870113
255 398.725550 -124.942567 445.406723
256 446.082609 -149.530136 199.299927
256 381.692211 -124.827760 440.217933
257 429.014092 -149.258592 194.293076
257 365.269961 -122.635109 434.658166
258 409.574650 -148.281479 188.521435
258 351.683279 -121.579730 430.487809
259 394.694043 -147.313742 183.921845
259 339.049380 -119.999261 426.862829
260 378.708251 -146.679308 180.464939
260 321.568850 -119.105903 422.317332
261 364.706540 -145.139192 176.837474
261 305.499959 -117.745696 418.440010
262 345.894792 -144.660005 171.973469
262 296.466022 -115.968527 415.467507
263 329.557881 -142.583357 168.561971
263 280.687696 -114.326527 411.661804
264 315.248640 -140.504456 165.883853
264 268.684748 -111.720664 409.582875
265 302.006067 -139.918435 163.205774
265 255.542184 -109.567014 407.187269
266 285.281238 -138.682965 158.623755
266 240.775644 -108.165882 404.183392
267 273.286805 -136.220435 158.503481
267 229.811422 -106.004971 402.242880
268 257.191102 -133.656896 156.003608
268 217.359041 -103.447544 400.324304
269 244.260974 -131.450613 154.756413
269 205.216131 -100.487815 399.317668
270 227.492822 -128.323271 152.198786
270 191.342414 -97.921170 398.273301
271 211.991152 -125.209763 149.353950
271 179.590235 -95.054231 396.338892
272 203.872273 -122.404108 150.948390
272 166.184547 -91.574731 395.628471
273 195.268408 -120.201881 151.844407
273 152.933282 -89.157246 395.305471
274 180.080580 -117.453676 150.372619
274 146.647296 -84.841630 395.242274
275 167.906691 -114.323316 150.513720
275 137.985025 -81.232418 396.221377
276 159.187066 -109.894111 151.152189
276 122.266388 -76.279696 394.130727
277 143.908408 -105.905082 148.907138
277 114.468207 -71.981933 395.015284
278 135.197473 -101.423928 149.414152
278 102.309312 -67.972933 393.970242
279 121.482722 -97.564114 148.430968
279 97.423760 -62.969009 394.317701
280 112.677595 -92.037571 149.184999
280 87.664879 -57.223164 394.551284
281 100.654564 -86.236165 149.179546
281 79.668067 -51.508292 394.737825
282 96.099661 -82.848349 149.178173
282 71.208061 -47.505865 394.633040
283 83.595064 -76.885827 146.879298
283 62.134632 -40.763964 394.113154
284 77.503464 -69.958908 148.137081
284 56.029100 -33.911400 394.711590
285 70.849101 -64.225801 147.833025
285 51.310307 -27.825688 394.918215
286 65.201746 -57.830705 148.618875
286 44.851712 -22.089455 393.793159
287 55.646568 -52.539025 147.675249
287 41.392745 -15.341682 395.168536
288 54.511961 -45.942725 149.504270
288 36.203847 -7.046285 395.514691
289 46.694752 -39.479412 148.661679
289 28.424926 -0.378627 394.561308
290 44.236656 -31.366007 148.008552
290 29.553226 7.243150 395.587621
291 38.877023 -23.828781 148.707838
291 23.301287 15.022800 394.763061
292 39.301073 -16.368262 148.289239
292 23.387823 23.358224 395.473406
293 40.002453 -9.816788 150.894792
293 25.621122 31.128807 396.057906
294 41.086721 -1.705770 152.685303
294 26.822899 37.725999 397.583483
295 39.740076 5.821724 152.840478
295 26.574014 46.630616 399.338449
296 43.379546 14.899118 156.220020
296 29.923315 54.366041 401.967660
297 43.758693 23.810841 156.420662
297 32.879007 63.380206 404.798916
298 46.159199 31.121883 159.046263
298 37.624643 71.853551 406.724170
299 52.696747 38.549135 162.901769
299 43.392568 81.202486 409.123983
300 63.646679 46.755331 166.196790
300 50.036983 88.124031 412.178479
301 69.067705 55.841575 167.319996
301 52.006973 96.597232 412.267645
302 77.776394 62.235826 169.922586
302 64.449347 105.488153 416.038712
303 86.981128 71.115507 173.453596
303 71.422131 113.271089 418.887460
304 96.997967 78.498419 175.804361
304 80.687743 121.780665 420.839035
305 107.220331 85.087169 178.344109
305 94.798824 128.007052 423.839867
306 120.374132 92.823866 180.935835
306 101.660461 136.087620 426.246080
307 131.429902 100.150989 181.555294
307 114.222568 142.827790 427.788681
308 147.946066 107.227099 185.450631
308 125.559240 149.238772 430.091076
309 161.554152 113.642273 188.481771
309 138.200233 156.768283 432.356825
310 171.990147 120.666223 190.099551
310 150.893444 162.892077 434.716614
311 186.028603 126.965927 190.925775
311 161.257164 169.894417 435.481047
312 200.250230 132.779785 193.317549
312 176.317029 176.781103 438.866329
313 213.676123 138.360498 195.430365
313 189.598569 181.234828 441.058206
314 227.042104 143.761645 197.650972
314 201.181662 187.936875 442.108911
315 241.957504 149.174491 200.257127
315 214.903923 193.394787 444.362431
316 259.975431 154.916629 203.466258
316 229.187471 197.954648 447.119226
317 273.190866 160.769520 203.540201
317 240.662411 204.042690 448.116652
318 289.900174 166.154346 207.738989
318 258.896561 209.276773 450.862563
319 301.155858 170.877683 208.866494
319 271.555181 214.226461 453.443480
320 318.205127 176.270773 211.987405
320 285.422060 220.810800 455.488156
321 330.726121 180.489384 214.488580
321 298.539240 226.330904 457.239397
322 348.381452 186.040804 216.471455
322 313.544319 230.888635 459.414453
323 366.501442 191.002536 219.254162
323 328.680509 237.333781 461.716256
324 379.757275 195.959214 221.928098
324 343.967184 242.393403 464.856674
325 396.113774 200.925064 224.467811
325 360.432137 248.013024 466.990973
326 412.541121 206.762767 227.167202
326 372.868673 252.634274 469.538270
327 428.247032 212.344984 229.988470
327 389.181693 259.091320 471.451478
328 445.522300 218.083228 233.142678
328 400.432935 265.256489 473.358777
329 462.470964 223.364038 236.015032
329 417.044222 270.947472 476.282138
330 478.040668 229.408719 238.806272
330 430.329583 276.793446 478.645114
331 495.577046 235.378988 242.002355
331 444.826398 282.854205 481.153462
332 510.660678 241.225424 245.719292
332 461.941473 289.400688 484.775333
333 526.964447 247.704536 248.409064
333 477.540592 295.229445 488.527633
334 542.328814 254.314980 252.391839
334 489.273063 301.290832 491.048108
335 555.397130 261.905076 256.080767
335 504.238641 308.539593 493.515231
336 569.808895 268.164578 258.428021
336 518.202765 315.992503 497.499330
337 584.574614 275.046256 262.639002
337 527.378490 322.783614 500.876593
338 600.538129 281.300077 267.585745
338 543.576418 329.452576 505.105053
339 615.311045 289.176866 271.472407
339 555.617158 336.805375 507.759933
340 629.525230 297.063951 275.070493
340 569.744833 345.104081 511.712181
341 641.932192 304.114317 279.352339
341 580.485910 351.230402 515.205537
342 655.716154 311.471354 283.613013
342 594.305611 358.682284 519.846959
343 669.273065 319.449305 287.771858
343 608.068593 367.701687 524.485485
344 683.250457 328.387627 292.342383
344 620.913351 375.273307 528.736106
345 697.108200 335.628737 296.733597
345 632.678741 383.433754 533.021185
346 708.701264 343.964637 300.803233
346 645.712054 391.849632 535.647875
347 721.315983 352.545917 304.723553
347 656.063889 399.906733 541.341229
348 733.745337 360.757160 309.849245
348 667.200360 408.789769 544.699570
349 746.900146 369.029961 314.135327
349 678.601113 416.892209 548.414874
350 759.914982 378.967894 318.916602
350 689.617565 426.098415 552.742692
351 773.102775 388.998842 323.441084
351 701.032534 435.365503 556.871051
352 785.094582 398.462699 327.703291
352 712.182416 444.072814 560.887587
353 798.919775 408.737763 332.016248
353 723.950232 453.664131 565.073922
354 810.818388 418.459242 336.484164
354 734.324882 463.013609 568.140546
355 824.845643 428.233988 340.440534
355 746.492049 472.316876 572.154204
356 836.052347 439.000236 343.747956
356 757.220159 482.816939 575.201983
357 845.959177 449.018901 345.828292
357 768.739952 493.285332 577.756307
358 858.007489 460.543159 348.793590
358 777.182128 502.042407 579.965353
359 869.677227 471.566110 351.169634
359 786.149908 512.432866 581.347783
360 879.791219 482.381449 352.703217
360 795.626054 523.501709 583.704012
361 892.628725 493.812244 355.714403
361 803.576200 532.084660 585.035679
362 901.598881 504.162846 357.438831
362 812.785484 542.058230 586.236979
363 909.337922 515.521785 358.226475
363 818.648176 552.864375 586.655993
364 917.475175 526.971446 358.682328
364 824.393523 562.174728 586.718711
365 922.944819 537.814069 358.523661
365 828.436502 572.776938 586.302128
366 928.950905 548.795747 359.155659
366 834.681173 582.862139 587.051521
367 932.383875 560.005941 358.059452
367 838.093021 593.107989 586.595659
368 938.515587 570.694297 358.968472
368 839.410119 602.746585 585.059403
369 939.843958 581.309912 356.925694
369 843.493406 612.015723 584.174238
370 940.577592 592.533817 356.487136
370 839.272047 622.904008 582.573666
371 940.884813 602.333317 355.640038
371 841.878737 631.868669 581.254289
372 939.155347 612.459904 353.292117
372 839.441045 640.683028 579.780419
373 939.076118 621.744660 352.553294
373 835.199184 650.288710 577.868660
374 933.100126 631.659404 349.293634
374 833.107138 658.559984 575.408847
375 928.484484 639.657422 347.014032
375 826.747328 666.485961 573.337646
376 921.298607 649.095794 344.814236
376 820.254789 675.057914 570.756339
377 914.784129 655.694628 341.875382
377 814.051263 681.785235 567.873690
378 907.284134 663.429890 338.875185
378 805.197341 689.236728 564.663163
379 898.430662 670.646812 335.643355
379 797.768313 695.419698 562.517980
380 888.669457 677.229069 331.543207
380 787.553578 702.270056 558.296831
381 878.175413 684.308538 327.972701
381 777.658968 708.528693 554.989008
382 866.751388 689.251352 323.980937
382 767.189196 713.708730 551.473062
383 855.454115 694.414424 320.002394
383 755.729978 719.277362 547.346995
384 842.735329 700.033301 315.228810
384 742.477374 724.001586 542.252190
385 828.586249 705.025567 310.365780
385 730.942036 728.550645 538.323066
386 816.262647 709.356724 305.476861
386 720.434219 732.250832 535.031957
387 803.204417 713.669453 301.076762
387 707.718868 736.297361 530.119483
388 790.076239 716.791915 296.972529
388 692.847476 741.258029 525.256347
389 775.358282 720.760291 291.896296
389 679.984613 744.359884 520.962907
390 761.576098 723.959867 287.064712
390 665.977156 747.809145 515.789352
391 746.226596 727.329827 282.449856
391 652.718061 750.802408 512.033507
392 731.048874 729.803364 277.746339
392 639.072438 753.730527 508.391641
393 716.243033 733.025321 272.921867
393 625.049507 756.654710 504.433601
394 699.454717 736.027406 267.572798
394 611.424041 759.391580 500.671536
395 683.730590 737.430686 263.645036
395 596.692970 760.836814 496.213514
396 667.034540 739.846921 259.200091
396 584.240199 762.541042 491.675585
397 651.016484 741.500622 254.242680
397 568.247893 765.246416 488.255494
398 638.582837 742.910394 250.490015
398 553.096368 766.292623 484.115820
399 621.435639 744.585878 246.550966
399 538.553166 768.274604 480.921784
400 605.444638 746.396126 243.341584
400 524.543186 770.180551 477.361527
401 589.090393 746.896095 238.919104
401 510.193393 771.294813 475.064227
402 574.677749 746.525102 236.206185
402 495.907911 772.340791 471.194608
403 560.847568 747.052647 233.390962
403 480.377517 772.652883 468.151314
404 543.293004 747.730678 228.564292
404 464.705739 774.174352 465.982354
405 527.079123 748.720451 225.574210
405 449.398789 774.887239 462.559664
406 510.410733 749.155138 221.894220
406 437.438932 775.504609 460.022402
407 492.767657 749.410726 217.089872
407 419.807604 776.280097 455.227861
408 479.319136 749.656079 214.932446
408 405.969933 777.376843 453.534494
409 463.919354 749.283805 212.439078
409 392.144088 777.591167 450.169072
410 447.792627 749.859571 210.405439
410 375.659945 779.060674 447.672251
411 429.264888 750.053179 205.428058
411 363.969607 779.386915 444.618034
412 416.192326 750.523336 202.713655
412 351.200381 780.631425 441.903932
413 397.706405 751.859402 197.874307
413 334.930522 781.511601 438.581617
414 382.353602 751.810663 195.928698
414 319.025574 782.460842 435.329629
415 367.030039 751.572140 192.427798
415 304.190520 783.464060 432.197823
416 351.683029 752.367492 188.658277
416 287.828658 784.073121 427.682821
417 336.050400 752.522796 187.167183
417 274.498571 784.852553 426.661757
418 316.468659 752.224180 182.069161
418 260.898252 785.632570 424.171217
419 300.789810 752.151732 179.244681
419 250.060592 787.661938 422.264830
420 282.946491 753.394519 176.703226
420 233.661250 788.298090 418.724131
421 269.629806 753.013733 175.521247
421 219.414322 789.487835 416.605838
422 252.479530 754.520261 171.765685
422 205.956369 790.196981 414.860142
423 236.067470 754.453080 168.721429
423 192.164468 793.170007 412.494216
424 219.619692 756.211594 167.122219
424 179.315310 794.193391 410.815116
425 205.774846 758.033159 165.813544
425 164.040909 797.252287 408.421074
426 191.794401 760.133518 162.402811
426 153.859607 799.350605 406.957981
427 174.863961 761.236237 160.800788
427 139.306418 802.490671 405.995629
428 161.001288 764.280505 159.003043
428 128.238427 805.453465 404.468699
429 147.677251 766.450459 157.629071
429 111.643813 809.680994 400.224872
430 134.242659 769.674486 156.158795
430 101.391687 813.001378 399.760542
431 117.901581 773.644866 153.309730
431 88.446313 818.876612 398.006496
432 106.796649 778.997442 152.941811
432 79.802155 823.613532 396.854390
433 91.747947 784.693010 152.309272
433 68.151756 828.558960 395.346755
434 82.958082 789.610659 151.665644
434 59.109686 835.747899 394.876960
435 73.122524 796.419260 151.504375
435 49.137533 841.198407 395.387049
436 59.359908 802.484113 151.224429
436 40.908240 849.656619 396.288776
437 52.560855 811.240529 151.222680
437 31.500562 857.562275 395.412648
438 39.168153 818.335033 151.162421
438 22.532367 864.694159 394.822446
439 31.809405 825.307175 153.013052
439 18.033698 872.737183 397.038743
440 22.978180 834.907603 152.534556
440 11.731399 883.488524 398.625547
441 16.411873 844.389552 154.547145
441 5.259560 892.221707 398.582927
442 10.363202 853.144891 156.425960
442 -2.653424 901.303449 397.112573
443 1.584831 865.591525 155.127214
443 -6.440620 912.537826 400.697120
444 -2.916572 875.252550 157.026329
444 -12.350733 924.882726 399.574728
445 -6.405107 887.090745 157.046102
445 -12.304782 934.912310 401.013295
446 -11.822161 898.017172 157.255617
446 -20.376985 946.926514 400.754466
447 -18.679303 911.016049 155.583225
447 -19.241353 958.309349 400.451498
448 -21.217118 924.610011 155.920721
448 -21.719483 972.129088 401.904979
449 -25.933458 936.520690 155.215235
449 -23.710892 983.663199 400.578774
450 -21.343067 952.000838 155.876550
450 -21.654967 994.216203 401.008379
451 -22.508488 963.793560 155.497226
451 -27.726196 1007.798106 400.521534
452 -19.385668 978.345483 156.995726
452 -21.612510 1020.082684 402.155630
453 -16.517796 993.072593 156.010248
453 -17.720502 1033.135344 400.662875
454 -8.932630 1003.639147 156.592540
454 -6.625896 1044.448894 402.528789
455 -7.898746 1018.606004 155.174798
455 0.994915 1055.266994 402.557256
456 -8.735366 1029.309964 151.997616
456 -0.908031 1068.213540 400.956140
457 0.658250 1042.666858 154.333168
457 3.610077 1079.691415 399.781040
458 13.895924 1054.496582 155.381716
458 15.508670 1089.918981 401.880903
459 22.524636 1068.087378 155.449139
459 22.590817 1101.647093 402.029871
460 30.664927 1078.946659 155.479869
460 32.362116 1111.880831 401.897612
461 44.155693 1088.679516 157.062662
461 46.582255 1123.180087 403.729827
462 56.795007 1098.480626 157.612744
462 49.056086 1133.003177 402.676600
463 62.970739 1109.108275 156.436353
463 56.814975 1144.357233 402.182454
464 72.346832 1118.634334 157.887139
464 66.232522 1152.814019 403.375429
465 84.234504 1127.456917 159.421814
465 78.743956 1160.579802 404.879929
466 100.697097 1135.079513 162.958896
466 94.654180 1167.948250 408.168359
467 113.878207 1143.736547 162.647929
467 104.014665 1177.276840 409.064643
468 127.140635 1152.647706 163.706825
468 118.138931 1185.101681 411.912498
469 138.445317 1159.683078 166.217050
469 126.517479 1193.648589 412.376475
470 152.023871 1168.399394 169.201454
470 137.429075 1201.855992 414.626920
471 167.775436 1174.412536 172.228394
471 148.492527 1209.739797 416.905157
472 187.319094 1181.686306 177.382268
472 161.041899 1217.565355 419.008114
473 196.117073 1188.971378 177.858610
473 170.973416 1225.649106 420.852009
474 205.840949 1196.611325 179.072703
474 182.640248 1234.103955 425.049187
475 224.830279 1204.507235 184.652042
475 190.561985 1243.122867 425.415308
476 230.624824 1212.834227 187.074772
476 202.654258 1250.460114 430.381333
477 244.796718 1220.309313 189.418321
477 213.712468 1258.450458 434.560541
478 252.937457 1229.007515 191.408800
478 221.436707 1267.671825 435.671824
479 265.152866 1236.750445 196.936707
479 228.453532 1277.204091 439.031848
480 274.396705 1246.200980 200.518076
480 237.886509 1284.757599 441.528417
481 283.576324 1253.697967 203.361296
481 241.337833 1295.701811 444.153950
482 287.312261 1262.816953 206.112655
482 251.226756 1304.530081 447.528066
483 295.316896 1274.089374 208.325229
483 253.557877 1314.580584 449.559190
484 305.393336 1283.483238 211.930739
484 263.924726 1323.468217 454.212853
485 305.968985 1295.138080 212.578598
485 261.136144 1334.969707 454.166270
486 310.942406 1307.578615 216.543350
486 270.245164 1345.435403 457.490543
487 314.067601 1318.800557 217.805578
487 264.319656 1357.921628 456.807052
488 314.011665 1329.925667 217.886873
488 271.078393 1368.750362 460.261295
489 322.221003 1339.304789 220.608695
489 275.787930 1377.642944 461.664481
490 319.569309 1350.534337 220.000496
490 267.766777 1391.526529 460.054229
491 319.972587 1363.352159 220.481170
491 267.871969 1402.455682 459.617506
492 321.563893 1374.513874 220.936589
492 267.345327 1413.858919 460.393309
493 320.475397 1384.959253 220.967503
493 266.095205 1424.280239 460.112098
494 313.959406 1398.368921 218.606270
494 264.675538 1436.400965 459.956830
495 312.185884 1411.312543 218.127903
495 266.260360 1447.009337 459.965249
496 315.086494 1422.757791 219.396645
496 264.766505 1457.330848 459.601761
497 307.128796 1434.593036 215.741324
497 254.121394 1472.002168 457.251896
498 303.131230 1447.700403 214.629018
498 255.578596 1481.319092 456.187870
499 293.011864 1459.508989 212.062153
499 248.694559 1493.541509 454.926117
500 292.280011 1469.671696 211.614264
500 242.022593 1503.929458 453.246571
501 285.524039 1480.931826 209.264630
501 236.313090 1514.407538 450.775742
502 272.497106 1493.862126 204.345451
502 228.566054 1526.805584 448.430572
503 270.269339 1503.486720 202.867384
503 220.852047 1537.803459 444.044950
504 266.635240 1514.484469 201.427936
504 217.270360 1547.935689 442.371126
505 259.870724 1525.303940 197.169339
505 206.235000 1560.016199 437.682466
506 246.645617 1537.595993 192.770340
506 203.167908 1567.364075 435.451914
507 239.171696 1547.332332 188.427000
507 193.583961 1579.554934 431.339982
508 237.568960 1557.525043 187.086237
508 189.011963 1587.994072 428.481667
509 226.908780 1567.593564 182.044099
509 178.459642 1596.947914 424.162521
510 208.962052 1580.048994 176.363472
510 167.560461 1607.415023 419.592589
511 208.925507 1587.791040 173.529554
511 160.080958 1616.441042 416.221886
512 194.013659 1598.265375 166.736389
512 152.349259 1624.397395 411.374171
513 187.057172 1607.034668 164.496909
513 140.175027 1632.631947 406.575264
514 174.260988 1618.258360 157.645582
514 131.801164 1640.796696 403.601714
515 161.474921 1627.166842 154.116628
515 123.837879 1646.871468 399.826351
516 157.392739 1633.028441 151.843707
516 113.772080 1653.660252 395.913890
517 141.189745 1643.478692 147.237606
517 100.470181 1660.071447 392.312878
518 130.787671 1648.812893 144.246315
518 90.203322 1665.835951 389.137545
519 114.155245 1655.502170 139.472691
519 77.614533 1669.923479 385.856450
520 98.998364 1660.289525 136.130235
520 71.645030 1672.647146 382.917334
521 86.053768 1665.810153 132.603407
521 57.917236 1676.583452 380.423089
522 75.004787 1666.918151 130.477041
522 49.353997 1677.540444 379.049249
523 62.874320 1669.838881 128.803655
523 36.275411 1679.432278 375.491358
524 49.960422 1670.868992 124.795043
524 30.787737 1678.666988 374.627225
525 47.913028 1667.085149 124.523009
525 11.000303 1681.027100 369.918181
526 30.971254 1668.906827 121.131177
526 6.145879 1677.788555 368.987407
527 18.538349 1666.643472 118.519615
527 2.313703 1675.332751 368.308036
528 -0.479560 1664.924312 115.068908
528 -12.457267 1673.390417 364.875128
529 -4.742370 1662.757919 112.980299
529 -18.165911 1671.414496 364.143654
530 -10.294704 1657.615490 113.286766
530 -26.209404 1666.898463 362.693109
531 -10.872813 1652.573327 114.011908
531 -43.603933 1667.551154 359.462010
532 -21.971289 1649.082231 112.310261
532 -44.591068 1662.564644 359.718635
533 -34.284331 1644.565360 110.719724
533 -47.222963 1656.242597 359.252684
534 -39.505962 1637.684434 110.666836
534 -61.867394 1652.385805 357.188033
535 -47.120339 1633.634332 110.377770
535 -61.614602 1646.746926 357.973564
536 -51.213875 1627.522757 109.432682
536 -73.970831 1642.259019 356.193260
537 -68.853882 1621.792499 106.362527
537 -77.031381 1636.962621 355.678716
538 -69.750093 1613.935466 107.122457
538 -79.243868 1629.007030 355.682052
539 -75.414025 1608.206337 105.190874
539 -84.922447 1623.969699 355.816847
540 -83.205812 1601.700485 104.865312
540 -92.449329 1616.866321 355.252817
541 -92.699237 1595.942663 102.418618
541 -107.787920 1611.594933 350.003697
542 -94.247064 1586.945790 104.706693
542 -103.626713 1604.341979 352.767592
543 -95.447069 1578.738588 105.989581
543 -108.963294 1597.683906 353.063394
544 -103.597520 1571.608411 105.498456
544 -111.268477 1590.776850 354.473793
545 -106.933279 1564.709043 105.618048
545 -111.839185 1582.240717 356.514876
546 -108.818594 1553.560372 107.719185
546 -119.151366 1577.156663 356.001270
547 -113.934572 1546.156226 108.261504
547 -120.983626 1569.205735 356.919393
548 -108.829623 1536.159563 111.962072
548 -121.577393 1562.551314 357.384256
549 -118.828193 1530.996880 110.256311
549 -118.896297 1554.139024 359.680649
550 -125.552625 1525.483803 110.970023
550 -117.512380 1548.133270 362.769636
551 -115.438329 1515.124924 113.060238
551 -118.686687 1541.391056 364.428817
552 -118.175658 1507.173541 115.920331
552 -117.155822 1532.243051 366.504238
553 -105.822016 1497.854647 121.265148
553 -112.846052 1525.872101 368.930862
554 -108.876271 1491.301490 121.995405
554 -109.511958 1517.220038 370.184305
555 -95.116933 1478.148893 125.778607
555 -101.123016 1508.811403 375.785316
556 -97.034225 1471.609397 127.063453
556 -98.542364 1501.944362 377.044803
557 -84.495464 1463.036690 132.417769
557 -88.338894 1495.318562 380.056700
558 -71.736669 1452.188663 139.552801
558 -83.808613 1488.654986 382.150261
559 -70.836189 1446.112410 140.104376
559 -80.735109 1484.303660 386.709180
560 -60.485479 1438.245768 144.354674
560 -74.460710 1479.530337 388.727428
561 -55.856662 1433.034830 146.134509
561 -57.713265 1470.892422 395.417813
562 -42.621364 1425.851418 151.138863
562 -61.692997 1471.230937 394.841635
563 -31.713609 1420.633790 156.951822
563 -52.896597 1466.108110 400.158600
564 -19.560672 1415.993810 162.066478
564 -40.227410 1462.643591 404.932756
565 -9.041664 1412.907805 165.832832
565 -29.166065 1460.933677 409.534316
566 6.821523 1408.560375 171.649704
566 -17.659829 1459.397891 413.442103
567 15.570062 1407.671398 174.806803
567 -4.439525 1458.264042 418.630831
568 25.981321 1408.224221 179.836106
568 4.558332 1459.552408 422.512169
569 33.915484 1407.391776 181.975989
569 9.080159 1462.214331 423.985942
570 54.521054 1407.700438 189.927813
570 21.845935 1463.910174 429.498624
571 65.098692 1409.582858 194.116833
571 35.067910 1465.150269 434.409593
572 74.537484 1413.180491 197.402896
572 48.878240 1468.557983 438.143056
573 81.788339 1416.706491 199.591506
573 57.065396 1472.814569 441.266333
574 103.232026 1421.711679 206.048424
574 68.733063 1476.981563 444.824752
575 114.916284 1427.741621 208.696689
575 75.706672 1483.707081 446.848430
576 123.702587 1435.690513 211.314675
576 90.418911 1489.948414 451.679159
577 132.595143 1441.606918 213.269933
577 92.633124 1499.131354 451.268484
578 141.450818 1449.553741 214.586577
578 99.204156 1506.501550 453.803300
579 153.647622 1456.863296 218.952668
579 112.163232 1513.127525 456.572821
580 159.950480 1466.885028 220.279106
580 118.467790 1522.107973 457.934979
581 170.090334 1474.525488 221.830994
581 126.023754 1530.005334 459.419130
582 174.398275 1486.792846 221.972161
582 129.802872 1539.549214 460.255884
583 182.373678 1497.108753 222.722390
583 135.391566 1549.926720 461.671409
584 191.263802 1506.334372 224.643683
584 135.947626 1560.653437 460.947343
585 191.341351 1518.014968 225.657972
585 142.823025 1569.499689 462.780404
586 197.091631 1527.708270 225.099541
586 149.481456 1578.358931 463.579608
587 193.985376 1540.377603 223.276424
587 150.411013 1587.971017 463.026647
588 205.014225 1548.349739 226.396324
588 150.819683 1599.054025 462.611446
589 200.205742 1562.247284 221.199391
589 149.481856 1609.554638 461.853257
590 200.832166 1573.371565 222.627955
590 144.379035 1622.615145 459.520181
591 197.825365 1586.553973 221.851564
591 146.538359 1633.190395 459.067884
592 193.872912 1598.302087 218.965760
592 143.985249 1643.711680 458.999182
593 195.426096 1609.132078 218.803894
593 146.695687 1653.508257 458.588095
594 186.109344 1621.950239 215.291050
594 138.084059 1664.375614 456.797858
595 185.585964 1633.856648 214.462280
595 137.558198 1674.514462 454.038846
596 183.848035 1645.472560 213.603117
596 132.872369 1684.990952 453.759598
597 174.391080 1657.888640 210.157460
597 126.994690 1694.827428 451.460089
598 167.553811 1670.483249 207.422514
598 126.016263 1705.318716 450.825066
599 168.775469 1679.586339 207.269762
599 115.647280 1716.273038 446.377089
600 162.359760 1690.505367 205.182997
600 112.529973 1726.248215 446.108156
601 152.823574 1701.855720 201.554597
601 104.750342 1737.734704 442.564180
602 146.650191 1714.293062 199.389614
602 97.439605 1747.647108 439.755453
603 141.015731 1723.722274 195.865060
603 92.283444 1754.214538 437.367054
604 132.754095 1733.948934 191.754025
604 85.740862 1763.718508 434.612514
605 121.047663 1745.083289 187.306480
605 82.751219 1771.234217 431.189379
606 113.200250 1756.052426 183.239484
606 75.893968 1779.921609 427.958393
607 112.873704 1762.088804 180.418539
607 63.213613 1789.920973 423.267359
608 101.018635 1774.689908 175.168832
608 61.494871 1797.402411 420.612365
609 97.029382 1781.689351 172.049941
609 57.435123 1804.068462 417.957661
610 89.414296 1790.472983 169.325789
610 47.305135 1811.825282 413.804172
611 74.911912 1800.297934 164.054789
611 48.074235 1816.764101 411.823681
612 76.064932 1804.496050 161.997236
612 37.118627 1824.359625 407.226415
613 65.455315 1814.288333 157.390224
613 32.549844 1829.214357 403.345557
614 63.718988 1818.152880 153.615607
614 26.945362 1834.411849 400.068539
615 54.117792 1826.464846 148.726805
615 24.396693 1838.223855 395.550857
616 41.617572 1834.557818 143.186881
616 18.519953 1843.739154 391.867672
617 39.876312 1839.763390 139.095459
617 13.114708 1846.600885 388.419470
618 32.907145 1842.821325 135.204411
618 -0.629541 1853.090266 383.407831
619 19.934792 1850.550743 129.256711
619 -1.950695 1855.659675 380.452897
620 21.389784 1852.099952 128.585289
620 -7.739987 1858.346802 377.479919
621 19.169101 1854.701277 127.057056
621 -14.639510 1859.845598 373.199310
622 7.204016 1859.748202 122.466938
622 -10.673214 1859.903615 373.215520
623 5.141468 1859.179669 122.939111
623 -22.227404 1862.690524 369.362197
624 0.082683 1861.874265 119.878908
624 -30.317745 1863.541875 366.183338
625 -10.149912 1864.634954 117.268467
625 -38.021200 1866.869071 363.057492
626 -18.503445 1865.480281 113.256922
626 -39.154649 1863.612937 363.365050
627 -30.269872 1867.116243 110.470476
627 -47.400300 1862.873577 359.862084
628 -30.634191 1864.121584 111.015452
628 -49.499951 1861.439422 361.150169
629 -40.068568 1862.988378 110.134755
629 -58.940365 1859.771356 358.885813
630 -39.459946 1860.211770 111.837476
630 -62.958177 1856.043415 358.730453
631 -52.641243 1859.945112 109.077690
631 -74.435730 1855.652297 357.401412
632 -60.512516 1856.490271 107.859707
632 -70.155857 1848.865212 358.342907
633 -57.488287 1849.346517 109.716361
633 -79.011707 1843.706426 356.887218
634 -70.456641 1848.233981 108.508013
634 -76.446213 1838.553409 359.935648
635 -66.646720 1839.948258 111.074737
635 -86.135230 1833.657972 360.642079
636 -72.880035 1835.194906 109.277138
636 -83.436140 1826.595549 361.999069
637 -79.842667 1827.090757 111.464920
637 -86.797745 1819.583956 361.476714
638 -74.029910 1819.150822 113.424866
638 -85.017072 1811.724167 363.272586
639 -82.695856 1814.198855 113.452446
639 -89.616123 1804.299093 362.937077
640 -71.116993 1801.762741 119.265374
640 -92.405645 1797.050991 363.950852
641 -77.974861 1795.396223 116.673249
641 -100.862882 1791.906453 362.803036
642 -76.306688 1788.114894 116.468198
642 -85.574713 1777.378826 365.871289
643 -79.736569 1778.997822 118.781608
643 -93.658287 1771.718043 365.752041
644 -77.450897 1768.289288 119.147769
644 -85.146528 1761.216584 368.312120
645 -73.444164 1759.608151 120.194051
645 -82.364330 1751.632138 368.905556
646 -78.405071 1750.323851 119.700017
646 -83.464328 1743.593828 371.129466
647 -65.757943 1737.562317 122.588273
647 -83.923261 1732.992111 369.930955
648 -66.249441 1727.132287 124.283953
648 -71.801272 1722.721633 374.386697
649 -63.014926 1717.503403 124.577425
649 -65.040402 1712.338465 374.442432
650 -55.202429 1705.748695 125.492152
650 -58.897889 1703.306311 376.498496
651 -43.980642 1695.027421 128.401075
651 -49.029836 1691.794102 378.032831
652 -40.582712 1686.619300 128.677176
652 -44.743354 1682.527956 377.998771
653 -31.059975 1675.930419 130.708231
653 -31.821815 1669.585244 380.934423
654 -14.501552 1663.751644 134.091388
654 -26.280541 1663.634768 382.048036
655 -7.894090 1653.546769 133.463538
655 -15.935762 1653.878357 382.992564
656 8.374103 1645.061636 137.930728
656 -8.595645 1647.922678 384.418609
657 22.892189 1634.279973 140.438460
657 5.147698 1638.462091 386.377978
658 33.649534 1625.870436 141.461624
658 19.349558 1628.313401 389.532230
659 46.497245 1618.458861 143.760329
659 31.580078 1621.358857 391.487285
660 65.496940 1609.678854 145.206547
660 42.163390 1614.423897 393.811454
661 76.464499 1603.801077 146.743845
661 59.725300 1608.389692 394.355455
662 93.223915 1597.839157 148.576366
662 75.929246 1602.094745 397.781697
663 113.371490 1592.624188 150.862948
663 91.289278 1597.423480 398.957179
664 135.443531 1586.649389 154.611001
664 110.800019 1592.215051 402.080687
665 147.663735 1583.955331 154.604839
665 131.038626 1586.972679 404.313938
666 172.111382 1579.204023 157.247538
666 144.579341 1584.301859 404.544994
667 190.808006 1573.587312 159.409352
667 157.227821 1583.134541 406.185005
668 206.372218 1571.773381 161.779236
668 178.678839 1578.212115 409.158628
669 228.409363 1570.646280 163.141978
669 200.547604 1575.563377 413.262984
670 253.373137 1567.699977 168.391131
670 213.678493 1575.029396 413.858513
671 269.419509 1566.929137 170.804917
671 235.819965 1571.852933 417.141342
672 303.366300 1564.344666 181.538866
672 253.873649 1571.074791 420.059453
673 312.265072 1564.702985 177.104379
673 272.340703 1569.499510 422.840303
674 332.447265 1564.065163 180.027955
674 294.851090 1568.123646 425.514423
675 351.097003 1563.266681 183.036671
675 308.849696 1566.426122 427.371749
676 372.634367 1562.065128 186.013617
676 331.028997 1564.577946 432.089790
677 389.709981 1562.943281 188.440766
677 345.302884 1564.444467 433.793935
678 413.805933 1559.693708 193.177700
678 364.262386 1561.909713 437.124045
679 429.843860 1559.242314 195.388911
679 380.766835 1561.992546 438.938730
680 455.429762 1558.131988 199.689312
680 399.489552 1560.481621 443.110733
681 467.948971 1557.797538 202.116798
681 414.435446 1560.561095 446.074717
682 488.568501 1555.615471 206.456746
682 435.010624 1557.998317 450.683996
683 509.923133 1554.420225 210.758624
683 450.550142 1555.786795 452.119623
684 531.529015 1552.836971 215.629184
684 470.309544 1553.733800 456.040837
685 547.268966 1551.267756 219.149439
685 488.191016 1551.741495 459.933189
686 564.701187 1550.150778 224.242963
686 504.555177 1549.935148 464.104588
687 583.056388 1546.763987 227.272723
687 522.248260 1546.881236 468.304655
688 601.258596 1545.551151 230.985808
688 539.127271 1545.002470 472.190734
689 623.974608 1543.369196 236.469440
689 556.253191 1542.224389 476.052627
690 639.986899 1542.199520 241.356072
690 575.102545 1539.716381 481.078958
691 656.061621 1538.995203 244.220993
691 587.208355 1537.070880 483.667398
692 674.574736 1535.972585 249.873585
692 603.734802 1533.730777 487.595018
693 695.896675 1531.665541 255.392263
693 624.216828 1529.469204 493.116313
694 712.434106 1527.980345 260.406137
694 638.261272 1525.741289 497.393340
695 729.176411 1523.362955 265.782470
695 656.917611 1521.008947 502.693427
696 748.471778 1519.827466 271.298708
696 671.416929 1517.454820 509.006648
697 768.722883 1515.518611 277.668033
697 687.370494 1513.864741 513.530239
698 784.415023 1512.892875 283.944996
698 703.403138 1510.192907 518.757448
699 800.433596 1510.023301 289.552146
699 719.301755 1506.686704 524.514967
700 816.357988 1506.533336 294.801750
700 731.520020 1502.658044 528.626650
701 833.612106 1501.765274 300.744981
701 747.187635 1497.569228 532.630741
702 846.604253 1496.702915 304.893783
702 759.030798 1492.732749 536.666525
703 861.991461 1491.581397 309.843499
703 773.134814 1487.614103 542.358813
704 872.731962 1486.094961 313.964881
704 786.057113 1481.499928 546.182536
705 886.691337 1479.967808 318.968923
705 793.630553 1476.575221 549.710709
706 898.662566 1474.665157 324.101392
706 805.510574 1470.045213 554.335872
707 906.763428 1469.315772 328.566524
707 814.227870 1464.021328 558.512067
708 917.718271 1463.349363 333.563125
708 822.109900 1458.708424 563.171579
709 926.378156 1456.548656 338.609290
709 828.237148 1453.213622 567.644717
710 931.755649 1450.876464 342.083911
710 834.870049 1446.893772 570.391001
711 934.989642 1444.879856 345.653586
711 838.202613 1440.591004 573.451033
712 938.630121 1438.195942 349.689762
712 838.047439 1434.282219 576.500809
713 943.549448 1431.236361 353.308110
713 840.894618 1426.888585 580.299970
714 942.724976 1424.038549 356.143480
714 841.362316 1421.673084 583.363633
715 943.443913 1417.606742 359.236149
715 840.817559 1414.993591 585.140552
716 941.801775 1411.110309 360.011285
716 835.675194 1409.102044 585.848472
717 937.230177 1405.239103 360.694593
717 836.928912 1402.276062 588.390865
718 932.645169 1398.905632 361.146710
718 831.179979 1396.281305 587.337855
719 928.149399 1392.661053 361.070166
719 825.492074 1389.209297 587.608029
720 919.995654 1386.271479 360.739057
720 819.069807 1382.416072 587.633512
721 913.276562 1380.781922 359.919858
721 811.953449 1377.565033 586.091292
722 903.551110 1375.058710 356.960557
722 799.743996 1372.580169 583.461298
723 892.583906 1369.786573 353.180864
723 791.632858 1366.196137 581.009735
724 881.607100 1364.787741 348.768932
724 781.522900 1361.962885 575.992343
725 868.993394 1361.220015 343.234751
725 772.158922 1357.262986 572.165472
726 857.789844 1356.526231 337.492336
726 761.398848 1351.990368 567.022788
727 847.629348 1353.019258 332.524682
727 748.691364 1349.691090 560.769143
728 832.541537 1350.481430 324.301868
728 736.117388 1345.429539 553.809266
729 823.802714 1347.686521 319.123023
729 726.136417 1342.352644 548.722826
730 806.961458 1346.268357 312.118139
730 711.801704 1340.828833 542.671142
731 791.952762 1344.974625 305.274665
731 699.515072 1338.045324 537.202100
732 776.088983 1343.265471 299.727803
732 684.900821 1335.936457 531.205885
733 760.623434 1341.890578 294.117159
733 667.872220 1333.383688 524.535593
734 746.835945 1340.211067 289.181314
734 653.943967 1331.264867 520.283792
735 727.438978 1339.431935 282.510856
735 641.341394 1328.678455 515.288201
736 710.986651 1336.878067 276.885941
736 626.443176 1327.416756 510.781942
737 693.021851 1336.225479 271.062486
737 608.097184 1324.361104 505.343519
738 673.784717 1334.281752 265.353744
738 592.568084 1322.014644 500.782691
739 660.317998 1332.090908 262.418936
739 576.800895 1321.052376 496.735670
740 634.811116 1331.143414 254.965549
740 560.596083 1318.105821 491.995275
741 615.934198 1329.252470 250.738215
741 544.342325 1315.256194 488.974099
742 596.845537 1328.094881 246.576071
742 528.945285 1313.963282 485.443207
743 580.670119 1325.860998 243.221027
743 512.435564 1311.516311 482.062821
744 564.868722 1323.614655 239.288975
744 495.565872 1308.448814 479.173268
745 548.185138 1321.815556 236.279024
745 479.705017 1306.290397 475.891523
746 533.552745 1318.693484 233.473473
746 463.848868 1303.376169 473.089151
747 509.896295 1317.778035 227.766029
747 448.299617 1301.330027 469.432856
748 497.114018 1316.099236 225.655798
748 433.441621 1298.750545 465.976531
749 477.992389 1314.632201 221.740398
749 418.215362 1297.393830 462.360165
750 457.913716 1313.075754 217.325059
750 401.710974 1294.048701 459.469520
751 447.077503 1309.042942 216.686937
751 389.537096 1291.199294 457.646889
752 430.019046 1306.825843 212.852039
752 374.349747 1287.990096 454.014414
753 411.812360 1304.334786 208.757773
753 360.033303 1285.168505 451.402415
754 392.336757 1302.091794 204.645126
754 345.153450 1282.670316 449.084665
755 378.313296 1300.258714 202.999017
755 334.177357 1279.182275 448.141719
756 360.575799 1298.121959 200.291095
756 316.870712 1277.248381 444.824034
757 347.750062 1295.293697 198.560127
757 306.540683 1273.120292 443.533966
758 330.061237 1294.458511 195.458088
758 290.940531 1270.364589 440.338261
759 317.920769 1290.391848 193.839934
759 277.215145 1268.007079 440.052347
760 301.951321 1287.119554 191.794737
760 272.019229 1264.663365 440.035272
761 286.603393 1284.019270 191.680096
761 251.183841 1260.474396 437.082845
762 271.413904 1281.040771 190.423117
762 240.202790 1257.642869 437.279451
763 262.738522 1277.509569 190.914307
763 225.768944 1254.043495 436.283116
764 249.492616 1273.963683 191.304150
764 213.742526 1248.973109 435.373791
765 236.072018 1270.361480 191.118619
765 202.254236 1245.166656 436.486754
766 225.753282 1265.428005 191.623458
766 192.407331 1240.545936 437.211689
767 201.692546 1263.627299 188.192740
767 182.279071 1235.850790 436.966898
768 194.465321 1259.085605 190.371932
768 167.260127 1231.534743 437.708623
769 186.795962 1253.843863 192.407446
769 154.835541 1227.845012 437.992097
770 170.822888 1248.799970 191.992120
770 145.695305 1221.801582 438.282775
771 155.534465 1243.624416 191.769065
771 137.249025 1215.645374 440.153034
772 148.015984 1239.539788 194.548777
772 126.723803 1210.849134 441.564805
773 131.061831 1234.306948 192.854939
773 117.450959 1204.471750 441.818179
774 123.766591 1226.972420 195.527091
774 104.973773 1198.289655 444.046115
775 115.925103 1220.865888 198.822224
775 96.134682 1193.187482 445.471233
776 100.896834 1213.506024 197.541155
776 82.418552 1187.128987 445.030759
777 92.401750 1208.636917 199.540406
777 76.386909 1181.025907 446.545944
778 82.269158 1200.663267 199.685525
778 67.174643 1174.063944 447.266205
779 74.551749 1195.131286 201.400471
779 61.364388 1167.493810 449.747809
780 64.944243 1188.092632 201.561530
780 45.941685 1162.621943 449.134704
781 53.960167 1181.750745 201.640796
781 41.950378 1155.950400 449.675945
782 48.025658 1174.520197 203.448941
782 34.258052 1148.005474 449.887229
783 38.130032 1167.650032 203.674901
783 24.372158 1143.133358 450.887134
784 33.917746 1160.666117 203.631986
784 19.668239 1134.457218 452.163102
785 21.296202 1154.527977 201.096121
785 16.509027 1127.869088 454.036767
786 12.883704 1145.780871 202.922113
786 1.941408 1120.741229 451.686203
787 9.145796 1137.379150 204.320643
787 -0.706845 1112.874907 453.339089
788 2.484281 1128.978812 204.168928
788 -2.998219 1105.315637 453.413247
789 1.849816 1119.249857 206.575902
789 -11.008602 1098.199195 454.020095
790 -5.896241 1112.009264 204.874273
790 -12.971221 1089.509284 453.871590
791 -9.510325 1101.273140 203.804074
791 -13.899874 1081.295432 454.534302
792 -7.301045 1090.538031 205.546448
792 -17.130931 1072.485065 453.585423
793 -5.855556 1082.624423 204.771061
793 -16.404701 1064.837182 453.084158
794 -6.615632 1072.857305 203.173308
794 -14.950488 1056.605354 452.859694
795 -1.808963 1064.620782 202.998547
795 -12.271914 1050.332763 452.066317
796 2.453852 1055.929010 202.309466
796 -12.674930 1041.287707 450.997458
797 13.374730 1047.700210 202.531743
797 0.299524 1032.686096 451.121068
798 18.570358 1038.391610 201.221128
798 -0.808393 1024.045426 449.660343
799 25.487851 1031.272411 201.019277
799 12.386716 1016.566797 449.063202
800 37.050083 1020.415677 200.240195
800 22.997634 1008.365459 449.768202
801 49.007953 1012.648531 201.435975
801 32.325105 1001.416288 449.829614
802 62.208941 1004.899517 202.229287
802 44.174726 992.972523 450.998001
803 75.995730 996.413156 203.160443
803 58.045564 986.562801 451.695353
804 94.349445 988.508567 205.301276
804 68.106284 979.105311 452.617586
805 108.020525 982.006839 207.441629
805 79.624383 973.129013 454.098103
806 116.959083 976.972916 207.512305
806 96.101041 967.918704 456.264627
807 136.962106 970.464957 209.684179
807 112.024799 960.916076 457.488281
808 154.651483 964.401034 212.054711
808 126.012144 954.802855 459.442076
809 168.379409 957.542707 212.935946
809 144.553255 950.091343 462.138610
810 188.499094 952.690841 215.221170
810 158.844961 943.568137 464.315321
811 210.543460 945.787145 219.423981
811 174.666096 939.551506 465.762125
812 231.088551 941.418424 223.842525
812 194.348690 934.604456 469.265671
813 245.853330 936.121833 225.518875
813 205.286351 929.547340 470.845981
814 265.915987 930.116712 230.076196
814 222.343804 923.521270 475.142784
815 282.918229 925.928468 234.726495
815 241.561416 918.152980 478.984758
816 302.198235 919.262103 236.728829
816 255.385451 914.135668 482.278425
817 315.120137 913.567144 240.163050
817 273.897956 907.984837 486.370634
818 337.609688 908.151153 245.832409
818 289.421542 902.754655 490.964588
819 356.360133 902.673424 251.708028
819 306.165776 897.349580 494.407127
820 373.368833 897.466569 253.755157
820 321.454524 891.811732 497.803439
821 391.945951 892.347999 259.092145
821 338.191788 887.711821 501.340295
822 410.341667 887.215172 262.364748
822 355.008784 882.902179 505.647935
823 428.955357 884.354953 266.375894
823 373.454214 877.658989 510.047091
824 445.308045 879.355799 269.767250
824 390.718517 873.425016 512.917022
825 464.874088 874.641221 274.017664
825 405.486554 868.767727 516.218668
826 481.290523 870.897556 276.891702
826 423.811958 862.939116 519.369929
827 499.296654 865.830037 281.131377
827 439.453652 858.724122 522.995719
828 518.348871 860.934963 285.699305
828 457.498308 853.446928 526.225266
829 537.346863 856.585128 288.921820
829 474.603988 848.367318 529.424243
830 557.500395 852.008665 293.449623
830 491.691059 843.426350 532.998548
831 576.180453 847.012288 296.981823
831 507.508693 838.979478 536.207844
832 593.567245 843.101173 300.777117
832 524.621298 834.700167 539.504566
833 611.255182 838.569260 303.916173
833 539.612978 829.749428 543.307741
834 631.235433 833.487433 308.747064
834 559.209383 824.261584 547.084081
835 649.094762 828.035237 312.324450
835 573.795498 819.677614 550.118564
836 667.458809 823.785015 316.902590
836 593.713828 813.055273 554.450424
837 683.808561 818.294605 320.039914
837 609.682683 807.952082 558.150011
838 704.305503 813.857041 325.296825
838 624.016826 803.004088 561.279590
839 718.427138 808.502541 327.258853
839 639.984141 797.824468 565.025628
840 737.070874 803.815888 332.821009
840 654.448109 792.766642 568.102595
841 752.323184 798.158360 336.320724
841 671.277972 786.394833 572.316482
842 770.081309 792.104085 341.125459
842 685.002936 781.068001 575.643493
843 786.357363 786.602126 345.420660
843 701.735758 775.031128 579.831672
844 803.646492 780.415697 350.289855
844 716.845537 768.524605 583.537863
845 818.840211 774.798818 354.659108
845 729.261035 763.597472 586.944074
846 831.766950 769.255296 357.567199
846 743.778291 756.421872 589.910514
847 845.130229 762.853743 360.354163
847 755.848046 750.103789 593.263398
848 862.318244 755.676882 365.004777
848 769.222326 742.495488 596.381075
849 875.185272 748.488466 368.075299
849 782.981331 735.808697 599.129526
850 891.889774 740.683852 372.432755
850 793.780030 728.823774 602.019097
851 902.778742 733.100919 374.866169
851 806.063285 720.899356 604.439632
852 914.871390 725.549720 376.871261
852 818.134695 712.656329 606.474911
853 926.902534 717.221087 380.164282
853 828.483275 704.888551 608.548577
854 937.266003 709.908441 381.799043
854 836.944957 697.465165 609.555879
855 947.692633 700.867225 383.397187
855 845.611565 688.951932 611.445202
856 956.275216 692.000775 385.496775
856 851.305409 680.369927 611.566906
857 964.821366 682.974007 387.452360
857 862.202084 670.366232 613.371227
858 970.338328 674.165352 387.406635
858 865.968783 661.463836 613.904068
859 973.870600 665.100526 387.927583
859 870.294328 652.124994 614.145953
860 979.503086 654.774640 389.139222
860 871.639145 643.263084 613.591274
861 981.811700 645.373372 389.150379
861 873.763762 633.942815 614.268344
862 981.801132 635.549019 389.598934
862 874.700494 624.801825 613.972310
863 982.219818 625.152668 389.213692
863 872.802807 614.618604 613.539887
864 981.407656 615.493059 389.460800
864 870.364446 604.737213 612.994276
865 977.607784 607.244589 388.666797
865 866.614726 595.194296 612.049384
866 973.362778 597.814775 387.517516
866 863.998327 586.933497 611.523692
867 968.632903 589.509487 386.489209
867 858.005875 577.811222 610.214052
868 960.414870 580.120415 385.134706
868 852.234740 568.818636 608.864962
869 953.834258 571.030894 383.238954
869 842.445214 559.774418 606.576296
870 943.976216 563.073256 381.091625
870 833.795295 551.646575 603.943160
871 935.438440 553.928769 379.742158
871 824.650800 543.095572 603.030076
872 924.399686 547.603077 377.039613
872 815.911146 536.719301 601.797550
873 913.113577 540.379416 374.675697
873 805.619273 528.470229 598.514425
874 900.877365 534.473961 372.240571
874 791.418654 521.551224 596.083345
875 884.467454 527.495749 368.851189
875 778.665538 515.306611 593.635764
876 873.318834 521.182293 366.499377
876 762.205182 508.553181 590.382397
877 857.627660 515.315230 363.086451
877 752.421785 502.062993 589.220146
878 843.341338 508.714512 359.840294
878 738.346102 496.824216 585.731882
879 827.065209 503.965811 355.973725
879 723.293669 489.738564 582.342627
880 811.369116 499.136043 352.288484
880 708.659367 484.845707 579.296553
881 794.116207 493.477409 348.092616
881 692.244884 479.760762 575.620907
882 778.110059 488.880988 343.380526
882 678.662031 475.309658 571.808624
883 763.555753 483.424874 340.025169
883 663.300402 470.551802 568.236307
884 746.506841 478.465741 335.534176
884 647.161430 465.120586 564.662590
885 730.516708 473.922946 331.255502
885 633.652900 460.577548 561.096940
886 712.920202 469.131396 326.337738
886 615.971590 455.428993 556.743799
887 694.620208 465.023535 321.739584
887 602.568013 450.497857 553.270147
888 679.756778 461.207095 318.693944
888 586.670304 445.680894 549.766938
889 663.121187 456.269897 313.589659
889 570.603902 440.707728 545.279731
890 646.788633 451.632723 309.622842
890 557.142855 436.149566 542.641650
891 630.927252 446.762016 305.880484
891 538.498374 431.689809 537.761975
892 614.632944 442.062815 301.107694
892 523.388932 426.465831 533.103971
893 594.066502 437.188567 295.977094
893 508.130238 421.924024 529.637204
894 578.510667 432.128537 291.296797
894 492.539507 416.900540 525.638058
895 561.172709 426.522150 286.517490
895 476.986012 410.867021 521.887005
896 543.697513 422.342437 281.672906
896 461.784368 407.746309 517.624950
897 525.929127 418.616584 277.535146
897 445.981261 402.966829 513.010905
898 508.203193 413.539004 272.693954
898 429.857284 397.904884 508.326666
899 491.020551 407.917841 267.665882
899 414.170609 392.176206 504.497782
900 474.787795 403.201619 263.343008
900 397.816479 386.720736 500.605439
901 458.471744 398.316759 258.359713
901 384.401627 381.610788 496.482218
902 438.689371 393.007769 253.642701
902 367.959391 376.278088 492.452916
903 422.061136 388.199985 248.339976
903 352.251670 371.594868 487.482070
904 405.383919 384.318113 244.290464
904 336.675473 368.123096 484.108346
905 389.086554 379.613874 239.742612
905 323.587071 362.524405 481.083674
906 370.498868 374.892931 233.941783
906 308.244873 358.274038 476.952467
907 356.296405 369.483336 230.140145
907 294.067861 353.932902 471.670329
908 338.307663 364.410132 224.984673
908 281.856754 349.450035 468.845302
909 321.488043 359.696875 220.499625
909 264.368607 343.318701 464.637506
910 301.325717 354.439229 214.671863
910 247.758288 338.637371 458.775303
911 288.722243 349.764980 211.228332
911 233.309754 332.479087 454.314673
912 273.420268 346.403142 207.416291
912 220.063481 327.998793 452.080120
913 251.942229 341.992825 202.932927
913 203.136917 322.966828 447.173255
914 239.404815 336.205962 200.367542
914 188.051357 318.003454 444.024187
915 222.317351 331.667373 195.605892
915 173.855263 313.138076 440.170985
916 201.588205 326.980979 191.097026
916 163.176327 307.391615 439.281586
917 188.812291 320.237007 189.555202
917 146.699659 301.591219 435.264920
918 170.499092 314.621693 186.843276
918 129.271573 295.567427 432.145191
919 155.103377 307.809623 184.144225
919 120.565396 288.401390 431.424071
920 144.891831 303.314915 184.849131
920 109.726743 282.237606 430.678998
921 126.768263 297.209992 181.600013
921 93.810282 275.874597 428.742178
922 105.978559 291.775774 179.135072
922 80.748528 270.332108 427.426565
923 97.860605 285.190568 179.104812
923 67.643883 263.675036 426.085953
924 75.116183 277.223041 175.961764
924 55.064597 256.128427 425.087464
925 67.971907 269.226688 176.181247
925 39.575248 250.336190 424.195242
926 50.128827 263.115450 175.399384
926 27.268083 241.536499 423.290889
927 40.448990 255.418373 174.422555
927 19.583517 233.611746 423.202881
928 29.275771 247.901768 175.619640
928 10.132858 226.856335 423.744253
929 10.586248 239.157617 173.799703
929 -1.559942 218.435769 423.806694
930 0.830417 229.216541 174.402077
930 -8.109952 210.795648 424.999864
931 -10.991359 221.220709 174.405679
931 -19.733733 200.318521 424.186177
932 -25.811388 211.507587 171.886768
932 -32.671146 192.263790 424.127640
933 -31.944592 200.544126 173.254266
933 -37.686364 183.505663 423.729441
934 -40.485744 192.220876 173.881681
934 -43.154813 174.585726 425.200848
935 -45.441800 180.674405 175.059093
935 -53.227442 164.781466 424.094253
936 -50.657952 169.169709 176.157558
936 -58.541484 154.876836 424.297586
937 -64.597469 156.817726 174.500718
937 -60.079877 143.687394 426.333487
938 -71.271851 145.669244 172.741741
938 -62.369244 132.416769 427.735906
939 -71.132974 131.771435 176.840650
939 -69.455726 123.462440 427.766315
940 -77.838807 120.067998 176.829062
940 -75.701901 113.272908 428.109053
941 -74.991371 105.799883 178.440686
941 -71.632558 101.350055 429.828478
942 -77.369273 96.471738 179.608874
942 -70.525430 91.390630 431.987576
943 -73.901290 82.327944 181.664083
943 -69.153801 81.407067 433.256178
944 -70.330217 68.168707 183.954761
944 -67.901222 72.073339 434.409676
945 -64.299139 55.253161 186.943244
945 -66.670938 59.797450 436.213763
946 -58.848166 43.368927 188.808417
946 -57.536974 49.402141 438.601901
947 -51.719784 31.699267 191.353446
947 -56.143712 39.452925 440.280333
948 -42.599642 22.096422 193.958662
948 -44.980418 30.847848 441.470003
949 -35.254813 11.355758 193.808228
949 -32.988314 21.543728 445.402850
950 -26.217977 2.731918 196.046984
950 -29.444921 13.524163 445.368353
951 -19.554383 -7.180402 196.476902
951 -14.664532 6.464825 448.622397
952 -6.220210 -15.832867 198.981597
952 -3.306973 -1.763079 450.933134
953 9.049588 -27.632007 201.591062
953 6.064972 -8.574598 450.808904
954 26.185964 -35.807641 203.452322
954 18.126157 -15.086680 452.941475
955 38.089183 -42.736137 204.450156
955 35.863854 -20.500300 455.155020
956 61.432815 -47.794392 209.111081
956 49.184979 -24.913358 456.968604
957 73.060962 -53.677028 208.600603
957 58.344237 -28.497366 457.946652
958 89.959772 -57.280129 209.626556
958 77.022614 -32.397540 460.389560
959 110.262687 -61.360604 213.652498
959 86.823774 -34.322480 459.342539
960 130.870541 -64.232942 215.402509
960 111.605783 -35.924933 461.904988
961 152.966905 -65.920693 218.499222
961 126.193975 -38.441875 463.832245
962 171.980986 -67.931705 219.583487
962 146.703604 -38.062340 465.843463
963 189.604967 -68.813882 220.366711
963 159.187040 -39.550766 466.751657
964 206.864651 -67.954600 222.277470
964 179.871022 -39.334058 467.962968
965 227.537442 -66.947107 224.081119
965 192.869834 -38.253789 469.350636
966 248.373848 -66.251939 227.082864
966 210.715501 -36.866766 470.664462
967 267.695245 -63.115509 227.802035
967 229.714521 -34.048200 474.262394
968 285.712616 -61.847719 230.185400
968 245.977834 -32.007465 475.637309
969 305.472976 -58.847730 233.916080
969 261.143577 -30.515054 476.989127
970 323.136759 -56.058276 234.744281
970 277.884341 -27.822472 478.200543
971 342.880248 -52.048332 237.183283
971 296.208179 -24.928112 479.229300
972 360.386137 -47.987748 238.562762
972 312.106034 -21.676279 482.562942
973 376.218118 -42.476948 241.003647
973 324.192566 -18.670769 484.405598
974 394.334404 -37.336107 243.135440
974 340.959179 -14.859062 486.217367
975 413.424112 -31.898896 245.245581
975 359.461883 -10.538985 488.367515
976 429.820649 -26.411429 248.127443
976 375.039334 -6.182342 490.662973
977 446.812255 -19.579330 250.449718
977 390.981200 -2.710108 492.556024
978 465.098850 -13.458477 253.307307
978 406.168160 1.661301 494.795795
979 478.524209 -7.951391 255.331388
979 418.980174 4.575563 497.012108
980 492.940285 -3.012417 257.699050
980 433.167800 8.882292 499.196996
981 508.833349 1.646985 260.188682
981 448.207506 12.641753 501.443668
982 525.399652 7.817794 262.738154
982 461.791097 14.781712 503.146224
983 541.658338 12.124014 265.255006
983 477.465096 18.352469 506.607467
984 558.616701 16.080985 269.231396
984 487.779508 19.677278 508.169000
985 573.166164 19.890579 272.289985
985 505.450295 21.714391 511.742243
986 590.399968 23.444361 274.653585
986 520.610471 23.182944 513.818465
987 605.235169 25.916437 278.350481
987 537.134719 23.618770 517.034658
988 618.234497 28.421595 279.235924
988 548.721001 24.605167 519.640080
989 635.381509 28.891030 283.875926
989 562.963988 24.353386 521.428344
990 651.077805 29.095616 286.428161
990 577.129118 23.514708 525.008626
991 664.845623 29.829669 289.882776
991 592.611435 22.142893 528.285957
992 680.400447 29.408126 294.194648
992 605.719106 20.448890 532.083958
993 696.119056 28.685729 298.017141
993 619.154961 17.991905 535.818058
994 709.788459 27.001113 302.597084
994 630.871619 14.906719 538.391636
995 725.258841 25.190666 306.643701
995 644.835643 12.355751 542.528302
996 737.216923 21.949120 310.136587
996 655.123281 7.990529 545.888196
997 751.697025 17.738497 314.599812
997 670.802395 3.544771 550.317303
998 764.332202 13.632515 318.905122
998 682.041085 -2.031976 554.266860
999 777.424847 7.671140 323.214370
999 693.775221 -8.344963 557.393924
1000 789.113289 2.689552 326.113267
1000 705.471653 -15.127145 560.757441
1001 802.437845 -4.262694 330.642508
1001 715.460124 -21.842297 563.933561
1002 811.478867 -10.039609 333.461392
1002 727.917505 -28.948359 568.057284
1003 824.661287 -17.995364 337.611961
1003 739.059818 -37.298355 571.229090
1004 838.787840 -25.999638 342.552054
1004 748.140088 -45.285625 574.619839
1005 848.375870 -35.058317 345.357796
1005 761.047835 -54.558341 577.932812
1006 858.666447 -44.323846 348.734351
1006 770.532309 -64.094591 581.206358
1007 868.150101 -53.861845 352.263740
1007 779.587523 -73.940594 584.912630
1008 879.536692 -64.160945 356.836250
1008 789.095639 -85.075743 588.101262
1009 890.685741 -74.763073 360.585166
1009 800.657074 -95.883315 591.068457
1010 899.170672 -86.149811 363.262514
1010 807.912082 -107.329791 594.162996
1011 910.730313 -97.256708 367.053465
1011 814.226969 -117.737426 597.085322
1012 919.527894 -110.028015 370.073467
1012 824.937130 -130.507237 599.496585
1013 930.099364 -121.895151 373.693577
1013 831.696635 -142.275832 602.372335
1014 932.767711 -135.196612 374.067897
1014 838.455552 -154.332416 604.452140
1015 943.891807 -148.462122 377.535396
1015 842.843738 -167.370957 605.731018
1016 947.530807 -161.787101 379.484708
1016 850.086765 -179.089249 608.100396
1017 956.518522 -175.645411 382.695493
1017 853.753273 -191.970022 609.254409
1018 961.913382 -188.851443 384.370605
1018 858.733877 -206.393394 610.554713
1019 964.019029 -202.660443 385.111576
1019 859.910141 -219.011593 611.872609
1020 970.726678 -217.249496 387.176806
1020 864.414290 -231.396134 613.433630
1021 971.883557 -229.976853 388.244939
1021 867.236706 -244.462213 614.696403
1022 971.599080 -243.718864 388.531775
1022 868.890493 -257.547905 614.909654
1023 973.681325 -257.031166 389.115534
1023 867.477543 -269.478086 615.230219
1024 972.575997 -269.550195 389.748126
1024 865.693899 -283.568950 614.448708
1025 971.229510 -283.989503 389.159886
1025 864.871325 -295.266945 614.525136
1026 967.843350 -295.772591 388.646255
1026 861.751794 -307.746052 613.993912
1027 965.226348 -306.692360 388.038893
1027 859.751927 -318.958941 613.028021
1028 960.065373 -318.157997 386.269393
1028 855.693757 -329.387302 611.561077
1029 955.138561 -329.828979 384.661454
1029 847.508807 -340.571710 609.730516
1030 949.487668 -340.008494 382.765778
1030 842.340913 -350.646261 608.261507
1031 941.997517 -350.074520 380.108150
1031 833.824410 -360.644251 605.072608
1032 932.566985 -360.565139 377.765325
1032 827.796280 -369.682856 602.611144
1033 923.921020 -368.876245 373.971945
1033 817.400393 -378.531225 599.845031
1034 915.436409 -376.832333 371.476159
1034 809.201362 -386.849201 596.941780
1035 902.125108 -384.429446 367.346294
1035 797.857622 -394.737375 593.749667
1036 892.489034 -391.885658 364.835282
1036 787.172118 -401.582955 590.228067
1037 881.535604 -398.676496 361.193481
1037 775.470881 -408.269553 586.600882
1038 867.083218 -405.005311 357.091509
1038 763.351478 -415.213686 583.923568
1039 853.778210 -410.763477 353.120482
1039 750.508449 -420.937726 579.541035
1040 839.967474 -416.018807 348.628261
1040 737.305386 -426.335735 576.671686
1041 826.368629 -420.353498 344.717897
1041 723.552792 -432.007905 572.303970
1042 813.972604 -424.558862 341.425727
1042 709.024196 -435.549683 567.337432
1043 798.029370 -429.145712 335.833598
1043 696.854030 -440.308506 563.837722
1044 784.402672 -430.774202 331.420002
1044 683.945606 -442.872885 559.728762
1045 766.054515 -434.085889 325.571679
1045 667.049395 -446.419893 554.615845
1046 751.147300 -437.372349 321.054986
1046 654.933297 -449.096918 550.933894
1047 737.236747 -439.463553 316.167615
1047 638.594229 -453.407340 545.698662
1048 720.252574 -442.357047 311.169021
1048 623.070341 -455.587723 540.379719
1049 707.178066 -443.479886 306.586685
1049 607.322086 -457.836128 535.808337
1050 690.508627 -444.359177 300.458996
1050 594.491100 -460.002097 531.243557
1051 671.143506 -446.348793 294.324509
1051 579.354198 -461.239988 526.569556
1052 659.651953 -447.917869 290.949375
1052 567.638207 -463.271297 522.118734
1053 641.953651 -448.620733 286.381981
1053 551.552771 -464.598091 517.498082
1054 625.925894 -449.492044 281.126613
1054 534.930515 -466.105185 513.011922
1055 608.327679 -450.932251 276.688486
1055 520.358859 -468.490069 509.159974
1056 589.575210 -452.026752 271.044332
1056 502.988882 -470.856708 505.035970
1057 572.078637 -453.147810 265.924585
1057 487.164324 -472.226795 500.402619
1058 555.363740 -454.312676 262.318201
1058 472.206171 -473.571550 496.676928
1059 540.864626 -456.390450 259.135356
1059 459.781162 -475.863778 494.122907
1060 522.122860 -456.671549 254.243786
1060 445.275807 -476.586486 490.297077
1061 506.781176 -458.639338 251.271338
1061 429.586984 -478.801876 487.683461
1062 486.470307 -458.322823 247.003544
1062 416.123995 -480.994728 483.793014
1063 470.763189 -459.640840 242.771845
1063 396.634191 -482.793307 479.747509
1064 452.369319 -461.831734 239.541955
1064 377.553698 -485.846473 474.673894
1065 432.866149 -463.972518 234.769617
1065 364.165262 -486.587496 473.558737
1066 416.825659 -464.838603 231.000179
1066 349.962071 -489.290120 471.182067
1067 395.783887 -465.937882 227.343567
1067 332.062425 -492.289422 467.683315
1068 379.703854 -467.409528 225.223688
1068 319.416792 -493.308267 464.956301
1069 360.718881 -468.621497 222.179354
1069 300.952249 -495.339607 461.830523
1070 344.181946 -469.651868 219.755000
1070 287.585803 -498.475973 459.691296
1071 327.011994 -472.331252 217.050011
1071 267.913895 -501.813610 456.832140
1072 312.373544 -474.699102 215.431319
1072 250.767543 -505.307805 453.881363
1073 291.492980 -476.812878 212.158562
1073 237.717930 -507.509490 452.845540
1074 274.911504 -481.378785 210.205477
1074 222.225333 -511.660779 451.937117
1075 257.205422 -483.826820 207.304047
1075 209.277019 -514.993628 449.518859
1076 235.358216 -487.136893 204.946159
1076 192.489282 -518.805960 448.464593
1077 223.364397 -491.300085 204.681987
1077 177.391508 -524.676430 446.476810
1078 203.897762 -495.777103 202.697143
1078 162.448677 -530.026675 445.919170
1079 188.576158 -499.914289 202.262304
1079 149.308487 -533.027647 444.356314
1080 173.282628 -506.339678 199.466223
1080 136.274309 -540.331722 444.285705
1081 155.343897 -510.840849 198.631632
1081 113.211987 -545.939976 441.717407
1082 137.348789 -518.439104 196.486253
1082 105.198121 -552.126507 443.567977
1083 122.396530 -526.135908 195.235613
1083 90.161672 -559.759246 441.096137
1084 111.106241 -531.605128 195.948018
1084 74.692388 -567.068914 439.356043
1085 97.925157 -537.970156 193.955732
1085 63.912560 -574.937264 439.639200
1086 78.087951 -547.205133 191.303439
1086 49.674460 -583.003422 437.016049
1087 65.157378 -555.005619 189.884353
1087 34.970615 -590.647704 434.734711
1088 51.114795 -564.144980 189.422078
1088 25.812464 -598.259762 434.395528
1089 36.112888 -573.961729 186.551403
1089 14.357083 -608.056304 432.762145
1090 30.089922 -582.474070 186.906914
1090 2.800314 -616.419247 431.444449
1091 14.799980 -593.407553 183.348629
1091 -1.975684 -624.824613 430.287094
1092 4.451421 -604.035827 180.859175
1092 -15.251826 -635.933998 427.486046
1093 -9.597686 -615.980649 178.387232
1093 -27.731835 -648.437602 424.543337
1094 -22.413431 -629.147364 174.004235
1094 -32.836646 -658.472976 423.711860
1095 -36.647058 -640.772737 170.038708
1095 -44.374556 -668.506848 420.330766
1096 -45.653314 -654.069807 169.454889
1096 -52.710910 -681.694852 418.075140
1097 -42.522729 -667.077009 167.299852
1097 -61.419333 -691.341951 415.150128
1098 -53.305193 -680.257164 164.740716
1098 -60.979714 -701.240367 413.497138
1099 -55.103354 -694.906228 162.999806
1099 -68.823379 -717.475088 411.324913
1100 -64.772019 -708.606571 160.217873
1100 -74.748347 -732.429739 407.014235
1101 -70.519795 -722.623140 157.202133
1101 -77.622794 -745.031543 405.603476
1102 -61.471029 -736.823519 160.592244
1102 -74.466533 -758.148215 406.904273
1103 -64.951892 -755.445652 157.698266
1103 -79.515128 -773.581134 404.109875
1104 -80.662047 -772.219401 152.176054
1104 -86.176289 -787.314043 402.865753
1105 -65.416227 -783.730815 151.291297
1105 -70.225842 -798.545164 403.827594
1106 -69.630732 -798.836040 150.403434
1106 -68.016457 -811.884270 403.445387
1107 -68.952678 -815.383653 147.577193
1107 -70.246756 -824.412512 401.810542
1108 -52.437800 -827.040182 150.819690
1108 -69.372715 -840.417346 400.845753
1109 -56.666275 -845.857906 147.549476
1109 -67.621130 -853.385567 395.922909
1110 -68.868696 -861.171323 141.140954
1110 -68.828314 -866.400562 395.018031
1111 -49.173997 -875.336367 146.818772
1111 -50.183938 -876.137702 396.363731
1112 -47.142823 -890.405881 145.195544
1112 -55.110753 -892.171357 394.426070
1113 -45.500543 -903.946784 143.466554
1113 -48.638455 -904.229975 393.550865
1114 -32.210902 -916.210382 142.280860
1114 -48.245175 -918.284806 392.549664
1115 -20.952890 -925.459897 146.037349
1115 -33.074688 -931.089294 394.659078
1116 -19.839764 -942.217817 144.112177
1116 -28.493148 -943.743793 392.028860
1117 -10.111247 -953.187829 143.508047
1117 -29.601514 -955.275915 390.492519
1118 -2.090486 -966.176470 144.559231
1118 -20.741081 -965.819492 391.097591
1119 7.471403 -978.399784 145.994302
1119 -15.875873 -977.313155 390.762659
1120 18.691076 -987.533734 144.500648
1120 -7.517633 -987.887569 390.891668
1121 18.599643 -999.761924 142.646461
1121 13.387335 -995.496524 394.681721
1122 36.194949 -1007.858821 143.911709
1122 7.458984 -1008.191689 391.390661
1123 37.262373 -1021.072277 141.592376
1123 17.532994 -1019.354585 391.345147
1124 41.844728 -1032.404733 142.359261
1124 23.824293 -1030.749417 389.551119
1125 44.618460 -1045.029530 139.461635
1125 32.130940 -1040.887084 389.465079
1126 65.562473 -1052.491659 143.133622
1126 38.445062 -1050.201886 389.884152
1127 71.247790 -1062.533953 143.517037
1127 38.855390 -1063.279999 387.710296
1128 78.278796 -1074.288337 140.416593
1128 51.886862 -1071.430739 390.248558
1129 89.124841 -1081.802444 142.390118
1129 62.290082 -1080.167840 390.143139
1130 90.725466 -1093.209969 139.650189
1130 71.568930 -1088.944784 390.083156
1131 110.184045 -1101.480893 143.339342
1131 78.300030 -1099.100278 390.651346
1132 116.924750 -1112.122837 139.904040
1132 83.617798 -1109.980486 390.287901
1133 124.461582 -1121.764373 142.222623
1133 90.044449 -1120.711270 389.349030
1134 127.990332 -1133.001317 143.317389
1134 98.804544 -1129.774999 391.448729
1135 126.806882 -1145.513105 141.663739
1135 96.384608 -1140.834663 390.764031
1136 135.643463 -1157.004739 141.546063
1136 107.092228 -1151.074719 391.897801
1137 145.438101 -1166.265774 144.330707
1137 116.584091 -1161.367442 392.710602
1138 149.137491 -1179.205569 144.196679
1138 121.381267 -1170.571077 393.876223
1139 160.409659 -1186.434811 146.591058
1139 116.480967 -1184.819516 391.924412
1140 169.998133 -1195.535110 147.958780
1140 125.435535 -1194.313765 394.901307
1141 168.612798 -1206.440591 148.353911
1141 131.584058 -1205.327137 395.814521
1142 174.166145 -1218.559531 149.527894
1142 139.525761 -1215.291499 396.069597
1143 175.909645 -1228.660580 148.684146
1143 137.039061 -1226.259622 395.882962
1144 172.207298 -1242.712450 146.811659
1144 143.125780 -1236.423380 398.877542
1145 180.682129 -1251.974212 148.873632
1145 148.533574 -1246.496183 398.431812
1146 184.045636 -1261.208758 150.114130
1146 145.684762 -1259.526885 397.137217
1147 180.959362 -1275.062422 149.465537
1147 145.403951 -1270.457273 396.822264
1148 186.095657 -1283.764412 149.189450
1148 153.269809 -1279.068075 399.295128
1149 193.122851 -1294.241629 150.961055
1149 155.036286 -1289.754812 400.160291
1150 200.692311 -1303.646846 153.369810
1150 157.062856 -1299.873102 401.342797
1151 192.492409 -1318.497713 150.652390
1151 151.858300 -1312.666963 397.925857
1152 193.588069 -1330.244835 151.474996
1152 147.545580 -1323.243468 397.962320
1153 196.062121 -1339.390558 151.945854
1153 154.114943 -1333.435541 397.968848
