# Supplementary material for: Action Sport Cameras as an Instrument to Perform a 3D Underwater Motion Analysis
Source: PLoS One. 2016 Aug 11;11(8):e0160490. doi: 10.1371/journal.pone.0160490 (PMC4981397; doi:10.1371/journal.pone.0160490)
Supplement: S1 Supporting Information — S1.1_Calibration Quality > S1.1.1_Underwater > S1.1.1.1_Highres > S1.1.1.1.1_Calibration > File A. This is the BUNDLE_CameraParameters. This is the camera calibration parameters. File B. This is the Triad. This is the 2D coordinates of the waterproof orthogonal triad structure carrying nine spherical black markers. File C. This is the WandCalibration. This is the 2D coordinates of the wand structure carrying one spherical black marker. S1.1.1.1.2_Accuracy > File D. This is the Trial_1. This is the 2D coordinates of the first rigid bar test acquisition, carrying two markers at known distance. File E. This is the Trial_2. This is the 2D coordinates of the second rigid bar test acquisition, carrying two markers at known distance. File F. This is the Trial_3. This is the 2D coordinates of the third rigid bar test acquisition, carrying two markers at known distance. File G. This is the Trial_4. This is the 2D coordinates of the fourth rigid bar test acquisition, carrying two markers at known distance. File H. This is the Trial_5. This is the 2D coordinates of the fifth rigid bar test acquisition, carrying two markers at known distance. File I. This is the MotionSequence3D_Trial_1. This is the 3D coordinates of the first rigid bar test acquisition. File J. This is the MotionSequence3D_Trial_2. This is the 3D coordinates of the second rigid bar test acquisition. File K. This is the MotionSequence3D_Trial_3. This is the 3D coordinates of the third rigid bar test acquisition. File L. This is the MotionSequence3D_Trial_4. This is the 3D coordinates of the fourth rigid bar test acquisition. File M. This is the MotionSequence3D_Trial_5. This is the 3D coordinates of the fifth rigid bar test acquisition. S1.1.1.2_Lowres > S1.1.1.2.1_Calibration > File N. This is the BUNDLE_CameraParameters. This is the camera calibration parameters. File O. This is the Triad. This is the 2D coordinates of the waterproof orthogonal triad structure carrying nine spherical black markers. File P. Th [file pone.0160490.s001.zip › S1_SupportingInformation/S1.2_Calibration_Dependability/S1.2.2_Accuracy/S1.2.2.1_Mov1_1p/File BD.txt]

0 17.082438 -1460.422494 110.639975
0 -8.707947 -1436.042326 360.757335
1 23.086602 -1462.699768 116.985861
1 0.429116 -1436.521608 365.344713
2 14.769687 -1466.157516 113.651563
2 -8.250140 -1437.799364 363.449057
3 21.020199 -1461.535189 116.625597
3 -1.316579 -1437.268801 366.052336
4 13.615606 -1465.081501 113.084440
4 -1.112561 -1437.717959 365.666285
5 22.489702 -1461.913093 115.108554
5 -1.339679 -1436.839159 364.898856
6 14.014949 -1463.449018 114.148727
6 -8.165767 -1439.704390 361.286722
7 14.712797 -1463.824244 113.764887
7 -1.605763 -1437.596025 364.280937
8 14.995161 -1466.011985 114.845145
8 -3.246929 -1436.537985 364.324607
9 11.346099 -1464.405071 112.187027
9 -5.707374 -1436.280916 362.550076
10 7.953390 -1464.492349 111.168277
10 -9.917142 -1436.174672 360.789972
11 11.353826 -1464.355559 111.044504
11 -11.745422 -1436.847828 358.912256
12 7.168115 -1464.025999 109.651774
12 -13.590842 -1435.555969 357.675050
13 7.396736 -1460.069745 108.941430
13 -14.828145 -1433.166856 357.647024
14 18.074819 -1455.315995 111.814794
14 -22.200519 -1432.588927 355.509233
15 2.695551 -1456.846877 108.106177
15 -20.495409 -1428.622569 356.328011
16 -13.937181 -1458.684544 102.440921
16 -25.945374 -1426.977985 353.290355
17 -6.856851 -1453.360469 103.172843
17 -23.529258 -1420.469090 354.764376
18 -4.220198 -1445.093779 106.852300
18 -26.958837 -1416.913674 350.904713
19 -10.987253 -1444.851516 102.950044
19 -18.689935 -1409.578889 353.493531
20 -16.522156 -1440.022072 101.398816
20 -25.599808 -1405.827491 349.941267
21 -2.019965 -1428.996643 106.056735
21 -25.120212 -1398.598563 351.407876
22 -9.670263 -1425.089975 100.357271
22 -28.852602 -1393.254665 348.094799
23 -5.510099 -1417.638747 100.620942
23 -28.067020 -1384.515131 347.090127
24 -11.752439 -1411.571176 97.382836
24 -14.937103 -1374.413945 347.831898
25 -11.831138 -1400.507848 94.173173
25 -25.821814 -1368.807232 344.440308
26 -9.390804 -1390.081417 93.079186
26 -23.669591 -1358.598815 343.751938
27 -2.402394 -1381.229702 94.401359
27 -21.009111 -1349.615434 341.844687
28 -6.815735 -1372.702796 90.102830
28 -17.082385 -1338.383207 340.532905
29 2.612916 -1360.222530 91.997064
29 -14.418732 -1328.919597 337.968756
30 8.618120 -1347.245108 91.526475
30 -7.961448 -1318.972101 339.187700
31 12.209032 -1336.890497 90.039914
31 -8.821982 -1310.202486 338.265382
32 8.118692 -1325.647248 87.919810
32 -4.246655 -1299.192601 338.602390
33 16.779714 -1315.065145 87.649899
33 0.114376 -1288.749793 336.935109
34 17.945147 -1302.911634 87.304321
34 9.923271 -1275.350598 339.689969
35 30.687829 -1290.915592 89.764058
35 14.240646 -1266.936808 339.674292
36 41.921635 -1275.505826 93.142417
36 27.761734 -1251.798315 341.044156
37 44.266054 -1264.894692 91.265618
37 31.699375 -1240.504221 340.165364
38 55.963970 -1251.577632 93.362018
38 41.117484 -1230.757374 342.026566
39 67.859947 -1239.940238 94.048668
39 54.600492 -1217.011527 345.236377
40 79.144662 -1228.344778 96.226026
40 56.658526 -1209.636788 342.677261
41 88.364640 -1217.037369 96.628739
41 71.625835 -1196.988188 345.800489
42 102.704124 -1203.801160 99.251210
42 81.675430 -1188.190971 347.368011
43 119.595900 -1192.724571 102.270241
43 101.929988 -1173.518062 353.124953
44 120.562335 -1184.113108 100.744047
44 105.133505 -1165.162431 351.300538
45 139.708691 -1172.842744 105.456476
45 120.076860 -1155.308681 352.794717
46 158.497045 -1159.582378 108.572980
46 137.258154 -1142.621163 356.217880
47 170.122240 -1150.771355 108.083923
47 145.890906 -1134.865085 357.649200
48 188.765334 -1139.852320 111.944105
48 171.283126 -1121.088969 362.084643
49 205.022240 -1125.939707 114.182003
49 171.145082 -1114.282799 360.032218
50 219.800547 -1116.926115 115.479072
50 195.710004 -1102.504367 362.523953
51 236.367647 -1106.573437 118.967412
51 213.470519 -1091.181625 365.692172
52 251.741364 -1094.435406 117.914949
52 223.749431 -1083.067000 366.870328
53 265.961791 -1083.640361 119.692986
53 239.554102 -1071.554552 368.857893
54 288.013783 -1070.032720 123.615105
54 252.304605 -1062.202454 368.284018
55 306.444943 -1059.109563 125.835049
55 269.063809 -1052.972969 371.267206
56 323.448133 -1048.404612 125.958280
56 286.598595 -1042.500376 372.505432
57 342.600217 -1036.567075 129.204342
57 302.705560 -1031.541484 375.322803
58 358.610787 -1027.525662 131.965083
58 315.527186 -1023.826679 375.830210
59 383.691053 -1015.257782 135.507760
59 337.741809 -1013.441798 378.785617
60 394.785920 -1010.629400 136.605974
60 354.116056 -1005.278984 382.967340
61 417.328800 -999.831586 139.339013
61 370.827933 -996.129068 384.507712
62 437.121231 -990.732606 142.177231
62 390.413040 -987.836885 386.742918
63 456.959137 -981.140688 145.791115
63 408.231751 -980.927949 389.259758
64 470.934501 -975.200972 148.684197
64 424.670198 -973.660954 392.892480
65 497.355199 -966.643379 153.629864
65 442.331977 -967.208986 396.951994
66 513.761134 -961.473771 157.376057
66 454.220786 -964.743094 397.666199
67 530.609054 -955.168067 161.370468
67 478.401446 -958.022819 403.159792
68 553.073780 -949.327196 166.633814
68 493.531297 -953.225015 406.581804
69 572.201312 -944.925684 172.048462
69 513.733563 -948.129945 412.470004
70 585.466688 -941.218749 174.027365
70 531.203822 -944.129319 417.190635
71 607.309838 -937.600859 181.039288
71 544.067955 -941.167866 421.219212
72 625.817425 -934.860893 186.850714
72 562.978075 -938.168555 427.401940
73 641.830241 -932.322979 192.657469
73 580.998155 -934.815164 433.592697
74 660.627531 -929.328750 200.021905
74 595.641041 -933.272789 439.044152
75 680.005049 -927.015608 206.572151
75 612.414552 -930.179561 445.157956
76 696.869259 -925.234099 212.424925
76 626.723128 -929.106846 451.232521
77 719.385363 -923.383618 222.052694
77 642.699795 -926.654723 457.712904
78 741.762621 -920.408981 230.337940
78 661.331471 -924.380336 465.685793
79 758.887296 -919.592457 237.444908
79 681.996704 -921.097722 473.005854
80 775.170358 -918.122701 244.793885
80 695.474277 -918.478575 479.729983
81 792.479641 -916.735619 251.591522
81 711.124049 -916.598165 485.665794
82 809.197839 -914.488996 258.294673
82 724.033480 -914.485428 491.414733
83 826.899046 -912.631654 265.151700
83 741.887611 -910.533101 498.541050
84 843.454027 -909.568480 271.330257
84 756.877927 -907.264286 503.956407
85 862.627758 -905.901032 278.367569
85 770.314348 -903.954815 508.476345
86 878.391045 -901.585197 284.039559
86 784.537381 -899.637402 514.565151
87 894.436515 -896.890999 290.128371
87 796.228713 -894.401287 519.099931
88 909.569333 -891.264739 297.081973
88 812.497243 -889.074456 525.604308
89 922.917009 -885.072688 302.521509
89 822.110967 -883.231845 529.818282
90 939.964439 -877.281508 309.612728
90 835.275713 -876.173721 535.572854
91 950.756105 -871.535563 315.299706
91 845.093530 -869.766093 540.553115
92 961.098075 -864.349070 320.761161
92 854.841908 -862.600437 545.423268
93 972.916417 -856.964011 326.614789
93 863.091903 -855.046092 550.244279
94 980.905176 -848.407839 331.497520
94 871.490976 -847.382858 554.373025
95 991.272066 -839.338087 336.834019
95 875.121632 -839.812998 558.186542
96 995.996571 -830.502840 340.984190
96 880.500383 -831.090908 561.616634
97 1005.185564 -820.049260 345.908241
97 884.666003 -821.589864 565.057861
98 1008.737911 -810.191542 349.439255
98 888.738839 -812.359820 569.386853
99 1012.369963 -800.520804 353.962346
99 889.253894 -803.908412 571.673231
100 1013.116413 -791.853035 357.424082
100 890.107989 -794.935673 574.870691
101 1014.557032 -782.084772 359.872809
101 890.032450 -786.808745 577.304442
102 1013.157040 -772.547026 362.892862
102 888.895899 -778.365513 580.412123
103 1011.116340 -764.259036 365.236411
103 885.568526 -769.368229 582.353833
104 1006.733410 -756.227044 367.118403
104 882.504550 -762.936516 583.857807
105 1004.477433 -748.110987 369.362428
105 878.723198 -755.691153 586.126088
106 994.923997 -742.283649 369.492502
106 870.199677 -748.522909 585.363716
107 989.531709 -735.522285 369.524742
107 865.274261 -742.472620 585.717236
108 979.136110 -730.673484 368.044391
108 859.385442 -736.900010 586.288402
109 972.582694 -724.987875 368.075168
109 848.417204 -732.581327 584.095092
110 964.062603 -721.021726 367.002064
110 836.819517 -729.181666 583.439887
111 953.536707 -718.548566 365.063654
111 829.890619 -725.278284 581.307894
112 941.173305 -716.365690 361.768350
112 817.675082 -723.987850 578.620779
113 929.929540 -715.286586 358.307795
113 806.213684 -721.564157 575.520422
114 916.365654 -714.510369 354.271323
114 793.864839 -721.141088 571.955591
115 904.191647 -714.407391 350.268708
115 784.724515 -720.800641 568.864498
116 891.301427 -714.966632 345.859991
116 773.399722 -720.358970 563.887222
117 879.227348 -715.582698 340.235533
117 758.072430 -721.667959 559.782705
118 862.237248 -717.143589 334.139760
118 745.094655 -723.236695 554.088171
119 849.142426 -719.783496 328.875100
119 731.152007 -725.280949 549.006462
120 835.796979 -722.113260 323.243367
120 719.882958 -726.763701 544.478870
121 818.880073 -725.434324 317.588982
121 701.170340 -730.425749 537.597752
122 804.811112 -729.451847 311.692069
122 689.888137 -733.566904 532.985158
123 787.478266 -734.584526 305.336629
123 674.972828 -737.833862 527.268607
124 772.126435 -740.571840 298.469737
124 660.575391 -742.507006 521.978016
125 759.207516 -746.113801 293.054740
125 647.002977 -747.818599 517.141429
126 744.176435 -752.158872 286.602451
126 634.464466 -752.893806 511.380501
127 727.653337 -759.679933 280.122584
127 620.775874 -758.429044 505.207132
128 713.045892 -765.259022 274.520996
128 606.986392 -763.958902 499.927596
129 696.371852 -773.633219 267.853416
129 595.535696 -770.067443 495.472580
130 678.081480 -781.274184 259.751092
130 577.327765 -776.359249 487.754010
131 665.771564 -787.612218 255.104544
131 566.858204 -782.382001 482.457162
132 648.194891 -795.410611 248.105649
132 556.349389 -787.735062 478.825883
133 634.809213 -802.625243 242.186256
133 537.049046 -794.798100 471.338944
134 619.614390 -809.338996 236.643204
134 525.956087 -800.173089 466.383349
135 606.030694 -816.659724 230.169819
135 510.558586 -807.172133 461.689773
136 589.473274 -824.103622 223.606234
136 494.558570 -812.286140 454.412220
137 572.705844 -830.734168 217.647770
137 484.429524 -818.220141 450.598636
138 556.708930 -836.829984 211.436984
138 469.747863 -823.621522 444.913909
139 540.645365 -844.538169 205.718407
139 450.794106 -829.032086 437.855445
140 525.108544 -850.459299 200.839081
140 437.645811 -834.242914 433.364017
141 511.797758 -855.561636 195.489683
141 429.178903 -836.830432 430.556337
142 495.912150 -860.573297 190.880830
142 412.585467 -842.298002 426.051424
143 478.539660 -867.276189 186.907545
143 397.879512 -847.049356 421.188447
144 460.532212 -872.150673 181.214762
144 382.867041 -850.250083 418.469512
145 446.966403 -877.361304 178.923480
145 369.278162 -854.354177 415.193398
146 428.276638 -882.183417 175.234036
146 356.983505 -857.683078 412.861740
147 414.215065 -885.755424 171.282380
147 339.563808 -860.822489 409.923576
148 399.390658 -889.071995 169.778436
148 326.182101 -863.990738 405.666719
149 381.165516 -893.504785 165.136121
149 310.132132 -867.708045 402.989660
150 371.270983 -895.573441 163.701293
150 298.452115 -869.161548 401.205693
151 347.750964 -899.968699 158.417527
151 287.752434 -869.811949 398.376959
152 332.952293 -901.624359 155.346946
152 270.537114 -872.989728 395.780755
153 319.716617 -903.749436 154.061386
153 252.216444 -873.342123 391.685800
154 303.874738 -905.787877 149.989306
154 247.090809 -874.076533 391.475271
155 290.143277 -906.328487 149.591259
155 224.311145 -875.221117 387.285960
156 275.288119 -907.378698 147.906632
156 218.625568 -874.438567 387.728027
157 256.595221 -909.003314 142.257951
157 199.890966 -874.348638 384.601766
158 248.322132 -906.764366 143.006803
158 197.059765 -872.746199 387.473595
159 230.026608 -905.108882 141.030741
159 181.476290 -870.999274 383.233618
160 219.096564 -903.897333 138.794763
160 163.928150 -870.205488 381.006019
161 206.775263 -901.893812 138.229714
161 154.989932 -867.401050 380.779717
162 191.570715 -900.597683 137.713456
162 143.161921 -864.528818 379.551927
163 181.425274 -898.137517 137.153736
163 127.778800 -861.997480 377.949524
164 164.838635 -894.720270 134.443406
164 118.090030 -858.525578 375.844243
165 153.877905 -892.074069 133.192888
165 106.168264 -853.495992 375.034972
166 137.573599 -887.379370 132.762063
166 95.371601 -849.751362 373.235643
167 122.324149 -883.499905 127.112112
167 84.274859 -844.257701 373.665420
168 118.836628 -875.906291 128.816002
168 72.412788 -839.154925 370.634929
169 96.550060 -873.926663 125.645825
169 62.615290 -833.130228 369.943423
170 91.795510 -867.003944 123.202353
170 51.902472 -828.347864 368.394128
171 84.582688 -859.427831 123.507501
171 50.938424 -819.620150 367.402600
172 71.087108 -851.894662 120.377458
172 36.861401 -813.536281 364.767124
173 66.416427 -842.271866 120.895253
173 28.748663 -804.984538 364.498619
174 49.512649 -836.611409 118.302728
174 18.244665 -796.856131 364.390275
175 44.405337 -828.851196 118.067514
175 14.194687 -788.276799 363.024046
176 48.410256 -817.516977 119.771311
176 15.092736 -777.011020 364.655623
177 35.892189 -809.634789 116.214000
177 4.263025 -769.334415 363.067229
178 30.300591 -798.018069 115.510965
178 2.234443 -760.089714 362.130535
179 27.258515 -787.951570 113.985394
179 1.139295 -748.863964 360.654792
180 18.521522 -780.255195 111.350907
180 -4.130531 -739.466314 359.072156
181 23.873496 -764.011013 112.624947
181 9.436808 -726.452060 360.224015
182 19.147065 -754.324790 109.731029
182 7.103777 -715.912581 359.913837
183 19.570958 -740.777178 108.954770
183 9.669103 -705.028633 360.110798
184 39.392501 -726.955774 113.859925
184 12.374737 -694.715179 358.436589
185 38.562563 -715.715340 111.084304
185 19.703689 -682.968994 358.771723
186 56.127165 -703.878327 112.460118
186 27.610457 -673.747380 358.569684
187 64.131375 -693.692174 110.423341
187 40.860948 -661.962185 358.172223
188 71.928163 -682.324244 110.211904
188 47.630465 -651.600297 356.423272
189 86.624088 -672.103939 111.843473
189 60.423179 -642.660268 356.511318
190 99.320887 -663.682854 112.385349
190 74.114666 -634.854665 355.970805
191 120.043481 -655.300299 112.557487
191 88.419014 -625.925549 357.927591
192 136.982331 -648.457093 114.634862
192 103.106291 -620.263418 357.251215
193 155.814481 -640.816518 116.663459
193 117.542059 -612.997421 359.334205
194 170.363253 -636.177168 116.406329
194 137.743894 -607.031278 361.221263
195 183.646812 -630.249085 117.719475
195 155.798969 -600.302867 362.339358
196 202.339157 -624.889794 119.897428
196 169.183463 -595.281103 365.770788
197 222.405870 -619.850934 123.571803
197 185.212300 -590.130192 366.449294
198 240.637856 -613.749504 127.256537
198 203.413024 -585.081411 369.425286
199 255.387321 -609.485656 128.090629
199 218.677998 -578.445193 373.666714
200 277.513556 -603.031389 132.354200
200 239.400345 -573.341871 377.818958
201 296.019220 -598.145016 136.888910
201 254.567960 -567.585526 379.655332
202 310.978215 -593.942049 140.202199
202 272.813859 -561.944941 383.599575
203 335.460412 -587.650681 145.584981
203 291.807294 -557.273545 389.016682
204 352.215186 -582.038018 149.782678
204 309.213490 -552.850588 393.023301
205 369.670988 -577.618537 154.127259
205 329.997653 -545.875449 398.892714
206 391.226541 -572.301327 161.415222
206 348.179368 -540.442740 404.693899
207 411.435525 -566.583812 166.882198
207 360.137038 -536.268649 407.175825
208 431.349354 -560.956736 170.680789
208 383.880046 -531.161841 412.975826
209 452.122175 -557.491431 177.461686
209 401.842549 -526.503533 417.682967
210 474.988603 -552.868009 182.297569
210 417.410047 -520.576656 423.313454
211 495.982587 -547.254466 188.173222
211 442.030882 -516.884133 429.537101
212 514.481795 -543.565067 193.503317
212 460.793317 -511.396570 434.688248
213 533.042590 -538.991638 198.214357
213 476.015058 -507.331731 438.257712
214 556.319822 -533.977154 204.411943
214 494.640577 -501.514447 443.477181
215 575.161114 -528.366103 209.808201
215 513.413746 -496.732405 448.519778
216 597.500311 -523.483632 215.391005
216 531.955978 -491.814310 453.092786
217 617.971636 -518.274807 221.674722
217 555.267319 -485.796461 460.413398
218 640.103281 -512.323639 227.416165
218 572.061278 -479.776796 464.827063
219 658.959393 -507.398863 233.279235
219 587.777220 -475.174744 469.493604
220 679.378400 -501.221053 238.330597
220 607.882089 -469.925012 474.653983
221 699.791813 -495.518818 244.254164
221 626.297949 -463.549012 479.866961
222 721.119567 -489.781255 251.215358
222 645.201179 -457.008310 486.012353
223 739.975712 -483.773732 257.990283
223 664.253494 -450.782651 491.898334
224 758.311363 -477.828025 263.900179
224 680.206972 -445.031198 497.615799
225 777.313704 -469.445239 270.520273
225 696.896257 -438.133216 503.866675
226 798.347487 -461.038421 278.419414
226 712.976197 -429.966283 509.904417
227 817.151878 -453.607503 285.339596
227 727.700157 -422.873745 516.070416
228 832.726686 -446.775690 292.610193
228 744.823366 -415.182248 522.572079
229 851.224304 -437.905249 300.252556
229 759.145452 -407.413071 529.529813
230 867.635656 -429.513943 307.597412
230 773.592835 -399.645515 535.921944
231 883.016622 -421.547211 315.067296
231 787.569651 -390.642367 543.857388
232 899.871443 -412.039051 323.587023
232 803.714948 -380.797918 550.830323
233 914.859219 -402.292464 331.692586
233 815.467064 -372.197720 557.712151
234 927.873436 -393.460186 339.228535
234 830.203348 -362.851478 565.948571
235 944.138066 -383.297287 346.909165
235 841.459364 -353.862381 572.674367
236 958.120118 -372.588320 355.156039
236 854.549737 -342.817983 580.292067
237 971.477771 -362.300429 362.700325
237 867.036977 -332.102718 587.638315
238 985.672861 -350.403395 370.791949
238 878.226054 -321.290121 594.126850
239 998.385815 -338.829587 377.922348
239 890.148313 -309.646865 600.946761
240 1010.911934 -327.143681 384.978261
240 900.589241 -297.745563 607.480334
241 1024.759023 -314.309319 393.496479
241 908.181224 -287.454206 612.919252
242 1034.487643 -302.819242 399.461962
242 918.163796 -275.585567 619.484994
243 1046.719545 -289.105718 406.577447
243 927.948132 -262.604851 625.330311
244 1055.338926 -277.779518 412.868390
244 935.646634 -251.054382 630.376695
245 1063.908872 -264.317783 418.604237
245 943.603143 -237.977152 635.573649
246 1071.698294 -250.850082 422.385588
246 947.594724 -225.450148 639.592262
247 1076.832480 -237.666235 426.763724
247 954.657953 -212.481162 642.973236
248 1084.892018 -223.013533 430.927930
248 959.060203 -197.375656 646.255459
249 1087.539103 -208.920663 433.226622
249 962.532756 -184.640826 648.786594
250 1093.471402 -193.443828 436.270945
250 963.896317 -171.532006 650.368674
251 1096.232311 -178.095554 438.101928
251 966.988335 -156.746531 651.541999
252 1095.816802 -163.568621 438.700462
252 968.599875 -144.163502 652.504697
253 1099.589481 -149.762476 439.962208
253 966.668721 -131.257624 651.577950
254 1100.560146 -135.373986 439.725032
254 963.754800 -119.664583 650.711580
255 1097.697277 -123.380407 438.745519
255 961.594348 -108.122235 649.411462
256 1094.868222 -111.902403 437.172157
256 957.083945 -96.935940 646.786782
257 1089.714235 -100.073467 434.129065
257 953.459703 -86.621859 643.975933
258 1083.570737 -89.776147 431.383834
258 947.514796 -77.076365 641.268592
259 1074.635999 -78.966249 427.058257
259 938.434869 -67.881578 637.156997
260 1065.914261 -70.406129 423.047116
260 933.033928 -60.141284 633.691659
261 1057.336010 -62.203653 417.832112
261 924.309667 -53.195785 629.129434
262 1046.479381 -54.761896 413.291570
262 913.772041 -46.996520 624.413586
263 1036.730678 -49.438152 407.809986
263 904.426802 -42.339667 619.825153
264 1024.509932 -44.800667 402.490913
264 891.487869 -37.557438 614.651726
265 1010.900999 -41.109196 397.214197
265 880.209663 -34.184966 609.925083
266 998.095035 -38.148455 392.090736
266 866.782882 -32.186711 604.892980
267 984.342835 -37.396404 387.057254
267 853.698131 -30.725208 599.953576
268 968.343294 -37.313393 380.997019
268 840.696331 -30.361599 595.466954
269 954.934709 -38.211125 375.887379
269 828.032067 -30.942845 590.490527
270 940.591600 -40.254536 371.386177
270 811.311466 -31.559084 585.109362
271 925.664446 -43.072493 365.862214
271 799.108542 -33.690536 580.430622
272 907.813382 -46.447011 359.644749
272 783.384654 -35.378823 575.897373
273 890.103361 -47.981884 353.343896
273 767.896438 -36.966360 570.926293
274 875.048873 -52.418363 349.078123
274 753.415275 -39.295562 565.445013
275 858.358645 -55.223244 343.408536
275 737.559094 -41.861660 560.898532
276 841.051060 -58.751946 337.372349
276 719.083295 -44.528838 554.844341
277 823.267121 -61.784904 331.723915
277 706.065607 -45.933858 550.100842
278 808.102873 -65.037288 325.111359
278 689.641071 -49.028335 545.699146
279 788.567460 -68.931399 318.720379
279 673.095965 -51.712504 539.109380
280 772.255718 -72.398870 312.450207
280 657.854971 -54.812091 533.484283
281 752.674702 -76.575101 305.829899
281 641.525293 -57.284077 528.429015
282 735.822503 -79.552665 299.893564
282 625.132104 -59.702211 522.672806
283 717.930691 -83.463172 294.082091
283 608.727578 -63.102897 517.005376
284 702.777272 -86.843367 288.181412
284 592.425582 -65.511611 510.772058
285 685.459207 -90.276618 281.888760
285 576.589916 -67.410526 505.849478
286 665.614929 -93.596203 274.721784
286 559.425835 -70.267768 500.016682
287 647.551948 -96.740018 268.197952
287 545.509464 -72.757827 494.898279
288 628.926288 -100.210173 261.095094
288 526.493504 -75.178111 487.875222
289 612.672377 -104.399000 254.912773
289 513.288012 -77.569830 482.303820
290 595.695666 -107.507756 247.333193
290 497.116915 -80.305075 476.196312
291 579.400622 -111.413060 241.789937
291 480.093495 -82.048650 469.827419
292 559.583914 -114.492726 234.775688
292 465.297132 -84.844241 464.454943
293 544.345063 -117.434213 228.970870
293 450.059752 -86.376253 458.318339
294 525.548434 -119.893925 222.921619
294 434.559364 -87.904682 452.870922
295 508.429623 -122.918905 216.294450
295 416.297313 -90.254233 446.611420
296 491.984170 -125.866049 209.797359
296 404.088052 -90.539331 441.672835
297 472.831757 -129.008250 204.075768
297 388.105809 -93.451257 436.689000
298 457.388727 -130.942638 198.932344
298 372.102937 -94.910915 431.337464
299 440.273490 -132.593111 193.843039
299 356.094322 -94.710040 426.148948
300 422.219365 -134.642871 189.176993
300 345.016405 -95.091939 423.490796
301 405.790690 -135.472894 183.928668
301 324.468378 -95.156553 417.544753
302 388.479830 -136.957032 179.839790
302 310.332299 -95.658228 413.792072
303 367.322617 -137.225089 174.074672
303 296.278575 -94.348466 409.481908
304 349.679371 -136.907390 171.392296
304 279.036668 -93.671413 405.773589
305 333.792015 -137.075351 167.853235
305 266.097602 -92.228960 403.947256
306 316.959193 -135.182565 164.814212
306 251.678594 -90.245425 401.707555
307 296.906611 -133.740255 160.898973
307 232.996400 -87.666215 399.164864
308 278.112292 -132.309869 158.792735
308 214.915532 -85.819617 395.227738
309 264.725312 -130.434166 157.880985
309 200.489824 -81.653534 395.392380
310 243.195639 -128.068326 154.971333
310 185.418482 -79.437463 393.521793
311 225.940586 -124.466729 154.805298
311 171.412266 -75.731167 392.971798
312 213.922929 -120.121351 154.233416
312 157.468287 -69.782768 393.553895
313 195.539244 -115.910402 152.970462
313 145.570629 -65.264385 393.753806
314 180.153725 -112.203647 152.684810
314 132.252325 -60.775068 393.140880
315 164.989079 -106.810415 152.833008
315 117.829372 -53.791460 393.803070
316 149.498912 -100.470322 152.869714
316 100.615941 -47.710936 391.854383
317 135.486867 -95.543516 153.017245
317 90.948534 -40.020994 393.475138
318 121.393031 -86.518678 152.526737
318 79.160259 -33.174855 392.783549
319 113.320497 -79.686219 153.015088
319 66.274254 -25.081120 393.244172
320 96.712994 -72.278441 151.289505
320 56.018836 -17.603033 393.470350
321 85.467469 -64.595885 151.661697
321 46.950226 -8.935078 393.822118
322 65.591027 -55.749031 148.952920
322 37.917363 0.940563 392.854900
323 59.738783 -46.273769 150.537331
323 27.171621 9.414118 392.807534
324 49.832078 -37.629844 149.944320
324 18.687691 18.468298 393.082586
325 37.411249 -27.213462 148.760094
325 9.982626 28.242020 392.182839
326 27.706458 -16.205916 148.253593
326 -1.023704 41.985863 391.019686
327 23.789533 -5.009733 149.745068
327 -2.882902 54.808584 391.265377
328 14.817311 6.770855 147.024515
328 -4.108421 65.671279 390.153237
329 12.016959 19.676399 145.218499
329 -9.576411 78.813437 388.816664
330 8.087649 35.264224 145.151681
330 -10.985751 91.053651 388.514471
331 11.903402 47.838105 145.429778
331 -9.244061 105.124479 387.466997
332 11.667599 63.088323 144.079470
332 -2.086868 120.204182 387.805457
333 11.001679 78.114924 141.367954
333 0.604269 133.426448 387.303716
334 23.531220 93.579752 142.414101
334 7.960459 145.180139 387.431053
335 30.716010 106.652143 140.204630
335 15.837690 159.971324 386.675429
336 41.228746 120.305651 139.139936
336 22.935905 173.021920 384.488972
337 51.122037 135.408544 138.562672
337 32.834856 185.755971 383.292073
338 60.186602 151.275403 136.947299
338 48.618105 197.253216 385.086726
339 71.707451 163.551150 136.827951
339 57.200278 208.887187 384.957156
340 87.929335 174.078426 138.186078
340 66.507079 219.534356 384.272373
341 103.269392 186.583709 138.463170
341 83.879824 228.122084 386.059100
342 117.092531 196.938557 139.954902
342 93.164111 238.104274 386.424851
343 136.594566 207.029651 141.465597
343 107.076185 246.535913 387.308643
344 145.327423 216.186398 143.707540
344 123.532766 254.048222 389.674152
345 162.857304 223.586192 145.685557
345 139.342386 261.114359 391.930770
346 176.465789 231.074730 147.999866
346 149.962630 267.207142 394.455612
347 193.595981 236.724772 151.151819
347 167.515639 273.422628 398.106031
348 208.118025 242.376533 153.337217
348 181.091249 279.280959 400.651987
349 226.559462 247.280436 158.237832
349 196.939488 283.145919 404.304418
350 244.123031 251.669038 162.710073
350 210.791266 286.158796 408.311649
351 261.500592 253.195296 166.406354
351 227.317862 289.469564 412.056685
352 279.382678 256.466516 171.667042
352 241.431739 291.687284 415.680495
353 297.604329 259.502799 176.908360
353 260.091977 294.682926 420.888642
354 316.543749 261.416713 182.442402
354 276.181760 296.199636 425.425708
355 329.699357 260.791018 185.378380
355 291.560725 297.223150 429.976996
356 347.345793 262.270719 191.293581
356 308.433677 299.204311 435.494109
357 366.233370 261.030032 198.021199
357 324.101732 298.604366 440.368271
358 382.690511 260.633395 203.143786
358 340.582614 299.034746 446.061477
359 404.221098 259.292371 208.987989
359 359.590615 298.528086 451.754404
360 419.590518 258.151317 214.780562
360 371.465703 298.575793 455.845359
361 437.919340 257.540222 220.359257
361 389.843277 298.365138 461.439444
362 457.255192 255.502094 227.909813
362 406.546294 298.952291 468.129801
363 475.706270 254.400180 234.241081
363 420.866861 298.842383 472.173864
364 492.942033 254.411727 239.175176
364 439.066585 297.682554 477.730134
365 511.706239 253.673662 244.477379
365 457.154862 298.875487 483.220696
366 532.124038 251.347553 251.994771
366 472.130049 298.815248 488.559461
367 551.305978 251.550793 258.038117
367 491.079693 299.057741 494.348063
368 568.316349 250.946618 262.498135
368 504.913673 300.202353 499.077448
369 586.208943 250.980184 268.450811
369 522.938002 301.585030 504.517366
370 605.602680 250.562219 275.309439
370 540.429290 301.852608 510.202388
371 622.984670 251.088481 280.868983
371 555.918074 303.735843 515.306993
372 640.353299 252.366643 286.180731
372 572.092635 305.316697 520.077983
373 658.221666 253.951153 292.031860
373 586.839473 308.043256 525.232327
374 673.042824 256.657409 297.547676
374 605.839155 312.539513 530.488376
375 690.483370 259.065767 302.981657
375 619.105635 315.259166 535.145953
376 708.465986 262.884153 308.775122
376 635.114252 319.568959 540.309698
377 726.825500 266.030336 314.799628
377 650.231935 323.810940 545.642331
378 744.594966 270.735548 321.119696
378 664.912031 328.621233 550.703217
379 761.218706 275.180151 326.512405
379 681.379647 334.146073 555.774370
380 776.425559 280.948610 332.232562
380 696.204537 340.198149 560.417530
381 792.184212 287.101180 337.114202
381 708.304351 345.521376 565.420061
382 808.848698 294.302366 342.895777
382 722.650668 352.638672 570.051408
383 824.241284 299.707166 347.544128
383 739.004815 360.316328 575.076006
384 839.388323 308.460353 352.777887
384 751.476050 366.992019 578.837546
385 853.383149 316.164077 357.394880
385 764.659864 375.377739 583.107100
386 865.371048 324.610155 361.736894
386 776.523956 383.695988 587.395326
387 880.973517 333.415111 366.936144
387 789.592333 393.715752 592.554643
388 892.932875 342.486147 371.046545
388 802.178078 402.296033 596.074479
389 907.807129 351.924540 376.500627
389 814.817680 411.128382 599.609309
390 921.065060 363.606161 380.471859
390 823.892654 421.296769 603.742961
391 932.091198 373.554022 384.235503
391 834.540382 431.599222 607.014528
392 942.985298 386.222828 387.847252
392 843.898145 442.564319 610.278863
393 952.654819 398.021932 391.183552
393 854.457039 454.745965 613.256890
394 965.063838 410.397338 394.736099
394 862.101585 465.455238 615.750137
395 975.596420 422.882912 397.391897
395 871.368328 477.341271 618.089364
396 987.362084 437.496991 401.614397
396 879.716705 489.259492 621.004368
397 995.712461 449.322079 403.648416
397 888.283206 502.351560 622.983325
398 1003.817622 463.508218 405.152009
398 894.303800 514.409507 624.008354
399 1012.887406 477.531130 407.117201
399 901.647207 526.891206 626.226014
400 1015.199617 490.897869 407.592964
400 909.356078 540.285555 627.168847
401 1021.187168 503.939265 408.620793
401 913.094051 551.392243 627.803929
402 1026.386588 518.995464 409.075495
402 912.460841 565.460605 627.034115
403 1032.507690 532.945166 410.108404
403 918.330243 577.406809 627.831439
404 1033.028656 546.944035 408.582967
404 921.131112 589.797098 627.324002
405 1036.305033 559.876177 408.855651
405 921.871834 601.807200 626.438571
406 1037.060227 573.831201 407.859239
406 920.370562 614.143120 624.908741
407 1037.372179 587.467713 406.182700
407 919.166427 627.804201 622.777504
408 1039.449139 600.108125 405.088152
408 916.016508 638.204936 620.730213
409 1037.413239 612.027179 403.333039
409 914.520692 650.248897 618.595662
410 1032.888978 624.967791 399.911861
410 912.147912 659.833236 616.662921
411 1027.332358 637.052250 397.746607
411 906.388032 669.434463 612.599739
412 1021.798553 647.168195 394.131508
412 902.754024 679.364432 610.328713
413 1017.232218 657.499977 391.028919
413 893.466757 689.308103 606.788240
414 1011.215866 666.662873 388.177565
414 886.637376 697.567192 603.531559
415 1002.145337 675.423307 384.600172
415 879.580259 705.647713 600.256545
416 992.061406 684.131377 380.738976
416 872.316935 712.803696 597.056593
417 983.015630 690.495049 377.303516
417 862.629291 718.952421 593.732361
418 972.154812 697.581023 373.106255
418 851.226790 725.768987 589.766170
419 961.081367 703.143772 369.794991
419 841.671800 731.001433 586.492705
420 947.401294 708.036122 365.390230
420 831.031934 735.769899 583.492768
421 936.343736 712.811657 362.112550
421 818.280928 740.096740 578.870480
422 924.252370 716.054720 358.228421
422 806.324889 743.504854 576.021583
423 912.028620 718.909730 354.736957
423 793.474428 747.150812 572.883872
424 898.460894 722.043162 350.782232
424 779.682714 748.985836 568.641450
425 883.052906 723.292974 346.165600
425 765.854136 751.730569 564.859572
426 869.548015 725.483099 342.561560
426 752.330693 753.973392 561.060080
427 855.101294 727.534970 338.025620
427 738.816683 755.479865 557.153275
428 840.179211 727.536813 333.784727
428 725.432233 757.669020 553.350790
429 824.639153 729.561178 329.341733
429 709.878551 759.195024 548.746496
430 809.740625 729.709258 325.962001
430 697.564429 759.868255 545.901559
431 793.914763 730.625403 320.978323
431 682.444752 760.106793 542.213280
432 779.673415 731.061012 317.533945
432 668.261562 761.654928 538.277311
433 762.610985 731.220852 313.010912
433 653.151504 762.015068 534.551945
434 747.592860 730.610314 308.060269
434 637.386333 762.766982 529.910494
435 731.923368 731.849283 303.994571
435 621.636303 763.097896 525.436328
436 717.106651 731.387765 299.368810
436 610.055169 763.151087 522.187624
437 701.935875 730.945394 295.168956
437 593.163034 764.259472 517.791915
438 684.944664 731.217873 290.072485
438 577.590016 765.030987 513.780260
439 669.141658 731.366089 285.065160
439 565.757073 764.792827 509.972667
440 652.079289 731.687113 280.001661
440 550.284585 765.748116 504.348785
441 636.737717 731.196940 274.528877
441 536.893182 766.125489 500.199521
442 622.458968 731.542810 270.079673
442 519.202952 766.088108 495.768004
443 604.724319 732.080131 264.847604
443 506.858644 766.678097 491.375680
444 588.838484 731.074665 259.816096
444 491.018744 767.082704 486.386223
445 573.360121 730.303887 256.047578
445 477.715084 767.368757 482.840612
446 556.853557 730.636549 251.113790
446 460.385175 767.604641 477.738413
447 540.857741 730.746204 246.076428
447 445.740270 768.475764 473.875360
448 522.558013 730.221691 241.212750
448 431.316484 769.274960 470.794725
449 508.061113 729.725520 237.537666
449 419.971452 769.335838 466.696205
450 490.481579 730.041262 233.176450
450 401.863398 769.980537 462.495894
451 473.566153 730.397423 228.929466
451 389.104661 771.433807 459.460172
452 455.763350 730.784976 224.318824
452 375.231681 773.185389 455.972000
453 440.402528 731.299027 220.512709
453 359.749341 774.570992 453.065969
454 426.807259 732.419294 217.962388
454 343.854258 776.209457 450.392478
455 409.365402 732.266372 214.543312
455 326.101675 777.761697 446.056049
456 389.369213 734.488088 210.175090
456 317.522583 780.580096 444.323662
457 373.005916 735.407637 206.406289
457 301.212228 783.729289 439.960231
458 356.287817 737.822252 203.162674
458 285.239279 785.668832 437.044844
459 344.827322 740.741565 199.838628
459 272.223072 789.822984 433.718520
460 329.135654 744.401175 196.370372
460 258.875961 793.469717 431.086408
461 312.867492 748.092742 191.638030
461 244.936961 798.427623 427.595095
462 302.055640 752.321399 188.937895
462 234.146072 802.844236 424.134738
463 284.494500 757.665730 183.245588
463 222.384072 808.591756 421.732747
464 271.763616 763.087566 181.513556
464 210.805255 813.568827 418.269782
465 254.541824 768.665068 175.781574
465 196.584714 820.921692 414.472022
466 243.479585 774.444460 173.643959
466 187.876332 825.489305 412.040656
467 229.635401 781.160809 169.701737
467 173.175059 834.554099 407.765566
468 219.709211 788.663099 167.105085
468 161.818202 842.378350 404.453058
469 206.101943 796.527368 164.543515
469 151.412703 850.287140 402.653566
470 193.619180 803.608784 162.191295
470 141.805955 858.282612 401.163062
471 184.069032 812.492498 161.359198
471 131.446178 867.248586 398.293158
472 169.987053 821.751025 156.706511
472 119.570824 877.087592 396.634698
473 154.784527 831.901907 154.056855
473 110.900488 885.936325 394.287209
474 145.639257 840.744009 153.239553
474 102.734490 894.788838 394.653507
475 138.069622 849.596026 153.291602
475 93.297267 904.161886 392.179666
476 124.586176 860.723183 150.178428
476 84.366305 914.424381 391.401310
477 114.323041 871.856917 147.880532
477 73.395621 926.765852 389.127268
478 103.403991 882.531648 145.874708
478 65.813043 937.861164 387.478732
479 98.986722 894.675497 146.479564
479 62.589720 949.253388 388.569631
480 91.663257 907.070864 146.471342
480 54.372832 960.843701 388.608560
481 82.368863 918.590228 144.982351
481 45.689831 974.805281 386.096061
482 74.633409 930.005496 145.397853
482 43.810069 985.709393 386.605917
483 71.916630 945.344526 144.412400
483 39.627713 998.100994 386.218235
484 68.974552 957.354240 145.416350
484 34.285498 1011.532760 387.089069
485 60.178848 973.304731 143.565838
485 28.476494 1025.922945 385.136170
486 59.810460 986.660191 143.226425
486 31.211552 1038.329190 385.839329
487 59.881203 1000.117129 142.215815
487 28.325156 1052.630122 385.171895
488 54.250665 1015.266042 140.791989
488 35.364195 1065.086116 386.633095
489 56.919243 1030.720794 141.430394
489 29.993043 1080.304240 384.629371
490 61.181974 1044.654641 140.672534
490 35.439154 1094.658398 385.571926
491 61.953354 1057.979122 140.440832
491 38.004252 1107.197788 386.207136
492 70.194213 1071.877086 141.738187
492 40.075923 1121.786476 384.288166
493 80.759374 1085.089760 142.901790
493 47.866600 1135.558082 386.539353
494 81.228102 1100.349442 141.638490
494 57.703703 1146.938903 386.953124
495 89.513456 1114.330465 142.620805
495 73.797425 1158.320878 388.893345
496 101.985385 1126.380936 144.504283
496 77.761822 1171.270527 389.605000
497 111.028826 1140.150724 145.988201
497 86.570991 1181.921734 392.018658
498 124.984759 1151.269649 148.060713
498 91.038696 1195.258247 391.609074
499 138.075781 1163.427841 152.100925
499 108.333559 1205.040514 396.052557
500 144.516887 1176.336211 152.651973
500 115.627503 1217.806887 397.685134
501 156.220205 1188.898067 155.067518
501 127.633681 1228.628239 401.675914
502 172.930187 1199.818945 160.431350
502 142.447389 1237.713038 406.016631
503 188.693135 1209.471717 165.356227
503 150.070385 1250.164927 409.660815
504 200.463197 1219.906358 170.918872
504 166.681436 1258.797197 414.205847
505 214.958704 1228.416022 174.868032
505 181.336446 1267.150754 419.955926
506 229.505412 1237.743521 179.781763
506 198.706285 1276.625374 425.890545
507 241.498562 1246.888394 183.034361
507 206.587586 1284.974312 428.020089
508 258.649240 1254.772183 189.726818
508 217.080386 1292.926479 432.230348
509 271.546592 1262.779088 193.705286
509 225.709056 1300.448033 436.335652
510 288.640553 1270.955071 199.043634
510 242.113894 1308.337696 442.121172
511 302.912994 1276.765648 204.927890
511 249.387590 1319.016662 446.716427
512 312.422398 1286.112001 208.856863
512 260.141819 1325.762982 450.607926
513 323.326083 1293.759189 212.498372
513 275.113231 1331.979037 455.311171
514 342.994508 1299.223587 219.785642
514 283.296112 1341.204660 457.754649
515 354.268681 1306.080309 223.085267
515 296.596900 1348.064506 462.979488
516 367.163242 1313.816724 226.820293
516 307.745971 1355.423958 465.750120
517 374.111108 1323.893358 227.846315
517 319.767979 1363.066143 469.101008
518 381.080300 1331.560562 229.405114
518 329.308807 1371.078117 471.301382
519 399.938564 1337.656617 234.929137
519 336.749066 1380.283196 473.349277
520 411.347301 1345.863201 237.802510
520 348.763377 1386.974265 475.692884
521 418.919134 1354.232064 238.748420
521 354.318236 1396.910030 477.278339
522 426.263661 1363.448121 240.737126
522 357.266745 1407.371874 476.402730
523 432.870745 1372.373232 241.736721
523 364.090835 1416.419885 477.088226
524 442.679996 1383.158915 241.768987
524 373.910875 1424.609594 478.802404
525 448.502575 1392.590426 242.826548
525 373.813881 1435.657677 477.923502
526 450.362671 1403.537628 242.511605
526 383.425669 1445.262693 479.394247
527 462.364165 1413.527132 244.778695
527 382.997023 1456.718849 478.675554
528 461.657701 1425.790988 242.700343
528 385.489779 1468.103800 476.695811
529 467.044199 1435.853714 242.962888
529 391.139786 1476.890265 478.882247
530 461.314104 1449.596929 241.390221
530 386.756890 1488.613314 475.845945
531 464.500636 1461.487278 241.458674
531 387.042662 1502.495498 476.185080
532 461.793799 1473.369361 241.043074
532 387.406557 1512.426179 475.726673
533 458.104524 1486.863944 240.023553
533 386.023463 1525.987325 474.840936
534 455.938253 1499.580178 237.898828
534 386.932443 1536.333919 475.328656
535 459.864900 1509.165287 239.567965
535 380.268393 1548.176564 474.018199
536 454.324488 1523.996412 237.669717
536 384.542430 1559.071102 474.670234
537 453.375328 1535.079003 237.492121
537 376.645660 1572.102425 472.636044
538 445.553456 1549.656681 234.755639
538 371.710119 1584.770228 471.940682
539 444.458476 1563.012364 235.446448
539 368.560075 1596.151543 470.401961
540 435.668777 1576.140536 233.622107
540 364.317938 1607.710899 469.857601
541 425.882519 1590.062365 229.936216
541 358.970384 1620.889182 468.789418
542 425.187683 1601.319909 229.028987
542 354.437183 1632.005088 466.988404
543 417.182882 1615.059842 226.031272
543 343.262642 1643.578814 463.308526
544 410.162385 1626.565449 223.283852
544 337.515435 1653.379182 460.511804
545 398.852266 1638.531563 218.325228
545 333.697366 1662.568809 457.710602
546 393.359083 1648.208979 215.237177
546 324.275765 1673.390145 454.018870
547 381.112972 1660.736612 209.549640
547 312.329671 1682.559930 449.332237
548 377.160224 1670.106300 207.098652
548 303.773962 1692.404016 443.807401
549 361.614469 1680.341952 199.215756
549 292.188053 1701.539774 439.173542
550 350.985380 1689.410027 194.544298
550 284.557101 1707.576278 433.852861
551 340.559813 1697.492105 189.607124
551 279.354940 1712.038813 430.652372
552 329.159167 1705.469986 183.738088
552 263.903761 1722.110201 423.712396
553 315.092698 1713.230022 178.814179
553 252.454252 1726.040257 420.160467
554 301.574290 1719.851538 173.711208
554 247.598961 1730.613402 416.587427
555 289.062795 1724.252441 168.742230
555 239.276872 1733.669152 413.297308
556 278.147869 1727.992458 165.435437
556 224.769436 1736.539183 408.815332
557 264.420985 1731.425308 162.178265
557 209.890721 1739.126160 404.888503
558 255.383657 1733.319593 159.120195
558 202.321573 1739.982266 402.644747
559 237.173181 1735.617305 154.559213
559 190.292795 1740.495489 400.747366
560 224.417245 1734.913361 153.563868
560 179.953039 1739.429944 399.445468
561 219.314212 1729.817653 153.814041
561 169.780320 1737.086751 396.834488
562 201.239836 1730.532478 150.246099
562 153.821803 1734.517230 394.078380
563 188.974892 1725.255441 147.354190
563 157.211802 1728.585213 395.566232
564 176.505798 1720.841218 146.440319
564 140.127202 1726.173369 392.109689
565 170.794882 1715.110230 144.404417
565 130.145969 1721.350179 391.299479
566 157.683049 1709.714305 143.626868
566 121.286613 1715.516412 389.439506
567 151.564397 1702.504096 145.760374
567 113.478496 1709.620755 389.145324
568 136.680162 1696.831606 143.556729
568 100.462474 1703.666263 387.493791
569 123.307273 1690.235785 139.783293
569 92.355184 1696.836182 386.123212
570 118.856818 1682.447633 141.573524
570 72.104241 1693.289150 384.247134
571 106.191836 1674.070957 138.716867
571 76.600683 1684.596046 385.497079
572 93.739554 1668.095027 137.059226
572 60.831430 1679.380236 381.889268
573 89.291908 1657.357675 136.416855
573 54.079137 1670.950906 381.510435
574 80.706329 1649.437828 135.855138
574 55.661812 1660.887514 383.767627
575 77.953945 1640.359840 138.072359
575 35.706624 1657.376881 377.418780
576 65.368157 1630.764151 136.027150
576 32.220523 1646.983542 378.880380
577 59.894203 1621.777448 134.328411
577 25.224630 1641.911895 378.619515
578 54.720915 1611.800245 133.966353
578 24.670984 1632.366927 380.414454
579 43.792478 1602.501048 133.168378
579 21.798487 1624.872866 379.187796
580 48.701734 1594.438421 134.319249
580 12.534615 1617.009549 378.562538
581 34.410356 1584.825194 133.242645
581 7.922588 1608.952738 377.985653
582 34.928683 1576.228854 136.619226
582 5.018582 1600.552056 380.172709
583 25.554672 1565.668350 133.498521
583 4.026504 1590.541853 379.723679
584 28.980352 1555.822015 138.475979
584 9.805384 1578.774958 382.637007
585 28.980352 1555.822015 138.475979
585 5.499047 1572.002498 383.844169
586 23.125615 1537.016315 138.493286
586 2.732629 1563.166366 384.713365
587 24.955647 1528.095041 141.755604
587 4.506420 1555.701737 386.147337
588 24.196677 1517.533792 141.735155
588 4.385803 1548.868156 387.259251
589 32.596750 1507.451937 145.760966
589 7.581898 1539.793915 390.607120
590 33.785262 1497.756629 147.517623
590 9.294778 1532.990746 392.540843
591 34.606685 1490.159879 150.165334
591 19.980453 1524.792806 396.063321
592 45.194605 1479.899495 153.984510
592 14.596280 1520.559196 397.138403
593 45.774828 1472.903738 156.802340
593 21.278313 1514.025916 399.903972
594 52.314801 1465.781155 160.838235
594 30.189655 1506.816343 405.387492
595 59.707385 1459.431232 164.150945
595 36.803578 1502.495179 408.168714
596 70.600266 1455.487754 168.999869
596 41.106879 1502.017965 409.455003
597 77.288011 1452.231794 171.582825
597 46.327057 1500.126591 413.504040
598 87.934578 1450.975595 175.035200
598 59.910071 1499.525338 418.161638
599 99.406546 1450.206593 178.405644
599 68.067578 1500.362123 420.513092
600 114.862885 1450.134944 184.363438
600 83.976665 1501.050735 426.374376
601 123.482238 1453.290961 186.435217
601 91.979715 1503.152858 429.331187
602 136.299637 1456.480531 190.147937
602 98.878705 1507.298388 431.729884
603 149.131581 1460.452198 193.947421
603 104.903345 1514.901347 434.326369
604 161.451637 1466.940398 196.898242
604 122.074602 1519.376319 437.956937
605 170.818077 1473.997841 200.071570
605 130.789405 1526.006333 442.607416
606 181.727063 1483.283533 202.278091
606 137.016660 1536.268450 443.826030
607 199.667498 1490.225240 207.267668
607 143.956066 1544.693302 446.173445
608 208.174677 1502.621922 208.725397
608 161.226050 1554.276903 449.705223
609 220.341185 1512.909376 212.058453
609 172.079924 1564.143496 452.600455
610 235.847640 1523.067075 217.229228
610 181.701726 1573.744196 456.807303
611 239.751366 1538.435209 216.856238
611 185.047333 1588.247534 457.013660
612 247.829779 1553.710489 219.281740
612 196.649901 1600.388048 460.147481
613 261.208712 1565.488539 222.545372
613 211.259524 1611.156619 462.474952
614 270.974664 1579.660323 227.094243
614 219.541511 1625.535651 467.512400
615 290.345683 1591.521474 231.344672
615 223.451369 1639.311744 469.307001
616 300.104947 1605.428101 233.190711
616 238.231984 1652.221143 472.197181
617 304.216516 1621.614082 234.581580
617 241.229390 1668.475166 473.092591
618 315.069267 1635.095604 237.665170
618 252.787281 1678.964160 476.059629
619 320.032084 1653.100656 239.516453
619 257.925063 1694.238432 479.050445
620 325.790085 1669.444515 239.995124
620 260.504051 1708.026555 479.283639
621 338.379435 1682.988489 244.770449
621 267.065844 1722.007848 481.496235
622 350.796146 1696.644806 248.256524
622 271.075467 1737.468323 482.472593
623 338.435282 1716.383455 244.732271
623 265.276800 1756.632140 482.022000
624 350.521571 1730.461209 248.807100
624 274.914287 1768.503922 484.432196
625 353.608816 1744.585954 249.296755
625 269.004887 1783.584331 483.026592
626 353.017558 1760.557480 250.175360
626 272.708421 1797.997399 483.906312
627 357.300064 1773.554835 250.544450
627 276.600081 1809.742229 485.043725
628 357.382054 1788.740572 250.644331
628 270.196849 1828.063691 483.377365
629 351.275654 1805.842287 250.544486
629 269.841862 1841.209894 483.677790
630 349.054488 1823.077322 247.902148
630 271.781404 1855.444726 483.646321
631 345.055109 1839.333891 247.618001
631 263.749182 1870.849290 481.828494
632 345.055109 1839.333891 247.618001
632 265.336508 1881.747510 481.158580
633 339.434246 1869.129984 245.059611
633 260.312244 1896.274787 482.386137
634 332.991116 1883.170668 243.731940
634 248.668342 1911.763753 478.913609
635 326.368635 1898.008700 241.059550
635 250.896939 1921.856418 480.494844
636 325.542431 1910.858627 240.996257
636 242.600630 1934.718197 477.031111
637 315.469066 1924.321534 237.587964
637 233.520251 1948.421459 474.057694
638 305.009348 1938.906469 233.952936
638 228.367791 1959.574295 472.319603
639 298.116166 1951.179424 231.061925
639 228.205434 1969.182946 471.256903
640 292.292422 1963.728472 228.566574
640 218.704735 1980.373027 467.197877
641 276.033704 1977.833856 222.589844
641 207.711133 1991.452419 463.675058
642 273.426273 1986.252986 219.823451
642 200.307319 2001.168708 458.437422
643 263.953918 1997.562738 215.015043
643 188.096073 2011.567152 453.829579
644 259.644804 2006.579959 211.542342
644 182.844201 2019.983120 450.534377
645 252.479745 2014.293230 209.342206
645 175.985775 2026.635528 447.995927
646 236.351134 2024.149422 202.056479
646 169.218468 2031.648990 444.540614
647 222.224682 2033.793283 195.892289
647 163.034848 2037.857116 439.850694
648 215.843366 2039.705482 192.755186
648 147.962670 2045.920565 434.978376
649 207.068194 2046.306976 189.247035
649 142.686968 2050.156442 430.895854
650 195.574683 2051.465074 183.877374
650 129.966573 2054.861525 425.678779
651 182.656297 2057.991804 177.483115
651 126.223079 2058.699779 422.374549
652 168.022542 2065.349705 173.199030
652 116.679059 2061.089335 418.975125
653 163.619049 2067.031451 170.408832
653 102.559130 2066.107558 413.826865
654 144.368895 2072.775379 164.806462
654 97.322739 2066.750443 411.555422
655 143.583461 2073.210653 164.282747
655 87.260995 2068.615392 408.388257
656 136.815811 2073.438458 160.261780
656 78.443287 2068.589384 404.743968
657 120.023959 2078.013154 155.614477
657 73.326757 2068.918854 402.581984
658 111.621045 2077.697423 153.782755
658 58.874956 2069.163780 396.448313
659 100.424604 2076.583695 148.557087
659 56.026970 2067.056780 394.895798
660 102.080396 2072.103214 150.004691
660 47.556583 2062.946448 392.795699
661 84.302399 2072.822486 145.330035
661 45.014535 2059.238304 392.052583
662 77.411682 2068.740515 141.966690
662 42.214739 2053.473386 390.081536
663 72.181077 2062.511982 140.050188
663 32.143171 2049.087722 386.021465
664 57.136047 2060.893293 135.974956
664 25.885477 2043.543115 383.850683
665 50.998335 2056.134280 135.622419
665 17.358008 2039.583384 381.804007
666 41.074808 2050.717168 130.053855
666 11.673729 2034.982313 379.033694
667 29.444042 2046.954792 125.586234
667 -0.504900 2030.774999 375.489744
668 23.065851 2039.913915 124.611974
668 -0.181900 2022.202796 374.328337
669 27.368596 2027.277929 124.644166
669 -0.623685 2012.277941 373.257646
670 20.407833 2020.614192 121.923030
670 -6.130385 2005.492308 370.005492
671 18.704169 2009.774460 122.290820
671 -9.273853 1998.756047 367.043081
672 6.568434 2004.792421 118.176529
672 -22.475799 1993.484774 363.705268
673 10.003485 1993.074259 117.218105
673 -20.026879 1983.684110 364.569855
674 8.656307 1984.486927 117.820960
674 -30.243065 1979.791135 360.950423
675 -2.297611 1980.933875 114.129444
675 -25.358592 1968.500709 362.934156
676 -8.765583 1975.209044 111.183987
676 -20.487666 1959.554697 362.611400
677 -7.457799 1968.131404 110.863270
677 -25.771011 1954.942108 361.006252
678 7.843934 1956.840241 115.440845
678 -24.686523 1949.446167 360.048944
679 -2.972525 1955.306994 111.070088
679 -16.382577 1942.281962 361.624634
680 0.672465 1950.228493 112.061245
680 -15.201212 1936.675060 361.093255
681 9.616121 1942.054758 114.374557
681 -1.933703 1928.316118 362.680123
682 17.628998 1935.388174 116.090460
682 1.754461 1923.950977 363.498274
683 25.716771 1931.910149 115.757683
683 13.726195 1917.592374 365.023312
684 34.565080 1929.414395 116.306598
684 16.861507 1914.025062 364.030821
685 63.388555 1918.998139 127.755911
685 31.999211 1909.052641 368.014008
686 59.404214 1919.705744 120.960124
686 38.621790 1907.313567 369.117758
687 68.460909 1918.131098 123.013349
687 48.506140 1904.244782 371.059617
688 83.308525 1918.674532 126.078597
688 64.856757 1901.196707 375.437288
689 102.117386 1914.646658 129.208082
689 81.680565 1899.345521 379.618910
690 110.006487 1915.759421 130.655376
690 90.712167 1897.894447 380.008180
691 125.413949 1914.565586 131.786045
691 112.266301 1894.062509 383.771447
692 145.814972 1913.157112 136.954399
692 127.054561 1891.723436 387.945023
693 168.153692 1910.111382 142.247466
693 143.942316 1889.498424 391.032982
694 182.651268 1908.342372 145.907796
694 165.033768 1885.879155 396.188282
695 211.428822 1905.045885 151.907564
695 182.602257 1883.752930 398.970016
696 223.453955 1904.879945 152.788652
696 197.072141 1882.964072 403.662879
697 252.393216 1900.328322 161.476412
697 218.739579 1879.818991 408.234531
698 273.046377 1900.698596 165.848301
698 237.117305 1878.661548 412.796561
699 284.216465 1901.249239 168.473983
699 255.723588 1877.459558 417.239108
700 310.801450 1898.138347 176.361907
700 275.288976 1875.478731 422.868084
701 330.114002 1897.108627 180.488029
701 297.322911 1871.936907 427.936839
702 347.005289 1898.205243 183.687130
702 312.307012 1870.468167 432.364475
703 377.366039 1891.800661 191.410060
703 334.684506 1868.599917 438.026744
704 394.473550 1892.516606 196.665371
704 355.323214 1866.190972 442.891612
705 417.603511 1890.187863 202.538989
705 369.250446 1864.975469 447.266583
706 436.198222 1888.405465 207.326808
706 387.078425 1861.677713 451.962624
707 457.692705 1883.602371 212.576523
707 406.850356 1859.461284 458.385380
708 477.860988 1880.626191 219.238563
708 426.779777 1855.810111 461.623403
709 504.980302 1876.559759 227.386017
709 448.983231 1850.834240 468.348991
710 529.645258 1872.301733 234.462079
710 471.481556 1847.266317 474.419580
711 544.193929 1869.913025 237.825324
711 487.008607 1844.886044 479.908765
712 568.022396 1864.985562 245.157742
712 516.042019 1837.239101 489.214732
713 587.508551 1860.862786 252.536097
713 523.841067 1836.814874 493.409802
714 605.516562 1856.893466 258.384430
714 540.635380 1832.974253 498.725072
715 628.447374 1852.508174 267.369780
715 560.057463 1828.359918 506.371565
716 648.406937 1848.124419 275.367350
716 579.369206 1824.232058 513.528823
717 667.336464 1845.007952 281.969499
717 596.664835 1820.105135 520.857607
718 687.705789 1840.418182 289.439740
718 609.910353 1816.561287 525.626451
719 706.522324 1835.930019 296.807032
719 629.897864 1812.666836 533.384220
720 726.331696 1832.070743 304.729780
720 646.716989 1807.129776 540.494529
721 750.386673 1826.289463 314.697921
721 664.567910 1803.693051 547.582951
722 762.555051 1823.812207 320.190335
722 680.620528 1798.797272 553.681278
723 784.527774 1817.987998 328.262376
723 698.101421 1794.147564 560.847941
724 800.313033 1813.827302 335.351170
724 717.481711 1789.757203 568.413320
725 818.934213 1809.507001 342.674501
725 730.499888 1785.811800 575.001641
726 835.210118 1805.660577 351.060002
726 743.283041 1782.207880 581.179909
727 856.104157 1800.305236 359.369978
727 759.703066 1777.294354 587.976230
728 868.816186 1797.313868 365.777396
728 777.390603 1772.829994 596.389288
729 888.457840 1791.442936 375.441184
729 793.760035 1767.179814 602.653754
730 906.513678 1786.236873 383.039845
730 808.814367 1761.478785 610.913609
731 921.339344 1781.099481 390.620698
731 824.357488 1756.798563 617.289453
732 938.758105 1776.033260 399.219179
732 838.690243 1750.644281 624.512414
733 956.887951 1769.486675 408.562294
733 852.412564 1745.616924 631.600536
734 974.507363 1762.755192 416.743725
734 866.418772 1739.195905 638.599575
735 990.856845 1755.532887 424.640507
735 875.592409 1733.254092 643.686883
736 1003.610095 1748.417284 431.425186
736 891.349162 1724.576326 651.278606
737 1014.038110 1742.304650 436.633844
737 900.252049 1718.812656 656.261850
738 1028.935566 1733.005835 443.889592
738 912.391757 1711.020618 661.140022
739 1041.486396 1724.261397 450.677500
739 923.397633 1702.386969 666.890980
740 1050.521970 1715.729099 455.659945
740 930.940465 1694.755321 671.097096
741 1059.752681 1706.365281 461.084539
741 937.333861 1686.457432 675.620256
742 1069.536909 1697.074588 465.857246
742 944.393552 1677.190788 679.249742
743 1076.873207 1686.346416 470.741959
743 952.756183 1667.820561 683.151856
744 1082.030990 1677.789529 474.299792
744 958.803513 1658.831371 687.093934
745 1083.045630 1668.357987 475.956959
745 960.132190 1648.792571 688.241139
746 1084.297944 1659.041958 478.039076
746 961.968034 1638.795285 690.989723
747 1090.196435 1646.899287 481.517386
747 961.577063 1630.162382 692.429806
748 1088.941808 1636.887048 483.522188
748 957.482058 1620.824821 692.154629
749 1084.804438 1626.259819 483.120144
749 958.496271 1610.220955 694.093057
750 1082.237269 1616.641343 483.379619
750 956.410263 1600.456529 693.954222
751 1073.700023 1606.964684 481.391585
751 948.293100 1591.570705 691.789943
752 1071.254324 1595.849707 480.677940
752 941.547604 1581.974726 690.680897
753 1067.211496 1584.343146 479.630026
753 933.926166 1571.992931 688.175147
754 1056.229783 1575.430933 475.571020
754 923.443920 1564.330883 684.117644
755 1046.260143 1566.101927 472.294921
755 913.479318 1555.557536 680.799350
756 1037.687716 1556.547572 467.534340
756 904.567295 1546.590892 676.497933
757 1021.699784 1549.636659 460.705854
757 895.084115 1537.388459 671.527126
758 1013.519630 1539.298489 455.745310
758 882.644860 1530.733899 666.600662
759 1002.771251 1531.243180 450.185080
759 869.337272 1523.231524 660.628175
760 984.936887 1525.634879 442.543307
760 857.863736 1517.072112 654.650902
761 969.930690 1519.118241 434.164355
761 844.735183 1511.390198 647.688995
762 954.484582 1512.963461 426.564930
762 829.676259 1506.779719 640.353677
763 938.667523 1507.822268 419.224143
763 817.634446 1500.147514 633.896754
764 922.068879 1503.276582 411.395013
764 800.487676 1495.681921 626.857420
765 903.780127 1499.460613 403.144812
765 784.966472 1492.339289 620.145110
766 887.291901 1495.751325 395.895462
766 769.083477 1488.499483 612.877279
767 870.336992 1492.228907 388.912626
767 749.687228 1485.519334 605.022494
768 852.967104 1488.632722 380.855263
768 736.001044 1481.171875 599.389048
769 831.806762 1486.244899 373.505851
769 722.042702 1478.421709 593.842466
770 812.814681 1484.272778 365.657378
770 703.755904 1476.012149 587.441914
771 795.358752 1480.923159 359.368979
771 686.037236 1473.043546 580.680411
772 773.065392 1479.681888 350.514988
772 669.856948 1470.729310 574.796981
773 754.736717 1477.468843 344.111391
773 653.716346 1467.604774 568.902893
774 733.936947 1475.159985 336.383683
774 635.825283 1465.590816 563.092942
775 720.337979 1473.189036 331.565233
775 617.949132 1463.638959 556.392423
776 700.204110 1470.107836 323.669441
776 598.941553 1461.423588 550.353581
777 680.187638 1468.749225 316.951424
777 582.872636 1458.992870 545.013219
778 660.431344 1466.863126 309.916241
778 569.824621 1455.670271 540.437251
779 641.385032 1465.622100 303.702769
779 549.086832 1454.363967 533.157483
780 624.944964 1463.083251 297.982704
780 531.198519 1452.276242 527.389560
781 604.862825 1462.339216 290.661599
781 521.433861 1449.660210 524.301266
782 587.353084 1460.225369 285.326046
782 505.208867 1448.144724 518.755726
783 569.449512 1457.742896 280.233771
783 487.796998 1445.560032 513.644095
784 551.352169 1457.126505 274.441844
784 469.673406 1444.943286 509.091076
785 534.248139 1454.326671 268.759837
785 457.349632 1441.494315 505.352037
786 519.196909 1451.787443 263.832519
786 439.871662 1438.286846 499.488907
787 504.291996 1449.822576 260.346214
787 424.480729 1436.611746 494.858702
788 487.564469 1447.742879 255.066763
788 415.234022 1433.467362 491.638187
789 466.552261 1445.717782 248.564061
789 394.868579 1432.472042 486.471787
790 451.012513 1443.631490 244.928840
790 382.283791 1429.983729 482.626806
791 432.256428 1442.155112 240.126350
791 363.983769 1427.493640 478.409397
792 412.457046 1441.378641 234.812240
792 347.362970 1425.174236 474.238491
793 396.813641 1438.739517 231.108972
793 331.386988 1423.177935 469.327308
794 384.295308 1437.065447 228.781509
794 320.126628 1420.349607 467.178182
795 365.498610 1434.975367 222.967020
795 303.765634 1417.632161 463.922477
796 347.111311 1432.886522 219.987429
796 290.466937 1414.654460 460.607374
797 332.246506 1429.705032 216.358491
797 275.384785 1411.646701 456.949593
798 311.899222 1428.859161 211.447969
798 261.063983 1409.176668 454.676854
799 295.727442 1426.674175 207.956803
799 245.844815 1406.177046 450.224208
800 284.697477 1423.488624 205.583385
800 228.243326 1404.860211 447.039176
801 267.415245 1420.112660 202.603988
801 219.900523 1399.225703 444.594971
802 250.385154 1418.553844 198.309586
802 201.047542 1398.029703 441.232878
803 231.497611 1416.651117 195.321353
803 187.608757 1394.159779 438.669590
804 220.285042 1413.592745 193.921154
804 173.417920 1391.360913 437.182649
805 198.828760 1411.649968 190.303468
805 163.439845 1386.269923 436.436925
806 188.322709 1406.482353 189.387508
806 144.425757 1383.084807 433.756825
807 170.355058 1402.363720 186.525652
807 132.621333 1378.611962 432.282117
808 161.072347 1398.158134 187.786539
808 119.336005 1374.233179 431.225925
809 145.780349 1393.252315 185.347370
809 109.630431 1367.726946 430.627297
810 130.982396 1386.974931 186.063431
810 97.676733 1363.411391 430.124646
811 118.076471 1382.863286 184.426998
811 89.308323 1357.839073 430.727326
812 113.057418 1376.106248 188.200553
812 77.808925 1352.386931 431.215768
813 101.314853 1369.832725 187.686216
813 64.991338 1345.431924 429.814687
814 90.420495 1363.291360 187.120000
814 58.640646 1338.088867 430.108146
815 72.102338 1357.723594 185.775370
815 45.978199 1331.993258 431.040168
816 63.994481 1349.829947 186.004959
816 39.235085 1325.066144 431.560212
817 54.357929 1342.012316 187.081746
817 29.065307 1317.482996 433.216031
818 43.814574 1332.436809 187.973081
818 19.797164 1310.376827 433.060529
819 36.381482 1324.549120 187.931516
819 8.369286 1302.965089 433.648410
820 26.583422 1316.676204 186.722233
820 -0.578583 1295.271306 432.337340
821 23.687305 1306.015500 187.239854
821 -5.807701 1286.965843 431.432353
822 14.612895 1298.870117 185.904842
822 -8.464876 1278.762941 431.701124
823 7.954612 1288.934572 184.644510
823 -17.571512 1270.693753 429.255233
824 -1.708962 1282.592435 182.770764
824 -23.134847 1261.825530 429.094404
825 -5.747804 1272.430901 180.821927
825 -28.061802 1254.663666 427.530095
826 -8.980888 1262.927931 179.507552
826 -34.912402 1245.580430 424.527601
827 -12.821684 1254.078810 179.397856
827 -36.004656 1237.549984 424.566753
828 -13.013916 1242.873447 178.593505
828 -38.565892 1227.321163 423.858640
829 -17.339095 1233.878228 176.849015
829 -40.630587 1217.575666 423.361887
830 -20.636285 1224.837184 175.191825
830 -42.115801 1208.035939 423.007672
831 -19.511425 1213.179374 177.537303
831 -41.106264 1198.553470 424.203666
832 -21.595689 1202.826486 177.439975
832 -44.599301 1188.794044 424.498391
833 -23.575324 1194.235280 176.966386
833 -35.780764 1179.717946 429.551849
834 -17.608365 1181.378334 182.534388
834 -38.110934 1167.937919 429.242445
835 -20.911123 1172.121545 182.698853
835 -33.956650 1158.935584 431.266061
836 -11.524276 1160.573409 186.045460
836 -33.229903 1147.152715 434.552913
837 -5.860672 1149.671027 190.012037
837 -28.594998 1137.230802 437.753701
838 -5.359285 1139.061548 193.172488
838 -22.974211 1125.761466 442.128966
839 0.926518 1127.209854 198.025288
839 -20.018092 1115.893537 445.094741
840 5.491597 1114.319002 201.810568
840 -12.055224 1104.667388 448.749377
841 15.325985 1102.824368 206.427791
841 -5.721995 1095.199602 452.522137
842 29.066468 1090.879507 212.824782
842 0.461777 1084.937887 457.248700
843 30.439859 1081.254676 214.420087
843 9.343672 1074.179096 461.309753
844 43.029267 1068.525239 219.069371
844 16.888925 1065.236570 465.517557
845 51.023783 1059.337897 221.341755
845 26.144221 1055.189454 469.063818
846 65.729814 1049.284381 226.053817
846 40.529258 1046.081934 473.854323
847 75.118793 1040.047671 228.660745
847 52.371323 1037.614531 476.407462
848 93.399789 1028.901738 232.146712
848 62.936823 1030.887593 478.607229
849 104.928445 1022.955781 234.346821
849 78.427850 1022.927001 482.221340
850 119.273789 1015.714254 236.614393
850 87.981781 1017.572695 483.049215
851 135.822002 1008.721061 238.096213
851 99.398453 1011.860149 483.983896
852 150.096098 1005.070649 237.711517
852 118.442798 1006.145730 486.392962
853 172.218221 1000.595351 240.898043
853 136.074691 1003.233129 487.510984
854 189.487738 997.279033 242.165076
854 154.122645 1000.262011 488.228271
855 208.548035 996.268321 243.086645
855 167.173258 999.345129 489.023219
856 228.403754 995.809768 243.938331
856 182.360669 997.741743 489.119776
857 244.979148 996.330968 243.814418
857 204.680352 996.542061 490.637688
858 260.471675 998.370453 243.662731
858 221.245169 997.090507 490.714703
859 285.180911 998.641158 244.999501
859 237.656775 997.175362 491.554664
860 302.716901 999.834818 245.760483
860 251.424561 998.172402 490.721818
861 319.834021 1001.640664 245.881476
861 276.887939 998.639647 491.985102
862 341.525718 1003.916128 247.768084
862 294.119522 1000.442936 493.608915
863 359.236486 1006.231181 249.610919
863 304.751866 1003.928275 492.958658
864 373.313996 1009.884343 248.365625
864 325.997928 1005.243772 494.371139
865 397.091102 1013.773539 252.492573
865 343.654699 1008.287458 496.904094
866 412.983869 1017.716231 252.896519
866 362.874365 1011.725527 498.022406
867 433.189944 1023.082985 254.859532
867 377.155791 1014.561788 499.370906
868 455.379263 1027.210641 258.548751
868 395.956519 1018.735069 500.722360
869 475.426464 1030.844075 261.374702
869 415.534894 1021.654535 504.485248
870 492.746625 1035.515835 264.127817
870 434.047698 1025.577095 506.476906
871 512.941180 1039.646984 266.435820
871 451.010251 1028.386241 508.784031
872 531.665144 1044.180105 269.401703
872 469.726962 1031.781215 512.443774
873 553.255057 1048.419450 274.575331
873 487.782414 1034.701731 516.339067
874 570.095651 1052.661174 277.763030
874 508.303270 1038.401886 520.023056
875 596.647436 1056.532922 284.557728
875 523.679437 1040.265967 523.240432
876 613.199092 1059.971528 288.352967
876 541.078041 1042.725651 527.606339
877 634.055089 1060.948808 293.261917
877 561.282582 1044.137160 531.691629
878 651.534599 1063.323788 297.991898
878 580.538974 1045.899315 536.780381
879 677.028605 1065.456732 305.467001
879 598.306976 1045.931767 541.940222
880 695.799164 1066.964473 311.129955
880 615.162669 1046.730360 546.493406
881 714.581261 1067.279953 317.376739
881 630.877107 1047.735890 551.266906
882 735.053194 1067.002895 323.215830
882 651.628800 1046.001444 557.745364
883 755.315046 1067.361986 330.604268
883 666.049171 1046.682713 562.748963
884 771.017044 1066.875439 336.692769
884 684.520286 1045.819818 568.452401
885 790.160388 1065.758137 343.051718
885 701.076032 1044.366235 574.417404
886 809.324655 1064.533401 349.165683
886 717.433231 1042.354657 581.068676
887 826.007299 1062.614857 356.439916
887 735.219076 1040.759736 586.859600
888 843.754467 1060.856953 363.167400
888 751.054294 1038.450389 592.859648
889 861.361830 1058.860995 370.887074
889 762.732515 1035.974469 598.487832
890 877.330371 1055.334991 377.882666
890 777.080210 1032.879463 604.656058
891 895.940886 1051.241991 385.945176
891 792.979367 1028.964789 611.496109
892 908.968737 1047.188600 391.951371
892 807.772535 1025.114127 617.936271
893 924.268164 1042.232573 399.685854
893 820.452860 1020.911478 624.353874
894 939.624224 1037.826060 407.044089
894 833.197353 1016.124063 630.213524
895 952.425816 1032.611959 413.742069
895 846.021897 1010.933125 637.145053
896 967.594603 1027.674382 421.955813
896 858.473391 1006.087277 643.566451
897 980.092709 1021.576093 429.539187
897 871.867321 1001.230852 651.447972
898 992.700762 1015.675743 436.568005
898 881.899426 995.184037 657.860932
899 1006.557214 1009.070014 444.524681
899 892.305934 988.486756 664.378392
900 1017.474153 1000.906068 451.419547
900 902.837986 982.179381 670.713838
901 1029.715331 994.329349 458.798880
901 911.465991 976.121647 676.586620
902 1040.803618 987.299158 465.409797
902 922.309294 969.338782 682.612494
903 1050.836339 979.532760 470.918945
903 931.128104 961.594365 687.916244
904 1059.872314 972.289219 475.962276
904 939.999651 954.366032 692.932848
905 1070.373414 964.065776 482.131718
905 948.539962 946.753337 697.458764
906 1079.232568 956.113083 486.455909
906 955.882295 939.291987 702.063335
907 1088.068601 947.741687 491.537334
907 962.317485 931.699437 704.744375
908 1094.524453 939.779823 494.984410
908 968.285044 923.607206 708.438603
909 1099.217748 932.620069 497.735335
909 973.637676 915.241077 710.950375
910 1105.531439 923.478677 501.250667
910 977.035233 907.628524 713.377627
911 1108.338894 914.187073 503.324743
911 979.095270 899.792558 714.048477
912 1108.292103 906.514252 503.431930
912 980.454002 890.116088 715.236893
913 1110.286553 897.330640 505.043569
913 980.105001 882.646052 715.680326
914 1108.289028 888.797914 504.808124
914 980.881751 873.120314 715.948785
915 1108.087245 879.320963 505.488108
915 978.506723 864.147849 715.700382
916 1104.773049 869.506975 504.449604
916 975.733705 855.221662 714.608256
917 1101.495251 859.636266 503.495080
917 971.895144 845.853387 713.913480
918 1098.612618 850.480653 502.717027
918 967.793707 836.714086 712.516370
919 1090.568104 840.820102 499.245017
919 963.341475 828.544103 709.924594
920 1085.376853 831.370474 496.618043
920 953.690992 819.273618 706.696904
921 1075.475715 822.793697 492.263807
921 945.981853 810.358027 703.015353
922 1066.356880 814.512798 488.393081
922 936.340258 802.517360 699.367924
923 1059.424353 806.320343 484.473917
923 930.251883 795.422451 695.852031
924 1046.430767 797.757328 479.283043
924 917.496705 787.212286 691.218425
925 1034.628163 790.094527 473.815653
925 908.219242 779.173975 686.361796
926 1022.678260 783.068421 469.074396
926 894.931174 772.412381 681.623937
927 1008.145355 775.328890 462.664023
927 881.662837 765.949495 676.668003
928 996.700042 768.439748 457.376954
928 870.663632 758.904735 671.590143
929 980.563888 761.308536 450.354217
929 855.179008 752.910657 665.429498
930 966.971632 756.073022 444.450139
930 842.374622 747.063866 659.617053
931 950.770568 751.435465 437.463222
931 827.913022 741.152483 653.356262
932 933.340790 746.618759 430.140066
932 814.511100 735.799491 647.764385
933 918.554777 741.478198 423.266942
933 799.943842 731.786221 641.602155
934 902.476249 736.926058 416.408842
934 784.719847 728.464315 635.029646
935 885.602189 733.218604 408.353147
935 768.041015 723.016989 628.799703
936 868.118151 729.211262 401.823126
936 755.936768 719.895335 622.255462
937 851.530184 725.127634 394.171105
937 741.042025 715.142039 616.557535
938 834.224090 721.737448 385.875476
938 725.664759 710.852216 609.220103
939 817.510909 717.937330 377.975730
939 707.574582 706.791601 601.553768
940 799.582885 715.997927 369.458784
940 692.349701 703.794403 595.019673
941 782.257151 712.789668 363.015940
941 674.557766 701.203782 588.117986
942 762.199313 710.993231 354.453911
942 658.248495 698.356317 580.566965
943 746.506071 708.315942 348.751788
943 642.705498 695.383943 574.876412
944 727.571786 707.267026 340.449144
944 627.936747 692.956253 567.939303
945 709.608458 705.639260 332.977326
945 613.394400 690.962330 563.195756
946 690.057046 703.655161 326.054141
946 595.727093 689.203859 555.860537
947 669.673317 702.284273 318.425033
947 578.021664 687.501940 549.568594
948 655.401213 701.642020 311.609515
948 567.232445 685.333448 543.623511
949 637.027569 700.442800 304.820382
949 549.329181 683.482829 537.308930
950 618.753629 699.300904 298.430077
950 533.780923 681.741239 531.782743
951 602.791944 698.438495 292.216478
951 516.471202 680.100281 525.261037
952 584.694954 698.637646 284.936230
952 502.137369 678.528195 519.157527
953 563.695910 696.989875 277.290870
953 484.701077 675.414689 513.247213
954 547.900061 695.245346 272.088051
954 469.720338 674.182684 508.540487
955 529.625275 694.266540 265.821859
955 457.619978 671.702980 503.416126
956 511.207559 692.034615 260.091013
956 441.318663 669.123746 498.507069
957 494.258436 690.729033 254.471481
957 423.136707 666.281829 491.738239
958 477.351337 688.217060 248.903405
958 408.387920 663.068021 488.141852
959 462.020609 685.600093 245.358034
959 394.072893 660.058890 484.582140
960 445.445438 682.396852 241.313140
960 379.723614 656.612304 480.386273
961 426.592061 678.971102 237.194392
961 365.859022 652.902422 476.693973
962 409.564482 676.737818 232.549767
962 349.396241 647.823256 473.220189
963 392.732109 673.044926 229.827282
963 332.732101 644.723529 470.239812
964 373.753594 669.272536 226.741188
964 320.450937 640.748555 468.532018
965 359.572754 664.400324 224.747794
965 302.987064 635.414042 465.291402
966 341.010972 659.828553 221.670116
966 288.201690 632.062843 463.125304
967 324.508949 655.563606 219.766812
967 273.414400 625.951606 461.500234
968 306.537298 651.114267 217.592239
968 255.473582 621.023707 459.718756
969 285.611471 644.532423 214.661813
969 244.962471 614.707889 459.264683
970 273.907262 639.272159 215.104605
970 226.719353 608.773910 456.825213
971 256.237218 632.550687 213.545910
971 214.566188 603.452743 457.004864
972 240.763791 628.537667 212.409118
972 199.983568 596.933575 455.824768
973 225.593081 622.037054 211.083659
973 182.877343 591.143309 455.036614
974 210.404032 616.416389 211.306287
974 174.010235 583.728624 454.868113
975 191.277536 610.459169 209.800490
975 156.720165 577.911295 454.838815
976 175.656625 602.194795 209.099206
976 145.683056 571.693703 453.482049
977 159.877434 596.612724 209.237664
977 130.342135 565.009649 453.226925
978 144.221369 588.905094 208.007793
978 114.250805 558.916709 452.442542
979 132.931858 581.911453 208.419256
979 102.615676 551.032844 453.676649
980 118.831076 574.550145 209.616556
980 88.610300 544.886650 452.942795
981 108.093314 567.263733 209.092771
981 74.733586 536.706819 453.607054
982 90.505151 560.381927 210.252610
982 64.988866 529.305449 455.761277
983 79.527252 551.480265 211.302904
983 54.550289 522.088600 456.344929
984 61.968848 542.051381 211.248354
984 40.008710 514.137874 456.656478
985 52.492232 534.046440 212.033476
985 27.761896 507.054375 458.587276
986 39.421480 524.714084 213.133892
986 17.955536 498.166351 459.934189
987 30.391429 515.680946 215.799694
987 3.872301 490.019988 459.758688
988 10.970675 507.097877 213.617822
988 -0.627924 480.463979 462.553461
989 0.380935 496.889164 215.757084
989 -8.891303 472.195556 463.818499
990 -6.118377 487.131583 217.967069
990 -24.419929 462.548721 463.507893
991 -6.404082 476.951921 220.523738
991 -29.657059 453.303067 466.800824
992 -19.500717 467.415870 222.536339
992 -30.667401 442.414275 470.968431
993 -28.918973 455.059339 222.207738
993 -43.601454 434.292779 470.743795
994 -37.624715 442.992295 222.720402
994 -49.966876 425.729357 471.364206
995 -40.164900 434.075706 225.522739
995 -55.841226 414.197037 472.508938
996 -48.048567 421.919349 225.629479
996 -59.332933 404.679489 472.767227
997 -52.013255 409.059988 225.742136
997 -61.027851 393.413377 475.043508
998 -54.955269 398.629084 228.336883
998 -68.974850 384.567322 476.762094
999 -56.932745 385.568511 228.248500
999 -70.196739 374.311471 474.626407
1000 -58.974067 374.445882 227.578715
1000 -73.031136 362.612360 475.141579
1001 -55.871686 361.795447 228.721414
1001 -67.467854 352.745157 477.475941
1002 -57.491393 346.770846 229.019303
1002 -65.496394 342.555846 477.073695
1003 -51.745792 335.692162 228.948211
1003 -70.269323 330.360532 475.134785
1004 -53.108888 323.281770 226.731517
1004 -66.703958 320.761402 474.870753
1005 -47.020436 312.652750 226.999669
1005 -61.747374 309.777920 474.771042
1006 -40.067786 299.660169 226.688704
1006 -55.200428 298.833349 476.583740
1007 -30.916459 287.731033 228.137787
1007 -46.383060 288.593404 476.012998
1008 -18.288869 277.521666 229.778920
1008 -40.168991 280.579746 477.412280
1009 -8.948754 268.452802 230.246678
1009 -25.229432 272.392553 480.328423
1010 2.955391 261.064161 232.520821
1010 -18.782752 265.256721 479.276419
1011 12.889179 251.731744 230.980497
1011 -7.947376 259.101870 481.062570
1012 26.748394 246.337597 232.004921
1012 0.111950 252.408686 480.730988
1013 42.524998 240.999871 234.845907
1013 11.447761 248.214796 482.095776
1014 55.431094 236.898361 235.095361
1014 25.469147 243.590890 481.626316
1015 68.632924 231.876536 234.353512
1015 44.746565 241.110053 484.029481
1016 87.925010 228.174878 234.307049
1016 56.811000 238.465309 482.263926
1017 105.785460 227.087281 235.937963
1017 72.910606 236.446350 482.900120
1018 121.421218 225.533578 235.009043
1018 87.625949 235.501821 483.420136
1019 138.663526 225.170359 235.452305
1019 105.186529 236.194140 482.913005
1020 161.113709 227.053599 234.678585
1020 119.564350 236.800370 481.941918
1021 178.454261 229.248182 235.501820
1021 134.347826 238.161673 481.654292
1022 196.740298 232.716020 234.095734
1022 154.783726 240.234899 481.407338
1023 215.637626 238.052516 234.342575
1023 172.937963 243.218998 482.084776
1024 235.518412 241.526125 232.791284
1024 189.484663 248.384945 480.683156
1025 256.282837 246.829043 234.080735
1025 209.513685 251.610913 480.368282
1026 277.238489 253.276059 233.854266
1026 228.379108 255.827728 480.677487
1027 294.694130 258.267013 232.881162
1027 245.739086 261.021198 480.125814
1028 318.237355 266.861063 234.522540
1028 263.338232 265.998585 479.780948
1029 335.429919 271.975255 234.851178
1029 283.800728 270.652487 479.712882
1030 357.695428 278.046856 236.817074
1030 304.378868 276.220815 480.745311
1031 378.415914 284.820464 238.003026
1031 319.928874 280.138170 482.043691
1032 397.757982 291.956669 239.054513
1032 341.859922 284.485169 484.366364
1033 422.169983 296.875668 243.630406
1033 361.115806 288.992295 486.810060
1034 440.123259 300.909508 245.739170
1034 380.164347 292.245248 488.109900
1035 462.679648 305.095677 249.497796
1035 401.347222 295.521203 492.432173
1036 482.624010 307.653454 253.603054
1036 421.076080 297.549286 495.807284
1037 502.749165 311.506412 257.751734
1037 439.588954 299.846430 499.318250
1038 521.713848 315.092000 261.798515
1038 458.692729 301.765442 503.515699
1039 542.898182 316.706338 268.243962
1039 476.359119 303.332257 508.269451
1040 561.829849 318.821229 273.614324
1040 495.425093 302.813797 514.092026
1041 585.851272 318.477668 281.092672
1041 513.039055 304.047683 519.230470
1042 602.270657 319.612395 287.126326
1042 530.323821 304.564446 525.600581
1043 621.900911 319.806336 294.503283
1043 549.842057 303.310910 532.840990
1044 643.244822 317.655671 302.701608
1044 564.844847 301.803579 539.225293
1045 660.628058 317.872414 309.546583
1045 584.355541 300.795826 546.718460
1046 678.464868 316.284173 317.851008
1046 601.326145 298.795686 554.350485
1047 698.112258 315.578123 326.237891
1047 617.385314 296.769372 560.872357
1048 713.987535 313.752134 333.146131
1048 635.323473 294.809686 568.200073
1049 735.665382 311.466450 342.029843
1049 654.133213 291.572131 576.159049
1050 753.961787 308.610652 349.799522
1050 671.321086 288.123405 583.416145
1051 771.802417 304.944249 357.570839
1051 687.248850 284.683289 590.613756
1052 789.461510 301.533220 364.519163
1052 703.261799 280.468877 597.195340
1053 810.025917 297.055135 372.406743
1053 719.763315 276.642703 603.761175
1054 827.323421 292.785319 380.095331
1054 737.285029 271.609594 610.536191
1055 844.844910 288.157713 387.383474
1055 751.990024 266.637757 617.133520
1056 863.091475 282.389444 394.860537
1056 768.155694 260.898101 623.500613
1057 880.721683 276.817653 402.359201
1057 783.089889 254.991468 630.015670
1058 896.930816 270.871698 409.221439
1058 799.370625 248.190171 636.678195
1059 913.345517 263.901246 416.442359
1059 810.980925 241.253397 642.014440
1060 928.827533 255.449753 423.228659
1060 829.268730 232.948759 648.913362
1061 943.538775 248.378874 429.599013
1061 838.090154 225.274147 653.917939
1062 956.085698 240.100901 436.200437
1062 851.201334 217.045871 660.294246
1063 970.635710 230.277007 442.908913
1063 864.544692 207.279467 665.277621
1064 985.684272 221.149264 450.376226
1064 873.483973 197.740982 670.148647
1065 992.629245 212.434794 454.777829
1065 881.714264 188.441476 675.220424
1066 1006.120538 200.614580 461.252224
1066 890.683270 177.145522 680.631015
1067 1011.622176 190.479804 465.373198
1067 898.925426 165.931789 685.119806
1068 1022.310046 177.076908 469.726818
1068 909.458395 154.007378 689.274261
1069 1028.778496 164.519975 474.271847
1069 916.372677 140.970675 694.432090
1070 1037.300771 150.638566 479.251538
1070 921.167393 129.052189 697.009529
1071 1041.002805 136.747818 481.973247
1071 929.182087 114.794234 700.237178
1072 1046.168336 122.811521 484.673620
1072 928.483879 102.566125 701.480216
1073 1052.361847 106.439327 487.948443
1073 933.667595 89.138417 704.046937
1074 1055.640096 94.049277 489.154995
1074 936.946021 75.644360 706.238274
1075 1057.518087 80.121528 490.181585
1075 932.357003 61.446737 705.583997
1076 1056.125338 65.509343 490.518610
1076 936.410878 48.719643 706.584524
1077 1056.628240 51.413465 489.571166
1077 937.115224 36.331395 706.282916
1078 1055.651342 36.613712 488.756967
1078 935.256541 22.546622 704.011045
1079 1055.663241 23.238938 487.336989
1079 933.827392 9.163870 703.387368
1080 1050.767377 9.960308 485.371302
1080 924.375735 -5.129253 698.777589
1081 1049.137585 -3.986294 482.552166
1081 924.087021 -15.965470 697.195287
1082 1040.256436 -17.872439 478.266925
1082 919.871700 -27.487562 694.401709
1083 1034.697111 -29.699030 473.837069
1083 909.226185 -41.039751 689.364942
1084 1028.443255 -41.795767 470.279233
1084 903.509663 -51.900200 685.132895
1085 1018.641319 -53.025248 464.719760
1085 894.955502 -62.362216 680.351736
1086 1009.165744 -64.380798 459.998633
1086 886.508565 -72.908039 676.257430
1087 997.273110 -74.640203 454.068979
1087 875.663839 -81.908677 670.816847
1088 982.623418 -83.991890 447.185597
1088 862.465037 -92.107430 664.868083
1089 969.901546 -92.154295 440.919909
1089 848.808740 -100.121463 658.865532
1090 955.757730 -99.421399 435.048393
1090 835.445354 -107.896550 652.678955
1091 940.603924 -107.093914 427.912057
1091 822.916334 -114.244915 646.092902
1092 924.722739 -113.408698 421.149398
1092 806.274405 -120.371905 640.139577
1093 907.592453 -118.566228 413.775954
1093 792.710163 -125.807955 634.267535
1094 890.017500 -123.643793 406.165845
1094 774.867386 -131.953913 626.300947
1095 873.598737 -126.953189 399.305546
1095 757.417507 -135.966438 620.298643
1096 854.752383 -131.281765 391.636935
1096 742.684973 -140.477277 614.069696
1097 834.916899 -134.248750 383.605117
1097 726.014015 -142.996093 607.686700
1098 817.129339 -135.929746 376.971593
1098 707.726314 -146.801823 600.811150
1099 797.625907 -138.338898 368.431750
1099 692.184668 -148.399626 594.372639
1100 778.030500 -140.546089 361.701216
1100 675.236460 -151.623819 587.394634
1101 760.366818 -141.539363 354.710256
1101 657.056316 -153.271543 581.754662
1102 742.001743 -141.865606 348.074400
1102 637.704524 -155.868975 574.119144
1103 719.788119 -143.693549 339.500494
1103 619.921099 -156.406447 568.323125
1104 701.346794 -143.904487 332.599280
1104 601.206054 -159.015018 561.374360
1105 680.602494 -145.577288 325.024011
1105 585.934027 -160.017750 555.799548
1106 661.949352 -145.122822 317.522424
1106 568.263345 -161.788250 549.713685
1107 643.829280 -146.287443 312.341570
1107 551.821211 -162.777143 544.853728
1108 626.680132 -146.931702 306.966698
1108 537.211347 -165.125441 538.432515
1109 605.085165 -148.188421 300.100744
1109 517.742927 -167.036553 531.482300
1110 588.315059 -149.498494 293.905587
1110 502.906673 -169.301544 527.387916
1111 567.221260 -149.715709 287.290931
1111 486.365178 -170.449843 521.583761
1112 551.839197 -151.634928 282.567740
1112 468.769938 -171.928620 516.377824
1113 533.696861 -152.503641 276.951282
1113 455.310454 -174.118120 512.240239
1114 515.850101 -153.621709 270.999309
1114 436.033876 -175.735172 506.651871
1115 497.415480 -155.610076 264.754320
1115 418.669913 -179.346802 501.663173
1116 479.018597 -158.019529 260.267649
1116 405.362792 -181.557509 497.249315
1117 462.330595 -159.116592 255.600787
1117 386.755753 -184.001592 492.565355
1118 444.036873 -161.279844 249.855750
1118 371.127861 -186.647207 487.718019
1119 425.674500 -164.625352 244.296204
1119 356.935113 -190.113688 483.421766
1120 409.208880 -166.654704 240.879531
1120 342.006058 -192.841523 479.025723
1121 392.391597 -170.669194 237.094233
1121 326.590765 -196.306293 475.804641
1122 374.884865 -172.815291 231.862338
1122 311.538205 -199.589412 472.065316
1123 355.284819 -176.029456 226.395104
1123 293.840708 -204.317781 466.913687
1124 338.583986 -179.304839 224.324957
1124 274.516383 -208.700986 463.473930
1125 320.175851 -182.906084 218.978740
1125 261.348798 -213.311184 460.866013
1126 302.743462 -188.069311 215.363765
1126 247.524294 -216.531671 457.683623
1127 287.212336 -190.778269 212.190458
1127 232.037847 -221.995048 454.174448
1128 268.235342 -196.405145 208.487163
1128 219.158151 -226.447622 451.777390
1129 251.983532 -200.173723 205.500037
1129 204.917874 -231.374740 448.937170
1130 232.583018 -206.731425 201.767741
1130 192.273948 -235.860127 445.489849
1131 214.272016 -211.451772 197.610376
1131 175.156866 -242.020597 443.217361
1132 202.678735 -217.489501 196.703992
1132 162.711092 -246.944609 441.163166
1133 185.732231 -221.676573 193.959442
1133 148.781468 -253.074139 438.583225
1134 171.680545 -227.358108 191.369231
1134 134.263653 -259.678772 436.364976
1135 157.832071 -233.269916 189.226353
1135 117.729549 -265.580001 433.993866
1136 138.242339 -240.009409 186.844007
1136 104.293492 -271.983826 431.490463
1137 125.634501 -246.312063 184.865533
1137 92.822149 -278.259925 429.938691
1138 112.135444 -254.846473 182.502964
1138 78.612345 -285.629455 426.741439
1139 95.047567 -262.281819 179.001860
1139 67.381224 -292.692394 424.896067
1140 80.906373 -270.244802 177.400332
1140 56.119014 -300.527924 423.520227
1141 70.358882 -279.692665 176.208945
1141 39.321405 -309.693139 420.172818
1142 58.769442 -284.279528 174.706223
1142 24.889044 -317.683484 417.917241
1143 36.105296 -296.147813 169.903675
1143 16.025768 -325.423484 416.817339
1144 29.882527 -305.690221 169.336019
1144 9.467145 -335.577131 415.497624
1145 12.264320 -316.065903 165.759644
1145 -6.074872 -346.328154 413.799680
1146 6.200291 -326.509930 165.542254
1146 -13.186258 -354.503230 412.450046
1147 -10.066862 -337.853485 162.495006
1147 -28.155183 -366.665996 409.890016
1148 -23.182248 -349.618853 158.179162
1148 -34.256505 -374.678286 408.543053
1149 -23.191314 -360.226528 163.894617
1149 -45.943347 -387.262220 406.907748
1150 -29.414787 -373.204412 161.472010
1150 -48.058924 -398.681277 407.145516
1151 -33.981643 -387.592734 162.428022
1151 -57.069946 -410.022794 406.503205
1152 -54.469346 -403.262364 158.480452
1152 -59.633950 -421.285222 408.877551
1153 -58.363896 -414.892580 160.185346
1153 -65.550613 -435.091473 407.673650
1154 -61.728555 -429.495868 160.065582
1154 -76.229801 -448.672938 406.786965
1155 -66.592588 -444.554673 159.905353
1155 -72.510033 -459.819159 407.005687
1156 -73.916715 -460.152867 157.170195
1156 -78.610611 -473.808089 406.548319
1157 -78.318716 -474.722739 155.787630
1157 -79.836760 -486.245151 407.300799
1158 -67.258918 -489.581911 161.078714
1158 -79.999192 -500.349628 405.817090
1159 -70.441161 -503.398199 159.299923
1159 -80.821592 -511.566446 406.103506
1160 -73.459674 -518.414591 157.151714
1160 -71.053680 -523.873624 407.034089
1161 -61.152841 -531.497656 160.357846
1161 -67.687923 -536.311472 405.673749
1162 -57.044770 -547.827028 159.933737
1162 -67.576963 -548.485056 406.328008
1163 -48.934866 -557.928337 159.225450
1163 -55.790860 -558.272080 406.966080
1164 -41.885250 -571.856365 157.746483
1164 -49.656015 -569.262870 405.827183
1165 -36.914884 -582.016808 157.130447
1165 -41.266157 -579.410747 404.311365
1166 -25.693374 -591.836741 155.600639
1166 -40.149903 -589.017608 402.721850
1167 -15.357496 -599.312210 154.463405
1167 -23.091772 -597.444901 403.396373
1168 4.666750 -610.030449 155.551020
1168 -15.737820 -606.754634 402.800117
1169 15.239542 -617.000802 155.990706
1169 1.001890 -614.453712 403.289857
1170 27.726708 -625.898411 154.415836
1170 10.465520 -621.343247 401.788117
1171 48.368513 -633.480271 157.188610
1171 32.979112 -629.162078 404.890566
1172 61.708912 -641.277257 154.940122
1172 48.273495 -637.647031 404.630410
1173 90.807204 -646.417563 161.265989
1173 62.086769 -644.461131 405.277567
1174 95.091109 -656.091798 157.556422
1174 73.807002 -650.803452 404.659044
1175 110.111833 -661.194430 158.115916
1175 89.127457 -656.918209 405.545067
1176 133.784798 -667.904421 161.940777
1176 106.691530 -665.940036 407.413727
1177 148.297571 -673.794199 161.114387
1177 121.001177 -672.667433 408.048862
1178 167.385341 -681.272101 164.831068
1178 140.421938 -679.786207 411.500848
1179 183.977216 -687.073826 166.665539
1179 165.067077 -686.644070 413.049788
1180 197.988183 -696.439597 168.330209
1180 167.509178 -695.694693 413.345483
1181 214.448792 -704.619989 170.466977
1181 180.517912 -703.607662 415.016725
1182 226.914240 -712.398573 171.919316
1182 202.177162 -709.522795 420.900545
1183 251.713761 -717.685444 178.191470
1183 214.198080 -719.419835 422.190110
1184 258.485120 -727.549194 176.171712
1184 225.277314 -728.263587 423.028402
1185 279.905797 -734.855486 182.977396
1185 240.779511 -736.229130 427.132375
1186 292.486867 -743.272521 184.598817
1186 251.656347 -744.289083 428.657178
1187 308.501528 -752.520545 188.727767
1187 267.296214 -753.854829 432.236357
1188 319.298629 -763.143121 191.302961
1188 272.276928 -764.430342 434.778969
1189 334.348194 -770.655386 195.949974
1189 282.994822 -773.004441 436.651842
1190 341.284456 -783.662243 196.688649
1190 291.992083 -782.044258 438.086812
1191 350.189350 -793.929610 197.312549
1191 304.254761 -792.948775 441.682451
1192 364.426622 -802.924850 200.802086
1192 317.479414 -803.364202 442.992283
1193 370.454919 -813.945134 201.259686
1193 326.381574 -813.093531 445.154125
1194 382.434472 -822.229510 202.964598
1194 334.913155 -823.498780 447.574202
1195 395.690355 -831.215058 206.534558
1195 341.805258 -834.109739 447.876262
1196 397.089337 -843.598681 206.579859
1196 353.496408 -844.997739 451.434632
1197 412.646986 -853.013799 210.298481
1197 358.080127 -855.451896 452.432157
1198 416.066839 -865.821032 209.757241
1198 364.885399 -867.070998 452.685320
1199 427.141477 -877.079193 211.982053
1199 373.620849 -878.509849 455.332696
1200 437.509052 -887.458956 215.922110
1200 382.624253 -889.504557 455.575151
1201 442.642657 -901.692650 215.684946
1201 388.171445 -901.065842 457.429860
1202 451.109511 -915.038663 216.362828
1202 389.259739 -914.467370 457.637108
1203 457.269857 -926.099534 218.379878
1203 396.961468 -926.279823 458.586570
1204 461.993967 -938.297091 218.496094
1204 401.838127 -938.080754 459.221665
1205 465.220966 -952.354839 220.836032
1205 403.205443 -949.882219 459.432540
1206 474.346906 -963.452110 222.401303
1206 407.199332 -961.661692 460.826712
1207 469.660036 -978.736701 220.834620
1207 402.970294 -975.649655 460.241043
1208 476.396514 -990.808665 223.358414
1208 412.008823 -986.695399 462.773281
1209 478.285501 -1004.322038 223.154458
1209 412.772552 -999.516560 462.398970
1210 473.837479 -1019.028502 222.387023
1210 406.187452 -1013.881993 461.950249
1211 473.043436 -1032.545249 222.958015
1211 403.062572 -1025.975722 460.217967
1212 471.561996 -1045.236682 223.546928
1212 400.124041 -1039.013774 460.563462
1213 472.862517 -1058.218206 224.376035
1213 395.268555 -1052.496462 459.422970
1214 459.587527 -1073.519636 220.470061
1214 392.154851 -1063.887587 459.383741
1215 457.095347 -1085.383220 221.021905
1215 383.159697 -1075.719322 458.763934
1216 443.812012 -1100.188883 217.878093
1216 377.124457 -1087.233107 457.448273
1217 440.605829 -1110.591152 218.681126
1217 374.127702 -1097.940577 458.369270
1218 428.642977 -1124.513826 215.791593
1218 367.709305 -1107.519922 458.328636
1219 421.134958 -1135.589716 215.982680
1219 353.536933 -1119.030665 455.959674
1220 412.360964 -1146.560868 214.226228
1220 346.693594 -1128.917074 455.623924
1221 395.515193 -1156.135934 213.107867
1221 335.161987 -1137.026519 454.289753
1222 383.233768 -1167.026343 210.934979
1222 323.961338 -1145.049049 453.491378
1223 373.124504 -1174.248499 211.880306
1223 312.380284 -1153.411800 452.571309
1224 359.690227 -1184.079602 210.112542
1224 298.779702 -1160.642555 453.095788
1225 347.065750 -1189.213236 208.248954
1225 282.735124 -1168.243857 449.566719
1226 336.026350 -1195.842051 208.778538
1226 278.145419 -1172.451736 450.217907
1227 316.400456 -1203.630445 206.332073
1227 262.152881 -1178.099453 448.797763
1228 305.414949 -1209.443312 206.871373
1228 246.820531 -1183.140975 446.587690
1229 288.038319 -1214.175420 203.181842
1229 232.361622 -1187.577357 445.228968
1230 270.739763 -1218.643492 201.150500
1230 218.994520 -1191.486851 443.423782
1231 261.354564 -1220.286628 200.641792
1231 204.564189 -1194.810790 440.963854
1232 246.291626 -1224.229770 196.725866
1232 194.329056 -1195.613736 438.427246
1233 229.740751 -1226.229202 193.787235
1233 180.245279 -1197.442660 438.245749
1234 213.715626 -1227.634736 190.832306
1234 166.508427 -1199.045661 437.237127
1235 203.091133 -1226.902262 189.760170
1235 155.263460 -1199.239377 435.236485
1236 184.080547 -1229.317548 185.795217
1236 139.009790 -1199.200100 431.642707
1237 174.382093 -1228.089016 185.394096
1237 130.759455 -1196.575592 431.206725
1238 163.738794 -1225.331306 186.011291
1238 116.790522 -1195.023794 429.053435
1239 147.385895 -1224.482154 183.184394
1239 102.808709 -1193.162848 425.885899
1240 138.313872 -1219.372477 181.037125
1240 91.763392 -1191.065496 424.898926
1241 117.022908 -1217.754228 178.840526
1241 85.000950 -1186.398383 424.891753
1242 102.583054 -1213.046057 176.722394
1242 77.804583 -1180.531075 423.135823
1243 87.326446 -1209.102557 174.142543
1243 61.395403 -1176.346207 420.963999
1244 76.014341 -1203.879912 172.492360
1244 56.617484 -1168.936034 422.087324
1245 66.741382 -1196.034395 172.949859
1245 41.800193 -1163.465544 420.433658
1246 51.761504 -1187.393568 170.556713
1246 31.741492 -1156.531669 419.281650
1247 42.657192 -1179.209516 169.386845
1247 16.080736 -1150.347904 417.260483
1248 33.530277 -1171.710421 169.275001
1248 12.067118 -1140.291157 419.273656
1249 26.351691 -1159.113827 169.160636
1249 2.352321 -1131.514209 417.472736
1250 14.878000 -1151.193172 167.946323
1250 -12.515754 -1124.843757 416.493398
1251 10.832532 -1139.714864 169.668499
1251 -16.904822 -1113.759085 416.164936
1252 -1.552490 -1129.793321 166.898582
1252 -24.068134 -1104.205348 416.819877
1253 -9.063468 -1118.389855 167.739675
1253 -27.431853 -1095.284968 416.637673
1254 -22.348487 -1107.141376 165.604081
1254 -40.962840 -1085.408386 415.968106
1255 -26.542578 -1092.921190 167.781907
1255 -44.428355 -1074.495929 415.417219
1256 -33.408653 -1080.910280 168.473591
1256 -44.306572 -1060.498516 419.004030
1257 -35.557328 -1069.459295 169.428786
1257 -39.868851 -1048.423611 420.721129
1258 -36.769133 -1054.512826 170.052171
1258 -60.053959 -1039.751083 415.839453
1259 -54.413033 -1044.112876 167.294901
1259 -58.556657 -1029.048725 416.873695
1260 -56.776456 -1031.977627 167.046913
1260 -65.238800 -1017.660495 417.637138
1261 -54.072108 -1017.510876 169.946129
1261 -62.315009 -1006.787957 419.644986
1262 -52.292692 -1004.791767 169.344122
1262 -65.894748 -997.741781 417.513357
1263 -55.086563 -991.372739 170.145060
1263 -62.571133 -984.872098 419.096115
1264 -64.081279 -981.280761 166.256474
1264 -67.068663 -975.515509 419.532212
1265 -55.143029 -971.932666 169.097696
1265 -62.379980 -967.808560 420.983364
1266 -47.093858 -956.283746 170.033713
1266 -63.194218 -958.344078 420.608766
1267 -49.247102 -951.856203 169.996987
1267 -54.247901 -950.215265 421.801317
1268 -37.914938 -940.671492 172.153940
1268 -54.298963 -944.653585 421.694552
1269 -34.021696 -932.136196 172.768371
1269 -49.630917 -937.687524 422.804943
1270 -29.495763 -925.457698 173.396978
1270 -42.844196 -933.515870 423.241844
1271 -29.628455 -921.916218 172.196811
1271 -46.621244 -931.217853 420.958221
1272 -21.844116 -917.549086 173.818471
1272 -44.848982 -927.448809 420.472695
1273 -15.290178 -914.079391 173.773667
1273 -38.743408 -924.210282 420.766948
1274 -11.359888 -911.545763 173.279348
1274 -30.897680 -924.628079 421.363141
1275 -3.834087 -910.417498 176.625605
1275 -24.290727 -924.775837 421.801751
1276 5.418857 -910.473533 174.027338
1276 -12.131325 -925.083722 423.488775
1277 11.570084 -914.366998 174.478957
1277 -9.840891 -929.987194 422.820303
1278 24.608108 -914.814570 178.219736
1278 -3.134265 -931.753645 423.715977
1279 30.054992 -919.222486 179.675200
1279 -2.132036 -937.979580 423.196712
1280 25.807213 -927.819901 176.381660
1280 3.174468 -943.664133 423.785128
1281 40.942043 -931.704442 180.921203
1281 11.312233 -949.805925 426.176579
1282 35.480571 -940.812252 178.111111
1282 21.430680 -955.608099 426.766779
1283 48.890579 -947.955540 182.197905
1283 22.431964 -964.983659 428.308541
1284 53.118363 -956.778924 181.357506
1284 38.168925 -971.470764 431.628812
1285 58.575492 -966.946111 182.692901
1285 34.433484 -981.595235 430.981463
1286 65.776080 -972.996852 185.598015
1286 48.330272 -992.125952 433.189316
1287 63.518916 -988.851048 185.702655
1287 36.656112 -1004.681897 432.581068
1288 71.599418 -998.427461 187.071136
1288 44.498400 -1013.579216 434.140695
1289 63.660602 -1011.781620 186.167974
1289 45.831551 -1027.234308 433.299323
1290 67.952992 -1024.595494 185.011347
1290 42.477067 -1038.363776 432.867553
1291 68.365650 -1036.221815 185.605260
1291 45.048991 -1050.657091 433.793576
1292 69.079863 -1049.787645 185.484516
1292 38.332967 -1064.446067 431.943383
1293 68.161501 -1059.908988 185.176781
1293 49.481466 -1072.916069 434.163349
1294 84.635655 -1068.957518 189.117393
1294 44.277053 -1085.609259 433.258980
1295 77.906276 -1082.468703 187.705677
1295 45.537570 -1098.063964 432.958882
1296 79.005180 -1093.716566 187.936153
1296 42.789001 -1112.139652 431.677485
1297 78.496382 -1106.399041 186.068866
1297 46.829938 -1121.664770 433.368493
1298 78.861622 -1120.571712 187.048921
1298 46.441670 -1132.768820 432.535320
1299 73.308437 -1133.325498 184.206844
1299 40.464832 -1145.943792 430.612248
1300 82.592442 -1143.823551 184.983510
1300 48.091839 -1154.877554 431.031541
1301 72.351517 -1159.392668 181.570711
1301 48.765731 -1167.500977 432.428771
1302 69.944478 -1173.438413 181.014749
1302 36.443840 -1180.814968 426.886891
1303 71.739900 -1183.715166 180.579091
1303 33.933659 -1193.896347 424.776884
1304 62.188772 -1199.194479 177.147579
1304 34.619111 -1205.699436 424.915603
1305 60.068874 -1210.850949 173.355099
1305 35.342566 -1215.386888 424.271552
1306 67.530122 -1221.990164 176.005221
1306 35.414121 -1225.868666 421.332603
1307 70.876698 -1231.291412 175.284402
1307 26.755067 -1239.669349 417.367742
1308 60.277830 -1245.466195 171.066595
1308 23.090290 -1250.553964 417.451683
1309 55.375437 -1258.777561 167.162308
1309 30.353897 -1257.729376 415.336417
1310 63.050367 -1265.245523 168.462954
1310 24.533986 -1270.617439 412.519550
1311 56.174784 -1276.613835 163.589756
1311 22.647399 -1280.462803 411.520470
1312 52.174402 -1287.503003 165.213016
1312 35.037535 -1283.833617 414.766496
1313 52.526749 -1296.142749 162.294693
1313 21.554089 -1295.303999 409.077332
