# Supplementary material for: Action Sport Cameras as an Instrument to Perform a 3D Underwater Motion Analysis
Source: PLoS One. 2016 Aug 11;11(8):e0160490. doi: 10.1371/journal.pone.0160490 (PMC4981397; doi:10.1371/journal.pone.0160490)
Supplement: S1 Supporting Information — S1.1_Calibration Quality > S1.1.1_Underwater > S1.1.1.1_Highres > S1.1.1.1.1_Calibration > File A. This is the BUNDLE_CameraParameters. This is the camera calibration parameters. File B. This is the Triad. This is the 2D coordinates of the waterproof orthogonal triad structure carrying nine spherical black markers. File C. This is the WandCalibration. This is the 2D coordinates of the wand structure carrying one spherical black marker. S1.1.1.1.2_Accuracy > File D. This is the Trial_1. This is the 2D coordinates of the first rigid bar test acquisition, carrying two markers at known distance. File E. This is the Trial_2. This is the 2D coordinates of the second rigid bar test acquisition, carrying two markers at known distance. File F. This is the Trial_3. This is the 2D coordinates of the third rigid bar test acquisition, carrying two markers at known distance. File G. This is the Trial_4. This is the 2D coordinates of the fourth rigid bar test acquisition, carrying two markers at known distance. File H. This is the Trial_5. This is the 2D coordinates of the fifth rigid bar test acquisition, carrying two markers at known distance. File I. This is the MotionSequence3D_Trial_1. This is the 3D coordinates of the first rigid bar test acquisition. File J. This is the MotionSequence3D_Trial_2. This is the 3D coordinates of the second rigid bar test acquisition. File K. This is the MotionSequence3D_Trial_3. This is the 3D coordinates of the third rigid bar test acquisition. File L. This is the MotionSequence3D_Trial_4. This is the 3D coordinates of the fourth rigid bar test acquisition. File M. This is the MotionSequence3D_Trial_5. This is the 3D coordinates of the fifth rigid bar test acquisition. S1.1.1.2_Lowres > S1.1.1.2.1_Calibration > File N. This is the BUNDLE_CameraParameters. This is the camera calibration parameters. File O. This is the Triad. This is the 2D coordinates of the waterproof orthogonal triad structure carrying nine spherical black markers. File P. Th [file pone.0160490.s001.zip › S1_SupportingInformation/S1.2_Calibration_Dependability/S1.2.2_Accuracy/S1.2.2.1_Mov1_1p/File BE.txt]

0 -77.307207 -1160.201360 141.843087
0 -77.523404 -1152.952389 389.602884
1 -71.336432 -1162.967585 144.344848
1 -76.373292 -1156.182651 393.529487
2 -74.196351 -1165.425624 143.552060
2 -76.730283 -1157.053200 392.329549
3 -68.038298 -1166.481914 143.907921
3 -76.170396 -1159.139797 393.744308
4 -80.483364 -1171.209848 140.293499
4 -74.506417 -1160.254094 393.389111
5 -74.664889 -1171.116628 141.849004
5 -75.697684 -1161.357982 392.706980
6 -66.272797 -1170.816676 143.212138
6 -81.870189 -1163.301217 391.204780
7 -66.512984 -1172.002589 141.139407
7 -75.207923 -1164.973218 390.749935
8 -66.702016 -1175.826839 141.016024
8 -67.657179 -1163.203153 393.393081
9 -69.303864 -1175.505511 141.372210
9 -62.562168 -1164.391142 392.787379
10 -69.176750 -1177.996860 141.521477
10 -74.080340 -1166.673871 389.565186
11 -60.037602 -1178.217066 142.117553
11 -64.525446 -1167.581482 392.022478
12 -62.498606 -1179.346745 139.184324
12 -64.311853 -1168.594074 388.479847
13 -63.654350 -1181.357042 138.712172
13 -76.005216 -1171.738085 385.551128
14 -59.823756 -1181.744103 136.785972
14 -78.111203 -1173.491796 386.041024
15 -61.671711 -1184.386047 136.145804
15 -72.101365 -1172.137923 385.211245
16 -63.955514 -1185.621290 134.854381
16 -71.807741 -1173.809462 385.341551
17 -63.271874 -1186.299466 134.191549
17 -70.328228 -1174.167345 383.604040
18 -57.573258 -1185.605204 134.881431
18 -62.539898 -1172.818530 386.091177
19 -51.572711 -1183.757359 134.864084
19 -68.873432 -1175.836973 383.914461
20 -60.089874 -1186.129627 133.821043
20 -68.057118 -1175.909188 382.713644
21 -60.475268 -1188.060868 134.686285
21 -68.641991 -1176.594316 381.035453
22 -77.012893 -1191.256399 126.274183
22 -72.534947 -1179.516128 380.838011
23 -52.860487 -1187.014413 131.873242
23 -75.059067 -1180.355599 381.152039
24 -49.709010 -1187.625256 134.059433
24 -66.983715 -1179.456486 381.522167
25 -48.935138 -1186.721231 133.196421
25 -56.030141 -1176.289513 383.255572
26 -46.737868 -1187.995737 132.987448
26 -61.438991 -1179.030723 380.168063
27 -52.578517 -1190.521417 129.572763
27 -68.097966 -1182.316340 378.511762
28 -48.274439 -1190.131357 132.027220
28 -57.947659 -1178.633213 382.823855
29 -44.820025 -1189.646929 132.915449
29 -62.860440 -1181.836336 380.903680
30 -47.823816 -1192.196676 131.453309
30 -61.620776 -1181.394949 380.500602
31 -44.965727 -1191.722865 130.123548
31 -58.238207 -1181.548060 381.312768
32 -42.399151 -1192.213263 132.875931
32 -57.734460 -1181.944937 380.741254
33 -44.553880 -1194.153294 131.888093
33 -70.355814 -1186.439220 381.203017
34 -43.280557 -1195.148630 131.410425
34 -78.584690 -1189.407553 380.452232
35 -30.025051 -1194.015053 137.489530
35 -52.709516 -1186.265182 383.323755
36 -36.265189 -1196.400088 135.413789
36 -46.424556 -1184.406449 384.838091
37 -43.692676 -1199.669733 132.683362
37 -54.723579 -1188.711604 383.585235
38 -31.909384 -1197.027923 136.735866
38 -51.957127 -1189.675214 382.474025
39 -41.845795 -1202.418770 133.894782
39 -45.554520 -1189.735185 384.450193
40 -28.209803 -1200.671134 135.641704
40 -51.211587 -1192.621017 385.285192
41 -18.474230 -1202.903354 139.567796
41 -43.440977 -1192.795913 384.130212
42 -39.961033 -1206.589264 135.730378
42 -43.109651 -1195.091323 385.967465
43 -23.012460 -1203.345532 140.408105
43 -47.250229 -1197.106152 383.060143
44 -27.555871 -1207.168823 136.762993
44 -51.200044 -1198.634014 383.068950
45 -30.469971 -1211.578369 135.056745
45 -61.754816 -1203.664116 381.165378
46 -35.661051 -1213.511803 132.778211
46 -44.217886 -1201.655095 383.287302
47 -32.188473 -1214.457816 134.298419
47 -51.002307 -1204.769630 382.131890
48 -33.838492 -1217.002317 134.489866
48 -44.560759 -1205.882170 384.832240
49 -29.622998 -1218.562545 135.584672
49 -47.182539 -1206.598093 384.672939
50 -23.244195 -1218.269187 137.162703
50 -43.339581 -1209.390741 385.794693
51 -28.993314 -1222.756503 135.236129
51 -38.745915 -1209.190215 385.305104
52 -26.113961 -1223.070894 135.227813
52 -35.971765 -1210.116283 387.162548
53 -20.665271 -1224.088694 137.893023
53 -38.332961 -1213.192365 385.435296
54 -24.528518 -1226.831573 135.307636
54 -42.612809 -1214.708658 385.288207
55 -28.826804 -1230.632023 133.407213
55 -53.126958 -1220.162163 380.968649
56 -27.588605 -1231.549896 135.922769
56 -36.375400 -1218.749955 381.625945
57 -26.296273 -1233.903307 132.599138
57 -39.812597 -1222.155984 379.020535
58 -32.549563 -1239.085246 130.396625
58 -39.166649 -1221.857263 380.605249
59 -14.385550 -1234.376956 133.116667
59 -38.336523 -1222.737694 380.151365
60 -24.025748 -1239.773266 130.144346
60 -45.362372 -1226.274892 376.769969
61 -19.333386 -1241.404051 128.132554
61 -45.882440 -1229.456282 373.221000
62 -27.523038 -1245.030330 123.467035
62 -43.564881 -1228.796747 373.322376
63 -30.704142 -1246.354871 124.660882
63 -43.869977 -1229.329170 369.930258
64 -30.204079 -1251.780782 119.609206
64 -48.331737 -1233.885612 368.597106
65 -25.902088 -1249.879680 120.747176
65 -47.123601 -1234.877330 366.473732
66 -24.409260 -1250.616579 119.344269
66 -49.231920 -1234.933240 364.546243
67 -26.411744 -1252.119812 117.547683
67 -47.521840 -1234.579302 364.751995
68 -31.637224 -1253.042598 114.629023
68 -45.348754 -1233.802275 364.191683
69 -40.684191 -1257.527168 110.123675
69 -43.620044 -1233.936147 362.631231
70 -27.387806 -1255.437289 114.318886
70 -50.372335 -1234.185891 360.542000
71 -25.052204 -1254.412564 113.702311
71 -39.612368 -1230.694291 361.782693
72 -32.082030 -1255.400647 111.368311
72 -40.752883 -1229.079523 361.304824
73 -35.402148 -1254.060596 110.060051
73 -49.087993 -1228.965341 356.488357
74 -28.643381 -1250.986156 113.331482
74 -37.834908 -1224.011793 360.156477
75 -30.630219 -1248.111646 113.016356
75 -36.822799 -1221.847220 359.379419
76 -28.086579 -1245.749299 110.915701
76 -31.763534 -1217.003285 358.981897
77 -19.395563 -1241.314418 112.462046
77 -26.927955 -1211.633725 360.663544
78 -23.881634 -1237.784542 110.826242
78 -28.651190 -1208.763250 359.453984
79 -17.941675 -1234.129204 109.687520
79 -28.059184 -1202.930363 359.740640
80 -16.794045 -1227.643846 110.250075
80 -35.048387 -1200.106017 349.883694
81 -11.511299 -1220.992059 109.489213
81 -6.771892 -1189.915893 359.885520
82 4.678683 -1210.106349 113.255975
82 -8.273784 -1183.514794 358.312673
83 0.985718 -1204.611169 108.810296
83 4.418177 -1176.705682 362.052807
84 21.097013 -1195.281787 113.728944
84 5.066253 -1171.806297 362.461711
85 22.741695 -1190.459357 113.441816
85 10.834569 -1165.288758 360.714655
86 36.569675 -1183.678589 115.465026
86 17.226950 -1161.278784 359.880711
87 43.483395 -1179.067893 117.138767
87 28.467891 -1156.203730 362.826500
88 59.596771 -1173.500879 118.772574
88 37.580981 -1151.090456 361.294041
89 69.934984 -1168.916830 119.422202
89 59.816512 -1143.393992 367.586634
90 79.921129 -1165.447433 121.075062
90 67.963468 -1141.022929 367.462660
91 98.373542 -1161.315661 122.457857
91 77.530782 -1137.712993 367.971797
92 109.823718 -1159.758730 122.839782
92 93.847512 -1133.751390 370.818383
93 132.339470 -1157.590500 128.848927
93 106.238857 -1132.584409 373.413243
94 143.016264 -1158.704092 127.840696
94 120.023604 -1130.994407 376.535708
95 157.399424 -1157.540600 131.198416
95 133.963651 -1129.325532 379.789931
96 176.624959 -1156.344346 134.942791
96 154.600289 -1127.917952 382.140120
97 192.073925 -1155.999167 136.312211
97 166.610351 -1126.528125 384.599223
98 211.571328 -1156.395067 142.125288
98 187.585254 -1123.829877 388.566015
99 222.566270 -1156.494680 142.645556
99 190.738538 -1124.109730 389.609016
100 242.646776 -1155.240805 149.525758
100 209.892970 -1123.587677 394.570775
101 262.193993 -1154.754745 154.369489
101 234.106518 -1119.955912 400.156105
102 293.283087 -1149.924332 163.009426
102 247.586736 -1117.457381 404.291894
103 311.266508 -1148.097876 167.044136
103 266.231858 -1114.662798 409.801881
104 318.818260 -1149.041039 171.153461
104 276.319489 -1113.357615 414.344628
105 335.185635 -1148.413146 177.563614
105 293.612115 -1111.130214 420.793267
106 356.511897 -1146.487083 184.457611
106 307.357986 -1108.519610 425.263204
107 377.354521 -1143.124120 193.530784
107 322.115451 -1107.276781 432.177949
108 393.846757 -1140.589760 197.837917
108 339.064846 -1104.603939 437.706775
109 410.881172 -1137.317945 203.169079
109 361.272061 -1097.568245 446.309081
110 425.869105 -1134.803424 209.801179
110 368.283535 -1096.151470 449.163332
111 443.553013 -1131.393308 216.257247
111 380.814400 -1093.210225 454.701191
112 463.110693 -1127.117545 224.292616
112 399.557202 -1088.379043 460.964896
113 471.741253 -1124.095056 226.713451
113 418.663920 -1081.622623 467.361946
114 486.132646 -1119.770443 232.283333
114 427.089299 -1078.589037 469.935373
115 503.946701 -1113.856687 237.468319
115 437.217497 -1075.588514 475.084396
116 518.212617 -1108.067321 241.702345
116 451.124866 -1068.233329 478.829629
117 532.966339 -1102.514896 246.933501
117 467.052986 -1061.563807 483.653616
118 544.048310 -1096.801368 250.374758
118 477.388919 -1055.844634 487.077566
119 559.596025 -1089.773148 256.388707
119 491.659038 -1048.760929 491.484949
120 570.514440 -1084.242969 260.998623
120 499.512049 -1044.703950 495.962978
121 580.420032 -1078.241924 264.022036
121 508.271885 -1037.293634 499.448119
122 595.012132 -1069.378631 270.035557
122 517.008696 -1029.780563 502.118176
123 601.336235 -1062.179725 273.435930
123 526.816651 -1022.355801 506.999443
124 611.723487 -1054.864785 277.620831
124 536.565627 -1013.808552 511.028600
125 624.089746 -1045.730837 282.273857
125 543.479477 -1005.752467 513.787413
126 633.115051 -1036.533504 285.804743
126 551.946132 -996.580738 516.755101
127 638.925164 -1028.981690 289.120144
127 558.738142 -987.784147 520.379731
128 648.679265 -1019.299335 292.473807
128 563.903066 -978.359667 522.453433
129 655.328873 -1010.271008 295.483407
129 570.597350 -968.232784 524.930818
130 658.984221 -1000.252982 295.999718
130 576.437454 -958.989345 526.358746
131 668.960926 -989.191429 299.323609
131 583.554665 -947.114253 528.993725
132 674.254586 -977.769830 301.580993
132 589.565198 -936.651589 531.356007
133 682.473688 -967.357804 303.371280
133 586.967828 -926.569066 530.780954
134 685.074107 -955.120738 304.248567
134 596.794640 -913.852680 532.746546
135 690.834533 -940.402070 304.931509
135 594.863138 -901.663656 531.285984
136 685.156621 -930.764492 300.976317
136 603.026869 -890.225760 531.811341
137 694.493624 -915.636124 301.756586
137 599.900183 -878.566511 528.222677
138 691.108002 -902.317235 299.127547
138 603.458707 -866.998442 527.917579
139 692.868042 -889.999637 297.563140
139 599.494131 -855.657499 524.440793
140 688.959750 -879.344515 293.174799
140 598.177597 -845.225982 522.824520
141 683.088616 -868.311020 289.545556
141 591.973603 -834.974634 518.258703
142 683.112668 -857.526901 287.866201
142 590.001714 -825.492814 516.293868
143 676.436770 -847.536176 283.605955
143 589.931930 -815.022687 514.072676
144 678.197115 -834.601259 281.777627
144 579.120558 -805.727440 509.280025
145 667.842813 -825.089592 276.113585
145 580.294790 -796.007971 506.479028
146 654.352194 -817.605137 269.733733
146 565.424439 -789.747226 500.803187
147 647.014384 -808.145623 266.098295
147 562.580533 -779.606027 499.029982
148 642.007923 -797.673659 263.489896
148 552.688350 -771.940165 493.374421
149 626.339925 -791.311787 257.986208
149 542.466174 -765.207359 489.992919
150 627.141120 -781.998876 256.801651
150 538.818442 -757.975512 487.781150
151 606.376095 -775.644153 249.812848
151 528.209429 -751.587082 483.683556
152 599.608099 -769.860157 246.398708
152 514.701235 -745.889150 478.352595
153 584.652557 -763.848250 240.852108
153 499.048181 -741.798176 474.549687
154 571.237093 -757.457348 236.176492
154 489.622754 -737.935150 471.247686
155 555.065921 -753.490400 230.868287
155 483.401606 -731.788373 468.202372
156 548.871065 -747.900561 228.502718
156 472.804198 -728.500209 465.488042
157 534.640623 -744.390524 225.037139
157 457.140090 -725.001517 460.716452
158 517.930934 -740.703273 220.239378
158 443.065124 -722.169354 456.259195
159 506.359792 -737.545838 215.752316
159 429.600276 -719.869585 452.379673
160 493.157082 -735.016210 210.646302
160 420.504896 -716.887194 448.316505
161 481.669026 -731.972570 207.115493
161 405.695048 -715.581391 445.623407
162 462.014583 -731.034267 202.495871
162 396.728897 -714.439746 442.991796
163 452.868700 -729.142243 200.437760
163 383.047392 -714.254331 438.268136
164 436.783460 -728.329741 196.077361
164 365.899085 -713.449639 434.362628
165 425.715059 -727.850938 193.419948
165 359.751572 -712.896617 432.672634
166 411.084008 -728.696666 189.322618
166 345.416501 -713.563048 428.622562
167 398.718423 -729.290800 186.648355
167 335.245854 -713.907737 427.081773
168 383.910134 -731.590207 183.107701
168 320.902593 -716.235461 423.870637
169 371.647132 -733.099562 181.014159
169 296.361554 -717.421128 417.826262
170 361.419130 -735.893343 180.165728
170 298.220678 -720.277874 419.849147
171 345.835110 -739.214267 176.611510
171 284.974883 -722.113627 417.473977
172 335.700974 -742.921938 176.256543
172 275.637206 -725.118949 416.932660
173 325.119848 -746.224842 173.687412
173 262.133472 -728.868372 414.031116
174 311.870689 -750.418522 172.145282
174 253.651951 -729.775491 413.976200
175 296.509293 -754.763477 169.080178
175 238.060742 -733.452489 411.160342
176 288.490983 -757.187545 168.965385
176 229.314057 -735.692404 409.349671
177 273.538426 -759.847307 165.672943
177 220.796848 -737.629133 409.429363
178 261.470877 -764.389304 164.248759
178 206.366596 -739.329148 405.669757
179 249.606681 -766.924086 161.473304
179 201.200788 -740.700886 405.754092
180 239.621852 -768.837395 162.474976
180 184.095808 -743.045700 402.511297
181 225.942651 -771.767310 160.054195
181 178.031176 -744.644035 401.977443
182 217.308658 -774.202181 159.034059
182 162.578542 -744.518243 401.316290
183 210.843314 -775.047491 159.630201
183 151.759157 -745.992647 398.722207
184 193.513659 -776.530452 157.400173
184 141.836273 -746.942437 397.779742
185 180.145966 -777.177477 156.125123
185 135.842149 -746.938265 396.944441
186 165.949012 -777.191257 155.038117
186 126.249708 -746.205435 398.136605
187 151.561267 -777.529041 153.056962
187 108.022029 -744.806780 395.941250
188 143.482952 -775.610394 153.880871
188 96.329482 -744.418694 394.611746
189 133.110080 -772.565159 151.857126
189 88.627056 -741.451705 395.415041
190 116.520303 -770.249334 149.657591
190 78.589347 -739.202880 392.545849
191 111.383171 -768.437120 148.230955
191 72.162036 -735.829129 391.925524
192 94.121999 -766.325097 143.960975
192 58.902095 -734.233105 389.634205
193 84.534670 -761.904880 142.637300
193 54.161144 -729.393813 389.716343
194 77.657176 -756.434870 141.321794
194 43.071819 -725.453456 387.357171
195 69.838357 -753.950279 141.050261
195 35.076581 -721.735808 386.293030
196 66.492922 -748.219174 141.243863
196 40.471671 -716.288320 385.634209
197 53.038873 -744.707563 136.504016
197 24.606807 -711.602653 380.439197
198 53.119470 -737.446572 136.160019
198 24.070095 -706.979692 378.903741
199 42.303816 -733.576526 129.175695
199 14.786399 -701.302478 377.406306
200 30.333014 -726.049356 124.202984
200 13.619579 -695.770857 373.493677
201 21.237758 -718.763629 118.346384
201 10.553003 -691.221492 371.547058
202 28.373432 -712.945078 117.567402
202 5.466382 -683.653928 366.050872
203 24.237435 -708.697046 119.474157
203 9.514014 -676.572596 365.632827
204 31.009484 -699.851547 115.868760
204 9.549991 -671.397240 361.902326
205 21.677338 -694.904331 110.397765
205 4.707272 -666.113224 358.179365
206 32.469563 -685.372528 110.355116
206 10.013429 -660.691495 356.396990
207 24.283532 -681.928175 104.954821
207 15.626482 -654.862111 353.896395
208 31.481719 -674.578223 104.547512
208 17.436092 -648.747989 352.367477
209 36.307268 -670.839342 101.067671
209 24.809000 -644.562852 350.767277
210 44.814014 -663.626914 98.912084
210 31.618136 -639.129961 347.849361
211 58.363316 -658.057513 100.720802
211 38.312198 -634.608612 347.964013
212 69.188797 -654.015048 101.634426
212 52.049314 -631.908873 347.834884
213 77.949015 -650.150884 102.754214
213 58.244051 -629.232659 346.990947
214 88.836416 -645.894065 99.164442
214 77.155457 -624.526923 348.194673
215 96.614891 -644.689493 99.450205
215 84.645542 -621.827125 347.944874
216 109.314970 -642.084828 98.566965
216 97.322590 -618.704080 347.778581
217 125.173480 -640.801664 99.203351
217 107.357211 -616.837247 346.274083
218 134.481553 -637.933652 96.476686
218 123.210184 -614.625722 346.006033
219 150.249174 -637.591418 98.929366
219 140.158582 -613.541555 348.271166
220 170.884657 -636.519884 100.177752
220 157.299439 -611.495517 346.186242
221 185.926983 -634.781516 99.359968
221 169.100808 -611.116738 347.486260
222 204.393464 -635.005754 101.174076
222 176.995105 -609.558670 345.559248
223 225.239991 -634.567289 101.833148
223 204.134144 -607.603432 350.061851
224 241.814111 -634.063875 102.872281
224 222.156135 -607.451020 350.270691
225 265.249580 -633.230622 105.129635
225 237.077022 -605.116282 348.570276
226 282.130190 -632.113150 105.626344
226 252.858123 -604.671336 350.583283
227 302.010541 -633.014357 107.700180
227 268.570846 -603.955102 352.569652
228 326.171109 -631.167141 111.241479
228 294.113345 -601.959376 354.367042
229 338.446610 -633.529185 109.362913
229 307.294474 -602.039236 353.758565
230 365.140284 -631.143345 112.690605
230 327.232454 -599.108065 355.677416
231 389.119614 -628.555971 116.167672
231 356.501055 -596.048361 360.279995
232 405.489125 -628.122843 118.214878
232 368.615229 -595.771340 360.951482
233 425.067495 -627.329949 120.956958
233 391.376453 -593.212563 364.668570
234 448.926921 -625.167818 123.416941
234 415.433054 -591.395059 367.296959
235 472.583682 -621.653344 126.517516
235 427.500411 -588.430046 368.764091
236 491.351809 -621.508949 128.287932
236 446.109209 -585.931916 370.940949
237 515.273975 -618.439586 132.443192
237 468.424308 -583.109049 373.818690
238 539.688258 -615.248790 136.293814
238 490.846129 -580.738924 378.000512
239 558.752196 -612.535833 138.589185
239 512.628192 -577.943811 381.305638
240 580.902577 -609.087526 143.002484
240 532.052899 -574.714262 384.278714
241 604.422930 -605.922480 146.183129
241 551.635261 -570.482492 387.295481
242 629.548318 -602.783506 152.242687
242 574.077727 -566.636014 390.968463
243 649.153731 -599.808227 155.881617
243 592.166375 -563.052317 395.072755
244 672.612244 -594.488656 160.522702
244 611.750195 -558.803042 398.166488
245 694.977466 -590.211792 166.321731
245 630.658844 -554.043069 402.652905
246 714.966114 -585.495604 170.807190
246 650.860184 -549.583517 408.619543
247 732.884301 -581.826073 174.757533
247 665.974392 -544.732757 412.365025
248 759.431236 -576.426636 183.676535
248 686.985945 -540.949894 418.585749
249 778.428751 -570.736662 189.664822
249 704.607037 -534.552611 423.350025
250 798.927554 -565.847136 195.611663
250 722.797299 -529.028308 429.214629
251 820.099041 -560.382457 203.348642
251 741.694179 -523.222026 436.098343
252 843.788298 -554.256094 211.439285
252 760.901004 -516.956950 442.014156
253 861.921365 -547.554276 218.727102
253 778.217973 -510.118562 450.208695
254 884.543556 -540.860119 227.360586
254 797.601438 -503.998467 456.843522
255 903.497970 -534.027154 235.928462
255 815.612721 -496.755474 465.189097
256 923.219317 -526.658658 243.747946
256 833.854684 -489.136689 473.235727
257 942.421873 -519.272690 252.266829
257 851.978894 -482.028591 480.513736
258 962.092775 -511.185181 261.489644
258 866.814551 -474.349003 487.761621
259 981.036368 -502.896956 270.170678
259 884.593012 -465.228519 495.752695
260 1000.002936 -493.161976 278.152281
260 904.990437 -456.294423 504.585539
261 1019.025877 -484.067837 287.722542
261 917.927722 -448.322000 511.162839
262 1037.591225 -474.363644 296.157253
262 935.031467 -438.751822 518.676182
263 1057.502145 -463.930954 304.364201
263 953.262321 -428.592821 526.602156
264 1072.819756 -452.997194 312.223077
264 965.284598 -419.046038 532.294561
265 1091.559207 -442.200105 319.041540
265 982.058281 -409.073753 539.449518
266 1107.639049 -431.284313 326.254228
266 994.006998 -399.884929 545.480746
267 1125.492932 -421.169234 333.570020
267 1008.814696 -388.920258 551.440598
268 1139.861251 -409.780178 340.328398
268 1022.049170 -380.669288 557.342135
269 1155.847132 -398.044543 347.122715
269 1033.235676 -370.709813 562.239310
270 1168.501465 -387.838910 352.977747
270 1045.967813 -360.361822 567.676196
271 1179.319612 -378.445438 357.405710
271 1055.407725 -350.157883 571.000455
272 1192.774013 -366.528199 363.687161
272 1065.661481 -341.305986 575.143035
273 1203.424478 -356.581157 368.056403
273 1074.805552 -330.712639 579.729863
274 1213.264070 -345.147042 372.139490
274 1083.307049 -321.272317 582.466077
275 1222.607020 -336.158652 376.058876
275 1090.488370 -312.240130 585.420964
276 1231.468991 -325.629714 379.041360
276 1098.547137 -302.794547 588.149947
277 1237.479422 -316.662319 382.247230
277 1101.273265 -293.271520 589.621709
278 1243.517946 -306.621558 384.210270
278 1106.417784 -284.937679 590.537858
279 1247.713094 -297.938122 385.374651
279 1109.712490 -276.945286 591.245306
280 1250.226395 -288.976622 385.215397
280 1110.365457 -267.941168 590.657340
281 1251.575871 -279.333491 385.675636
281 1113.039771 -259.272897 590.652156
282 1251.124275 -270.822320 384.802708
282 1112.887941 -251.313719 589.813266
283 1250.162726 -262.505963 384.115486
283 1110.925257 -243.569975 588.489763
284 1244.579660 -254.266055 380.470075
284 1105.133934 -235.751535 584.988834
285 1241.334215 -246.951418 379.083852
285 1100.271590 -228.984359 583.114466
286 1234.542779 -239.548951 375.884193
286 1094.206681 -221.239507 579.777428
287 1227.823766 -234.113573 372.490448
287 1087.729884 -215.240055 577.059747
288 1218.844597 -226.948958 368.365568
288 1080.086855 -209.374069 573.844994
289 1211.302388 -220.964486 365.431483
289 1070.022895 -204.114513 570.266460
290 1200.621105 -215.783824 361.402641
290 1061.966803 -199.102036 566.793351
291 1191.911232 -211.893082 357.816118
291 1050.537493 -194.695912 562.224755
292 1177.427476 -206.857250 352.522595
292 1039.349253 -190.476428 558.205226
293 1164.285308 -203.898015 347.862746
293 1025.950730 -187.050081 554.064989
294 1151.722742 -201.237518 344.046227
294 1013.942206 -184.031150 550.525641
295 1137.787052 -198.313700 339.938494
295 1000.527989 -181.333319 546.645687
296 1124.482931 -196.628907 336.572297
296 987.011777 -177.801668 543.629768
297 1110.725086 -194.106034 333.407849
297 972.522520 -176.475033 540.089232
298 1093.388235 -192.615045 328.954701
298 960.730816 -174.558510 538.722960
299 1078.628563 -192.525675 325.640658
299 945.843746 -173.454039 535.628244
300 1063.585989 -191.103594 323.173355
300 930.275621 -171.697741 532.186864
301 1046.731803 -190.356913 319.488048
301 914.338297 -171.268519 529.075052
302 1028.662750 -189.613269 315.741719
302 900.036117 -169.561444 527.135559
303 1013.928400 -188.918214 313.811486
303 883.738792 -168.668016 524.675895
304 997.531090 -187.695127 310.613626
304 868.379547 -166.449372 522.988694
305 982.189815 -187.277305 308.013686
305 853.891399 -166.559169 520.279641
306 965.251765 -186.901137 305.423136
306 838.877927 -165.873827 517.814628
307 947.724457 -186.711293 301.644886
307 823.411466 -164.812781 516.112939
308 933.789312 -185.759261 299.603677
308 808.188202 -164.136294 513.932185
309 913.815086 -184.067190 295.430688
309 791.809119 -162.675397 510.729368
310 901.079891 -183.182827 294.375225
310 776.173155 -161.361179 508.906695
311 884.630842 -181.623807 290.894012
311 761.349716 -159.082913 506.498912
312 867.697374 -179.891233 287.587981
312 746.321651 -157.779062 502.968554
313 852.738346 -177.469079 284.218428
313 730.601068 -157.070764 499.531177
314 836.638640 -176.609030 280.182152
314 712.646989 -154.549650 496.655790
315 820.432049 -174.416062 275.490790
315 701.988052 -152.673213 493.859253
316 804.406588 -173.828778 271.931170
316 683.767300 -151.465973 489.078710
317 787.998312 -172.202233 266.645337
317 669.946391 -150.159726 485.271836
318 769.981511 -171.569164 261.016022
318 654.966862 -148.554124 481.544364
319 752.647881 -170.286895 255.782009
319 638.101653 -147.599399 475.986564
320 736.557679 -169.033935 251.701925
320 621.659476 -146.135779 472.422396
321 716.671547 -168.786401 245.055238
321 605.085509 -144.957868 466.554579
322 699.344268 -168.949944 239.007571
322 589.809349 -144.888664 462.767494
323 681.980372 -168.883608 234.550712
323 574.700924 -143.643382 457.524438
324 664.117546 -168.191567 229.122558
324 557.691162 -142.251006 453.154870
325 645.017980 -167.434059 223.033018
325 539.801996 -142.347986 448.529367
326 628.053297 -167.340044 217.483032
326 523.938760 -142.583624 443.886560
327 611.990477 -167.181566 213.185145
327 506.221811 -140.314393 438.047965
328 596.165798 -167.908048 208.935952
328 490.462986 -140.638911 435.017004
329 576.456088 -167.866837 202.853874
329 473.422731 -138.366197 429.656874
330 555.566911 -167.503269 197.338102
330 459.713964 -137.394142 424.968433
331 536.861157 -166.964857 191.553355
331 442.896196 -136.495868 420.906067
332 522.320279 -166.017239 187.020185
332 428.114540 -135.960675 416.935839
333 500.048317 -165.688327 182.182165
333 411.912621 -134.408530 413.381132
334 484.849776 -163.940978 177.504573
334 393.949193 -132.316447 408.823610
335 467.469638 -162.685719 172.816425
335 379.988312 -130.694000 405.357768
336 450.599654 -161.843072 169.126863
336 365.277709 -129.728648 402.714322
337 430.691404 -159.845579 162.787539
337 344.670979 -126.330755 396.544748
338 412.479957 -159.147552 159.164652
338 330.019921 -124.322484 392.648285
339 394.859479 -156.760936 154.138175
339 314.040523 -121.437829 388.337829
340 377.827340 -155.313376 150.225498
340 300.146359 -119.264862 385.267468
341 359.436370 -152.841484 145.376747
341 281.788583 -115.917968 380.802896
342 343.822582 -150.196556 140.617978
342 269.838759 -111.869732 377.992251
343 324.399141 -146.139652 136.391560
343 252.680511 -107.679944 373.731846
344 308.253866 -143.109290 131.929283
344 241.336371 -103.400757 370.258048
345 286.954246 -137.438823 127.191785
345 222.852182 -99.628605 365.900211
346 272.840985 -133.067051 123.940553
346 211.141541 -93.399671 362.847700
347 255.298147 -127.550048 118.858452
347 197.395589 -88.201173 358.251732
348 236.493719 -122.168197 113.181519
348 183.510469 -82.556817 355.018389
349 219.927106 -116.267952 109.404202
349 161.493794 -74.973550 349.388985
350 205.813725 -109.340875 105.518474
350 154.205879 -70.069587 347.382304
351 190.032354 -102.397404 101.581939
351 142.142133 -62.286299 342.853743
352 176.509961 -95.502922 99.194268
352 125.309197 -55.411773 340.916086
353 160.151754 -88.765800 93.569989
353 112.734314 -48.989051 337.073157
354 140.381429 -80.654980 88.086218
354 98.026813 -39.956462 333.776287
355 131.146340 -71.225395 86.718105
355 86.655991 -32.891061 329.547051
356 121.765622 -62.205542 84.410203
356 80.395843 -25.181011 328.695683
357 103.848997 -53.394796 79.371585
357 65.099183 -16.678648 323.384956
358 92.942372 -44.708752 77.122553
358 56.671388 -8.734230 319.913672
359 71.320967 -35.251952 69.249337
359 49.094628 0.207720 316.734218
360 61.115549 -26.473794 65.829085
360 40.351337 8.773842 312.518854
361 55.796187 -15.991568 63.406040
361 30.070865 16.599764 308.549499
362 42.591646 -7.714963 58.090861
362 19.649403 24.850054 304.287090
363 32.235277 3.347950 52.535459
363 22.297116 32.546715 302.169075
364 25.033203 12.171681 48.608731
364 16.097578 40.760905 299.394795
365 21.100552 22.129165 45.451886
365 11.106240 48.958872 294.713348
366 13.571166 31.569122 41.335977
366 5.220388 56.036807 290.936369
367 7.109506 40.010466 39.851205
367 -0.201293 65.533972 289.130576
368 2.854983 47.999389 33.938618
368 -1.266742 72.911344 284.984052
369 2.498167 56.037377 32.364387
369 -2.130950 81.651394 285.121728
370 3.087121 63.233705 32.869068
370 -0.327003 87.619475 283.227770
371 1.254910 72.720371 31.508876
371 4.295188 94.721319 282.831591
372 6.064289 80.350670 32.184668
372 7.267554 100.971929 282.848684
373 7.088456 85.586367 31.966588
373 12.201545 106.143267 283.052088
374 17.341173 89.864328 33.793840
374 15.248643 111.935374 284.201960
375 22.825657 94.055048 34.118440
375 23.458564 115.817115 284.382089
376 34.876387 97.309128 36.201644
376 32.067447 118.234197 286.255365
377 40.739246 99.301151 38.082212
377 40.040557 119.660714 286.501068
378 58.926856 100.609380 42.625880
378 56.262871 121.690827 291.119991
379 67.720564 100.804844 43.889844
379 66.902538 122.366223 294.146220
380 82.897846 100.924902 47.622228
380 81.466582 123.758292 297.620664
381 103.881223 98.672470 52.846459
381 98.460593 123.348819 301.685743
382 118.341065 99.132626 57.067455
382 112.410880 124.016994 305.153531
383 134.586352 96.606128 59.398595
383 132.908792 122.584814 311.584249
384 163.303067 95.631790 67.238699
384 152.054265 122.834757 316.297268
385 181.693106 94.096532 69.949474
385 171.652160 123.055924 320.926630
386 204.632974 92.953942 77.901978
386 190.449620 122.573711 323.736820
387 228.722734 91.537334 82.892769
387 209.201853 123.070204 329.289018
388 248.354420 91.942816 87.193914
388 232.424224 125.227482 333.662294
389 274.057820 93.819875 90.246456
389 252.734987 125.725472 338.618479
390 295.161801 93.835641 94.916312
390 275.575371 126.950809 343.708462
391 323.783200 95.174526 100.760161
391 298.294864 129.951940 347.984167
392 351.900441 96.120470 109.341541
392 322.453249 132.267773 354.031089
393 372.786632 97.386805 112.941087
393 337.390257 135.325582 355.786547
394 392.612766 101.118284 116.664675
394 363.587149 138.634616 362.122699
395 420.462259 103.500158 123.290463
395 387.798101 141.756969 368.571800
396 445.439732 106.604303 127.737496
396 408.629038 145.290352 372.262605
397 473.711582 111.321483 134.839691
397 427.944766 149.665108 377.211089
398 496.121369 115.639631 140.391632
398 452.786196 153.646229 383.300900
399 523.352473 120.538698 147.033377
399 474.282711 160.307758 388.022970
400 546.269627 124.490905 152.471432
400 495.523763 165.478686 392.567318
401 567.966494 129.960741 158.150833
401 517.476582 171.460633 398.440889
402 596.174427 135.841283 164.406550
402 537.885588 175.835585 403.380620
403 619.770060 141.825762 171.605352
403 555.451501 181.923868 407.955522
404 643.358185 147.444906 177.981215
404 579.787995 188.164272 414.256015
405 664.773098 154.002286 182.606713
405 597.498763 195.317286 419.382555
406 684.181975 160.924630 188.259471
406 619.341974 202.770812 425.153150
407 710.473750 170.086589 195.491978
407 638.381947 209.897550 430.377216
408 729.225712 177.718778 201.572968
408 657.225416 218.355361 436.471412
409 752.181266 185.683399 209.651455
409 674.912400 225.836948 442.090728
410 771.055390 192.463474 215.525596
410 696.747973 234.719444 447.870305
411 790.885879 201.063956 221.872522
411 714.487229 241.856256 455.485102
412 812.777911 209.314792 229.516637
412 730.484347 249.322135 460.399183
413 831.810500 218.467307 236.481116
413 750.014761 258.330313 468.299892
414 853.960271 228.165912 244.140120
414 769.451570 267.037479 473.808282
415 873.878507 238.944014 250.627465
415 782.975356 275.811110 479.274187
416 892.669230 248.690511 257.464557
416 801.023887 286.246446 486.496997
417 911.032659 259.530075 264.540716
417 816.672349 296.017406 491.894382
418 930.490592 270.646358 271.106384
418 832.932846 305.048817 498.520602
419 948.138317 280.239114 279.613759
419 846.916347 315.322180 504.483487
420 966.539677 291.644465 287.054298
420 863.934448 325.839501 510.802380
421 983.012315 303.298761 293.692853
421 879.949940 337.045562 517.744328
422 997.918035 315.177590 300.005835
422 892.636589 346.533367 523.177126
423 1015.924914 327.766354 307.745095
423 904.388815 356.994434 528.162510
424 1030.885243 340.094994 314.425464
424 920.163598 369.008056 534.847028
425 1047.364192 351.460185 321.469484
425 930.784653 379.299322 539.733730
426 1062.454478 363.888592 328.167889
426 944.468646 391.396342 545.598475
427 1075.240567 375.066286 334.894323
427 956.467114 401.542234 552.064524
428 1089.742609 386.390250 341.877247
428 967.876751 411.705511 557.724183
429 1100.234345 397.801056 347.381782
429 978.647927 422.093041 562.474623
430 1114.085618 410.273290 353.749831
430 986.426187 434.020332 567.169336
431 1122.518881 422.373104 358.747281
431 994.499273 444.770895 571.149909
432 1131.704259 435.450548 364.536100
432 1002.817914 455.209807 575.924438
433 1138.046461 446.906646 369.747500
433 1008.704431 466.849843 580.891950
434 1147.194744 457.731887 375.559201
434 1014.364433 476.347794 584.174989
435 1152.891579 468.075434 380.164765
435 1017.389901 487.429981 588.076348
436 1157.741648 478.282222 384.875873
436 1022.357192 496.994548 592.412882
437 1162.056435 489.349522 388.952114
437 1024.485461 506.418120 595.442885
438 1162.397809 498.915043 391.628893
438 1024.747626 516.003726 597.875091
439 1164.706099 510.124927 395.295542
439 1025.429060 525.328720 600.428899
440 1162.074034 520.805280 397.611942
440 1023.756459 534.808529 602.485124
441 1164.510417 529.175475 401.488965
441 1019.004843 543.886594 604.224198
442 1159.521896 539.485166 401.708813
442 1013.914456 553.319621 604.016109
443 1155.486566 549.217325 402.781499
443 1010.865454 561.483875 604.716244
444 1148.708043 558.237139 402.836187
444 1004.415708 570.492523 604.951168
445 1141.749026 566.844143 401.902510
445 997.481507 577.470776 604.238481
446 1132.931440 574.820029 400.033041
446 987.429913 585.263423 602.052410
447 1123.557882 582.429133 398.676194
447 978.787738 591.952278 600.337253
448 1112.581128 589.324562 395.665549
448 969.101462 597.588695 599.165772
449 1102.336938 595.693855 394.067816
449 958.095939 603.326742 596.477545
450 1091.143096 600.594553 390.967287
450 947.491158 607.372699 594.021281
451 1078.101172 605.736898 387.285606
451 935.135644 612.031543 590.912445
452 1064.080059 610.354923 383.280950
452 920.691348 616.024439 587.974406
453 1050.186523 613.893359 380.313811
453 907.668619 619.210124 584.699008
454 1034.033501 615.900811 375.383353
454 894.613625 621.668372 581.270228
455 1021.285024 616.902934 371.657109
455 879.616879 622.903051 577.024283
456 1005.686091 618.377106 366.279094
456 866.863237 624.445004 572.670517
457 991.162436 618.503798 361.644385
457 851.623546 625.438032 568.335316
458 976.502741 619.070463 356.936934
458 834.678983 626.517318 564.119777
459 960.580949 618.054737 351.471070
459 822.983945 627.465496 558.631086
460 945.352067 617.436964 345.834815
460 808.382135 627.796824 554.234019
461 929.112787 616.732416 339.927826
461 794.201489 626.751793 548.987253
462 914.293170 616.277542 334.385485
462 779.724467 626.945959 544.510837
463 897.776314 616.217263 329.086079
463 763.615362 627.626239 538.941106
464 881.579981 615.801006 323.473233
464 747.731903 628.408698 533.277631
465 865.543413 614.128741 317.065040
465 733.987920 627.825824 528.275733
466 848.750351 613.610215 310.852615
466 717.774781 628.472217 522.790730
467 833.552275 613.378751 304.553099
467 701.678491 628.166827 517.239486
468 814.462933 613.957322 296.792497
468 687.197422 628.900979 510.801453
469 799.403722 614.425724 290.779926
469 672.913528 629.490068 504.703588
470 781.972238 614.408346 284.357393
470 655.278029 630.629358 498.038736
471 766.118079 615.373921 276.326351
471 639.804895 632.087796 492.373073
472 749.034641 615.486810 270.113925
472 625.403072 632.601469 486.146351
473 732.421368 615.797241 262.614903
473 609.971616 633.005279 480.408409
474 715.254361 615.548055 255.965915
474 594.656993 634.734069 473.533119
475 698.560388 615.953192 248.648559
475 578.677152 635.531980 466.978654
476 679.703104 616.563580 240.605884
476 562.123233 636.553287 460.500095
477 663.090504 616.764506 234.396364
477 545.794637 638.131920 454.552385
478 645.058440 616.417960 226.286680
478 529.914880 638.639407 447.705450
479 627.615093 615.380072 219.352937
479 514.216572 639.104929 441.647983
480 608.731878 617.016493 212.699877
480 500.559339 640.383388 435.480843
481 591.635525 617.704488 206.294329
481 482.003771 641.869973 429.954743
482 574.114733 617.218082 199.376059
482 465.617006 643.845327 422.897422
483 555.080079 617.517309 191.688502
483 448.152566 644.453443 417.340966
484 534.131072 618.005308 184.614318
484 433.426323 645.691885 411.439329
485 518.847980 620.305056 179.019226
485 419.200854 647.490407 406.308153
486 501.253890 621.875394 173.142873
486 404.308431 651.245995 400.780748
487 479.086739 624.316527 165.374291
487 386.430614 653.891525 395.347817
488 464.231625 626.881347 160.266257
488 369.667320 657.474088 390.053567
489 446.387672 629.494379 154.560920
489 356.650822 659.886350 385.151766
490 425.593830 631.253031 147.660801
490 337.471967 663.913715 379.499169
491 404.802584 635.219020 141.924983
491 324.343391 665.838033 375.705929
492 389.118600 638.585315 135.906361
492 306.711772 670.415759 370.488056
493 371.191343 642.603690 131.222330
493 291.292541 675.104691 366.169931
494 355.860091 645.786908 126.416488
494 279.144046 680.040841 361.968117
495 336.891615 650.273783 120.333788
495 264.686086 683.139419 357.684813
496 319.608175 655.292022 114.601196
496 247.433309 687.195721 351.676345
497 304.959490 660.774189 110.087012
497 233.302432 693.140431 347.025765
498 288.021437 666.340497 104.440627
498 227.101181 697.205484 345.804942
499 276.402307 670.987647 100.365815
499 212.395737 703.399815 339.631253
500 264.194408 676.421770 96.228985
500 200.480660 709.607891 334.947533
501 245.985749 683.958171 89.954336
501 186.883208 715.615256 331.576289
502 233.322786 690.076930 86.112181
502 175.587643 722.306159 327.176801
503 223.583003 694.735217 84.229811
503 168.097452 726.541791 324.236602
504 209.867827 702.094423 79.265983
504 159.971813 733.333204 321.793507
505 196.805698 709.804997 75.128822
505 148.924817 739.997598 318.660180
506 187.030940 716.350299 71.723679
506 143.235631 745.830161 315.574454
507 177.261683 723.575283 67.625070
507 138.365542 752.858562 313.689112
508 171.773186 730.049159 65.353644
508 129.642464 759.047809 311.041888
509 161.163165 738.317693 64.255070
509 119.251126 766.010856 308.525934
510 154.067845 744.308025 62.829268
510 113.769430 773.153814 306.364928
511 147.048548 751.605889 60.553586
511 109.125713 780.077742 304.938212
512 141.087518 758.084930 59.856377
512 105.710993 787.859545 305.837110
513 131.764305 766.629982 56.463201
513 106.035212 794.154559 306.613013
514 134.945387 774.024992 59.707580
514 100.449096 801.098986 303.987858
515 129.478535 781.779346 57.695017
515 103.644441 807.623910 306.660360
516 127.997237 789.639129 57.695559
516 100.694303 814.672523 306.020439
517 124.585122 796.520568 57.604082
517 101.034994 821.820261 305.979495
518 130.348689 802.877846 60.496540
518 103.769548 828.641619 307.949505
519 133.687187 808.540047 62.969529
519 104.727498 835.747446 307.012530
520 136.062863 816.276352 62.673935
520 110.429075 841.112995 310.188239
521 140.928359 821.389182 63.852837
521 120.469885 847.606464 311.919884
522 151.303810 828.006727 66.388821
522 122.361716 852.764862 313.262501
523 156.375055 832.707261 68.224640
523 133.419486 856.672117 317.986703
524 170.759939 837.928311 73.207731
524 142.818138 861.325329 321.478268
525 177.862028 841.066619 75.673734
525 153.689537 865.660521 324.533328
526 190.959435 844.094264 80.219653
526 160.289142 870.597721 326.984263
527 201.393226 847.710771 84.821597
527 172.692039 872.852910 330.671232
528 216.247149 849.364847 89.261420
528 187.720381 875.254995 334.987941
529 229.655872 850.593426 92.842120
529 199.435183 876.943571 338.786995
530 243.297922 850.378597 97.038157
530 217.175540 879.431936 344.185787
531 261.415854 851.002692 101.852842
531 230.650235 879.892060 347.142464
532 276.861300 851.624986 105.254244
532 243.099077 881.193588 352.167194
533 294.622777 851.939904 110.816404
533 255.527634 882.826642 355.311860
534 312.525006 850.176563 115.430318
534 274.709125 883.152250 360.580431
535 328.823205 848.782553 120.064605
535 290.984100 881.846022 364.271488
536 348.095431 848.814352 125.251994
536 308.895933 881.660451 368.783455
537 364.252837 848.649742 129.122940
537 322.871169 884.799965 372.496687
538 381.691297 847.446665 132.128582
538 339.768197 886.262364 375.986982
539 401.006563 847.150273 137.283990
539 354.489926 886.837664 379.582572
540 421.170948 846.698313 142.716884
540 372.995337 887.147949 383.858557
541 441.208337 848.690242 148.480176
541 390.331932 889.472332 388.646560
542 462.881507 848.611184 155.027973
542 409.108912 891.578451 392.717153
543 476.633274 850.427360 158.107025
543 427.194582 894.354747 398.318711
544 496.483356 853.093785 162.983940
544 442.839406 896.715655 402.988316
545 513.444112 855.278938 168.812847
545 459.241279 901.006285 408.238802
546 535.120176 858.390691 175.570646
546 476.737195 904.366365 413.249627
547 552.311840 860.670183 180.622390
547 490.467872 908.665696 416.353058
548 571.712219 864.496556 186.629493
548 510.082785 913.076421 422.175291
549 589.390486 868.905248 191.527393
549 525.890354 917.523577 426.657430
550 607.787418 873.491695 197.011359
550 542.495433 924.050330 431.998623
551 626.651579 880.458012 201.991944
551 562.066579 930.662093 437.181018
552 645.217122 886.952757 207.018912
552 578.084408 936.730466 441.872731
553 663.059945 894.534092 212.058412
553 591.667975 943.030978 445.147218
554 681.066386 900.859237 216.866509
554 608.814711 951.140301 449.377668
555 696.469942 907.767929 220.946918
555 620.000543 958.116332 452.866800
556 711.538099 917.465445 223.263583
556 639.209149 965.717488 457.932774
557 727.260418 925.573495 229.454276
557 652.551650 974.430340 460.565446
558 745.845676 934.790394 232.229678
558 667.577147 983.149645 463.985437
559 758.643437 942.899605 234.804200
559 680.565984 992.677026 467.306293
560 775.120305 952.872081 239.663159
560 695.395513 1000.293718 470.287520
561 787.607054 962.809379 242.883768
561 706.123193 1010.693952 472.604911
562 802.349594 973.257478 245.410989
562 718.979335 1019.747693 475.438195
563 825.672290 983.848084 251.183584
563 733.826854 1028.957155 478.651615
564 837.287950 993.528490 253.365141
564 749.935701 1040.179590 482.155535
565 847.099066 1004.604632 255.598227
565 759.083491 1048.751692 485.091781
566 859.818745 1015.182526 259.942494
566 772.236446 1059.199695 487.491330
567 878.788344 1026.957341 265.210291
567 782.822114 1070.983199 490.891882
568 888.817508 1037.958108 267.645990
568 797.319132 1081.404313 494.745365
569 901.951336 1048.637829 271.794699
569 805.464110 1092.359998 497.737624
570 916.788179 1061.116572 276.191290
570 819.166982 1103.323593 501.681950
571 927.752941 1072.418959 280.626239
571 829.251226 1114.984069 505.454085
572 938.689507 1085.232660 283.983481
572 840.752831 1125.494498 508.891208
573 947.242961 1096.600038 288.129819
573 850.674164 1137.007131 512.411062
574 961.732841 1109.593648 293.199461
574 862.840059 1148.051998 517.267630
575 979.053742 1121.488124 299.615346
575 872.889180 1160.733923 521.457918
576 988.454514 1134.790227 303.706595
576 882.502827 1172.236166 525.794683
577 1001.241195 1147.492655 308.693565
577 892.606363 1183.006700 529.747212
578 1007.380637 1161.824774 311.969452
578 901.052308 1196.262614 533.742838
579 1020.791607 1173.253598 318.875579
579 907.734792 1208.694266 536.580307
580 1029.598072 1187.052208 322.977558
580 915.476790 1220.066104 540.910610
581 1037.025324 1199.774818 327.103447
581 923.967979 1231.463017 546.186108
582 1044.789667 1213.441823 331.396809
582 929.778749 1244.154147 548.572413
583 1052.990610 1226.375756 336.220989
583 933.858669 1257.566022 552.417419
584 1057.370189 1240.615518 340.195171
584 934.918006 1268.123034 554.512707
585 1066.300512 1252.469565 344.908250
585 941.323491 1280.761218 557.539828
586 1067.994419 1265.863609 347.258865
586 942.695587 1293.033686 560.369394
587 1071.286486 1277.767584 350.417566
587 946.870172 1304.325013 563.059982
588 1073.088683 1290.876882 352.383773
588 947.565292 1315.672714 565.184219
589 1070.932870 1303.932956 353.986323
589 943.179096 1327.674289 565.502317
590 1071.736200 1315.175784 356.900661
590 939.642083 1338.328899 565.685151
591 1067.270781 1327.717122 356.640391
591 936.021329 1349.007622 567.033692
592 1062.535252 1338.667740 357.389151
592 932.655401 1358.923138 567.524371
593 1055.595211 1350.536527 356.674775
593 928.328980 1367.072546 568.486804
594 1050.417391 1359.613040 356.938827
594 917.299984 1378.069006 566.549221
595 1042.163010 1368.110564 355.999109
595 909.230773 1385.793494 565.262077
596 1031.134465 1376.664132 354.064995
596 900.744027 1392.546523 564.445366
597 1016.427865 1384.901810 350.939970
597 887.523184 1399.310087 562.295176
598 1007.146493 1390.116268 349.606811
598 877.408479 1404.623591 559.998521
599 994.376971 1395.750149 346.500980
599 862.386767 1409.705895 557.214531
600 978.721709 1400.230615 342.888169
600 850.293407 1413.351151 554.813941
601 963.010359 1403.757659 338.851141
601 836.555329 1414.880706 551.657084
602 946.767001 1405.826342 334.474489
602 823.015496 1417.907689 549.635627
603 930.702236 1406.854162 331.004731
603 807.349058 1418.779833 545.466390
604 914.741785 1406.598050 326.980635
604 792.404693 1420.018639 542.648398
605 901.851845 1405.357481 324.253339
605 777.454668 1419.210732 538.937593
606 885.498153 1404.022942 320.048611
606 763.032584 1418.533432 536.176076
607 869.062577 1401.341886 316.075451
607 749.297279 1417.076428 533.089673
608 853.026734 1399.409927 312.420343
608 732.026659 1414.475915 528.433968
609 835.822938 1396.760830 308.128578
609 718.797218 1413.061134 526.340072
610 818.043133 1394.987352 302.117062
610 699.346921 1412.510673 520.180985
611 803.458998 1392.498162 297.670439
611 684.966814 1410.236451 516.285210
612 786.966121 1389.973758 292.802580
612 668.310761 1408.563897 510.890321
613 770.888362 1386.930871 288.059721
613 655.806542 1405.988202 507.457751
614 754.505653 1383.126545 282.164755
614 639.972157 1404.131787 502.302370
615 736.116437 1380.946601 276.668504
615 622.308988 1403.274888 497.447396
616 723.258242 1378.336264 272.519114
616 610.416641 1400.454310 493.115611
617 703.988778 1376.875473 265.983521
617 592.710372 1399.094986 487.244204
618 691.762171 1374.027186 261.241766
618 576.519796 1398.712135 482.995023
619 671.098263 1372.870622 254.628905
619 562.469901 1396.419416 477.722693
620 658.531498 1370.478533 250.840930
620 547.066902 1395.736652 473.161843
621 642.290277 1369.360642 245.494796
621 532.277618 1395.063004 468.341264
622 621.816781 1368.675545 238.367040
622 520.154558 1394.446358 463.556336
623 602.138147 1368.051844 232.353687
623 504.613419 1393.752823 458.957462
624 588.595089 1366.001857 228.314743
624 484.508098 1392.386791 452.494225
625 572.956725 1365.228776 223.310798
625 472.885982 1392.260564 448.330758
626 554.176913 1364.139364 216.452491
626 457.137502 1392.754548 444.448437
627 537.226956 1363.397211 210.314989
627 442.581567 1392.074545 438.850941
628 519.326927 1363.290226 205.981651
628 427.779637 1391.536349 434.667416
629 504.783719 1362.481211 200.767180
629 414.423623 1392.389965 430.599137
630 488.568167 1363.028830 195.030496
630 397.361867 1394.678924 424.527300
631 470.022513 1363.018570 188.991039
631 384.375228 1395.261865 421.076929
632 457.128000 1362.870955 185.133980
632 367.994350 1397.172756 415.339252
633 440.852806 1363.752043 180.465749
633 353.032399 1399.716431 410.514064
634 428.410683 1365.392354 176.720566
634 342.706526 1400.954359 408.226021
635 409.465927 1366.349411 170.325842
635 328.815204 1404.777647 404.400533
636 393.654039 1369.340943 166.214127
636 316.524322 1406.578592 399.981273
637 378.018692 1371.916686 160.774448
637 302.463357 1408.905687 396.281022
638 368.586445 1373.905301 158.798364
638 284.562937 1412.740627 389.592450
639 345.998837 1378.661254 150.635951
639 274.553850 1417.328813 386.060969
640 333.922434 1382.008916 146.613940
640 257.339001 1423.099659 381.149871
641 322.368515 1386.718379 142.517410
641 246.986137 1426.981995 378.021563
642 310.022593 1390.566794 139.935133
642 231.677168 1432.364202 373.572326
643 291.506893 1398.252848 133.656353
643 222.690178 1439.004612 369.686897
644 279.433147 1401.936668 130.540954
644 215.614209 1442.815761 367.698594
645 262.588192 1408.822370 124.542284
645 195.604889 1452.805175 362.936611
646 248.649220 1416.450414 121.521223
646 188.895984 1457.248031 360.474862
647 234.885169 1422.478423 117.568912
647 173.086739 1465.695394 355.603420
648 223.531527 1429.698295 114.317731
648 169.112494 1473.676937 355.971662
649 210.447132 1436.152618 111.191628
649 146.188933 1482.136905 348.333598
650 202.735028 1444.705793 109.847601
650 138.673303 1489.852890 346.994675
651 181.361977 1455.165185 103.544341
651 126.896521 1498.621651 344.064543
652 171.194489 1465.415951 100.353623
652 119.363523 1505.905064 342.537967
653 159.445862 1476.320987 98.534038
653 108.079325 1516.725849 339.279822
654 152.057473 1485.606311 96.016561
654 99.334326 1527.270140 337.874957
655 135.661009 1499.655731 92.240274
655 91.381607 1535.802895 335.435033
656 132.479872 1508.842067 91.867936
656 84.842625 1548.617939 332.986547
657 117.221873 1521.346848 87.824544
657 79.531728 1559.723500 332.360795
658 110.853671 1534.802347 87.274065
658 72.535471 1571.014420 330.600006
659 109.715745 1546.828921 86.977106
659 63.095538 1583.844566 327.644480
660 91.235152 1562.623163 81.578090
660 57.689746 1596.744197 326.910114
661 91.975147 1573.772622 82.914281
661 53.524997 1608.898416 325.611785
662 96.897165 1582.921075 85.774980
662 44.315905 1621.455259 323.887123
663 78.364726 1602.737829 80.196539
663 44.061244 1634.615066 324.609319
664 77.248271 1616.619710 79.694200
664 38.717998 1647.263463 324.039860
665 70.367619 1629.896925 78.991484
665 38.231410 1659.895764 324.968580
666 67.855302 1646.523619 79.905291
666 27.850182 1676.103840 323.319720
667 61.876691 1659.764124 77.808369
667 25.479417 1686.935529 323.994495
668 63.452802 1671.917578 79.754660
668 25.379263 1698.662061 324.295921
669 58.162358 1685.174939 79.799206
669 17.075050 1713.243615 323.379857
670 56.853239 1700.005119 79.495659
670 22.144939 1725.795074 324.925961
671 46.600407 1716.964689 76.793830
671 24.268525 1736.656990 326.743538
672 54.321892 1728.905324 81.927486
672 19.336848 1751.108462 326.363081
673 54.732648 1739.747268 81.933769
673 24.009593 1761.781037 328.919403
674 58.905918 1751.314272 85.169569
674 13.248895 1777.215934 328.908347
675 62.988513 1762.237197 86.218909
675 19.598035 1786.503346 331.509971
676 49.615706 1779.256180 79.951190
676 14.959790 1800.669294 331.316823
677 59.963261 1790.381770 89.638383
677 13.186190 1812.664392 330.073279
678 54.371802 1804.427213 88.243799
678 28.297825 1820.719237 335.760225
679 65.388208 1816.050803 93.418588
679 25.865286 1831.118251 337.828745
680 63.527324 1826.917917 94.742566
680 34.156110 1841.749902 341.434172
681 56.518943 1843.218614 95.764200
681 31.462855 1853.839107 342.841570
682 72.318120 1853.326942 97.865928
682 28.958977 1865.895387 342.221077
683 70.797275 1863.700393 95.821679
683 40.461327 1875.775223 346.545127
684 72.844818 1875.825771 99.615600
684 33.129551 1889.286523 345.333956
685 77.335242 1887.083422 100.656344
685 39.541363 1897.412034 347.128192
686 84.197187 1897.771251 103.535674
686 40.749835 1907.258760 348.217143
687 86.549728 1909.718246 102.870814
687 47.944761 1918.384627 350.826555
688 96.752988 1914.953833 107.607122
688 65.539144 1921.346450 356.843055
689 93.127961 1929.133108 106.332548
689 51.371467 1934.939926 351.178817
690 104.783220 1938.169221 109.153659
690 70.954814 1939.257725 356.084050
691 110.784599 1943.528692 108.634397
691 65.520068 1953.356220 355.215124
692 114.931864 1955.931928 111.370594
692 68.285878 1961.372444 355.804267
693 129.785307 1960.671634 114.423076
693 82.461747 1966.543023 361.960290
694 135.487236 1967.881130 119.837235
694 87.350797 1975.080908 360.991487
695 134.155527 1978.704110 114.436822
695 92.869675 1981.557314 362.126157
696 144.388542 1986.480417 116.333964
696 102.378782 1985.149156 362.143452
697 138.739093 1998.417012 113.218338
697 106.285750 1992.964312 363.113669
698 153.536892 2003.256442 116.053556
698 110.419701 1999.229489 363.688063
699 156.207293 2010.874584 114.477695
699 116.422245 2006.472790 362.562428
700 159.043184 2019.589173 112.988917
700 110.057717 2013.124242 360.215749
701 172.621848 2019.645398 115.547869
701 130.209009 2013.448531 361.983766
702 171.191904 2029.462305 113.309703
702 117.593915 2022.496888 358.070442
703 171.311467 2035.821311 112.525962
703 128.116031 2024.594064 359.228131
704 177.959359 2037.464824 111.697013
704 137.698941 2026.063774 359.441381
705 184.402903 2040.784125 112.251772
705 134.669995 2029.761993 357.646720
706 183.619495 2044.391088 110.417624
706 125.913838 2034.959895 354.185898
707 185.513284 2047.587768 109.035629
707 133.187177 2035.517805 354.148781
708 183.165845 2050.342883 107.466455
708 134.463343 2035.528653 351.991145
709 187.156996 2051.730196 107.235724
709 139.310703 2034.920957 351.571345
710 179.135208 2054.945426 103.977919
710 140.530037 2034.365388 350.704370
711 179.660769 2055.344155 101.723497
711 137.645034 2034.924830 349.941195
712 178.184491 2055.163787 100.199770
712 139.621134 2032.491638 349.031641
713 174.962921 2054.494258 98.537338
713 132.636369 2034.169904 345.573292
714 174.176754 2051.434549 96.875364
714 129.795188 2029.493583 343.835721
715 169.534347 2048.406725 95.336867
715 127.303569 2024.732634 342.791483
716 164.525888 2045.235641 92.501415
716 126.763329 2020.991865 340.977181
717 157.181601 2040.840255 90.525004
717 118.146463 2018.103164 337.554328
718 156.054668 2035.646646 88.794977
718 119.476012 2012.452932 338.343648
719 157.195555 2029.409454 88.674681
719 109.509348 2007.778071 334.024711
720 143.066438 2027.018966 84.395335
720 112.500248 2001.586571 333.691494
721 134.570221 2023.617317 81.718789
721 107.402700 1997.062417 332.038810
722 129.670004 2017.388505 80.839252
722 97.700061 1993.924124 329.500867
723 122.549769 2012.086906 79.457042
723 86.931584 1990.203529 326.989938
724 114.903092 2006.444484 78.294305
724 86.828974 1983.444700 327.177368
725 107.533418 2001.803735 76.856559
725 72.939421 1979.265462 322.143782
726 101.754897 1996.163907 74.243810
726 69.730367 1973.153864 321.943356
727 97.056218 1989.936453 74.240883
727 64.237037 1966.792553 319.654849
728 88.171442 1984.254489 72.936430
728 54.609797 1962.676591 318.808678
729 84.744500 1977.497096 73.011401
729 50.734712 1955.613216 319.014240
730 67.548689 1977.883654 69.469915
730 43.296734 1949.715541 317.099713
731 60.020276 1970.474122 68.387468
731 37.849571 1944.980229 316.416991
732 53.830359 1966.136875 68.088152
732 31.493672 1935.879642 316.948196
733 47.637221 1958.898679 68.098413
733 18.955856 1932.258782 314.431038
734 35.489626 1952.933117 66.638304
734 8.629135 1925.449646 314.688934
735 15.878816 1951.252766 62.709602
735 8.360085 1915.461319 316.274030
736 23.161511 1934.898493 68.715171
736 0.606770 1908.911870 315.892671
737 15.253302 1926.193514 66.958346
737 1.136097 1900.055960 316.531616
738 2.916695 1922.945709 66.025521
738 -15.054564 1894.603476 315.670738
739 -7.691041 1914.615420 64.988345
739 -16.645182 1884.612043 315.830537
740 -11.315561 1907.044483 65.688956
740 -31.762010 1879.761579 314.097034
741 -14.067800 1894.994693 69.070212
741 -27.673557 1868.945177 317.671308
742 -27.555987 1888.476926 66.450126
742 -40.925187 1861.584523 315.362539
743 -34.514063 1879.507200 67.557201
743 -34.982566 1848.122217 320.076231
744 -43.410931 1872.199861 67.815341
744 -50.419795 1842.043295 317.997368
745 -46.263141 1859.537727 66.986279
745 -53.782777 1831.058187 319.247145
746 -51.588527 1846.504736 69.296755
746 -62.093375 1823.458156 319.700928
747 -65.235115 1839.857170 70.991269
747 -65.380948 1814.021495 320.580813
748 -58.962840 1827.352491 72.826137
748 -62.196085 1802.285408 321.402617
749 -53.976474 1816.177533 75.160423
749 -66.584942 1792.301916 322.200485
750 -59.181655 1802.547307 75.173131
750 -77.674276 1782.983641 321.106505
751 -73.878313 1794.927555 72.709359
751 -74.377008 1771.467163 322.419409
752 -86.443832 1781.945636 72.173597
752 -76.539151 1761.055994 324.564206
753 -77.066289 1772.240631 76.473372
753 -84.837089 1752.069185 323.619038
754 -73.911859 1757.092556 77.731986
754 -88.550253 1742.121867 324.488681
755 -72.605050 1742.774855 77.143054
755 -81.587523 1728.020791 326.282973
756 -71.674333 1733.541976 78.230470
756 -77.667718 1717.211879 326.622143
757 -74.558170 1722.839419 78.924360
757 -80.205185 1708.711207 326.586964
758 -72.544144 1711.621360 75.685289
758 -73.485004 1694.977225 327.379066
759 -60.166323 1697.922896 78.979378
759 -59.966664 1684.508082 330.518989
760 -55.673463 1688.530301 77.765038
760 -60.955247 1676.507638 329.548053
761 -46.385129 1677.365282 78.539887
761 -48.354494 1665.996375 330.569575
762 -39.564673 1667.303082 80.186334
762 -40.900382 1657.114779 331.670601
763 -25.623385 1655.422517 81.776330
763 -32.044425 1648.495219 331.964449
764 -16.088746 1648.866137 82.137461
764 -20.871481 1640.616493 332.943884
765 -4.172798 1640.542199 82.175894
765 -12.022698 1633.054582 333.408853
766 13.291636 1634.625485 85.704709
766 0.495983 1626.483163 332.924181
767 29.053138 1626.761052 87.104392
767 12.020609 1620.416010 334.682392
768 42.057738 1619.515237 86.086066
768 25.729511 1613.547339 335.703974
769 60.342171 1614.092750 89.238112
769 38.373754 1609.311169 338.915604
770 76.462469 1608.825999 91.400295
770 49.813844 1605.878332 338.265268
771 92.738966 1604.045473 93.871110
771 63.919140 1601.744233 339.154191
772 102.968232 1602.710425 92.969433
772 86.904768 1595.897420 343.298732
773 124.353817 1597.314105 98.066469
773 102.214532 1593.517110 346.909070
774 138.297454 1594.232400 98.275833
774 114.562010 1589.721849 348.074258
775 158.505298 1589.596137 102.763750
775 131.189042 1585.624006 351.129824
776 174.512728 1586.026989 106.872646
776 142.916128 1582.789628 353.447455
777 192.776894 1583.456080 109.993508
777 162.919204 1580.422203 356.270364
778 216.467651 1579.613518 115.799909
778 177.756920 1576.128556 360.493648
779 231.088565 1578.196098 119.334248
779 193.884768 1573.815217 364.912288
780 246.903453 1575.010325 122.856285
780 210.850022 1569.840308 368.698515
781 258.769627 1573.491851 124.809571
781 229.321523 1567.219751 373.435270
782 280.198056 1569.282083 131.134348
782 246.696790 1563.810714 377.950216
783 299.353768 1566.888446 135.521522
783 263.373294 1561.166913 381.828820
784 318.273261 1564.747199 140.750135
784 282.477073 1558.033496 388.558513
785 335.342073 1563.116229 144.920420
785 295.949029 1555.971232 391.383778
786 353.877076 1560.032780 150.948000
786 305.954086 1554.142127 395.375578
787 372.538059 1555.606774 157.300017
787 327.128542 1550.381691 401.603389
788 386.807938 1553.422841 161.965926
788 340.192948 1548.846272 406.241218
789 407.116032 1551.437953 168.632807
789 356.757759 1546.435873 411.125115
790 423.403740 1549.504239 174.148591
790 374.668689 1543.938470 417.911117
791 439.867968 1546.931294 179.823589
791 387.320890 1542.086554 422.709848
792 461.619152 1544.091414 187.196539
792 395.740779 1542.149078 425.899037
793 473.398667 1544.894745 190.628773
793 415.191469 1539.482234 432.354046
794 493.753185 1543.558360 197.693398
794 432.145541 1537.490264 438.183181
795 514.484541 1540.053392 204.131491
795 449.623734 1535.678276 442.269242
796 532.253957 1540.174812 209.142372
796 466.047911 1533.706614 449.423261
797 543.982820 1540.907834 212.654321
797 481.063319 1532.444097 453.368880
798 563.607130 1539.478322 219.057636
798 498.353621 1530.724878 458.124573
799 581.310689 1537.252326 225.061492
799 514.349997 1528.418836 463.451646
800 597.046135 1536.750924 230.245028
800 523.880228 1527.193683 467.357847
801 612.394383 1536.782265 233.947558
801 542.637802 1525.245899 473.367729
802 629.449575 1535.234238 240.478743
802 555.640079 1523.109542 476.715617
803 645.025451 1534.922824 245.074319
803 570.824187 1520.537052 481.590535
804 661.693675 1531.215611 251.900796
804 584.749797 1518.230663 486.802730
805 678.643499 1529.093322 256.786094
805 597.904960 1516.283807 490.492224
806 692.861859 1526.839786 260.909029
806 611.615763 1512.103466 495.257813
807 706.672334 1523.521142 264.965924
807 620.590338 1508.296991 498.019975
808 719.429640 1520.411897 269.159772
808 632.892605 1505.224410 501.618962
809 728.602330 1517.570058 271.861155
809 642.794754 1501.357712 503.854910
810 739.066596 1513.444934 274.830848
810 650.449655 1496.776136 506.827097
811 750.342897 1509.037593 278.098012
811 657.447811 1492.886983 508.371130
812 758.284018 1504.847604 279.975079
812 663.933815 1488.423415 509.696755
813 763.993554 1500.648253 281.705527
813 671.502170 1482.853514 511.289806
814 769.356459 1495.633403 283.214975
814 678.610340 1477.671303 512.203993
815 774.934299 1490.376807 283.953016
815 682.803926 1472.034822 513.512661
816 777.006519 1484.956704 283.470556
816 681.199626 1467.100990 512.764024
817 776.658618 1479.605727 283.029218
817 679.760358 1461.744149 510.858895
818 774.031201 1474.100337 281.221616
818 681.149431 1455.407729 511.071853
819 773.244099 1467.705422 280.323077
819 678.294392 1449.260336 509.094766
820 768.959840 1461.465700 278.578007
820 673.680023 1443.505399 507.938497
821 761.854329 1456.010796 275.331348
821 671.068205 1437.318655 506.019329
822 757.258904 1449.167786 274.013579
822 664.440900 1430.994406 504.073269
823 746.727080 1442.964834 269.984170
823 652.626196 1426.328327 500.489973
824 738.548829 1438.139536 268.086153
824 648.315004 1419.806607 498.349791
825 729.431599 1433.230011 265.060381
825 637.390747 1415.168558 495.580866
826 720.116104 1427.369705 260.619414
826 630.885031 1409.945853 492.396248
827 705.262169 1423.090094 255.927171
827 618.630326 1405.814234 489.430483
828 693.439056 1419.231111 253.098169
828 610.589633 1400.722547 485.657891
829 680.189385 1414.323481 248.074245
829 600.480074 1396.035417 482.756743
830 670.362791 1409.466653 245.642112
830 584.338855 1391.734536 478.443556
831 655.682188 1406.407685 240.495561
831 572.588717 1388.299409 475.164803
832 638.129142 1403.311626 234.692475
832 561.245519 1384.189046 471.019016
833 626.217201 1399.796516 230.778753
833 543.236406 1380.459553 465.020135
834 614.321822 1397.863539 228.194558
834 530.711918 1378.819107 460.512862
835 598.026824 1395.111597 222.618867
835 513.947541 1376.565915 455.971890
836 586.028460 1390.117228 218.091903
836 505.061804 1372.215341 453.360281
837 570.491040 1387.768249 213.240476
837 488.858451 1368.562675 448.115440
838 552.564653 1384.916490 208.230520
838 477.059946 1364.582254 443.701830
839 537.135259 1382.572850 203.011814
839 457.770343 1363.654072 437.991765
840 523.204463 1380.457251 198.477749
840 446.591399 1359.452473 434.839645
841 503.603891 1377.984954 193.200528
841 432.307924 1357.758985 430.212700
842 490.762019 1374.604755 188.053066
842 416.570133 1354.107456 425.019145
843 474.982017 1370.522869 182.474878
843 403.557070 1349.434568 421.359940
844 454.359266 1367.393203 175.631916
844 387.569950 1346.513310 415.617571
845 443.126982 1364.592727 171.879279
845 371.413321 1342.876301 410.159444
846 420.340014 1361.120431 164.645918
846 359.431829 1338.534883 406.251663
847 409.002437 1356.190395 161.569468
847 343.307712 1334.177945 400.888860
848 392.627771 1353.744989 156.308801
848 328.295729 1331.549272 396.025669
849 376.121177 1349.198255 151.216515
849 314.407608 1327.750269 391.872942
850 358.521499 1346.779700 146.126176
850 301.256266 1324.721246 387.803644
851 343.307076 1343.727502 141.151312
851 286.457231 1321.229220 384.101148
852 330.091837 1339.084595 138.407426
852 272.875032 1316.688084 379.355825
853 309.758433 1335.248223 132.273673
853 253.115252 1313.350719 374.573939
854 292.456118 1331.543534 127.326585
854 238.788323 1307.967740 369.265393
855 275.168218 1327.020968 121.712029
855 229.081791 1303.546723 367.007314
856 260.177978 1323.323776 117.963809
856 214.200715 1300.156604 363.029439
857 251.458842 1317.083040 116.463380
857 201.791449 1294.741093 360.265691
858 232.982838 1312.477531 111.536459
858 185.886557 1290.377714 356.384393
859 215.086687 1307.445950 106.898263
859 176.576135 1283.855802 353.764556
860 197.794603 1301.008029 102.344991
860 160.239694 1279.130183 349.870057
861 189.119497 1295.604538 101.487852
861 147.835981 1273.966955 346.678927
862 170.529432 1292.784258 95.432820
862 138.536816 1267.484746 343.548938
863 159.505376 1284.664388 92.763070
863 126.733673 1261.034861 340.037179
864 144.154304 1280.550420 89.306578
864 110.794762 1256.831639 336.645616
865 122.125604 1276.156659 82.709100
865 94.140931 1251.539323 332.348993
866 110.398354 1269.276750 80.598058
866 84.967461 1246.112407 329.661784
867 102.604333 1261.299687 80.199771
867 73.049950 1238.653834 326.870845
868 84.647575 1255.923842 75.075102
868 59.342996 1232.181592 323.466398
869 75.282993 1249.375881 72.013613
869 46.084704 1227.234865 320.246105
870 58.355749 1243.190916 68.725467
870 36.360312 1220.643016 317.882864
871 46.707065 1235.615124 65.361716
871 19.587604 1213.815822 311.312755
872 18.075564 1230.541374 56.892524
872 13.551986 1208.215817 309.898268
873 12.880623 1223.891814 56.294350
873 1.472816 1200.454088 307.385019
874 -0.995074 1215.928821 54.446758
874 -8.330663 1193.934003 304.900496
875 -11.718486 1207.459291 51.176683
875 -22.255453 1187.591284 299.608023
876 -18.013056 1198.367086 50.640721
876 -24.972698 1178.921860 300.210989
877 -32.453914 1192.572416 46.724385
877 -33.998697 1173.310124 297.972005
878 -42.693844 1186.072584 43.678165
878 -46.003213 1164.532649 295.455050
879 -52.225473 1178.871719 42.100144
879 -58.179911 1158.672342 292.076430
880 -63.154964 1170.175942 39.449640
880 -63.207002 1150.591645 292.598293
881 -64.305543 1162.498599 41.188752
881 -69.743619 1143.212461 289.340483
882 -76.470265 1152.932747 37.634461
882 -76.022078 1133.882526 287.239788
883 -81.756403 1144.579640 38.063775
883 -80.535702 1126.508767 286.330286
884 -88.882128 1133.274888 36.331136
884 -84.172261 1118.007250 285.290121
885 -98.334498 1123.120857 32.006187
885 -85.251697 1108.851722 283.472942
886 -109.765607 1114.916397 32.037271
886 -87.105490 1099.752985 283.661066
887 -101.701282 1104.487848 29.772521
887 -84.361728 1090.745783 283.572586
888 -84.647406 1091.460350 33.159869
888 -77.821931 1080.253528 281.524854
889 -93.662270 1083.830197 26.969927
889 -73.700066 1074.549898 282.755418
890 -70.219491 1072.081666 35.011087
890 -66.593466 1066.003731 283.940939
891 -65.566676 1066.211311 35.470894
891 -48.642613 1056.412828 286.128179
892 -52.011130 1058.178687 35.043548
892 -42.808711 1052.674461 287.323548
893 -37.358756 1053.015623 37.788133
893 -28.567464 1046.146775 289.436300
894 -17.067098 1046.640039 41.260592
894 -18.377940 1041.009913 289.663499
895 -0.599866 1040.663880 41.374998
895 -2.031069 1036.544323 291.625226
896 17.731119 1037.159529 44.629352
896 16.667221 1032.874449 294.616220
897 38.121680 1034.558231 48.415740
897 31.675762 1029.952608 295.387827
898 55.447114 1029.376678 50.705062
898 55.508800 1025.874922 301.329372
899 80.464259 1027.817090 55.195332
899 68.957983 1025.420700 301.813740
900 100.106807 1028.366109 57.484568
900 92.912065 1023.597336 307.318357
901 122.592749 1025.772842 60.960817
901 115.695985 1021.167133 311.536756
902 149.286491 1025.304705 66.582621
902 134.067561 1022.078350 314.904666
903 165.439134 1023.991754 69.080370
903 153.006367 1021.207419 318.981753
904 190.151511 1023.928333 72.880451
904 174.679404 1019.646653 323.583307
905 213.544529 1022.617767 77.832334
905 199.963807 1018.836325 328.637823
906 238.275572 1021.256921 84.173961
906 218.837796 1019.248271 332.006133
907 264.538441 1019.986903 89.885824
907 243.022929 1017.664542 338.842435
908 287.603910 1019.896117 95.902370
908 266.451721 1017.707805 343.271927
909 311.576233 1020.008810 101.104271
909 286.769411 1016.050120 348.951771
910 332.441702 1019.589979 105.877780
910 305.250230 1016.495179 354.342153
911 359.251206 1019.309086 113.577635
911 329.171511 1015.991678 360.409833
912 380.607086 1019.967572 118.333036
912 346.715548 1016.087500 365.492385
913 408.623226 1018.882996 126.516681
913 372.569687 1015.702990 371.792997
914 428.936390 1018.854963 131.287526
914 392.230649 1015.141954 377.702883
915 455.310938 1017.741230 137.998406
915 415.125771 1014.172354 383.878348
916 473.467465 1018.531727 142.760275
916 433.714128 1013.957321 388.594371
917 501.209733 1017.151735 149.855124
917 454.913695 1013.236156 394.042583
918 523.822787 1017.273906 155.389027
918 476.556265 1012.764153 400.175785
919 545.520222 1016.917732 161.794696
919 500.266878 1012.764738 405.894863
920 569.281880 1016.676357 166.807660
920 520.327120 1011.314406 411.055386
921 599.165421 1015.166343 175.211438
921 545.514038 1009.778514 417.513278
922 617.374405 1016.049015 178.224391
922 566.952456 1009.911762 421.796434
923 639.173094 1014.354904 182.367589
923 587.005925 1008.264535 426.860267
924 662.056898 1013.380227 187.924440
924 607.659158 1008.971405 430.973375
925 685.613891 1013.015789 193.664703
925 628.528889 1007.576123 435.683842
926 709.173421 1011.801336 198.223994
926 649.409473 1006.215010 440.518900
927 733.442263 1010.503196 204.559180
927 668.295972 1004.298069 444.478234
928 756.857881 1009.203461 209.404106
928 689.975621 1002.536376 448.364740
929 780.832008 1007.697734 214.134826
929 707.698994 1000.985137 452.882546
930 799.010953 1005.774887 219.053214
930 727.916400 998.345183 457.358658
931 826.211960 1004.273021 224.806172
931 748.272469 996.034261 461.554458
932 845.565409 1000.773847 228.991271
932 768.469759 994.057388 466.282220
933 865.138140 997.271565 233.333525
933 786.936228 990.511984 469.582563
934 889.276698 993.317184 239.265540
934 807.587932 987.040889 474.028771
935 909.849611 990.261911 242.357219
935 825.399053 982.945191 477.889520
936 930.824637 986.003134 248.863701
936 845.194732 979.776950 482.022230
937 950.014869 982.192148 253.176828
937 863.296600 975.289862 485.915672
938 970.725435 978.884779 257.145218
938 881.477992 972.023273 489.410714
939 988.134164 974.678298 260.602944
939 898.767930 968.233025 493.301048
940 1006.667457 969.414680 265.987881
940 915.428294 963.599057 496.886102
941 1028.120412 963.886629 270.563810
941 933.482368 958.073698 501.420632
942 1043.799723 958.327195 275.240379
942 948.731739 952.462751 505.024687
943 1063.498488 953.537866 280.238888
943 965.132476 948.081631 509.076136
944 1081.140245 947.778908 284.282054
944 981.256680 943.413546 512.870439
945 1098.955464 942.200289 289.297625
945 995.976171 937.436829 515.955843
946 1116.556445 937.418248 293.956196
946 1011.132010 932.136291 519.886825
947 1133.229172 931.584473 298.490573
947 1026.707299 926.605376 523.870253
948 1149.283141 925.015133 303.174430
948 1040.659394 920.592602 527.391199
949 1164.202098 918.330573 307.120086
949 1054.502456 913.868896 530.695778
950 1178.447171 911.461127 310.052802
950 1066.635738 907.979805 533.187769
951 1190.660668 904.277169 313.445031
951 1077.466844 900.819684 535.381683
952 1203.446937 896.725356 315.966848
952 1087.886836 893.876294 537.375251
953 1212.257665 889.844250 318.073194
953 1096.292814 886.571193 538.733223
954 1223.926701 881.056559 321.296723
954 1106.162078 878.628476 540.842870
955 1231.427476 873.555180 322.322301
955 1111.518581 871.844469 541.644073
956 1237.464599 866.800263 324.377512
956 1119.488519 864.835304 542.764856
957 1242.328882 859.991806 324.606301
957 1122.770189 857.025339 542.803786
958 1246.592416 853.406396 326.164427
958 1125.528952 849.767351 543.866642
959 1248.696460 845.656066 326.743598
959 1126.923659 842.206757 543.815992
960 1247.359798 838.562426 326.579401
960 1125.779537 835.423111 543.581419
961 1246.642435 831.349064 326.680801
961 1123.321163 828.389566 543.591906
962 1243.272568 823.588676 325.767702
962 1122.530377 820.538307 543.205285
963 1237.817189 816.236260 323.502393
963 1116.987811 814.664280 541.358691
964 1232.567671 809.303842 321.817111
964 1110.238320 806.414222 539.598734
965 1226.085554 802.040762 320.043850
965 1105.574692 800.281136 538.214731
966 1215.551968 795.911043 316.142247
966 1096.697385 792.908783 534.486378
967 1206.425647 790.055730 313.061932
967 1085.752727 786.969912 531.151404
968 1195.125812 783.724790 308.957855
968 1076.302286 781.263008 527.854373
969 1185.163531 778.238062 304.962012
969 1063.433660 775.850687 523.343008
970 1170.724911 772.676008 300.141495
970 1052.654971 770.592116 519.310427
971 1158.108836 767.713651 295.568279
971 1042.633412 766.321266 515.080948
972 1144.843142 763.141716 290.046467
972 1027.475093 761.471948 510.204926
973 1131.227894 759.301016 285.359051
973 1016.044172 758.213460 506.165319
974 1116.066578 756.145986 280.138643
974 1001.009173 754.532938 501.106610
975 1101.077402 752.978355 275.537117
975 986.675620 750.850943 497.109301
976 1084.621083 750.402819 271.091946
976 972.829888 748.474273 493.745337
977 1066.711063 748.617597 267.172771
977 955.462059 745.497485 489.152996
978 1049.398347 746.353936 262.693965
978 938.995256 744.161710 485.055407
979 1032.346753 745.038727 258.996978
979 923.188228 742.404561 481.980514
980 1015.812783 744.378969 255.416315
980 906.285809 740.434790 478.464124
981 991.784469 741.299732 249.255583
981 888.676265 737.255248 475.019707
982 974.612263 738.620035 245.928026
982 871.573027 734.878286 471.339260
983 956.563389 736.323907 242.170716
983 852.667321 733.126945 468.216064
984 939.519301 734.487066 238.949413
984 836.289865 731.391015 464.497418
985 917.584694 732.410290 234.007685
985 815.570664 729.388025 460.052652
986 896.820525 730.461524 228.754151
986 798.937486 726.565099 457.832984
987 878.656955 729.052437 224.831859
987 781.868802 724.901539 453.994454
988 858.551423 726.504498 219.914755
988 762.422596 722.357336 449.014048
989 838.086447 724.746152 215.824854
989 745.320239 719.857467 446.566802
990 821.736222 722.615781 212.854977
990 727.930525 718.294327 442.851795
991 802.606881 720.741360 207.782399
991 712.044834 715.777496 439.759398
992 782.854792 717.666800 203.658890
992 692.148587 713.007446 435.873333
993 762.669126 714.338017 199.142132
993 674.407357 710.986465 431.375675
994 741.836894 712.047031 193.053969
994 657.050989 708.373071 428.870147
995 725.437224 709.743988 190.050032
995 639.080209 705.174015 424.221617
996 703.726985 707.910915 185.326695
996 619.941851 703.271690 419.663908
997 686.901248 705.396662 181.652033
997 604.566460 700.500388 416.638176
998 667.237509 702.360518 176.491096
998 585.891994 697.087360 412.279772
999 647.712566 698.876676 173.041864
999 569.116920 694.190089 409.011094
1000 628.818951 695.034424 168.261028
1000 549.912964 691.483546 405.543057
1001 609.340170 691.945101 164.867668
1001 531.148737 687.548263 401.523540
1002 588.026825 689.492065 161.534009
1002 514.742094 684.608398 398.902188
1003 567.881881 686.512057 156.772915
1003 493.753883 681.775980 395.493105
1004 549.631012 683.714028 154.376361
1004 473.846042 679.181522 391.768725
1005 522.780219 681.386776 149.702079
1005 455.478909 676.035926 389.627844
1006 505.345902 678.366052 147.160773
1006 436.628500 673.604474 386.873970
1007 483.081756 676.676124 142.739085
1007 417.015833 671.217025 384.098319
1008 461.864851 672.944285 139.571555
1008 396.306476 669.013285 381.181943
1009 440.788143 671.180756 136.851999
1009 380.272439 666.936244 379.166311
1010 416.620355 669.825234 131.781943
1010 357.602609 664.949649 374.858042
1011 396.580405 667.961340 129.394976
1011 343.998925 662.222985 373.686239
1012 378.450284 665.761251 126.885102
1012 323.149661 658.668533 370.084141
1013 358.058841 664.161052 123.230339
1013 305.207271 656.461767 366.975383
1014 338.284331 660.627929 119.380987
1014 282.260940 654.259975 362.974999
1015 313.525993 657.468810 114.959265
1015 266.970946 650.809924 360.642820
1016 296.931039 653.857571 112.709149
1016 247.939045 646.223170 357.770378
1017 278.168888 651.377117 109.849551
1017 231.235513 643.746647 355.014493
1018 258.423760 647.785578 105.352968
1018 214.963463 639.929748 352.530033
1019 236.709700 644.876921 102.880837
1019 198.457408 635.821036 350.841333
1020 217.747899 641.412204 99.550166
1020 177.184550 631.622663 346.114202
1021 195.885545 636.243367 95.278563
1021 158.923902 626.580916 343.228581
1022 178.780133 631.898601 93.348428
1022 143.922441 621.666243 341.110645
1023 160.429368 625.135417 91.219674
1023 129.909940 614.714607 338.856151
1024 137.960752 619.143664 86.589569
1024 112.599459 610.771160 336.639638
1025 117.251766 611.661659 83.659314
1025 96.354873 604.007858 335.370224
1026 107.031409 606.551951 85.779988
1026 83.908630 599.281085 334.087041
1027 86.078381 600.024948 82.606092
1027 70.793566 592.460465 335.198451
1028 72.808849 592.967193 83.137378
1028 53.654304 586.058590 331.498555
1029 61.415048 585.783547 83.679712
1029 47.161515 579.397848 331.819471
1030 45.207928 578.288842 79.716627
1030 36.741833 569.928393 331.996596
1031 39.946080 567.774662 82.387773
1031 21.633002 561.732522 329.421546
1032 19.008222 560.282396 77.269375
1032 11.818776 555.645315 328.499536
1033 12.822575 549.301833 78.039659
1033 6.465677 545.500579 330.527643
1034 4.216644 540.770039 77.352457
1034 4.779031 536.424324 329.520620
1035 -1.704594 531.351051 76.545489
1035 -7.175881 527.548301 328.142652
1036 -2.917765 519.913924 79.517527
1036 -10.727945 518.970999 328.291068
1037 -16.816511 512.381674 75.190778
1037 -11.832785 510.982900 328.059804
1038 -16.734350 499.822169 75.171445
1038 -19.648676 500.841100 326.675906
1039 -26.976603 490.568082 74.715520
1039 -16.166135 491.049701 327.125332
1040 -17.422015 477.844079 75.101690
1040 -20.048682 482.652853 326.522322
1041 -22.915424 467.010934 74.027140
1041 -18.004838 472.435762 326.519789
1042 -21.389398 456.007982 74.696617
1042 -16.184431 462.455691 324.718315
1043 -19.235706 444.606177 74.898945
1043 -13.314383 454.385951 325.223244
1044 -3.683789 434.081442 76.993072
1044 -7.763741 444.441355 322.662855
1045 -0.685720 425.766986 73.570060
1045 -1.234604 435.536839 322.864915
1046 10.620484 417.693320 74.395948
1046 13.103039 429.334851 324.489049
1047 15.759418 412.825633 73.387402
1047 25.238972 422.144742 323.449029
1048 41.752098 404.459000 74.394232
1048 37.734823 417.053022 324.211055
1049 56.750085 400.136845 75.313603
1049 51.716590 412.376619 324.577782
1050 73.940390 396.402263 76.335571
1050 66.523035 408.700013 324.913115
1051 90.458427 392.653004 75.598253
1051 85.979345 405.931553 325.056879
1052 107.279578 390.148320 74.913016
1052 104.634500 401.971320 326.871291
1053 132.372442 388.231640 77.526002
1053 119.793512 400.992130 326.630027
1054 152.177729 387.350566 79.126509
1054 140.218697 399.055438 328.386539
1055 171.200438 386.828382 78.840835
1055 157.020851 398.423966 327.993381
1056 195.879100 386.657379 82.034666
1056 181.362071 398.578657 330.941690
1057 214.364578 388.408782 82.803003
1057 199.887124 398.230656 331.915418
1058 239.714981 387.482351 86.065861
1058 220.659756 398.698309 334.922739
1059 264.259565 387.651087 89.241826
1059 239.673411 397.651439 337.801181
1060 285.595891 386.482488 92.497422
1060 262.161532 397.631693 341.831081
1061 308.247157 387.080512 96.524809
1061 281.612914 396.629552 345.130420
1062 330.198785 388.405592 100.732230
1062 302.768754 397.359962 348.803123
1063 354.978373 388.404594 105.868317
1063 324.438161 396.278463 352.712225
1064 374.366385 388.854835 109.145919
1064 345.131582 396.593480 357.719851
1065 400.024503 388.841782 114.922689
1065 365.352394 394.735232 361.940473
1066 421.468351 387.480370 119.999513
1066 387.067394 395.548372 367.185566
1067 446.385260 386.941651 126.909182
1067 406.144963 393.224115 372.073500
1068 466.169550 387.202813 131.835567
1068 425.738022 392.759663 377.626684
1069 489.944800 385.529131 137.750257
1069 447.069683 391.324401 383.022565
1070 512.021369 384.578707 143.413270
1070 467.913457 389.819915 388.560921
1071 538.004120 383.162622 150.161945
1071 490.231689 389.371671 394.902583
1072 561.803377 381.440695 157.184748
1072 510.868941 387.829309 400.501904
1073 582.935646 381.886933 163.935733
1073 534.220034 385.288386 408.117706
1074 604.479177 379.947959 169.337739
1074 553.379828 383.614329 413.817604
1075 627.248729 379.244008 176.059991
1075 571.809179 382.197857 419.351640
1076 652.995968 375.747392 185.081135
1076 594.265171 379.916485 426.786203
1077 672.744768 374.000053 191.119910
1077 612.488669 377.450953 432.901243
1078 694.960928 372.791330 197.912953
1078 631.612547 375.447770 439.435236
1079 716.090035 369.448555 205.584438
1079 653.590160 372.572318 446.524315
1080 741.309332 367.011067 213.575337
1080 672.470587 369.700418 452.736617
1081 764.180118 364.363175 221.713847
1081 690.111267 366.949794 458.196334
1082 785.048366 361.659734 227.947674
1082 711.347222 363.804856 466.081498
1083 810.793794 358.126031 236.558897
1083 731.325033 360.699556 472.160945
1084 826.985049 355.034039 241.947549
1084 750.618313 356.278651 479.577476
1085 847.890620 351.268801 249.509846
1085 766.835030 353.075038 485.266752
1086 868.766628 347.938524 257.039362
1086 785.210277 349.661679 491.480248
1087 888.297960 344.414034 264.225015
1087 803.143462 345.868110 498.160050
1088 907.750312 340.084398 271.036343
1088 819.147163 342.033186 503.811838
1089 924.981546 336.809836 277.374475
1089 835.427129 336.810643 510.202175
1090 944.902965 331.424792 284.907738
1090 851.847010 331.722195 515.653350
1091 959.633812 326.239592 290.611632
1091 866.348363 327.326392 521.611290
1092 978.315575 321.052751 298.597219
1092 881.301128 322.863736 527.189450
1093 994.281582 316.844218 304.267074
1093 896.890272 317.075285 533.643640
1094 1010.134031 310.835806 310.097925
1094 909.756567 312.909379 538.930026
1095 1026.059969 304.932376 318.195349
1095 923.616482 306.877944 544.106047
1096 1039.272040 299.995779 323.022254
1096 932.851924 302.052040 547.943382
1097 1050.286794 293.896056 327.972733
1097 944.317655 296.518427 553.596923
1098 1060.871135 288.441409 332.859436
1098 953.175769 290.072006 557.443294
1099 1072.628922 282.689666 337.809396
1099 963.289456 284.964215 562.125463
1100 1081.388522 276.445557 341.896909
1100 971.299266 278.575156 565.341564
1101 1091.371409 270.423053 346.838266
1101 979.613250 272.620455 569.681130
1102 1098.248773 265.109065 349.441667
1102 987.882309 266.463352 572.778736
1103 1105.730601 258.482234 353.579304
1103 992.422239 260.623697 574.973775
1104 1111.310098 252.285532 355.625999
1104 997.725106 254.050926 578.104343
1105 1117.417856 245.785559 358.854265
1105 1003.842855 247.113779 580.286338
1106 1121.622722 239.358490 361.055577
1106 1006.078859 239.887697 581.718369
1107 1125.087402 232.407069 363.110477
1107 1010.065086 233.067441 583.818015
1108 1126.131817 225.747167 364.332014
1108 1008.915322 226.758114 584.516179
1109 1128.497429 219.190369 366.289476
1109 1010.202343 219.683560 585.190848
1110 1129.315552 212.728285 367.124629
1110 1011.072998 211.985899 586.732388
1111 1128.550839 205.644087 367.728982
1111 1009.602096 205.234256 587.380212
1112 1127.126447 199.348157 368.907097
1112 1005.688230 197.373815 586.832302
1113 1122.493269 191.927181 367.660922
1113 1004.837277 190.229313 586.860440
1114 1118.953692 186.407808 366.679934
1114 997.871843 183.772460 585.014326
1115 1111.758235 179.512398 364.604861
1115 993.669806 177.047032 583.834084
1116 1106.292521 174.198946 362.983963
1116 986.157559 169.960105 581.543317
1117 1099.994098 167.296073 361.542827
1117 978.802415 163.966699 578.682302
1118 1088.746873 161.198673 357.902990
1118 969.692789 157.718927 576.246102
1119 1078.802042 155.307191 354.988232
1119 960.088007 151.510279 573.521417
1120 1068.592408 150.325998 351.154464
1120 949.048800 145.856240 570.071638
1121 1056.903994 144.825887 347.424338
1121 937.994589 140.741294 567.150900
1122 1042.687912 140.972127 344.045217
1122 926.085826 135.751219 563.341766
1123 1030.509967 137.769700 340.030953
1123 913.125084 132.011259 559.345738
1124 1015.431008 134.918454 335.279936
1124 898.469683 128.263782 555.574497
1125 998.013987 132.114096 329.885465
1125 883.518754 124.304072 550.889635
1126 981.049651 129.132946 324.242639
1126 868.082087 121.882090 545.665285
1127 964.761650 127.030120 319.275661
1127 852.106429 118.141660 540.815716
1128 946.196407 125.080582 313.305803
1128 835.432048 114.953484 535.541506
1129 928.617031 123.289567 306.515223
1129 819.525511 112.183983 530.355297
1130 911.406444 120.603979 300.230492
1130 801.545373 109.680287 524.665029
1131 892.454890 118.659180 294.375987
1131 784.666593 107.008324 518.968696
1132 873.554652 116.753861 287.448322
1132 767.716462 104.455809 512.646544
1133 854.820440 114.041504 280.911027
1133 750.759664 101.407193 508.039328
1134 833.302214 113.052782 274.152419
1134 732.902851 99.746379 501.590402
1135 812.893249 110.399537 266.938731
1135 714.873903 95.936504 496.222200
1136 794.169827 108.021698 261.077880
1136 697.580621 93.114210 490.951772
1137 777.555836 104.875921 255.856469
1137 681.009740 89.790861 484.651839
1138 756.278750 103.123927 248.392496
1138 661.087859 87.558401 479.059874
1139 737.320827 100.232136 243.183915
1139 646.015966 83.681473 474.778226
1140 716.841105 97.376097 236.120721
1140 628.333068 81.366150 468.724701
1141 699.935840 94.675213 230.981399
1141 612.338058 77.759003 464.173989
1142 681.620633 92.672334 225.292328
1142 592.914236 74.468262 458.440445
1143 661.100437 89.770484 219.412469
1143 574.791817 71.481832 453.134533
1144 642.402787 87.018739 213.548655
1144 562.241861 68.037875 448.729301
1145 623.946718 83.903541 207.470406
1145 541.366809 64.452492 443.024951
1146 605.206310 79.545635 202.720200
1146 526.051550 60.098815 438.150698
1147 584.925403 76.062273 196.215386
1147 510.128543 56.223683 434.080184
1148 567.279941 73.656925 191.184033
1148 493.477890 52.768190 429.335720
1149 550.205259 69.846288 186.747462
1149 474.882520 48.328033 424.211670
1150 529.595055 65.578379 181.235462
1150 460.811427 43.379129 420.741831
1151 511.166865 61.603710 176.269304
1151 443.648068 39.352046 415.300645
1152 492.152059 57.629781 170.336922
1152 427.472831 34.677939 410.909401
1153 470.016627 53.488100 165.809973
1153 409.545063 30.072436 407.423154
1154 453.611201 49.691688 161.564295
1154 391.996580 24.923023 402.661174
1155 436.963217 45.206719 157.948337
1155 373.619986 20.460182 398.663215
1156 417.071574 41.101272 153.059746
1156 360.708950 14.517728 395.467496
1157 400.190016 35.369743 149.502426
1157 344.763793 9.719363 391.553916
1158 383.214808 29.027157 146.139677
1158 327.775425 3.709397 388.612951
1159 363.716966 24.769710 141.362210
1159 310.795169 -1.506265 384.668113
1160 349.291907 18.376944 138.904747
1160 295.843034 -6.519823 381.508741
1161 327.158241 13.382431 133.503093
1161 276.971433 -12.675545 377.663338
1162 309.597932 6.128528 130.494247
1162 262.908543 -19.795927 374.569998
1163 292.753527 -0.224028 126.021823
1163 251.011760 -26.373322 371.969245
1164 276.417656 -7.372465 121.842984
1164 234.742301 -33.785697 367.711394
1165 263.332122 -14.116976 120.036392
1165 220.302987 -41.769002 364.528489
1166 244.159831 -22.488801 115.800403
1166 203.494176 -48.779441 361.230559
1167 231.209644 -29.003536 112.790177
1167 189.895716 -55.663306 358.359052
1168 212.111322 -38.041425 108.156938
1168 175.923257 -65.953937 356.170865
1169 194.589957 -46.557946 105.697541
1169 158.612341 -71.872340 354.233210
1170 182.752430 -56.308621 103.000125
1170 145.006692 -80.721019 351.135663
1171 165.242029 -64.510570 100.991780
1171 130.843156 -89.479317 348.695690
1172 151.973155 -75.305904 99.472638
1172 119.151101 -98.651979 346.941978
1173 138.540633 -85.653901 97.723861
1173 104.338120 -108.295499 344.123218
1174 120.630897 -95.746381 94.172642
1174 87.515501 -118.472010 342.732996
1175 103.135543 -105.547887 92.074746
1175 74.889550 -128.820085 340.936144
1176 93.069846 -115.234172 92.006641
1176 60.318341 -138.488756 339.735788
1177 81.775972 -127.914906 92.829140
1177 50.172033 -147.290444 338.858059
1178 61.836497 -138.915434 89.917850
1178 32.033333 -158.015530 336.380548
1179 57.322878 -151.298947 94.071098
1179 27.374985 -168.663471 339.227636
1180 35.049764 -160.307708 89.379577
1180 17.115771 -179.737360 337.578153
1181 22.630255 -173.259452 85.083757
1181 3.329957 -190.157792 335.187444
1182 9.643538 -184.523076 85.336707
1182 -5.230336 -200.703730 334.857975
1183 0.441796 -197.564119 85.675817
1183 -18.930722 -211.542624 335.037574
1184 -14.873705 -208.931048 84.182491
1184 -19.264506 -221.465934 337.622162
1185 -16.499424 -216.270399 87.480272
1185 -40.218013 -232.752968 330.793742
1186 -36.943210 -233.532664 81.928910
1186 -45.382679 -245.303804 333.255152
1187 -41.726822 -247.644526 82.103976
1187 -59.761768 -257.210177 329.652053
1188 -49.338525 -260.196682 80.313423
1188 -57.135085 -266.303753 332.051092
1189 -55.169236 -274.118639 82.019097
1189 -64.853716 -280.112940 330.805081
1190 -58.232924 -285.666534 81.007597
1190 -67.706392 -291.448451 330.811075
1191 -71.174277 -301.077130 78.964239
1191 -68.096785 -303.703509 332.363578
1192 -77.001050 -317.547676 80.766847
1192 -63.896182 -316.865836 336.151367
1193 -76.221291 -329.119098 81.700558
1193 -72.349193 -324.800058 331.379350
1194 -76.711763 -344.023393 81.951502
1194 -66.333597 -339.708772 335.501902
1195 -71.737936 -357.656030 84.527547
1195 -69.194527 -351.450021 334.053410
1196 -69.688100 -370.523092 85.213402
1196 -63.783511 -363.366250 336.340002
1197 -46.143400 -383.097822 93.326957
1197 -59.561478 -374.563674 336.942484
1198 -56.174622 -396.787370 87.217484
1198 -46.588418 -383.254335 339.244899
1199 -44.623624 -406.437697 90.059947
1199 -33.880833 -394.939343 341.475475
1200 -27.834318 -415.875553 92.616601
1200 -27.074559 -402.178358 341.764403
1201 -19.692970 -424.233919 93.088222
1201 -14.805598 -411.379106 344.062249
1202 -7.386838 -431.738764 92.920997
1202 -0.704587 -417.209354 345.852932
1203 20.505238 -439.967424 97.862164
1203 14.530593 -423.941973 343.227899
1204 33.455894 -444.433228 95.960571
1204 32.853595 -429.281800 346.388597
1205 47.169637 -449.243554 96.193511
1205 44.915173 -433.646791 346.568263
1206 70.325390 -453.037741 98.269969
1206 65.243976 -435.887644 345.830763
1207 89.602407 -454.482307 99.035290
1207 84.055377 -437.912208 347.440386
1208 110.979195 -457.066932 96.267827
1208 98.410275 -441.533943 344.941534
1209 132.620617 -458.782912 97.924340
1209 115.879079 -443.260715 345.804871
1210 151.664463 -459.612684 95.197815
1210 138.440216 -444.896154 344.266927
1211 174.448032 -460.231939 95.034272
1211 161.396832 -444.279971 344.662563
1212 190.406870 -460.922218 94.059330
1212 182.501862 -444.129296 345.213529
1213 221.372875 -457.567234 96.582221
1213 199.665140 -443.983605 343.803822
1214 242.934879 -456.343163 96.721679
1214 216.856246 -442.561874 343.745619
1215 261.089727 -454.322180 96.199986
1215 235.958884 -441.545635 343.389046
1216 283.253715 -451.557408 96.846723
1216 261.391554 -440.956601 345.449305
1217 311.449547 -449.331692 98.742383
1217 281.569594 -438.235501 345.837287
1218 334.364087 -447.137506 103.018251
1218 303.865114 -437.719268 347.147804
1219 360.217689 -445.063498 103.177291
1219 318.795409 -436.264710 348.513285
1220 376.787573 -442.699394 104.036588
1220 342.766933 -434.911433 351.038293
1221 397.690293 -439.764555 105.782128
1221 362.104613 -434.505708 351.940631
1222 420.586805 -436.397640 109.475533
1222 384.165379 -433.161062 354.364026
1223 444.976036 -433.708659 112.484240
1223 405.073758 -431.270088 357.758752
1224 463.816363 -431.326273 113.677304
1224 423.463627 -430.778934 361.351471
1225 487.767154 -429.819805 119.469235
1225 441.579823 -429.777534 364.217843
1226 507.634254 -428.961435 123.000297
1226 456.662286 -430.546501 367.787985
1227 530.071090 -429.033614 128.273338
1227 479.679936 -430.061557 371.638052
1228 547.570315 -427.329033 132.854908
1228 500.798321 -430.981529 377.365246
1229 566.379149 -428.057005 138.082245
1229 517.733054 -431.828211 381.675514
1230 588.190224 -427.185168 145.072908
1230 532.846154 -432.878937 387.048078
1231 607.842098 -428.054210 151.888119
1231 553.440878 -434.233328 393.317418
1232 624.509164 -428.617002 156.433572
1232 569.039292 -434.767231 399.706223
1233 647.281484 -429.582046 166.424990
1233 590.579231 -438.246928 408.735097
1234 665.430029 -431.513266 174.144060
1234 606.421891 -439.731834 415.749229
1235 686.712163 -434.195625 183.005391
1235 625.762345 -442.994550 424.698508
1236 705.357219 -436.966892 191.577542
1236 644.886821 -445.923254 432.832636
1237 719.345769 -439.665268 197.638923
1237 659.547557 -449.616518 439.723375
1238 742.756850 -443.158074 208.247680
1238 674.717358 -452.046118 447.746837
1239 759.170459 -445.206173 216.249341
1239 693.863377 -455.185430 456.619890
1240 783.972393 -448.173541 227.978529
1240 707.405854 -458.543641 464.403589
1241 799.876545 -451.931108 234.712145
1241 728.082897 -462.469565 472.762378
1242 817.250534 -456.455022 242.367288
1242 743.507360 -466.829506 479.961780
1243 838.453232 -460.992366 252.047895
1243 761.709357 -471.827504 487.764559
1244 850.237772 -465.676354 257.783124
1244 770.162539 -476.510526 493.633044
1245 869.696068 -469.567633 265.784124
1245 792.822154 -481.239505 502.795188
1246 887.245432 -474.430819 272.885996
1246 806.720793 -485.017906 508.898119
1247 906.349926 -479.388272 280.926076
1247 822.604826 -490.529595 515.535427
1248 923.976937 -484.162403 288.078588
1248 835.447854 -495.165610 521.621552
1249 941.966252 -490.364960 296.262473
1249 848.360782 -501.418386 527.126210
1250 957.896721 -496.544555 302.876274
1250 864.569527 -506.993103 533.429165
1251 968.782669 -502.525065 307.688578
1251 881.906804 -512.730061 540.524360
1252 987.949932 -509.030169 315.040155
1252 888.567661 -519.104233 544.021869
1253 1000.038707 -515.430456 319.344805
1253 902.480310 -524.500465 548.953381
1254 1014.587194 -520.723648 324.990287
1254 914.152498 -530.725501 553.022801
1255 1025.965686 -529.335977 328.821606
1255 926.450663 -538.156923 557.420531
1256 1034.984823 -536.512189 332.950312
1256 933.154232 -545.025729 559.604472
1257 1044.182986 -543.605940 336.660583
1257 939.260350 -553.562274 561.869053
1258 1052.144681 -552.516398 340.088689
1258 946.943187 -560.699161 565.309445
1259 1057.664002 -560.232446 343.001964
1259 952.344263 -567.730502 567.798220
1260 1062.610665 -567.051781 345.555826
1260 955.755109 -575.367029 569.929705
1261 1066.161355 -575.340518 348.312021
1261 957.582304 -583.127967 571.744394
1262 1067.668664 -583.488659 349.846829
1262 958.701809 -590.741306 573.588940
1263 1065.730694 -591.856512 350.007214
1263 959.541780 -598.304122 575.469928
1264 1069.622746 -600.124148 352.986215
1264 956.553775 -606.766025 575.514628
1265 1066.134055 -607.241373 353.746686
1265 955.621093 -614.456048 576.769904
1266 1062.540261 -614.334038 354.524569
1266 950.943435 -620.854380 576.580451
1267 1061.907752 -620.633387 355.531962
1267 948.541944 -627.628515 577.294439
1268 1056.594452 -627.601306 354.862185
1268 942.243098 -634.311484 576.160278
1269 1048.411716 -634.740208 352.565875
1269 935.236180 -640.784814 574.593823
1270 1043.709649 -639.625724 352.630115
1270 929.822585 -647.320421 573.901799
1271 1033.074296 -645.923614 349.511543
1271 921.342664 -653.141179 571.233892
1272 1023.829063 -652.652922 347.534111
1272 910.035054 -658.779269 568.644430
1273 1014.228011 -658.589001 344.706191
1273 902.493917 -664.120613 567.141472
1274 1003.780643 -663.380311 341.759892
1274 891.308447 -669.364001 563.197375
1275 994.566652 -668.260313 338.896909
1275 882.099187 -673.164026 560.606384
1276 980.469862 -672.739938 334.799143
1276 867.768678 -677.800767 555.890754
1277 967.491646 -677.340275 331.330023
1277 857.411543 -681.189427 553.340812
1278 950.586076 -680.507649 325.304083
1278 841.391909 -684.935036 548.332682
1279 938.103055 -682.768749 321.643049
1279 829.251927 -687.866129 543.946850
1280 922.378485 -684.976039 316.241710
1280 814.345110 -690.840209 539.908038
1281 907.104843 -687.817435 311.870667
1281 803.384549 -692.221609 536.547837
1282 893.705333 -688.636466 307.148567
1282 784.446000 -694.676358 532.056358
1283 874.429523 -690.202672 301.303291
1283 769.240646 -696.148341 527.633509
1284 860.444391 -691.391779 297.598031
1284 754.861477 -696.690066 523.911908
1285 842.048298 -692.253403 292.319179
1285 738.758870 -697.959952 519.236280
1286 827.849936 -692.073723 290.031790
1286 725.090888 -697.340283 515.557575
1287 808.017105 -692.341008 283.697766
1287 709.657143 -699.061376 512.605760
1288 790.676836 -691.724058 278.973719
1288 691.117106 -699.892854 507.908908
1289 773.442894 -691.956493 275.257468
1289 675.458236 -700.252265 503.899563
1290 754.701787 -691.829000 270.806851
1290 660.355206 -700.921358 500.990515
1291 737.541823 -691.297695 266.244375
1291 647.797474 -699.571136 498.204560
1292 726.594856 -689.367812 264.834158
1292 628.788154 -699.852171 494.861458
1293 707.795036 -688.917609 260.082045
1293 616.545165 -699.549457 492.111369
1294 687.763319 -688.588224 255.988062
1294 597.733572 -699.062483 487.656899
1295 669.529919 -687.179826 250.985904
1295 582.105820 -699.130485 483.722596
1296 651.556651 -685.987730 247.338366
1296 563.072112 -697.923516 479.139191
1297 636.840500 -684.973610 243.888316
1297 551.271457 -697.232189 477.259209
1298 619.483974 -682.630248 239.527333
1298 536.125273 -695.833990 473.685933
1299 601.569951 -681.017739 234.966007
1299 519.202831 -695.196765 469.279285
1300 593.962171 -678.794593 234.350112
1300 502.186272 -694.977908 465.524867
1301 564.933272 -676.783597 228.091722
1301 490.249734 -693.636614 463.606606
1302 552.444587 -674.626384 225.286358
1302 470.094926 -692.304140 458.382642
1303 534.980041 -674.132844 220.469086
1303 453.986611 -692.378202 456.133679
1304 517.495340 -672.828732 217.369696
1304 442.619020 -691.387019 454.013059
1305 494.466234 -672.582143 212.257690
1305 426.270353 -692.013881 450.569428
1306 478.542032 -671.854567 209.307267
1306 411.472168 -691.268541 448.146402
1307 466.485295 -669.897450 207.129152
1307 395.535717 -691.401355 446.713142
1308 450.962161 -669.791490 204.079354
1308 380.326516 -691.528422 442.828952
1309 434.174674 -668.319201 201.592623
1309 362.468583 -691.773263 440.461633
1310 413.820857 -668.015825 198.237614
1310 348.937895 -692.400878 437.796894
1311 403.848144 -668.214119 200.017468
1311 330.995310 -694.324519 434.890002
1312 378.857674 -669.793539 192.493084
1312 311.684465 -696.455819 431.631357
1313 361.784150 -670.449817 190.528417
1313 302.927497 -698.101154 430.384287
1314 336.096060 -672.031036 186.900857
1314 286.071457 -699.784392 428.557988
1315 332.278795 -674.245637 187.333442
1315 269.423283 -701.915820 426.396860
1316 314.528580 -675.430550 186.263682
1316 251.753134 -705.069888 424.342482
1317 293.498118 -677.665746 182.410339
1317 235.959204 -708.970007 422.159111
1318 271.925987 -680.257422 178.626887
1318 223.587084 -712.332237 422.076650
1319 256.759407 -683.101008 177.116501
1319 208.818807 -715.396102 420.201332
1320 240.060886 -686.908699 174.927251
1320 187.253453 -719.814051 416.959161
1321 226.685828 -691.860630 174.580891
1321 177.919927 -725.877648 415.581482
1322 209.663595 -697.044384 170.726656
1322 159.719814 -730.577812 411.715765
1323 196.534052 -702.349191 171.075697
1323 148.687146 -734.690840 413.062079
1324 174.688046 -710.383232 168.516036
1324 132.657864 -739.633592 411.010838
1325 159.931638 -715.979492 166.634375
1325 114.050856 -747.734231 410.852346
1326 140.613548 -721.842930 162.485778
1326 102.064908 -753.501484 408.245355
1327 129.392596 -726.961360 164.096010
1327 89.702945 -760.564660 407.027403
1328 115.982235 -733.731589 162.540439
1328 82.962789 -765.665132 407.211652
1329 97.771965 -742.393884 158.132174
1329 65.610695 -773.412866 404.494722
1330 84.246490 -750.064572 157.971000
1330 49.716819 -781.212549 402.132096
1331 67.871987 -759.771689 155.713900
1331 44.522977 -789.406247 402.345807
1332 59.688112 -768.203104 155.812558
1332 32.112179 -798.313109 401.232220
1333 41.847350 -778.568707 153.247613
1333 12.194254 -807.877064 399.356712
1334 33.810314 -786.828052 153.578937
1334 5.515995 -816.681805 399.815910
1335 20.822750 -796.362546 153.197782
1335 1.427202 -824.400722 400.074506
1336 3.845339 -807.217527 150.502259
1336 5.627585 -831.365519 406.557621
1337 -5.204424 -817.578645 150.921439
1337 -10.064744 -841.909669 400.033891
1338 -23.523511 -832.488810 144.707904
1338 -31.964441 -852.808506 396.378607
1339 -27.005945 -842.323625 147.300129
1339 -47.218609 -863.411147 393.356147
1340 -38.452476 -855.979633 144.672706
1340 -52.139074 -873.405549 394.680423
1341 -30.893528 -865.141802 147.219344
1341 -52.689182 -886.070541 392.730786
1342 -48.974410 -880.925282 145.550813
1342 -62.435993 -896.832148 391.338713
1343 -58.144247 -895.182353 141.783454
1343 -68.355037 -910.116564 390.695645
1344 -68.223152 -908.621587 140.640571
1344 -70.167627 -920.181835 390.440881
1345 -71.052369 -922.128656 138.487679
1345 -78.063500 -931.957027 387.104864
1346 -58.759278 -930.963946 141.731487
1346 -84.872736 -942.961782 385.595579
1347 -63.024986 -945.225996 139.321018
1347 -77.925328 -951.390662 388.752810
1348 -68.073937 -959.332066 137.678902
1348 -77.176263 -964.125476 386.305738
1349 -67.217313 -972.024323 136.869913
1349 -69.983708 -977.198974 387.243577
1350 -57.637640 -981.623647 138.050801
1350 -68.730799 -987.775463 386.069923
1351 -45.215874 -993.713958 140.793089
1351 -69.988056 -999.992821 385.859289
1352 -44.895976 -1006.325855 136.386392
1352 -58.158775 -1009.383798 386.679207
1353 -47.167468 -1020.247564 133.701985
1353 -46.118713 -1020.077897 386.061315
1354 -35.002021 -1031.573217 135.285368
1354 -53.910485 -1030.280349 386.483784
1355 -33.372982 -1040.902253 132.825030
1355 -36.895824 -1040.185186 385.803348
1356 -18.730942 -1053.010248 134.911926
1356 -48.525429 -1054.096458 381.104926
1357 -1.829079 -1062.647801 137.998816
1357 -23.760884 -1061.702484 384.883015
1358 9.445993 -1072.508764 138.277619
1358 -9.585620 -1070.591329 385.205369
1359 13.418138 -1083.593678 136.365033
1359 13.136298 -1077.924060 389.053329
1360 25.398526 -1092.913957 136.952937
1360 13.811316 -1090.570464 389.493617
1361 43.637721 -1103.168236 140.281452
1361 21.355599 -1099.260598 390.175002
1362 57.063323 -1114.291064 142.281736
1362 30.507814 -1109.885644 389.193586
1363 63.096130 -1127.647748 139.982482
1363 34.088596 -1121.585685 388.190601
1364 77.862242 -1134.040784 141.851167
1364 51.214913 -1129.991074 389.189520
1365 94.219514 -1144.716119 145.367256
1365 58.831416 -1140.883187 391.401136
1366 98.141349 -1157.958004 143.117424
1366 68.429209 -1151.121084 391.947578
1367 104.197046 -1168.225289 141.891007
1367 77.905447 -1161.595521 393.072339
1368 114.871720 -1178.793895 143.911421
1368 77.369374 -1172.046255 390.895202
1369 118.947394 -1193.058583 142.727945
1369 88.042060 -1184.471946 389.979058
1370 115.467003 -1205.158020 138.189643
1370 95.445453 -1194.146547 390.339886
1371 153.432540 -1209.485235 148.291034
1371 109.177575 -1203.374599 390.505304
1372 156.309712 -1222.415900 147.173689
1372 115.216383 -1214.615468 391.244648
1373 159.774334 -1232.148070 145.646752
1373 112.995054 -1226.331699 388.444943
1374 168.539924 -1242.361582 144.310026
1374 135.966317 -1231.295139 392.538572
1375 168.501249 -1253.199794 140.651893
1375 134.748624 -1243.912920 389.888307
1376 177.353208 -1263.293310 140.377794
1376 137.488121 -1253.182457 388.316535
1377 176.257946 -1273.836222 140.180138
1377 142.647812 -1262.217506 387.687651
1378 178.546207 -1282.145485 138.248453
1378 147.034745 -1270.505144 385.846579
1379 178.546207 -1282.145485 138.248453
1379 147.034745 -1270.505144 385.846579
1380 178.546207 -1282.145485 138.248453
1380 147.034745 -1270.505144 385.846579
1381 178.546207 -1282.145485 138.248453
1381 147.034745 -1270.505144 385.846579
