# Supplementary material for: Action Sport Cameras as an Instrument to Perform a 3D Underwater Motion Analysis
Source: PLoS One. 2016 Aug 11;11(8):e0160490. doi: 10.1371/journal.pone.0160490 (PMC4981397; doi:10.1371/journal.pone.0160490)
Supplement: S1 Supporting Information — S1.1_Calibration Quality > S1.1.1_Underwater > S1.1.1.1_Highres > S1.1.1.1.1_Calibration > File A. This is the BUNDLE_CameraParameters. This is the camera calibration parameters. File B. This is the Triad. This is the 2D coordinates of the waterproof orthogonal triad structure carrying nine spherical black markers. File C. This is the WandCalibration. This is the 2D coordinates of the wand structure carrying one spherical black marker. S1.1.1.1.2_Accuracy > File D. This is the Trial_1. This is the 2D coordinates of the first rigid bar test acquisition, carrying two markers at known distance. File E. This is the Trial_2. This is the 2D coordinates of the second rigid bar test acquisition, carrying two markers at known distance. File F. This is the Trial_3. This is the 2D coordinates of the third rigid bar test acquisition, carrying two markers at known distance. File G. This is the Trial_4. This is the 2D coordinates of the fourth rigid bar test acquisition, carrying two markers at known distance. File H. This is the Trial_5. This is the 2D coordinates of the fifth rigid bar test acquisition, carrying two markers at known distance. File I. This is the MotionSequence3D_Trial_1. This is the 3D coordinates of the first rigid bar test acquisition. File J. This is the MotionSequence3D_Trial_2. This is the 3D coordinates of the second rigid bar test acquisition. File K. This is the MotionSequence3D_Trial_3. This is the 3D coordinates of the third rigid bar test acquisition. File L. This is the MotionSequence3D_Trial_4. This is the 3D coordinates of the fourth rigid bar test acquisition. File M. This is the MotionSequence3D_Trial_5. This is the 3D coordinates of the fifth rigid bar test acquisition. S1.1.1.2_Lowres > S1.1.1.2.1_Calibration > File N. This is the BUNDLE_CameraParameters. This is the camera calibration parameters. File O. This is the Triad. This is the 2D coordinates of the waterproof orthogonal triad structure carrying nine spherical black markers. File P. Th [file pone.0160490.s001.zip › S1_SupportingInformation/S1.2_Calibration_Dependability/S1.2.2_Accuracy/S1.2.2.2_Mov1_2p/File BF.txt]

   0.0000000e+00  -7.2083136e+01  -1.3485803e+03   4.7172212e+02
   0.0000000e+00  -8.3340064e+01  -1.3624634e+03   2.1748472e+02
   1.0000000e+00  -8.3198169e+01  -1.3561686e+03   4.7421155e+02
   1.0000000e+00  -8.4399759e+01  -1.3629434e+03   2.2775219e+02
   2.0000000e+00  -8.6433007e+01  -1.3558444e+03   4.7720996e+02
   2.0000000e+00  -8.5133613e+01  -1.3630050e+03   2.2906149e+02
   3.0000000e+00  -8.5696651e+01  -1.3553575e+03   4.7899289e+02
   3.0000000e+00  -8.7328513e+01  -1.3654450e+03   2.3011036e+02
   4.0000000e+00  -8.2397978e+01  -1.3545527e+03   4.8265317e+02
   4.0000000e+00  -7.8338871e+01  -1.3646112e+03   2.3518367e+02
   5.0000000e+00  -9.0174924e+01  -1.3581111e+03   4.8426725e+02
   5.0000000e+00  -8.4264313e+01  -1.3656361e+03   2.3698019e+02
   6.0000000e+00  -9.9788563e+01  -1.3582987e+03   4.8803447e+02
   6.0000000e+00  -8.5818332e+01  -1.3643551e+03   2.3841394e+02
   7.0000000e+00  -9.3909512e+01  -1.3564897e+03   4.9523211e+02
   7.0000000e+00  -8.8469130e+01  -1.3654386e+03   2.4193404e+02
   8.0000000e+00  -9.6739427e+01  -1.3587760e+03   4.9713075e+02
   8.0000000e+00  -9.7836554e+01  -1.3717013e+03   2.4295070e+02
   9.0000000e+00  -8.8301639e+01  -1.3550244e+03   5.0241060e+02
   9.0000000e+00  -9.8393452e+01  -1.3698569e+03   2.5167758e+02
   1.0000000e+01  -9.6541064e+01  -1.3600880e+03   5.0521474e+02
   1.0000000e+01  -7.2993226e+01  -1.3693812e+03   2.6102584e+02
   1.1000000e+01  -9.9413852e+01  -1.3619943e+03   5.1025562e+02
   1.1000000e+01  -8.8417938e+01  -1.3740224e+03   2.6346702e+02
   1.2000000e+01  -9.4625792e+01  -1.3590762e+03   5.1772453e+02
   1.2000000e+01  -9.2831034e+01  -1.3771501e+03   2.7063492e+02
   1.3000000e+01  -9.4935141e+01  -1.3600478e+03   5.2182089e+02
   1.3000000e+01  -8.8935070e+01  -1.3759645e+03   2.7514901e+02
   1.4000000e+01  -9.5906382e+01  -1.3605763e+03   5.2815945e+02
   1.4000000e+01  -9.7114830e+01  -1.3808229e+03   2.7980512e+02
   1.5000000e+01  -9.7355387e+01  -1.3617037e+03   5.3630623e+02
   1.5000000e+01  -9.1155762e+01  -1.3819289e+03   2.8734060e+02
   1.6000000e+01  -8.8346185e+01  -1.3580864e+03   5.4469885e+02
   1.6000000e+01  -9.0293216e+01  -1.3805615e+03   2.9326079e+02
   1.7000000e+01  -9.8508643e+01  -1.3622920e+03   5.5125043e+02
   1.7000000e+01  -8.4570218e+01  -1.3818196e+03   3.0344874e+02
   1.8000000e+01  -9.8970463e+01  -1.3619169e+03   5.5659404e+02
   1.8000000e+01  -9.5121872e+01  -1.3833817e+03   3.1005635e+02
   1.9000000e+01  -9.5308224e+01  -1.3605211e+03   5.6450767e+02
   1.9000000e+01  -7.3993687e+01  -1.3825395e+03   3.1938606e+02
   2.0000000e+01  -9.4208128e+01  -1.3613046e+03   5.7276198e+02
   2.0000000e+01  -8.6894630e+01  -1.3880096e+03   3.2556255e+02
   2.1000000e+01  -9.2105968e+01  -1.3600418e+03   5.7746857e+02
   2.1000000e+01  -8.6067465e+01  -1.3879528e+03   3.2844381e+02
   2.2000000e+01  -9.6761088e+01  -1.3614317e+03   5.8136963e+02
   2.2000000e+01  -7.8536115e+01  -1.3875707e+03   3.3854086e+02
   2.3000000e+01  -8.5581346e+01  -1.3577726e+03   5.8847189e+02
   2.3000000e+01  -7.5452327e+01  -1.3868528e+03   3.4257560e+02
   2.4000000e+01  -9.2329641e+01  -1.3622544e+03   5.9318922e+02
   2.4000000e+01  -8.4396367e+01  -1.3931008e+03   3.4514882e+02
   2.5000000e+01  -8.6866748e+01  -1.3602203e+03   5.9840419e+02
   2.5000000e+01  -8.5393424e+01  -1.3948883e+03   3.4939359e+02
   2.6000000e+01  -9.0291207e+01  -1.3608978e+03   6.0099255e+02
   2.6000000e+01  -7.6939835e+01  -1.3931147e+03   3.5636124e+02
   2.7000000e+01  -8.4958458e+01  -1.3603768e+03   6.0506357e+02
   2.7000000e+01  -8.5506711e+01  -1.3979424e+03   3.5866833e+02
   2.8000000e+01  -8.2963427e+01  -1.3592458e+03   6.0973663e+02
   2.8000000e+01  -7.2015503e+01  -1.3967098e+03   3.6557162e+02
   2.9000000e+01  -7.8277594e+01  -1.3586472e+03   6.1267518e+02
   2.9000000e+01  -6.7963274e+01  -1.3978875e+03   3.6846397e+02
   3.0000000e+01  -6.6280758e+01  -1.3557990e+03   6.1823501e+02
   3.0000000e+01  -7.4995675e+01  -1.4018959e+03   3.7005511e+02
   3.1000000e+01  -6.7468210e+01  -1.3574771e+03   6.2010298e+02
   3.1000000e+01  -6.2221338e+01  -1.4008220e+03   3.7578748e+02
   3.2000000e+01  -6.9612968e+01  -1.3560837e+03   6.2132077e+02
   3.2000000e+01  -4.6196075e+01  -1.3971162e+03   3.8168987e+02
   3.3000000e+01  -6.2738194e+01  -1.3536441e+03   6.2403973e+02
   3.3000000e+01  -4.2458655e+01  -1.3966126e+03   3.8386505e+02
   3.4000000e+01  -4.7896102e+01  -1.3491621e+03   6.2676074e+02
   3.4000000e+01  -4.6217730e+01  -1.4001827e+03   3.8264340e+02
   3.5000000e+01  -3.9961131e+01  -1.3482433e+03   6.2801471e+02
   3.5000000e+01  -2.7924038e+01  -1.3935059e+03   3.8480575e+02
   3.6000000e+01  -3.4173751e+01  -1.3442603e+03   6.3130480e+02
   3.6000000e+01  -1.1123632e+01  -1.3899163e+03   3.8718363e+02
   3.7000000e+01  -1.7952648e+01  -1.3385371e+03   6.3072175e+02
   3.7000000e+01  -1.1064260e+00  -1.3861760e+03   3.8906115e+02
   3.8000000e+01  -1.2108493e+01  -1.3355564e+03   6.3008570e+02
   3.8000000e+01  -5.2481310e+00  -1.3880389e+03   3.8612493e+02
   3.9000000e+01  -1.1676630e+00  -1.3310905e+03   6.2993785e+02
   3.9000000e+01   1.9934227e+01  -1.3805410e+03   3.8892852e+02
   4.0000000e+01   1.9673591e+01  -1.3230264e+03   6.3095708e+02
   4.0000000e+01   2.8624676e+01  -1.3774010e+03   3.8587815e+02
   4.1000000e+01   3.2229867e+01  -1.3178666e+03   6.2996485e+02
   4.1000000e+01   3.8615023e+01  -1.3722646e+03   3.8435203e+02
   4.2000000e+01   4.1086447e+01  -1.3131439e+03   6.2731113e+02
   4.2000000e+01   5.6776071e+01  -1.3659642e+03   3.8739441e+02
   4.3000000e+01   5.3574738e+01  -1.3055494e+03   6.2824046e+02
   4.3000000e+01   7.2767991e+01  -1.3577422e+03   3.8493069e+02
   4.4000000e+01   7.3281818e+01  -1.2977282e+03   6.2793080e+02
   4.4000000e+01   7.6959133e+01  -1.3549791e+03   3.8125581e+02
   4.5000000e+01   6.9351481e+01  -1.2949085e+03   6.2412252e+02
   4.5000000e+01   9.5022161e+01  -1.3469645e+03   3.8269374e+02
   4.6000000e+01   8.1027732e+01  -1.2873579e+03   6.2368224e+02
   4.6000000e+01   1.0398306e+02  -1.3408188e+03   3.8198615e+02
   4.7000000e+01   8.1749650e+01  -1.2832089e+03   6.2136534e+02
   4.7000000e+01   1.2412600e+02  -1.3316222e+03   3.8295781e+02
   4.8000000e+01   1.0794788e+02  -1.2711164e+03   6.2148275e+02
   4.8000000e+01   1.2903844e+02  -1.3259841e+03   3.7963425e+02
   4.9000000e+01   1.2048188e+02  -1.2616017e+03   6.2177412e+02
   4.9000000e+01   1.3677040e+02  -1.3176841e+03   3.8035674e+02
   5.0000000e+01   1.2705692e+02  -1.2520431e+03   6.2166650e+02
   5.0000000e+01   1.5105276e+02  -1.3085082e+03   3.7947891e+02
   5.1000000e+01   1.3124706e+02  -1.2440762e+03   6.1984406e+02
   5.1000000e+01   1.6127267e+02  -1.2998444e+03   3.7892158e+02
   5.2000000e+01   1.4014670e+02  -1.2352189e+03   6.2012693e+02
   5.2000000e+01   1.7212122e+02  -1.2893004e+03   3.7989726e+02
   5.3000000e+01   1.4822973e+02  -1.2234408e+03   6.1846706e+02
   5.3000000e+01   1.8297133e+02  -1.2780600e+03   3.8197844e+02
   5.4000000e+01   1.4855772e+02  -1.2147286e+03   6.1748738e+02
   5.4000000e+01   1.8829522e+02  -1.2680709e+03   3.7867135e+02
   5.5000000e+01   1.5843241e+02  -1.2017450e+03   6.1841372e+02
   5.5000000e+01   2.0294626e+02  -1.2547633e+03   3.8224660e+02
   5.6000000e+01   1.6501941e+02  -1.1906842e+03   6.1754331e+02
   5.6000000e+01   2.1341680e+02  -1.2417109e+03   3.8391402e+02
   5.7000000e+01   1.6997761e+02  -1.1781808e+03   6.1741118e+02
   5.7000000e+01   2.1019303e+02  -1.2301014e+03   3.8039539e+02
   5.8000000e+01   1.7816536e+02  -1.1640547e+03   6.1970282e+02
   5.8000000e+01   2.2245707e+02  -1.2165896e+03   3.8180412e+02
   5.9000000e+01   1.8722731e+02  -1.1535156e+03   6.2010935e+02
   5.9000000e+01   2.2718741e+02  -1.2026067e+03   3.8017908e+02
   6.0000000e+01   1.9269414e+02  -1.1390718e+03   6.1998028e+02
   6.0000000e+01   2.2952237e+02  -1.1879410e+03   3.7995930e+02
   6.1000000e+01   1.8646186e+02  -1.1279616e+03   6.1766014e+02
   6.1000000e+01   2.3658910e+02  -1.1717581e+03   3.7967308e+02
   6.2000000e+01   1.9072065e+02  -1.1153192e+03   6.1850456e+02
   6.2000000e+01   2.4046988e+02  -1.1561277e+03   3.7889567e+02
   6.3000000e+01   1.9334475e+02  -1.1015336e+03   6.1741014e+02
   6.3000000e+01   2.4087119e+02  -1.1426424e+03   3.7738149e+02
   6.4000000e+01   1.8908276e+02  -1.0880403e+03   6.1664928e+02
   6.4000000e+01   2.4087119e+02  -1.1426424e+03   3.7738149e+02
   6.5000000e+01   1.8889767e+02  -1.0756510e+03   6.1433300e+02
   6.5000000e+01   2.4193136e+02  -1.1132651e+03   3.7595895e+02
   6.6000000e+01   1.9117001e+02  -1.0626443e+03   6.1396016e+02
   6.6000000e+01   2.4068798e+02  -1.0997617e+03   3.7510991e+02
   6.7000000e+01   1.8523927e+02  -1.0499280e+03   6.1128306e+02
   6.7000000e+01   2.3589916e+02  -1.0866109e+03   3.7086348e+02
   6.8000000e+01   1.8285490e+02  -1.0380702e+03   6.1006788e+02
   6.8000000e+01   2.3805115e+02  -1.0689522e+03   3.7161913e+02
   6.9000000e+01   1.8527323e+02  -1.0219651e+03   6.0884866e+02
   6.9000000e+01   2.3630848e+02  -1.0558795e+03   3.6844025e+02
   7.0000000e+01   1.6517757e+02  -1.0128240e+03   6.0085722e+02
   7.0000000e+01   2.2573092e+02  -1.0426723e+03   3.6497150e+02
   7.1000000e+01   1.6384413e+02  -1.0012928e+03   6.0009756e+02
   7.1000000e+01   2.2888791e+02  -1.0259840e+03   3.6419118e+02
   7.2000000e+01   1.6836319e+02  -9.8997849e+02   6.0196975e+02
   7.2000000e+01   2.3253597e+02  -1.0115912e+03   3.6621612e+02
   7.3000000e+01   1.6433523e+02  -9.7754917e+02   6.0030456e+02
   7.3000000e+01   2.0589216e+02  -1.0015577e+03   3.5760195e+02
   7.4000000e+01   1.5195404e+02  -9.6942337e+02   5.9822597e+02
   7.4000000e+01   2.0019759e+02  -9.9007890e+02   3.5448735e+02
   7.5000000e+01   1.4388904e+02  -9.5820045e+02   5.9576081e+02
   7.5000000e+01   1.9616299e+02  -9.7565098e+02   3.5286168e+02
   7.6000000e+01   1.2815483e+02  -9.5020560e+02   5.9036601e+02
   7.6000000e+01   1.8391439e+02  -9.6527210e+02   3.4955841e+02
   7.7000000e+01   1.2204769e+02  -9.4259949e+02   5.8829720e+02
   7.7000000e+01   1.7598321e+02  -9.5404685e+02   3.4727594e+02
   7.8000000e+01   1.1524107e+02  -9.3421076e+02   5.8620849e+02
   7.8000000e+01   1.6447859e+02  -9.4551950e+02   3.4295250e+02
   7.9000000e+01   1.0852621e+02  -9.2590179e+02   5.8299244e+02
   7.9000000e+01   1.5505341e+02  -9.3624799e+02   3.3920709e+02
   8.0000000e+01   9.3509227e+01  -9.2264545e+02   5.7892771e+02
   8.0000000e+01   1.4236418e+02  -9.3001991e+02   3.3569122e+02
   8.1000000e+01   8.8681635e+01  -9.1461725e+02   5.7709902e+02
   8.1000000e+01   1.3995236e+02  -9.2133554e+02   3.3856192e+02
   8.2000000e+01   8.0582040e+01  -9.1173056e+02   5.7383701e+02
   8.2000000e+01   1.2624709e+02  -9.1499212e+02   3.3142073e+02
   8.3000000e+01   4.5736120e+01  -9.1011318e+02   5.6792305e+02
   8.3000000e+01   1.1407396e+02  -9.1103282e+02   3.2793710e+02
   8.4000000e+01   5.9779266e+01  -9.0461411e+02   5.6977044e+02
   8.4000000e+01   1.0362300e+02  -9.0701186e+02   3.2390764e+02
   8.5000000e+01   5.1280205e+01  -9.0214925e+02   5.6884869e+02
   8.5000000e+01   1.0084695e+02  -9.0299243e+02   3.2389438e+02
   8.6000000e+01   4.4545077e+01  -9.0012087e+02   5.6667195e+02
   8.6000000e+01   9.1350648e+01  -9.0024661e+02   3.2352038e+02
   8.7000000e+01   3.0262992e+01  -9.0063181e+02   5.6557213e+02
   8.7000000e+01   7.7103380e+01  -9.0039009e+02   3.2065780e+02
   8.8000000e+01   2.0751534e+01  -9.0175739e+02   5.6386544e+02
   8.8000000e+01   6.2255508e+01  -9.0221188e+02   3.1811752e+02
   8.9000000e+01   1.2945444e+01  -9.0169081e+02   5.6221173e+02
   8.9000000e+01   5.8097968e+01  -9.0155585e+02   3.1823456e+02
   9.0000000e+01  -6.0742000e-02  -9.0325110e+02   5.6296200e+02
   9.0000000e+01   3.9416465e+01  -9.0548249e+02   3.1460988e+02
   9.1000000e+01  -1.2179423e+01  -9.0703389e+02   5.6027030e+02
   9.1000000e+01   3.7662635e+01  -9.0912343e+02   3.1961912e+02
   9.2000000e+01  -1.9266237e+01  -9.1006459e+02   5.6031165e+02
   9.2000000e+01   1.6831544e+01  -9.1487659e+02   3.1452105e+02
   9.3000000e+01  -2.5787207e+01  -9.1327981e+02   5.6208419e+02
   9.3000000e+01   1.3858524e+01  -9.1772600e+02   3.1593804e+02
   9.4000000e+01  -2.9703476e+01  -9.1712309e+02   5.6216650e+02
   9.4000000e+01   1.6722370e+00  -9.2417715e+02   3.1579432e+02
   9.5000000e+01  -4.1001334e+01  -9.2339164e+02   5.6251243e+02
   9.5000000e+01  -4.1943010e+00  -9.3003544e+02   3.1620723e+02
   9.6000000e+01  -5.2699427e+01  -9.2896321e+02   5.6235934e+02
   9.6000000e+01  -1.4841125e+01  -9.3863788e+02   3.1766203e+02
   9.7000000e+01  -5.6437705e+01  -9.3372537e+02   5.6262733e+02
   9.7000000e+01  -3.0453514e+01  -9.4695390e+02   3.1582317e+02
   9.8000000e+01  -6.0874774e+01  -9.3992203e+02   5.6256586e+02
   9.8000000e+01  -3.3191758e+01  -9.5322317e+02   3.1733297e+02
   9.9000000e+01  -7.3048937e+01  -9.4941753e+02   5.6343097e+02
   9.9000000e+01  -4.3754407e+01  -9.6250464e+02   3.1609306e+02
   1.0000000e+02  -6.8259216e+01  -9.5574401e+02   5.6546146e+02
   1.0000000e+02  -5.2144524e+01  -9.7345458e+02   3.1829224e+02
   1.0100000e+02  -7.5893064e+01  -9.6502350e+02   5.6750028e+02
   1.0100000e+02  -4.9438774e+01  -9.8332230e+02   3.2060522e+02
   1.0200000e+02  -7.6452579e+01  -9.7232400e+02   5.7154060e+02
   1.0200000e+02  -5.1693541e+01  -9.9386918e+02   3.2455730e+02
   1.0300000e+02  -8.2181910e+01  -9.8183439e+02   5.7183069e+02
   1.0300000e+02  -5.8563574e+01  -1.0047679e+03   3.2670386e+02
   1.0400000e+02  -7.4829332e+01  -9.8950675e+02   5.7545471e+02
   1.0400000e+02  -5.2142180e+01  -1.0134569e+03   3.2906617e+02
   1.0500000e+02  -7.7033253e+01  -9.9836300e+02   5.7706246e+02
   1.0500000e+02  -5.1097086e+01  -1.0236994e+03   3.3057548e+02
   1.0600000e+02  -7.6843580e+01  -1.0068305e+03   5.7805243e+02
   1.0600000e+02  -5.9454805e+01  -1.0383069e+03   3.3206493e+02
   1.0700000e+02  -8.2764457e+01  -1.0165527e+03   5.7968989e+02
   1.0700000e+02  -5.1665465e+01  -1.0468144e+03   3.3551049e+02
   1.0800000e+02  -7.4325188e+01  -1.0255302e+03   5.8251091e+02
   1.0800000e+02  -5.3630529e+01  -1.0577813e+03   3.3566190e+02
   1.0900000e+02  -6.6569150e+01  -1.0335812e+03   5.8543678e+02
   1.0900000e+02  -4.3706748e+01  -1.0677414e+03   3.4149378e+02
   1.1000000e+02  -5.5523622e+01  -1.0408762e+03   5.8956401e+02
   1.1000000e+02  -3.7160584e+01  -1.0798660e+03   3.4426096e+02
   1.1100000e+02  -5.4018421e+01  -1.0507635e+03   5.9024436e+02
   1.1100000e+02  -3.2372138e+01  -1.0914788e+03   3.4734033e+02
   1.1200000e+02  -4.2422420e+01  -1.0599193e+03   5.9491972e+02
   1.1200000e+02  -2.8370268e+01  -1.1040464e+03   3.4930446e+02
   1.1300000e+02  -4.2294561e+01  -1.0692313e+03   5.9361722e+02
   1.1300000e+02  -1.7778822e+01  -1.1131967e+03   3.5173833e+02
   1.1400000e+02  -3.1746731e+01  -1.0756834e+03   5.9697810e+02
   1.1400000e+02  -7.7215240e+00  -1.1228784e+03   3.5373094e+02
   1.1500000e+02  -1.8002151e+01  -1.0828177e+03   6.0127430e+02
   1.1500000e+02  -7.7215240e+00  -1.1228784e+03   3.5373094e+02
   1.1600000e+02  -4.0083220e+00  -1.0909896e+03   6.0234401e+02
   1.1600000e+02   2.9927540e+00  -1.1445626e+03   3.5741902e+02
   1.1700000e+02   2.2962100e-01  -1.0976774e+03   6.0433042e+02
   1.1700000e+02   2.8269228e+01  -1.1517893e+03   3.6454995e+02
   1.1800000e+02   4.8685560e+00  -1.1047542e+03   6.0438688e+02
   1.1800000e+02   2.5652601e+01  -1.1632071e+03   3.6374123e+02
   1.1900000e+02   2.3344055e+01  -1.1083660e+03   6.0908436e+02
   1.1900000e+02   5.3744343e+01  -1.1681746e+03   3.7114163e+02
   1.2000000e+02   3.4169575e+01  -1.1119743e+03   6.1088402e+02
   1.2000000e+02   5.2507259e+01  -1.1759238e+03   3.7070901e+02
   1.2100000e+02   4.8483095e+01  -1.1136094e+03   6.1355583e+02
   1.2100000e+02   6.9737175e+01  -1.1792871e+03   3.7584569e+02
   1.2200000e+02   6.3929768e+01  -1.1154033e+03   6.1546163e+02
   1.2200000e+02   8.1510462e+01  -1.1849234e+03   3.7823787e+02
   1.2300000e+02   7.3077749e+01  -1.1157045e+03   6.1778300e+02
   1.2300000e+02   9.3678225e+01  -1.1877351e+03   3.8148852e+02
   1.2400000e+02   8.7721304e+01  -1.1149082e+03   6.2072430e+02
   1.2400000e+02   1.1430450e+02  -1.1853674e+03   3.8454810e+02
   1.2500000e+02   9.9719302e+01  -1.1118992e+03   6.2215513e+02
   1.2500000e+02   1.3667728e+02  -1.1832446e+03   3.8728719e+02
   1.2600000e+02   1.2177198e+02  -1.1071333e+03   6.2507542e+02
   1.2600000e+02   1.4769271e+02  -1.1807385e+03   3.9046060e+02
   1.2700000e+02   1.3135886e+02  -1.1032834e+03   6.2589744e+02
   1.2700000e+02   1.7162466e+02  -1.1759036e+03   3.9268283e+02
   1.2800000e+02   1.4830902e+02  -1.0977893e+03   6.2873958e+02
   1.2800000e+02   1.8906817e+02  -1.1703633e+03   3.9588459e+02
   1.2900000e+02   1.6520808e+02  -1.0900803e+03   6.3054498e+02
   1.2900000e+02   2.0501171e+02  -1.1625177e+03   3.9826155e+02
   1.3000000e+02   1.7687087e+02  -1.0819084e+03   6.3241257e+02
   1.3000000e+02   2.1895696e+02  -1.1553799e+03   4.0072349e+02
   1.3100000e+02   1.9058779e+02  -1.0733473e+03   6.3456971e+02
   1.3100000e+02   2.3432846e+02  -1.1452606e+03   4.0401357e+02
   1.3200000e+02   2.0485819e+02  -1.0624255e+03   6.3671989e+02
   1.3200000e+02   2.5276450e+02  -1.1364219e+03   4.0581918e+02
   1.3300000e+02   2.1862424e+02  -1.0521467e+03   6.4015248e+02
   1.3300000e+02   2.7454508e+02  -1.1237206e+03   4.1247535e+02
   1.3400000e+02   2.3306599e+02  -1.0399850e+03   6.4145721e+02
   1.3400000e+02   2.8985976e+02  -1.1108762e+03   4.1444333e+02
   1.3500000e+02   2.4250666e+02  -1.0283142e+03   6.4464567e+02
   1.3500000e+02   2.9971813e+02  -1.0994511e+03   4.1581849e+02
   1.3600000e+02   2.5313887e+02  -1.0155871e+03   6.4786519e+02
   1.3600000e+02   3.1066140e+02  -1.0864483e+03   4.1734555e+02
   1.3700000e+02   2.7287045e+02  -1.0001267e+03   6.5204926e+02
   1.3700000e+02   3.2341025e+02  -1.0723368e+03   4.1951781e+02
   1.3800000e+02   2.7774901e+02  -9.8658064e+02   6.5187371e+02
   1.3800000e+02   3.4041645e+02  -1.0596239e+03   4.2397985e+02
   1.3900000e+02   2.9300540e+02  -9.7219083e+02   6.5520264e+02
   1.3900000e+02   3.5886722e+02  -1.0410503e+03   4.2667924e+02
   1.4000000e+02   3.0359665e+02  -9.5645424e+02   6.5722857e+02
   1.4000000e+02   3.7039194e+02  -1.0254794e+03   4.2850458e+02
   1.4100000e+02   3.1258438e+02  -9.3973328e+02   6.5891463e+02
   1.4100000e+02   3.7360052e+02  -1.0089663e+03   4.2986626e+02
   1.4200000e+02   3.2004181e+02  -9.2417953e+02   6.6007387e+02
   1.4200000e+02   3.8574005e+02  -9.9094458e+02   4.3092737e+02
   1.4300000e+02   3.2857334e+02  -9.0571258e+02   6.6218192e+02
   1.4300000e+02   3.8932797e+02  -9.7252091e+02   4.3231284e+02
   1.4400000e+02   3.2919188e+02  -8.9050960e+02   6.6362821e+02
   1.4400000e+02   4.0137698e+02  -9.5530681e+02   4.3324333e+02
   1.4500000e+02   3.4518074e+02  -8.7188888e+02   6.6650417e+02
   1.4500000e+02   4.1104279e+02  -9.3731976e+02   4.3617994e+02
   1.4600000e+02   3.4884376e+02  -8.5595238e+02   6.6737992e+02
   1.4600000e+02   4.2079221e+02  -9.1763637e+02   4.3792681e+02
   1.4700000e+02   3.5344430e+02  -8.4023396e+02   6.6844118e+02
   1.4700000e+02   4.3006858e+02  -8.9731589e+02   4.4141550e+02
   1.4800000e+02   3.5193389e+02  -8.2283802e+02   6.6725154e+02
   1.4800000e+02   4.3310384e+02  -8.7856089e+02   4.3996501e+02
   1.4900000e+02   3.5732608e+02  -8.0302508e+02   6.6816558e+02
   1.4900000e+02   4.4150508e+02  -8.5924230e+02   4.4305405e+02
   1.5000000e+02   3.6244579e+02  -7.8537989e+02   6.6922118e+02
   1.5000000e+02   4.4780861e+02  -8.4123052e+02   4.4396552e+02
   1.5100000e+02   3.6273676e+02  -7.6815498e+02   6.6905740e+02
   1.5100000e+02   4.4258704e+02  -8.1982038e+02   4.4225288e+02
   1.5200000e+02   3.6283478e+02  -7.5392147e+02   6.6911277e+02
   1.5200000e+02   4.5346152e+02  -8.0025219e+02   4.4137856e+02
   1.5300000e+02   3.6890889e+02  -7.3176361e+02   6.6852587e+02
   1.5300000e+02   4.5035089e+02  -7.8148443e+02   4.3971265e+02
   1.5400000e+02   3.7319511e+02  -7.1562590e+02   6.6955440e+02
   1.5400000e+02   4.5408086e+02  -7.6229210e+02   4.3933558e+02
   1.5500000e+02   3.6659853e+02  -6.9995516e+02   6.6775695e+02
   1.5500000e+02   4.5835190e+02  -7.4227043e+02   4.3973365e+02
   1.5600000e+02   3.6029222e+02  -6.8506011e+02   6.6449523e+02
   1.5600000e+02   4.5721345e+02  -7.2401798e+02   4.3788527e+02
   1.5700000e+02   3.6267054e+02  -6.6628735e+02   6.6385237e+02
   1.5700000e+02   4.5692408e+02  -7.0751015e+02   4.3621517e+02
   1.5800000e+02   3.5703578e+02  -6.4941929e+02   6.6171090e+02
   1.5800000e+02   4.5424037e+02  -6.8768289e+02   4.3471285e+02
   1.5900000e+02   3.6010632e+02  -6.3271259e+02   6.6071418e+02
   1.5900000e+02   4.4751359e+02  -6.7114076e+02   4.3180304e+02
   1.6000000e+02   3.5495279e+02  -6.2249545e+02   6.5748605e+02
   1.6000000e+02   4.4119570e+02  -6.5579354e+02   4.2908695e+02
   1.6100000e+02   3.5039799e+02  -6.0564912e+02   6.5618654e+02
   1.6100000e+02   4.3475763e+02  -6.4011330e+02   4.2454183e+02
   1.6200000e+02   3.4761295e+02  -5.9459170e+02   6.5422054e+02
   1.6200000e+02   4.3040088e+02  -6.2406721e+02   4.2259009e+02
   1.6300000e+02   3.3304727e+02  -5.8134349e+02   6.4986868e+02
   1.6300000e+02   4.2737055e+02  -6.1202181e+02   4.2060873e+02
   1.6400000e+02   3.2867678e+02  -5.6821890e+02   6.4768545e+02
   1.6400000e+02   4.1800423e+02  -5.9465205e+02   4.1737359e+02
   1.6500000e+02   3.1982542e+02  -5.5606914e+02   6.4466865e+02
   1.6500000e+02   4.1219157e+02  -5.8371664e+02   4.1464954e+02
   1.6600000e+02   3.1741475e+02  -5.4490515e+02   6.4249573e+02
   1.6600000e+02   3.9562770e+02  -5.7147720e+02   4.0918027e+02
   1.6700000e+02   3.0548217e+02  -5.3417267e+02   6.3876345e+02
   1.6700000e+02   3.9030013e+02  -5.5831862e+02   4.0686258e+02
   1.6800000e+02   2.9590927e+02  -5.2410478e+02   6.3528915e+02
   1.6800000e+02   3.7532387e+02  -5.4551037e+02   4.0089927e+02
   1.6900000e+02   2.8374901e+02  -5.1430341e+02   6.3086238e+02
   1.6900000e+02   3.6827921e+02  -5.3445706e+02   3.9807265e+02
   1.7000000e+02   2.7904437e+02  -5.0505007e+02   6.2892987e+02
   1.7000000e+02   3.5710412e+02  -5.2452681e+02   3.9343323e+02
   1.7100000e+02   2.6747541e+02  -4.9518829e+02   6.2459868e+02
   1.7100000e+02   3.4633427e+02  -5.1512252e+02   3.9027320e+02
   1.7200000e+02   2.5692592e+02  -4.8737326e+02   6.2249625e+02
   1.7200000e+02   3.3523744e+02  -5.0589924e+02   3.8622264e+02
   1.7300000e+02   2.4330418e+02  -4.8089101e+02   6.1896711e+02
   1.7300000e+02   3.2561155e+02  -4.9765745e+02   3.8333648e+02
   1.7400000e+02   2.3638545e+02  -4.7360147e+02   6.1486278e+02
   1.7400000e+02   3.1186399e+02  -4.8918890e+02   3.7853721e+02
   1.7500000e+02   2.2055412e+02  -4.6726155e+02   6.1028589e+02
   1.7500000e+02   2.9910827e+02  -4.8065752e+02   3.7347794e+02
   1.7600000e+02   2.0664486e+02  -4.6163379e+02   6.0595625e+02
   1.7600000e+02   2.8696380e+02  -4.7276861e+02   3.7092247e+02
   1.7700000e+02   1.9410408e+02  -4.5543463e+02   6.0223795e+02
   1.7700000e+02   2.7433497e+02  -4.6546892e+02   3.6598158e+02
   1.7800000e+02   1.8426219e+02  -4.5037356e+02   5.9904581e+02
   1.7800000e+02   2.6339657e+02  -4.5819495e+02   3.6193344e+02
   1.7900000e+02   1.7730153e+02  -4.4566623e+02   5.9657969e+02
   1.7900000e+02   2.4552083e+02  -4.5153931e+02   3.5758221e+02
   1.8000000e+02   1.5957514e+02  -4.4178343e+02   5.9152832e+02
   1.8000000e+02   2.2985599e+02  -4.4532335e+02   3.5220690e+02
   1.8100000e+02   1.4738841e+02  -4.3965552e+02   5.8891834e+02
   1.8100000e+02   2.1957936e+02  -4.4132978e+02   3.4995137e+02
   1.8200000e+02   1.3576786e+02  -4.3708714e+02   5.8411204e+02
   1.8200000e+02   2.0471914e+02  -4.3661797e+02   3.4437936e+02
   1.8300000e+02   1.2470767e+02  -4.3497842e+02   5.8064656e+02
   1.8300000e+02   1.9328330e+02  -4.3359502e+02   3.4101128e+02
   1.8400000e+02   1.1273309e+02  -4.3412678e+02   5.7743976e+02
   1.8400000e+02   1.8259389e+02  -4.3176359e+02   3.3660177e+02
   1.8500000e+02   1.0010124e+02  -4.3348231e+02   5.7304399e+02
   1.8500000e+02   1.6638108e+02  -4.3014801e+02   3.3194809e+02
   1.8600000e+02   9.1203167e+01  -4.3386999e+02   5.7069592e+02
   1.8600000e+02   1.5300251e+02  -4.2871231e+02   3.2805300e+02
   1.8700000e+02   7.3554089e+01  -4.3626866e+02   5.6527743e+02
   1.8700000e+02   1.4093427e+02  -4.2985586e+02   3.2470701e+02
   1.8800000e+02   7.0122240e+01  -4.3691359e+02   5.6439919e+02
   1.8800000e+02   1.3038665e+02  -4.3166589e+02   3.2189206e+02
   1.8900000e+02   5.1874628e+01  -4.4019629e+02   5.5926866e+02
   1.8900000e+02   1.1878125e+02  -4.3496537e+02   3.1888987e+02
   1.9000000e+02   4.4037278e+01  -4.4395572e+02   5.5694341e+02
   1.9000000e+02   1.0063069e+02  -4.3809576e+02   3.1508044e+02
   1.9100000e+02   2.9899617e+01  -4.4733268e+02   5.5404012e+02
   1.9100000e+02   9.5961571e+01  -4.4313201e+02   3.1374223e+02
   1.9200000e+02   2.4283615e+01  -4.5232783e+02   5.5272485e+02
   1.9200000e+02   8.0601793e+01  -4.5004998e+02   3.0917412e+02
   1.9300000e+02   1.0899029e+01  -4.5721416e+02   5.5120892e+02
   1.9300000e+02   6.7886596e+01  -4.5685495e+02   3.0676844e+02
   1.9400000e+02   4.1851800e-01  -4.6329398e+02   5.4926347e+02
   1.9400000e+02   5.1633790e+01  -4.6360676e+02   3.0288718e+02
   1.9500000e+02  -1.2341090e+01  -4.6819405e+02   5.4756993e+02
   1.9500000e+02   4.0471760e+01  -4.7115651e+02   3.0087388e+02
   1.9600000e+02  -2.3741138e+01  -4.7541192e+02   5.4456604e+02
   1.9600000e+02   3.4546268e+01  -4.7827556e+02   2.9938679e+02
   1.9700000e+02  -3.7782606e+01  -4.8249490e+02   5.4097948e+02
   1.9700000e+02   1.7169426e+01  -4.8725534e+02   2.9657570e+02
   1.9800000e+02  -3.8252801e+01  -4.8938423e+02   5.4111238e+02
   1.9800000e+02   1.0990552e+01  -4.9507883e+02   2.9733275e+02
   1.9900000e+02  -3.7093773e+01  -4.9630179e+02   5.4154767e+02
   1.9900000e+02   5.1695870e+00  -5.0544724e+02   2.9521333e+02
   2.0000000e+02  -4.4461333e+01  -5.0432845e+02   5.4129808e+02
   2.0000000e+02  -4.3123410e+00  -5.1536280e+02   2.9423266e+02
   2.0100000e+02  -4.8334641e+01  -5.1223119e+02   5.4185075e+02
   2.0100000e+02  -4.3124170e+00  -5.2351601e+02   2.9580399e+02
   2.0200000e+02  -5.4228634e+01  -5.2082768e+02   5.3905452e+02
   2.0200000e+02  -1.2475870e+01  -5.3496965e+02   2.9244365e+02
   2.0300000e+02  -5.5113169e+01  -5.2946597e+02   5.3840574e+02
   2.0300000e+02  -1.6732278e+01  -5.4642057e+02   2.9248123e+02
   2.0400000e+02  -5.8368150e+01  -5.3673277e+02   5.3791845e+02
   2.0400000e+02  -2.1781221e+01  -5.5513618e+02   2.9112095e+02
   2.0500000e+02  -5.2750927e+01  -5.4666940e+02   5.3903071e+02
   2.0500000e+02  -2.3705740e+01  -5.6575214e+02   2.8976306e+02
   2.0600000e+02  -5.6906460e+01  -5.5470614e+02   5.3684388e+02
   2.0600000e+02  -2.1527131e+01  -5.7561936e+02   2.9067790e+02
   2.0700000e+02  -5.5360988e+01  -5.6309096e+02   5.3675777e+02
   2.0700000e+02  -2.3015087e+01  -5.8663175e+02   2.9022576e+02
   2.0800000e+02  -5.0801187e+01  -5.7214955e+02   5.3873648e+02
   2.0800000e+02  -1.9800442e+01  -5.9846719e+02   2.9154194e+02
   2.0900000e+02  -5.1459543e+01  -5.8077456e+02   5.3704805e+02
   2.0900000e+02  -2.2649040e+01  -6.0637119e+02   2.9092788e+02
   2.1000000e+02  -4.6922080e+01  -5.8951435e+02   5.3734701e+02
   2.1000000e+02  -1.1124434e+01  -6.1645445e+02   2.9303623e+02
   2.1100000e+02  -4.7516661e+01  -5.9923257e+02   5.3648223e+02
   2.1100000e+02  -8.9606700e+00  -6.2808213e+02   2.9203841e+02
   2.1200000e+02  -3.9959704e+01  -6.0597572e+02   5.3754237e+02
   2.1200000e+02  -4.5590130e+00  -6.3781110e+02   2.9300653e+02
   2.1300000e+02  -3.1360296e+01  -6.1428692e+02   5.3926178e+02
   2.1300000e+02   2.0785100e-01  -6.4918083e+02   2.9431826e+02
   2.1400000e+02  -2.7703372e+01  -6.2202482e+02   5.3950932e+02
   2.1400000e+02   6.1999170e+00  -6.5975691e+02   2.9605905e+02
   2.1500000e+02  -2.4346309e+01  -6.2966392e+02   5.4108969e+02
   2.1500000e+02   1.0812246e+01  -6.7018742e+02   2.9773579e+02
   2.1600000e+02  -1.1435779e+01  -6.3785430e+02   5.4477493e+02
   2.1600000e+02   2.3551755e+01  -6.7800634e+02   3.0211459e+02
   2.1700000e+02  -7.8038830e+00  -6.4536215e+02   5.4779258e+02
   2.1700000e+02   3.5683191e+01  -6.8870017e+02   3.0656381e+02
   2.1800000e+02   3.2554040e+00  -6.5276242e+02   5.5040383e+02
   2.1800000e+02   3.2225003e+01  -6.9951136e+02   3.0738438e+02
   2.1900000e+02   1.8551503e+01  -6.5810877e+02   5.5680326e+02
   2.1900000e+02   4.9366580e+01  -7.0603843e+02   3.1307241e+02
   2.2000000e+02   2.4962768e+01  -6.6433042e+02   5.5960344e+02
   2.2000000e+02   5.6504885e+01  -7.1569672e+02   3.1824442e+02
   2.2100000e+02   3.6611053e+01  -6.7033066e+02   5.6323103e+02
   2.2100000e+02   6.4807970e+01  -7.2423529e+02   3.2387257e+02
   2.2200000e+02   4.4154362e+01  -6.7416276e+02   5.6905358e+02
   2.2200000e+02   6.9287953e+01  -7.2949882e+02   3.2983102e+02
   2.2300000e+02   5.5000379e+01  -6.7841430e+02   5.7262264e+02
   2.2300000e+02   8.7366353e+01  -7.3651517e+02   3.3326153e+02
   2.2400000e+02   7.0747657e+01  -6.8033264e+02   5.7863931e+02
   2.2400000e+02   1.0239289e+02  -7.4223965e+02   3.4072225e+02
   2.2500000e+02   7.8009810e+01  -6.8412931e+02   5.8294193e+02
   2.2500000e+02   1.0824372e+02  -7.4636814e+02   3.4435146e+02
   2.2600000e+02   8.9178915e+01  -6.8578018e+02   5.8746066e+02
   2.2600000e+02   1.1438429e+02  -7.5160767e+02   3.4642360e+02
   2.2700000e+02   1.0228312e+02  -6.8587851e+02   5.8995964e+02
   2.2700000e+02   1.3513756e+02  -7.5350246e+02   3.5379798e+02
   2.2800000e+02   1.1421618e+02  -6.8599408e+02   5.9452391e+02
   2.2800000e+02   1.5211337e+02  -7.5614864e+02   3.5923196e+02
   2.2900000e+02   1.3186422e+02  -6.8410029e+02   5.9885607e+02
   2.2900000e+02   1.6169878e+02  -7.5596873e+02   3.6325879e+02
   2.3000000e+02   1.4175807e+02  -6.8250031e+02   6.0184168e+02
   2.3000000e+02   1.8255877e+02  -7.5480800e+02   3.6914236e+02
   2.3100000e+02   1.5332656e+02  -6.7999374e+02   6.0560644e+02
   2.3100000e+02   1.9103735e+02  -7.5253796e+02   3.7155515e+02
   2.3200000e+02   1.6780671e+02  -6.7468336e+02   6.0870399e+02
   2.3200000e+02   2.1151784e+02  -7.4934085e+02   3.7612295e+02
   2.3300000e+02   1.8458454e+02  -6.6954468e+02   6.1270601e+02
   2.3300000e+02   2.2485825e+02  -7.4309007e+02   3.7944521e+02
   2.3400000e+02   1.9709140e+02  -6.6248300e+02   6.1497627e+02
   2.3400000e+02   2.3968619e+02  -7.3712681e+02   3.8188878e+02
   2.3500000e+02   2.1183542e+02  -6.5528534e+02   6.1798416e+02
   2.3500000e+02   2.5904400e+02  -7.2948020e+02   3.8579575e+02
   2.3600000e+02   2.2384585e+02  -6.4903716e+02   6.1971211e+02
   2.3600000e+02   2.6978453e+02  -7.2332306e+02   3.8797870e+02
   2.3700000e+02   2.4019362e+02  -6.3892552e+02   6.2195596e+02
   2.3700000e+02   2.8634678e+02  -7.1377687e+02   3.9076652e+02
   2.3800000e+02   2.4985284e+02  -6.3013861e+02   6.2359301e+02
   2.3800000e+02   3.0275378e+02  -7.0335204e+02   3.9289970e+02
   2.3900000e+02   2.6866456e+02  -6.1985109e+02   6.2753294e+02
   2.3900000e+02   3.2046954e+02  -6.9317169e+02   3.9477442e+02
   2.4000000e+02   2.7967595e+02  -6.0974682e+02   6.3000268e+02
   2.4000000e+02   3.3698702e+02  -6.8143986e+02   3.9914285e+02
   2.4100000e+02   2.8986391e+02  -5.9926865e+02   6.3125758e+02
   2.4100000e+02   3.5165433e+02  -6.7025864e+02   4.0246452e+02
   2.4200000e+02   3.0089656e+02  -5.8699106e+02   6.3391749e+02
   2.4200000e+02   3.6924636e+02  -6.5763616e+02   4.0587634e+02
   2.4300000e+02   3.0965723e+02  -5.7438534e+02   6.3619526e+02
   2.4300000e+02   3.8009574e+02  -6.4395572e+02   4.0826175e+02
   2.4400000e+02   3.2456830e+02  -5.6073762e+02   6.3944880e+02
   2.4400000e+02   3.9603552e+02  -6.3033324e+02   4.1334643e+02
   2.4500000e+02   3.3242770e+02  -5.4710202e+02   6.4247636e+02
   2.4500000e+02   4.0794594e+02  -6.1670332e+02   4.1550664e+02
   2.4600000e+02   3.4058570e+02  -5.3305213e+02   6.4487811e+02
   2.4600000e+02   4.1512984e+02  -6.0162975e+02   4.1889816e+02
   2.4700000e+02   3.5065097e+02  -5.2128446e+02   6.4857643e+02
   2.4700000e+02   4.2445350e+02  -5.8697787e+02   4.2118201e+02
   2.4800000e+02   3.5522527e+02  -5.0777855e+02   6.5147978e+02
   2.4800000e+02   4.3430381e+02  -5.7224891e+02   4.2601415e+02
   2.4900000e+02   3.6663801e+02  -4.9272937e+02   6.5528104e+02
   2.4900000e+02   4.4331824e+02  -5.5736228e+02   4.2874482e+02
   2.5000000e+02   3.6747857e+02  -4.7756671e+02   6.5645758e+02
   2.5000000e+02   4.5121595e+02  -5.4007623e+02   4.3223559e+02
   2.5100000e+02   3.7278337e+02  -4.6134080e+02   6.5862008e+02
   2.5100000e+02   4.5165566e+02  -5.2575843e+02   4.3288521e+02
   2.5200000e+02   3.7703833e+02  -4.4647575e+02   6.6014790e+02
   2.5200000e+02   4.5984974e+02  -5.0774803e+02   4.3470222e+02
   2.5300000e+02   3.7894878e+02  -4.3209112e+02   6.6163152e+02
   2.5300000e+02   4.6759900e+02  -4.9110746e+02   4.3651176e+02
   2.5400000e+02   3.8161966e+02  -4.1642298e+02   6.6275351e+02
   2.5400000e+02   4.7494162e+02  -4.7386328e+02   4.3973162e+02
   2.5500000e+02   3.8148883e+02  -4.0328378e+02   6.6300225e+02
   2.5500000e+02   4.7588581e+02  -4.5715234e+02   4.4008261e+02
   2.5600000e+02   3.8378474e+02  -3.8770543e+02   6.6389402e+02
   2.5600000e+02   4.7670304e+02  -4.4403198e+02   4.3956176e+02
   2.5700000e+02   3.7842923e+02  -3.7547492e+02   6.6274205e+02
   2.5700000e+02   4.7194692e+02  -4.2790296e+02   4.3828239e+02
   2.5800000e+02   3.8355582e+02  -3.5794612e+02   6.6247256e+02
   2.5800000e+02   4.7518727e+02  -4.1205824e+02   4.3871174e+02
   2.5900000e+02   3.8223780e+02  -3.4475819e+02   6.6282312e+02
   2.5900000e+02   4.7492643e+02  -3.9539899e+02   4.3850588e+02
   2.6000000e+02   3.7900702e+02  -3.2813352e+02   6.6088901e+02
   2.6000000e+02   4.7186982e+02  -3.7845797e+02   4.3652411e+02
   2.6100000e+02   3.7766749e+02  -3.1590722e+02   6.5964834e+02
   2.6100000e+02   4.7188465e+02  -3.6327795e+02   4.3527578e+02
   2.6200000e+02   3.7476593e+02  -3.0323792e+02   6.5889580e+02
   2.6200000e+02   4.6978272e+02  -3.4897966e+02   4.3318234e+02
   2.6300000e+02   3.7707750e+02  -2.8873231e+02   6.5691647e+02
   2.6300000e+02   4.6487230e+02  -3.3422591e+02   4.3146001e+02
   2.6400000e+02   3.6840684e+02  -2.7674575e+02   6.5449603e+02
   2.6400000e+02   4.6565712e+02  -3.1900483e+02   4.2849099e+02
   2.6500000e+02   3.6276906e+02  -2.6423934e+02   6.5113975e+02
   2.6500000e+02   4.6128519e+02  -3.0552279e+02   4.2524791e+02
   2.6600000e+02   3.6138110e+02  -2.5285331e+02   6.4933263e+02
   2.6600000e+02   4.5832831e+02  -2.9183328e+02   4.2180890e+02
   2.6700000e+02   3.5728469e+02  -2.4059409e+02   6.4598931e+02
   2.6700000e+02   4.4987843e+02  -2.7932557e+02   4.1728393e+02
   2.6800000e+02   3.5053926e+02  -2.2795873e+02   6.4223149e+02
   2.6800000e+02   4.4699347e+02  -2.6565797e+02   4.1434794e+02
   2.6900000e+02   3.4195546e+02  -2.1907669e+02   6.3723912e+02
   2.6900000e+02   4.3747605e+02  -2.5247334e+02   4.0891058e+02
   2.7000000e+02   3.3740225e+02  -2.0897127e+02   6.3373701e+02
   2.7000000e+02   4.2778135e+02  -2.4040039e+02   4.0386446e+02
   2.7100000e+02   3.2851531e+02  -1.9922072e+02   6.2818188e+02
   2.7100000e+02   4.1494605e+02  -2.2766857e+02   3.9693219e+02
   2.7200000e+02   3.2244389e+02  -1.8981442e+02   6.2467026e+02
   2.7200000e+02   4.1372035e+02  -2.1851846e+02   3.9312227e+02
   2.7300000e+02   3.1375204e+02  -1.8146007e+02   6.1947976e+02
   2.7300000e+02   4.0376126e+02  -2.0649869e+02   3.8706059e+02
   2.7400000e+02   3.0404127e+02  -1.7293918e+02   6.1437397e+02
   2.7400000e+02   3.9382342e+02  -1.9591505e+02   3.8103987e+02
   2.7500000e+02   2.9682697e+02  -1.6648293e+02   6.0938625e+02
   2.7500000e+02   3.8298671e+02  -1.8581574e+02   3.7603895e+02
   2.7600000e+02   2.9040280e+02  -1.5916513e+02   6.0636584e+02
   2.7600000e+02   3.7100426e+02  -1.7582584e+02   3.7066486e+02
   2.7700000e+02   2.7863559e+02  -1.5213359e+02   6.0099500e+02
   2.7700000e+02   3.6389536e+02  -1.6579974e+02   3.6677614e+02
   2.7800000e+02   2.7162975e+02  -1.4630652e+02   5.9804506e+02
   2.7800000e+02   3.5475934e+02  -1.5722958e+02   3.6348174e+02
   2.7900000e+02   2.6203954e+02  -1.4134572e+02   5.9568676e+02
   2.7900000e+02   3.4033037e+02  -1.4866776e+02   3.5982166e+02
   2.8000000e+02   2.5119307e+02  -1.3755265e+02   5.9131431e+02
   2.8000000e+02   3.3241673e+02  -1.4254826e+02   3.5628192e+02
   2.8100000e+02   2.3964436e+02  -1.3373472e+02   5.8998589e+02
   2.8100000e+02   3.2324482e+02  -1.3760953e+02   3.5408617e+02
   2.8200000e+02   2.2976327e+02  -1.3257212e+02   5.8799972e+02
   2.8200000e+02   3.1432763e+02  -1.3500854e+02   3.5302893e+02
   2.8300000e+02   2.2097134e+02  -1.3186078e+02   5.8612121e+02
   2.8300000e+02   3.0186967e+02  -1.3405255e+02   3.4959948e+02
   2.8400000e+02   2.1327015e+02  -1.3241677e+02   5.8457015e+02
   2.8400000e+02   2.8770341e+02  -1.3632066e+02   3.4668973e+02
   2.8500000e+02   2.0111353e+02  -1.3424228e+02   5.8250353e+02
   2.8500000e+02   2.7774226e+02  -1.3908784e+02   3.4421060e+02
   2.8600000e+02   1.8816280e+02  -1.3787305e+02   5.7921196e+02
   2.8600000e+02   2.6498534e+02  -1.4282215e+02   3.4136804e+02
   2.8700000e+02   1.8175657e+02  -1.4071123e+02   5.7811205e+02
   2.8700000e+02   2.5258170e+02  -1.4829500e+02   3.3920964e+02
   2.8800000e+02   1.6831042e+02  -1.4475425e+02   5.7475132e+02
   2.8800000e+02   2.4172982e+02  -1.5354392e+02   3.3621732e+02
   2.8900000e+02   1.5668574e+02  -1.4940326e+02   5.7319498e+02
   2.8900000e+02   2.2961066e+02  -1.5945284e+02   3.3349608e+02
   2.9000000e+02   1.4706578e+02  -1.5370368e+02   5.7096244e+02
   2.9000000e+02   2.1831972e+02  -1.6557780e+02   3.3214584e+02
   2.9100000e+02   1.3631911e+02  -1.5877464e+02   5.6818370e+02
   2.9100000e+02   2.0440847e+02  -1.7192474e+02   3.2880941e+02
   2.9200000e+02   1.2594072e+02  -1.6377549e+02   5.6564872e+02
   2.9200000e+02   1.9608970e+02  -1.7969467e+02   3.2704836e+02
   2.9300000e+02   1.1301470e+02  -1.6907679e+02   5.6377524e+02
   2.9300000e+02   1.8249823e+02  -1.8576822e+02   3.2350882e+02
   2.9400000e+02   1.1127919e+02  -1.7427152e+02   5.6388306e+02
   2.9400000e+02   1.7175387e+02  -1.9193721e+02   3.2083587e+02
   2.9500000e+02   1.0190195e+02  -1.7984560e+02   5.6129870e+02
   2.9500000e+02   1.6037225e+02  -1.9954508e+02   3.1892770e+02
   2.9600000e+02   9.4985273e+01  -1.8554920e+02   5.5895680e+02
   2.9600000e+02   1.5588432e+02  -2.0633025e+02   3.1895898e+02
   2.9700000e+02   8.8494254e+01  -1.9167188e+02   5.5659789e+02
   2.9700000e+02   1.4211516e+02  -2.1321960e+02   3.1495744e+02
   2.9800000e+02   7.7546355e+01  -1.9817879e+02   5.5472903e+02
   2.9800000e+02   1.3155021e+02  -2.2099835e+02   3.1241848e+02
   2.9900000e+02   6.8596661e+01  -2.0435904e+02   5.5173209e+02
   2.9900000e+02   1.2404997e+02  -2.2966179e+02   3.1042595e+02
   3.0000000e+02   6.5334849e+01  -2.1114445e+02   5.5074461e+02
   3.0000000e+02   1.1349427e+02  -2.3995609e+02   3.0910018e+02
   3.0100000e+02   5.8235938e+01  -2.1805146e+02   5.5073695e+02
   3.0100000e+02   1.0369118e+02  -2.4836068e+02   3.0639486e+02
   3.0200000e+02   5.3449664e+01  -2.2608523e+02   5.4911830e+02
   3.0200000e+02   9.9879667e+01  -2.5606799e+02   3.0591586e+02
   3.0300000e+02   4.5026017e+01  -2.3178037e+02   5.4676712e+02
   3.0300000e+02   9.0705233e+01  -2.6686565e+02   3.0466246e+02
   3.0400000e+02   3.8041546e+01  -2.4005768e+02   5.4508723e+02
   3.0400000e+02   8.5917965e+01  -2.7586951e+02   3.0399214e+02
   3.0500000e+02   3.8156483e+01  -2.4770672e+02   5.4592230e+02
   3.0500000e+02   7.6931596e+01  -2.8613844e+02   3.0341554e+02
   3.0600000e+02   3.6383019e+01  -2.5435213e+02   5.4521860e+02
   3.0600000e+02   7.7604599e+01  -2.9681337e+02   3.0340937e+02
   3.0700000e+02   3.3828035e+01  -2.6208026e+02   5.4730635e+02
   3.0700000e+02   6.7347313e+01  -3.0752112e+02   3.0281490e+02
   3.0800000e+02   3.3326931e+01  -2.6709254e+02   5.4755649e+02
   3.0800000e+02   6.9775950e+01  -3.1449358e+02   3.0562158e+02
   3.0900000e+02   3.3100455e+01  -2.7428191e+02   5.5024600e+02
   3.0900000e+02   6.2728048e+01  -3.2436939e+02   3.0624433e+02
   3.1000000e+02   3.1808111e+01  -2.8071199e+02   5.5092623e+02
   3.1000000e+02   6.7785858e+01  -3.3185486e+02   3.1019922e+02
   3.1100000e+02   3.3984390e+01  -2.8628061e+02   5.5364031e+02
   3.1100000e+02   7.1666096e+01  -3.4071813e+02   3.1188953e+02
   3.1200000e+02   3.9495330e+01  -2.9131431e+02   5.5679225e+02
   3.1200000e+02   7.2204676e+01  -3.4917248e+02   3.1467185e+02
   3.1300000e+02   4.2616984e+01  -2.9669116e+02   5.6060718e+02
   3.1300000e+02   8.0128216e+01  -3.5463901e+02   3.2101371e+02
   3.1400000e+02   5.0455906e+01  -3.0025133e+02   5.6562156e+02
   3.1400000e+02   8.1714362e+01  -3.6160349e+02   3.2291314e+02
   3.1500000e+02   5.3703507e+01  -3.0456051e+02   5.6679108e+02
   3.1500000e+02   8.8760672e+01  -3.6697296e+02   3.2653941e+02
   3.1600000e+02   6.0533328e+01  -3.0771208e+02   5.7103221e+02
   3.1600000e+02   9.7270085e+01  -3.7274212e+02   3.3224725e+02
   3.1700000e+02   7.1217071e+01  -3.1047013e+02   5.7589448e+02
   3.1700000e+02   1.0239357e+02  -3.7736248e+02   3.3622426e+02
   3.1800000e+02   7.6524384e+01  -3.1079766e+02   5.7761091e+02
   3.1800000e+02   1.1669020e+02  -3.7932646e+02   3.4257993e+02
   3.1900000e+02   8.4044277e+01  -3.1231962e+02   5.8101826e+02
   3.1900000e+02   1.2188989e+02  -3.8353854e+02   3.4672839e+02
   3.2000000e+02   9.4283309e+01  -3.1289525e+02   5.8692833e+02
   3.2000000e+02   1.2885106e+02  -3.8558167e+02   3.4954080e+02
   3.2100000e+02   1.0398422e+02  -3.1402500e+02   5.8999802e+02
   3.2100000e+02   1.4050385e+02  -3.8663052e+02   3.5464151e+02
   3.2200000e+02   1.1617229e+02  -3.1383892e+02   5.9556622e+02
   3.2200000e+02   1.5337853e+02  -3.8892661e+02   3.5967049e+02
   3.2300000e+02   1.2673184e+02  -3.1117744e+02   5.9979002e+02
   3.2300000e+02   1.6479246e+02  -3.8890607e+02   3.6453876e+02
   3.2400000e+02   1.3283044e+02  -3.0987647e+02   6.0128761e+02
   3.2400000e+02   1.7521158e+02  -3.8780823e+02   3.6999932e+02
   3.2500000e+02   1.4052240e+02  -3.0742943e+02   6.0573374e+02
   3.2500000e+02   1.9005655e+02  -3.8816153e+02   3.7435076e+02
   3.2600000e+02   1.5605951e+02  -3.0481093e+02   6.1001468e+02
   3.2600000e+02   2.0043912e+02  -3.8593290e+02   3.7936257e+02
   3.2700000e+02   1.6566273e+02  -3.0042665e+02   6.1368222e+02
   3.2700000e+02   2.1201292e+02  -3.8206810e+02   3.8436797e+02
   3.2800000e+02   1.7915779e+02  -2.9557950e+02   6.1869954e+02
   3.2800000e+02   2.2117691e+02  -3.7836611e+02   3.8731108e+02
   3.2900000e+02   1.9007171e+02  -2.8944284e+02   6.2141508e+02
   3.2900000e+02   2.3455870e+02  -3.7227230e+02   3.9226556e+02
   3.3000000e+02   1.9949996e+02  -2.8350494e+02   6.2526668e+02
   3.3000000e+02   2.4840170e+02  -3.6688787e+02   3.9593945e+02
   3.3100000e+02   2.0940331e+02  -2.7622773e+02   6.2830694e+02
   3.3100000e+02   2.6301631e+02  -3.5906167e+02   4.0025913e+02
   3.3200000e+02   2.2217567e+02  -2.6794169e+02   6.3055868e+02
   3.3200000e+02   2.7642393e+02  -3.5164229e+02   4.0446837e+02
   3.3300000e+02   2.3256114e+02  -2.5983243e+02   6.3395828e+02
   3.3300000e+02   2.8511033e+02  -3.4203199e+02   4.0539484e+02
   3.3400000e+02   2.4119087e+02  -2.5085885e+02   6.3671446e+02
   3.3400000e+02   2.9605582e+02  -3.3317603e+02   4.0797505e+02
   3.3500000e+02   2.5257611e+02  -2.4151467e+02   6.3949211e+02
   3.3500000e+02   3.1042716e+02  -3.2296809e+02   4.1180458e+02
   3.3600000e+02   2.6336767e+02  -2.3040214e+02   6.4154037e+02
   3.3600000e+02   3.2208183e+02  -3.1249033e+02   4.1495667e+02
   3.3700000e+02   2.6846488e+02  -2.1929671e+02   6.4296158e+02
   3.3700000e+02   3.3047299e+02  -3.0170347e+02   4.1641293e+02
   3.3800000e+02   2.7988533e+02  -2.0932075e+02   6.4580621e+02
   3.3800000e+02   3.3735460e+02  -2.9069223e+02   4.1698962e+02
   3.3900000e+02   2.8949137e+02  -1.9718795e+02   6.4780040e+02
   3.3900000e+02   3.4987860e+02  -2.7665869e+02   4.2037900e+02
   3.4000000e+02   3.0003713e+02  -1.8520058e+02   6.4883418e+02
   3.4000000e+02   3.5969827e+02  -2.6525585e+02   4.2182524e+02
   3.4100000e+02   3.0183908e+02  -1.7400932e+02   6.4906909e+02
   3.4100000e+02   3.6930647e+02  -2.5245119e+02   4.2392679e+02
   3.4200000e+02   3.0692838e+02  -1.6235353e+02   6.5111697e+02
   3.4200000e+02   3.7750820e+02  -2.3905294e+02   4.2555703e+02
   3.4300000e+02   3.2011595e+02  -1.4749854e+02   6.5365725e+02
   3.4300000e+02   3.8902324e+02  -2.2562558e+02   4.2752753e+02
   3.4400000e+02   3.2295997e+02  -1.3517909e+02   6.5349143e+02
   3.4400000e+02   3.9213121e+02  -2.1219988e+02   4.2737189e+02
   3.4500000e+02   3.3385084e+02  -1.2242843e+02   6.5561529e+02
   3.4500000e+02   4.0019790e+02  -1.9778795e+02   4.3018942e+02
   3.4600000e+02   3.3500237e+02  -1.0852144e+02   6.5569862e+02
   3.4600000e+02   4.0910851e+02  -1.8272121e+02   4.3057862e+02
   3.4700000e+02   3.3748942e+02  -9.5543808e+01   6.5715565e+02
   3.4700000e+02   4.1278589e+02  -1.6869324e+02   4.3102214e+02
   3.4800000e+02   3.4351490e+02  -8.2382801e+01   6.5815656e+02
   3.4800000e+02   4.2229812e+02  -1.5416542e+02   4.3323005e+02
   3.4900000e+02   3.4817567e+02  -6.8440641e+01   6.5891718e+02
   3.4900000e+02   4.2434560e+02  -1.4006373e+02   4.3279690e+02
   3.5000000e+02   3.4877338e+02  -5.3966637e+01   6.5964158e+02
   3.5000000e+02   4.2963579e+02  -1.2376979e+02   4.3416590e+02
   3.5100000e+02   3.5579057e+02  -3.8757352e+01   6.6103287e+02
   3.5100000e+02   4.3413698e+02  -1.0900283e+02   4.3623316e+02
   3.5200000e+02   3.5557961e+02  -2.5690005e+01   6.6056380e+02
   3.5200000e+02   4.3330861e+02  -9.4861508e+01   4.3497047e+02
   3.5300000e+02   3.5600312e+02  -1.1631915e+01   6.6135868e+02
   3.5300000e+02   4.3865439e+02  -7.8191601e+01   4.3697479e+02
   3.5400000e+02   3.6158080e+02   3.1957520e+00   6.6210664e+02
   3.5400000e+02   4.4319976e+02  -6.3530026e+01   4.3691132e+02
   3.5500000e+02   3.6152413e+02   1.6859439e+01   6.6197007e+02
   3.5500000e+02   4.4218958e+02  -4.6894866e+01   4.3695943e+02
   3.5600000e+02   3.5617675e+02   3.1793110e+01   6.6025586e+02
   3.5600000e+02   4.4282006e+02  -3.2908421e+01   4.3590103e+02
   3.5700000e+02   3.5819375e+02   4.5829521e+01   6.6010784e+02
   3.5700000e+02   4.4522298e+02  -1.7894842e+01   4.3682611e+02
   3.5800000e+02   3.5638065e+02   5.9123629e+01   6.6033415e+02
   3.5800000e+02   4.4117937e+02  -3.3339350e+00   4.3442483e+02
   3.5900000e+02   3.5462600e+02   7.2369307e+01   6.5890530e+02
   3.5900000e+02   4.4276220e+02   1.1915517e+01   4.3346211e+02
   3.6000000e+02   3.4804876e+02   8.5520556e+01   6.5644982e+02
   3.6000000e+02   4.4691524e+02   2.4918698e+01   4.3442222e+02
   3.6100000e+02   3.5103989e+02   9.8595385e+01   6.5584346e+02
   3.6100000e+02   4.4232032e+02   3.9780104e+01   4.3240575e+02
   3.6200000e+02   3.4535988e+02   1.1157482e+02   6.5347290e+02
   3.6200000e+02   4.3256719e+02   5.4726195e+01   4.2869805e+02
   3.6300000e+02   3.4129686e+02   1.2575339e+02   6.5123266e+02
   3.6300000e+02   4.3099340e+02   6.8644326e+01   4.2552964e+02
   3.6400000e+02   3.4171145e+02   1.3668096e+02   6.5027053e+02
   3.6400000e+02   4.2681052e+02   8.3118973e+01   4.2310919e+02
   3.6500000e+02   3.3646569e+02   1.4765880e+02   6.4746262e+02
   3.6500000e+02   4.1784755e+02   9.4447816e+01   4.1981351e+02
   3.6600000e+02   3.3114803e+02   1.5962696e+02   6.4355137e+02
   3.6600000e+02   4.1376906e+02   1.0806576e+02   4.1545631e+02
   3.6700000e+02   3.2394526e+02   1.7155341e+02   6.4028810e+02
   3.6700000e+02   4.1558221e+02   1.2066148e+02   4.1367455e+02
   3.6800000e+02   3.1812516e+02   1.8199183e+02   6.3663476e+02
   3.6800000e+02   4.0410681e+02   1.3418299e+02   4.0814332e+02
   3.6900000e+02   3.1399192e+02   1.9266873e+02   6.3338926e+02
   3.6900000e+02   3.9721699e+02   1.4547856e+02   4.0344253e+02
   3.7000000e+02   3.0706781e+02   2.0369382e+02   6.3000649e+02
   3.7000000e+02   3.9240309e+02   1.5738721e+02   4.0015630e+02
   3.7100000e+02   3.0009743e+02   2.1244389e+02   6.2590683e+02
   3.7100000e+02   3.8598104e+02   1.6986287e+02   3.9510526e+02
   3.7200000e+02   2.9055446e+02   2.2299622e+02   6.2031056e+02
   3.7200000e+02   3.7919708e+02   1.7956344e+02   3.9015988e+02
   3.7300000e+02   2.8095487e+02   2.3138996e+02   6.1550948e+02
   3.7300000e+02   3.6759881e+02   1.9240512e+02   3.8371737e+02
   3.7400000e+02   2.7591124e+02   2.4046494e+02   6.1125347e+02
   3.7400000e+02   3.6046215e+02   2.0300725e+02   3.7888769e+02
   3.7500000e+02   2.6987371e+02   2.4881881e+02   6.0648399e+02
   3.7500000e+02   3.5362291e+02   2.1366995e+02   3.7365293e+02
   3.7600000e+02   2.6242423e+02   2.5659942e+02   6.0222374e+02
   3.7600000e+02   3.4415444e+02   2.2357165e+02   3.6869699e+02
   3.7700000e+02   2.5192951e+02   2.6490030e+02   5.9748166e+02
   3.7700000e+02   3.3194667e+02   2.3365881e+02   3.6310227e+02
   3.7800000e+02   2.4560697e+02   2.7210480e+02   5.9282487e+02
   3.7800000e+02   3.2700566e+02   2.4348820e+02   3.5861002e+02
   3.7900000e+02   2.3232469e+02   2.7816878e+02   5.8643166e+02
   3.7900000e+02   3.1527153e+02   2.5238819e+02   3.5185037e+02
   3.8000000e+02   2.2393823e+02   2.8406161e+02   5.8193941e+02
   3.8000000e+02   3.0351217e+02   2.6138633e+02   3.4617672e+02
   3.8100000e+02   2.1829622e+02   2.8761963e+02   5.7849040e+02
   3.8100000e+02   2.9664116e+02   2.6765835e+02   3.4219089e+02
   3.8200000e+02   2.0700623e+02   2.9312725e+02   5.7436262e+02
   3.8200000e+02   2.8297970e+02   2.7542210e+02   3.3721851e+02
   3.8300000e+02   1.9835969e+02   2.9695451e+02   5.7021839e+02
   3.8300000e+02   2.7299161e+02   2.8042226e+02   3.3193820e+02
   3.8400000e+02   1.8704990e+02   3.0036431e+02   5.6621615e+02
   3.8400000e+02   2.6571415e+02   2.8481036e+02   3.2809848e+02
   3.8500000e+02   1.7618715e+02   3.0197394e+02   5.6230349e+02
   3.8500000e+02   2.5427113e+02   2.8690639e+02   3.2432533e+02
   3.8600000e+02   1.6882685e+02   3.0336048e+02   5.6002268e+02
   3.8600000e+02   2.4194946e+02   2.8922056e+02   3.1944364e+02
   3.8700000e+02   1.5933968e+02   3.0312757e+02   5.5614038e+02
   3.8700000e+02   2.3141546e+02   2.8904033e+02   3.1658386e+02
   3.8800000e+02   1.4783390e+02   3.0304626e+02   5.5283322e+02
   3.8800000e+02   2.1978076e+02   2.8851968e+02   3.1357129e+02
   3.8900000e+02   1.3653458e+02   3.0266212e+02   5.4912757e+02
   3.8900000e+02   2.0792261e+02   2.8686183e+02   3.1014344e+02
   3.9000000e+02   1.2730139e+02   3.0046795e+02   5.4718223e+02
   3.9000000e+02   1.9808776e+02   2.8386968e+02   3.0639367e+02
   3.9100000e+02   1.1315759e+02   2.9820479e+02   5.4355152e+02
   3.9100000e+02   1.8431413e+02   2.7969706e+02   3.0244806e+02
   3.9200000e+02   1.0061389e+02   2.9601431e+02   5.4037506e+02
   3.9200000e+02   1.7153929e+02   2.7783419e+02   2.9964083e+02
   3.9300000e+02   9.4172022e+01   2.9265633e+02   5.3809966e+02
   3.9300000e+02   1.5713068e+02   2.7428602e+02   2.9643565e+02
   3.9400000e+02   8.0759583e+01   2.9086803e+02   5.3534959e+02
   3.9400000e+02   1.4657144e+02   2.7120856e+02   2.9347054e+02
   3.9500000e+02   7.2983600e+01   2.8820963e+02   5.3300742e+02
   3.9500000e+02   1.3263631e+02   2.6726172e+02   2.8995598e+02
   3.9600000e+02   6.2715176e+01   2.8392529e+02   5.2960240e+02
   3.9600000e+02   1.1876431e+02   2.6378814e+02   2.8687594e+02
   3.9700000e+02   5.2541256e+01   2.8046370e+02   5.2688867e+02
   3.9700000e+02   1.0708628e+02   2.6016315e+02   2.8339079e+02
   3.9800000e+02   4.4729850e+01   2.7659296e+02   5.2532954e+02
   3.9800000e+02   9.8884493e+01   2.5632977e+02   2.8211206e+02
   3.9900000e+02   2.9475526e+01   2.7454395e+02   5.2188288e+02
   3.9900000e+02   8.3348561e+01   2.5071886e+02   2.7789534e+02
   4.0000000e+02   1.9184450e+01   2.6956615e+02   5.2012317e+02
   4.0000000e+02   7.4036648e+01   2.4536988e+02   2.7659541e+02
   4.0100000e+02   1.3177786e+01   2.6415140e+02   5.1911141e+02
   4.0100000e+02   6.5809505e+01   2.4102283e+02   2.7594158e+02
   4.0200000e+02   5.1369920e+00   2.5929140e+02   5.1791808e+02
   4.0200000e+02   4.9871762e+01   2.3559079e+02   2.7236584e+02
   4.0300000e+02  -4.8005700e+00   2.5502153e+02   5.1559880e+02
   4.0300000e+02   4.0485309e+01   2.2910047e+02   2.6991883e+02
   4.0400000e+02  -8.1966750e+00   2.4955347e+02   5.1454644e+02
   4.0400000e+02   3.3282249e+01   2.2177574e+02   2.6916280e+02
   4.0500000e+02  -1.9280843e+01   2.4509483e+02   5.1272663e+02
   4.0500000e+02   2.3281825e+01   2.1671365e+02   2.6688273e+02
   4.0600000e+02  -3.0301317e+01   2.3901098e+02   5.1028077e+02
   4.0600000e+02   1.0902850e+01   2.0808474e+02   2.6641516e+02
   4.0700000e+02  -3.7129427e+01   2.3419283e+02   5.1028685e+02
   4.0700000e+02   2.4309140e+00   2.0218582e+02   2.6553862e+02
   4.0800000e+02  -4.0454323e+01   2.2877115e+02   5.0896396e+02
   4.0800000e+02  -4.7468360e+00   1.9388802e+02   2.6432787e+02
   4.0900000e+02  -4.5085056e+01   2.2320513e+02   5.0936838e+02
   4.0900000e+02  -1.2501389e+01   1.8622150e+02   2.6363438e+02
   4.1000000e+02  -5.3663124e+01   2.1614139e+02   5.0866712e+02
   4.1000000e+02  -1.7742895e+01   1.7960044e+02   2.6268911e+02
   4.1100000e+02  -5.6247800e+01   2.0917881e+02   5.0888088e+02
   4.1100000e+02  -2.5670895e+01   1.7238931e+02   2.6247623e+02
   4.1200000e+02  -6.2340292e+01   2.0471962e+02   5.0830330e+02
   4.1200000e+02  -3.1850861e+01   1.6376093e+02   2.6187382e+02
   4.1300000e+02  -6.7225794e+01   1.9795912e+02   5.0796084e+02
   4.1300000e+02  -3.9324817e+01   1.5510662e+02   2.6138110e+02
   4.1400000e+02  -7.2889209e+01   1.9124925e+02   5.0655791e+02
   4.1400000e+02  -4.6309523e+01   1.4838868e+02   2.6139259e+02
   4.1500000e+02  -7.4711134e+01   1.8582607e+02   5.0766793e+02
   4.1500000e+02  -4.4666867e+01   1.3950430e+02   2.6220021e+02
   4.1600000e+02  -7.0556283e+01   1.7981216e+02   5.0960144e+02
   4.1600000e+02  -4.7226871e+01   1.3142929e+02   2.6453175e+02
   4.1700000e+02  -7.3347313e+01   1.7272894e+02   5.0996056e+02
   4.1700000e+02  -4.7624627e+01   1.2328166e+02   2.6587611e+02
   4.1800000e+02  -7.3750417e+01   1.6662263e+02   5.1092873e+02
   4.1800000e+02  -4.8114255e+01   1.1536286e+02   2.6776173e+02
   4.1900000e+02  -7.1705876e+01   1.6136135e+02   5.1250080e+02
   4.1900000e+02  -5.3333908e+01   1.0869169e+02   2.6775754e+02
   4.2000000e+02  -7.6842327e+01   1.5580661e+02   5.1393549e+02
   4.2000000e+02  -4.9398215e+01   1.0105871e+02   2.7101456e+02
   4.2100000e+02  -6.8273118e+01   1.5045841e+02   5.1727292e+02
   4.2100000e+02  -4.7427389e+01   9.4475935e+01   2.7231293e+02
   4.2200000e+02  -7.1954865e+01   1.4674099e+02   5.1759483e+02
   4.2200000e+02  -4.6906909e+01   8.8289707e+01   2.7515584e+02
   4.2300000e+02  -6.1345342e+01   1.4114178e+02   5.2182266e+02
   4.2300000e+02  -4.1543636e+01   8.2379498e+01   2.7893657e+02
   4.2400000e+02  -6.1731597e+01   1.3724258e+02   5.2397831e+02
   4.2400000e+02  -4.2870841e+01   7.6158090e+01   2.8074160e+02
   4.2500000e+02  -6.0490650e+01   1.3275772e+02   5.2468753e+02
   4.2500000e+02  -2.9016329e+01   6.8369814e+01   2.8538391e+02
   4.2600000e+02  -5.2406103e+01   1.2747331e+02   5.2816875e+02
   4.2600000e+02  -2.7928553e+01   6.3322848e+01   2.8812024e+02
   4.2700000e+02  -4.8256732e+01   1.2537837e+02   5.3086564e+02
   4.2700000e+02  -2.4711627e+01   5.9785597e+01   2.9016734e+02
   4.2800000e+02  -3.9292396e+01   1.2172384e+02   5.3379943e+02
   4.2800000e+02  -1.7789288e+01   5.5453663e+01   2.9378275e+02
   4.2900000e+02  -3.6559867e+01   1.2016506e+02   5.3502210e+02
   4.2900000e+02  -1.2175728e+01   5.0252106e+01   2.9640334e+02
   4.3000000e+02  -2.4369958e+01   1.1782142e+02   5.3903149e+02
   4.3000000e+02  -4.1552890e+00   4.7340696e+01   2.9905514e+02
   4.3100000e+02  -1.9398674e+01   1.1653013e+02   5.3921984e+02
   4.3100000e+02   6.5013750e+00   4.5164931e+01   3.0123143e+02
   4.3200000e+02  -7.1161700e+00   1.1469279e+02   5.4324945e+02
   4.3200000e+02   1.3465870e+01   4.2669524e+01   3.0549322e+02
   4.3300000e+02   2.2206580e+00   1.1496768e+02   5.4657627e+02
   4.3300000e+02   2.1930353e+01   4.0990215e+01   3.0810174e+02
   4.3400000e+02   7.4293270e+00   1.1552562e+02   5.4839023e+02
   4.3400000e+02   3.4986018e+01   3.9626761e+01   3.1275412e+02
   4.3500000e+02   1.8172792e+01   1.1565398e+02   5.5220978e+02
   4.3500000e+02   4.0500072e+01   4.0473045e+01   3.1394754e+02
   4.3600000e+02   2.5606692e+01   1.1635932e+02   5.5598594e+02
   4.3600000e+02   5.4157524e+01   3.9286215e+01   3.1817360e+02
   4.3700000e+02   3.3600720e+01   1.1897056e+02   5.5765628e+02
   4.3700000e+02   6.0433934e+01   4.1600028e+01   3.2060876e+02
   4.3800000e+02   4.7653519e+01   1.2150449e+02   5.6043361e+02
   4.3800000e+02   7.3953576e+01   4.2474478e+01   3.2542541e+02
   4.3900000e+02   5.3115703e+01   1.2413856e+02   5.6254095e+02
   4.3900000e+02   8.1121381e+01   4.4363290e+01   3.2843624e+02
   4.4000000e+02   6.6841096e+01   1.2810217e+02   5.6704292e+02
   4.4000000e+02   9.3425363e+01   4.8820513e+01   3.3155531e+02
   4.4100000e+02   7.8687391e+01   1.3247669e+02   5.6987743e+02
   4.4100000e+02   1.0924256e+02   5.1189821e+01   3.3647440e+02
   4.4200000e+02   8.8230405e+01   1.3710227e+02   5.7250894e+02
   4.4200000e+02   1.1502253e+02   5.5413033e+01   3.3853885e+02
   4.4300000e+02   9.7666056e+01   1.4265300e+02   5.7698053e+02
   4.4300000e+02   1.2675275e+02   6.0578607e+01   3.4306156e+02
   4.4400000e+02   1.0410439e+02   1.4859214e+02   5.7881456e+02
   4.4400000e+02   1.3876301e+02   6.6846357e+01   3.4654130e+02
   4.4500000e+02   1.1667071e+02   1.5486288e+02   5.8295954e+02
   4.4500000e+02   1.5186053e+02   7.2464167e+01   3.5110986e+02
   4.4600000e+02   1.2696195e+02   1.6230352e+02   5.8715292e+02
   4.4600000e+02   1.6139939e+02   7.9285162e+01   3.5362768e+02
   4.4700000e+02   1.3710593e+02   1.6961985e+02   5.8952168e+02
   4.4700000e+02   1.7305969e+02   8.6490639e+01   3.5761197e+02
   4.4800000e+02   1.4746927e+02   1.7874271e+02   5.9333206e+02
   4.4800000e+02   1.8616172e+02   9.4482175e+01   3.6170273e+02
   4.4900000e+02   1.5638924e+02   1.8672524e+02   5.9600822e+02
   4.4900000e+02   1.9155710e+02   1.0342586e+02   3.6363469e+02
   4.5000000e+02   1.6517332e+02   1.9654765e+02   5.9874854e+02
   4.5000000e+02   2.0463077e+02   1.1234774e+02   3.6749156e+02
   4.5100000e+02   1.7791965e+02   2.0723870e+02   6.0198146e+02
   4.5100000e+02   2.1773689e+02   1.2254333e+02   3.7180054e+02
   4.5200000e+02   1.8632849e+02   2.1706000e+02   6.0494561e+02
   4.5200000e+02   2.2539231e+02   1.3319259e+02   3.7350039e+02
   4.5300000e+02   1.9933357e+02   2.2770437e+02   6.0754774e+02
   4.5300000e+02   2.3434217e+02   1.4339812e+02   3.7639112e+02
   4.5400000e+02   2.0566218e+02   2.3783131e+02   6.0992765e+02
   4.5400000e+02   2.4493540e+02   1.5581814e+02   3.7851046e+02
   4.5500000e+02   2.1563907e+02   2.4991894e+02   6.1264331e+02
   4.5500000e+02   2.6149302e+02   1.6653912e+02   3.8224248e+02
   4.5600000e+02   2.2434400e+02   2.6234425e+02   6.1414608e+02
   4.5600000e+02   2.7321127e+02   1.8133826e+02   3.8509765e+02
   4.5700000e+02   2.3085975e+02   2.7440060e+02   6.1563862e+02
   4.5700000e+02   2.8298560e+02   1.9414449e+02   3.8552965e+02
   4.5800000e+02   2.4474655e+02   2.8837540e+02   6.1862191e+02
   4.5800000e+02   2.9297956e+02   2.0701287e+02   3.8806878e+02
   4.5900000e+02   2.4724848e+02   3.0169173e+02   6.1835358e+02
   4.5900000e+02   3.0075246e+02   2.2047425e+02   3.8852769e+02
   4.6000000e+02   2.6122530e+02   3.1310341e+02   6.1979074e+02
   4.6000000e+02   3.1230292e+02   2.3513765e+02   3.8967495e+02
   4.6100000e+02   2.6674373e+02   3.2732904e+02   6.2085856e+02
   4.6100000e+02   3.2453428e+02   2.4826809e+02   3.9157771e+02
   4.6200000e+02   2.7568013e+02   3.4260340e+02   6.2223703e+02
   4.6200000e+02   3.3022874e+02   2.6487606e+02   3.9152137e+02
   4.6300000e+02   2.7909821e+02   3.5578126e+02   6.2168407e+02
   4.6300000e+02   3.4151145e+02   2.7899579e+02   3.9204921e+02
   4.6400000e+02   2.8830805e+02   3.7031602e+02   6.2264090e+02
   4.6400000e+02   3.5194372e+02   2.9658495e+02   3.9361255e+02
   4.6500000e+02   3.0015501e+02   3.8519195e+02   6.2270457e+02
   4.6500000e+02   3.6084345e+02   3.1204359e+02   3.9324679e+02
   4.6600000e+02   3.0341561e+02   4.0073870e+02   6.2263536e+02
   4.6600000e+02   3.6515800e+02   3.2763258e+02   3.9114423e+02
   4.6700000e+02   3.0867776e+02   4.1673629e+02   6.2094176e+02
   4.6700000e+02   3.7376986e+02   3.4559609e+02   3.9103176e+02
   4.6800000e+02   3.1408680e+02   4.3211697e+02   6.2143833e+02
   4.6800000e+02   3.8357195e+02   3.6462907e+02   3.9153713e+02
   4.6900000e+02   3.1766408e+02   4.4758217e+02   6.1895243e+02
   4.6900000e+02   3.8958064e+02   3.7937607e+02   3.9124121e+02
   4.7000000e+02   3.1991411e+02   4.6279221e+02   6.1800363e+02
   4.7000000e+02   3.8870252e+02   3.9875655e+02   3.8817269e+02
   4.7100000e+02   3.2290623e+02   4.7853405e+02   6.1698739e+02
   4.7100000e+02   3.9763118e+02   4.1451523e+02   3.8723833e+02
   4.7200000e+02   3.2487375e+02   4.9567449e+02   6.1503206e+02
   4.7200000e+02   3.9876903e+02   4.3547258e+02   3.8427841e+02
   4.7300000e+02   3.2830293e+02   5.1077212e+02   6.1420178e+02
   4.7300000e+02   4.0708164e+02   4.5261711e+02   3.8511856e+02
   4.7400000e+02   3.2607826e+02   5.2718592e+02   6.1166134e+02
   4.7400000e+02   4.0625177e+02   4.7059581e+02   3.8316652e+02
   4.7500000e+02   3.2540628e+02   5.4296171e+02   6.0911812e+02
   4.7500000e+02   4.0715106e+02   4.8831072e+02   3.8068851e+02
   4.7600000e+02   3.2380136e+02   5.5879251e+02   6.0579168e+02
   4.7600000e+02   4.0294271e+02   5.0506334e+02   3.7637293e+02
   4.7700000e+02   3.2365948e+02   5.7390960e+02   6.0505709e+02
   4.7700000e+02   4.0435261e+02   5.2225789e+02   3.7460157e+02
   4.7800000e+02   3.1273423e+02   5.8931159e+02   6.0016343e+02
   4.7800000e+02   4.0196892e+02   5.3923007e+02   3.7247069e+02
   4.7900000e+02   3.1882555e+02   6.0320381e+02   5.9996236e+02
   4.7900000e+02   3.9852882e+02   5.5489797e+02   3.6850262e+02
   4.8000000e+02   3.1625178e+02   6.1682944e+02   5.9722725e+02
   4.8000000e+02   3.9735571e+02   5.7048326e+02   3.6690993e+02
   4.8100000e+02   3.1123217e+02   6.3153956e+02   5.9506668e+02
   4.8100000e+02   3.8923692e+02   5.8840125e+02   3.6100650e+02
   4.8200000e+02   3.0542763e+02   6.4440122e+02   5.9146179e+02
   4.8200000e+02   3.8097579e+02   6.0399797e+02   3.5859097e+02
   4.8300000e+02   2.9726222e+02   6.6025990e+02   5.8920701e+02
   4.8300000e+02   3.8179895e+02   6.1842507e+02   3.5717446e+02
   4.8400000e+02   2.9266036e+02   6.7265095e+02   5.8689413e+02
   4.8400000e+02   3.7195213e+02   6.3166334e+02   3.5409751e+02
   4.8500000e+02   2.7783886e+02   6.8950848e+02   5.8327979e+02
   4.8500000e+02   3.6646542e+02   6.4531605e+02   3.5175928e+02
   4.8600000e+02   2.8214399e+02   6.9642228e+02   5.8334973e+02
   4.8600000e+02   3.5635834e+02   6.5952359e+02   3.4837829e+02
   4.8700000e+02   2.7395431e+02   7.0891409e+02   5.8001981e+02
   4.8700000e+02   3.5012424e+02   6.7355695e+02   3.4514329e+02
   4.8800000e+02   2.6171960e+02   7.2070876e+02   5.7723623e+02
   4.8800000e+02   3.3868138e+02   6.8608303e+02   3.4269984e+02
   4.8900000e+02   2.5171693e+02   7.3192678e+02   5.7447965e+02
   4.8900000e+02   3.2841857e+02   6.9787165e+02   3.3780604e+02
   4.9000000e+02   2.3867372e+02   7.4535330e+02   5.7152861e+02
   4.9000000e+02   3.2200710e+02   7.0940109e+02   3.3670530e+02
   4.9100000e+02   2.3589172e+02   7.5304352e+02   5.6916632e+02
   4.9100000e+02   3.0688706e+02   7.2289485e+02   3.3253497e+02
   4.9200000e+02   2.2493471e+02   7.6270112e+02   5.6593287e+02
   4.9200000e+02   2.9868623e+02   7.3334632e+02   3.2910556e+02
   4.9300000e+02   2.1411633e+02   7.7327439e+02   5.6232783e+02
   4.9300000e+02   2.8951061e+02   7.4425665e+02   3.2643957e+02
   4.9400000e+02   2.0376042e+02   7.8114210e+02   5.6036240e+02
   4.9400000e+02   2.7840998e+02   7.5351821e+02   3.2156595e+02
   4.9500000e+02   1.9499178e+02   7.9122802e+02   5.5628925e+02
   4.9500000e+02   2.6427736e+02   7.6415722e+02   3.1846294e+02
   4.9600000e+02   1.8032294e+02   7.9923688e+02   5.5159967e+02
   4.9600000e+02   2.5168885e+02   7.7308471e+02   3.1389096e+02
   4.9700000e+02   1.7140542e+02   8.0675959e+02   5.4821310e+02
   4.9700000e+02   2.4041130e+02   7.8292359e+02   3.0913406e+02
   4.9800000e+02   1.6539811e+02   8.1004600e+02   5.4359433e+02
   4.9800000e+02   2.2448957e+02   7.9132205e+02   3.0244155e+02
   4.9900000e+02   1.4743655e+02   8.1902310e+02   5.3839545e+02
   4.9900000e+02   2.1498267e+02   7.9869710e+02   2.9900691e+02
   5.0000000e+02   1.3735278e+02   8.2478580e+02   5.3437705e+02
   5.0000000e+02   2.0166905e+02   8.0652476e+02   2.9329599e+02
   5.0100000e+02   1.2291300e+02   8.3149331e+02   5.2927644e+02
   5.0100000e+02   1.8979393e+02   8.1408868e+02   2.8837917e+02
   5.0200000e+02   1.1443925e+02   8.3697921e+02   5.2433326e+02
   5.0200000e+02   1.7685771e+02   8.2095769e+02   2.8261368e+02
   5.0300000e+02   1.0429538e+02   8.4127042e+02   5.1871783e+02
   5.0300000e+02   1.6166678e+02   8.2676017e+02   2.7716182e+02
   5.0400000e+02   9.3827534e+01   8.4436757e+02   5.1405528e+02
   5.0400000e+02   1.4991586e+02   8.3299500e+02   2.7180206e+02
   5.0500000e+02   8.2723679e+01   8.4771270e+02   5.0986499e+02
   5.0500000e+02   1.3928783e+02   8.3759904e+02   2.6772384e+02
   5.0600000e+02   7.0300099e+01   8.5112468e+02   5.0558023e+02
   5.0600000e+02   1.2546914e+02   8.4412090e+02   2.6202648e+02
   5.0700000e+02   6.2553387e+01   8.5366755e+02   5.0280246e+02
   5.0700000e+02   1.2074556e+02   8.4855556e+02   2.6056119e+02
   5.0800000e+02   5.3387079e+01   8.5369431e+02   4.9907151e+02
   5.0800000e+02   1.0880570e+02   8.5238102e+02   2.5513050e+02
   5.0900000e+02   4.3200292e+01   8.5566374e+02   4.9457930e+02
   5.0900000e+02   9.8061972e+01   8.5294403e+02   2.5066351e+02
   5.1000000e+02   3.8074030e+01   8.5607719e+02   4.9374764e+02
   5.1000000e+02   9.0790365e+01   8.5439419e+02   2.4915398e+02
   5.1100000e+02   2.8516234e+01   8.5406663e+02   4.9027858e+02
   5.1100000e+02   8.4989507e+01   8.5279503e+02   2.4613607e+02
   5.1200000e+02   1.6108330e+01   8.5214690e+02   4.8630068e+02
   5.1200000e+02   6.9460047e+01   8.5140985e+02   2.4190796e+02
   5.1300000e+02   1.3014364e+01   8.5006776e+02   4.8572452e+02
   5.1300000e+02   6.4454358e+01   8.4664865e+02   2.4175185e+02
   5.1400000e+02   1.3848090e+00   8.4566043e+02   4.8251663e+02
   5.1400000e+02   4.9893660e+01   8.4231597e+02   2.3732681e+02
   5.1500000e+02  -3.1352150e+00   8.4136734e+02   4.8179260e+02
   5.1500000e+02   4.4307222e+01   8.3639910e+02   2.3720365e+02
   5.1600000e+02  -1.2886335e+01   8.3623807e+02   4.8027497e+02
   5.1600000e+02   3.2160441e+01   8.2987973e+02   2.3488955e+02
   5.1700000e+02  -1.9902026e+01   8.3216148e+02   4.7879776e+02
   5.1700000e+02   2.4178740e+01   8.2358255e+02   2.3338028e+02
   5.1800000e+02  -2.1459440e+01   8.2308479e+02   4.7957857e+02
   5.1800000e+02   1.8261289e+01   8.1548553e+02   2.3292023e+02
   5.1900000e+02  -2.9612757e+01   8.2005436e+02   4.7881473e+02
   5.1900000e+02   1.8592461e+01   8.0908205e+02   2.3326984e+02
   5.2000000e+02  -3.7039830e+01   8.1475947e+02   4.7711434e+02
   5.2000000e+02   5.6497890e+00   8.0162308e+02   2.3135686e+02
   5.2100000e+02  -3.7582547e+01   8.0595176e+02   4.7779576e+02
   5.2100000e+02   6.8891470e+00   7.9047572e+02   2.3199825e+02
   5.2200000e+02  -4.0468190e+01   7.9843267e+02   4.7712564e+02
   5.2200000e+02  -4.4425000e-01   7.8400143e+02   2.3275679e+02
   5.2300000e+02  -4.7088142e+01   7.9305803e+02   4.7771629e+02
   5.2300000e+02  -3.0832170e+00   7.7660045e+02   2.3226052e+02
   5.2400000e+02  -4.7070908e+01   7.8503658e+02   4.7796073e+02
   5.2400000e+02  -6.5569180e+00   7.6723659e+02   2.3226276e+02
   5.2500000e+02  -4.9724379e+01   7.7695265e+02   4.7755235e+02
   5.2500000e+02  -8.3507280e+00   7.5703068e+02   2.3164297e+02
   5.2600000e+02  -4.7599182e+01   7.6788815e+02   4.7888113e+02
   5.2600000e+02  -7.7134070e+00   7.4789385e+02   2.3289887e+02
   5.2700000e+02  -4.9347147e+01   7.6089516e+02   4.7977923e+02
   5.2700000e+02  -1.3779925e+01   7.3891106e+02   2.3322583e+02
   5.2800000e+02  -4.5736803e+01   7.5137664e+02   4.8234293e+02
   5.2800000e+02  -8.9483530e+00   7.2915245e+02   2.3604545e+02
   5.2900000e+02  -4.2899083e+01   7.4245184e+02   4.8380833e+02
   5.2900000e+02  -9.4490090e+00   7.1715851e+02   2.3644928e+02
   5.3000000e+02  -4.7230334e+01   7.3614382e+02   4.8280236e+02
   5.3000000e+02  -5.8164060e+00   7.0649740e+02   2.3855060e+02
   5.3100000e+02  -4.4043049e+01   7.2623778e+02   4.8478251e+02
   5.3100000e+02   1.8061330e+00   6.9597179e+02   2.4026894e+02
   5.3200000e+02  -4.0205252e+01   7.1732670e+02   4.8747329e+02
   5.3200000e+02  -7.4940290e+00   6.8549405e+02   2.4119511e+02
   5.3300000e+02  -3.4816984e+01   7.0776957e+02   4.8873180e+02
   5.3300000e+02  -3.2846520e+00   6.7289241e+02   2.4303546e+02
   5.3400000e+02  -3.6125134e+01   7.0090854e+02   4.8899845e+02
   5.3400000e+02   8.2628420e+00   6.6106105e+02   2.4711389e+02
   5.3500000e+02  -3.5297571e+01   6.9139405e+02   4.9172064e+02
   5.3500000e+02   5.9270010e+00   6.5170362e+02   2.4823658e+02
   5.3600000e+02  -2.1391569e+01   6.8052431e+02   4.9550653e+02
   5.3600000e+02   1.3180457e+01   6.3934565e+02   2.5044469e+02
   5.3700000e+02  -1.9136989e+01   6.7289748e+02   4.9755169e+02
   5.3700000e+02   1.7736551e+01   6.2686008e+02   2.5483779e+02
   5.3800000e+02  -6.3146920e+00   6.6546274e+02   5.0179470e+02
   5.3800000e+02   2.4798413e+01   6.1706873e+02   2.5769731e+02
   5.3900000e+02   1.1438800e+00   6.5776267e+02   5.0493857e+02
   5.3900000e+02   3.2155065e+01   6.0741065e+02   2.6297621e+02
   5.4000000e+02   7.0681160e+00   6.5138287e+02   5.0705276e+02
   5.4000000e+02   3.7752369e+01   5.9796707e+02   2.6615196e+02
   5.4100000e+02   1.3980688e+01   6.4681636e+02   5.1083219e+02
   5.4100000e+02   4.8377632e+01   5.9087180e+02   2.7170950e+02
   5.4200000e+02   2.4473033e+01   6.4152359e+02   5.1627689e+02
   5.4200000e+02   6.4065895e+01   5.8227347e+02   2.7630299e+02
   5.4300000e+02   3.3437126e+01   6.3723761e+02   5.2110136e+02
   5.4300000e+02   7.0701082e+01   5.7535546e+02   2.8109181e+02
   5.4400000e+02   4.4961925e+01   6.3232816e+02   5.2568957e+02
   5.4400000e+02   8.1587605e+01   5.6986069e+02   2.8614720e+02
   5.4500000e+02   4.7152520e+01   6.3080690e+02   5.2788455e+02
   5.4500000e+02   9.0213584e+01   5.6473447e+02   2.9004086e+02
   5.4600000e+02   6.2727149e+01   6.2615442e+02   5.3315717e+02
   5.4600000e+02   1.0101217e+02   5.6092035e+02   2.9619871e+02
   5.4700000e+02   7.0501431e+01   6.2533513e+02   5.3726724e+02
   5.4700000e+02   1.1331028e+02   5.5658236e+02   3.0028058e+02
   5.4800000e+02   8.0872218e+01   6.2312155e+02   5.4109743e+02
   5.4800000e+02   1.2604101e+02   5.5283912e+02   3.0739692e+02
   5.4900000e+02   9.6921030e+01   6.2158671e+02   5.4732516e+02
   5.4900000e+02   1.3589750e+02   5.5087622e+02   3.1147754e+02
   5.5000000e+02   1.0403723e+02   6.2178853e+02   5.5068807e+02
   5.5000000e+02   1.4544742e+02   5.4801819e+02   3.1701338e+02
   5.5100000e+02   1.1758709e+02   6.2238319e+02   5.5574735e+02
   5.5100000e+02   1.5673544e+02   5.4680356e+02   3.2113325e+02
   5.5200000e+02   1.2754533e+02   6.2373892e+02   5.5898490e+02
   5.5200000e+02   1.7193922e+02   5.4523421e+02   3.2826441e+02
   5.5300000e+02   1.4243791e+02   6.2502203e+02   5.6425389e+02
   5.5300000e+02   1.7841271e+02   5.4687525e+02   3.3094024e+02
   5.5400000e+02   1.5164648e+02   6.2747146e+02   5.6814423e+02
   5.5400000e+02   1.9242152e+02   5.4664987e+02   3.3688796e+02
   5.5500000e+02   1.6520642e+02   6.3098659e+02   5.7322316e+02
   5.5500000e+02   2.0775513e+02   5.4827196e+02   3.4187988e+02
   5.5600000e+02   1.7603629e+02   6.3518932e+02   5.7623559e+02
   5.5600000e+02   2.1972001e+02   5.5090753e+02   3.4619403e+02
   5.5700000e+02   1.8840437e+02   6.4078175e+02   5.7955881e+02
   5.5700000e+02   2.3540501e+02   5.5563954e+02   3.5099855e+02
   5.5800000e+02   2.0078929e+02   6.4723732e+02   5.8286543e+02
   5.5800000e+02   2.4891717e+02   5.6102712e+02   3.5373010e+02
   5.5900000e+02   2.0804261e+02   6.5505955e+02   5.8481021e+02
   5.5900000e+02   2.5937638e+02   5.6754617e+02   3.5754322e+02
   5.6000000e+02   2.2133501e+02   6.6297099e+02   5.8728568e+02
   5.6000000e+02   2.7752109e+02   5.7712066e+02   3.6133707e+02
   5.6100000e+02   2.3205058e+02   6.7246477e+02   5.9038565e+02
   5.6100000e+02   2.8963826e+02   5.8689381e+02   3.6323410e+02
   5.6200000e+02   2.4399380e+02   6.8204264e+02   5.9151640e+02
   5.6200000e+02   2.9782197e+02   5.9721993e+02   3.6327985e+02
   5.6300000e+02   2.5512392e+02   6.9213508e+02   5.9246601e+02
   5.6300000e+02   3.1293638e+02   6.0842481e+02   3.6613392e+02
   5.6400000e+02   2.6701103e+02   7.0451840e+02   5.9480371e+02
   5.6400000e+02   3.2383439e+02   6.2040839e+02   3.6819843e+02
   5.6500000e+02   2.7371053e+02   7.1723325e+02   5.9481482e+02
   5.6500000e+02   3.3411391e+02   6.3397374e+02   3.6962564e+02
   5.6600000e+02   2.8297824e+02   7.2994345e+02   5.9631111e+02
   5.6600000e+02   3.4784290e+02   6.4826268e+02   3.6963250e+02
   5.6700000e+02   2.9302501e+02   7.4273342e+02   5.9672595e+02
   5.6700000e+02   3.5846858e+02   6.6011443e+02   3.7281265e+02
   5.6800000e+02   3.0367488e+02   7.5593937e+02   5.9960828e+02
   5.6800000e+02   3.6907257e+02   6.7623571e+02   3.7278679e+02
   5.6900000e+02   3.1076476e+02   7.7099253e+02   6.0018491e+02
   5.6900000e+02   3.8000092e+02   6.8837284e+02   3.7489697e+02
   5.7000000e+02   3.1829759e+02   7.8416446e+02   5.9934246e+02
   5.7000000e+02   3.8268337e+02   7.0569272e+02   3.7386156e+02
   5.7100000e+02   3.2705169e+02   8.0068767e+02   6.0161616e+02
   5.7100000e+02   3.9502726e+02   7.2215233e+02   3.7581700e+02
   5.7200000e+02   3.3209648e+02   8.1445632e+02   6.0280849e+02
   5.7200000e+02   4.0422732e+02   7.3741189e+02   3.7603828e+02
   5.7300000e+02   3.4054838e+02   8.3070219e+02   6.0342072e+02
   5.7300000e+02   4.1032706e+02   7.5346634e+02   3.7793395e+02
   5.7400000e+02   3.4695718e+02   8.4532142e+02   6.0444085e+02
   5.7400000e+02   4.1911318e+02   7.7172565e+02   3.7874416e+02
   5.7500000e+02   3.4816372e+02   8.6186172e+02   6.0492551e+02
   5.7500000e+02   4.2674546e+02   7.8858329e+02   3.7958062e+02
   5.7600000e+02   3.5338178e+02   8.7813440e+02   6.0576731e+02
   5.7600000e+02   4.2916396e+02   8.0705463e+02   3.7931086e+02
   5.7700000e+02   3.5610536e+02   8.9352243e+02   6.0548839e+02
   5.7700000e+02   4.3972908e+02   8.2186274e+02   3.8151114e+02
   5.7800000e+02   3.6238092e+02   9.0890098e+02   6.0659624e+02
   5.7800000e+02   4.4119594e+02   8.4067270e+02   3.8106742e+02
   5.7900000e+02   3.6136701e+02   9.2714311e+02   6.0592683e+02
   5.7900000e+02   4.4370147e+02   8.6053095e+02   3.8227095e+02
   5.8000000e+02   3.6379284e+02   9.4465856e+02   6.0690931e+02
   5.8000000e+02   4.4844425e+02   8.7821153e+02   3.8285537e+02
   5.8100000e+02   3.6311879e+02   9.6111127e+02   6.0634440e+02
   5.8100000e+02   4.4264275e+02   8.9793829e+02   3.8118291e+02
   5.8200000e+02   3.6371687e+02   9.7746504e+02   6.0713834e+02
   5.8200000e+02   4.4309209e+02   9.1654217e+02   3.7996217e+02
   5.8300000e+02   3.6121391e+02   9.9260461e+02   6.0621044e+02
   5.8300000e+02   4.4906723e+02   9.3284938e+02   3.8027913e+02
   5.8400000e+02   3.6518341e+02   1.0103733e+03   6.0777852e+02
   5.8400000e+02   4.4587417e+02   9.5335686e+02   3.8091562e+02
   5.8500000e+02   3.6158490e+02   1.0258941e+03   6.0640565e+02
   5.8500000e+02   4.4642043e+02   9.6937648e+02   3.8147669e+02
   5.8600000e+02   3.6292452e+02   1.0425524e+03   6.0672488e+02
   5.8600000e+02   4.4627789e+02   9.8675212e+02   3.8093753e+02
   5.8700000e+02   3.5555376e+02   1.0592297e+03   6.0556203e+02
   5.8700000e+02   4.4609994e+02   1.0041059e+03   3.8072378e+02
   5.8800000e+02   3.5524720e+02   1.0732026e+03   6.0495083e+02
   5.8800000e+02   4.4142135e+02   1.0214100e+03   3.7962816e+02
   5.8900000e+02   3.5136030e+02   1.0885039e+03   6.0426006e+02
   5.8900000e+02   4.3812433e+02   1.0388322e+03   3.7970367e+02
   5.9000000e+02   3.4587993e+02   1.1055405e+03   6.0291420e+02
   5.9000000e+02   4.3324634e+02   1.0564377e+03   3.7730960e+02
   5.9100000e+02   3.3676657e+02   1.1222838e+03   6.0241183e+02
   5.9100000e+02   4.2668287e+02   1.0743806e+03   3.7539299e+02
   5.9200000e+02   3.3394783e+02   1.1354433e+03   6.0122627e+02
   5.9200000e+02   4.2238025e+02   1.0876337e+03   3.7539256e+02
   5.9300000e+02   3.3119020e+02   1.1508613e+03   6.0120907e+02
   5.9300000e+02   4.2282251e+02   1.1041683e+03   3.7429872e+02
   5.9400000e+02   3.2123421e+02   1.1673333e+03   5.9831748e+02
   5.9400000e+02   4.1605217e+02   1.1205061e+03   3.7319230e+02
   5.9500000e+02   3.1828913e+02   1.1797779e+03   5.9749811e+02
   5.9500000e+02   4.0699131e+02   1.1364905e+03   3.7055285e+02
   5.9600000e+02   3.1072226e+02   1.1941528e+03   5.9501573e+02
   5.9600000e+02   3.9807127e+02   1.1526662e+03   3.6771670e+02
   5.9700000e+02   3.0290977e+02   1.2079537e+03   5.9360139e+02
   5.9700000e+02   3.9043668e+02   1.1672491e+03   3.6458044e+02
   5.9800000e+02   2.9568706e+02   1.2218251e+03   5.9069805e+02
   5.9800000e+02   3.7800549e+02   1.1838389e+03   3.6099077e+02
   5.9900000e+02   2.8300489e+02   1.2370527e+03   5.8769162e+02
   5.9900000e+02   3.7484878e+02   1.1971369e+03   3.5994918e+02
   6.0000000e+02   2.7253227e+02   1.2512947e+03   5.8496609e+02
   6.0000000e+02   3.6019141e+02   1.2148074e+03   3.5467883e+02
   6.0100000e+02   2.6805806e+02   1.2621223e+03   5.8221245e+02
   6.0100000e+02   3.4679023e+02   1.2290428e+03   3.4985229e+02
   6.0200000e+02   2.5546739e+02   1.2740211e+03   5.7848107e+02
   6.0200000e+02   3.4284571e+02   1.2394487e+03   3.4808259e+02
   6.0300000e+02   2.4676686e+02   1.2864705e+03   5.7639791e+02
   6.0300000e+02   3.3489693e+02   1.2519084e+03   3.4585433e+02
   6.0400000e+02   2.3767898e+02   1.2969923e+03   5.7123038e+02
   6.0400000e+02   3.2148202e+02   1.2653826e+03   3.4120626e+02
   6.0500000e+02   2.2282359e+02   1.3084196e+03   5.6734644e+02
   6.0500000e+02   3.0585157e+02   1.2788893e+03   3.3522247e+02
   6.0600000e+02   2.1175859e+02   1.3181610e+03   5.6379092e+02
   6.0600000e+02   2.9385955e+02   1.2907446e+03   3.3011905e+02
   6.0700000e+02   2.0203308e+02   1.3276078e+03   5.6042931e+02
   6.0700000e+02   2.8213131e+02   1.3015843e+03   3.2605908e+02
   6.0800000e+02   1.9166196e+02   1.3375261e+03   5.5542413e+02
   6.0800000e+02   2.6776748e+02   1.3130372e+03   3.1914550e+02
   6.0900000e+02   1.8340404e+02   1.3449490e+03   5.5193090e+02
   6.0900000e+02   2.5597110e+02   1.3235013e+03   3.1470848e+02
   6.1000000e+02   1.6702416e+02   1.3550449e+03   5.4563418e+02
   6.1000000e+02   2.4133677e+02   1.3344842e+03   3.0815840e+02
   6.1100000e+02   1.5492991e+02   1.3631718e+03   5.4141041e+02
   6.1100000e+02   2.2515511e+02   1.3456173e+03   3.0295595e+02
   6.1200000e+02   1.4331236e+02   1.3683596e+03   5.3617332e+02
   6.1200000e+02   2.1776890e+02   1.3553304e+03   2.9867510e+02
   6.1300000e+02   1.3302550e+02   1.3755527e+03   5.3092003e+02
   6.1300000e+02   2.0043109e+02   1.3647076e+03   2.9162542e+02
   6.1400000e+02   1.2198120e+02   1.3817413e+03   5.2660769e+02
   6.1400000e+02   1.9043880e+02   1.3731003e+03   2.8742570e+02
   6.1500000e+02   1.0647662e+02   1.3871055e+03   5.2077832e+02
   6.1500000e+02   1.7935463e+02   1.3821863e+03   2.8343623e+02
   6.1600000e+02   1.0138438e+02   1.3911143e+03   5.1866809e+02
   6.1600000e+02   1.6576192e+02   1.3913151e+03   2.7761697e+02
   6.1700000e+02   8.8966937e+01   1.3966276e+03   5.1419014e+02
   6.1700000e+02   1.5334154e+02   1.3973335e+03   2.7410129e+02
   6.1800000e+02   7.9553300e+01   1.3980150e+03   5.1049508e+02
   6.1800000e+02   1.5005884e+02   1.4019439e+03   2.7289864e+02
   6.1900000e+02   6.9987937e+01   1.3996185e+03   5.0782336e+02
   6.1900000e+02   1.3859665e+02   1.4063152e+03   2.6912566e+02
   6.2000000e+02   6.2785759e+01   1.3996946e+03   5.0565727e+02
   6.2000000e+02   1.2718751e+02   1.4067115e+03   2.6415732e+02
   6.2100000e+02   4.9792440e+01   1.4003728e+03   5.0229947e+02
   6.2100000e+02   1.0958031e+02   1.4070216e+03   2.5969633e+02
   6.2200000e+02   3.7932484e+01   1.3967288e+03   4.9970845e+02
   6.2200000e+02   1.0062047e+02   1.4037113e+03   2.5814690e+02
   6.2300000e+02   2.9933743e+01   1.3928445e+03   4.9741760e+02
   6.2300000e+02   9.3401549e+01   1.3980832e+03   2.5491054e+02
   6.2400000e+02   1.8837453e+01   1.3875397e+03   4.9609331e+02
   6.2400000e+02   7.5979498e+01   1.3928810e+03   2.5312276e+02
   6.2500000e+02   1.0812638e+01   1.3821558e+03   4.9363759e+02
   6.2500000e+02   6.8196420e+01   1.3844294e+03   2.5045603e+02
   6.2600000e+02   4.1532120e+00   1.3758387e+03   4.9113349e+02
   6.2600000e+02   5.4233695e+01   1.3777312e+03   2.4777063e+02
   6.2700000e+02  -8.2334220e+00   1.3713168e+03   4.9047115e+02
   6.2700000e+02   4.3497565e+01   1.3718323e+03   2.4497166e+02
   6.2800000e+02  -1.0838785e+01   1.3627858e+03   4.8825280e+02
   6.2800000e+02   2.7757670e+01   1.3633539e+03   2.4058071e+02
   6.2900000e+02  -2.0157006e+01   1.3575517e+03   4.8768079e+02
   6.2900000e+02   3.1720383e+01   1.3522198e+03   2.4267349e+02
   6.3000000e+02  -2.2449596e+01   1.3521885e+03   4.8661435e+02
   6.3000000e+02   2.1661245e+01   1.3465372e+03   2.3898899e+02
   6.3100000e+02  -3.0120416e+01   1.3445573e+03   4.8288474e+02
   6.3100000e+02   1.7121028e+01   1.3376098e+03   2.3812796e+02
   6.3200000e+02  -3.5870075e+01   1.3399705e+03   4.8031917e+02
   6.3200000e+02   8.5504200e+00   1.3307872e+03   2.3507418e+02
   6.3300000e+02  -3.7072466e+01   1.3322921e+03   4.7966169e+02
   6.3300000e+02   6.4566830e+00   1.3211317e+03   2.3257084e+02
   6.3400000e+02  -3.6745216e+01   1.3227205e+03   4.7961727e+02
   6.3400000e+02  -2.2662800e+00   1.3119689e+03   2.3009874e+02
   6.3500000e+02  -4.1330642e+01   1.3162364e+03   4.7612087e+02
   6.3500000e+02  -5.0881040e+00   1.3033193e+03   2.2910804e+02
   6.3600000e+02  -4.5448809e+01   1.3081327e+03   4.7545148e+02
   6.3600000e+02  -4.1786850e+00   1.2937542e+03   2.2859356e+02
   6.3700000e+02  -4.6149503e+01   1.3001948e+03   4.7320474e+02
   6.3700000e+02  -7.2413810e+00   1.2843164e+03   2.2868045e+02
   6.3800000e+02  -4.1165011e+01   1.2912668e+03   4.7340775e+02
   6.3800000e+02  -3.5764670e+00   1.2711328e+03   2.2709432e+02
   6.3900000e+02  -4.6373626e+01   1.2833665e+03   4.7216321e+02
   6.3900000e+02  -6.7490050e+00   1.2611742e+03   2.2736846e+02
   6.4000000e+02  -4.6183321e+01   1.2751163e+03   4.7123129e+02
   6.4000000e+02  -1.4598905e+01   1.2522765e+03   2.2385130e+02
   6.4100000e+02  -4.9800226e+01   1.2687585e+03   4.7024344e+02
   6.4100000e+02  -4.4218840e+00   1.2395556e+03   2.2649005e+02
   6.4200000e+02  -4.4522071e+01   1.2580363e+03   4.7072356e+02
   6.4200000e+02  -8.1890690e+00   1.2312922e+03   2.2649068e+02
   6.4300000e+02  -4.5091632e+01   1.2523786e+03   4.6973273e+02
   6.4300000e+02  -7.6179050e+00   1.2200308e+03   2.2532365e+02
   6.4400000e+02  -3.5256577e+01   1.2433590e+03   4.7084911e+02
   6.4400000e+02  -5.3672350e+00   1.2105633e+03   2.2580009e+02
   6.4500000e+02  -3.8287541e+01   1.2364696e+03   4.7024949e+02
   6.4500000e+02  -3.3108410e+00   1.2012854e+03   2.2623462e+02
   6.4600000e+02  -2.9948775e+01   1.2275081e+03   4.7127176e+02
   6.4600000e+02   5.4955390e+00   1.1908349e+03   2.2837195e+02
   6.4700000e+02  -3.0151783e+01   1.2237907e+03   4.7173833e+02
   6.4700000e+02   1.3017551e+01   1.1818771e+03   2.3034185e+02
   6.4800000e+02  -2.2277162e+01   1.2164023e+03   4.7378749e+02
   6.4800000e+02   2.2120507e+01   1.1737940e+03   2.3492717e+02
   6.4900000e+02  -1.4843654e+01   1.2091353e+03   4.7572697e+02
   6.4900000e+02   2.1678087e+01   1.1671802e+03   2.3424810e+02
   6.5000000e+02  -1.2168953e+01   1.2050681e+03   4.7777976e+02
   6.5000000e+02   2.4436875e+01   1.1610357e+03   2.3457395e+02
   6.5100000e+02  -4.3074690e+00   1.2011889e+03   4.7954799e+02
   6.5100000e+02   4.0995128e+01   1.1519465e+03   2.4145337e+02
   6.5200000e+02  -1.4197300e-01   1.1971608e+03   4.8131044e+02
   6.5200000e+02   4.2733835e+01   1.1461542e+03   2.4172734e+02
   6.5300000e+02   2.1938860e+00   1.1960173e+03   4.8269358e+02
   6.5300000e+02   4.8373544e+01   1.1399434e+03   2.4401322e+02
   6.5400000e+02   1.5415107e+01   1.1908646e+03   4.8740395e+02
   6.5400000e+02   5.7863534e+01   1.1343619e+03   2.4759255e+02
   6.5500000e+02   1.9707930e+01   1.1886169e+03   4.9027199e+02
   6.5500000e+02   6.1679645e+01   1.1324003e+03   2.5039505e+02
   6.5600000e+02   3.0782189e+01   1.1889892e+03   4.9522957e+02
   6.5600000e+02   7.5110901e+01   1.1276735e+03   2.5695776e+02
   6.5700000e+02   3.5680116e+01   1.1879317e+03   4.9681635e+02
   6.5700000e+02   7.9855590e+01   1.1263120e+03   2.6018231e+02
   6.5800000e+02   4.1149385e+01   1.1880135e+03   5.0011645e+02
   6.5800000e+02   9.3879543e+01   1.1238089e+03   2.6633448e+02
   6.5900000e+02   5.4576953e+01   1.1884002e+03   5.0416688e+02
   6.5900000e+02   9.8194365e+01   1.1230984e+03   2.6951142e+02
   6.6000000e+02   6.1399253e+01   1.1910991e+03   5.0828972e+02
   6.6000000e+02   1.0656861e+02   1.1231026e+03   2.7416944e+02
   6.6100000e+02   6.7804624e+01   1.1928218e+03   5.1158987e+02
   6.6100000e+02   1.1689994e+02   1.1251879e+03   2.7853433e+02
   6.6200000e+02   7.6517248e+01   1.1978801e+03   5.1628179e+02
   6.6200000e+02   1.2590208e+02   1.1275223e+03   2.8323791e+02
   6.6300000e+02   7.8975165e+01   1.2030520e+03   5.1868395e+02
   6.6300000e+02   1.3136499e+02   1.1311366e+03   2.8767106e+02
   6.6400000e+02   8.4289562e+01   1.2077427e+03   5.2138207e+02
   6.6400000e+02   1.3848810e+02   1.1352284e+03   2.9068098e+02
   6.6500000e+02   9.2266535e+01   1.2149385e+03   5.2406578e+02
   6.6500000e+02   1.3952702e+02   1.1420095e+03   2.9235726e+02
   6.6600000e+02   9.5243550e+01   1.2222984e+03   5.2694010e+02
   6.6600000e+02   1.5137409e+02   1.1489391e+03   2.9621499e+02
   6.6700000e+02   1.0375643e+02   1.2295818e+03   5.2992452e+02
   6.6700000e+02   1.5642892e+02   1.1569638e+03   2.9867077e+02
   6.6800000e+02   1.0515801e+02   1.2383875e+03   5.3016803e+02
   6.6800000e+02   1.5934799e+02   1.1656762e+03   2.9951691e+02
   6.6900000e+02   1.0529400e+02   1.2479221e+03   5.3094647e+02
   6.6900000e+02   1.6745807e+02   1.1748652e+03   3.0284047e+02
   6.7000000e+02   1.1070503e+02   1.2575129e+03   5.3143753e+02
   6.7000000e+02   1.7174829e+02   1.1858191e+03   3.0244879e+02
   6.7100000e+02   1.1366690e+02   1.2673250e+03   5.3217286e+02
   6.7100000e+02   1.7370793e+02   1.1950154e+03   3.0202021e+02
   6.7200000e+02   1.1702095e+02   1.2784511e+03   5.3214642e+02
   6.7200000e+02   1.7729755e+02   1.2061399e+03   3.0334879e+02
   6.7300000e+02   1.1696166e+02   1.2891935e+03   5.3166607e+02
   6.7300000e+02   1.7767399e+02   1.2186323e+03   3.0109016e+02
   6.7400000e+02   1.1989815e+02   1.3019728e+03   5.3160752e+02
   6.7400000e+02   1.7336510e+02   1.2318312e+03   2.9926347e+02
   6.7500000e+02   1.2140422e+02   1.3103664e+03   5.3111406e+02
   6.7500000e+02   1.8245536e+02   1.2422083e+03   3.0190484e+02
   6.7600000e+02   1.1866027e+02   1.3230292e+03   5.3073083e+02
   6.7600000e+02   1.8242897e+02   1.2535589e+03   3.0057022e+02
   6.7700000e+02   1.2132366e+02   1.3349093e+03   5.2859557e+02
   6.7700000e+02   1.7867061e+02   1.2672664e+03   2.9789975e+02
   6.7800000e+02   1.2223005e+02   1.3467552e+03   5.2899720e+02
   6.7800000e+02   1.7324998e+02   1.2813722e+03   2.9664866e+02
   6.7900000e+02   1.2429480e+02   1.3580357e+03   5.3074588e+02
   6.7900000e+02   1.7739448e+02   1.2916085e+03   2.9632362e+02
   6.8000000e+02   1.2240249e+02   1.3701400e+03   5.2778417e+02
   6.8000000e+02   1.7704294e+02   1.3053873e+03   2.9454771e+02
   6.8100000e+02   1.1770338e+02   1.3821951e+03   5.2664346e+02
   6.8100000e+02   1.8090305e+02   1.3180749e+03   2.9478653e+02
   6.8200000e+02   1.0980963e+02   1.3957619e+03   5.2354656e+02
   6.8200000e+02   1.8059617e+02   1.3316415e+03   2.9211876e+02
   6.8300000e+02   1.1530702e+02   1.4077008e+03   5.2252479e+02
   6.8300000e+02   1.7108677e+02   1.3459036e+03   2.8992041e+02
   6.8400000e+02   1.1182542e+02   1.4201357e+03   5.2232368e+02
   6.8400000e+02   1.7197589e+02   1.3570733e+03   2.8942735e+02
   6.8500000e+02   1.0963803e+02   1.4329717e+03   5.2044006e+02
   6.8500000e+02   1.6654316e+02   1.3742933e+03   2.8723343e+02
   6.8600000e+02   1.0530541e+02   1.4440551e+03   5.1935577e+02
   6.8600000e+02   1.6646183e+02   1.3856785e+03   2.8715980e+02
   6.8700000e+02   1.0296916e+02   1.4588106e+03   5.1721763e+02
   6.8700000e+02   1.6295991e+02   1.3985877e+03   2.8452148e+02
   6.8800000e+02   9.4338945e+01   1.4710009e+03   5.1554112e+02
   6.8800000e+02   1.6598183e+02   1.4095216e+03   2.8445493e+02
   6.8900000e+02   9.3279065e+01   1.4839987e+03   5.1378540e+02
   6.8900000e+02   1.6226835e+02   1.4217629e+03   2.8264064e+02
   6.9000000e+02   8.9587229e+01   1.4952501e+03   5.1218778e+02
   6.9000000e+02   1.5467405e+02   1.4390175e+03   2.7949132e+02
   6.9100000e+02   8.8341338e+01   1.5093203e+03   5.1032279e+02
   6.9100000e+02   1.4923868e+02   1.4507659e+03   2.7974898e+02
   6.9200000e+02   8.6332770e+01   1.5213162e+03   5.0958684e+02
   6.9200000e+02   1.4656545e+02   1.4630753e+03   2.7636916e+02
   6.9300000e+02   8.2105889e+01   1.5320337e+03   5.0710097e+02
   6.9300000e+02   1.3629093e+02   1.4782580e+03   2.7311330e+02
   6.9400000e+02   7.8620592e+01   1.5440634e+03   5.0566457e+02
   6.9400000e+02   1.3827629e+02   1.4891974e+03   2.7252856e+02
   6.9500000e+02   7.2349026e+01   1.5572000e+03   5.0303707e+02
   6.9500000e+02   1.3271840e+02   1.5033365e+03   2.6880654e+02
   6.9600000e+02   6.8819871e+01   1.5684240e+03   5.0199783e+02
   6.9600000e+02   1.2998516e+02   1.5170390e+03   2.6562224e+02
   6.9700000e+02   5.9268180e+01   1.5826788e+03   4.9797283e+02
   6.9700000e+02   1.2284262e+02   1.5296845e+03   2.6321390e+02
   6.9800000e+02   5.9179924e+01   1.5923211e+03   4.9648778e+02
   6.9800000e+02   1.1922410e+02   1.5420434e+03   2.6109680e+02
   6.9900000e+02   5.5646909e+01   1.6039448e+03   4.9248205e+02
   6.9900000e+02   1.1968250e+02   1.5546101e+03   2.5818563e+02
   7.0000000e+02   4.9989315e+01   1.6160540e+03   4.9050651e+02
   7.0000000e+02   1.1070979e+02   1.5680968e+03   2.5363876e+02
   7.0100000e+02   4.7130807e+01   1.6257495e+03   4.8903818e+02
   7.0100000e+02   1.1089109e+02   1.5786323e+03   2.5227734e+02
   7.0200000e+02   4.0632779e+01   1.6378657e+03   4.8495629e+02
   7.0200000e+02   1.0285705e+02   1.5933667e+03   2.4956337e+02
   7.0300000e+02   3.0363989e+01   1.6498940e+03   4.7998469e+02
   7.0300000e+02   9.6978273e+01   1.6067855e+03   2.4534076e+02
   7.0400000e+02   2.8651357e+01   1.6598490e+03   4.7899303e+02
   7.0400000e+02   9.0244334e+01   1.6168074e+03   2.4152043e+02
   7.0500000e+02   1.8941624e+01   1.6767464e+03   4.7248703e+02
   7.0500000e+02   8.4196440e+01   1.6290320e+03   2.3763393e+02
   7.0600000e+02   1.6979046e+01   1.6830641e+03   4.7042565e+02
   7.0600000e+02   7.3201205e+01   1.6432533e+03   2.3292941e+02
   7.0700000e+02   1.3165585e+01   1.6925079e+03   4.6754312e+02
   7.0700000e+02   6.9489373e+01   1.6568564e+03   2.2808688e+02
   7.0800000e+02   4.5444440e+00   1.7033895e+03   4.6326070e+02
   7.0800000e+02   6.7272577e+01   1.6664534e+03   2.2406713e+02
   7.0900000e+02   1.7765690e+00   1.7124836e+03   4.5887275e+02
   7.0900000e+02   5.8991927e+01   1.6796027e+03   2.1953766e+02
   7.1000000e+02  -2.6934940e+00   1.7221159e+03   4.5483174e+02
   7.1000000e+02   6.0539101e+01   1.6910394e+03   2.1678968e+02
   7.1100000e+02  -1.5981325e+01   1.7334921e+03   4.4782549e+02
   7.1100000e+02   4.6932769e+01   1.7027632e+03   2.1312183e+02
   7.1200000e+02  -1.0593489e+01   1.7390054e+03   4.4704310e+02
   7.1200000e+02   4.0486685e+01   1.7162071e+03   2.0284633e+02
   7.1300000e+02  -1.5529636e+01   1.7490978e+03   4.4096700e+02
   7.1300000e+02   2.5616549e+01   1.7285753e+03   1.9812696e+02
   7.1400000e+02  -2.3919566e+01   1.7585795e+03   4.3503658e+02
   7.1400000e+02   3.0191408e+01   1.7391284e+03   1.9446056e+02
   7.1500000e+02  -1.4865136e+01   1.7638063e+03   4.3637131e+02
   7.1500000e+02   2.3454490e+01   1.7518689e+03   1.9005493e+02
   7.1600000e+02  -3.1933634e+01   1.7753546e+03   4.2860679e+02
   7.1600000e+02   2.8012361e+01   1.7611955e+03   1.8810851e+02
   7.1700000e+02  -3.3668456e+01   1.7828359e+03   4.2550480e+02
   7.1700000e+02   1.9266988e+01   1.7722461e+03   1.8236224e+02
   7.1800000e+02  -3.2294421e+01   1.7877860e+03   4.2139486e+02
   7.1800000e+02   2.1868706e+01   1.7805939e+03   1.7956831e+02
   7.1900000e+02  -3.5590923e+01   1.7940397e+03   4.1760505e+02
   7.1900000e+02   1.2908477e+01   1.7921734e+03   1.7390627e+02
   7.2000000e+02  -2.8832475e+01   1.7961944e+03   4.1656371e+02
   7.2000000e+02   1.3699817e+01   1.7965230e+03   1.7173814e+02
   7.2100000e+02  -3.9664712e+01   1.8031384e+03   4.1331389e+02
   7.2100000e+02   1.5834237e+01   1.8017122e+03   1.6863670e+02
   7.2200000e+02  -3.4725986e+01   1.8039895e+03   4.0938572e+02
   7.2200000e+02   1.5557900e+01   1.8047271e+03   1.6613733e+02
   7.2300000e+02  -3.3541367e+01   1.8051873e+03   4.0794471e+02
   7.2300000e+02   1.9874306e+01   1.8046879e+03   1.6591262e+02
   7.2400000e+02  -3.6615305e+01   1.8069999e+03   4.0442618e+02
   7.2400000e+02   1.0672352e+01   1.8089781e+03   1.6025845e+02
   7.2500000e+02  -3.1630344e+01   1.8065483e+03   4.0267383e+02
   7.2500000e+02   6.8159790e+00   1.8106302e+03   1.5430963e+02
   7.2600000e+02  -3.4183966e+01   1.8072658e+03   3.9883482e+02
   7.2600000e+02   1.1938032e+01   1.8083459e+03   1.5259954e+02
   7.2700000e+02  -3.2336433e+01   1.8071028e+03   3.9533743e+02
   7.2700000e+02   5.2141340e+00   1.8072984e+03   1.4923170e+02
   7.2800000e+02  -3.6011172e+01   1.8065781e+03   3.9219415e+02
   7.2800000e+02   1.6428587e+01   1.8037074e+03   1.4712849e+02
   7.2900000e+02  -3.5728666e+01   1.8069867e+03   3.8849406e+02
   7.2900000e+02   1.5250692e+01   1.8030013e+03   1.4483685e+02
   7.3000000e+02  -3.0332250e+01   1.8030362e+03   3.8597185e+02
   7.3000000e+02   1.5702860e+01   1.8001134e+03   1.4289157e+02
   7.3100000e+02  -2.4183021e+01   1.8025198e+03   3.8199340e+02
   7.3100000e+02   1.9328887e+01   1.7981257e+03   1.3963423e+02
   7.3200000e+02  -1.7375279e+01   1.8004945e+03   3.8111431e+02
   7.3200000e+02   2.3390479e+01   1.7971952e+03   1.3572465e+02
   7.3300000e+02  -1.5666540e+01   1.7994985e+03   3.8040521e+02
   7.3300000e+02   2.0469929e+01   1.7975539e+03   1.3127699e+02
   7.3400000e+02  -1.8024776e+01   1.8014698e+03   3.7727769e+02
   7.3400000e+02   2.0687445e+01   1.7984452e+03   1.3105765e+02
   7.3500000e+02  -1.6141363e+01   1.8029742e+03   3.7309380e+02
   7.3500000e+02   2.9028283e+01   1.7968358e+03   1.2841737e+02
   7.3600000e+02  -1.9016500e+00   1.7982994e+03   3.7354217e+02
   7.3600000e+02   4.0905292e+01   1.7958779e+03   1.2842492e+02
   7.3700000e+02  -1.8719900e+00   1.8007474e+03   3.7273549e+02
   7.3700000e+02   4.3078602e+01   1.7951854e+03   1.2654068e+02
   7.3800000e+02   1.7415563e+01   1.7975240e+03   3.7445642e+02
   7.3800000e+02   5.5178724e+01   1.7918093e+03   1.2947325e+02
   7.3900000e+02   1.5060799e+01   1.7985483e+03   3.7126626e+02
   7.3900000e+02   5.6023373e+01   1.7936978e+03   1.2464862e+02
   7.4000000e+02   2.7220363e+01   1.7976848e+03   3.6987986e+02
   7.4000000e+02   7.5991490e+01   1.7947704e+03   1.2692066e+02
   7.4100000e+02   3.7356902e+01   1.7960938e+03   3.7131271e+02
   7.4100000e+02   7.5925524e+01   1.7927659e+03   1.2529810e+02
   7.4200000e+02   5.3530855e+01   1.7935464e+03   3.7446094e+02
   7.4200000e+02   9.1175319e+01   1.7921696e+03   1.2672092e+02
   7.4300000e+02   5.9494451e+01   1.7923568e+03   3.7398589e+02
   7.4300000e+02   9.3757367e+01   1.7937551e+03   1.2393976e+02
   7.4400000e+02   6.8537046e+01   1.7928423e+03   3.7324555e+02
   7.4400000e+02   1.1239682e+02   1.7901848e+03   1.2792305e+02
   7.4500000e+02   8.8803365e+01   1.7878135e+03   3.7378917e+02
   7.4500000e+02   1.2775786e+02   1.7856957e+03   1.2809413e+02
   7.4600000e+02   9.6587115e+01   1.7869105e+03   3.7279135e+02
   7.4600000e+02   1.3862717e+02   1.7817454e+03   1.2631893e+02
   7.4700000e+02   9.9248508e+01   1.7868066e+03   3.7145541e+02
   7.4700000e+02   1.4805540e+02   1.7790484e+03   1.2806251e+02
   7.4800000e+02   1.1633837e+02   1.7840502e+03   3.7251221e+02
   7.4800000e+02   1.5921655e+02   1.7774942e+03   1.2713086e+02
   7.4900000e+02   1.3371869e+02   1.7808932e+03   3.7460089e+02
   7.4900000e+02   1.7398942e+02   1.7757817e+03   1.2803556e+02
   7.5000000e+02   1.4720982e+02   1.7776261e+03   3.7389099e+02
   7.5000000e+02   1.8462116e+02   1.7729584e+03   1.2561470e+02
   7.5100000e+02   1.5462904e+02   1.7768709e+03   3.7059245e+02
   7.5100000e+02   1.9787517e+02   1.7706892e+03   1.2433640e+02
   7.5200000e+02   1.7011654e+02   1.7750705e+03   3.7112549e+02
   7.5200000e+02   2.2234484e+02   1.7638491e+03   1.2609847e+02
   7.5300000e+02   1.8553174e+02   1.7714211e+03   3.7005739e+02
   7.5300000e+02   2.3870193e+02   1.7607557e+03   1.2579786e+02
   7.5400000e+02   2.0510297e+02   1.7671736e+03   3.7061986e+02
   7.5400000e+02   2.5019733e+02   1.7588570e+03   1.2619512e+02
   7.5500000e+02   2.1990076e+02   1.7645466e+03   3.7239697e+02
   7.5500000e+02   2.6332250e+02   1.7585308e+03   1.2533479e+02
   7.5600000e+02   2.3921981e+02   1.7616839e+03   3.7212904e+02
   7.5600000e+02   2.8129473e+02   1.7565872e+03   1.2498584e+02
   7.5700000e+02   2.4661229e+02   1.7597977e+03   3.6950075e+02
   7.5700000e+02   3.0142368e+02   1.7507340e+03   1.2582810e+02
   7.5800000e+02   2.6130874e+02   1.7552943e+03   3.7049780e+02
   7.5800000e+02   3.1725957e+02   1.7480141e+03   1.2824306e+02
   7.5900000e+02   2.7647970e+02   1.7525066e+03   3.7007162e+02
   7.5900000e+02   3.3403966e+02   1.7440669e+03   1.2789162e+02
   7.6000000e+02   2.9271949e+02   1.7466415e+03   3.7008598e+02
   7.6000000e+02   3.5196895e+02   1.7403508e+03   1.2630617e+02
   7.6100000e+02   3.0963867e+02   1.7438103e+03   3.7248105e+02
   7.6100000e+02   3.6642048e+02   1.7362745e+03   1.2900203e+02
   7.6200000e+02   3.1791662e+02   1.7407780e+03   3.7071611e+02
   7.6200000e+02   3.8179095e+02   1.7314582e+03   1.3167519e+02
   7.6300000e+02   3.3382740e+02   1.7360297e+03   3.7181059e+02
   7.6300000e+02   3.9518426e+02   1.7276556e+03   1.3286491e+02
   7.6400000e+02   3.4452666e+02   1.7323450e+03   3.7198436e+02
   7.6400000e+02   4.0645103e+02   1.7245181e+03   1.3120158e+02
   7.6500000e+02   3.6082688e+02   1.7265412e+03   3.7534845e+02
   7.6500000e+02   4.2931962e+02   1.7162069e+03   1.3680093e+02
   7.6600000e+02   3.7607552e+02   1.7200174e+03   3.7692780e+02
   7.6600000e+02   4.4733811e+02   1.7105188e+03   1.3873739e+02
   7.6700000e+02   3.9301743e+02   1.7134733e+03   3.8033036e+02
   7.6700000e+02   4.5669097e+02   1.7063650e+03   1.3745339e+02
   7.6800000e+02   4.0562498e+02   1.7080116e+03   3.8092048e+02
   7.6800000e+02   4.7019267e+02   1.6989362e+03   1.4014687e+02
   7.6900000e+02   4.1591742e+02   1.7014239e+03   3.8215652e+02
   7.6900000e+02   4.9195478e+02   1.6909784e+03   1.4675459e+02
   7.7000000e+02   4.3121339e+02   1.6934665e+03   3.8487597e+02
   7.7000000e+02   5.0577768e+02   1.6827919e+03   1.4827491e+02
   7.7100000e+02   4.4501040e+02   1.6852844e+03   3.8698335e+02
   7.7100000e+02   5.1556364e+02   1.6761777e+03   1.4807522e+02
   7.7200000e+02   4.5479411e+02   1.6785989e+03   3.8805697e+02
   7.7200000e+02   5.3363527e+02   1.6693442e+03   1.5197349e+02
   7.7300000e+02   4.7289452e+02   1.6686481e+03   3.9200251e+02
   7.7300000e+02   5.4573385e+02   1.6606212e+03   1.5395421e+02
   7.7400000e+02   4.8335669e+02   1.6615003e+03   3.9345385e+02
   7.7400000e+02   5.5957783e+02   1.6506217e+03   1.5709872e+02
   7.7500000e+02   4.9327651e+02   1.6508386e+03   3.9446524e+02
   7.7500000e+02   5.7394888e+02   1.6415530e+03   1.6148119e+02
   7.7600000e+02   5.0899353e+02   1.6424964e+03   3.9631333e+02
   7.7600000e+02   5.8181334e+02   1.6354731e+03   1.5920820e+02
   7.7700000e+02   5.1840693e+02   1.6329058e+03   3.9898557e+02
   7.7700000e+02   5.9604001e+02   1.6251042e+03   1.6287964e+02
   7.7800000e+02   5.2589817e+02   1.6242845e+03   4.0065328e+02
   7.7800000e+02   6.1007363e+02   1.6152771e+03   1.6543423e+02
   7.7900000e+02   5.3616886e+02   1.6144189e+03   4.0197270e+02
   7.7900000e+02   6.2385219e+02   1.6057408e+03   1.6864531e+02
   7.8000000e+02   5.4640061e+02   1.6038413e+03   4.0468095e+02
   7.8000000e+02   6.3157392e+02   1.5943788e+03   1.7064447e+02
   7.8100000e+02   5.5211392e+02   1.5929308e+03   4.0551438e+02
   7.8100000e+02   6.4137592e+02   1.5849444e+03   1.7395485e+02
   7.8200000e+02   5.5642867e+02   1.5829021e+03   4.0614045e+02
   7.8200000e+02   6.4900492e+02   1.5738641e+03   1.7652386e+02
   7.8300000e+02   5.6150216e+02   1.5707347e+03   4.0892102e+02
   7.8300000e+02   6.5567807e+02   1.5621360e+03   1.7839715e+02
   7.8400000e+02   5.6528826e+02   1.5604053e+03   4.1009666e+02
   7.8400000e+02   6.6175084e+02   1.5490448e+03   1.8051278e+02
   7.8500000e+02   5.6789543e+02   1.5450275e+03   4.1082129e+02
   7.8500000e+02   6.6304353e+02   1.5345128e+03   1.8168809e+02
   7.8600000e+02   5.6816055e+02   1.5338259e+03   4.1273767e+02
   7.8600000e+02   6.6168720e+02   1.5223905e+03   1.8251452e+02
   7.8700000e+02   5.6647025e+02   1.5205069e+03   4.1324473e+02
   7.8700000e+02   6.6239191e+02   1.5070643e+03   1.8393089e+02
   7.8800000e+02   5.6290167e+02   1.5092206e+03   4.1323318e+02
   7.8800000e+02   6.5752149e+02   1.4926729e+03   1.8441937e+02
   7.8900000e+02   5.5963108e+02   1.4946052e+03   4.1347068e+02
   7.8900000e+02   6.5342685e+02   1.4785046e+03   1.8427510e+02
   7.9000000e+02   5.5462048e+02   1.4835155e+03   4.1261613e+02
   7.9000000e+02   6.4803211e+02   1.4628996e+03   1.8315453e+02
   7.9100000e+02   5.4732976e+02   1.4720165e+03   4.1123948e+02
   7.9100000e+02   6.3931834e+02   1.4499759e+03   1.8160024e+02
   7.9200000e+02   5.4434999e+02   1.4575812e+03   4.1198098e+02
   7.9200000e+02   6.3488283e+02   1.4341272e+03   1.8118109e+02
   7.9300000e+02   5.3713533e+02   1.4469481e+03   4.1093449e+02
   7.9300000e+02   6.2658660e+02   1.4212285e+03   1.7989751e+02
   7.9400000e+02   5.2747694e+02   1.4340423e+03   4.0888197e+02
   7.9400000e+02   6.1991890e+02   1.4087466e+03   1.7882053e+02
   7.9500000e+02   5.2172925e+02   1.4250683e+03   4.0725533e+02
   7.9500000e+02   6.1372517e+02   1.3974749e+03   1.7805259e+02
   7.9600000e+02   5.0571769e+02   1.4139741e+03   4.0493081e+02
   7.9600000e+02   5.9976950e+02   1.3857721e+03   1.7481671e+02
   7.9700000e+02   5.0423214e+02   1.4029688e+03   4.0431100e+02
   7.9700000e+02   5.8765484e+02   1.3746003e+03   1.7087652e+02
   7.9800000e+02   4.8538730e+02   1.3948936e+03   3.9846031e+02
   7.9800000e+02   5.7681140e+02   1.3632155e+03   1.6913464e+02
   7.9900000e+02   4.7883459e+02   1.3857890e+03   3.9763833e+02
   7.9900000e+02   5.5910578e+02   1.3542304e+03   1.6475104e+02
   8.0000000e+02   4.7069372e+02   1.3753147e+03   3.9663332e+02
   8.0000000e+02   5.5408421e+02   1.3438529e+03   1.6439275e+02
   8.0100000e+02   4.5682844e+02   1.3681041e+03   3.9290227e+02
   8.0100000e+02   5.4289161e+02   1.3323014e+03   1.6288618e+02
   8.0200000e+02   4.4596241e+02   1.3602256e+03   3.9032435e+02
   8.0200000e+02   5.2420419e+02   1.3241701e+03   1.5744321e+02
   8.0300000e+02   4.2896267e+02   1.3524416e+03   3.8743271e+02
   8.0300000e+02   5.0908869e+02   1.3144465e+03   1.5428511e+02
   8.0400000e+02   4.1250295e+02   1.3452100e+03   3.8283991e+02
   8.0400000e+02   4.8606601e+02   1.3068194e+03   1.4691147e+02
   8.0500000e+02   3.9520642e+02   1.3393294e+03   3.7912358e+02
   8.0500000e+02   4.8187371e+02   1.2982546e+03   1.4794688e+02
   8.0600000e+02   3.8286349e+02   1.3326680e+03   3.7838888e+02
   8.0600000e+02   4.6277980e+02   1.2904025e+03   1.4454687e+02
   8.0700000e+02   3.7099148e+02   1.3259970e+03   3.7571535e+02
   8.0700000e+02   4.4056319e+02   1.2836051e+03   1.3931326e+02
   8.0800000e+02   3.5866505e+02   1.3193968e+03   3.7452488e+02
   8.0800000e+02   4.2836400e+02   1.2751078e+03   1.4026059e+02
   8.0900000e+02   3.4432428e+02   1.3135720e+03   3.7204140e+02
   8.0900000e+02   4.0787230e+02   1.2707866e+03   1.3552658e+02
   8.1000000e+02   3.3314105e+02   1.3088700e+03   3.7232113e+02
   8.1000000e+02   3.9884605e+02   1.2635297e+03   1.3524622e+02
   8.1100000e+02   3.2340408e+02   1.3046258e+03   3.7051705e+02
   8.1100000e+02   3.8539247e+02   1.2587157e+03   1.3441171e+02
   8.1200000e+02   3.0670543e+02   1.3010089e+03   3.6959139e+02
   8.1200000e+02   3.6799404e+02   1.2546532e+03   1.3261519e+02
   8.1300000e+02   2.9744259e+02   1.2987871e+03   3.6975529e+02
   8.1300000e+02   3.4951952e+02   1.2526197e+03   1.2917581e+02
   8.1400000e+02   2.7861005e+02   1.2979065e+03   3.6736479e+02
   8.1400000e+02   3.3941268e+02   1.2495680e+03   1.2908272e+02
   8.1500000e+02   2.7346074e+02   1.2949750e+03   3.6707818e+02
   8.1500000e+02   3.2387031e+02   1.2491377e+03   1.2785841e+02
   8.1600000e+02   2.5890261e+02   1.2961120e+03   3.6538080e+02
   8.1600000e+02   3.0759986e+02   1.2491289e+03   1.2572913e+02
   8.1700000e+02   2.4794721e+02   1.2955296e+03   3.6359014e+02
   8.1700000e+02   2.9686066e+02   1.2490601e+03   1.2496785e+02
   8.1800000e+02   2.3591705e+02   1.2960425e+03   3.6373545e+02
   8.1800000e+02   2.8205340e+02   1.2494302e+03   1.2239199e+02
   8.1900000e+02   2.2719489e+02   1.2964927e+03   3.6271991e+02
   8.1900000e+02   2.7283840e+02   1.2509155e+03   1.2219873e+02
   8.2000000e+02   2.1460812e+02   1.2997148e+03   3.5981765e+02
   8.2000000e+02   2.5760484e+02   1.2543401e+03   1.1915698e+02
   8.2100000e+02   2.0303796e+02   1.3013031e+03   3.6013835e+02
   8.2100000e+02   2.4305021e+02   1.2578259e+03   1.1692438e+02
   8.2200000e+02   1.9704894e+02   1.3041897e+03   3.5943567e+02
   8.2200000e+02   2.2986253e+02   1.2599635e+03   1.1537903e+02
   8.2300000e+02   1.8745996e+02   1.3066634e+03   3.5976804e+02
   8.2300000e+02   2.1954602e+02   1.2665609e+03   1.1400515e+02
   8.2400000e+02   1.7400281e+02   1.3126619e+03   3.5871807e+02
   8.2400000e+02   2.1422681e+02   1.2694468e+03   1.1638926e+02
   8.2500000e+02   1.6984762e+02   1.3164779e+03   3.5885066e+02
   8.2500000e+02   2.0503408e+02   1.2746585e+03   1.1618569e+02
   8.2600000e+02   1.5941524e+02   1.3226767e+03   3.5876873e+02
   8.2600000e+02   1.9353126e+02   1.2820554e+03   1.1439137e+02
   8.2700000e+02   1.5508844e+02   1.3254013e+03   3.5944075e+02
   8.2700000e+02   1.8232719e+02   1.2884094e+03   1.1432393e+02
   8.2800000e+02   1.4209303e+02   1.3331727e+03   3.5666751e+02
   8.2800000e+02   1.7483121e+02   1.2957904e+03   1.1324711e+02
   8.2900000e+02   1.3820457e+02   1.3368819e+03   3.5903040e+02
   8.2900000e+02   1.7243869e+02   1.3004220e+03   1.1616795e+02
   8.3000000e+02   1.2740249e+02   1.3442957e+03   3.5772506e+02
   8.3000000e+02   1.6178179e+02   1.3097928e+03   1.1445132e+02
   8.3100000e+02   1.1680011e+02   1.3524894e+03   3.5462728e+02
   8.3100000e+02   1.4555326e+02   1.3215676e+03   1.1041208e+02
   8.3200000e+02   1.1303530e+02   1.3591076e+03   3.5653069e+02
   8.3200000e+02   1.4176439e+02   1.3279094e+03   1.1050742e+02
   8.3300000e+02   1.1070814e+02   1.3663321e+03   3.5538803e+02
   8.3300000e+02   1.3541635e+02   1.3371911e+03   1.0965291e+02
   8.3400000e+02   9.8269843e+01   1.3740373e+03   3.5302819e+02
   8.3400000e+02   1.2115614e+02   1.3481153e+03   1.0709648e+02
   8.3500000e+02   9.6759820e+01   1.3810197e+03   3.5457484e+02
   8.3500000e+02   1.1725710e+02   1.3561209e+03   1.0820877e+02
   8.3600000e+02   8.9528809e+01   1.3884587e+03   3.5471608e+02
   8.3600000e+02   1.0679859e+02   1.3626998e+03   1.0577394e+02
   8.3700000e+02   8.5563663e+01   1.3965211e+03   3.5396297e+02
   8.3700000e+02   9.7079877e+01   1.3731493e+03   1.0638490e+02
   8.3800000e+02   7.7175320e+01   1.4014856e+03   3.5305462e+02
   8.3800000e+02   8.9443073e+01   1.3776181e+03   1.0534105e+02
   8.3900000e+02   7.1476762e+01   1.4093809e+03   3.5324543e+02
   8.3900000e+02   8.5259727e+01   1.3848011e+03   1.0598646e+02
   8.4000000e+02   7.2329587e+01   1.4156816e+03   3.5551356e+02
   8.4000000e+02   8.0662739e+01   1.3880583e+03   1.0889043e+02
   8.4100000e+02   6.7701758e+01   1.4202346e+03   3.5412598e+02
   8.4100000e+02   8.1047908e+01   1.3927592e+03   1.1088210e+02
   8.4200000e+02   6.9222514e+01   1.4245049e+03   3.5797318e+02
   8.4200000e+02   7.4490364e+01   1.3967917e+03   1.1121809e+02
   8.4300000e+02   6.2646032e+01   1.4341131e+03   3.5962894e+02
   8.4300000e+02   6.9233262e+01   1.4044077e+03   1.1306939e+02
   8.4400000e+02   7.3304671e+01   1.4408958e+03   3.6487090e+02
   8.4400000e+02   7.3101669e+01   1.4117225e+03   1.1672718e+02
   8.4500000e+02   7.4800622e+01   1.4479403e+03   3.6489174e+02
   8.4500000e+02   7.1931528e+01   1.4232795e+03   1.1851890e+02
   8.4600000e+02   8.3264843e+01   1.4564174e+03   3.6882568e+02
   8.4600000e+02   7.1082778e+01   1.4369039e+03   1.1801301e+02
   8.4700000e+02   9.3185083e+01   1.4642445e+03   3.7300304e+02
   8.4700000e+02   8.9662527e+01   1.4457096e+03   1.2574670e+02
   8.4800000e+02   9.9908039e+01   1.4730217e+03   3.7535784e+02
   8.4800000e+02   9.3212040e+01   1.4572595e+03   1.2922032e+02
   8.4900000e+02   1.1380027e+02   1.4787543e+03   3.7939737e+02
   8.4900000e+02   9.8343031e+01   1.4675125e+03   1.2861047e+02
   8.5000000e+02   1.2128920e+02   1.4865947e+03   3.8208182e+02
   8.5000000e+02   1.2162938e+02   1.4755432e+03   1.3638963e+02
   8.5100000e+02   1.3681536e+02   1.4892307e+03   3.8519000e+02
   8.5100000e+02   1.3421375e+02   1.4819251e+03   1.3697246e+02
   8.5200000e+02   1.4897897e+02   1.4943123e+03   3.8694705e+02
   8.5200000e+02   1.4588566e+02   1.4896178e+03   1.3995250e+02
   8.5300000e+02   1.5922930e+02   1.4986917e+03   3.9010983e+02
   8.5300000e+02   1.5802798e+02   1.4939557e+03   1.4307264e+02
   8.5400000e+02   1.7892380e+02   1.4982374e+03   3.9366435e+02
   8.5400000e+02   1.7526979e+02   1.4990333e+03   1.4782284e+02
   8.5500000e+02   1.9575634e+02   1.5010825e+03   3.9780697e+02
   8.5500000e+02   1.9327208e+02   1.5002402e+03   1.4963867e+02
   8.5600000e+02   2.0285465e+02   1.5032890e+03   4.0067865e+02
   8.5600000e+02   2.0279001e+02   1.5053516e+03   1.5204034e+02
   8.5700000e+02   2.2072576e+02   1.5015376e+03   4.0416002e+02
   8.5700000e+02   2.2179000e+02   1.5034024e+03   1.5641890e+02
   8.5800000e+02   2.3909620e+02   1.4996579e+03   4.0782720e+02
   8.5800000e+02   2.3688015e+02   1.5034088e+03   1.5888535e+02
   8.5900000e+02   2.5257893e+02   1.4984450e+03   4.1002715e+02
   8.5900000e+02   2.5220648e+02   1.5036881e+03   1.6076773e+02
   8.6000000e+02   2.6624967e+02   1.4954364e+03   4.1217780e+02
   8.6000000e+02   2.7560736e+02   1.4985265e+03   1.6552058e+02
   8.6100000e+02   2.8520452e+02   1.4897535e+03   4.1467157e+02
   8.6100000e+02   2.8521186e+02   1.4969578e+03   1.6404462e+02
   8.6200000e+02   2.9972788e+02   1.4854040e+03   4.1655856e+02
   8.6200000e+02   3.0265512e+02   1.4922572e+03   1.6628562e+02
   8.6300000e+02   3.1491674e+02   1.4794502e+03   4.1744128e+02
   8.6300000e+02   3.2527495e+02   1.4830908e+03   1.7016824e+02
   8.6400000e+02   3.3710474e+02   1.4714156e+03   4.1964867e+02
   8.6400000e+02   3.4435410e+02   1.4748585e+03   1.7074187e+02
   8.6500000e+02   3.4625266e+02   1.4666592e+03   4.2044977e+02
   8.6500000e+02   3.5925517e+02   1.4722263e+03   1.7075131e+02
   8.6600000e+02   3.6106182e+02   1.4606881e+03   4.2226119e+02
   8.6600000e+02   3.8337300e+02   1.4618337e+03   1.7624461e+02
   8.6700000e+02   3.7997378e+02   1.4520599e+03   4.2561117e+02
   8.6700000e+02   3.9824744e+02   1.4545986e+03   1.7531282e+02
   8.6800000e+02   3.9534244e+02   1.4444310e+03   4.2606915e+02
   8.6800000e+02   4.1668651e+02   1.4468690e+03   1.7707557e+02
   8.6900000e+02   4.1225509e+02   1.4356885e+03   4.2732395e+02
   8.6900000e+02   4.3265635e+02   1.4390353e+03   1.7858194e+02
   8.7000000e+02   4.2565077e+02   1.4270800e+03   4.2761716e+02
   8.7000000e+02   4.4677224e+02   1.4307074e+03   1.8027312e+02
   8.7100000e+02   4.3870590e+02   1.4196071e+03   4.2843346e+02
   8.7100000e+02   4.6492564e+02   1.4204897e+03   1.7992425e+02
   8.7200000e+02   4.4881504e+02   1.4095228e+03   4.2781363e+02
   8.7200000e+02   4.8185700e+02   1.4111582e+03   1.8082050e+02
   8.7300000e+02   4.6068766e+02   1.4004486e+03   4.2788619e+02
   8.7300000e+02   4.9428944e+02   1.4032261e+03   1.8065586e+02
   8.7400000e+02   4.7606498e+02   1.3881761e+03   4.2822966e+02
   8.7400000e+02   5.1014641e+02   1.3901093e+03   1.8148894e+02
   8.7500000e+02   4.9009562e+02   1.3763692e+03   4.2957602e+02
   8.7500000e+02   5.2491140e+02   1.3774022e+03   1.8202830e+02
   8.7600000e+02   5.0010481e+02   1.3652064e+03   4.2859721e+02
   8.7600000e+02   5.3378135e+02   1.3667227e+03   1.8093804e+02
   8.7700000e+02   5.1120271e+02   1.3541709e+03   4.2866885e+02
   8.7700000e+02   5.4450212e+02   1.3553897e+03   1.8087013e+02
   8.7800000e+02   5.1744415e+02   1.3415954e+03   4.2706581e+02
   8.7800000e+02   5.6522130e+02   1.3407317e+03   1.8462730e+02
   8.7900000e+02   5.3631060e+02   1.3239686e+03   4.2952249e+02
   8.7900000e+02   5.7168400e+02   1.3277597e+03   1.8244155e+02
   8.8000000e+02   5.4147593e+02   1.3142041e+03   4.2917734e+02
   8.8000000e+02   5.8472145e+02   1.3129951e+03   1.8472562e+02
   8.8100000e+02   5.4803830e+02   1.2996386e+03   4.2940875e+02
   8.8100000e+02   5.9220610e+02   1.2985835e+03   1.8401730e+02
   8.8200000e+02   5.5101048e+02   1.2880427e+03   4.2907925e+02
   8.8200000e+02   6.0377416e+02   1.2849825e+03   1.8553699e+02
   8.8300000e+02   5.6195601e+02   1.2713946e+03   4.3034773e+02
   8.8300000e+02   6.1121393e+02   1.2680952e+03   1.8600172e+02
   8.8400000e+02   5.7190547e+02   1.2549519e+03   4.3265416e+02
   8.8400000e+02   6.2423736e+02   1.2498061e+03   1.8918756e+02
   8.8500000e+02   5.7469775e+02   1.2403603e+03   4.3297106e+02
   8.8500000e+02   6.2832580e+02   1.2335513e+03   1.9096173e+02
   8.8600000e+02   5.7856479e+02   1.2252599e+03   4.3472517e+02
   8.8600000e+02   6.3735378e+02   1.2164859e+03   1.9252989e+02
   8.8700000e+02   5.7866538e+02   1.2123098e+03   4.3548640e+02
   8.8700000e+02   6.4136360e+02   1.1989810e+03   1.9431621e+02
   8.8800000e+02   5.8471096e+02   1.1948294e+03   4.3653081e+02
   8.8800000e+02   6.4294483e+02   1.1816482e+03   1.9518318e+02
   8.8900000e+02   5.8612806e+02   1.1789122e+03   4.3827221e+02
   8.8900000e+02   6.5210548e+02   1.1629206e+03   1.9744920e+02
   8.9000000e+02   5.9096653e+02   1.1610277e+03   4.3885282e+02
   8.9000000e+02   6.4806852e+02   1.1454067e+03   1.9661089e+02
   8.9100000e+02   5.8592157e+02   1.1459812e+03   4.3798646e+02
   8.9100000e+02   6.5066256e+02   1.1262877e+03   1.9712558e+02
   8.9200000e+02   5.8272062e+02   1.1312578e+03   4.3667584e+02
   8.9200000e+02   6.4230539e+02   1.1103557e+03   1.9484110e+02
   8.9300000e+02   5.8912569e+02   1.1130329e+03   4.3996042e+02
   8.9300000e+02   6.4913603e+02   1.0907712e+03   1.9772930e+02
   8.9400000e+02   5.8267572e+02   1.0978252e+03   4.3843830e+02
   8.9400000e+02   6.5074337e+02   1.0726342e+03   1.9935497e+02
   8.9500000e+02   5.7527159e+02   1.0833421e+03   4.3602575e+02
   8.9500000e+02   6.4711919e+02   1.0557870e+03   1.9723815e+02
   8.9600000e+02   5.7745569e+02   1.0671091e+03   4.3731093e+02
   8.9600000e+02   6.4612405e+02   1.0395110e+03   1.9830837e+02
   8.9700000e+02   5.7406543e+02   1.0535953e+03   4.3767151e+02
   8.9700000e+02   6.4161464e+02   1.0216135e+03   1.9773266e+02
   8.9800000e+02   5.6649485e+02   1.0394736e+03   4.3482767e+02
   8.9800000e+02   6.3785434e+02   1.0045213e+03   1.9814623e+02
   8.9900000e+02   5.6057238e+02   1.0242850e+03   4.3339849e+02
   8.9900000e+02   6.3074026e+02   9.8862629e+02   1.9666297e+02
   9.0000000e+02   5.5306202e+02   1.0112816e+03   4.3289775e+02
   9.0000000e+02   6.2028944e+02   9.7312541e+02   1.9357915e+02
   9.0100000e+02   5.4803763e+02   9.9806548e+02   4.3221330e+02
   9.0100000e+02   6.1449959e+02   9.5980627e+02   1.9462546e+02
   9.0200000e+02   5.4198910e+02   9.8483377e+02   4.3057568e+02
   9.0200000e+02   6.0645121e+02   9.4475318e+02   1.9239961e+02
   9.0300000e+02   5.2640213e+02   9.7397815e+02   4.2733200e+02
   9.0300000e+02   5.9683950e+02   9.3201378e+02   1.9077821e+02
   9.0400000e+02   5.1688291e+02   9.6244362e+02   4.2531585e+02
   9.0400000e+02   5.8670126e+02   9.1900200e+02   1.9045853e+02
   9.0500000e+02   5.0343418e+02   9.5129826e+02   4.2239246e+02
   9.0500000e+02   5.7884375e+02   9.0558518e+02   1.8965674e+02
   9.0600000e+02   5.0267541e+02   9.4090532e+02   4.2388488e+02
   9.0600000e+02   5.6918792e+02   8.9446796e+02   1.8793418e+02
   9.0700000e+02   4.8724090e+02   9.3167423e+02   4.2010724e+02
   9.0700000e+02   5.5450091e+02   8.8374072e+02   1.8478871e+02
   9.0800000e+02   4.7249221e+02   9.2216618e+02   4.1915985e+02
   9.0800000e+02   5.3969189e+02   8.7220256e+02   1.8323691e+02
   9.0900000e+02   4.6261323e+02   9.1438389e+02   4.1679747e+02
   9.0900000e+02   5.3171052e+02   8.6244915e+02   1.8207366e+02
   9.1000000e+02   4.4939685e+02   9.0602029e+02   4.1417345e+02
   9.1000000e+02   5.1487438e+02   8.5510314e+02   1.7811838e+02
   9.1100000e+02   4.3969620e+02   8.9887201e+02   4.1267038e+02
   9.1100000e+02   4.9915976e+02   8.4561186e+02   1.7601061e+02
   9.1200000e+02   4.2506252e+02   8.9073414e+02   4.1072046e+02
   9.1200000e+02   4.8096027e+02   8.3912068e+02   1.7182634e+02
   9.1300000e+02   4.1152332e+02   8.8508774e+02   4.0769184e+02
   9.1300000e+02   4.7032310e+02   8.3245917e+02   1.7147075e+02
   9.1400000e+02   3.9632667e+02   8.7890405e+02   4.0570152e+02
   9.1400000e+02   4.4983555e+02   8.2461798e+02   1.6696701e+02
   9.1500000e+02   3.8257606e+02   8.7355725e+02   4.0324370e+02
   9.1500000e+02   4.3820742e+02   8.2045027e+02   1.6509860e+02
   9.1600000e+02   3.6969696e+02   8.6926225e+02   4.0054925e+02
   9.1600000e+02   4.2636715e+02   8.1477726e+02   1.6350072e+02
   9.1700000e+02   3.5586496e+02   8.6539093e+02   3.9929256e+02
   9.1700000e+02   4.0971615e+02   8.1094338e+02   1.6031466e+02
   9.1800000e+02   3.4394367e+02   8.6169722e+02   3.9638839e+02
   9.1800000e+02   3.9454151e+02   8.0842318e+02   1.5793248e+02
   9.1900000e+02   3.3116050e+02   8.5856697e+02   3.9465866e+02
   9.1900000e+02   3.7777631e+02   8.0486231e+02   1.5452919e+02
   9.2000000e+02   3.2114257e+02   8.5623598e+02   3.9338710e+02
   9.2000000e+02   3.6486591e+02   8.0233474e+02   1.5271751e+02
   9.2100000e+02   3.0719513e+02   8.5502999e+02   3.9003821e+02
   9.2100000e+02   3.5021870e+02   8.0062118e+02   1.5000883e+02
   9.2200000e+02   2.9289458e+02   8.5303324e+02   3.8678355e+02
   9.2200000e+02   3.3358186e+02   7.9925900e+02   1.4695000e+02
   9.2300000e+02   2.8478169e+02   8.5219547e+02   3.8597464e+02
   9.2300000e+02   3.2334830e+02   7.9888748e+02   1.4469260e+02
   9.2400000e+02   2.7166296e+02   8.5263867e+02   3.8382589e+02
   9.2400000e+02   3.0994474e+02   7.9967675e+02   1.4101646e+02
   9.2500000e+02   2.6029260e+02   8.5263440e+02   3.8040235e+02
   9.2500000e+02   2.9464933e+02   8.0183755e+02   1.3752912e+02
   9.2600000e+02   2.4812688e+02   8.5484988e+02   3.7666645e+02
   9.2600000e+02   2.8496306e+02   8.0469281e+02   1.3476538e+02
   9.2700000e+02   2.3687283e+02   8.5708886e+02   3.7430610e+02
   9.2700000e+02   2.7394463e+02   8.0863866e+02   1.3254070e+02
   9.2800000e+02   2.2987516e+02   8.5844675e+02   3.7444549e+02
   9.2800000e+02   2.6230758e+02   8.1181041e+02   1.3054623e+02
   9.2900000e+02   2.2027844e+02   8.6023674e+02   3.7279114e+02
   9.2900000e+02   2.5042049e+02   8.1696640e+02   1.2761434e+02
   9.3000000e+02   2.0615168e+02   8.6404908e+02   3.7013129e+02
   9.3000000e+02   2.3733426e+02   8.2031756e+02   1.2580842e+02
   9.3100000e+02   1.9565759e+02   8.6611579e+02   3.6838897e+02
   9.3100000e+02   2.2152212e+02   8.2483679e+02   1.2438844e+02
   9.3200000e+02   1.8594353e+02   8.6902029e+02   3.6795500e+02
   9.3200000e+02   2.1137446e+02   8.2693799e+02   1.2349394e+02
   9.3300000e+02   1.7852559e+02   8.7066944e+02   3.6919052e+02
   9.3300000e+02   2.0035460e+02   8.3291809e+02   1.2233978e+02
   9.3400000e+02   1.6638025e+02   8.7375125e+02   3.6769752e+02
   9.3400000e+02   1.9294237e+02   8.3802966e+02   1.2274804e+02
   9.3500000e+02   1.5575395e+02   8.7827693e+02   3.6758228e+02
   9.3500000e+02   1.8154344e+02   8.4296655e+02   1.2313772e+02
   9.3600000e+02   1.5394032e+02   8.8133403e+02   3.6999210e+02
   9.3600000e+02   1.7172794e+02   8.4904347e+02   1.2215271e+02
   9.3700000e+02   1.4182053e+02   8.8630714e+02   3.7090380e+02
   9.3700000e+02   1.6197972e+02   8.5543181e+02   1.2418149e+02
   9.3800000e+02   1.3844560e+02   8.9037894e+02   3.7300801e+02
   9.3800000e+02   1.5429387e+02   8.6133100e+02   1.2537279e+02
   9.3900000e+02   1.2801880e+02   8.9503142e+02   3.7460493e+02
   9.3900000e+02   1.4674633e+02   8.6598011e+02   1.2678517e+02
   9.4000000e+02   1.1455844e+02   9.0070608e+02   3.7434069e+02
   9.4000000e+02   1.3553306e+02   8.7108559e+02   1.2880433e+02
   9.4100000e+02   1.1004038e+02   9.0368450e+02   3.7520380e+02
   9.4100000e+02   1.2311050e+02   8.7807033e+02   1.2733018e+02
   9.4200000e+02   1.0347824e+02   9.0801160e+02   3.7564517e+02
   9.4200000e+02   1.1681983e+02   8.8320096e+02   1.2819121e+02
   9.4300000e+02   1.0028757e+02   9.1231134e+02   3.7499188e+02
   9.4300000e+02   1.0565541e+02   8.9082017e+02   1.2578186e+02
   9.4400000e+02   9.5454951e+01   9.1906231e+02   3.7095159e+02
   9.4400000e+02   1.0424056e+02   8.9744874e+02   1.2280565e+02
   9.4500000e+02   8.5960806e+01   9.2398994e+02   3.6480425e+02
   9.4500000e+02   1.0383342e+02   8.9945116e+02   1.1928671e+02
   9.4600000e+02   8.6797331e+01   9.2864670e+02   3.6276144e+02
   9.4600000e+02   9.9141783e+01   9.1018025e+02   1.1503357e+02
   9.4700000e+02   9.0712919e+01   9.3414832e+02   3.6018258e+02
   9.4700000e+02   1.0100378e+02   9.1560605e+02   1.1080405e+02
   9.4800000e+02   9.0674247e+01   9.4102649e+02   3.5573243e+02
   9.4800000e+02   1.0344349e+02   9.2408919e+02   1.0737300e+02
   9.4900000e+02   9.5688867e+01   9.4634270e+02   3.5302242e+02
   9.4900000e+02   1.0162059e+02   9.3302056e+02   1.0229831e+02
   9.5000000e+02   1.0049439e+02   9.5276901e+02   3.4806998e+02
   9.5000000e+02   9.9991973e+01   9.4327241e+02   9.6940788e+01
   9.5100000e+02   1.0627197e+02   9.5954956e+02   3.4543088e+02
   9.5100000e+02   1.0704097e+02   9.5112531e+02   9.5844230e+01
   9.5200000e+02   1.1160503e+02   9.6693359e+02   3.4338563e+02
   9.5200000e+02   1.1347949e+02   9.5967971e+02   9.3225799e+01
   9.5300000e+02   1.2405980e+02   9.7158039e+02   3.4265122e+02
   9.5300000e+02   1.2564060e+02   9.6805959e+02   9.2560400e+01
   9.5400000e+02   1.3342582e+02   9.7598422e+02   3.3963822e+02
   9.5400000e+02   1.3916546e+02   9.7243539e+02   9.1573296e+01
   9.5500000e+02   1.4490749e+02   9.8175862e+02   3.3944534e+02
   9.5500000e+02   1.4151530e+02   9.7996650e+02   8.8977289e+01
   9.5600000e+02   1.5994524e+02   9.8556242e+02   3.3836975e+02
   9.5600000e+02   1.5492243e+02   9.8378761e+02   8.8352609e+01
   9.5700000e+02   1.7022089e+02   9.9140929e+02   3.3875984e+02
   9.5700000e+02   1.7335346e+02   9.8721732e+02   8.9647883e+01
   9.5800000e+02   1.8413339e+02   9.9453280e+02   3.3850105e+02
   9.5800000e+02   1.8555341e+02   9.8920674e+02   8.9397851e+01
   9.5900000e+02   2.0039251e+02   9.9909506e+02   3.3907900e+02
   9.5900000e+02   2.0173666e+02   9.9016653e+02   8.9061315e+01
   9.6000000e+02   2.1851838e+02   1.0019738e+03   3.3976342e+02
   9.6000000e+02   2.1574832e+02   9.9398192e+02   8.8172492e+01
   9.6100000e+02   2.3209076e+02   1.0045250e+03   3.4136832e+02
   9.6100000e+02   2.3431458e+02   9.9493085e+02   9.2171268e+01
   9.6200000e+02   2.4542949e+02   1.0081961e+03   3.4112216e+02
   9.6200000e+02   2.5654866e+02   9.9809573e+02   9.3494236e+01
   9.6300000e+02   2.6501732e+02   1.0115314e+03   3.4283602e+02
   9.6300000e+02   2.8179971e+02   1.0004430e+03   9.6234950e+01
   9.6400000e+02   2.8560826e+02   1.0135701e+03   3.4611832e+02
   9.6400000e+02   2.9603110e+02   1.0041884e+03   9.8072873e+01
   9.6500000e+02   3.0479519e+02   1.0173721e+03   3.4867974e+02
   9.6500000e+02   3.1282848e+02   1.0093904e+03   9.9203515e+01
   9.6600000e+02   3.2056951e+02   1.0213800e+03   3.4996896e+02
   9.6600000e+02   3.3303181e+02   1.0154318e+03   1.0169461e+02
   9.6700000e+02   3.3687523e+02   1.0257431e+03   3.5438463e+02
   9.6700000e+02   3.5362352e+02   1.0213213e+03   1.0633521e+02
   9.6800000e+02   3.5623080e+02   1.0296982e+03   3.5819986e+02
   9.6800000e+02   3.7649980e+02   1.0257724e+03   1.1037525e+02
   9.6900000e+02   3.7464630e+02   1.0316307e+03   3.6179788e+02
   9.6900000e+02   3.9574687e+02   1.0308263e+03   1.1462343e+02
   9.7000000e+02   3.9125875e+02   1.0352289e+03   3.6742406e+02
   9.7000000e+02   4.1709625e+02   1.0359386e+03   1.1869786e+02
   9.7100000e+02   4.1088186e+02   1.0349000e+03   3.7246661e+02
   9.7100000e+02   4.3881165e+02   1.0392189e+03   1.2438399e+02
   9.7200000e+02   4.2578055e+02   1.0351535e+03   3.7699933e+02
   9.7200000e+02   4.5783420e+02   1.0401892e+03   1.2974729e+02
   9.7300000e+02   4.4474433e+02   1.0330039e+03   3.8244475e+02
   9.7300000e+02   4.7620046e+02   1.0412363e+03   1.3564267e+02
   9.7400000e+02   4.6207179e+02   1.0307567e+03   3.8817776e+02
   9.7400000e+02   4.9470522e+02   1.0402760e+03   1.4046235e+02
   9.7500000e+02   4.7680013e+02   1.0291306e+03   3.9337221e+02
   9.7500000e+02   5.1781228e+02   1.0386954e+03   1.4792621e+02
   9.7600000e+02   4.9490519e+02   1.0249369e+03   4.0005014e+02
   9.7600000e+02   5.3805971e+02   1.0354535e+03   1.5501729e+02
   9.7700000e+02   5.0725225e+02   1.0200921e+03   4.0553090e+02
   9.7700000e+02   5.5806798e+02   1.0314316e+03   1.6210598e+02
   9.7800000e+02   5.2354401e+02   1.0150115e+03   4.1053071e+02
   9.7800000e+02   5.7455772e+02   1.0270944e+03   1.6771612e+02
   9.7900000e+02   5.3901602e+02   1.0075987e+03   4.1637759e+02
   9.7900000e+02   5.9006480e+02   1.0192717e+03   1.7382922e+02
   9.8000000e+02   5.5110243e+02   9.9961155e+02   4.2150293e+02
   9.8000000e+02   6.1006689e+02   1.0102947e+03   1.8102048e+02
   9.8100000e+02   5.6518308e+02   9.9028014e+02   4.2763338e+02
   9.8100000e+02   6.2001897e+02   1.0019006e+03   1.8475311e+02
   9.8200000e+02   5.7764634e+02   9.8063810e+02   4.3184611e+02
   9.8200000e+02   6.3704556e+02   9.8969440e+02   1.9158101e+02
   9.8300000e+02   5.8925485e+02   9.6934998e+02   4.3727639e+02
   9.8300000e+02   6.5253321e+02   9.7825722e+02   1.9658126e+02
   9.8400000e+02   6.0199576e+02   9.5638069e+02   4.4236791e+02
   9.8400000e+02   6.6218873e+02   9.6712554e+02   2.0060059e+02
   9.8500000e+02   6.1025652e+02   9.4629608e+02   4.4629998e+02
   9.8500000e+02   6.7616192e+02   9.5213141e+02   2.0548216e+02
   9.8600000e+02   6.2073507e+02   9.3391112e+02   4.5002920e+02
   9.8600000e+02   6.8281310e+02   9.4168328e+02   2.0847474e+02
   9.8700000e+02   6.3109747e+02   9.2056562e+02   4.5413145e+02
   9.8700000e+02   6.9656939e+02   9.2459136e+02   2.1338857e+02
   9.8800000e+02   6.4087947e+02   9.0684997e+02   4.5858618e+02
   9.8800000e+02   7.0934931e+02   9.0966899e+02   2.1919410e+02
   9.8900000e+02   6.5391197e+02   8.9169119e+02   4.6278315e+02
   9.8900000e+02   7.2034686e+02   8.9536790e+02   2.2233301e+02
   9.9000000e+02   6.6261479e+02   8.7598711e+02   4.6718335e+02
   9.9000000e+02   7.3294427e+02   8.7846183e+02   2.2669491e+02
   9.9100000e+02   6.6363883e+02   8.6343502e+02   4.6850736e+02
   9.9100000e+02   7.3546447e+02   8.6399046e+02   2.2908677e+02
   9.9200000e+02   6.7157274e+02   8.4679737e+02   4.7387637e+02
   9.9200000e+02   7.4405669e+02   8.4865139e+02   2.3447613e+02
   9.9300000e+02   6.8028324e+02   8.3098102e+02   4.7748123e+02
   9.9300000e+02   7.5777337e+02   8.2802879e+02   2.4056497e+02
   9.9400000e+02   6.8807196e+02   8.1383195e+02   4.8082257e+02
   9.9400000e+02   7.6302912e+02   8.1342070e+02   2.4344530e+02
   9.9500000e+02   6.9358867e+02   7.9792776e+02   4.8311767e+02
   9.9500000e+02   7.6819148e+02   7.9844438e+02   2.4598770e+02
   9.9600000e+02   6.9948817e+02   7.8157885e+02   4.8622203e+02
   9.9600000e+02   7.7762032e+02   7.7977024e+02   2.4924758e+02
   9.9700000e+02   7.0258900e+02   7.6667339e+02   4.8922466e+02
   9.9700000e+02   7.8348443e+02   7.6084536e+02   2.5313890e+02
   9.9800000e+02   7.0415602e+02   7.4964190e+02   4.8992892e+02
   9.9800000e+02   7.8317642e+02   7.4317063e+02   2.5470920e+02
   9.9900000e+02   7.0723654e+02   7.2942905e+02   4.9280050e+02
   9.9900000e+02   7.8889048e+02   7.2543013e+02   2.5796522e+02
   1.0000000e+03   7.0565020e+02   7.1607891e+02   4.9351102e+02
   1.0000000e+03   7.8530537e+02   7.0795480e+02   2.5667114e+02
   1.0010000e+03   7.0593368e+02   6.9898425e+02   4.9435852e+02
   1.0010000e+03   7.8919642e+02   6.8885925e+02   2.5925465e+02
   1.0020000e+03   7.0411695e+02   6.8210221e+02   4.9619799e+02
   1.0020000e+03   7.8520288e+02   6.7170365e+02   2.5971514e+02
   1.0030000e+03   7.0515753e+02   6.6366647e+02   4.9689617e+02
   1.0030000e+03   7.8899754e+02   6.5310764e+02   2.6276913e+02
   1.0040000e+03   7.0345048e+02   6.4760514e+02   4.9770402e+02
   1.0040000e+03   7.8599748e+02   6.3610908e+02   2.6305224e+02
   1.0050000e+03   7.0070699e+02   6.3209196e+02   4.9824963e+02
   1.0050000e+03   7.8460435e+02   6.1847496e+02   2.6331000e+02
   1.0060000e+03   6.9980702e+02   6.1631777e+02   4.9951918e+02
   1.0060000e+03   7.8182616e+02   6.0065448e+02   2.6432637e+02
   1.0070000e+03   6.9599489e+02   5.9931526e+02   5.0025334e+02
   1.0070000e+03   7.8140355e+02   5.8449263e+02   2.6508458e+02
   1.0080000e+03   6.9299563e+02   5.8379727e+02   4.9940528e+02
   1.0080000e+03   7.8030148e+02   5.6947162e+02   2.6532524e+02
   1.0090000e+03   6.8664853e+02   5.6780246e+02   4.9845884e+02
   1.0090000e+03   7.7762169e+02   5.5256556e+02   2.6583520e+02
   1.0100000e+03   6.8459074e+02   5.5234938e+02   4.9760377e+02
   1.0100000e+03   7.6786654e+02   5.3696990e+02   2.6361493e+02
   1.0110000e+03   6.8047499e+02   5.3784558e+02   4.9735291e+02
   1.0110000e+03   7.6346303e+02   5.1960022e+02   2.6353774e+02
   1.0120000e+03   6.7597306e+02   5.2140262e+02   4.9736105e+02
   1.0120000e+03   7.6032923e+02   5.0416194e+02   2.6233301e+02
   1.0130000e+03   6.6744035e+02   5.0748709e+02   4.9521216e+02
   1.0130000e+03   7.5000666e+02   4.8747925e+02   2.6023361e+02
   1.0140000e+03   6.6179910e+02   4.9345772e+02   4.9444077e+02
   1.0140000e+03   7.4190132e+02   4.7272913e+02   2.5809366e+02
   1.0150000e+03   6.4957256e+02   4.7825067e+02   4.9146809e+02
   1.0150000e+03   7.3697587e+02   4.5765526e+02   2.5682104e+02
   1.0160000e+03   6.4376804e+02   4.6369972e+02   4.9008673e+02
   1.0160000e+03   7.2609484e+02   4.4187410e+02   2.5500733e+02
   1.0170000e+03   6.3265154e+02   4.5156960e+02   4.8690703e+02
   1.0170000e+03   7.2227629e+02   4.2788141e+02   2.5458651e+02
   1.0180000e+03   6.2663765e+02   4.3869054e+02   4.8462137e+02
   1.0180000e+03   7.0714080e+02   4.1321448e+02   2.5039829e+02
   1.0190000e+03   6.1601242e+02   4.2600071e+02   4.8283305e+02
   1.0190000e+03   6.9685091e+02   3.9930393e+02   2.4802091e+02
   1.0200000e+03   6.0134088e+02   4.1243341e+02   4.7985599e+02
   1.0200000e+03   6.8278681e+02   3.8574917e+02   2.4545112e+02
   1.0210000e+03   5.9399077e+02   4.0154899e+02   4.7891601e+02
   1.0210000e+03   6.7143429e+02   3.7354542e+02   2.4291448e+02
   1.0220000e+03   5.8007759e+02   3.9044603e+02   4.7596103e+02
   1.0220000e+03   6.5763202e+02   3.5986819e+02   2.4100577e+02
   1.0230000e+03   5.6849062e+02   3.7767916e+02   4.7402605e+02
   1.0230000e+03   6.4685138e+02   3.4716337e+02   2.3896336e+02
   1.0240000e+03   5.5406796e+02   3.6742178e+02   4.7191494e+02
   1.0240000e+03   6.2855101e+02   3.3436780e+02   2.3560467e+02
   1.0250000e+03   5.4234463e+02   3.5644622e+02   4.7033203e+02
   1.0250000e+03   6.1502843e+02   3.2104416e+02   2.3376114e+02
   1.0260000e+03   5.2962432e+02   3.4705029e+02   4.6827294e+02
   1.0260000e+03   6.0478414e+02   3.1089154e+02   2.3316737e+02
   1.0270000e+03   5.1492451e+02   3.3796562e+02   4.6678681e+02
   1.0270000e+03   5.8969947e+02   2.9975218e+02   2.3123258e+02
   1.0280000e+03   5.0456311e+02   3.2832933e+02   4.6592033e+02
   1.0280000e+03   5.7651651e+02   2.8992840e+02   2.3057169e+02
   1.0290000e+03   4.8897763e+02   3.2033182e+02   4.6462957e+02
   1.0290000e+03   5.5999742e+02   2.7932068e+02   2.2872785e+02
   1.0300000e+03   4.7655088e+02   3.1243992e+02   4.6312410e+02
   1.0300000e+03   5.4537521e+02   2.7056059e+02   2.2719230e+02
   1.0310000e+03   4.6057460e+02   3.0462106e+02   4.6047660e+02
   1.0310000e+03   5.2843880e+02   2.6040069e+02   2.2442357e+02
   1.0320000e+03   4.4813668e+02   2.9617583e+02   4.5997952e+02
   1.0320000e+03   5.1584357e+02   2.5223297e+02   2.2406722e+02
   1.0330000e+03   4.3189557e+02   2.8958363e+02   4.5771904e+02
   1.0330000e+03   4.9871218e+02   2.4270769e+02   2.2193400e+02
   1.0340000e+03   4.2013887e+02   2.8353965e+02   4.5655221e+02
   1.0340000e+03   4.8305934e+02   2.3435929e+02   2.2068124e+02
   1.0350000e+03   4.0577078e+02   2.7707405e+02   4.5615164e+02
   1.0350000e+03   4.6887871e+02   2.2776921e+02   2.1848495e+02
   1.0360000e+03   3.9343158e+02   2.7160954e+02   4.5511192e+02
   1.0360000e+03   4.5255778e+02   2.2087827e+02   2.1746839e+02
   1.0370000e+03   3.7992880e+02   2.6638250e+02   4.5438243e+02
   1.0370000e+03   4.3644329e+02   2.1304978e+02   2.1621689e+02
   1.0380000e+03   3.6746911e+02   2.6216204e+02   4.5184047e+02
   1.0380000e+03   4.2276932e+02   2.0844725e+02   2.1521293e+02
   1.0390000e+03   3.5256189e+02   2.5878042e+02   4.5187562e+02
   1.0390000e+03   4.0945684e+02   2.0345855e+02   2.1480818e+02
   1.0400000e+03   3.3844771e+02   2.5549851e+02   4.5080451e+02
   1.0400000e+03   3.9459987e+02   1.9879895e+02   2.1403125e+02
   1.0410000e+03   3.2801245e+02   2.5280474e+02   4.5104743e+02
   1.0410000e+03   3.7862551e+02   1.9466417e+02   2.1230294e+02
   1.0420000e+03   3.1310621e+02   2.5050859e+02   4.4957464e+02
   1.0420000e+03   3.6606445e+02   1.9073149e+02   2.1402955e+02
   1.0430000e+03   3.0103526e+02   2.4981883e+02   4.4953697e+02
   1.0430000e+03   3.5207779e+02   1.8871046e+02   2.1505151e+02
   1.0440000e+03   2.8464444e+02   2.4894605e+02   4.4919945e+02
   1.0440000e+03   3.3385051e+02   1.8574972e+02   2.1380002e+02
   1.0450000e+03   2.7239985e+02   2.4880536e+02   4.4834169e+02
   1.0450000e+03   3.2168413e+02   1.8433369e+02   2.1509135e+02
   1.0460000e+03   2.6103349e+02   2.5013938e+02   4.5086518e+02
   1.0460000e+03   3.0600047e+02   1.8372840e+02   2.1385528e+02
   1.0470000e+03   2.4980327e+02   2.5138752e+02   4.5022849e+02
   1.0470000e+03   2.9329402e+02   1.8331068e+02   2.1491295e+02
   1.0480000e+03   2.3717707e+02   2.5331337e+02   4.5035066e+02
   1.0480000e+03   2.8409015e+02   1.8559641e+02   2.1517227e+02
   1.0490000e+03   2.2569681e+02   2.5678318e+02   4.5007601e+02
   1.0490000e+03   2.6915551e+02   1.8821230e+02   2.1573524e+02
   1.0500000e+03   2.1241369e+02   2.6056172e+02   4.4944258e+02
   1.0500000e+03   2.5473140e+02   1.9045577e+02   2.1350720e+02
   1.0510000e+03   2.0111558e+02   2.6457233e+02   4.4969046e+02
   1.0510000e+03   2.4422916e+02   1.9614774e+02   2.1300279e+02
   1.0520000e+03   1.9401235e+02   2.6993158e+02   4.4946640e+02
   1.0520000e+03   2.3263171e+02   2.0012831e+02   2.1236098e+02
   1.0530000e+03   1.8738639e+02   2.7591241e+02   4.4971334e+02
   1.0530000e+03   2.2647324e+02   2.0631146e+02   2.1341406e+02
   1.0540000e+03   1.7659899e+02   2.8192424e+02   4.4750770e+02
   1.0540000e+03   2.2025163e+02   2.1210863e+02   2.1226337e+02
   1.0550000e+03   1.6821545e+02   2.8976371e+02   4.4575418e+02
   1.0550000e+03   2.0988300e+02   2.1965161e+02   2.0996858e+02
   1.0560000e+03   1.6046894e+02   2.9845150e+02   4.4431406e+02
   1.0560000e+03   2.0194830e+02   2.2896495e+02   2.0825395e+02
   1.0570000e+03   1.5517477e+02   3.0691541e+02   4.4185103e+02
   1.0570000e+03   1.9254926e+02   2.3850885e+02   2.0621026e+02
   1.0580000e+03   1.4896394e+02   3.1691196e+02   4.3857576e+02
   1.0580000e+03   1.8809879e+02   2.4929016e+02   2.0211699e+02
   1.0590000e+03   1.4807288e+02   3.2676495e+02   4.3737830e+02
   1.0590000e+03   1.8358106e+02   2.6129209e+02   2.0028913e+02
   1.0600000e+03   1.4347879e+02   3.3692880e+02   4.3512448e+02
   1.0600000e+03   1.7892587e+02   2.7518369e+02   1.9514744e+02
   1.0610000e+03   1.4000097e+02   3.4868320e+02   4.3164687e+02
   1.0610000e+03   1.7210336e+02   2.8738895e+02   1.9088311e+02
   1.0620000e+03   1.3774540e+02   3.6084700e+02   4.2834847e+02
   1.0620000e+03   1.6322829e+02   3.0308972e+02   1.8639340e+02
   1.0630000e+03   1.4087749e+02   3.7226864e+02   4.2628465e+02
   1.0630000e+03   1.6917887e+02   3.1516777e+02   1.8363253e+02
   1.0640000e+03   1.4009949e+02   3.8466912e+02   4.2283663e+02
   1.0640000e+03   1.7113193e+02   3.3098535e+02   1.8092154e+02
   1.0650000e+03   1.4172318e+02   3.9772891e+02   4.2036308e+02
   1.0650000e+03   1.6895169e+02   3.4733144e+02   1.7652304e+02
   1.0660000e+03   1.4271644e+02   4.0989350e+02   4.1699705e+02
   1.0660000e+03   1.6879212e+02   3.6039355e+02   1.7449936e+02
   1.0670000e+03   1.4028014e+02   4.2196862e+02   4.1433145e+02
   1.0670000e+03   1.6805995e+02   3.7392696e+02   1.7094430e+02
   1.0680000e+03   1.4147535e+02   4.3634667e+02   4.1223901e+02
   1.0680000e+03   1.6882597e+02   3.9047912e+02   1.6765440e+02
   1.0690000e+03   1.4769035e+02   4.4827608e+02   4.1008296e+02
   1.0690000e+03   1.7395888e+02   4.0612314e+02   1.6619490e+02
   1.0700000e+03   1.5585337e+02   4.6125310e+02   4.0990399e+02
   1.0700000e+03   1.8283251e+02   4.2072828e+02   1.6612530e+02
   1.0710000e+03   1.6168794e+02   4.7421145e+02   4.0811286e+02
   1.0710000e+03   1.8478382e+02   4.3547917e+02   1.6511007e+02
   1.0720000e+03   1.6626726e+02   4.8639566e+02   4.0715005e+02
   1.0720000e+03   1.8544424e+02   4.5152570e+02   1.6128813e+02
   1.0730000e+03   1.7279920e+02   4.9944308e+02   4.0635672e+02
   1.0730000e+03   1.9200046e+02   4.6399139e+02   1.6008533e+02
   1.0740000e+03   1.8013911e+02   5.1032775e+02   4.0560330e+02
   1.0740000e+03   2.0377610e+02   4.7858237e+02   1.5902998e+02
   1.0750000e+03   1.9621676e+02   5.2181283e+02   4.0670494e+02
   1.0750000e+03   2.1677503e+02   4.9108114e+02   1.6043720e+02
   1.0760000e+03   2.0743210e+02   5.3354706e+02   4.0657877e+02
   1.0760000e+03   2.2956919e+02   5.0361324e+02   1.5941395e+02
   1.0770000e+03   2.1693208e+02   5.4165986e+02   4.0646097e+02
   1.0770000e+03   2.4005906e+02   5.1430919e+02   1.6016814e+02
   1.0780000e+03   2.2939580e+02   5.5174698e+02   4.0777697e+02
   1.0780000e+03   2.5641058e+02   5.2604773e+02   1.6179226e+02
   1.0790000e+03   2.4330148e+02   5.6069521e+02   4.0793688e+02
   1.0790000e+03   2.7374764e+02   5.3809902e+02   1.6249339e+02
   1.0800000e+03   2.5631805e+02   5.7121179e+02   4.0865459e+02
   1.0800000e+03   2.8424011e+02   5.4929258e+02   1.6136377e+02
   1.0810000e+03   2.7159331e+02   5.7949167e+02   4.1130828e+02
   1.0810000e+03   2.9848592e+02   5.6114817e+02   1.6326044e+02
   1.0820000e+03   2.8400839e+02   5.8910673e+02   4.1281140e+02
   1.0820000e+03   3.1182269e+02   5.7273588e+02   1.6473630e+02
   1.0830000e+03   2.9365853e+02   5.9788767e+02   4.1523408e+02
   1.0830000e+03   3.2707633e+02   5.8314557e+02   1.6719688e+02
   1.0840000e+03   3.0943692e+02   6.0530223e+02   4.1697130e+02
   1.0840000e+03   3.4313813e+02   5.9399729e+02   1.7043377e+02
   1.0850000e+03   3.2289296e+02   6.1165819e+02   4.2044957e+02
   1.0850000e+03   3.5613111e+02   6.0326692e+02   1.7130461e+02
   1.0860000e+03   3.3678757e+02   6.1823982e+02   4.2183771e+02
   1.0860000e+03   3.7290876e+02   6.1170554e+02   1.7559831e+02
   1.0870000e+03   3.5052034e+02   6.2290073e+02   4.2596521e+02
   1.0870000e+03   3.8767268e+02   6.2028879e+02   1.7836034e+02
   1.0880000e+03   3.6375062e+02   6.2773108e+02   4.2955276e+02
   1.0880000e+03   4.0215906e+02   6.2694681e+02   1.8249519e+02
   1.0890000e+03   3.7858902e+02   6.3058050e+02   4.3360192e+02
   1.0890000e+03   4.2241326e+02   6.3234700e+02   1.8815569e+02
   1.0900000e+03   3.9216970e+02   6.3256305e+02   4.3759859e+02
   1.0900000e+03   4.3902216e+02   6.3601534e+02   1.9215008e+02
   1.0910000e+03   4.0602458e+02   6.3429462e+02   4.4039520e+02
   1.0910000e+03   4.5594183e+02   6.3951864e+02   1.9718342e+02
   1.0920000e+03   4.2243759e+02   6.3293720e+02   4.4585078e+02
   1.0920000e+03   4.7289594e+02   6.4149467e+02   2.0104327e+02
   1.0930000e+03   4.3819519e+02   6.3222647e+02   4.4942923e+02
   1.0930000e+03   4.8910779e+02   6.4116674e+02   2.0565505e+02
   1.0940000e+03   4.5262354e+02   6.3092932e+02   4.5328977e+02
   1.0940000e+03   5.0351958e+02   6.4320190e+02   2.0993288e+02
   1.0950000e+03   4.6568449e+02   6.2822889e+02   4.5739056e+02
   1.0950000e+03   5.1739073e+02   6.4165846e+02   2.1383378e+02
   1.0960000e+03   4.8076681e+02   6.2473680e+02   4.6216580e+02
   1.0960000e+03   5.3355358e+02   6.3898841e+02   2.1808989e+02
   1.0970000e+03   4.8906741e+02   6.2101708e+02   4.6545057e+02
   1.0970000e+03   5.4534391e+02   6.3655014e+02   2.2183862e+02
   1.0980000e+03   5.0590716e+02   6.1430079e+02   4.7018447e+02
   1.0980000e+03   5.6225509e+02   6.3187128e+02   2.2732163e+02
   1.0990000e+03   5.1850915e+02   6.0789756e+02   4.7334235e+02
   1.0990000e+03   5.7717684e+02   6.2495578e+02   2.3122423e+02
   1.1000000e+03   5.2925179e+02   6.0121147e+02   4.7710438e+02
   1.1000000e+03   5.9045630e+02   6.2006450e+02   2.3676212e+02
   1.1010000e+03   5.3894219e+02   5.9286618e+02   4.8071546e+02
   1.1010000e+03   6.0425985e+02   6.1223642e+02   2.3991816e+02
   1.1020000e+03   5.5029281e+02   5.8326650e+02   4.8454637e+02
   1.1020000e+03   6.1430353e+02   6.0373193e+02   2.4292253e+02
   1.1030000e+03   5.5935150e+02   5.7289742e+02   4.8766071e+02
   1.1030000e+03   6.2468089e+02   5.9451361e+02   2.4620883e+02
   1.1040000e+03   5.6737213e+02   5.6325062e+02   4.9010767e+02
   1.1040000e+03   6.3263788e+02   5.8559386e+02   2.4881657e+02
   1.1050000e+03   5.7460519e+02   5.5213233e+02   4.9210522e+02
   1.1050000e+03   6.4518630e+02   5.7408873e+02   2.5230131e+02
   1.1060000e+03   5.8365185e+02   5.3886722e+02   4.9444174e+02
   1.1060000e+03   6.5380590e+02   5.6169662e+02   2.5398145e+02
   1.1070000e+03   5.9133838e+02   5.2626074e+02   4.9579622e+02
   1.1070000e+03   6.6359340e+02   5.4867233e+02   2.5748479e+02
   1.1080000e+03   6.0030254e+02   5.1202943e+02   4.9829516e+02
   1.1080000e+03   6.7662741e+02   5.3333896e+02   2.6169135e+02
   1.1090000e+03   6.0373812e+02   4.9820639e+02   4.9892230e+02
   1.1090000e+03   6.8265820e+02   5.1793266e+02   2.6281787e+02
   1.1100000e+03   6.0842289e+02   4.8362426e+02   4.9980495e+02
   1.1100000e+03   6.8265138e+02   5.0547934e+02   2.6251492e+02
   1.1110000e+03   6.1146957e+02   4.6831396e+02   5.0195981e+02
   1.1110000e+03   6.8896868e+02   4.8816306e+02   2.6401254e+02
   1.1120000e+03   6.1879485e+02   4.5212703e+02   5.0255284e+02
   1.1120000e+03   6.9663390e+02   4.7043685e+02   2.6571884e+02
   1.1130000e+03   6.1926378e+02   4.3620329e+02   5.0277959e+02
   1.1130000e+03   6.9996818e+02   4.5483754e+02   2.6683231e+02
   1.1140000e+03   6.2120936e+02   4.1864449e+02   5.0294009e+02
   1.1140000e+03   6.9833820e+02   4.3925945e+02   2.6614966e+02
   1.1150000e+03   6.2453227e+02   4.0207390e+02   5.0435017e+02
   1.1150000e+03   7.0835718e+02   4.2040769e+02   2.6883431e+02
   1.1160000e+03   6.2444330e+02   3.8590692e+02   5.0388320e+02
   1.1160000e+03   7.0310728e+02   4.0267748e+02   2.6779205e+02
   1.1170000e+03   6.2073201e+02   3.6794336e+02   5.0281675e+02
   1.1170000e+03   7.0681770e+02   3.8483386e+02   2.6758378e+02
   1.1180000e+03   6.2146392e+02   3.5113290e+02   5.0243974e+02
   1.1180000e+03   7.0146776e+02   3.6536228e+02   2.6633666e+02
   1.1190000e+03   6.2169995e+02   3.3262141e+02   5.0113022e+02
   1.1190000e+03   7.0396511e+02   3.4513892e+02   2.6546066e+02
   1.1200000e+03   6.2318791e+02   3.1548969e+02   5.0177202e+02
   1.1200000e+03   7.0009716e+02   3.2831961e+02   2.6489567e+02
   1.1210000e+03   6.1589938e+02   2.9846438e+02   4.9910387e+02
   1.1210000e+03   6.9624174e+02   3.0926663e+02   2.6325789e+02
   1.1220000e+03   6.1287190e+02   2.8186055e+02   4.9830614e+02
   1.1220000e+03   6.9457776e+02   2.9041207e+02   2.6289294e+02
   1.1230000e+03   6.0848081e+02   2.6490319e+02   4.9666574e+02
   1.1230000e+03   6.8953124e+02   2.7023925e+02   2.6084869e+02
   1.1240000e+03   6.0545888e+02   2.4613233e+02   4.9630348e+02
   1.1240000e+03   6.8541466e+02   2.5255119e+02   2.5958424e+02
   1.1250000e+03   5.9597742e+02   2.2999855e+02   4.9309505e+02
   1.1250000e+03   6.8050222e+02   2.3494392e+02   2.5787127e+02
   1.1260000e+03   5.8997177e+02   2.1331129e+02   4.9214744e+02
   1.1260000e+03   6.7103840e+02   2.1723374e+02   2.5539288e+02
   1.1270000e+03   5.8417288e+02   1.9712811e+02   4.9032031e+02
   1.1270000e+03   6.6390714e+02   1.9809623e+02   2.5413166e+02
   1.1280000e+03   5.7723566e+02   1.8141994e+02   4.8881536e+02
   1.1280000e+03   6.5748919e+02   1.7895239e+02   2.5103129e+02
   1.1290000e+03   5.7054200e+02   1.6524697e+02   4.8671923e+02
   1.1290000e+03   6.4742743e+02   1.6252692e+02   2.4871774e+02
   1.1300000e+03   5.6004009e+02   1.4994649e+02   4.8478960e+02
   1.1300000e+03   6.3893751e+02   1.4483173e+02   2.4770067e+02
   1.1310000e+03   5.4914295e+02   1.3418445e+02   4.8211802e+02
   1.1310000e+03   6.3374292e+02   1.2730511e+02   2.4704965e+02
   1.1320000e+03   5.4110279e+02   1.2142528e+02   4.8001737e+02
   1.1320000e+03   6.2084372e+02   1.1174477e+02   2.4291387e+02
   1.1330000e+03   5.2992849e+02   1.0576637e+02   4.7766740e+02
   1.1330000e+03   6.0848046e+02   9.5145209e+01   2.4039071e+02
   1.1340000e+03   5.2011527e+02   9.4247818e+01   4.7593156e+02
   1.1340000e+03   5.9811329e+02   8.0464640e+01   2.3940877e+02
   1.1350000e+03   5.0720832e+02   8.1356890e+01   4.7400062e+02
   1.1350000e+03   5.8424799e+02   6.4825170e+01   2.3618672e+02
   1.1360000e+03   4.9759438e+02   6.7775512e+01   4.7218838e+02
   1.1360000e+03   5.7102675e+02   5.3805678e+01   2.3460650e+02
   1.1370000e+03   4.8700203e+02   5.6825906e+01   4.7055060e+02
   1.1370000e+03   5.6201225e+02   3.9769674e+01   2.3209076e+02
   1.1380000e+03   4.7644675e+02   4.6137977e+01   4.6923733e+02
   1.1380000e+03   5.5038854e+02   2.6552109e+01   2.3132916e+02
   1.1390000e+03   4.6594277e+02   3.5833532e+01   4.6804536e+02
   1.1390000e+03   5.3531072e+02   1.4531713e+01   2.2937515e+02
   1.1400000e+03   4.5068770e+02   2.7444488e+01   4.6539706e+02
   1.1400000e+03   5.2186568e+02   4.1281450e+00   2.2695970e+02
   1.1410000e+03   4.3795567e+02   1.7692874e+01   4.6441604e+02
   1.1410000e+03   5.1085438e+02  -5.9680790e+00   2.2617639e+02
   1.1420000e+03   4.2732885e+02   8.8367560e+00   4.6248609e+02
   1.1420000e+03   4.9781261e+02  -1.4907302e+01   2.2460680e+02
   1.1430000e+03   4.1198674e+02   8.5967800e-01   4.6093846e+02
   1.1430000e+03   4.8257653e+02  -2.3001734e+01   2.2259003e+02
   1.1440000e+03   4.0007428e+02  -5.8625720e+00   4.5943191e+02
   1.1440000e+03   4.7225502e+02  -3.1143720e+01   2.2114491e+02
   1.1450000e+03   3.8990156e+02  -1.1945956e+01   4.5811452e+02
   1.1450000e+03   4.5969488e+02  -4.0135287e+01   2.1991927e+02
   1.1460000e+03   3.7658268e+02  -1.8231472e+01   4.5674255e+02
   1.1460000e+03   4.4436620e+02  -4.5499750e+01   2.1817914e+02
   1.1470000e+03   3.6282097e+02  -2.3111240e+01   4.5569565e+02
   1.1470000e+03   4.2750733e+02  -5.2679187e+01   2.1534922e+02
   1.1480000e+03   3.5072622e+02  -2.8830319e+01   4.5470206e+02
   1.1480000e+03   4.2081352e+02  -5.7433408e+01   2.1657829e+02
   1.1490000e+03   3.3847157e+02  -3.3171243e+01   4.5388532e+02
   1.1490000e+03   4.0678699e+02  -6.3196316e+01   2.1520680e+02
   1.1500000e+03   3.2368931e+02  -3.7579649e+01   4.5200128e+02
   1.1500000e+03   3.9125039e+02  -6.8712501e+01   2.1355215e+02
   1.1510000e+03   3.1107256e+02  -4.2638587e+01   4.5165776e+02
   1.1510000e+03   3.7987293e+02  -7.2685290e+01   2.1338839e+02
   1.1520000e+03   2.9660163e+02  -4.4757217e+01   4.5007054e+02
   1.1520000e+03   3.4953816e+02  -7.4363323e+01   2.1156331e+02
   1.1530000e+03   2.8208055e+02  -4.7887961e+01   4.4806147e+02
   1.1530000e+03   3.4704252e+02  -7.9091358e+01   2.0863788e+02
   1.1540000e+03   2.7167445e+02  -5.1539575e+01   4.4772045e+02
   1.1540000e+03   3.3384348e+02  -8.3134065e+01   2.0808972e+02
   1.1550000e+03   2.5848860e+02  -5.2732432e+01   4.4550136e+02
   1.1550000e+03   3.1753480e+02  -8.4510843e+01   2.0525710e+02
   1.1560000e+03   2.4726483e+02  -5.6533555e+01   4.4437031e+02
   1.1560000e+03   3.0465207e+02  -8.9469110e+01   2.0365438e+02
   1.1570000e+03   2.3339179e+02  -5.8804962e+01   4.4269586e+02
   1.1570000e+03   2.9119192e+02  -9.1642624e+01   2.0139786e+02
   1.1580000e+03   2.1906487e+02  -6.0782052e+01   4.4063897e+02
   1.1580000e+03   2.7289076e+02  -9.3366295e+01   1.9953028e+02
   1.1590000e+03   2.0601267e+02  -6.2897949e+01   4.3843371e+02
   1.1590000e+03   2.5719335e+02  -9.5700058e+01   1.9656210e+02
   1.1600000e+03   1.9188461e+02  -6.3255625e+01   4.3693346e+02
   1.1600000e+03   2.4551276e+02  -9.7428764e+01   1.9493142e+02
   1.1610000e+03   1.7975857e+02  -6.5235620e+01   4.3588680e+02
   1.1610000e+03   2.3300099e+02  -9.9694239e+01   1.9486997e+02
   1.1620000e+03   1.7031691e+02  -6.6100221e+01   4.3456692e+02
   1.1620000e+03   2.1906746e+02  -1.0106776e+02   1.9226336e+02
   1.1630000e+03   1.5751461e+02  -6.6390979e+01   4.3241080e+02
   1.1630000e+03   2.0826370e+02  -1.0156345e+02   1.9078965e+02
   1.1640000e+03   1.4565691e+02  -6.6756600e+01   4.2952197e+02
   1.1640000e+03   1.9744026e+02  -1.0299261e+02   1.8908526e+02
   1.1650000e+03   1.3678936e+02  -6.5842633e+01   4.2821853e+02
   1.1650000e+03   1.8157356e+02  -1.0309328e+02   1.8510113e+02
   1.1660000e+03   1.2792031e+02  -6.4408289e+01   4.2577017e+02
   1.1660000e+03   1.7199469e+02  -1.0194436e+02   1.8318738e+02
   1.1670000e+03   1.1431926e+02  -6.3284567e+01   4.2285465e+02
   1.1670000e+03   1.6027867e+02  -1.0050754e+02   1.8009937e+02
   1.1680000e+03   1.0779013e+02  -6.1092415e+01   4.2035294e+02
   1.1680000e+03   1.4542943e+02  -9.8338742e+01   1.7609079e+02
   1.1690000e+03   1.0252852e+02  -5.9823758e+01   4.1836340e+02
   1.1690000e+03   1.4260273e+02  -9.6709439e+01   1.7456804e+02
   1.1700000e+03   9.4056680e+01  -5.3705038e+01   4.1511859e+02
   1.1700000e+03   1.3158888e+02  -9.1458915e+01   1.7051803e+02
   1.1710000e+03   8.4966198e+01  -4.8567505e+01   4.1095368e+02
   1.1710000e+03   1.2044746e+02  -8.4766987e+01   1.6686927e+02
   1.1720000e+03   8.2519969e+01  -4.3554609e+01   4.0822622e+02
   1.1720000e+03   1.2119719e+02  -8.0568694e+01   1.6420943e+02
   1.1730000e+03   8.0682743e+01  -3.6892536e+01   4.0551825e+02
   1.1730000e+03   1.1574488e+02  -7.4125863e+01   1.6046385e+02
   1.1740000e+03   6.8797102e+01  -3.0233100e+01   4.0004225e+02
   1.1740000e+03   1.1314731e+02  -6.4474272e+01   1.6027078e+02
   1.1750000e+03   6.5780113e+01  -2.1159171e+01   3.9795598e+02
   1.1750000e+03   1.0286645e+02  -5.4453498e+01   1.5283340e+02
   1.1760000e+03   6.3292761e+01  -1.0901720e+01   3.9512768e+02
   1.1760000e+03   9.6725154e+01  -4.2244433e+01   1.4889755e+02
   1.1770000e+03   5.9928085e+01  -1.1022530e+00   3.9432951e+02
   1.1770000e+03   9.3149525e+01  -3.1190798e+01   1.4761392e+02
   1.1780000e+03   5.2808063e+01   8.7287520e+00   3.8957922e+02
   1.1780000e+03   9.1244058e+01  -1.7780425e+01   1.4444350e+02
   1.1790000e+03   6.1877645e+01   2.0850030e+01   3.9094612e+02
   1.1790000e+03   9.1255714e+01  -2.3502930e+00   1.4425422e+02
   1.1800000e+03   5.7452926e+01   3.2227790e+01   3.8846485e+02
   1.1800000e+03   8.7940719e+01   1.1694614e+01   1.4350823e+02
   1.1810000e+03   6.2366627e+01   4.5152396e+01   3.8706292e+02
   1.1810000e+03   8.7589281e+01   2.9263800e+01   1.4031129e+02
   1.1820000e+03   5.7116620e+01   5.7420032e+01   3.8451671e+02
   1.1820000e+03   8.1764125e+01   4.5427037e+01   1.3764230e+02
   1.1830000e+03   5.9486764e+01   7.0475375e+01   3.8422743e+02
   1.1830000e+03   9.0009923e+01   6.0872767e+01   1.3890934e+02
   1.1840000e+03   7.1352881e+01   8.1588190e+01   3.8643768e+02
   1.1840000e+03   8.8126565e+01   7.6685764e+01   1.3679766e+02
   1.1850000e+03   7.5654030e+01   9.4112642e+01   3.8711682e+02
   1.1850000e+03   9.2670439e+01   9.2298639e+01   1.3864413e+02
   1.1860000e+03   7.5951015e+01   1.0732636e+02   3.8753428e+02
   1.1860000e+03   9.2745448e+01   1.0651026e+02   1.3896737e+02
   1.1870000e+03   8.1214673e+01   1.1825995e+02   3.8808337e+02
   1.1870000e+03   1.0205153e+02   1.2055951e+02   1.3972525e+02
   1.1880000e+03   9.4826486e+01   1.2728755e+02   3.8988503e+02
   1.1880000e+03   1.1136247e+02   1.3402569e+02   1.4180600e+02
   1.1890000e+03   1.0294589e+02   1.3741171e+02   3.9163981e+02
   1.1890000e+03   1.1668268e+02   1.4688445e+02   1.4283784e+02
   1.1900000e+03   1.1177836e+02   1.4799289e+02   3.9289602e+02
   1.1900000e+03   1.3179966e+02   1.5731954e+02   1.4456873e+02
   1.1910000e+03   1.2622271e+02   1.5496418e+02   3.9521478e+02
   1.1910000e+03   1.4613352e+02   1.6820547e+02   1.4782519e+02
   1.1920000e+03   1.3662287e+02   1.6208075e+02   3.9760486e+02
   1.1920000e+03   1.5921649e+02   1.7666189e+02   1.4858885e+02
   1.1930000e+03   1.4887299e+02   1.6865840e+02   4.0033420e+02
   1.1930000e+03   1.7066534e+02   1.8564373e+02   1.5282604e+02
   1.1940000e+03   1.6073598e+02   1.7444328e+02   4.0272765e+02
   1.1940000e+03   1.8466544e+02   1.9309517e+02   1.5454234e+02
   1.1950000e+03   1.7338354e+02   1.7939241e+02   4.0643720e+02
   1.1950000e+03   1.9989664e+02   1.9912133e+02   1.5957067e+02
   1.1960000e+03   1.8981850e+02   1.8355077e+02   4.1044420e+02
   1.1960000e+03   2.1445090e+02   2.0602585e+02   1.6334874e+02
   1.1970000e+03   2.0281992e+02   1.8701256e+02   4.1404057e+02
   1.1970000e+03   2.2740057e+02   2.0999369e+02   1.6631778e+02
   1.1980000e+03   2.2049004e+02   1.8824049e+02   4.1907734e+02
   1.1980000e+03   2.4142624e+02   2.1348744e+02   1.7041865e+02
   1.1990000e+03   2.3519722e+02   1.8916658e+02   4.2221853e+02
   1.1990000e+03   2.6438544e+02   2.1433780e+02   1.7554728e+02
   1.2000000e+03   2.5329672e+02   1.8829140e+02   4.2695542e+02
   1.2000000e+03   2.7949635e+02   2.1522389e+02   1.7927999e+02
   1.2010000e+03   2.6630341e+02   1.8707902e+02   4.2877190e+02
   1.2010000e+03   2.9644248e+02   2.1440722e+02   1.8282645e+02
   1.2020000e+03   2.8217088e+02   1.8572116e+02   4.3357932e+02
   1.2020000e+03   3.1563417e+02   2.1349024e+02   1.8591652e+02
   1.2030000e+03   2.9893889e+02   1.8234307e+02   4.3583739e+02
   1.2030000e+03   3.3726022e+02   2.1114350e+02   1.9225993e+02
   1.2040000e+03   3.1167772e+02   1.8013859e+02   4.3914040e+02
   1.2040000e+03   3.5223380e+02   2.0924290e+02   1.9527184e+02
   1.2050000e+03   3.2937506e+02   1.7555730e+02   4.4328687e+02
   1.2050000e+03   3.7187349e+02   2.0430153e+02   1.9954959e+02
   1.2060000e+03   3.4459106e+02   1.7012990e+02   4.4642191e+02
   1.2060000e+03   3.8951349e+02   2.0087841e+02   2.0349214e+02
   1.2070000e+03   3.5952425e+02   1.6522760e+02   4.4959977e+02
   1.2070000e+03   4.0633210e+02   1.9454593e+02   2.0753256e+02
   1.2080000e+03   3.7335763e+02   1.5835927e+02   4.5269886e+02
   1.2080000e+03   4.1984176e+02   1.8928595e+02   2.0940173e+02
   1.2090000e+03   3.8981400e+02   1.4934345e+02   4.5695527e+02
   1.2090000e+03   4.3557822e+02   1.8278753e+02   2.1319032e+02
   1.2100000e+03   3.9942125e+02   1.4221046e+02   4.5918585e+02
   1.2100000e+03   4.5333821e+02   1.7346720e+02   2.1719846e+02
   1.2110000e+03   4.1669865e+02   1.3255750e+02   4.6357253e+02
   1.2110000e+03   4.6813628e+02   1.6298821e+02   2.2060720e+02
   1.2120000e+03   4.2781090e+02   1.2169497e+02   4.6644894e+02
   1.2120000e+03   4.7799320e+02   1.5544835e+02   2.2352779e+02
   1.2130000e+03   4.4037027e+02   1.1226428e+02   4.6879200e+02
   1.2130000e+03   4.9501112e+02   1.4295820e+02   2.2687192e+02
   1.2140000e+03   4.5291507e+02   9.9675080e+01   4.7268813e+02
   1.2140000e+03   5.0521959e+02   1.3001602e+02   2.2894960e+02
   1.2150000e+03   4.6570926e+02   8.6238673e+01   4.7509192e+02
   1.2150000e+03   5.1829325e+02   1.1783455e+02   2.3228635e+02
   1.2160000e+03   4.6366720e+02   7.6348175e+01   4.7493448e+02
   1.2160000e+03   5.3482484e+02   1.0302814e+02   2.3547663e+02
   1.2170000e+03   4.8359513e+02   6.0563996e+01   4.7939479e+02
   1.2170000e+03   5.4454366e+02   8.9121888e+01   2.3861023e+02
   1.2180000e+03   4.8760423e+02   4.7091638e+01   4.7991358e+02
   1.2180000e+03   5.5499473e+02   7.4261213e+01   2.4041471e+02
   1.2190000e+03   4.9938493e+02   3.3432285e+01   4.8366614e+02
   1.2190000e+03   5.6854663e+02   5.9488528e+01   2.4421318e+02
   1.2200000e+03   5.0530149e+02   1.9061707e+01   4.8538969e+02
   1.2200000e+03   5.7882990e+02   4.2861555e+01   2.4789724e+02
   1.2210000e+03   5.1137227e+02   3.9713440e+00   4.8806371e+02
   1.2210000e+03   5.8515170e+02   2.7348307e+01   2.5102258e+02
   1.2220000e+03   5.1632597e+02  -1.2312502e+01   4.9026018e+02
   1.2220000e+03   5.9059601e+02   1.2203955e+01   2.5267396e+02
   1.2230000e+03   5.2285264e+02  -2.7017451e+01   4.9294505e+02
   1.2230000e+03   5.9669067e+02  -6.3057780e+00   2.5534010e+02
   1.2240000e+03   5.3110378e+02  -4.4226450e+01   4.9675573e+02
   1.2240000e+03   6.0126557e+02  -2.3570714e+01   2.5675163e+02
   1.2250000e+03   5.3275178e+02  -5.8054145e+01   4.9820860e+02
   1.2250000e+03   6.0431436e+02  -3.9869975e+01   2.5884883e+02
   1.2260000e+03   5.3451743e+02  -7.5219700e+01   4.9890715e+02
   1.2260000e+03   6.1242770e+02  -5.5915802e+01   2.6199664e+02
   1.2270000e+03   5.4280110e+02  -9.0645920e+01   5.0246738e+02
   1.2270000e+03   6.1629744e+02  -7.5102012e+01   2.6486438e+02
   1.2280000e+03   5.4391799e+02  -1.0787344e+02   5.0386018e+02
   1.2280000e+03   6.2043704e+02  -9.2664527e+01   2.6658224e+02
   1.2290000e+03   5.4373177e+02  -1.2279100e+02   5.0391457e+02
   1.2290000e+03   6.2233930e+02  -1.0927882e+02   2.6785427e+02
   1.2300000e+03   5.4471512e+02  -1.3938434e+02   5.0604174e+02
   1.2300000e+03   6.2701383e+02  -1.2821320e+02   2.7105718e+02
   1.2310000e+03   5.4360684e+02  -1.5628910e+02   5.0655868e+02
   1.2310000e+03   6.2520593e+02  -1.4477333e+02   2.7149675e+02
   1.2320000e+03   5.4605665e+02  -1.7250699e+02   5.0774876e+02
   1.2320000e+03   6.2120293e+02  -1.6400621e+02   2.6982851e+02
   1.2330000e+03   5.4001226e+02  -1.9055170e+02   5.0764647e+02
   1.2330000e+03   6.2378269e+02  -1.8043483e+02   2.7362099e+02
   1.2340000e+03   5.3678527e+02  -2.0687979e+02   5.0719930e+02
   1.2340000e+03   6.2471105e+02  -1.9728607e+02   2.7338906e+02
   1.2350000e+03   5.3857532e+02  -2.2293976e+02   5.0913455e+02
   1.2350000e+03   6.1928783e+02  -2.1677882e+02   2.7227020e+02
   1.2360000e+03   5.3130293e+02  -2.3946058e+02   5.0699041e+02
   1.2360000e+03   6.1441760e+02  -2.3484207e+02   2.7222713e+02
   1.2370000e+03   5.3105940e+02  -2.5547335e+02   5.0773339e+02
   1.2370000e+03   6.1344315e+02  -2.5189330e+02   2.7245763e+02
   1.2380000e+03   5.3191408e+02  -2.7096218e+02   5.0785454e+02
   1.2380000e+03   6.0926909e+02  -2.6945871e+02   2.7186736e+02
   1.2390000e+03   5.2314656e+02  -2.8877850e+02   5.0605326e+02
   1.2390000e+03   6.0387069e+02  -2.8702952e+02   2.7094055e+02
   1.2400000e+03   5.1776730e+02  -3.0391730e+02   5.0531634e+02
   1.2400000e+03   5.9836884e+02  -3.0287879e+02   2.7016793e+02
   1.2410000e+03   5.1338409e+02  -3.1822700e+02   5.0433268e+02
   1.2410000e+03   5.9322353e+02  -3.2019019e+02   2.6796122e+02
   1.2420000e+03   5.0306106e+02  -3.3482149e+02   5.0214943e+02
   1.2420000e+03   5.8992661e+02  -3.3386599e+02   2.6869137e+02
   1.2430000e+03   4.9638062e+02  -3.4964876e+02   5.0068844e+02
   1.2430000e+03   5.8173718e+02  -3.5244190e+02   2.6645475e+02
   1.2440000e+03   4.8662428e+02  -3.6458110e+02   4.9923897e+02
   1.2440000e+03   5.7272739e+02  -3.6841841e+02   2.6431884e+02
   1.2450000e+03   4.7899011e+02  -3.8052977e+02   4.9779005e+02
   1.2450000e+03   5.6047393e+02  -3.8504603e+02   2.6113773e+02
   1.2460000e+03   4.6977885e+02  -3.9446807e+02   4.9597202e+02
   1.2460000e+03   5.5062612e+02  -4.0163560e+02   2.5970292e+02
   1.2470000e+03   4.6042928e+02  -4.0846538e+02   4.9453224e+02
   1.2470000e+03   5.4210719e+02  -4.1891670e+02   2.5896997e+02
   1.2480000e+03   4.4911971e+02  -4.2281466e+02   4.9157561e+02
   1.2480000e+03   5.3000436e+02  -4.3219427e+02   2.5354168e+02
   1.2490000e+03   4.4019030e+02  -4.3440105e+02   4.9026836e+02
   1.2490000e+03   5.2080560e+02  -4.4620741e+02   2.5548474e+02
   1.2500000e+03   4.2799140e+02  -4.4823321e+02   4.8672742e+02
   1.2500000e+03   5.0111637e+02  -4.6171625e+02   2.4930294e+02
   1.2510000e+03   4.1481535e+02  -4.5970410e+02   4.8410505e+02
   1.2510000e+03   4.9326638e+02  -4.7331315e+02   2.5044509e+02
   1.2520000e+03   4.0266418e+02  -4.7210944e+02   4.8247168e+02
   1.2520000e+03   4.8233922e+02  -4.8793258e+02   2.4651503e+02
   1.2530000e+03   3.9140473e+02  -4.8510323e+02   4.8105335e+02
   1.2530000e+03   4.7028763e+02  -4.9816960e+02   2.4459593e+02
   1.2540000e+03   3.7899614e+02  -4.9540088e+02   4.7825716e+02
   1.2540000e+03   4.5466870e+02  -5.1212914e+02   2.4025231e+02
   1.2550000e+03   3.6464141e+02  -5.0552172e+02   4.7456807e+02
   1.2550000e+03   4.3805161e+02  -5.2275455e+02   2.3560773e+02
   1.2560000e+03   3.5004793e+02  -5.1628056e+02   4.7172044e+02
   1.2560000e+03   4.2144220e+02  -5.3470356e+02   2.3354555e+02
   1.2570000e+03   3.3694791e+02  -5.2795708e+02   4.6895396e+02
   1.2570000e+03   4.0725544e+02  -5.4619495e+02   2.3123350e+02
   1.2580000e+03   3.2428303e+02  -5.3682276e+02   4.6642993e+02
   1.2580000e+03   3.9038369e+02  -5.5485743e+02   2.2713606e+02
   1.2590000e+03   3.1333146e+02  -5.4555769e+02   4.6459669e+02
   1.2590000e+03   3.7710227e+02  -5.6415741e+02   2.2483775e+02
   1.2600000e+03   2.9173470e+02  -5.5540788e+02   4.6057566e+02
   1.2600000e+03   3.6004930e+02  -5.7252392e+02   2.1991998e+02
   1.2610000e+03   2.8046065e+02  -5.6408671e+02   4.5816380e+02
   1.2610000e+03   3.4645055e+02  -5.8070670e+02   2.1707067e+02
   1.2620000e+03   2.6822186e+02  -5.7204999e+02   4.5602914e+02
   1.2620000e+03   3.3006811e+02  -5.9069348e+02   2.1587029e+02
   1.2630000e+03   2.5728361e+02  -5.7973557e+02   4.5434996e+02
   1.2630000e+03   3.1585320e+02  -6.0001540e+02   2.1218212e+02
   1.2640000e+03   2.4146856e+02  -5.8899165e+02   4.5218638e+02
   1.2640000e+03   2.9761850e+02  -6.0714203e+02   2.0919716e+02
   1.2650000e+03   2.2516193e+02  -5.9763173e+02   4.4841128e+02
   1.2650000e+03   2.8274382e+02  -6.1713018e+02   2.0627205e+02
   1.2660000e+03   2.1355703e+02  -6.0626081e+02   4.4565197e+02
   1.2660000e+03   2.6800932e+02  -6.2530501e+02   2.0445310e+02
   1.2670000e+03   2.0189820e+02  -6.1503543e+02   4.4461560e+02
   1.2670000e+03   2.5154711e+02  -6.3438772e+02   2.0193860e+02
   1.2680000e+03   1.8604624e+02  -6.2387909e+02   4.4332754e+02
   1.2680000e+03   2.3678578e+02  -6.4314831e+02   1.9977675e+02
   1.2690000e+03   1.7314203e+02  -6.3158017e+02   4.4202868e+02
   1.2690000e+03   2.2321958e+02  -6.5183560e+02   1.9765997e+02
   1.2700000e+03   1.6455764e+02  -6.3883916e+02   4.4001892e+02
   1.2700000e+03   2.1314669e+02  -6.6103126e+02   1.9909118e+02
   1.2710000e+03   1.4860743e+02  -6.4774967e+02   4.3892837e+02
   1.2710000e+03   1.9193709e+02  -6.7118744e+02   1.9451651e+02
   1.2720000e+03   1.3577829e+02  -6.5582203e+02   4.3639212e+02
   1.2720000e+03   1.7439582e+02  -6.7983462e+02   1.9321522e+02
   1.2730000e+03   1.1854905e+02  -6.6296964e+02   4.3288303e+02
   1.2730000e+03   1.6042226e+02  -6.8921608e+02   1.9072720e+02
   1.2740000e+03   1.1376468e+02  -6.6891212e+02   4.3300192e+02
   1.2740000e+03   1.4508761e+02  -6.9543600e+02   1.8769257e+02
   1.2750000e+03   1.0328304e+02  -6.7566225e+02   4.3183093e+02
   1.2750000e+03   1.3243695e+02  -7.0304690e+02   1.8560545e+02
   1.2760000e+03   9.0875306e+01  -6.8207636e+02   4.2955688e+02
   1.2760000e+03   1.2233468e+02  -7.1054682e+02   1.8517356e+02
   1.2770000e+03   7.8768842e+01  -6.8742479e+02   4.2812910e+02
   1.2770000e+03   1.1278613e+02  -7.1715047e+02   1.8448696e+02
   1.2780000e+03   7.4281080e+01  -6.9186658e+02   4.2757050e+02
   1.2780000e+03   1.0200224e+02  -7.2395110e+02   1.8347524e+02
   1.2790000e+03   6.4597595e+01  -6.9714703e+02   4.2589529e+02
   1.2790000e+03   9.0304959e+01  -7.2911220e+02   1.7904346e+02
   1.2800000e+03   5.3994963e+01  -7.0027686e+02   4.2344412e+02
   1.2800000e+03   7.9472845e+01  -7.3536964e+02   1.7730372e+02
   1.2810000e+03   4.7285456e+01  -7.0336309e+02   4.2121130e+02
   1.2810000e+03   6.8761624e+01  -7.4180096e+02   1.7477574e+02
   1.2820000e+03   3.9370140e+01  -7.0589769e+02   4.1743225e+02
   1.2820000e+03   5.6760874e+01  -7.4401185e+02   1.7150679e+02
   1.2830000e+03   3.0897280e+01  -7.0859799e+02   4.1544421e+02
   1.2830000e+03   4.6798313e+01  -7.4952386e+02   1.6952905e+02
   1.2840000e+03   1.9915204e+01  -7.1077581e+02   4.1300180e+02
   1.2840000e+03   4.0696021e+01  -7.5103931e+02   1.6804984e+02
   1.2850000e+03   1.1861151e+01  -7.1218194e+02   4.1085872e+02
   1.2850000e+03   3.1789331e+01  -7.5261692e+02   1.6648273e+02
   1.2860000e+03   6.2684300e+00  -7.1129633e+02   4.0952028e+02
   1.2860000e+03   2.5161839e+01  -7.5479088e+02   1.6545786e+02
   1.2870000e+03  -1.3654500e-01  -7.1227187e+02   4.0745985e+02
   1.2870000e+03   1.4633550e+01  -7.5798588e+02   1.6240727e+02
   1.2880000e+03  -7.2711310e+00  -7.1093892e+02   4.0467714e+02
   1.2880000e+03   1.3410460e+01  -7.5694700e+02   1.6126817e+02
   1.2890000e+03  -1.1624651e+01  -7.0983239e+02   4.0240333e+02
   1.2890000e+03   1.6060100e+00  -7.5757435e+02   1.5811882e+02
   1.2900000e+03  -1.3475712e+01  -7.0623195e+02   4.0065055e+02
   1.2900000e+03   8.6479300e+00  -7.5239275e+02   1.5950645e+02
   1.2910000e+03  -2.1923539e+01  -7.0273285e+02   3.9802023e+02
   1.2910000e+03  -9.0991560e+00  -7.5031056e+02   1.5425991e+02
   1.2920000e+03  -2.0071426e+01  -6.9784792e+02   3.9822847e+02
   1.2920000e+03  -4.3574370e+00  -7.4425282e+02   1.5584940e+02
   1.2930000e+03  -1.6926094e+01  -6.9182887e+02   3.9841474e+02
   1.2930000e+03  -8.0640330e+00  -7.3855898e+02   1.5453998e+02
   1.2940000e+03  -2.5200275e+01  -6.8706604e+02   3.9433560e+02
   1.2940000e+03  -1.5780620e+01  -7.3291528e+02   1.5126107e+02
   1.2950000e+03  -2.4294886e+01  -6.7957233e+02   3.9382661e+02
   1.2950000e+03  -1.5452892e+01  -7.2424346e+02   1.4784343e+02
   1.2960000e+03  -2.8139845e+01  -6.7219598e+02   3.9186311e+02
   1.2960000e+03  -2.2403264e+01  -7.1736878e+02   1.4557527e+02
   1.2970000e+03  -2.4973481e+01  -6.6435837e+02   3.9207606e+02
   1.2970000e+03  -1.5924924e+01  -7.0413430e+02   1.4585951e+02
   1.2980000e+03  -3.0372846e+01  -6.5703488e+02   3.8986629e+02
   1.2980000e+03  -1.4465947e+01  -6.9356960e+02   1.4523711e+02
   1.2990000e+03  -1.8493329e+01  -6.4756284e+02   3.9148504e+02
   1.2990000e+03  -1.0020214e+01  -6.8212289e+02   1.4409745e+02
   1.3000000e+03  -1.0984472e+01  -6.3705511e+02   3.9132189e+02
   1.3000000e+03  -4.1847320e+00  -6.6865487e+02   1.4457742e+02
   1.3010000e+03  -1.2278169e+01  -6.2748296e+02   3.8930572e+02
   1.3010000e+03  -4.9419830e+00  -6.5739713e+02   1.4223803e+02
   1.3020000e+03  -1.1578085e+01  -6.2113493e+02   3.8359540e+02
   1.3020000e+03   3.5377900e+00  -6.4493146e+02   1.4257753e+02
   1.3030000e+03  -5.4903750e+00  -6.1168734e+02   3.8799726e+02
   1.3030000e+03   6.2679470e+00  -6.3416688e+02   1.4011792e+02
   1.3040000e+03   6.2994280e+00  -6.0303964e+02   3.8862858e+02
   1.3040000e+03   1.3580529e+01  -6.2266497e+02   1.3974282e+02
   1.3050000e+03   1.1636499e+01  -5.9486833e+02   3.8737629e+02
   1.3050000e+03   1.8793917e+01  -6.1429077e+02   1.3889355e+02
   1.3060000e+03   2.0684365e+01  -5.8979360e+02   3.8654425e+02
   1.3060000e+03   2.5882516e+01  -6.0635344e+02   1.3793218e+02
   1.3070000e+03   2.8369445e+01  -5.8329240e+02   3.8680030e+02
   1.3070000e+03   4.1929525e+01  -5.9800973e+02   1.3994537e+02
   1.3080000e+03   4.1460141e+01  -5.7819758e+02   3.8686400e+02
   1.3080000e+03   4.5935568e+01  -5.9451350e+02   1.3685521e+02
   1.3090000e+03   4.9396392e+01  -5.7446929e+02   3.8579352e+02
   1.3090000e+03   6.0386284e+01  -5.8934911e+02   1.3768101e+02
   1.3100000e+03   5.9042535e+01  -5.7050443e+02   3.8561713e+02
   1.3100000e+03   7.0919986e+01  -5.8469781e+02   1.3791339e+02
   1.3110000e+03   7.6631479e+01  -5.6602029e+02   3.8620108e+02
   1.3110000e+03   8.5948916e+01  -5.7895246e+02   1.3865011e+02
   1.3120000e+03   8.8219007e+01  -5.6255611e+02   3.8531265e+02
   1.3120000e+03   1.0060521e+02  -5.7499043e+02   1.3772626e+02
   1.3130000e+03   9.9733017e+01  -5.5933165e+02   3.8522612e+02
   1.3130000e+03   1.1940117e+02  -5.6970473e+02   1.4079373e+02
   1.3140000e+03   1.1227472e+02  -5.5464254e+02   3.8548327e+02
   1.3140000e+03   1.3021757e+02  -5.6450008e+02   1.3796156e+02
   1.3150000e+03   1.2074214e+02  -5.5248479e+02   3.8524965e+02
   1.3150000e+03   1.5140307e+02  -5.5846332e+02   1.4132849e+02
   1.3160000e+03   1.4124684e+02  -5.4868122e+02   3.8671398e+02
   1.3160000e+03   1.5956086e+02  -5.5512837e+02   1.3995056e+02
   1.3170000e+03   1.5329260e+02  -5.4673478e+02   3.8869557e+02
   1.3170000e+03   1.7815073e+02  -5.5061344e+02   1.4190362e+02
   1.3180000e+03   1.7145847e+02  -5.4566657e+02   3.9110123e+02
   1.3180000e+03   1.8856675e+02  -5.4617669e+02   1.4231265e+02
   1.3190000e+03   1.8261840e+02  -5.4450030e+02   3.9234030e+02
   1.3190000e+03   2.0376568e+02  -5.4371510e+02   1.4418377e+02
   1.3200000e+03   1.9785760e+02  -5.4453647e+02   3.9303951e+02
   1.3200000e+03   2.2068548e+02  -5.4346428e+02   1.4459660e+02
   1.3210000e+03   2.1289142e+02  -5.4625768e+02   3.9561820e+02
   1.3210000e+03   2.3655570e+02  -5.4256185e+02   1.4786748e+02
   1.3220000e+03   2.2100776e+02  -5.4772775e+02   3.9644737e+02
   1.3220000e+03   2.5182901e+02  -5.4413061e+02   1.4967915e+02
   1.3230000e+03   2.4407181e+02  -5.5125909e+02   3.9959552e+02
   1.3230000e+03   2.6418045e+02  -5.4589173e+02   1.4987433e+02
   1.3240000e+03   2.5209416e+02  -5.5372824e+02   4.0073089e+02
   1.3240000e+03   2.8588817e+02  -5.4656121e+02   1.5518109e+02
   1.3250000e+03   2.7354833e+02  -5.5806550e+02   4.0379676e+02
   1.3250000e+03   3.0169428e+02  -5.5036859e+02   1.5713248e+02
   1.3260000e+03   2.7809800e+02  -5.6327724e+02   4.0514076e+02
   1.3260000e+03   3.1762179e+02  -5.5380269e+02   1.6009202e+02
   1.3270000e+03   2.9130401e+02  -5.7029447e+02   4.0613304e+02
   1.3270000e+03   3.2873534e+02  -5.5874044e+02   1.6080964e+02
   1.3280000e+03   3.0590699e+02  -5.7629201e+02   4.1019446e+02
   1.3280000e+03   3.4248945e+02  -5.6590793e+02   1.6296822e+02
   1.3290000e+03   3.1327800e+02  -5.8454795e+02   4.1050153e+02
   1.3290000e+03   3.5575492e+02  -5.7233469e+02   1.6598903e+02
   1.3300000e+03   3.2589519e+02  -5.9340598e+02   4.1364898e+02
   1.3300000e+03   3.7295738e+02  -5.7956976e+02   1.7062945e+02
   1.3310000e+03   3.4071990e+02  -6.0257016e+02   4.1650986e+02
   1.3310000e+03   3.8247808e+02  -5.8809492e+02   1.7206413e+02
   1.3320000e+03   3.4833447e+02  -6.1178566e+02   4.2048989e+02
   1.3320000e+03   3.9164387e+02  -5.9802453e+02   1.7564805e+02
   1.3330000e+03   3.6101511e+02  -6.2260494e+02   4.2274190e+02
   1.3330000e+03   4.0698040e+02  -6.0640561e+02   1.7956649e+02
   1.3340000e+03   3.6303132e+02  -6.3364549e+02   4.2352940e+02
   1.3340000e+03   4.1141756e+02  -6.1887467e+02   1.8053495e+02
   1.3350000e+03   3.7008539e+02  -6.4396653e+02   4.2653364e+02
   1.3350000e+03   4.2239952e+02  -6.2949113e+02   1.8265617e+02
   1.3360000e+03   3.8875132e+02  -6.5647946e+02   4.3168329e+02
   1.3360000e+03   4.2808374e+02  -6.4022089e+02   1.8505463e+02
   1.3370000e+03   3.9308551e+02  -6.6859281e+02   4.3328496e+02
   1.3370000e+03   4.4018379e+02  -6.5117420e+02   1.8965870e+02
   1.3380000e+03   3.9588642e+02  -6.8122157e+02   4.3343954e+02
   1.3380000e+03   4.5013333e+02  -6.6457761e+02   1.9349434e+02
   1.3390000e+03   3.9795671e+02  -6.9519417e+02   4.3632794e+02
   1.3390000e+03   4.5337352e+02  -6.7777596e+02   1.9361314e+02
   1.3400000e+03   4.0439783e+02  -7.0839888e+02   4.3882633e+02
   1.3400000e+03   4.6035603e+02  -6.9124482e+02   1.9681151e+02
   1.3410000e+03   4.1413244e+02  -7.2348375e+02   4.4105165e+02
   1.3410000e+03   4.6585584e+02  -7.0589991e+02   1.9917133e+02
   1.3420000e+03   4.1753341e+02  -7.3727040e+02   4.4183562e+02
   1.3420000e+03   4.6944260e+02  -7.2162709e+02   2.0099238e+02
   1.3430000e+03   4.1951275e+02  -7.5258379e+02   4.4416659e+02
   1.3430000e+03   4.6879178e+02  -7.3676566e+02   2.0035742e+02
   1.3440000e+03   4.2301351e+02  -7.6797000e+02   4.4485369e+02
   1.3440000e+03   4.7407321e+02  -7.5392599e+02   2.0138684e+02
   1.3450000e+03   4.1878822e+02  -7.8479281e+02   4.4528372e+02
   1.3450000e+03   4.8101735e+02  -7.6915127e+02   2.0260328e+02
   1.3460000e+03   4.1946577e+02  -8.0035179e+02   4.4377851e+02
   1.3460000e+03   4.7745577e+02  -7.8538372e+02   2.0203984e+02
   1.3470000e+03   4.2029960e+02  -8.1703417e+02   4.4357902e+02
   1.3470000e+03   4.9116319e+02  -7.9934104e+02   2.0603131e+02
   1.3480000e+03   4.2193320e+02  -8.3165188e+02   4.4359496e+02
   1.3480000e+03   4.9353866e+02  -8.1550821e+02   2.0565652e+02
   1.3490000e+03   4.1925009e+02  -8.4868764e+02   4.4268988e+02
   1.3490000e+03   4.8861270e+02  -8.3548387e+02   2.0443214e+02
   1.3500000e+03   4.2113507e+02  -8.6502054e+02   4.4184104e+02
   1.3500000e+03   4.8403354e+02  -8.5205309e+02   2.0230716e+02
   1.3510000e+03   4.1992452e+02  -8.7901351e+02   4.4162974e+02
   1.3510000e+03   4.8278528e+02  -8.7024136e+02   2.0124390e+02
   1.3520000e+03   4.2055606e+02  -8.9581886e+02   4.4071795e+02
   1.3520000e+03   4.8210270e+02  -8.8492191e+02   1.9976442e+02
   1.3530000e+03   4.1202442e+02  -9.1311967e+02   4.3822118e+02
   1.3530000e+03   4.8087020e+02  -9.0128151e+02   1.9940692e+02
   1.3540000e+03   4.0454522e+02  -9.2995312e+02   4.3646055e+02
   1.3540000e+03   4.7879098e+02  -9.1857402e+02   1.9888609e+02
   1.3550000e+03   3.9753453e+02  -9.4708262e+02   4.3387176e+02
   1.3550000e+03   4.6406446e+02  -9.3937131e+02   1.9436685e+02
   1.3560000e+03   3.9526587e+02  -9.6116296e+02   4.3343995e+02
   1.3560000e+03   4.5610999e+02  -9.5501361e+02   1.9147431e+02
   1.3570000e+03   3.9273156e+02  -9.7752281e+02   4.3215055e+02
   1.3570000e+03   4.6185075e+02  -9.6957354e+02   1.9476776e+02
   1.3580000e+03   3.8375586e+02  -9.9201871e+02   4.3145174e+02
   1.3580000e+03   4.4565246e+02  -9.8741108e+02   1.8966753e+02
   1.3590000e+03   3.7540345e+02  -1.0066075e+03   4.2923838e+02
   1.3590000e+03   4.4563123e+02  -1.0015493e+03   1.9155630e+02
   1.3600000e+03   3.7402978e+02  -1.0215319e+03   4.2977956e+02
   1.3600000e+03   4.3474833e+02  -1.0176904e+03   1.8991780e+02
   1.3610000e+03   3.5805827e+02  -1.0388684e+03   4.2738324e+02
   1.3610000e+03   4.2024139e+02  -1.0345018e+03   1.8609359e+02
   1.3620000e+03   3.5577253e+02  -1.0498841e+03   4.2792132e+02
   1.3620000e+03   4.1524175e+02  -1.0504795e+03   1.8571965e+02
   1.3630000e+03   3.4663899e+02  -1.0650073e+03   4.2579004e+02
   1.3630000e+03   4.0777805e+02  -1.0651698e+03   1.8673035e+02
   1.3640000e+03   3.3551797e+02  -1.0782298e+03   4.2468967e+02
   1.3640000e+03   3.9251081e+02  -1.0815542e+03   1.8445711e+02
   1.3650000e+03   3.2544611e+02  -1.0933527e+03   4.2429515e+02
   1.3650000e+03   3.8164129e+02  -1.0969733e+03   1.8051095e+02
   1.3660000e+03   3.3400015e+02  -1.1047121e+03   4.2733132e+02
   1.3660000e+03   3.6957029e+02  -1.1133848e+03   1.7915869e+02
   1.3670000e+03   3.0797873e+02  -1.1237304e+03   4.2383889e+02
   1.3670000e+03   3.6324512e+02  -1.1285562e+03   1.8026368e+02
   1.3680000e+03   2.9240826e+02  -1.1393762e+03   4.1931969e+02
   1.3680000e+03   3.6017033e+02  -1.1391582e+03   1.8085040e+02
   1.3690000e+03   2.9044478e+02  -1.1505880e+03   4.2077612e+02
   1.3690000e+03   3.4456782e+02  -1.1583006e+03   1.7737804e+02
   1.3700000e+03   2.7869046e+02  -1.1643150e+03   4.1929195e+02
   1.3700000e+03   3.2828900e+02  -1.1734322e+03   1.7586521e+02
   1.3710000e+03   2.7531217e+02  -1.1777019e+03   4.2028364e+02
   1.3710000e+03   3.2559774e+02  -1.1877260e+03   1.7618866e+02
   1.3720000e+03   2.5391953e+02  -1.1908800e+03   4.1702588e+02
   1.3720000e+03   3.1140029e+02  -1.2019587e+03   1.7587025e+02
   1.3730000e+03   2.4752778e+02  -1.2046756e+03   4.1611190e+02
   1.3730000e+03   2.8532139e+02  -1.2199357e+03   1.6802377e+02
   1.3740000e+03   2.4101829e+02  -1.2150292e+03   4.1705245e+02
   1.3740000e+03   2.8355053e+02  -1.2343399e+03   1.7127066e+02
   1.3750000e+03   2.2889959e+02  -1.2291666e+03   4.1491859e+02
   1.3750000e+03   2.7230399e+02  -1.2461204e+03   1.6938494e+02
   1.3760000e+03   2.1154567e+02  -1.2424161e+03   4.1298083e+02
   1.3760000e+03   2.6223774e+02  -1.2622772e+03   1.7063686e+02
   1.3770000e+03   2.0758512e+02  -1.2524436e+03   4.1228760e+02
   1.3770000e+03   2.5286579e+02  -1.2742274e+03   1.7040385e+02
   1.3780000e+03   1.8526897e+02  -1.2662183e+03   4.0947596e+02
   1.3780000e+03   2.3378725e+02  -1.2884611e+03   1.6746655e+02
   1.3790000e+03   1.8016751e+02  -1.2759041e+03   4.1126576e+02
   1.3790000e+03   2.2139009e+02  -1.3017267e+03   1.6611606e+02
   1.3800000e+03   1.7169157e+02  -1.2852487e+03   4.1037807e+02
   1.3800000e+03   2.0213032e+02  -1.3151574e+03   1.6219230e+02
   1.3810000e+03   1.5930051e+02  -1.2949303e+03   4.0904796e+02
   1.3810000e+03   2.0018169e+02  -1.3242270e+03   1.6838536e+02
   1.3820000e+03   1.4883138e+02  -1.3047695e+03   4.0838045e+02
   1.3820000e+03   1.8074701e+02  -1.3351049e+03   1.6375293e+02
   1.3830000e+03   1.3675313e+02  -1.3126903e+03   4.0666026e+02
   1.3830000e+03   1.5718863e+02  -1.3508261e+03   1.6106413e+02
   1.3840000e+03   1.2668225e+02  -1.3201385e+03   4.0612031e+02
   1.3840000e+03   1.4563490e+02  -1.3594039e+03   1.6106730e+02
   1.3850000e+03   1.1210150e+02  -1.3285468e+03   4.0564776e+02
   1.3850000e+03   1.3522991e+02  -1.3666984e+03   1.5915711e+02
   1.3860000e+03   9.4902273e+01  -1.3372516e+03   4.0324739e+02
   1.3860000e+03   1.3062804e+02  -1.3725572e+03   1.5943001e+02
   1.3870000e+03   9.2666726e+01  -1.3403122e+03   4.0458886e+02
   1.3870000e+03   1.2491697e+02  -1.3766524e+03   1.6107275e+02
   1.3880000e+03   8.0017938e+01  -1.3474343e+03   4.0558871e+02
   1.3880000e+03   1.0757032e+02  -1.3860253e+03   1.5910113e+02
   1.3890000e+03   7.6630630e+01  -1.3485665e+03   4.0629161e+02
   1.3890000e+03   1.0064898e+02  -1.3898527e+03   1.5955700e+02
   1.3900000e+03   6.7151961e+01  -1.3546744e+03   4.0697300e+02
   1.3900000e+03   8.7307356e+01  -1.3965927e+03   1.5885150e+02
   1.3910000e+03   5.6590850e+01  -1.3578864e+03   4.0333690e+02
   1.3910000e+03   7.2030538e+01  -1.4034909e+03   1.5617369e+02
   1.3920000e+03   4.8275991e+01  -1.3610721e+03   4.0406621e+02
   1.3920000e+03   7.2030538e+01  -1.4034909e+03   1.5617369e+02
   1.3930000e+03   3.5887039e+01  -1.3627207e+03   4.0361304e+02
   1.3930000e+03   5.0917157e+01  -1.4094513e+03   1.5942728e+02
   1.3940000e+03   2.2646426e+01  -1.3659615e+03   4.0258512e+02
   1.3940000e+03   3.6745145e+01  -1.4136333e+03   1.5869440e+02
   1.3950000e+03   2.3569047e+01  -1.3650770e+03   4.0544844e+02
   1.3950000e+03   3.2848730e+01  -1.4145248e+03   1.5990008e+02
   1.3960000e+03   2.2566937e+01  -1.3644093e+03   4.0857953e+02
   1.3960000e+03   2.7081690e+01  -1.4163926e+03   1.6176944e+02
   1.3970000e+03   1.5003755e+01  -1.3644029e+03   4.0826071e+02
   1.3970000e+03   2.8350346e+01  -1.4134251e+03   1.6663225e+02
   1.3980000e+03   1.1960351e+01  -1.3629579e+03   4.1177660e+02
   1.3980000e+03   1.8957986e+01  -1.4135866e+03   1.6650151e+02
   1.3990000e+03  -1.0039100e-01  -1.3632756e+03   4.1045765e+02
   1.3990000e+03   9.5644340e+00  -1.4120585e+03   1.6865690e+02
   1.4000000e+03  -9.0379850e+00  -1.3620996e+03   4.1285182e+02
   1.4000000e+03  -5.8244110e+00  -1.4118497e+03   1.6655696e+02
   1.4010000e+03  -2.8663235e+01  -1.3650819e+03   4.1083568e+02
   1.4010000e+03  -1.1787688e+01  -1.4085513e+03   1.6997435e+02
   1.4020000e+03  -2.2256282e+01  -1.3585382e+03   4.1327423e+02
   1.4020000e+03  -7.6944680e+00  -1.4028647e+03   1.7273999e+02
   1.4030000e+03  -3.0198561e+01  -1.3557223e+03   4.1478489e+02
   1.4030000e+03  -1.4529572e+01  -1.3989184e+03   1.7255071e+02
   1.4040000e+03  -3.0356589e+01  -1.3517102e+03   4.1551618e+02
   1.4040000e+03  -2.2970136e+01  -1.3964207e+03   1.7165377e+02
   1.4050000e+03  -3.3249818e+01  -1.3472593e+03   4.1317234e+02
   1.4050000e+03  -3.1074459e+01  -1.3917144e+03   1.6979041e+02
   1.4060000e+03  -2.9062813e+01  -1.3424837e+03   4.1384332e+02
   1.4060000e+03  -3.0249448e+01  -1.3851355e+03   1.6985107e+02
   1.4070000e+03  -3.3574678e+01  -1.3390470e+03   4.1362461e+02
   1.4070000e+03  -2.9623402e+01  -1.3801371e+03   1.6898195e+02
   1.4080000e+03  -2.8005096e+01  -1.3368552e+03   4.1318288e+02
   1.4080000e+03  -3.6860905e+01  -1.3764722e+03   1.6544721e+02
   1.4090000e+03  -4.1388835e+01  -1.3358142e+03   4.1006062e+02
   1.4090000e+03  -3.7505466e+01  -1.3684491e+03   1.6445032e+02
   1.4100000e+03  -3.3292206e+01  -1.3297008e+03   4.0860781e+02
   1.4100000e+03  -3.7271628e+01  -1.3662617e+03   1.6210597e+02
   1.4110000e+03  -4.3774598e+01  -1.3270230e+03   4.0218365e+02
   1.4110000e+03  -3.5684853e+01  -1.3619868e+03   1.5991546e+02
   1.4120000e+03  -4.5777544e+01  -1.3245987e+03   3.9687093e+02
   1.4120000e+03  -4.7697764e+01  -1.3607228e+03   1.5190761e+02
   1.4130000e+03  -4.4169423e+01  -1.3239219e+03   3.9377311e+02
   1.4130000e+03  -3.9951986e+01  -1.3545817e+03   1.5140612e+02
   1.4140000e+03  -3.6675272e+01  -1.3174348e+03   3.9244369e+02
   1.4140000e+03  -4.3959964e+01  -1.3502827e+03   1.4533837e+02
   1.4150000e+03  -3.5671378e+01  -1.3143235e+03   3.9185077e+02
   1.4150000e+03  -2.8984123e+01  -1.3415989e+03   1.4634246e+02
   1.4160000e+03  -3.9842560e+01  -1.3127036e+03   3.8461253e+02
   1.4160000e+03  -4.8767815e+01  -1.3445918e+03   1.3582896e+02
   1.4170000e+03  -4.3729785e+01  -1.3113020e+03   3.8169408e+02
   1.4170000e+03  -4.4000473e+01  -1.3378609e+03   1.3580324e+02
   1.4180000e+03  -3.9010610e+01  -1.3069413e+03   3.7896479e+02
   1.4180000e+03  -3.0111923e+01  -1.3294407e+03   1.3475128e+02
   1.4190000e+03  -3.9396452e+01  -1.3034014e+03   3.7463811e+02
   1.4190000e+03  -4.0912042e+01  -1.3304391e+03   1.2861513e+02
