# Supplementary material for: Action Sport Cameras as an Instrument to Perform a 3D Underwater Motion Analysis
Source: PLoS One. 2016 Aug 11;11(8):e0160490. doi: 10.1371/journal.pone.0160490 (PMC4981397; doi:10.1371/journal.pone.0160490)
Supplement: S1 Supporting Information — S1.1_Calibration Quality > S1.1.1_Underwater > S1.1.1.1_Highres > S1.1.1.1.1_Calibration > File A. This is the BUNDLE_CameraParameters. This is the camera calibration parameters. File B. This is the Triad. This is the 2D coordinates of the waterproof orthogonal triad structure carrying nine spherical black markers. File C. This is the WandCalibration. This is the 2D coordinates of the wand structure carrying one spherical black marker. S1.1.1.1.2_Accuracy > File D. This is the Trial_1. This is the 2D coordinates of the first rigid bar test acquisition, carrying two markers at known distance. File E. This is the Trial_2. This is the 2D coordinates of the second rigid bar test acquisition, carrying two markers at known distance. File F. This is the Trial_3. This is the 2D coordinates of the third rigid bar test acquisition, carrying two markers at known distance. File G. This is the Trial_4. This is the 2D coordinates of the fourth rigid bar test acquisition, carrying two markers at known distance. File H. This is the Trial_5. This is the 2D coordinates of the fifth rigid bar test acquisition, carrying two markers at known distance. File I. This is the MotionSequence3D_Trial_1. This is the 3D coordinates of the first rigid bar test acquisition. File J. This is the MotionSequence3D_Trial_2. This is the 3D coordinates of the second rigid bar test acquisition. File K. This is the MotionSequence3D_Trial_3. This is the 3D coordinates of the third rigid bar test acquisition. File L. This is the MotionSequence3D_Trial_4. This is the 3D coordinates of the fourth rigid bar test acquisition. File M. This is the MotionSequence3D_Trial_5. This is the 3D coordinates of the fifth rigid bar test acquisition. S1.1.1.2_Lowres > S1.1.1.2.1_Calibration > File N. This is the BUNDLE_CameraParameters. This is the camera calibration parameters. File O. This is the Triad. This is the 2D coordinates of the waterproof orthogonal triad structure carrying nine spherical black markers. File P. Th [file pone.0160490.s001.zip › S1_SupportingInformation/S1.2_Calibration_Dependability/S1.2.2_Accuracy/S1.2.2.2_Mov1_2p/File BG.txt]

0 -5.200534 -1504.895659 57.872378
0 -15.312194 -1501.839142 310.506347
1 5.704027 -1505.001889 59.204002
1 -10.584481 -1506.723633 309.913876
2 10.321460 -1503.287815 62.733671
2 -10.451876 -1505.682539 309.748466
3 13.690872 -1503.046651 61.839818
3 -10.172219 -1505.115683 307.500070
4 7.832859 -1505.401240 58.462822
4 -13.191896 -1506.704772 305.781333
5 11.262938 -1502.891617 58.325196
5 -20.267650 -1510.120139 302.997645
6 14.953283 -1501.561965 59.833780
6 -9.062277 -1501.935967 304.474892
7 15.911633 -1500.882628 60.438647
7 -7.725959 -1500.501614 305.919454
8 7.532714 -1501.113254 58.125070
8 -8.340866 -1498.085310 306.015532
9 -4.902230 -1503.583615 56.062277
9 -2.134718 -1495.791814 309.383193
10 -4.107833 -1500.442149 57.095412
10 -15.918463 -1496.709578 307.245960
11 -4.966312 -1495.965348 59.992571
11 -20.781329 -1492.527138 308.972100
12 -4.836578 -1493.030499 62.491956
12 -19.909770 -1487.635600 312.560604
13 -19.117608 -1491.639250 61.200051
13 -24.700095 -1483.433376 314.136497
14 -13.926185 -1480.753933 66.409183
14 -31.242668 -1478.179069 314.522190
15 -21.531502 -1477.771318 66.676345
15 -31.091083 -1473.084049 316.251176
16 -28.963616 -1472.249489 67.041199
16 -32.654432 -1467.166647 317.894993
17 -26.611807 -1463.525634 71.579579
17 -47.683750 -1462.501521 317.074505
18 -42.154777 -1461.248660 70.141233
18 -51.296590 -1457.554191 319.312064
19 -43.780492 -1451.177896 73.977611
19 -50.350410 -1448.439235 323.114416
20 -44.172373 -1442.260894 73.630442
20 -49.126763 -1438.503178 323.610038
21 -39.473489 -1433.317382 76.507513
21 -47.658514 -1428.593398 327.316854
22 -42.983993 -1419.855706 77.231085
22 -60.817350 -1421.412704 324.563583
23 -57.025647 -1416.388599 77.547367
23 -63.339212 -1415.565741 325.176622
24 -68.407643 -1411.400879 76.075657
24 -71.458369 -1405.295112 324.491305
25 -66.217008 -1395.639801 77.263835
25 -63.978458 -1394.814205 329.070744
26 -66.907751 -1386.016500 78.531113
26 -72.890561 -1385.253646 327.415323
27 -74.771929 -1374.828648 77.740601
27 -72.034257 -1373.846580 327.563481
28 -78.148600 -1366.416835 76.956581
28 -78.113059 -1365.127431 326.536544
29 -88.954673 -1356.636675 73.658458
29 -78.227529 -1353.568228 327.216197
30 -85.773754 -1344.482703 74.793350
30 -83.424007 -1345.371683 328.010372
31 -99.384790 -1337.083543 75.055976
31 -86.088442 -1333.282719 326.834399
32 -118.148089 -1327.783153 66.178605
32 -98.735795 -1324.284319 326.475305
33 -91.045234 -1309.289642 79.706454
33 -94.182856 -1311.736638 326.601222
34 -92.156045 -1297.094859 79.902344
34 -93.746628 -1298.966597 329.455553
35 -97.149272 -1287.307227 79.233816
35 -93.686253 -1290.687833 329.011928
36 -91.004479 -1272.903973 83.063621
36 -86.577041 -1276.396714 332.001107
37 -90.764513 -1259.135710 85.458604
37 -87.025692 -1265.665078 333.624867
38 -90.986464 -1246.412941 85.570971
38 -87.166879 -1251.069800 333.861369
39 -89.590595 -1233.439839 87.466687
39 -90.230476 -1242.312255 334.062988
40 -83.522148 -1215.319503 88.133007
40 -80.804506 -1227.301176 337.839609
41 -82.104493 -1201.266642 91.078662
41 -82.840054 -1216.388337 339.734363
42 -78.902847 -1189.667638 91.893954
42 -76.487781 -1204.403753 342.148893
43 -69.392444 -1176.479347 95.602516
43 -69.957727 -1187.646201 345.468641
44 -82.398528 -1167.599696 96.037476
44 -74.350924 -1178.676121 344.999250
45 -78.315255 -1150.322379 100.674232
45 -70.939661 -1166.533768 348.188033
46 -79.554888 -1140.651049 102.206763
46 -68.501529 -1153.615672 351.847813
47 -63.054313 -1123.493600 108.007925
47 -65.104032 -1142.723480 354.169014
48 -67.030263 -1111.876861 110.886857
48 -65.454727 -1131.520281 357.922542
49 -68.289242 -1098.538691 112.426169
49 -58.240237 -1118.519261 360.736847
50 -54.741671 -1085.098955 117.593453
50 -51.877784 -1105.877076 365.017727
51 -54.476913 -1072.753517 119.963339
51 -43.253695 -1094.187553 370.518457
52 -54.476913 -1072.753517 119.963339
52 -45.760166 -1084.510816 372.285078
53 -49.979602 -1047.448215 127.686678
53 -48.105894 -1076.584680 374.754585
54 -38.973963 -1033.859431 134.158765
54 -37.330141 -1062.366080 378.532539
55 -54.300379 -1023.870164 132.175559
55 -33.928983 -1051.819411 383.249423
56 -37.955897 -1010.376104 138.443715
56 -27.377278 -1040.288670 386.162944
57 -19.417477 -996.122853 145.279160
57 -31.874408 -1032.320432 388.507430
58 -20.462009 -986.932717 146.603692
58 -26.450900 -1024.087088 392.189027
59 -15.068088 -976.505150 149.211794
59 -14.767447 -1010.726258 394.322991
60 -4.123954 -963.739280 153.654920
60 -2.447404 -1001.598239 399.457230
61 -3.461908 -953.753324 154.425224
61 -1.626051 -993.340183 402.903677
62 7.129807 -943.864029 158.555523
62 5.474376 -985.356683 405.231901
63 13.509557 -934.091905 161.290335
63 10.791643 -976.221211 406.509409
64 30.880908 -923.951699 166.327774
64 22.805896 -967.389553 407.604652
65 26.951091 -918.284839 165.215232
65 27.016992 -960.193414 410.412014
66 36.481560 -910.359862 167.978554
66 40.088686 -953.524868 412.767934
67 48.362372 -902.547104 168.690472
67 45.718921 -949.338859 414.197057
68 53.928224 -895.572148 171.380705
68 56.778768 -942.535289 416.692468
69 69.455496 -889.516934 174.508565
69 61.715923 -938.390744 418.220627
70 72.443407 -885.646714 173.454463
70 68.244429 -934.061182 419.159233
71 96.134950 -879.059148 178.829962
71 83.794415 -930.102677 422.270428
72 100.139738 -875.297519 179.724301
72 83.615393 -929.361726 419.561398
73 113.613363 -873.567110 183.876818
73 102.105168 -925.024222 424.363604
74 120.561590 -871.283488 182.894510
74 109.308134 -923.589588 424.819751
75 127.411817 -871.009769 182.345909
75 118.663229 -923.269765 425.382615
76 146.294575 -868.514169 186.634462
76 122.684394 -924.715671 425.043562
77 152.917167 -869.612863 186.060441
77 135.885284 -924.502359 427.249897
78 164.683200 -870.622200 187.978402
78 145.680633 -926.127153 428.126806
79 176.616890 -871.850746 189.590641
79 158.131849 -928.253574 428.752561
80 179.126881 -877.612222 186.349624
80 162.178935 -932.164957 427.719127
81 184.772755 -882.075123 185.822694
81 171.155493 -937.378345 427.090856
82 200.422300 -885.181925 188.352990
82 177.017886 -939.791032 426.653339
83 203.401320 -892.692964 185.867935
83 179.962880 -947.350580 423.489348
84 210.249025 -897.327208 183.385675
84 190.949792 -952.501257 425.408538
85 223.129994 -904.858191 182.680949
85 197.914923 -958.744255 423.142526
86 231.852558 -912.985905 181.819263
86 203.912620 -965.592234 421.912196
87 239.798243 -921.573527 179.756015
87 213.387368 -973.145367 419.803046
88 235.687234 -930.355483 173.955706
88 219.252989 -980.888957 418.284210
89 250.226267 -938.884204 174.975621
89 216.607014 -990.398356 413.326704
90 252.829910 -950.039762 172.174370
90 226.409928 -999.872697 412.740242
91 256.197910 -960.946066 166.885125
91 235.728043 -1006.326054 410.524776
92 254.458033 -972.277376 161.550577
92 231.391344 -1017.664059 405.989233
93 258.770946 -983.502145 158.314199
93 230.751954 -1027.160786 400.713760
94 265.223502 -989.773043 156.526531
94 234.321468 -1037.454584 398.385484
95 266.488479 -1002.647480 151.562961
95 232.996507 -1045.162728 392.246941
96 265.842131 -1014.188185 147.009569
96 239.920688 -1054.411990 389.678296
97 263.870968 -1026.702176 141.571573
97 233.098399 -1063.622805 383.759644
98 265.604121 -1033.566936 139.190390
98 227.973123 -1074.190685 379.489470
99 257.962431 -1045.935778 132.615365
99 224.593520 -1084.527597 374.659331
100 258.710221 -1054.474096 129.361696
100 226.354902 -1091.697966 372.592095
101 252.689900 -1067.266917 125.613593
101 222.580284 -1100.325266 369.432215
102 253.095270 -1075.911501 122.321787
102 215.209751 -1111.535829 363.662957
103 243.381646 -1085.305599 117.484195
103 211.479639 -1116.952974 360.372597
104 238.205448 -1095.423416 114.837221
104 208.640536 -1124.188738 358.896289
105 232.344220 -1104.533515 111.857353
105 201.884308 -1134.320964 355.638915
106 224.520684 -1113.681761 107.740762
106 200.556696 -1140.200399 353.586872
107 216.204860 -1121.835720 104.138071
107 191.572760 -1147.333923 350.643418
108 212.241358 -1129.836916 101.968668
108 188.207609 -1152.671747 348.007372
109 208.709510 -1134.590175 101.341125
109 179.037245 -1160.298241 345.344529
110 199.132465 -1142.641374 98.064815
110 175.363842 -1164.970091 345.098874
111 188.229216 -1151.239411 94.091734
111 165.165749 -1171.583291 340.825900
112 187.397559 -1156.579853 95.315363
112 155.832848 -1178.079769 339.987471
113 182.158919 -1162.408426 93.635887
113 150.834392 -1180.828707 339.375030
114 173.937054 -1167.852708 91.977521
114 143.625801 -1185.385520 336.865468
115 158.434004 -1173.015120 89.062032
115 138.220540 -1187.054028 336.415685
116 151.053815 -1176.850247 87.107815
116 126.144975 -1192.005694 333.368204
117 143.854883 -1178.904741 87.197716
117 117.017085 -1194.268377 331.506078
118 133.097266 -1183.284541 86.114716
118 119.261498 -1194.169012 333.527655
119 128.082007 -1183.512630 84.122368
119 109.221420 -1196.183492 331.448693
120 113.900545 -1189.572492 80.480332
120 104.358140 -1196.296034 328.786831
121 106.234901 -1190.632618 79.168793
121 93.650717 -1197.527147 329.211427
122 100.003915 -1190.763997 78.867807
122 77.908469 -1199.254543 324.940312
123 85.229688 -1191.690197 74.850826
123 76.210956 -1196.567624 324.911563
124 85.194779 -1189.235228 76.595929
124 64.701930 -1195.846828 324.385571
125 72.823874 -1187.819328 73.319573
125 58.072038 -1194.208207 321.824721
126 70.796574 -1185.942546 73.885503
126 54.212993 -1190.665418 322.796232
127 59.219573 -1181.835952 72.142212
127 42.766628 -1186.992376 320.064459
128 46.517971 -1180.091219 70.385713
128 32.237443 -1185.634850 318.457809
129 44.224340 -1175.112319 69.321788
129 23.149969 -1178.523541 316.438192
130 32.433369 -1170.857995 67.611545
130 19.582928 -1174.023410 317.206635
131 33.026637 -1164.294043 69.400775
131 12.055127 -1169.178645 316.534598
132 27.511288 -1156.827487 70.159632
132 8.908012 -1161.056184 317.860358
133 3.513050 -1156.544799 63.960492
133 2.185717 -1156.301233 316.583527
134 5.306928 -1146.075443 67.353630
134 3.464525 -1145.570628 319.780889
135 3.178879 -1138.905340 70.601842
135 -1.477825 -1141.273510 320.374222
136 -10.149086 -1131.308023 68.067192
136 -23.260062 -1134.284644 317.643205
137 -10.480215 -1120.461118 69.976910
137 -20.165758 -1122.506151 320.669607
138 -24.693123 -1113.045370 70.113505
138 -24.949864 -1115.569304 321.026239
139 -30.097889 -1102.350062 72.940582
139 -25.988152 -1104.003691 322.300747
140 -29.101575 -1094.673633 76.446332
140 -34.872502 -1096.545529 325.683113
141 -35.559427 -1083.530293 77.768329
141 -38.969002 -1086.361417 326.151948
142 -39.862890 -1071.782312 82.128663
142 -50.800278 -1078.115403 326.012412
143 -47.108642 -1061.478887 83.542773
143 -45.494952 -1066.615711 329.680697
144 -57.796783 -1049.568673 84.645721
144 -51.629245 -1057.133307 332.855932
145 -56.816078 -1038.609632 87.124107
145 -51.429351 -1046.407789 337.193224
146 -55.077260 -1027.134671 92.254151
146 -47.303472 -1032.533882 341.440728
147 -51.673587 -1011.789782 97.479541
147 -47.933854 -1021.846439 345.831644
148 -64.788845 -1007.308501 96.890318
148 -62.090139 -1013.551782 342.898161
149 -64.760432 -994.993386 100.180533
149 -49.970242 -1001.697352 349.781163
150 -55.880830 -982.207380 104.901967
150 -38.555992 -989.166749 356.644367
151 -55.106820 -969.358682 107.826022
151 -44.429960 -980.934942 358.900264
152 -55.411335 -960.466416 111.384506
152 -52.464238 -973.268734 358.725820
153 -50.087365 -948.881381 116.312527
153 -40.607157 -959.190112 364.014908
154 -43.321852 -939.535319 118.881967
154 -28.660598 -949.300699 369.320458
155 -41.720420 -929.993084 120.796088
155 -26.758067 -940.807313 371.356425
156 -27.947694 -919.711969 126.394445
156 -15.666290 -930.894118 375.878500
157 -13.848164 -910.213043 131.590360
157 -3.685847 -922.841440 378.357968
158 -4.621970 -902.227985 133.947281
158 3.230543 -914.267456 381.729965
159 5.340175 -892.894499 136.722387
159 15.118984 -906.071218 384.745144
160 15.075563 -883.436164 139.310574
160 22.544514 -898.572499 385.728568
161 28.340974 -875.775458 145.072348
161 32.087755 -891.127035 388.033889
162 35.804228 -868.790368 144.313898
162 38.816915 -883.493516 390.892997
163 48.075552 -861.293559 146.300034
163 56.075014 -875.306591 394.170999
164 61.613593 -853.771063 148.585311
164 69.968503 -867.175180 397.179987
165 76.401518 -847.970555 150.968763
165 82.543338 -861.348850 398.988015
166 95.037220 -841.385963 154.917679
166 94.956380 -854.501333 401.587422
167 109.128884 -835.579312 155.276230
167 106.059792 -849.371311 403.324992
168 124.264323 -829.751370 157.540884
168 119.714374 -845.405310 405.883116
169 135.610419 -824.815516 158.885224
169 136.715830 -838.774841 407.886165
170 152.564436 -817.685838 162.660684
170 150.439238 -832.472257 409.900229
171 167.490225 -811.379301 163.788478
171 162.532891 -827.752289 412.409279
172 184.571303 -806.498567 169.321306
172 179.052011 -821.581384 415.332884
173 203.335544 -802.024019 171.601924
173 192.737105 -818.422639 416.724421
174 218.308962 -797.040914 173.130307
174 212.181670 -814.540097 420.809048
175 234.035547 -796.859199 174.139685
175 230.836225 -810.242282 423.644621
176 245.594598 -795.095223 175.890982
176 235.158532 -809.340669 423.669954
177 268.699581 -790.744342 181.354909
177 255.814154 -806.213770 427.282536
178 283.010000 -786.390206 182.396070
178 272.749422 -802.107155 430.909279
179 300.533013 -783.903135 186.320120
179 283.013658 -799.909642 430.679943
180 317.735193 -780.719670 187.684436
180 302.623134 -796.124864 434.909748
181 335.188826 -779.778927 190.166649
181 316.258584 -795.561990 436.435229
182 353.117912 -777.954807 191.895696
182 335.255828 -792.628500 439.642651
183 371.542451 -776.749136 195.210424
183 347.741215 -791.576486 440.240126
184 388.437216 -775.768955 198.960302
184 367.359553 -788.516433 443.748871
185 403.963493 -776.256340 199.488357
185 378.366704 -788.217132 444.971812
186 421.978405 -775.623307 202.010654
186 391.955638 -787.392398 447.129262
187 438.377190 -775.261452 204.937162
187 405.730520 -786.375045 449.329537
188 453.803217 -774.516068 206.726360
188 421.505041 -784.750059 452.588040
189 469.720019 -773.210098 209.536320
189 433.910457 -784.194120 453.096439
190 483.307328 -772.787700 211.110469
190 446.849419 -782.386493 455.566694
191 499.393878 -772.759971 213.804182
191 461.197685 -780.737238 458.700831
192 515.698531 -772.209992 216.486482
192 472.104473 -779.345991 459.236214
193 533.051249 -771.560423 220.703308
193 487.164654 -776.331788 463.334564
194 538.736958 -770.243447 220.508773
194 498.772352 -774.830292 465.628677
195 557.653291 -767.458708 226.089036
195 510.003674 -773.013979 469.178785
196 567.020248 -765.064293 228.207500
196 521.398879 -769.303717 471.928494
197 573.411471 -763.088263 229.755002
197 530.394352 -765.990643 473.959331
198 587.325813 -758.423988 233.982242
198 541.851682 -761.336755 477.003766
199 599.915875 -754.597719 236.886650
199 552.815645 -757.013487 479.821012
200 610.761252 -750.429720 239.089374
200 558.410421 -753.240804 481.882845
201 626.427092 -745.513014 243.386931
201 567.757703 -749.057419 484.633268
202 633.729974 -741.024972 245.416937
202 574.688306 -743.597002 486.479015
203 639.335545 -736.843370 246.629757
203 583.613495 -737.706500 488.832054
204 647.877743 -729.916700 249.251844
204 591.130591 -731.853394 490.315598
205 654.903416 -723.251680 250.157231
205 599.328540 -725.857601 492.666450
206 664.033158 -716.170587 252.836240
206 600.518020 -719.002244 492.471885
207 669.720951 -709.403878 253.217386
207 606.039554 -713.187374 493.073808
208 671.806524 -702.978678 251.872414
208 609.807170 -705.299846 493.577458
209 680.270780 -694.537244 254.622094
209 611.480183 -698.744637 493.397037
210 683.223189 -685.615565 254.130671
210 616.252970 -690.820813 494.346573
211 686.052206 -677.716615 254.639838
211 615.970682 -682.677070 493.675187
212 687.831390 -668.185212 253.723818
212 615.826602 -675.148692 492.349954
213 685.635947 -660.004006 252.732121
213 614.459751 -667.855820 491.286819
214 685.303523 -649.622905 251.871995
214 614.875474 -660.988568 490.868296
215 683.000694 -641.244906 250.845755
215 612.008941 -652.507432 489.425527
216 681.049935 -631.951990 249.386189
216 605.653658 -645.291743 486.501836
217 677.321756 -623.257043 248.157721
217 602.554222 -639.541673 484.522256
218 669.790429 -615.632774 245.387743
218 595.883441 -630.568281 482.489488
219 662.388233 -608.761311 241.489116
219 585.563644 -625.916045 479.362138
220 654.800642 -602.745780 239.908241
220 578.579661 -619.498909 477.379130
221 642.743149 -597.681111 235.393287
221 567.016899 -615.711132 472.709935
222 633.061489 -593.034109 231.960143
222 559.210055 -611.672183 470.063316
223 618.472268 -590.189306 226.956040
223 546.809434 -607.518703 465.088607
224 609.693687 -585.659868 223.698147
224 537.458913 -603.796439 462.580515
225 597.635617 -581.350958 219.872632
225 524.155129 -599.363424 458.210381
226 581.689097 -577.242802 214.549876
226 511.984501 -595.745764 452.599671
227 571.783160 -574.185446 211.778711
227 503.178908 -592.236607 449.716671
228 555.293281 -570.260007 205.390823
228 488.823312 -589.860450 445.399052
229 542.340323 -567.810868 201.136404
229 479.239430 -586.406661 442.493923
230 526.013904 -565.665721 195.699946
230 463.884549 -583.022162 437.789538
231 513.921389 -563.050553 191.714667
231 450.090842 -582.468374 433.531631
232 498.866372 -560.847823 188.142872
232 440.425461 -578.873559 430.418319
233 483.027700 -560.089201 184.878606
233 424.679583 -577.026579 426.331577
234 470.216356 -557.918968 181.787925
234 408.399489 -576.174711 421.810414
235 456.165164 -556.196441 178.266573
235 395.249261 -573.704718 419.393740
236 440.358919 -555.081854 175.950892
236 382.976936 -572.926879 417.120768
237 425.544482 -554.454786 172.420170
237 367.358318 -572.074825 414.311877
238 412.502480 -553.665437 169.510990
238 348.913803 -571.887147 409.540381
239 392.353807 -553.467314 165.575222
239 338.159608 -568.973870 409.252773
240 378.301896 -553.080644 163.644696
240 321.259428 -569.572036 404.791197
241 361.588833 -552.531361 160.111579
241 312.297552 -568.928710 404.599619
242 343.194681 -553.314911 156.204304
242 298.767589 -568.312684 402.108284
243 329.985804 -552.912236 155.003268
243 280.250560 -567.074177 398.772955
244 312.670326 -552.126591 151.553453
244 267.795625 -566.723570 397.205329
245 298.388682 -551.653943 149.344777
245 254.581333 -565.680125 395.192266
246 281.921563 -551.336537 145.365869
246 238.743265 -565.320926 391.595216
247 269.127240 -551.886384 144.643342
247 226.181546 -565.007521 389.761563
248 251.199007 -551.099890 142.011601
248 207.444450 -565.649562 386.875413
249 237.867723 -552.899556 140.086291
249 196.350644 -565.521421 384.883402
250 220.976736 -553.563092 137.005190
250 181.862257 -565.337919 382.752246
251 208.756343 -553.190451 134.458957
251 167.192440 -564.779257 380.185651
252 184.610062 -554.963898 130.467967
252 158.467847 -564.986463 380.326160
253 182.880252 -554.976697 132.763877
253 146.584187 -565.313996 377.699794
254 166.009941 -557.998757 128.773165
254 133.161422 -566.388980 375.504092
255 139.037529 -558.006286 121.095792
255 117.040744 -566.219452 372.478626
256 137.295519 -558.878264 124.495566
256 108.933050 -567.571371 372.158287
257 120.814772 -560.659306 120.866417
257 96.538126 -566.790515 370.498852
258 111.120869 -560.413656 118.925045
258 83.562843 -567.015609 368.154305
259 104.273544 -561.057161 119.037974
259 73.854699 -566.733716 365.997487
260 85.054845 -564.042270 115.282950
260 61.236307 -567.560849 364.022481
261 75.318321 -563.850435 114.936803
261 53.599910 -568.260604 363.554478
262 62.225714 -565.359099 112.555149
262 39.024693 -569.386860 359.966245
263 54.243702 -567.502082 112.407258
263 33.953553 -568.588319 360.903922
264 41.340881 -568.428101 111.396814
264 22.035225 -569.565730 359.465746
265 29.694983 -568.824869 109.122341
265 5.442990 -569.871779 354.930728
266 18.455632 -568.537766 106.859724
266 -2.676354 -570.056171 353.343239
267 6.636348 -570.862533 105.507723
267 -10.443603 -570.254269 354.134726
268 -9.894390 -570.765510 104.351188
268 -20.908543 -568.068005 352.168154
269 -9.995901 -570.703001 107.261893
269 -23.631470 -568.128452 353.995043
270 -25.443722 -570.275996 103.680504
270 -35.251379 -567.170933 354.014416
271 -35.183140 -571.443051 104.169961
271 -46.877455 -566.437051 351.726233
272 -43.482298 -571.001735 104.910735
272 -52.097346 -564.954551 354.168922
273 -52.482681 -569.238920 104.287982
273 -52.349409 -562.453935 356.454230
274 -57.481225 -566.722759 106.404318
274 -57.459830 -559.991106 357.279996
275 -61.828099 -565.880275 105.723900
275 -65.434014 -559.076197 356.987473
276 -65.553309 -562.571493 109.045386
276 -69.464291 -554.858581 357.064739
277 -74.943727 -561.649943 108.212767
277 -72.058765 -553.506896 358.822036
278 -78.389845 -558.016009 108.458153
278 -75.351513 -548.817715 358.089634
279 -80.141126 -555.570021 107.024371
279 -83.467623 -546.409837 357.864030
280 -78.830088 -551.870354 107.605724
280 -75.805850 -543.070702 357.733473
281 -75.038121 -549.305174 109.689460
281 -73.993262 -539.494987 357.889857
282 -80.747430 -545.343172 106.234809
282 -72.607181 -535.291502 358.502609
283 -72.550046 -541.203757 106.245635
283 -65.588940 -532.928292 357.401780
284 -70.096224 -539.121379 104.641267
284 -64.621221 -530.321817 356.075055
285 -56.380765 -534.123284 108.014946
285 -61.771129 -526.290041 353.376579
286 -55.098551 -531.779171 103.164480
286 -56.252591 -522.751407 352.803005
287 -48.999355 -528.941695 103.213178
287 -42.545121 -519.489585 351.859002
288 -44.406210 -526.154572 101.912097
288 -33.454263 -515.712437 349.892701
289 -33.729974 -526.141812 96.778903
289 -28.806158 -513.253857 349.039490
290 -16.263817 -522.177163 100.389838
290 -20.009523 -511.112011 347.882168
291 -3.730642 -520.717802 99.553771
291 -5.941927 -508.281923 348.687772
292 4.450858 -517.817469 98.134860
292 7.069395 -504.377601 348.350667
293 18.483852 -512.006708 98.434100
293 19.059037 -501.429715 349.211069
294 35.172877 -511.693771 99.481026
294 25.200482 -500.278099 347.264414
295 46.164685 -510.460204 100.643175
295 39.155170 -496.437133 349.770234
296 63.541442 -507.291051 104.767850
296 54.845270 -494.133790 352.080525
297 76.198330 -505.273631 104.989144
297 65.020687 -491.974712 353.897763
298 85.863711 -503.675354 105.579811
298 79.973177 -490.084648 355.543751
299 105.827754 -500.535324 108.986753
299 89.121568 -488.846644 356.797596
300 116.772468 -500.090029 111.353503
300 102.936594 -486.372466 358.062122
301 129.592089 -497.033595 113.798020
301 120.280410 -484.196819 362.911948
302 144.491179 -494.667612 116.164095
302 132.751450 -480.889828 366.027378
303 162.091904 -493.152348 119.517179
303 145.539834 -479.188683 367.606982
304 179.531171 -489.250241 123.614222
304 157.104870 -478.105342 370.026877
305 190.244451 -487.873125 125.147836
305 176.096981 -475.267286 373.811202
306 210.756719 -487.833655 128.498081
306 190.573743 -473.799818 376.409845
307 225.891815 -486.375055 131.605853
307 207.639709 -472.748553 379.657971
308 242.237098 -486.498115 135.528510
308 219.891986 -471.004289 381.790587
309 255.005990 -484.961152 137.138880
309 233.589885 -470.151143 384.175728
310 276.017452 -484.209268 141.085195
310 245.748076 -467.794998 387.044880
311 293.111315 -483.055090 144.701276
311 261.300763 -465.577580 388.895508
312 301.714739 -481.410132 144.888816
312 274.953673 -464.693678 391.930767
313 321.638922 -480.691779 147.439043
313 292.022113 -461.757558 394.812398
314 339.760144 -479.688708 151.083452
314 308.419432 -460.232844 397.665201
315 353.251994 -477.748949 153.383960
315 323.025732 -458.040721 399.781371
316 370.991798 -477.378943 156.134388
316 336.451984 -456.083127 401.951447
317 387.897078 -474.328190 159.261748
317 351.078645 -452.817084 403.928740
318 405.541821 -472.090699 162.136531
318 366.427668 -450.329859 406.809551
319 421.328577 -469.416002 166.417853
319 383.486897 -447.041646 410.438547
320 438.963012 -468.100293 169.154298
320 396.970563 -443.804298 412.980819
321 454.056408 -465.011096 173.049568
321 410.975444 -440.205299 416.156436
322 472.093031 -461.647911 176.655045
322 426.762279 -437.914445 419.785356
323 486.641602 -459.710334 180.275633
323 438.378269 -434.689591 421.965983
324 501.392479 -455.794259 183.190869
324 451.692367 -430.464289 425.361205
325 516.871509 -453.386981 187.667181
325 468.075281 -426.393506 429.770653
326 530.520428 -450.536301 191.661332
326 481.977837 -422.454373 434.312722
327 548.083425 -447.429285 197.084220
327 495.992471 -418.688157 438.118498
328 561.933198 -443.952879 201.556440
328 508.598260 -414.832449 442.815959
329 577.741443 -440.548214 205.698048
329 522.736501 -410.018327 445.995090
330 593.378500 -436.222120 211.154280
330 536.177716 -405.553752 450.783629
331 606.785074 -433.225616 215.657458
331 549.255516 -399.899748 455.984459
332 620.919643 -429.628793 221.003387
332 560.269208 -395.860554 459.820514
333 633.373539 -424.477310 225.913443
333 572.622079 -390.000672 464.764632
334 648.040654 -419.263902 231.726489
334 583.006116 -384.937276 469.136852
335 660.052771 -414.353900 236.599129
335 594.711409 -378.677841 474.728651
336 674.450014 -408.909438 243.099812
336 608.441859 -371.915382 479.880771
337 687.048255 -403.095814 248.401203
337 619.226936 -365.461335 485.374462
338 700.311594 -397.259383 254.271893
338 629.724087 -358.252437 489.715059
339 710.483465 -391.169687 259.565672
339 640.008868 -351.567786 495.485594
340 724.035432 -384.089298 264.909729
340 649.016561 -343.870180 499.684040
341 735.754490 -376.389298 271.949827
341 660.257323 -336.067491 504.724575
342 745.750483 -369.272276 275.764167
342 665.757079 -328.308480 509.033834
343 755.402415 -361.566362 280.585508
343 676.154518 -320.030651 512.986008
344 766.860055 -352.299720 286.956771
344 683.498029 -310.590683 517.859711
345 773.963833 -343.148503 290.880629
345 692.146675 -301.191525 521.863454
346 782.918971 -334.034120 294.125871
346 699.469974 -291.826665 525.869370
347 791.277948 -324.258184 297.537067
347 704.979405 -281.745378 528.625358
348 795.879240 -313.902075 301.806415
348 710.087329 -271.660483 531.858450
349 801.071553 -303.788165 304.377692
349 715.006339 -261.129018 534.930273
350 806.503453 -291.868219 306.827627
350 717.272065 -251.293576 536.102223
351 808.444614 -281.117815 308.133669
351 719.429218 -240.186516 538.166971
352 813.277935 -270.432117 310.473082
352 721.642427 -230.143294 540.168581
353 814.790739 -258.822973 312.042032
353 723.001347 -219.105455 540.503436
354 815.836982 -247.367571 313.028916
354 721.360708 -209.539242 541.472294
355 817.716305 -236.005541 314.123368
355 719.037763 -198.506833 541.984791
356 815.143896 -224.387491 313.756677
356 718.345746 -188.244434 541.247778
357 812.150738 -213.585221 312.105418
357 713.461968 -178.270514 540.382333
358 807.383199 -203.482654 310.631444
358 710.935773 -168.960961 539.601199
359 804.052677 -193.282017 308.676861
359 703.739304 -160.129723 536.477370
360 797.841572 -184.010277 306.185094
360 699.617771 -151.533033 534.206345
361 791.200669 -175.458989 302.394866
361 693.644202 -143.348031 531.203889
362 785.478718 -167.293278 298.811017
362 687.779075 -135.364770 527.307849
363 775.946476 -159.090369 294.033806
363 679.173365 -128.548163 522.853042
364 766.393073 -152.511464 289.592510
364 670.641446 -121.356390 518.776688
365 758.521575 -144.747284 284.970878
365 663.186103 -115.600261 514.782969
366 745.585930 -139.360857 279.626520
366 652.293558 -109.902961 510.002666
367 737.873750 -133.129127 276.025392
367 641.197793 -104.155789 505.353427
368 722.482582 -129.098059 270.315675
368 632.598937 -99.423878 501.738793
369 709.417013 -124.249328 265.366382
369 615.548615 -94.557042 495.781681
370 696.888024 -120.280001 260.067950
370 605.670779 -91.035470 492.505240
371 684.066689 -116.318005 256.053258
371 593.459520 -87.743312 488.130559
372 672.182676 -113.465858 252.177855
372 581.435011 -84.115181 484.143293
373 654.275657 -110.412463 247.084713
373 570.471861 -81.347054 481.175336
374 641.016814 -108.096854 243.430987
374 554.988039 -78.492650 476.078203
375 625.978699 -105.987619 240.092569
375 541.146772 -75.944070 472.506744
376 609.238535 -104.195029 234.965576
376 524.191877 -73.612544 468.599127
377 593.071800 -101.305566 229.733595
377 512.140073 -72.375957 465.013321
378 576.882950 -100.690776 226.539991
378 497.212513 -70.711406 461.803222
379 559.728123 -98.627762 222.344770
379 482.341662 -69.285386 457.524193
380 547.222364 -98.705732 218.928551
380 465.284984 -68.319329 453.976899
381 531.583642 -97.297272 216.167199
381 453.017167 -66.343477 451.237062
382 511.862233 -96.922244 211.765316
382 438.395348 -64.753994 448.566065
383 497.694817 -94.792991 208.750460
383 422.176286 -63.870669 445.666916
384 481.709854 -94.197235 206.562072
384 410.955740 -62.441453 444.036739
385 467.028886 -93.235893 203.968704
385 394.070352 -60.883096 441.992278
386 448.814833 -92.491786 201.181613
386 378.216754 -59.828053 438.027289
387 431.461182 -90.321055 198.956611
387 364.659902 -60.040681 437.176787
388 416.280807 -90.264702 195.962490
388 350.043132 -58.106115 435.278504
389 401.317092 -88.986006 194.386253
389 335.406887 -56.747641 434.289990
390 386.259583 -88.428793 193.831662
390 316.564854 -55.457973 431.187332
391 367.360487 -87.588055 189.982689
391 306.178794 -54.231797 429.906442
392 354.287884 -85.740299 189.576410
392 290.494081 -53.201893 428.948497
393 337.760687 -85.115288 187.865551
393 278.330295 -50.880398 428.645969
394 319.268038 -83.299598 184.340629
394 260.912580 -49.856720 426.328961
395 304.094407 -82.541494 183.187585
395 248.754243 -48.513547 426.544076
396 290.309900 -80.444100 183.335227
396 234.569317 -46.709952 425.601252
397 274.102855 -80.036875 183.061049
397 219.881249 -46.040753 424.657227
398 256.618128 -77.963719 181.578675
398 205.291761 -44.119077 423.166807
399 245.702368 -77.072603 180.739798
399 194.082194 -42.389390 423.299149
400 226.874321 -73.381898 179.787075
400 178.098197 -39.262655 423.036439
401 215.544304 -72.369453 178.777782
401 164.114260 -37.503828 421.841498
402 197.538088 -70.997685 177.764550
402 149.075599 -35.648544 420.638419
403 185.684976 -69.273261 177.063159
403 137.677513 -32.349003 420.895427
404 173.240266 -66.302232 177.120508
404 127.312922 -30.160650 419.627065
405 156.676377 -64.403603 175.286205
405 111.459957 -29.001601 418.774573
406 145.769861 -61.952929 173.937902
406 101.417880 -26.254517 418.564434
407 132.197476 -58.937402 174.531896
407 92.498084 -22.871016 418.905574
408 116.346656 -57.161499 173.264364
408 79.252868 -19.453430 417.352890
409 104.717327 -54.417408 172.610543
409 65.081953 -15.929177 416.738666
410 91.388076 -50.073689 172.245454
410 54.083943 -11.580271 416.871980
411 80.713731 -47.181572 172.560872
411 45.712742 -8.396300 417.311706
412 68.940940 -43.771792 171.911703
412 34.197919 -5.333150 415.632466
413 57.498557 -40.508719 170.262327
413 20.521993 -1.808857 414.467723
414 44.983191 -35.925609 170.067397
414 12.174420 3.133475 414.933944
415 36.252939 -32.183010 170.068197
415 7.585500 8.127212 415.490468
416 22.943006 -25.877774 170.934938
416 -3.704414 14.132107 416.147359
417 15.641563 -21.437885 170.951039
417 -13.262175 19.193476 416.561862
418 3.867723 -16.232988 171.307192
418 -22.611484 25.547426 417.157038
419 -7.420448 -8.026309 170.766303
419 -33.180522 31.771701 417.486387
420 -10.672730 -1.145793 173.505373
420 -39.805211 39.862364 418.191664
421 -26.444845 6.250350 172.547060
421 -42.971477 46.062409 420.638689
422 -31.784961 15.196194 174.916219
422 -51.219009 54.821900 419.990474
423 -36.347655 24.130619 174.137860
423 -53.775838 62.907874 420.976309
424 -44.004744 33.669313 173.761039
424 -55.684047 72.956261 422.915065
425 -51.949464 43.384933 172.862224
425 -57.154713 81.902480 423.790415
426 -50.509072 53.488757 174.248493
426 -66.067834 92.066133 421.312027
427 -49.760326 62.852077 173.385916
427 -66.518928 100.646117 421.124942
428 -47.993206 73.215153 175.546632
428 -61.550671 110.683600 423.700249
429 -47.539080 83.504680 174.322728
429 -60.495773 120.639987 423.614956
430 -45.243604 94.857922 174.259041
430 -58.150496 128.421093 423.784253
431 -43.222029 105.671665 173.117228
431 -57.196009 139.317323 421.907890
432 -40.176312 117.466070 172.148073
432 -48.799290 147.762053 422.435094
433 -31.648187 128.486067 171.129394
433 -43.099008 157.548081 421.308432
434 -26.982461 136.594801 169.306546
434 -34.508434 165.750183 421.283149
435 -16.363589 144.690863 170.044744
435 -26.990779 173.775574 421.115931
436 -5.110856 152.990274 170.423259
436 -13.549277 181.504277 420.821038
437 6.318781 161.716099 170.086941
437 -7.121642 189.616402 418.654650
438 13.503236 167.878155 169.881011
438 2.945719 194.403543 418.364147
439 28.219617 174.873138 170.448544
439 14.823983 200.148565 420.165304
440 40.701172 181.779162 170.905075
440 24.457583 206.883611 419.439135
441 57.816492 187.368263 172.360640
441 36.589677 211.047753 419.591009
442 69.825293 192.993218 172.658862
442 51.516132 217.740259 420.612227
443 79.999649 198.828583 174.458616
443 61.430441 221.681243 421.963760
444 91.291250 202.784008 174.235934
444 75.005853 226.755642 422.834573
445 106.872419 205.284145 175.441028
445 86.195555 230.156439 423.104421
446 117.228713 210.300879 176.873789
446 98.735613 234.822554 424.984990
447 131.886794 214.719385 177.625786
447 112.583944 239.488609 426.489126
448 146.256625 219.855087 179.525195
448 125.009155 243.747696 427.939853
449 161.437521 225.123064 181.033006
449 138.990703 247.601070 430.403054
450 177.069190 228.311782 182.802925
450 155.398615 252.638707 431.373788
451 192.971828 231.333787 185.787778
451 167.511770 256.320473 432.938893
452 208.384044 236.924883 186.461169
452 179.627438 260.258047 433.110206
453 220.800689 240.939150 186.780471
453 193.144531 263.410765 435.338350
454 241.007303 245.893720 191.297280
454 211.488263 269.433139 437.526264
455 255.379724 250.271849 191.878282
455 226.038466 274.531431 439.455532
456 272.194761 252.960143 193.156913
456 240.687223 276.351631 441.656941
457 289.594227 258.222283 196.552592
457 254.837392 280.095418 442.942626
458 305.339694 262.538681 199.749860
458 272.935126 285.611182 446.607981
459 320.237851 265.570501 201.833434
459 284.026294 289.401427 448.868577
460 338.969514 270.553514 205.648420
460 301.297396 294.231321 452.456385
461 357.464655 275.240523 209.334556
461 314.621550 298.765227 455.069867
462 368.916247 278.860975 212.440658
462 328.561536 303.302932 458.676241
463 388.653085 282.233921 217.429347
463 343.903897 307.547509 462.219402
464 404.433935 287.137532 220.683748
464 357.053600 312.011785 465.635604
465 421.584409 292.956435 225.118170
465 373.718432 317.731684 469.838007
466 435.242942 297.677659 228.346633
466 389.039739 323.815062 473.300320
467 453.761088 303.621714 233.976061
467 402.305265 329.528307 476.570851
468 473.341788 309.994134 239.040196
468 417.651146 335.035395 480.828135
469 484.871646 315.288970 241.809284
469 431.731551 342.507161 485.808406
470 500.449381 321.473833 246.655448
470 444.975314 349.084320 489.477254
471 518.404694 328.829711 251.792875
471 458.086445 355.883093 492.810935
472 533.094166 335.918145 255.972567
472 471.860271 362.941090 498.121915
473 550.442591 343.959317 261.538916
473 485.648014 369.177569 501.705820
474 564.021061 351.474344 264.519011
474 499.914693 377.636465 505.177498
475 579.059983 359.398193 269.117973
475 510.534410 385.249581 508.708912
476 591.613670 367.459598 272.924829
476 523.310065 393.240736 512.663008
477 606.648275 375.256031 277.474217
477 535.431122 400.970778 516.265514
478 619.100659 383.704809 281.506626
478 548.717108 410.028366 520.495226
479 634.072774 392.947131 286.704410
479 557.237619 419.080645 523.341075
480 643.564245 400.928046 290.070672
480 567.598879 428.002539 527.026166
481 659.177686 411.541072 295.386367
481 576.315580 436.519383 530.201991
482 670.677600 420.424175 298.861920
482 589.464182 446.464962 534.761552
483 679.967381 430.779546 302.545415
483 598.723239 458.194065 538.007876
484 692.154676 441.344464 307.214630
484 606.327764 467.136333 541.239661
485 699.773263 452.413637 310.082482
485 615.361253 476.750815 543.904014
486 707.326524 462.510422 312.401523
486 622.292663 487.719684 547.021515
487 721.804865 474.933921 318.265365
487 629.705412 499.533185 550.156873
488 730.289598 485.955879 320.709121
488 633.293558 510.154122 551.719910
489 739.077766 497.149507 324.878371
489 642.875020 520.556608 554.865535
490 743.212931 508.483058 326.308474
490 648.762287 532.320672 557.834241
491 753.216152 520.324453 330.654411
491 653.238424 543.949009 559.151347
492 758.853623 532.380314 332.678528
492 657.153022 553.759582 561.296609
493 764.705508 543.813999 336.215349
493 661.886304 565.254256 563.366029
494 767.579385 555.727799 338.573359
494 663.507745 575.919472 566.567980
495 770.842261 565.661027 340.332506
495 666.098936 587.236556 567.621962
496 775.599542 577.860761 342.071414
496 668.875266 598.121438 568.186420
497 776.068341 588.587142 343.696000
497 670.407824 608.985513 570.145782
498 775.973813 597.813542 345.150960
498 671.075226 617.754161 571.071039
499 775.283286 608.543142 344.953595
499 667.705383 627.930882 570.834415
500 774.155023 619.123871 346.404582
500 667.987434 637.006432 571.180312
501 773.610037 627.700284 346.219750
501 662.189309 646.027243 570.582729
502 768.660831 636.493593 345.861874
502 659.434431 655.701295 570.197591
503 765.543187 644.746537 345.671229
503 656.460445 663.362064 569.875913
504 759.392666 652.297407 344.728301
504 647.815305 671.467458 567.624220
505 755.482609 659.201132 344.080285
505 641.041777 678.870205 566.810875
506 745.826003 666.898465 341.120810
506 634.537021 685.181461 565.089924
507 738.820142 671.954689 339.584811
507 626.311559 690.857371 563.380683
508 728.153046 678.103030 337.006425
508 617.221148 695.960178 560.967932
509 718.106318 682.815031 334.146704
509 606.610705 701.521407 557.497008
510 708.239660 686.844206 330.981757
510 598.915723 705.762402 555.823717
511 698.757167 690.922187 328.110229
511 591.098405 709.393708 553.419164
512 688.636019 694.255053 325.558994
512 575.889541 713.916071 548.834496
513 675.875441 698.554592 321.018131
513 567.831763 716.886347 546.299360
514 664.122721 700.556127 317.452564
514 556.399599 720.729239 542.845925
515 649.683900 702.541952 312.537822
515 543.789627 723.514617 537.557444
516 636.852975 705.949905 307.687696
516 532.590846 726.125665 534.106913
517 625.448605 707.701850 304.414525
517 521.291861 728.204348 530.534621
518 614.309701 708.989137 299.289672
518 506.303691 730.909574 525.312510
519 599.420099 711.994275 295.168028
519 494.311224 732.682926 521.697022
520 583.280578 713.580932 288.584841
520 483.910525 734.866138 517.847661
521 570.284864 715.095636 285.154566
521 469.632917 735.629873 512.942216
522 557.140439 714.723103 280.463028
522 458.265560 736.875474 508.734633
523 544.790117 715.279674 276.068757
523 445.251981 737.576002 504.762888
524 529.210755 715.043688 270.464993
524 432.973669 738.687651 499.392819
525 515.246710 716.140392 265.653424
525 418.874512 738.837858 494.935091
526 498.486182 715.830575 260.054192
526 406.982784 739.817341 490.002633
527 487.492735 715.893265 255.684866
527 390.770893 740.761935 484.937243
528 471.182027 715.287491 249.413958
528 381.906174 740.467176 481.690829
529 459.143969 715.038401 245.635658
529 366.553214 740.568354 475.845261
530 443.300873 714.326845 239.147856
530 351.228395 740.972924 470.457388
531 428.378991 713.958998 233.751010
531 340.187496 740.342538 466.606981
532 413.041336 714.124235 228.517055
532 327.159856 740.255472 461.489425
533 398.866888 713.465522 222.912742
533 312.524095 740.413826 456.761452
534 380.807278 713.714174 218.063405
534 299.754014 741.372869 453.018598
535 369.437382 712.950355 214.486815
535 285.530207 741.879373 448.132133
536 351.580027 713.023019 208.817512
536 271.077315 742.591259 443.879407
537 335.561436 712.882450 204.348205
537 260.754762 743.157896 440.806962
538 320.752308 713.190395 199.881825
538 244.276400 743.769149 435.941174
539 307.915687 713.869264 196.240611
539 231.486309 745.106742 433.423932
540 290.459755 714.915801 191.743950
540 217.024071 747.121570 429.235226
541 272.840052 715.530845 186.789624
541 205.682799 747.804134 424.999279
542 259.194815 716.682814 181.466305
542 193.414281 749.704517 421.624835
543 244.217703 717.749871 178.879588
543 177.523165 751.435442 418.062260
544 229.940432 720.068066 174.804519
544 164.635723 753.569403 414.364060
545 215.689880 722.030512 172.034488
545 153.473855 755.774099 411.915383
546 202.347459 723.920101 168.549891
546 139.179004 758.510534 408.394206
547 184.816088 728.138641 164.672327
547 127.568006 761.024872 405.745183
548 172.429007 730.051200 162.120580
548 117.175433 763.895524 403.626483
549 154.393139 732.775241 157.987255
549 100.391660 768.905862 399.517031
550 145.644410 736.179762 156.839823
550 91.480020 771.686484 397.676235
551 128.766884 739.970895 152.676374
551 79.222755 775.793321 396.466125
552 115.173358 744.250943 151.653145
552 67.047142 779.413845 394.382983
553 105.359529 747.200055 149.871056
553 54.751676 782.888133 392.191167
554 86.601841 752.644870 146.174387
554 44.754610 788.070166 390.959735
555 77.068322 758.608692 144.969506
555 34.620875 792.894104 388.724407
556 64.258425 761.668933 143.514803
556 22.732398 798.670095 387.941399
557 53.580946 766.843030 143.202240
557 10.516106 803.565781 386.968438
558 41.626892 775.256468 142.330917
558 4.602505 809.492218 387.223518
559 30.627414 780.761280 140.973522
559 -6.857466 815.957775 386.901915
560 18.303899 786.463185 140.955480
560 -15.681731 822.541541 386.251880
561 9.148862 794.453766 138.952975
561 -26.582301 828.786271 385.617746
562 -5.702500 802.553142 137.890790
562 -32.730046 836.363614 385.435220
563 -11.069001 808.762726 139.060372
563 -43.133582 844.761986 385.214388
564 -23.225219 818.353245 137.953944
564 -51.136139 851.211478 384.467391
565 -33.577236 826.179816 138.211823
565 -58.504487 860.644772 384.305436
566 -44.038925 837.416537 136.893062
566 -62.426201 868.596898 386.644880
567 -52.198684 846.612426 136.375637
567 -68.984550 877.799262 387.553039
568 -56.102517 857.067802 138.019081
568 -75.202623 887.932109 386.602182
569 -63.029066 865.967321 138.809265
569 -78.411393 897.526852 386.444660
570 -71.854570 878.225218 137.443420
570 -87.646528 908.417978 385.932830
571 -77.316295 888.337264 136.879120
571 -88.305459 916.853677 386.803583
572 -75.042504 899.651816 138.791531
572 -93.330801 926.934048 386.390569
573 -83.793703 912.582980 136.960673
573 -91.566431 936.584176 387.687556
574 -83.681926 923.284581 137.178896
574 -88.801773 948.637770 388.698756
575 -90.319015 934.834523 134.364737
575 -89.389048 960.015385 387.333027
576 -82.447313 947.491722 138.432577
576 -90.384752 970.754955 387.161316
577 -79.605968 957.601826 138.796315
577 -84.566452 981.408455 389.096591
578 -75.451934 969.183559 138.937917
578 -87.212468 991.935817 387.303579
579 -75.520212 980.321350 138.134163
579 -81.291637 1001.986720 387.385720
580 -69.603720 990.416014 138.207634
580 -78.021758 1009.892300 387.263499
581 -62.804006 1001.545695 137.988302
581 -66.107021 1019.847639 388.461658
582 -52.411586 1009.726503 139.748680
582 -53.626724 1026.111359 389.293321
583 -38.302106 1016.802041 140.881409
583 -49.579804 1035.565652 389.080676
584 -28.600401 1025.750002 140.925009
584 -35.186855 1043.193416 390.597405
585 -21.092880 1033.050485 140.323093
585 -26.678151 1050.174913 391.573665
586 -12.224988 1040.894243 140.441271
586 -16.879565 1057.206149 389.958197
587 2.825558 1046.550482 143.093694
587 -0.454479 1061.613298 392.694240
588 19.043405 1052.471798 143.177050
588 6.826833 1067.352788 391.743979
589 29.554485 1058.254799 143.794300
589 18.528501 1074.312797 393.300963
590 47.581428 1061.323614 146.645681
590 33.860426 1079.060747 395.216635
591 59.178545 1066.267924 145.622791
591 44.503974 1084.555054 394.232552
592 79.235694 1069.740209 148.501624
592 68.199715 1087.208623 398.669337
593 87.624855 1073.831555 148.448761
593 79.940669 1091.117122 397.841391
594 109.200637 1077.556965 151.746616
594 94.931467 1094.846141 399.820240
595 122.869575 1078.864308 151.714762
595 106.304379 1097.664424 400.792500
596 139.725214 1083.487129 154.237103
596 121.177342 1101.057570 401.227075
597 153.028877 1084.977350 153.024214
597 136.886109 1105.058193 402.894348
598 176.388882 1086.209355 157.030123
598 153.599058 1106.716496 404.827916
599 192.229550 1090.057810 158.315334
599 167.634810 1108.906391 405.927557
600 209.396264 1090.831181 160.285006
600 186.776030 1111.019496 407.806720
601 224.890903 1092.117009 162.280906
601 199.462913 1113.165399 409.328728
602 242.743329 1093.729196 162.922371
602 215.987875 1116.119824 410.825710
603 259.643861 1094.910744 164.617762
603 230.640595 1117.482057 412.603967
604 272.345873 1096.935243 165.503626
604 245.195030 1119.993879 413.778767
605 296.163929 1099.032351 170.816320
605 260.975823 1121.490559 416.503962
606 310.609039 1099.965858 171.861938
606 275.259125 1123.690408 417.883993
607 322.715150 1101.602722 173.678707
607 287.500197 1126.180358 419.165814
608 342.875422 1102.770967 177.364107
608 306.670062 1128.229175 423.628888
609 360.430986 1105.628050 182.609062
609 318.259410 1130.847290 426.236915
610 374.473122 1106.204802 184.667889
610 332.818218 1132.233506 429.533023
611 389.589363 1108.625478 189.041387
611 346.960532 1134.221410 432.794593
612 403.390796 1110.366617 192.648281
612 356.794944 1137.644133 436.401375
613 415.297439 1112.542479 196.270264
613 370.393789 1140.557865 441.049626
614 431.152554 1114.102450 201.519646
614 384.461695 1142.708139 446.017812
615 446.071659 1117.806317 206.015100
615 397.052402 1145.951950 450.057788
616 460.711452 1119.586604 211.892322
616 408.085022 1150.160525 453.742065
617 474.587111 1122.798180 217.268904
617 426.625109 1153.169113 460.876138
618 489.114749 1126.423180 222.669735
618 438.601830 1158.091033 465.052507
619 501.914793 1130.626855 228.384063
619 447.634765 1161.735463 470.643542
620 515.682836 1135.210672 233.242684
620 457.800490 1167.279599 473.523513
621 525.585226 1140.000714 237.144916
621 467.709432 1172.281340 477.808941
622 542.177016 1145.767291 242.758081
622 480.970943 1178.594597 482.840229
623 554.054120 1151.677168 246.754594
623 497.147287 1184.024361 487.854055
624 566.264807 1158.009632 250.283373
624 506.840995 1189.747959 492.212905
625 580.191354 1164.544520 255.061506
625 518.021694 1197.120199 495.463277
626 594.078514 1172.079625 258.555799
626 525.208680 1204.348866 497.724122
627 604.911909 1179.907168 261.356807
627 538.925747 1210.483234 501.019207
628 619.797241 1187.559324 266.132356
628 548.767402 1218.894024 503.493398
629 632.768692 1195.563159 269.885697
629 558.939121 1226.866908 506.971137
630 643.254439 1203.159054 272.926592
630 569.497861 1235.431317 509.279316
631 654.522596 1212.185784 276.979550
631 581.742410 1243.535480 513.511468
632 669.138120 1220.647639 281.681206
632 586.725052 1251.879354 515.317829
633 681.776665 1229.775730 285.714036
633 595.748735 1260.448171 518.373355
634 692.660167 1238.646340 288.776483
634 605.520963 1269.881134 521.556419
635 697.685306 1248.421076 290.715326
635 612.877265 1278.465400 523.553203
636 702.908912 1259.387194 292.137856
636 620.349080 1288.131988 525.877443
637 711.625760 1267.953796 296.423031
637 624.377014 1298.346059 527.917395
638 716.537972 1278.104450 298.419612
638 630.883784 1306.441775 530.408390
639 724.088256 1287.955163 301.749480
639 631.327472 1317.511525 532.127289
640 728.938754 1297.973707 304.404850
640 634.050705 1327.557682 533.249890
641 729.210415 1308.915270 305.747967
641 638.152553 1336.595475 536.067156
642 730.596390 1318.505933 307.177175
642 640.082170 1344.190046 537.623164
643 732.305982 1327.766087 309.393379
643 638.477672 1354.634836 537.816873
644 735.630047 1335.356151 311.006832
644 639.275493 1362.523425 539.553055
645 729.607713 1344.673873 309.680866
645 637.237024 1370.214363 539.334784
646 727.741890 1352.767399 309.552090
646 632.764424 1379.393313 538.798511
647 728.158156 1359.727680 310.163098
647 628.819906 1387.552362 537.473822
648 718.997846 1369.302084 307.696506
648 625.503709 1394.969175 536.968888
649 716.032372 1375.039626 307.161555
649 618.869595 1402.384820 534.602457
650 710.899142 1381.946279 305.334289
650 612.074732 1409.123249 532.263168
651 703.379515 1386.286780 302.700497
651 605.968833 1415.341928 530.226529
652 694.488273 1392.973928 300.191587
652 603.208151 1419.625720 529.557933
653 689.356992 1397.204407 298.211448
653 593.402023 1425.643788 525.728022
654 679.165851 1401.912827 294.456846
654 584.073591 1430.569746 522.789142
655 670.628206 1406.248107 291.813314
655 573.641683 1435.584673 519.459613
656 660.769860 1409.273815 288.668337
656 565.326744 1439.740187 515.776542
657 649.852516 1411.525221 284.633122
657 552.268144 1443.060776 512.310512
658 640.212860 1415.131074 281.716495
658 544.651858 1445.477468 510.065664
659 630.386406 1416.796933 278.381627
659 533.940903 1449.595339 504.658408
660 616.381395 1420.287416 273.118734
660 524.724876 1451.327411 501.781227
661 607.648801 1422.035901 270.421141
661 511.834961 1454.602218 498.105534
662 592.245140 1424.555551 264.560315
662 500.668854 1456.349501 492.642656
663 579.542245 1425.376804 260.263931
663 486.658298 1459.046157 488.583585
664 568.600530 1425.207905 257.241046
664 475.685215 1460.574195 485.041263
665 555.709892 1427.500834 253.277363
665 464.413015 1462.281419 480.919162
666 539.564902 1428.596911 247.853945
666 450.208492 1464.949236 476.129092
667 530.075075 1430.221011 243.693571
667 436.367531 1466.069263 472.580353
668 518.024655 1431.990451 239.249588
668 426.296571 1468.629863 468.980865
669 502.295483 1432.993438 235.239734
669 417.219072 1470.078654 466.526920
670 492.857696 1433.462208 233.172988
670 401.485815 1471.653763 461.005432
671 477.339910 1434.624523 228.649871
671 389.945255 1473.117576 458.549807
672 463.999306 1435.583244 224.346451
672 378.257018 1475.687723 454.981733
673 450.193529 1438.342255 220.617562
673 365.789183 1477.028815 451.555920
674 433.407991 1441.662465 216.309563
674 353.838611 1479.339930 447.867730
675 419.974938 1444.664059 212.065268
675 346.805587 1481.068104 445.673548
676 411.659337 1445.141556 209.785360
676 333.150453 1483.936344 442.248187
677 395.299608 1447.181240 204.930723
677 316.959312 1487.471219 436.761272
678 385.368264 1450.058646 202.266291
678 306.031152 1490.212712 435.134097
679 374.077731 1452.712620 198.539313
679 297.497102 1493.031699 431.931576
680 361.028823 1457.450919 195.550549
680 283.559889 1497.768710 428.690723
681 346.621076 1461.112296 192.131378
681 275.278274 1501.319356 426.060483
682 336.115392 1466.456033 187.973151
682 259.817233 1506.671495 423.034116
683 322.134009 1472.309371 185.242235
683 249.500387 1511.584113 419.804986
684 311.532454 1476.517600 181.508022
684 238.014308 1516.402738 417.303808
685 302.369207 1482.254055 179.478309
685 228.563218 1521.401819 414.421595
686 289.453620 1488.915211 176.545672
686 221.627520 1525.710639 411.781084
687 277.380219 1493.903365 172.890437
687 213.414370 1531.321579 410.011690
688 260.611323 1501.741167 166.451805
688 202.276921 1539.080994 406.147795
689 254.704074 1508.509938 165.138750
689 193.461146 1544.807482 403.364801
690 247.129958 1514.962182 162.261863
690 183.841198 1552.409702 400.516098
691 236.747468 1521.770042 159.839920
691 176.459490 1557.752003 397.280085
692 227.230417 1529.942966 156.207817
692 166.950198 1565.050803 394.056722
693 217.038173 1536.841271 152.542146
693 158.090163 1571.890192 391.241332
694 203.853495 1546.308833 147.524333
694 145.162904 1582.315841 387.100781
695 193.852061 1556.583941 143.450103
695 139.657297 1590.693617 385.062232
696 184.044933 1564.821554 140.296750
696 134.800865 1596.532199 383.044154
697 178.923400 1574.116036 138.704867
697 118.899506 1605.638817 377.785583
698 173.936513 1583.321252 135.948646
698 115.603001 1617.292792 375.876747
699 164.153041 1594.723013 132.260007
699 106.229522 1624.624270 373.869212
700 152.401349 1605.135816 128.285486
700 100.848083 1633.460000 370.558035
701 148.960614 1613.657324 127.055434
701 101.007042 1641.718078 370.442595
702 140.010419 1625.622238 125.021032
702 87.976552 1652.983627 367.384845
703 129.183843 1636.993962 121.806295
703 79.269895 1664.230046 364.737874
704 125.165185 1647.645698 121.193284
704 72.910770 1673.846237 364.045809
705 113.648553 1662.158728 119.784213
705 64.002991 1685.442144 361.146720
706 108.155826 1674.022191 118.383305
706 59.696055 1695.900800 361.199764
707 96.395449 1685.011585 115.312843
707 55.871151 1705.023854 361.643704
708 98.872361 1693.543875 117.512401
708 49.571610 1717.066389 360.080333
709 84.453083 1708.722680 112.264913
709 45.534463 1727.323470 359.780030
710 79.775973 1719.280695 112.407689
710 34.499330 1740.131390 357.937877
711 78.697792 1731.773664 112.906555
711 31.138097 1751.934839 357.322667
712 66.453335 1745.153319 111.033081
712 29.431829 1764.197538 357.030059
713 58.384365 1760.590428 109.350466
713 21.601574 1775.035158 357.133451
714 50.526215 1774.564673 108.940555
714 17.911100 1786.376640 356.549878
715 48.722628 1785.553801 108.507549
715 14.366869 1796.572880 357.143272
716 44.601457 1798.714345 109.296279
716 9.749943 1809.376631 355.035493
717 34.082116 1810.650959 108.832989
717 1.951732 1820.689235 356.054652
718 26.777503 1824.618851 107.091810
718 9.990162 1829.827240 359.210773
719 25.379603 1838.313718 107.785192
719 -2.318848 1845.516301 355.014151
720 18.744903 1849.374466 104.908100
720 -4.826260 1857.778910 357.505329
721 7.374003 1870.439582 106.257258
721 -12.804266 1870.185965 357.779325
722 17.959546 1877.579768 112.051657
722 -11.096152 1882.005591 359.504911
723 9.479477 1892.494844 109.016978
723 -14.643905 1892.057761 359.057474
724 3.598371 1906.454004 110.818361
724 -12.295810 1903.363187 361.142473
725 0.837017 1917.623012 113.624998
725 -17.388415 1916.804018 362.660050
726 -6.695839 1933.678379 113.049918
726 -18.092692 1928.095649 364.553903
727 -5.371129 1944.540650 115.916805
727 -19.533941 1940.355578 365.550836
728 -14.196901 1957.494524 116.040662
728 -25.041146 1951.376989 367.530111
729 -7.842821 1968.788818 120.475105
729 -23.566064 1961.928854 368.865267
730 -9.682003 1984.078354 121.964542
730 -17.420316 1969.550660 375.123769
731 -8.389647 1995.232929 123.907195
731 -25.612293 1984.999279 374.801819
732 -6.698948 2005.275947 129.981226
732 -15.943691 1989.819291 379.800141
733 -8.573478 2018.024034 132.308979
733 -13.910225 2000.219343 381.536596
734 -5.190376 2027.847212 133.817771
734 -6.721524 2008.927158 385.642690
735 -8.377819 2039.164017 135.247794
735 -13.284280 2019.997704 386.052171
736 -3.479588 2050.309395 140.894799
736 3.132445 2025.005705 393.415458
737 15.481457 2054.570744 146.433239
737 -5.890742 2038.471998 392.398219
738 12.616612 2066.004012 146.774715
738 9.177665 2041.758960 396.835778
739 21.699292 2075.227943 149.416978
739 23.485677 2045.752153 403.035946
740 26.992721 2079.992159 151.857543
740 16.710816 2055.743993 401.926534
741 36.118756 2087.237049 155.562412
741 29.908637 2061.010298 405.550063
742 46.438670 2092.624998 158.070231
742 38.778834 2065.154348 407.160723
743 54.427401 2098.837610 161.118080
743 52.765899 2066.114214 411.051907
744 57.081912 2105.926530 160.622996
744 57.255634 2071.915483 411.464937
745 65.753230 2110.845772 160.992418
745 67.597629 2076.048621 413.992664
746 81.770905 2110.550734 166.295984
746 77.544971 2077.283447 415.703192
747 96.501398 2113.172087 169.476338
747 91.862752 2076.919750 417.999568
748 109.079531 2113.687650 169.138514
748 98.352678 2078.185372 418.931349
749 125.939448 2112.495493 172.423997
749 107.346842 2079.363753 418.747533
750 130.499279 2114.740197 170.464198
750 125.313477 2073.507108 420.648864
751 146.732654 2111.205917 172.383863
751 131.661408 2073.994931 419.099243
752 155.368460 2112.397281 171.487030
752 143.097173 2072.218347 419.418424
753 163.948016 2110.667577 172.613886
753 149.993255 2071.586112 419.171918
754 183.587260 2104.784022 172.479318
754 166.504898 2064.636004 420.283664
755 191.701178 2102.223672 173.648114
755 179.187022 2059.322350 420.258654
756 198.741680 2097.935763 169.905764
756 185.307189 2055.357236 420.179394
757 213.042527 2090.352572 171.816827
757 194.829047 2048.069107 418.927619
758 225.143558 2082.951866 171.524145
758 203.839358 2041.207235 417.388382
759 239.202972 2073.578079 172.520723
759 214.213420 2033.813248 417.532105
760 245.766113 2067.217697 172.026929
760 223.499836 2025.033095 417.154763
761 256.256957 2058.303904 170.851393
761 230.189699 2017.458780 415.608593
762 254.089540 2050.500629 168.019692
762 232.067581 2009.853590 414.552451
763 270.632331 2038.034090 171.912414
763 241.724692 1999.564173 413.710666
764 272.413514 2031.418483 169.878373
764 244.601855 1989.627349 414.412967
765 273.533805 2020.550418 169.075388
765 247.465610 1979.629073 413.003878
766 282.305021 2007.338749 171.002437
766 254.712988 1968.542798 414.221411
767 284.865259 1999.556453 170.601660
767 250.400100 1961.146769 413.285318
768 280.821173 1990.142229 165.990320
768 258.590519 1949.462966 413.498254
769 285.658771 1978.407781 169.172020
769 251.947883 1940.662213 411.803766
770 284.984098 1969.218378 170.235407
770 251.349665 1930.715907 412.327239
771 282.222876 1957.220634 169.824222
771 253.361422 1919.519049 413.925017
772 285.995854 1945.259340 170.318251
772 250.832605 1909.670441 413.940392
773 280.469625 1936.353760 171.724082
773 249.480543 1898.643689 415.503940
774 278.603588 1926.366718 172.172301
774 247.337406 1887.279096 416.174134
775 276.283591 1914.792101 172.662573
775 245.408097 1878.129042 415.652090
776 262.783168 1907.487160 169.619754
776 234.846275 1869.241573 412.931291
777 266.252337 1895.873010 171.417153
777 235.697312 1857.617193 415.147035
778 261.035500 1885.574219 172.429058
778 230.507605 1847.733415 413.253289
779 252.822752 1876.640310 170.804420
779 220.436689 1840.862165 413.739119
780 243.984149 1868.175206 170.528829
780 215.064834 1831.065942 413.691685
781 235.863593 1860.880004 169.391664
781 201.016312 1825.629313 409.358701
782 217.546337 1855.339131 164.542253
782 197.122787 1815.280048 410.419760
783 219.326360 1844.925716 166.649941
783 188.784415 1806.767080 409.752533
784 204.328968 1837.833423 162.032030
784 185.526999 1797.928216 409.491028
785 204.015801 1826.631409 163.647111
785 175.666625 1789.074058 407.736842
786 186.040535 1821.271606 160.706132
786 169.827187 1781.873194 407.163008
787 183.653076 1811.436691 161.327313
787 155.828823 1775.126744 404.042603
788 175.712714 1803.682410 159.128651
788 147.207320 1768.488213 402.265844
789 164.620440 1797.117805 156.436686
789 147.728051 1756.065238 401.273593
790 153.562576 1789.580523 153.807257
790 138.948668 1748.475046 399.788527
791 143.657788 1782.709057 151.636529
791 121.801756 1742.981133 394.981742
792 139.730977 1772.167682 151.342444
792 115.176600 1737.132171 392.976758
793 134.309510 1765.172139 149.407575
793 104.265657 1728.501684 390.005435
794 121.780425 1758.071022 145.075663
794 95.211680 1719.858213 387.882931
795 109.942153 1750.626920 143.047206
795 89.976131 1711.995864 386.550025
796 97.382250 1743.914847 138.807970
796 79.777260 1705.083327 383.943559
797 96.462528 1734.784972 138.629509
797 77.784601 1696.770289 381.771185
798 85.584760 1726.856700 136.582055
798 70.116313 1688.122982 379.449446
799 71.154876 1719.730302 132.213478
799 55.447642 1682.201939 376.456131
800 65.066494 1710.462435 130.421076
800 55.891211 1673.266565 377.163652
801 46.365022 1705.323021 124.051217
801 39.710919 1665.859809 372.039247
802 46.689956 1694.659537 124.813642
802 36.913293 1656.173477 371.158443
803 32.605899 1688.197726 121.441257
803 24.051393 1649.185202 367.113873
804 30.481466 1676.686354 119.826205
804 17.185651 1642.955934 363.608254
805 18.291396 1669.001564 116.065107
805 7.134925 1635.630712 359.255050
806 14.902034 1658.385619 114.530353
806 1.288504 1624.969265 356.628184
807 3.033746 1649.587292 109.530997
807 -2.503366 1614.949428 356.624277
808 -2.923027 1641.139370 106.438386
808 -11.254402 1608.264169 352.331280
809 -12.554923 1632.027460 103.841682
809 -18.648091 1600.661663 348.545429
810 -18.180442 1618.966025 103.514552
810 -25.494556 1590.722052 344.204644
811 -27.470788 1610.058611 97.818075
811 -32.894173 1581.186139 343.079804
812 -38.239439 1600.445463 92.835270
812 -39.728911 1572.667583 339.734403
813 -34.872742 1586.025028 94.423237
813 -36.889159 1561.328473 338.232154
814 -43.491150 1575.848562 90.565263
814 -37.343163 1547.794266 335.501563
815 -43.732128 1564.591173 88.621715
815 -38.730557 1537.512506 335.049477
816 -50.823500 1555.788082 86.795977
816 -35.294325 1524.485479 335.265689
817 -42.611632 1539.801934 87.767492
817 -45.694540 1516.410674 332.215300
818 -53.421791 1530.905083 82.711116
818 -45.727811 1506.036016 330.881973
819 -51.792828 1515.723000 82.848748
819 -42.405293 1495.386945 330.266568
820 -48.760021 1505.220875 81.480064
820 -35.072854 1482.701603 330.820282
821 -46.396056 1493.193767 79.927654
821 -31.271991 1471.223813 328.812144
822 -41.890023 1479.990825 79.721326
822 -26.509533 1460.331739 328.202817
823 -32.896442 1468.017673 79.327918
823 -21.539514 1451.511876 328.550395
824 -24.991662 1455.579739 79.250130
824 -15.602983 1440.106829 325.897247
825 -14.095114 1445.068215 78.703147
825 -13.515393 1430.536209 325.747914
826 -0.697967 1431.985146 79.941904
826 -0.196032 1420.325260 325.807454
827 3.060657 1423.292849 78.252575
827 13.239754 1409.219901 326.734210
828 18.533748 1412.772123 78.730680
828 22.110836 1399.526782 325.701072
829 28.956176 1403.362919 78.233159
829 34.834385 1391.432179 325.958392
830 46.263658 1391.907409 79.694287
830 43.971994 1382.961925 326.577958
831 62.643128 1380.334765 80.108188
831 56.983335 1375.877933 327.557212
832 74.124390 1374.602669 80.095557
832 74.207662 1365.352732 330.164815
833 91.418140 1365.968125 82.546881
833 91.547849 1357.849727 332.039350
834 105.061618 1357.328713 83.276411
834 103.174419 1350.046760 332.898415
835 123.961141 1348.833414 85.104310
835 117.956154 1343.223314 335.155086
836 139.465262 1340.715901 87.998588
836 134.124076 1335.540167 338.063029
837 161.209109 1330.135043 91.405734
837 150.458145 1326.740636 339.676184
838 177.926396 1321.607350 95.268100
838 167.244247 1319.875915 343.292159
839 192.066790 1315.688425 96.652212
839 182.981627 1313.191605 345.480355
840 213.804845 1307.620361 102.359730
840 199.786259 1305.418979 349.797743
841 230.455622 1301.206250 106.147668
841 218.484128 1298.970027 354.524069
842 248.298825 1293.272336 109.376204
842 234.718344 1291.248112 357.906144
843 268.256793 1284.894318 114.743819
843 249.569103 1285.658644 363.282612
844 287.572574 1275.681840 120.860657
844 269.084828 1276.899637 367.497944
845 307.110646 1269.634547 124.072116
845 284.916128 1271.190409 372.234918
846 322.402460 1262.126397 128.604908
846 301.732590 1263.748520 377.327487
847 339.702837 1256.388282 134.073627
847 316.210282 1258.093060 381.992113
848 355.856237 1249.665681 137.736013
848 335.097186 1250.928653 387.140906
849 378.227141 1243.071055 145.653400
849 351.745607 1245.715878 393.000255
850 401.026480 1237.326120 150.455928
850 370.287251 1239.124501 398.155913
851 419.267470 1230.429204 156.576867
851 386.300750 1234.786415 403.271413
852 436.492807 1225.186446 161.313310
852 400.125101 1228.747570 408.582428
853 456.256666 1218.853844 167.206139
853 419.205912 1222.348023 413.123468
854 474.252323 1212.455024 171.865642
854 438.812972 1216.592905 418.399468
855 496.951077 1205.996925 177.867036
855 454.459919 1211.361776 422.532384
856 512.064372 1201.048180 180.375847
856 472.552450 1206.067097 426.838926
857 530.300201 1195.826179 183.922984
857 489.065546 1200.382817 431.391871
858 549.139546 1190.789168 187.869682
858 507.541989 1194.721452 434.531750
859 573.098376 1184.222840 192.964660
859 523.315269 1190.310331 437.605850
860 591.830859 1178.435633 195.528289
860 541.886867 1184.341123 440.944901
861 607.362001 1172.545165 199.605913
861 558.406318 1178.739096 443.162597
862 626.643270 1166.405254 201.736834
862 573.828307 1173.476170 445.524584
863 646.980269 1161.243360 206.180130
863 592.085771 1167.286169 448.946112
864 662.455040 1155.990510 207.548226
864 609.369245 1161.544790 451.504520
865 685.381845 1149.695679 213.078835
865 623.244199 1157.296199 454.013505
866 703.695681 1143.262311 214.783127
866 638.671567 1150.963082 455.521295
867 721.120988 1136.432066 217.560766
867 654.792355 1144.337008 458.165120
868 735.648672 1130.779419 219.788979
868 670.619252 1138.373416 459.910692
869 750.956347 1124.630647 221.837753
869 682.258177 1133.411513 461.704045
870 770.560487 1117.893342 225.793208
870 698.284330 1126.258374 464.205547
871 786.145453 1112.059856 228.505717
871 712.176147 1119.560652 465.842883
872 797.576549 1105.800038 229.494589
872 723.763584 1113.969651 467.552945
873 813.671780 1098.336989 233.343683
873 734.217438 1107.324879 468.147039
874 824.696855 1092.002615 234.181660
874 743.944273 1101.342661 470.294399
875 837.519616 1085.683925 236.329668
875 755.803293 1093.980458 470.894522
876 846.191376 1079.266317 237.386864
876 763.603957 1087.422865 472.169142
877 855.020018 1071.749497 238.681757
877 770.290937 1080.727453 472.589525
878 861.921170 1065.242866 238.643984
878 778.131124 1074.173638 473.100384
879 869.648786 1058.280605 239.989184
879 782.070745 1067.823666 472.537543
880 876.602418 1050.812441 240.242093
880 787.107268 1060.432259 472.982838
881 881.126866 1044.825416 241.374990
881 791.854652 1053.987460 472.684807
882 880.553076 1038.140921 239.570597
882 794.015703 1047.544766 472.316214
883 884.531076 1030.485155 239.508834
883 794.606336 1040.740881 471.294850
884 886.127790 1024.175402 239.098876
884 795.321906 1034.181142 471.529900
885 884.445508 1017.301375 238.611883
885 793.434088 1027.348936 470.189961
886 881.391541 1011.301102 238.170821
886 790.793179 1020.287452 468.864085
887 878.097196 1003.950287 236.265693
887 786.724295 1013.496373 467.623514
888 875.665037 997.488093 235.748029
888 784.039036 1008.009298 466.323202
889 867.789916 991.801750 232.864477
889 776.620733 1001.931797 464.073163
890 861.829948 987.120491 231.123586
890 770.086950 996.019517 461.682697
891 852.561092 983.230520 227.581578
891 762.929747 990.585758 459.688076
892 845.264110 978.570133 226.907305
892 753.504467 985.739528 457.260458
893 834.009296 975.355147 223.782371
893 744.166827 981.574318 454.888412
894 824.712761 971.018483 221.890917
894 734.950634 977.240350 452.937967
895 810.976118 967.030380 217.763392
895 722.606554 973.799005 449.604797
896 801.089915 964.339150 215.256002
896 709.321818 970.339655 447.377472
897 785.357397 961.026639 210.674563
897 699.087828 966.612650 443.817026
898 774.640905 958.799107 208.703058
898 685.618050 964.165558 441.096077
899 762.032223 956.627195 205.306177
899 673.668074 960.183048 438.051166
900 747.022994 954.250764 201.735003
900 658.993266 957.331499 434.275852
901 733.859924 951.034841 198.014016
901 648.029031 953.845402 431.669670
902 720.024266 949.186705 194.936590
902 635.815472 951.859592 428.688244
903 702.980164 947.083290 190.864679
903 618.760137 949.469190 425.114100
904 687.599071 945.391845 187.833881
904 605.726310 947.690296 422.550143
905 672.245345 944.205244 183.605051
905 592.690896 944.951440 420.074993
906 659.757325 942.562831 181.125294
906 579.387546 941.707553 417.147427
907 643.070766 939.599726 178.066814
907 565.466871 939.148001 414.369606
908 627.552238 937.645186 173.927722
908 547.807838 936.748410 410.724834
909 609.618816 935.493770 170.182078
909 535.505709 934.226059 408.157368
910 592.876489 933.127025 167.919691
910 519.375005 931.567644 405.947377
911 578.201938 930.661337 164.467993
911 506.963371 927.808807 403.427820
912 562.603845 928.170800 162.334458
912 492.954249 925.267927 400.569281
913 548.318697 926.182089 158.949943
913 474.635052 922.880947 397.063728
914 532.024289 924.183830 155.724047
914 465.500963 919.490798 396.243407
915 514.216635 921.888800 152.338810
915 449.187258 916.360423 392.739205
916 499.962028 919.121657 149.636379
916 436.986837 912.421815 390.366919
917 482.565834 915.657819 146.574689
917 421.658790 909.415455 388.222244
918 471.318257 912.409212 144.767816
918 407.343935 905.922022 385.879299
919 453.299812 910.552249 141.576979
919 393.115867 902.490550 382.524223
920 438.028015 905.572902 138.585333
920 380.704700 897.926589 380.879052
921 422.622939 902.643249 134.989836
921 362.905387 894.126341 377.110671
922 407.495670 898.506318 131.625693
922 350.854296 889.312655 375.091935
923 393.418631 893.725049 128.926815
923 340.332681 884.932060 373.019486
924 379.742625 889.114146 126.017825
924 328.061386 880.687164 370.327765
925 366.053431 884.797707 124.659855
925 311.718402 876.002448 366.659795
926 350.983409 879.875327 120.854141
926 300.551325 870.907733 364.135831
927 338.260665 874.358393 118.411892
927 291.116258 864.991116 362.156591
928 325.128875 869.162161 115.198820
928 273.754814 860.674098 358.982918
929 310.074672 862.875802 113.194124
929 267.878779 852.686801 357.716717
930 295.672644 856.709371 109.677087
930 253.191532 847.661264 355.797781
931 281.903943 850.300109 106.457567
931 240.819019 840.963294 352.043276
932 266.308357 844.260504 104.222659
932 224.396733 835.811821 350.005602
933 253.134648 838.213769 101.292970
933 214.655106 828.388125 348.629236
934 240.652445 831.389246 100.684613
934 202.783248 822.410186 346.838295
935 224.411400 823.729089 97.605761
935 190.188727 816.426325 345.048607
936 207.375119 817.850280 94.191945
936 175.525394 809.259949 341.681197
937 200.310626 812.654992 93.220860
937 172.705409 801.996950 341.941654
938 190.474511 803.152420 92.396829
938 156.749281 794.833828 339.038752
939 177.527240 797.116440 91.068958
939 146.746426 787.460610 337.412822
940 164.325317 790.487186 89.212054
940 138.237967 780.956543 336.560642
941 156.687427 782.343515 88.052719
941 127.611437 772.680828 335.088556
942 142.174101 776.195989 87.244439
942 115.610753 766.281534 334.711041
943 130.330033 769.413246 85.736309
943 105.572700 759.620771 334.128389
944 122.981799 760.090371 84.934854
944 99.948243 750.472135 333.859118
945 112.880487 752.056212 85.118016
945 91.786174 741.611860 332.514676
946 106.796100 743.629660 84.684594
946 81.676286 734.001462 331.541724
947 97.587632 735.036469 84.057020
947 79.344653 724.927145 332.730718
948 88.559703 724.660808 82.547628
948 71.609288 715.118875 332.513769
949 87.486851 714.858207 85.241266
949 68.791069 706.044016 333.383055
950 83.234227 705.818056 85.252158
950 66.652299 696.736592 334.371938
951 80.039082 694.803388 86.451363
951 60.749376 686.424489 334.244255
952 74.504906 683.736864 86.222684
952 56.509885 676.428018 334.977656
953 71.445383 673.639820 87.012250
953 56.791664 666.758932 335.826499
954 75.630492 661.317143 89.143942
954 60.242693 654.891828 337.814541
955 73.261034 649.389846 89.566817
955 62.656192 643.256828 339.222361
956 75.237949 636.959934 91.669162
956 64.787937 631.094982 340.902926
957 78.840231 625.247020 91.792489
957 64.818065 620.180675 339.965395
958 84.429103 610.325613 93.344297
958 73.985539 609.183909 341.908524
959 90.689406 599.720348 92.462630
959 79.754492 596.765086 342.816064
960 102.206808 586.577010 94.320234
960 85.812453 586.104475 342.377238
961 107.402972 575.127074 92.075844
961 90.582467 575.272824 341.196406
962 116.469923 562.483566 93.861877
962 97.147656 563.307300 341.407475
963 123.530972 552.161537 94.313861
963 110.397898 552.520884 343.155242
964 134.745628 540.134930 94.042755
964 117.986389 543.409589 344.483218
965 151.132346 528.888714 98.408032
965 125.344463 533.938556 345.203961
966 156.903830 520.428870 97.094873
966 138.026997 524.047277 346.591356
967 177.973066 508.907792 102.786299
967 153.082779 514.269724 349.389695
968 187.847911 499.176112 103.403532
968 167.492566 504.526125 352.247493
969 201.529132 489.520700 105.896671
969 180.051485 496.113927 354.422700
970 215.980233 480.272146 108.548584
970 195.293552 487.190419 357.108383
971 233.883482 472.236010 110.935908
971 206.718794 479.895934 359.394421
972 246.745680 463.954961 113.821567
972 220.739381 472.542683 361.814568
973 262.136948 458.257016 115.963611
973 236.848949 465.527124 365.224726
974 280.115379 450.611069 119.142364
974 249.813263 458.509161 367.985914
975 296.889722 444.461456 122.804492
975 266.873447 451.696910 369.544428
976 310.557298 438.472029 123.494051
976 280.351067 446.556868 371.857985
977 334.702802 431.303701 128.877532
977 296.169319 440.986157 374.264593
978 346.528420 427.159433 129.207214
978 314.478405 434.165012 377.150852
979 364.476478 421.058475 131.969002
979 329.636439 429.480988 379.662569
980 385.667640 415.830537 134.961256
980 344.609047 424.639101 380.772755
981 401.816654 412.276145 136.430222
981 360.368778 420.093029 383.024703
982 418.936072 407.656411 138.825220
982 380.081465 415.382999 385.600999
983 439.311991 403.337532 140.840781
983 396.183350 411.410307 387.364366
984 455.138086 400.713568 143.354601
984 412.174077 406.685620 388.819668
985 473.625070 395.616391 145.693710
985 429.948185 401.761457 392.821177
986 491.142866 392.203680 148.351835
986 446.997180 397.511967 396.149698
987 511.161223 387.638082 153.802041
987 462.418861 393.516692 398.340862
988 529.082972 384.080140 158.251183
988 479.411666 389.005200 401.477983
989 545.007858 380.404590 162.546902
989 494.563044 383.743828 406.142829
990 563.347785 375.112929 166.764149
990 509.523464 379.514966 410.527526
991 581.759492 370.877275 172.708101
991 527.351854 375.325447 416.275121
992 596.327548 366.225081 177.814676
992 543.560982 369.259487 421.121852
993 615.388303 360.956213 184.300654
993 558.827309 364.211369 427.335070
994 631.966124 355.637181 191.277704
994 573.599044 358.260514 433.425581
995 650.007621 351.614753 198.062319
995 586.876126 353.110618 439.340424
996 665.901340 346.736954 204.582081
996 603.433919 347.678737 445.648597
997 681.599788 341.436867 211.366495
997 616.447223 342.564627 451.278371
998 696.993848 336.266046 217.451370
998 632.650536 336.265622 457.714532
999 715.515858 329.670482 224.645129
999 649.204530 329.854818 464.221413
1000 731.805897 324.151617 231.515606
1000 661.404285 324.692544 469.649090
1001 746.718171 317.504493 237.071578
1001 676.930199 316.769934 475.927171
1002 760.998351 310.527773 242.804144
1002 688.169969 310.775647 480.055719
1003 777.608108 304.400912 248.941725
1003 704.669141 303.640578 486.404190
1004 793.953231 297.889259 254.240489
1004 718.595144 297.416134 491.303422
1005 811.137498 291.151878 260.034530
1005 731.975279 290.298387 495.796051
1006 826.932384 283.702499 265.600453
1006 746.266335 283.094229 500.866236
1007 842.379160 277.059612 270.766729
1007 759.316431 275.029149 505.178743
1008 855.594329 268.998193 274.934097
1008 771.797624 267.096551 508.847072
1009 870.469673 261.137211 279.360068
1009 788.411874 259.601728 513.390204
1010 884.867443 253.875714 283.813900
1010 798.189138 251.594651 516.113586
1011 899.211008 245.534544 287.861733
1011 811.128339 242.927286 519.752374
1012 912.785216 238.251288 291.315821
1012 821.012037 236.126298 523.281322
1013 925.617296 231.375952 295.185802
1013 832.187986 228.407114 525.913525
1014 937.673076 222.875929 298.550785
1014 842.736567 220.670279 528.763144
1015 947.940590 215.163162 302.071195
1015 849.849916 213.161631 530.509970
1016 959.363689 206.848760 305.517268
1016 859.715259 204.050809 532.878220
1017 968.272063 198.266810 308.060951
1017 868.812701 196.137079 535.685054
1018 973.761631 190.261709 309.392877
1018 874.945199 187.269597 537.428695
1019 980.407967 181.835463 312.117376
1019 878.098664 179.605620 539.126421
1020 984.081333 173.759896 314.498704
1020 882.461184 170.816586 540.542873
1021 988.941505 165.611011 316.774688
1021 883.218189 163.022157 541.992710
1022 988.893724 157.731204 318.351346
1022 882.491204 154.623433 543.305218
1023 988.208007 151.023039 319.877250
1023 881.328174 145.912208 543.958053
1024 986.635446 143.300572 320.988009
1024 878.205518 137.990286 545.214338
1025 982.954807 134.469592 322.144030
1025 876.372109 130.072422 546.012445
1026 975.693893 127.032375 321.495771
1026 868.934591 122.277697 546.033215
1027 971.297374 119.672331 321.915612
1027 862.509924 114.331705 546.135845
1028 963.277397 113.589296 321.681220
1028 853.299998 106.577382 544.389925
1029 953.911321 106.756915 319.856744
1029 847.384064 100.167230 544.791525
1030 944.000929 100.773642 318.595952
1030 836.101703 92.078857 543.105166
1031 933.133678 96.179252 316.484517
1031 826.723608 86.682908 541.171776
1032 921.375238 89.464983 314.178221
1032 816.331129 80.666803 539.187183
1033 911.320611 85.076747 311.599553
1033 803.731616 75.697807 536.316182
1034 897.785116 79.392837 309.284854
1034 791.292990 68.906755 534.538064
1035 883.403901 73.939124 305.240697
1035 777.818578 63.203505 530.965392
1036 869.337862 69.264777 302.254493
1036 767.598204 58.797042 529.535595
1037 855.928297 65.309923 299.039364
1037 750.840257 54.293148 525.566338
1038 840.877616 61.401380 295.215177
1038 738.861526 49.334333 522.610022
1039 825.229516 57.566440 291.492325
1039 724.054892 44.708328 518.271301
1040 809.656318 53.143304 286.653492
1040 708.176399 40.360230 514.369980
1041 792.268094 48.696837 281.980207
1041 695.422898 35.825158 510.503257
1042 778.475264 44.854229 278.870097
1042 679.607698 31.848714 507.015842
1043 763.417398 41.944250 273.830645
1043 662.123454 27.543901 501.442489
1044 745.874686 37.614260 268.418661
1044 650.816150 23.171445 498.827129
1045 729.195967 33.629972 263.865399
1045 635.747944 19.411735 494.750732
1046 712.427060 29.327008 259.184883
1046 618.824519 15.437393 489.763428
1047 695.297351 25.965273 254.244542
1047 601.911091 11.043149 483.921878
1048 680.353614 21.873115 249.389544
1048 586.901088 6.129199 480.029741
1049 663.605137 18.275235 244.655021
1049 571.708823 1.655856 476.014621
1050 646.115085 13.351455 239.050121
1050 558.614056 -1.644646 472.620996
1051 631.623401 9.969992 234.867203
1051 544.558097 -7.891892 468.327787
1052 615.355780 3.785834 230.286642
1052 529.113639 -12.926622 463.674181
1053 599.564509 -0.857709 225.658566
1053 513.437805 -17.286470 458.973624
1054 584.709619 -6.027169 220.718782
1054 500.885159 -21.812998 455.971836
1055 566.541508 -11.109083 215.131076
1055 483.806005 -27.601016 450.941017
1056 550.848273 -15.738933 211.595513
1056 471.333935 -32.647349 447.397970
1057 532.262039 -20.788294 205.967330
1057 452.320335 -38.011959 442.268443
1058 514.689395 -26.021319 201.529165
1058 441.616505 -43.117254 438.738976
1059 501.643625 -30.814775 198.041292
1059 426.894287 -48.758596 435.482704
1060 486.285731 -36.898407 194.340568
1060 415.890193 -54.155264 432.408682
1061 472.758365 -42.311381 190.404121
1061 399.538168 -60.248697 427.533182
1062 456.015299 -47.916059 185.376800
1062 383.777039 -65.077578 424.569052
1063 442.633909 -53.484446 182.216432
1063 371.696243 -71.005972 420.695196
1064 427.712756 -58.467620 177.518643
1064 353.877317 -76.489967 415.799715
1065 410.295319 -63.499005 172.870834
1065 344.382331 -82.926068 411.648544
1066 394.992645 -69.448469 168.413955
1066 331.577517 -88.266737 408.710346
1067 382.122429 -74.902056 164.678787
1067 318.291376 -94.608166 405.463649
1068 368.837082 -81.299867 160.190639
1068 306.090791 -100.473272 402.097201
1069 351.932947 -87.776185 156.426598
1069 293.907824 -105.587822 398.531480
1070 337.900191 -92.921344 153.046871
1070 279.323184 -112.325204 394.363678
1071 323.830491 -99.369401 149.259605
1071 266.949639 -118.621699 391.612499
1072 313.841343 -105.732548 146.519561
1072 254.760732 -124.755282 388.875251
1073 297.592007 -111.693244 142.460784
1073 243.536294 -130.910342 386.217152
1074 285.788870 -117.974216 139.649638
1074 230.641399 -138.059514 383.015230
1075 273.299080 -123.756984 137.422824
1075 221.242110 -143.896512 380.870883
1076 256.997876 -131.159110 133.595574
1076 207.428471 -151.222648 378.182660
1077 247.959442 -138.918018 132.451292
1077 196.651574 -157.797462 375.760379
1078 235.141894 -145.032189 131.581714
1078 185.872711 -164.989216 373.890968
1079 217.747029 -153.143472 127.338830
1079 175.134402 -172.437975 372.597376
1080 211.566431 -158.695743 127.794870
1080 166.814053 -179.277205 372.448544
1081 191.749924 -165.618803 123.970289
1081 149.424212 -185.071029 369.958589
1082 184.791767 -171.225542 123.672418
1082 141.676088 -193.983840 368.312745
1083 171.112990 -178.656697 123.353753
1083 130.780181 -200.163831 368.100953
1084 159.671247 -187.097494 122.359713
1084 118.139056 -208.746206 366.673908
1085 140.474837 -194.357308 119.366140
1085 110.659971 -216.931553 366.521064
1086 134.622570 -205.442503 119.349146
1086 99.437591 -226.827109 365.919810
1087 125.704458 -212.123251 120.192984
1087 86.425217 -235.773571 364.824198
1088 112.354333 -223.123490 118.439335
1088 83.834298 -244.338763 366.292224
1089 97.380527 -231.205409 117.614355
1089 74.522941 -252.890913 366.201749
1090 93.839531 -240.729993 119.881475
1090 58.758448 -262.894331 363.883114
1091 84.760084 -249.436760 118.974116
1091 44.686149 -275.209961 363.632833
1092 73.332574 -261.092390 117.969827
1092 44.424935 -283.560122 363.136193
1093 62.233405 -272.881808 114.748051
1093 38.820170 -295.664626 362.219212
1094 65.390457 -283.323763 116.485228
1094 36.127459 -307.195791 361.372119
1095 54.589360 -296.272397 113.782270
1095 29.885576 -319.966321 360.826922
1096 47.841210 -311.892677 112.128077
1096 24.177451 -331.863708 358.884450
1097 49.855192 -323.137016 111.114100
1097 25.842458 -344.234550 358.563921
1098 43.292549 -339.569156 109.474816
1098 25.664556 -357.983115 356.871989
1099 41.296893 -351.988177 107.946500
1099 25.422309 -368.614387 356.178352
1100 48.306823 -368.177841 108.360315
1100 32.091733 -383.278172 354.818510
1101 47.127120 -382.831084 105.187751
1101 32.711535 -397.574953 353.429313
1102 55.246756 -397.666309 103.597544
1102 33.078962 -411.877081 352.232869
1103 62.098885 -412.505605 103.711666
1103 38.623127 -427.048703 350.096079
1104 62.139480 -428.256748 101.921787
1104 45.449795 -439.521845 349.179180
1105 70.362751 -444.280752 102.262963
1105 57.647664 -451.081166 350.566139
1106 72.658725 -460.622233 100.153570
1106 53.177926 -465.413579 348.150107
1107 76.933210 -475.234590 99.886782
1107 61.799833 -477.532143 347.898334
1108 84.046392 -487.917241 97.220227
1108 73.369853 -491.300504 347.184771
1109 98.999582 -501.252879 97.894302
1109 81.534066 -502.116495 347.386670
1110 104.350411 -517.283027 96.986795
1110 89.505770 -517.022933 346.240657
1111 118.020795 -528.257441 98.532343
1111 96.817569 -527.524186 345.042953
1112 128.866950 -540.882028 99.122662
1112 105.098782 -539.678055 345.354944
1113 137.184624 -552.283774 98.927415
1113 119.638575 -550.577679 347.186711
1114 154.490637 -564.860029 101.720014
1114 131.412399 -561.317108 346.311472
1115 170.030291 -574.987413 102.479173
1115 138.780636 -572.286751 346.490133
1116 177.786712 -586.702984 102.617410
1116 157.772369 -580.668785 348.881888
1117 191.149952 -598.453849 103.111134
1117 169.461948 -590.577834 350.800895
1118 204.587852 -607.048130 105.642945
1118 175.831321 -599.615209 351.161753
1119 229.226210 -615.650994 110.403158
1119 197.811323 -607.488452 353.827900
1120 231.040666 -625.644670 109.158752
1120 208.044794 -615.282709 355.547723
1121 249.223440 -634.182439 111.672233
1121 218.878251 -623.807803 357.135150
1122 266.245723 -640.833703 114.173356
1122 231.786729 -629.847316 358.359182
1123 280.816434 -648.495361 116.331921
1123 246.212034 -635.802621 361.016203
1124 300.538630 -654.293644 119.784091
1124 267.566294 -640.494438 366.105901
1125 317.575557 -659.867225 123.287811
1125 280.654516 -647.227792 366.590004
1126 328.437760 -664.797181 124.133699
1126 297.502583 -651.187386 369.031771
1127 348.491252 -669.354136 127.692954
1127 313.275342 -655.330257 370.826071
1128 369.142342 -674.683457 131.762178
1128 329.184896 -658.237876 374.607962
1129 378.313337 -677.928814 132.108904
1129 339.537207 -663.017616 375.812097
1130 396.614897 -679.990656 135.444254
1130 357.760978 -665.244401 379.585055
1131 410.526618 -682.985896 137.687979
1131 368.112975 -667.412990 380.838264
1132 429.796345 -683.887709 142.206108
1132 385.599754 -669.733450 383.758694
1133 441.986261 -686.617549 142.469504
1133 404.757400 -670.707897 388.053809
1134 464.008052 -686.992716 148.257637
1134 418.523769 -672.763482 391.661233
1135 483.636923 -687.207682 153.901193
1135 432.979935 -673.801963 394.682328
1136 500.247044 -687.736062 157.535496
1136 449.404193 -673.951294 398.753535
1137 513.212281 -687.893495 159.907258
1137 465.958930 -674.438818 403.071310
1138 529.968457 -689.037673 164.808900
1138 480.885669 -675.756515 406.471421
1139 543.148447 -689.135311 168.358661
1139 494.871738 -675.253777 410.148734
1140 562.669756 -687.786273 172.460112
1140 508.894161 -676.851994 414.201774
1141 577.159084 -687.189503 176.490900
1141 523.542270 -677.785614 417.734517
1142 593.972095 -686.881281 180.456016
1142 538.896371 -677.554807 422.497628
1143 614.991335 -686.959481 186.015099
1143 553.594176 -678.331481 425.477059
1144 629.990981 -686.295067 190.177411
1144 566.363488 -679.462947 429.573536
1145 647.830951 -685.934174 195.247020
1145 586.450544 -679.432500 434.683525
1146 662.234340 -686.400278 198.175593
1146 599.809056 -680.282449 438.278261
1147 679.440704 -685.191165 202.509102
1147 615.831239 -680.776025 442.378772
1148 697.527552 -685.685082 206.972962
1148 632.339893 -681.679201 446.260248
1149 711.971369 -685.890968 210.850253
1149 644.424321 -683.912296 448.873558
1150 730.648826 -685.537920 213.689735
1150 660.778456 -684.221103 452.919115
1151 748.841376 -686.011965 218.578170
1151 678.161195 -685.703552 456.502495
1152 763.694448 -686.825044 221.827719
1152 692.758604 -687.808178 459.530721
1153 780.879957 -687.156638 225.819119
1153 704.931982 -689.624143 461.356277
1154 797.115564 -688.766721 228.832444
1154 718.908995 -692.712153 463.901479
1155 812.576010 -690.315098 232.129074
1155 732.724897 -695.384306 466.235795
1156 828.717194 -692.655027 235.572966
1156 747.818699 -698.890887 469.870237
1157 841.964119 -695.226276 238.279463
1157 758.122336 -702.102984 470.913394
1158 857.022430 -698.032240 241.222443
1158 772.162509 -705.362031 474.433564
1159 867.901119 -701.306384 244.393808
1159 781.129770 -709.728670 476.501534
1160 883.963554 -704.861557 248.274782
1160 792.134604 -715.560950 478.340658
1161 891.862727 -710.213184 251.129381
1161 803.180981 -719.730572 481.340646
1162 901.385363 -713.924217 253.376594
1162 808.931945 -725.549972 483.073357
1163 910.847565 -719.487275 256.924779
1163 818.925432 -731.216469 485.972328
1164 917.993811 -724.190058 259.274449
1164 822.916833 -736.858837 487.167533
1165 926.662922 -729.191274 262.494436
1165 826.411062 -744.315006 488.432711
1166 932.600806 -736.178678 265.721606
1166 832.186565 -751.332659 490.926866
1167 937.518639 -742.367525 267.591574
1167 837.031445 -758.216988 492.929299
1168 936.723964 -749.814200 268.654798
1168 837.113318 -766.117406 494.500714
1169 940.295037 -756.991623 271.115058
1169 839.073848 -772.823986 496.685071
1170 939.743109 -764.599377 272.456739
1170 839.251109 -780.649885 498.485590
1171 942.392518 -772.043792 274.993226
1171 837.985944 -788.575111 498.861460
1172 941.130596 -779.695864 276.347404
1172 837.815628 -796.559113 500.114469
1173 938.355442 -788.484054 276.645708
1173 836.558682 -804.772896 501.818443
1174 935.739018 -795.901322 277.988021
1174 833.201409 -813.512865 501.479416
1175 930.570021 -804.315878 276.602260
1175 828.001722 -822.186358 500.732741
1176 928.174580 -812.270777 276.503913
1176 825.176562 -830.242209 500.946682
1177 923.162994 -820.374409 276.783944
1177 816.207778 -838.679998 499.441746
1178 913.774369 -828.844046 274.559828
1178 808.620716 -847.936535 497.615921
1179 907.780534 -836.505811 273.286844
1179 801.066134 -855.602466 496.469483
1180 901.453458 -843.735623 271.936766
1180 795.888285 -863.357131 495.939779
1181 891.465173 -852.255394 268.896254
1181 787.348127 -871.088362 493.748861
1182 881.819685 -859.281434 266.477324
1182 779.031726 -878.866645 491.009313
1183 873.049993 -865.333006 264.413606
1183 766.896999 -886.456778 488.006908
1184 860.303326 -874.392943 261.057587
1184 757.288583 -894.171926 484.955888
1185 851.444371 -880.591131 258.112346
1185 748.665409 -901.006699 482.389198
1186 841.676503 -886.952903 255.904568
1186 735.749780 -907.708856 478.615057
1187 825.351665 -893.585639 250.502893
1187 724.277864 -913.721266 475.726248
1188 812.692651 -899.841871 245.486545
1188 711.698108 -920.950353 471.471988
1189 799.309007 -905.706626 241.908176
1189 697.665063 -926.640460 467.120996
1190 787.461164 -911.504470 238.188940
1190 686.711709 -932.604778 463.334448
1191 772.242962 -917.943907 232.880884
1191 674.573508 -938.428662 459.473728
1192 758.181570 -923.566856 227.672344
1192 661.093959 -944.791517 454.786395
1193 745.593948 -929.186004 223.711178
1193 646.219515 -950.398442 450.429414
1194 732.740399 -934.132313 218.951871
1194 633.766052 -955.203759 445.627469
1195 713.300637 -941.108443 212.590933
1195 621.330740 -960.147274 441.602968
1196 700.923825 -945.377594 207.140394
1196 609.867559 -965.498617 437.005922
1197 689.189138 -949.673542 202.766726
1197 592.190707 -971.089841 431.493861
1198 673.290201 -954.389302 197.759330
1198 575.957888 -976.333361 426.283090
1199 660.932304 -959.899679 194.288587
1199 567.434882 -981.081623 422.513071
1200 647.105265 -964.992141 189.055406
1200 552.388460 -986.701266 417.785762
1201 630.578727 -971.142056 184.067439
1201 539.859672 -991.164916 414.218013
1202 620.128788 -975.010299 178.773783
1202 526.071845 -996.390581 409.080362
1203 598.441678 -980.974558 173.203642
1203 514.377974 -1000.278008 404.909758
1204 587.624724 -985.621322 168.312496
1204 506.757612 -1003.225864 402.500390
1205 574.494279 -989.118789 163.486297
1205 485.529448 -1008.965845 395.698949
1206 555.464026 -994.791339 157.836942
1206 473.683454 -1014.240457 390.908754
1207 543.275220 -998.414217 154.058793
1207 459.712514 -1017.504241 387.420411
1208 526.656439 -1002.370673 148.686162
1208 444.793793 -1022.457061 382.552514
1209 510.897517 -1006.567451 143.167287
1209 434.276743 -1025.598827 379.216959
1210 496.663542 -1010.299210 138.523385
1210 421.262731 -1028.633892 375.468400
1211 480.710212 -1014.560903 133.566028
1211 410.761753 -1031.319502 371.845901
1212 469.816740 -1017.057381 131.832549
1212 395.880264 -1036.084683 367.479386
1213 447.302459 -1021.910641 124.515212
1213 378.748250 -1039.393764 362.430310
1214 433.417315 -1025.850494 120.459215
1214 369.560916 -1043.520980 360.233960
1215 422.565242 -1029.745192 118.658391
1215 350.450794 -1047.713866 355.660592
1216 406.223876 -1032.527312 114.606701
1216 341.540531 -1051.282972 353.539740
1217 387.363436 -1036.190101 109.488529
1217 328.520385 -1054.545501 350.762944
1218 374.204498 -1039.806007 106.296126
1218 317.172639 -1056.873684 347.774075
1219 363.791135 -1041.819603 105.830903
1219 303.060552 -1061.699812 344.593922
1220 346.673989 -1045.101102 101.752989
1220 293.334247 -1063.608665 343.145782
1221 336.890994 -1047.615560 99.867549
1221 276.415307 -1068.948668 340.324221
1222 319.540843 -1052.750866 96.756294
1222 266.337887 -1073.949684 337.402040
1223 307.893298 -1056.209626 95.778171
1223 250.541486 -1076.740561 335.797220
1224 290.667201 -1062.171309 91.142689
1224 244.019778 -1079.900039 332.415860
1225 281.912180 -1065.236830 90.936717
1225 225.566967 -1086.056868 330.659534
1226 267.113318 -1070.749255 87.942155
1226 216.654470 -1090.229165 330.354188
1227 256.229928 -1074.393969 86.865193
1227 209.830315 -1093.527717 330.490305
1228 243.566634 -1079.754583 84.654192
1228 198.420822 -1099.440462 327.585446
1229 232.920523 -1084.783759 82.846589
1229 184.924236 -1104.464301 325.044781
1230 218.766881 -1090.455574 79.734373
1230 176.171665 -1108.339265 324.307911
1231 212.053856 -1095.141291 80.336100
1231 172.891374 -1112.050228 324.153274
1232 199.032954 -1101.510942 78.444666
1232 157.371954 -1119.493659 322.070764
1233 187.990264 -1107.619927 76.758566
1233 150.294692 -1125.966821 321.080076
1234 172.044770 -1114.892541 73.444707
1234 142.267840 -1131.157088 321.269119
1235 165.601015 -1120.019342 74.987411
1235 130.238596 -1136.797414 318.378557
1236 159.154216 -1126.600973 74.300758
1236 121.117537 -1143.095114 318.367318
1237 148.163941 -1133.584693 73.822735
1237 113.701223 -1149.577514 319.989321
1238 135.608363 -1140.211215 72.475258
1238 98.256379 -1159.049027 316.521738
1239 133.411073 -1147.536618 78.487168
1239 97.917925 -1163.572207 319.492492
1240 117.028377 -1156.774942 74.379139
1240 86.245469 -1173.008388 318.672503
1241 114.671925 -1163.574145 75.727421
1241 77.948882 -1179.916433 320.183282
1242 103.020375 -1173.358686 76.489940
1242 74.028845 -1185.712544 321.072865
1243 96.014145 -1180.326064 77.395236
1243 57.503609 -1197.662928 318.849425
1244 86.484017 -1189.317500 77.518951
1244 57.751678 -1202.894665 323.311076
1245 80.381584 -1197.491109 80.910733
1245 53.390930 -1210.400934 324.834955
