# Supplementary material for: Action Sport Cameras as an Instrument to Perform a 3D Underwater Motion Analysis
Source: PLoS One. 2016 Aug 11;11(8):e0160490. doi: 10.1371/journal.pone.0160490 (PMC4981397; doi:10.1371/journal.pone.0160490)
Supplement: S1 Supporting Information — S1.1_Calibration Quality > S1.1.1_Underwater > S1.1.1.1_Highres > S1.1.1.1.1_Calibration > File A. This is the BUNDLE_CameraParameters. This is the camera calibration parameters. File B. This is the Triad. This is the 2D coordinates of the waterproof orthogonal triad structure carrying nine spherical black markers. File C. This is the WandCalibration. This is the 2D coordinates of the wand structure carrying one spherical black marker. S1.1.1.1.2_Accuracy > File D. This is the Trial_1. This is the 2D coordinates of the first rigid bar test acquisition, carrying two markers at known distance. File E. This is the Trial_2. This is the 2D coordinates of the second rigid bar test acquisition, carrying two markers at known distance. File F. This is the Trial_3. This is the 2D coordinates of the third rigid bar test acquisition, carrying two markers at known distance. File G. This is the Trial_4. This is the 2D coordinates of the fourth rigid bar test acquisition, carrying two markers at known distance. File H. This is the Trial_5. This is the 2D coordinates of the fifth rigid bar test acquisition, carrying two markers at known distance. File I. This is the MotionSequence3D_Trial_1. This is the 3D coordinates of the first rigid bar test acquisition. File J. This is the MotionSequence3D_Trial_2. This is the 3D coordinates of the second rigid bar test acquisition. File K. This is the MotionSequence3D_Trial_3. This is the 3D coordinates of the third rigid bar test acquisition. File L. This is the MotionSequence3D_Trial_4. This is the 3D coordinates of the fourth rigid bar test acquisition. File M. This is the MotionSequence3D_Trial_5. This is the 3D coordinates of the fifth rigid bar test acquisition. S1.1.1.2_Lowres > S1.1.1.2.1_Calibration > File N. This is the BUNDLE_CameraParameters. This is the camera calibration parameters. File O. This is the Triad. This is the 2D coordinates of the waterproof orthogonal triad structure carrying nine spherical black markers. File P. Th [file pone.0160490.s001.zip › S1_SupportingInformation/S1.2_Calibration_Dependability/S1.2.2_Accuracy/S1.2.2.2_Mov1_2p/File BH.txt]

0 -71.849563 -1444.093325 142.778922
0 -63.696173 -1401.206547 395.017269
1 -74.289617 -1439.016393 147.596753
1 -77.701880 -1396.192955 392.666341
2 -68.933905 -1429.427440 148.575433
2 -71.365923 -1386.161693 393.771903
3 -71.227140 -1423.096711 146.484691
3 -76.286151 -1380.123329 392.425759
4 -64.032199 -1411.395664 147.337055
4 -80.038030 -1373.482613 388.814937
5 -55.987523 -1398.264329 148.112829
5 -73.676199 -1361.581636 389.752201
6 -78.172589 -1398.640773 141.750500
6 -67.434939 -1351.072433 389.637487
7 -61.514401 -1381.372670 144.622512
7 -60.924717 -1339.764485 389.790585
8 -69.247742 -1375.717868 140.411800
8 -73.161999 -1333.078710 386.357413
9 -68.762190 -1367.351627 139.387486
9 -62.499735 -1322.276034 386.131634
10 -55.306251 -1352.778993 141.822549
10 -55.563103 -1311.646807 385.413633
11 -52.415608 -1340.767016 141.365077
11 -55.963785 -1302.405544 384.134630
12 -53.479459 -1330.912261 139.900082
12 -50.308743 -1291.287300 383.577755
13 -43.706335 -1316.797032 140.699669
13 -44.877950 -1279.264550 382.879483
14 -33.947946 -1306.528304 140.708800
14 -34.004353 -1268.103839 382.134811
15 -34.097580 -1295.731956 137.209966
15 -29.299626 -1256.696138 385.590581
16 -20.908115 -1282.639116 138.486485
16 -27.678507 -1249.221406 383.509920
17 -28.504062 -1275.425562 137.972840
17 -16.787271 -1236.146716 383.815736
18 -12.954243 -1262.131847 139.359046
18 -6.935955 -1224.656721 386.365579
19 -5.350038 -1250.925160 140.916227
19 -6.154263 -1217.365937 385.102103
20 0.241504 -1241.557589 142.860328
20 1.422347 -1209.785283 386.837888
21 4.460900 -1232.027663 142.205427
21 12.344516 -1198.981307 390.197985
22 14.361374 -1222.012845 144.649762
22 30.066466 -1188.123052 393.877326
23 24.664645 -1211.805023 149.262821
23 33.918571 -1178.911732 394.708645
24 32.017806 -1204.421020 149.830127
24 39.591941 -1172.178725 396.061707
25 48.766499 -1194.246697 154.993170
25 50.652550 -1164.926509 399.866705
26 61.122225 -1186.876984 157.738823
26 58.361718 -1157.067712 401.860395
27 67.210422 -1182.634004 159.408351
27 67.636883 -1149.644733 405.577206
28 84.297409 -1174.353892 164.201979
28 83.692990 -1144.905030 408.591767
29 99.958323 -1169.374760 168.092557
29 105.918827 -1137.334006 413.240167
30 114.598824 -1162.702216 172.072242
30 113.634524 -1132.314230 418.378807
31 132.385684 -1157.372224 176.986451
31 125.382659 -1129.128687 420.355463
32 154.441822 -1152.398809 179.144528
32 138.407709 -1125.152810 423.924363
33 157.081699 -1152.199179 180.169283
33 156.446284 -1121.047036 427.066741
34 179.032051 -1147.714958 185.068936
34 170.936889 -1117.506931 429.758449
35 187.463026 -1146.795884 186.229319
35 190.457674 -1114.305585 432.717133
36 208.658768 -1143.876340 188.902950
36 204.597501 -1111.999196 436.279100
37 225.191162 -1142.608526 191.027595
37 221.168738 -1109.532616 437.559787
38 244.151812 -1140.567494 193.795831
38 238.112374 -1107.076654 439.965319
39 269.270945 -1139.056653 197.874210
39 253.770339 -1105.536393 442.053278
40 290.033392 -1137.011397 201.066113
40 273.997634 -1103.436676 443.486324
41 302.985499 -1137.193204 202.212473
41 291.929957 -1100.258977 448.260201
42 327.406501 -1135.005878 206.140451
42 306.587660 -1099.188271 449.141800
43 342.824779 -1135.525805 206.391112
43 324.720480 -1096.551944 451.467049
44 367.687083 -1131.788815 211.672974
44 343.191618 -1093.669376 453.372741
45 386.939134 -1129.325722 214.675935
45 362.368701 -1090.809965 457.619143
46 403.229413 -1128.391130 216.552355
46 381.441041 -1086.845328 461.321457
47 424.737038 -1126.358429 219.414169
47 394.469688 -1083.821841 462.274091
48 441.200543 -1122.999639 222.263056
48 412.652497 -1080.001463 465.127672
49 465.492361 -1119.555156 226.372249
49 432.496909 -1073.877120 467.718625
50 484.782954 -1114.485640 230.748601
50 447.155574 -1068.790876 470.391740
51 499.277862 -1110.738886 232.760720
51 464.254007 -1062.208433 474.473205
52 515.987562 -1104.218154 236.409111
52 476.769008 -1056.815981 476.979374
53 536.937716 -1097.644690 242.010300
53 488.681422 -1051.543764 479.886259
54 552.545422 -1090.966294 245.468830
54 504.435623 -1042.499365 483.467657
55 572.032127 -1081.612476 251.182993
55 519.852034 -1034.402782 488.225411
56 583.215585 -1075.249072 254.176255
56 533.542511 -1026.195096 491.636026
57 596.035096 -1066.452011 258.331062
57 544.461285 -1015.815731 494.160331
58 616.945518 -1053.234410 264.259947
58 557.779544 -1005.604036 498.245269
59 625.644201 -1042.199598 266.376054
59 567.185808 -995.179243 500.699588
60 641.396717 -1030.717077 270.538429
60 578.207735 -983.620817 505.675354
61 653.652479 -1019.129648 275.324647
61 588.962274 -971.795591 507.945710
62 657.020011 -1008.878547 275.687287
62 593.779215 -960.933463 510.310021
63 667.087565 -994.939715 278.160710
63 601.637793 -947.727581 512.564563
64 679.350570 -981.168938 282.533168
64 608.794109 -935.080347 513.640545
65 684.183833 -965.983499 283.742446
65 612.385073 -922.359558 516.092188
66 689.218389 -950.946638 284.518814
66 614.968856 -910.429816 516.623314
67 693.127194 -935.489273 285.662377
67 616.842384 -897.613028 516.796712
68 693.334527 -923.994765 285.508414
68 617.524539 -884.921383 517.071724
69 694.745330 -908.305890 285.427926
69 617.492047 -872.366043 517.841913
70 691.947788 -893.508127 283.503497
70 617.967221 -858.776049 518.109128
71 687.419501 -881.713355 282.207465
71 616.532174 -846.200722 517.767409
72 687.754169 -867.379634 283.772907
72 608.475488 -835.299562 514.897086
73 682.616497 -853.634683 281.221351
73 600.743653 -824.705790 513.440376
74 671.478045 -841.450155 277.635789
74 591.586835 -815.227473 511.567597
75 666.920148 -825.667286 277.757447
75 585.016351 -803.912810 510.194072
76 659.786666 -812.977895 275.141116
76 583.152669 -792.869072 510.207126
77 649.548143 -803.006259 273.086084
77 568.286909 -786.387146 506.641668
78 632.077473 -795.907077 269.838109
78 557.840713 -778.916773 504.855229
79 618.909979 -788.940841 266.792072
79 542.724332 -773.579240 501.803882
80 606.277574 -781.910372 261.868346
80 530.957330 -769.222034 498.593142
81 594.961741 -776.936563 260.205092
81 519.197757 -765.326401 496.058763
82 577.358831 -774.852934 254.430348
82 503.939188 -762.176143 492.584409
83 569.758644 -771.902450 252.698744
83 500.227132 -759.698825 491.295281
84 552.343502 -770.139604 249.244690
84 484.586281 -758.537475 487.295218
85 537.112715 -769.865439 245.024970
85 471.225103 -757.367592 483.795701
86 523.690125 -769.808556 240.447970
86 454.718548 -758.066264 479.165241
87 507.916588 -769.865475 235.487726
87 439.892105 -758.533207 474.766642
88 494.957368 -770.584349 232.538992
88 431.811572 -758.623082 471.440512
89 480.255115 -771.819652 225.940830
89 418.251781 -759.748900 467.165401
90 463.997566 -773.075344 221.486915
90 406.360099 -760.401984 463.371854
91 451.301513 -773.922128 217.231214
91 389.541088 -763.809046 458.282307
92 438.968404 -777.107250 213.565610
92 379.064116 -765.105534 455.160927
93 423.849730 -779.155873 207.819544
93 369.053984 -767.406295 451.216329
94 413.805636 -782.396951 204.993565
94 356.705065 -771.764029 447.694974
95 402.992063 -785.506673 202.539229
95 346.272771 -775.293012 444.285647
96 391.980879 -789.083777 199.199697
96 337.972836 -779.755094 441.705903
97 379.703779 -793.267071 195.701078
97 323.223955 -785.866326 437.159444
98 365.496331 -800.870585 190.756123
98 312.002491 -790.815748 433.245127
99 351.916614 -806.610382 186.860792
99 301.701632 -796.035614 430.608142
100 342.950306 -814.304505 184.323697
100 289.316721 -802.838328 426.930872
101 330.713500 -820.865006 179.496113
101 277.268629 -810.491936 423.366069
102 317.732134 -829.000781 176.863783
102 273.134231 -815.341506 421.422613
103 306.664460 -836.240593 173.454745
103 260.533281 -823.514383 418.411616
104 298.410910 -844.650570 172.314074
104 248.403771 -831.237568 415.452422
105 288.573588 -853.312047 170.487013
105 239.161807 -839.772998 413.041375
106 273.234388 -863.163683 167.087230
106 230.919121 -846.053519 411.175301
107 258.077316 -872.231696 164.084725
107 217.534118 -854.809848 408.946765
108 250.593598 -878.648832 163.330383
108 207.486614 -863.389157 407.869758
109 237.623660 -887.987647 161.943081
109 202.183461 -868.838165 407.194576
110 224.061431 -898.022718 160.504746
110 191.654477 -876.415649 405.653756
111 213.934547 -904.614440 159.327954
111 181.544289 -883.084260 404.853365
112 202.995084 -912.544159 158.409782
112 167.787817 -889.765087 402.392843
113 196.992630 -918.098390 158.355314
113 153.376388 -896.636555 399.613236
114 178.089611 -926.773200 153.952378
114 142.479833 -903.300887 398.361542
115 165.590335 -934.148085 154.077743
115 132.460057 -907.675379 397.203283
116 155.859939 -939.780304 154.127077
116 120.578448 -913.257963 397.132871
117 140.379700 -946.823274 151.625604
117 114.788287 -917.120883 398.068858
118 127.300836 -951.330540 151.063382
118 106.460966 -922.041591 395.730783
119 118.587500 -955.619230 150.244545
119 92.973436 -923.998010 395.382453
120 105.787361 -959.993339 148.662350
120 81.260517 -926.704797 396.000531
121 92.779863 -961.906177 148.987130
121 68.733733 -931.000190 393.778566
122 85.231143 -966.104139 150.261907
122 56.724493 -933.269598 393.117725
123 77.487216 -968.303746 150.274596
123 49.610518 -933.150290 393.943907
124 63.920788 -967.810262 150.474879
124 35.455928 -934.171824 392.489694
125 50.613255 -968.898560 148.397839
125 30.349388 -934.205931 393.731723
126 36.815007 -968.639403 147.774325
126 29.193531 -931.819718 395.947550
127 24.564427 -969.881372 148.598272
127 -8.075283 -932.480000 391.524208
128 16.823411 -968.515719 150.505103
128 0.619696 -929.667790 393.845361
129 7.739160 -966.434395 150.986337
129 -4.659966 -926.338541 395.218649
130 -3.601546 -964.055798 150.420590
130 -18.576283 -924.543399 394.484465
131 -8.445502 -960.154433 153.775687
131 -28.349208 -919.170910 393.703730
132 -23.340907 -956.994461 152.758995
132 -26.666563 -914.224377 398.317802
133 -39.472902 -954.083586 151.168953
133 -35.422460 -908.856720 396.794492
134 -36.396208 -948.185485 160.793535
134 -43.218752 -902.913593 399.020277
135 -44.031059 -943.481827 157.439126
135 -48.146869 -897.654020 400.124849
136 -54.488388 -934.673275 155.633131
136 -55.858128 -889.732613 399.256597
137 -66.332745 -929.285913 154.624652
137 -58.808576 -882.010154 399.999309
138 -66.576777 -920.890706 157.019095
138 -58.047300 -872.078062 401.940880
139 -71.127297 -913.058816 156.987427
139 -71.145581 -866.249601 400.025089
140 -74.089101 -903.244105 158.371488
140 -64.630531 -854.924005 402.897865
141 -81.871829 -896.671787 159.512719
141 -67.876484 -846.769858 402.670596
142 -68.660446 -883.987015 161.055771
142 -66.431484 -836.489618 402.851886
143 -72.190129 -875.458738 160.863660
143 -74.584004 -829.530761 400.697668
144 -72.229395 -862.971721 159.122616
144 -75.026324 -818.459705 399.976955
145 -69.737398 -854.301180 158.307184
145 -65.759320 -808.615147 399.639492
146 -66.109209 -845.149958 158.128212
146 -54.620261 -798.658633 402.297922
147 -64.803747 -835.875085 153.981844
147 -50.765196 -789.658436 400.357656
148 -55.574595 -824.244059 153.315164
148 -46.489859 -779.613329 397.984435
149 -42.084839 -814.287357 155.608961
149 -32.236779 -769.629235 400.628927
150 -35.198794 -805.550737 155.458667
150 -32.766700 -764.364232 399.198951
151 -26.720486 -798.269360 154.844335
151 -25.975731 -756.872550 396.750492
152 -20.390989 -791.962079 152.095106
152 -7.758517 -748.631252 397.387100
153 -8.030527 -781.729440 153.549784
153 -6.741017 -741.228655 395.557070
154 5.403568 -774.527725 153.561757
154 6.245096 -733.824657 395.857559
155 16.107740 -770.478175 152.388969
155 19.728689 -729.159714 396.799039
156 28.898682 -764.024376 153.632020
156 30.082515 -722.262167 398.156668
157 40.146157 -759.573831 152.746076
157 42.153283 -718.450114 397.337442
158 55.636130 -756.433467 154.813012
158 58.649852 -713.678861 399.796318
159 73.977618 -751.403228 156.900503
159 72.885601 -709.329306 400.373028
160 88.634561 -747.843644 157.790349
160 88.304027 -704.737694 403.745341
161 102.420249 -744.497208 158.318599
161 103.037436 -700.369939 403.702033
162 123.736379 -741.752145 163.386610
162 118.066174 -698.302036 405.336438
163 135.344963 -740.728780 163.898176
163 136.048382 -693.272358 409.625781
164 150.668366 -739.725746 167.048120
164 149.890249 -692.199242 412.771738
165 169.824095 -739.400568 169.368378
165 167.840181 -690.843987 416.114050
166 192.472768 -736.602442 175.553983
166 182.855686 -687.887866 418.826176
167 206.847800 -735.439826 178.664092
167 203.798524 -683.864008 423.420068
168 227.958901 -733.099815 183.454345
168 218.365777 -681.276616 427.306176
169 246.632454 -730.455007 190.065709
169 238.029367 -677.412510 432.036356
170 268.710525 -728.536116 195.137253
170 250.984176 -675.714277 435.538435
171 285.561309 -727.041982 199.519322
171 270.610888 -671.510093 441.037744
172 307.690148 -723.397335 204.983935
172 282.799262 -668.907523 444.529312
173 326.256972 -719.765186 208.993089
173 305.120006 -665.218872 450.147646
174 338.768919 -718.383540 213.750326
174 323.481178 -663.018995 455.428567
175 358.878305 -715.260452 219.375503
175 346.938058 -656.903463 461.207946
176 384.026270 -710.790178 226.317959
176 359.698884 -654.483532 465.374808
177 405.775952 -708.123169 232.085259
177 381.149516 -650.717835 472.611015
178 428.153911 -704.473701 237.334815
178 399.433079 -646.660231 476.972702
179 447.873933 -700.959254 243.910057
179 417.071540 -641.841926 481.868645
180 467.520741 -695.834957 249.006887
180 440.760490 -637.365234 488.051645
181 488.045637 -691.579545 253.736118
181 454.184363 -632.671999 492.871048
182 507.340121 -687.219546 260.325978
182 475.576172 -627.842838 498.925957
183 530.388339 -680.661879 266.387074
183 498.013619 -622.943199 504.666927
184 550.196055 -677.402024 271.376360
184 513.018147 -619.028837 509.402824
185 573.827987 -672.044687 279.434629
185 534.092610 -613.221470 515.515902
186 594.545129 -666.949555 284.991073
186 552.009204 -608.471067 521.019031
187 617.810095 -660.688833 291.716837
187 570.127366 -602.283703 526.449063
188 633.711652 -654.614753 294.759225
188 588.702952 -595.245075 531.933940
189 654.903474 -648.128786 301.592623
189 607.138537 -588.875422 537.182780
190 677.946372 -641.590085 307.600033
190 627.248057 -582.723493 542.609412
191 694.350072 -634.727529 311.417232
191 643.199433 -576.083829 548.054489
192 718.900659 -628.266055 319.013874
192 661.437798 -569.405086 553.700429
193 733.812197 -622.513461 323.890479
193 678.589829 -564.148729 559.146184
194 753.484520 -616.332661 330.837368
194 695.661526 -556.761095 564.698350
195 772.440988 -609.351071 335.629028
195 714.781676 -549.760302 570.988911
196 791.815209 -600.875303 342.472159
196 728.973664 -542.231189 574.956842
197 808.951637 -592.395694 347.650073
197 744.613876 -533.634968 580.200280
198 827.665899 -584.051597 353.355882
198 758.551225 -526.496134 584.403465
199 844.683006 -576.033943 358.912696
199 774.002091 -517.493071 589.880974
200 861.243920 -567.263360 365.049030
200 787.989446 -509.261705 594.346135
201 878.109480 -557.742020 370.946209
201 801.255072 -499.671300 599.476373
202 895.145591 -548.556217 376.949550
202 814.210180 -491.611340 604.319454
203 909.871093 -537.697736 383.527102
203 828.759922 -480.954782 610.044515
204 924.802407 -528.101143 388.065636
204 839.720982 -470.759067 613.731970
205 935.898842 -517.380908 392.209757
205 850.946465 -460.483418 618.658626
206 947.722094 -506.724453 397.299541
206 860.683239 -450.264144 621.903493
207 959.711890 -494.730696 402.221544
207 868.654529 -438.839376 625.912242
208 967.795847 -482.810123 405.435623
208 878.017995 -426.506817 630.278949
209 976.794967 -471.138653 409.489790
209 886.167153 -414.346059 633.633091
210 986.098060 -457.992158 413.337889
210 892.595334 -402.528898 636.623033
211 993.374670 -444.444782 416.524536
211 895.029314 -391.742342 638.453832
212 999.164422 -432.524464 418.641585
212 900.711725 -379.448588 640.408708
213 1005.127626 -419.195551 420.799437
213 905.585267 -366.320688 642.170670
214 1007.231683 -406.207926 421.558041
214 906.604550 -353.497874 642.395199
215 1012.371692 -391.228338 422.619226
215 908.165092 -341.561008 642.764776
216 1014.181414 -375.480933 421.886023
216 909.754824 -327.684974 642.823622
217 1016.045051 -360.588254 422.015748
217 911.041973 -314.810529 642.312944
218 1014.179537 -346.821529 420.766684
218 905.665347 -302.520399 640.132499
219 1012.689981 -331.991693 418.697444
219 902.811664 -291.176015 638.033950
220 1010.447413 -318.999790 417.176722
220 897.929514 -278.372441 635.297934
221 1006.350579 -305.219261 413.768178
221 895.212201 -267.301388 633.220201
222 997.703146 -292.454955 409.767429
222 889.188112 -255.651226 629.285248
223 990.295833 -280.044162 405.749036
223 882.249231 -245.516333 625.395693
224 982.985921 -266.010435 401.422527
224 870.979677 -234.903350 620.688246
225 972.733687 -253.612372 396.231847
225 860.060432 -225.150941 616.159367
226 964.746471 -243.856618 392.049839
226 850.159991 -216.512721 611.582878
227 953.118324 -234.256861 386.109592
227 838.723609 -208.323125 606.505717
228 939.894648 -225.613235 380.631669
228 829.170652 -201.228037 601.808604
229 924.995663 -218.344415 374.172466
229 813.729881 -194.378844 595.957764
230 908.936737 -211.967050 367.213104
230 799.851827 -188.413630 590.510997
231 894.414107 -207.298417 360.300080
231 784.959430 -184.080083 584.306356
232 876.965864 -203.002904 354.040820
232 768.014564 -180.022639 577.500314
233 861.012648 -199.670508 347.576471
233 755.648586 -176.843939 572.418930
234 842.261545 -196.053032 340.236257
234 741.169185 -174.220664 566.675175
235 827.749947 -193.780332 334.733709
235 724.899548 -170.585093 559.693536
236 810.517327 -190.208989 327.575137
236 707.722442 -167.712351 553.335495
237 791.688012 -186.789793 319.761038
237 691.443964 -164.552554 546.882220
238 772.829830 -183.354604 312.515587
238 675.460375 -161.924961 541.336846
239 756.358216 -180.981848 305.459456
239 659.980660 -158.903422 534.448903
240 738.115222 -178.872500 298.956463
240 643.449623 -156.290645 528.833691
241 719.119187 -175.952516 292.278219
241 625.496814 -153.295265 521.739628
242 701.071362 -173.581733 284.598278
242 610.826502 -151.624242 515.837901
243 682.561279 -171.961729 277.477021
243 592.861700 -149.323362 509.641812
244 663.795000 -169.294122 270.834343
244 577.570545 -146.823544 502.916196
245 646.534171 -166.407903 265.272389
245 558.438275 -144.281827 496.994034
246 626.382602 -164.109798 257.189617
246 543.382759 -140.875210 491.398801
247 608.809786 -162.089771 250.902954
247 529.332044 -139.348552 486.092513
248 590.849369 -161.746264 244.921740
248 511.559452 -137.376572 480.667581
249 571.533752 -159.704897 238.228680
249 492.308933 -136.672222 474.388402
250 555.498014 -158.348916 233.141167
250 477.808661 -134.098816 469.593675
251 534.051648 -156.818074 226.287428
251 461.641691 -132.776302 464.376510
252 519.594705 -154.599876 221.931162
252 446.031864 -130.558508 459.761063
253 501.232540 -153.575743 215.894753
253 430.179640 -129.054734 454.545177
254 483.242839 -151.736177 210.825225
254 413.907138 -127.136491 449.825812
255 466.394046 -150.855233 206.266575
255 399.847296 -125.096593 445.971128
256 446.891926 -149.628929 199.681150
256 382.807749 -124.975302 440.761142
257 429.822098 -149.349317 194.663620
257 366.371148 -122.775639 435.180108
258 410.379966 -148.363172 188.879453
258 352.776898 -121.714330 430.993109
259 395.488558 -147.389735 184.267685
259 340.134156 -120.128592 427.352654
260 379.491598 -146.749999 180.798215
260 322.647951 -119.228127 422.786732
261 365.493651 -145.203064 177.163451
261 306.572500 -117.861695 418.890649
262 346.682720 -144.715475 172.288265
262 297.529424 -116.081581 415.906242
263 330.334894 -142.633625 168.863867
263 281.744154 -114.433670 412.082082
264 316.022701 -140.549574 166.176346
264 269.731950 -111.823426 409.989393
265 302.794044 -139.956562 163.494223
265 256.580299 -109.666510 407.577633
266 286.069919 -138.713978 158.901950
266 241.810654 -108.259456 404.557595
267 274.066929 -136.249246 158.772058
267 230.837661 -106.096046 402.603399
268 257.971591 -133.680240 156.262297
268 218.378687 -103.533949 400.671259
269 245.043888 -131.469808 155.007743
269 206.224159 -100.572554 399.649199
270 228.276638 -128.337152 152.439729
270 192.342788 -98.002781 398.588605
271 212.773185 -125.219043 149.584399
271 180.583886 -95.131496 396.641426
272 204.645729 -122.413452 151.171141
272 167.167877 -91.649278 395.915180
273 196.038582 -120.210153 152.060562
273 153.914792 -89.227403 395.578867
274 180.851767 -117.457871 150.578885
274 147.610318 -84.912721 395.505726
275 168.678906 -114.325150 150.712082
275 138.935369 -81.303456 396.473539
276 159.952262 -109.896026 151.342779
276 123.203463 -76.346734 394.364563
277 144.671386 -105.903731 149.086630
277 115.388718 -72.049712 395.237927
278 135.938588 -101.424082 149.581226
278 103.216278 -68.039360 394.177037
279 122.230212 -97.561308 148.590389
279 98.311265 -63.036317 394.516736
280 113.405360 -92.036616 149.332590
280 88.534204 -57.289595 394.737978
281 101.363871 -86.236022 149.313244
281 80.513382 -51.576297 394.911404
282 96.802906 -82.848920 149.307117
282 72.039958 -47.573495 394.795284
283 84.279302 -76.886569 146.993938
283 62.940846 -40.832196 394.261556
284 78.167177 -69.962901 148.241833
284 56.810453 -33.980341 394.850615
285 71.497144 -64.231567 147.928839
285 52.066235 -27.896424 395.048062
286 65.823869 -57.839760 148.703382
286 45.586757 -22.160094 393.913160
287 56.250659 -52.549104 147.747611
287 42.102313 -15.413706 395.281936
288 55.101054 -45.956320 149.572342
288 36.878362 -7.120875 395.616695
289 47.263159 -39.494898 148.718413
289 29.076872 -0.452681 394.652005
290 44.769682 -31.385812 148.054128
290 30.170565 7.165818 395.674284
291 39.386818 -23.851577 148.743359
291 23.887518 14.944165 394.837610
292 39.779137 -16.395011 148.316893
292 23.938406 23.277128 395.542777
293 40.457132 -9.847251 150.917027
293 26.139913 31.046316 396.125799
294 41.508969 -1.740482 152.700105
294 27.314364 37.641805 397.649039
295 40.135478 5.784196 152.847411
295 27.033966 46.546356 399.400762
296 43.742213 14.857306 156.221658
296 30.353662 54.280845 402.030698
297 44.087333 23.766011 156.414012
297 33.270638 63.292414 404.859600
298 46.462115 31.074363 159.035327
298 37.989088 71.767479 406.788714
299 52.974329 38.498871 162.889857
299 43.717583 81.114788 409.189360
300 63.893103 46.702370 166.185684
300 50.337176 88.036756 412.249430
301 69.281053 55.786972 167.304910
301 52.275593 96.510654 412.336179
302 77.966313 62.180066 169.908818
302 64.691622 105.404838 416.120693
303 87.141900 71.058891 173.440298
303 71.642034 113.190750 418.976446
304 97.133922 78.441726 175.793040
304 80.881157 121.703433 420.936154
305 107.334556 85.030705 178.335328
305 94.976098 127.933496 423.952939
306 120.463978 92.768509 180.931421
306 101.810682 136.016373 426.364045
307 131.496401 100.097363 181.553156
307 114.352861 142.760136 427.918861
308 147.993808 107.175837 185.456996
308 125.675091 149.175877 430.233892
309 161.585026 113.593549 188.494452
309 138.299453 156.711244 432.513385
310 172.002968 120.620591 190.115489
310 150.981545 162.840738 434.887843
311 186.024619 126.924042 190.947150
311 161.334558 169.850424 435.663633
312 200.237352 132.742230 193.347682
312 176.380753 176.743275 439.066123
313 213.652383 138.327205 195.467518
313 189.661242 181.203736 441.274841
314 227.009183 143.732950 197.695546
314 201.232584 187.912680 442.337539
315 241.916681 149.151042 200.310555
315 214.948172 193.377215 444.607058
316 259.931135 154.899836 203.532099
316 229.233734 197.945009 447.382630
317 273.137861 160.759045 203.611765
317 240.701267 204.040625 448.392464
318 289.846556 166.150920 207.823279
318 258.941964 209.285413 451.162138
319 301.099273 170.880184 208.957424
319 271.600190 214.242959 453.759283
320 318.149319 176.281342 212.090656
320 285.464544 220.837314 455.820702
321 330.672566 180.506443 214.601475
321 298.582266 226.366779 457.588023
322 348.327824 186.067075 216.595558
322 313.598153 230.935547 459.783321
323 366.453721 191.038217 219.391867
323 328.739051 237.392944 462.104609
324 379.715332 196.003361 222.076702
324 344.032568 242.463107 465.265786
325 396.077445 200.978951 224.628591
325 360.506381 248.095098 467.421294
326 412.513553 206.827779 227.341097
326 372.951240 252.726683 469.986004
327 428.227371 212.421088 230.174938
327 389.275682 259.198435 471.920421
328 445.513841 218.171628 233.343583
328 400.531739 265.375659 473.842699
329 462.475799 223.464599 236.230337
329 417.160876 271.081985 476.789701
330 478.060705 229.522238 239.035636
330 430.457252 276.941492 479.171218
331 495.610790 235.506717 242.246748
331 444.967733 283.017049 481.699941
332 510.710201 241.366704 245.978733
332 462.101631 289.580716 485.347145
333 527.029902 247.861133 248.682832
333 477.719382 295.425323 489.123432
334 542.413958 254.487175 252.682041
334 489.465008 301.501470 491.661538
335 555.498526 262.093651 256.385333
335 504.447892 308.768554 494.150172
336 569.925554 268.368808 258.745512
336 518.433326 316.241242 498.157458
337 584.714103 275.267626 262.973829
337 527.621669 323.048316 501.551092
338 600.702424 281.538895 267.940024
338 543.840508 329.735617 505.805789
339 615.499170 289.435272 271.843974
339 555.901337 337.108050 508.479898
340 629.737861 297.342129 275.458871
340 570.050661 345.428532 512.456031
341 642.169648 304.410481 279.757928
341 580.813753 351.572826 515.968802
342 655.977806 311.787313 284.036437
342 594.656260 359.045324 520.635285
343 669.561426 319.786265 288.213456
343 608.444247 368.089074 525.299139
344 683.567225 328.747932 292.803531
344 621.315086 375.682787 529.573556
345 697.454242 336.009997 297.214164
345 633.102461 383.865202 533.881212
346 709.073296 344.367591 301.301233
346 646.164240 392.305819 536.529462
347 721.717776 352.971950 305.239977
347 656.536992 400.384353 542.246456
348 734.180263 361.206029 310.386831
348 667.696879 409.291448 545.625467
349 747.363713 369.502804 314.692405
349 679.121354 417.416593 549.362581
350 760.414295 379.467725 319.495377
350 690.163569 426.648238 553.713009
351 773.639551 389.526310 324.041589
351 701.605872 435.941440 557.864296
352 785.663365 399.016458 328.323738
352 712.784486 444.674276 561.903324
353 799.526125 409.320991 332.658737
353 724.582164 454.293189 566.113456
354 811.461023 419.069787 337.147880
354 734.983998 463.668974 569.199989
355 825.527088 428.873984 341.126142
355 747.184610 473.000453 573.237871
356 836.767191 439.669415 344.452103
356 757.941124 483.529370 576.306238
357 846.704400 449.714751 346.547354
357 769.494809 494.028201 578.881250
358 858.791272 461.270538 349.531905
358 777.961168 502.809375 581.106217
359 870.495886 472.324064 351.925357
359 786.956960 513.227987 582.503630
360 880.644624 483.167916 353.473679
360 796.462592 524.326644 584.877517
361 893.526728 494.631210 356.505647
361 804.437808 532.933306 586.222727
362 902.528297 505.008874 358.244214
362 813.674979 542.933982 587.439128
363 910.292760 516.395578 359.042780
363 819.558988 553.766075 587.866976
364 918.459615 527.873113 359.509607
364 825.324781 563.099263 587.937659
365 923.952069 538.739695 359.358157
365 829.386761 573.725437 587.525586
366 929.982301 549.746354 359.999610
366 835.653338 583.834985 588.285026
367 933.430861 560.978733 358.906700
367 839.077892 594.102018 587.832984
368 939.589345 571.691297 359.826159
368 840.408236 603.759639 586.295128
369 940.927177 582.325167 357.782668
369 844.506427 613.048481 585.413822
370 941.674365 593.567694 357.347059
370 840.279973 623.950887 583.804153
371 941.987360 603.383243 356.500710
371 842.903124 632.933679 582.485442
372 940.261891 613.522799 354.149020
372 840.465792 641.760010 581.005156
373 940.192851 622.821157 353.411410
373 836.217129 651.376090 579.083844
374 934.205228 632.743566 350.141815
374 834.122922 659.657286 576.616460
375 929.585033 640.747303 347.855655
375 827.752108 667.588420 574.532479
376 922.388407 650.190712 345.647494
376 821.252335 676.166357 571.937110
377 915.861197 656.790566 342.698502
377 815.036370 682.896009 569.040599
378 908.349837 664.526725 339.687884
378 806.165788 690.347911 565.811961
379 899.478902 671.742282 336.443609
379 798.722753 696.530963 563.652680
380 889.694020 678.320995 332.328010
380 788.487149 703.378256 559.410002
381 879.179318 685.396271 328.743168
381 778.571651 709.633239 556.082901
382 867.730513 690.330666 324.734880
382 768.082767 714.807687 552.546449
383 856.406941 695.485863 320.739865
383 756.599628 720.369260 548.397778
384 843.660959 701.094860 315.947578
384 743.319820 725.082933 543.276391
385 829.481190 706.074675 311.064380
385 731.758849 729.622976 539.325289
386 817.130056 710.394475 306.156766
386 721.230527 733.314678 536.014616
387 804.043962 714.695075 301.738441
387 708.487242 737.349541 531.077241
388 790.885833 717.804297 297.616018
388 693.586464 742.297147 526.186533
389 776.138131 721.757411 292.519309
389 680.698845 745.386325 521.869188
390 762.330328 724.941662 287.668744
390 666.663593 748.821322 516.669093
391 746.948702 728.295348 283.033572
391 653.377502 751.801065 512.890058
392 731.735490 730.752232 278.309159
392 639.703995 754.715045 509.224803
393 716.903683 733.957409 273.465388
393 625.652847 757.624388 505.242550
394 700.080362 736.940597 268.093854
394 612.001156 760.346723 501.457185
395 684.321957 738.325791 264.146228
395 597.240442 761.774630 496.973476
396 667.601498 740.721985 259.681707
396 584.767558 763.464538 492.412819
397 651.550256 742.356603 254.703134
397 568.744033 766.152409 488.967257
398 639.092615 743.751543 250.934518
398 553.563543 767.180480 484.802199
399 621.908630 745.407727 246.974643
399 538.994237 769.146122 481.585029
400 605.894285 747.199223 243.748045
400 524.959432 771.035999 478.001990
401 589.508973 747.678996 239.305232
401 510.584660 772.133901 475.683016
402 575.067703 747.290652 236.575587
402 496.273229 773.162602 471.790030
403 561.214393 747.801651 233.744842
403 480.712100 773.455750 468.722833
404 543.628537 748.458077 228.896725
404 465.012749 774.959423 466.530963
405 527.391826 749.428636 225.889530
405 449.680714 775.653964 463.084324
406 510.694859 749.843336 222.190444
406 437.701121 776.257037 460.528611
407 493.022416 750.076996 217.364984
407 420.041318 777.010823 455.705854
408 479.555998 750.306371 215.193767
408 406.183375 778.091948 453.992649
409 464.127640 749.916196 212.683389
409 392.335388 778.289200 450.605690
410 447.980272 750.473422 210.633931
410 375.824646 779.739501 448.085075
411 429.420289 750.644446 205.634494
411 364.118072 780.051392 445.012574
412 416.334786 751.098659 202.906652
412 351.332082 781.280887 442.279325
413 397.826195 752.412229 198.047004
413 335.038362 782.141441 438.932858
414 382.451604 752.345942 196.085946
414 319.112566 783.071689 435.657307
415 367.104269 752.088962 192.567921
415 304.258323 784.057103 432.503587
416 351.739123 752.865744 188.781963
416 287.877718 784.646007 427.963478
417 336.091494 753.003304 187.276407
417 274.530643 785.410313 426.924367
418 316.482304 752.680714 182.156530
418 260.912448 786.173936 424.414375
419 300.791101 752.589572 179.316591
419 250.062694 788.190619 422.492836
420 282.928482 753.812134 176.758078
420 233.645803 788.806931 418.928232
421 269.595472 753.416483 175.563403
421 219.386263 789.980280 416.789950
422 252.432791 754.902586 171.791049
422 205.914072 790.673717 415.025664
423 236.008027 754.816042 168.730590
423 192.109075 793.630354 412.640913
424 219.547995 756.556285 167.116916
424 179.248687 794.638835 410.944136
425 205.693780 758.362444 165.796293
425 163.963176 797.679797 408.529309
426 191.703558 760.445849 162.372288
426 153.778120 799.766602 407.052218
427 174.763008 761.529557 160.755324
427 139.213052 802.889839 406.071122
428 160.900613 764.557951 158.945965
428 128.142791 805.840005 404.529171
429 147.569491 766.712654 157.560870
429 111.541309 810.046583 400.262372
430 134.135457 769.921258 156.079601
430 101.282911 813.354779 399.785343
431 117.789947 773.871744 153.217073
431 88.338450 819.214316 398.014602
432 106.691718 779.211433 152.841829
432 79.698133 823.940698 396.851397
433 91.650419 784.889534 152.198261
433 68.050440 828.871797 395.328614
434 82.864847 789.795955 151.549440
434 59.014296 836.048964 394.848319
435 73.040450 796.592017 151.382795
435 49.044981 841.487411 395.346529
436 59.285292 802.639781 151.093743
436 40.825900 849.934822 396.239410
437 52.503408 811.385623 151.090647
437 31.431320 857.827286 395.351856
438 39.122610 818.462507 151.022110
438 22.475372 864.946480 394.750743
439 31.779276 825.424884 152.870054
439 17.987729 872.982596 396.963590
440 22.968908 835.010486 152.388673
440 11.706830 883.723555 398.544336
441 16.423865 844.481347 154.401365
441 5.252308 892.445194 398.494865
442 10.395542 853.226065 156.280251
442 -2.642743 901.511870 397.015831
443 1.649179 865.653922 154.980073
443 -6.406756 912.738030 400.598341
444 -2.826500 875.304564 156.880948
444 -12.284806 925.067603 399.470503
445 -6.280054 887.130169 156.903835
445 -12.209547 935.091886 400.911241
446 -11.667291 898.041438 157.115605
446 -20.253790 947.086998 400.644700
447 -18.486167 911.019463 155.445023
447 -19.076265 958.462602 400.345053
448 -20.983170 924.597620 155.789993
448 -21.514514 972.268470 401.798742
449 -25.657183 936.490397 155.085808
449 -23.471277 983.788119 400.473413
450 -21.015664 951.959659 155.763609
450 -21.382746 994.333520 400.909290
451 -22.140468 963.736850 155.391891
451 -27.407134 1007.892864 400.417423
452 -18.964629 978.276093 156.903888
452 -21.249409 1020.172844 402.063548
453 -16.040789 992.986516 155.932394
453 -17.307057 1033.213592 400.580513
454 -8.414508 1003.548580 156.530773
454 -6.160110 1044.529299 402.463965
455 -7.321877 1018.493421 155.126536
455 1.505476 1055.343170 402.506627
456 -8.113107 1029.176590 151.957174
456 -0.347542 1068.267304 400.907737
457 1.334550 1042.526350 154.314046
457 4.220403 1079.733072 399.743143
458 14.622556 1054.354538 155.386917
458 16.167177 1089.962979 401.862315
459 23.312661 1067.932741 155.474671
459 23.300117 1101.681911 402.025765
460 31.501549 1078.782849 155.523985
460 33.122576 1111.911702 401.910613
461 45.039840 1088.516876 157.128603
461 47.399021 1123.212690 403.766277
462 57.724699 1098.316425 157.701528
462 49.922615 1133.019996 402.719856
463 63.952227 1108.929357 156.541717
463 57.737346 1144.362752 402.241306
464 73.374738 1118.449724 158.011163
464 67.195500 1152.817463 403.450998
465 85.304609 1127.271392 159.567344
465 79.751295 1160.586781 404.975193
466 101.805876 1134.904010 163.128601
466 95.702864 1167.966164 408.287780
467 115.033178 1143.559228 162.840177
467 105.111850 1177.289240 409.200923
468 128.348450 1152.468672 163.920075
468 119.276245 1185.120586 412.071695
469 139.689531 1159.506144 166.449179
469 127.701590 1193.660848 412.550841
470 153.313203 1168.224037 169.456799
470 138.659104 1201.867550 414.819180
471 169.101651 1174.247825 172.505248
471 149.766066 1209.751377 417.115711
472 188.687349 1181.537250 177.686215
472 162.366973 1217.578237 419.237668
473 197.529429 1188.815971 178.178753
473 172.342096 1225.658688 421.098894
474 207.295583 1196.451087 179.411372
474 184.054937 1234.114028 425.314841
475 226.330636 1204.360112 185.018335
475 192.029232 1243.121319 425.695800
476 232.168107 1212.675862 187.456414
476 204.157640 1250.463118 430.681424
477 246.389941 1220.152360 189.821702
477 215.258339 1258.453226 434.878811
478 254.579793 1228.839722 191.830274
478 223.038905 1267.661175 436.003940
479 266.837653 1236.585279 197.379044
479 230.103476 1277.180851 439.377749
480 276.132848 1246.025936 200.980746
480 239.583302 1284.728975 441.889575
481 285.359373 1253.516398 203.841115
481 243.093404 1295.648218 444.523677
482 289.143090 1262.616296 206.606907
482 253.031580 1304.468283 447.914934
483 297.211528 1273.867061 208.841152
483 255.417696 1314.492454 449.952832
484 307.343852 1283.249330 212.467593
484 265.831561 1323.373030 454.624179
485 307.983641 1294.866113 213.130387
485 263.112679 1334.830112 454.577065
486 313.024058 1307.276497 217.115228
486 272.280386 1345.277842 457.918332
487 316.213390 1318.464092 218.394751
487 266.424049 1357.708687 457.232348
488 316.223417 1329.546994 218.489910
488 273.244597 1368.512234 460.699842
489 324.493551 1338.905299 221.230835
489 278.004641 1377.380379 462.114177
490 321.903752 1350.086253 220.635715
490 270.064555 1391.194184 460.499918
491 322.385646 1362.852521 221.133375
491 270.234758 1402.078500 460.069921
492 324.044896 1373.970285 221.605662
492 269.778430 1413.433769 460.849995
493 323.019265 1384.369077 221.650093
493 268.596169 1423.807073 460.572026
494 316.586333 1397.705336 219.302193
494 267.253397 1435.871218 460.421366
495 314.895972 1410.585550 218.840625
495 268.909037 1446.433103 460.437722
496 317.869274 1421.983187 220.128789
496 267.475445 1456.704432 460.080186
497 309.992404 1433.741831 216.484443
497 256.931422 1471.283344 457.724152
498 306.082010 1446.775418 215.388556
498 258.452190 1480.554656 456.669663
499 296.038767 1458.504405 212.831881
499 251.648434 1492.702211 455.407406
500 295.379040 1468.610740 212.399106
500 245.047814 1503.022625 453.726828
501 288.697580 1479.796785 210.063704
501 239.410657 1513.432099 451.258446
502 275.761577 1492.627636 205.157223
502 231.751162 1525.746262 448.913931
503 273.607972 1502.190046 203.693239
503 224.124121 1536.662000 444.529927
504 270.046865 1513.117789 202.272914
504 220.617582 1546.727332 442.861014
505 263.370604 1523.853113 198.029036
505 209.681216 1558.710101 438.170888
506 250.239034 1536.042871 193.643174
506 206.669972 1566.005468 435.945793
507 242.845319 1545.698289 189.314209
507 197.183806 1578.099053 431.836154
508 241.320113 1555.821497 187.993347
508 192.680901 1586.472855 428.982955
509 230.740250 1565.800101 182.966809
509 182.202617 1595.345731 424.663656
510 212.898613 1578.135690 177.298468
510 171.392459 1605.719484 420.095043
511 212.925194 1585.819769 174.485337
511 163.991368 1614.667450 416.727481
512 198.109339 1596.185965 167.706367
512 156.331931 1622.549182 411.884895
513 191.229442 1604.878674 165.480195
513 144.233575 1630.699519 407.084992
514 178.538457 1615.988855 158.648756
514 135.934101 1638.788428 404.112704
515 165.833741 1624.807143 155.130697
515 128.027684 1644.801202 400.339563
516 161.805236 1630.614692 152.869907
516 118.027484 1651.518436 396.427046
517 145.701129 1640.954422 148.277185
517 104.790365 1657.855462 392.819879
518 135.350314 1646.227859 145.292618
518 94.584820 1663.554725 389.640922
519 118.793501 1652.830627 140.521204
519 82.035188 1667.587962 386.353858
520 103.685986 1657.553738 137.180468
520 76.099975 1670.275508 383.414051
521 90.800461 1663.005646 133.658600
521 62.408920 1674.158363 380.910817
522 79.768621 1664.085288 131.526585
522 53.860217 1675.092191 379.527794
523 67.671551 1666.962923 129.849865
523 40.809355 1676.942929 375.960068
524 54.780148 1667.957793 125.836028
524 35.311348 1676.175467 375.090614
525 52.701414 1664.199950 125.552205
525 15.561049 1678.478442 370.364818
526 35.790214 1665.976229 122.151498
526 10.678907 1675.255933 369.425463
527 23.347488 1663.707672 119.525210
527 6.828266 1672.811283 368.738585
528 4.326058 1661.969254 116.057810
528 -7.947917 1670.854423 365.288635
529 0.054410 1659.807457 113.959697
529 -13.671922 1668.883553 364.548131
530 -5.541749 1654.697958 114.246782
530 -21.754350 1664.387363 363.084452
531 -6.169050 1649.696403 114.959818
531 -39.130957 1665.002767 359.835509
532 -17.288988 1646.212399 113.239767
532 -40.157445 1660.050546 360.082570
533 -29.633323 1641.709157 111.627739
533 -42.847583 1653.770942 359.607130
534 -34.918465 1634.874096 111.556423
534 -57.524258 1649.917923 357.522593
535 -42.558307 1630.840904 111.245754
535 -57.323186 1644.321459 358.300114
536 -46.705826 1624.767693 110.286149
536 -69.713690 1639.843990 356.500739
537 -64.382426 1619.047945 107.189302
537 -72.816609 1634.578751 355.975996
538 -65.349984 1611.248370 107.929948
538 -75.097678 1626.675202 355.966744
539 -71.059997 1605.548576 105.984214
539 -80.821412 1621.664911 356.087869
540 -78.904884 1599.077190 105.636922
540 -88.404889 1614.597000 355.505529
541 -88.437872 1593.340472 103.170391
541 -103.768667 1609.326817 350.237658
542 -90.063712 1584.407374 105.431090
542 -99.682908 1602.135251 352.995334
543 -91.341141 1576.258436 106.696818
543 -105.084088 1595.515566 353.277578
544 -99.544536 1569.162442 106.180356
544 -107.448663 1588.651973 354.673900
545 -102.941164 1562.305229 106.284513
545 -108.096010 1580.173394 356.701178
546 -104.921464 1551.230200 108.356027
546 -115.449882 1575.109790 356.173073
547 -110.096032 1543.866633 108.875681
547 -117.350841 1567.207518 357.078735
548 -105.085385 1533.948426 112.558217
548 -117.994486 1560.592512 357.533573
549 -115.118529 1528.799764 110.833841
549 -115.393671 1552.240778 359.822518
550 -121.887479 1523.312500 111.529545
550 -114.063736 1546.277979 362.901580
551 -111.862093 1513.034230 113.604864
551 -115.296341 1539.576689 364.549683
552 -114.668249 1505.131959 116.443831
552 -113.842388 1530.487469 366.614734
553 -102.396364 1495.894185 121.772448
553 -109.590387 1524.164015 369.037834
554 -105.502281 1489.375617 122.486379
554 -106.320285 1515.566346 370.284386
555 -91.855503 1476.324169 126.254854
555 -98.016369 1507.227972 375.882512
556 -93.825128 1469.820517 127.524752
556 -95.492528 1500.404559 377.137987
557 -81.358807 1461.321405 132.867284
557 -85.346166 1493.834924 380.154214
558 -68.699885 1450.563612 139.991051
558 -80.865727 1487.215901 382.244347
559 -67.838899 1444.519929 140.528603
559 -77.835278 1482.899510 386.797527
560 -57.558310 1436.717288 144.774072
560 -71.602489 1478.164147 388.818511
561 -52.968366 1431.542130 146.546717
561 -54.927976 1469.605882 395.515968
562 -39.793029 1424.422481 151.547224
562 -58.898815 1469.934535 394.933791
563 -28.928744 1419.255834 157.355246
563 -50.149211 1464.859122 400.252054
564 -16.819850 1414.665595 162.471692
564 -37.517822 1461.439635 405.036621
565 -6.326867 1411.615960 166.239829
565 -26.474833 1459.762044 409.646521
566 9.502148 1407.321413 172.058987
566 -14.981255 1458.256803 413.563874
567 18.238797 1406.455088 175.221729
567 -1.777075 1457.156972 418.764492
568 28.651715 1407.028117 180.256081
568 7.225283 1458.458776 422.654646
569 36.576053 1406.215147 182.401999
569 11.767863 1461.116305 424.134062
570 57.171517 1406.566573 190.370392
570 24.538442 1462.832019 429.659457
571 67.761056 1408.461963 194.568231
571 37.756622 1464.095306 434.586078
572 77.223771 1412.061437 197.865754
572 51.586665 1467.513651 438.337725
573 84.498270 1415.584683 200.064869
573 59.804505 1471.765919 441.470859
574 105.969492 1420.608603 206.547378
574 71.501481 1475.935164 445.043979
575 117.695275 1426.630620 209.214412
575 78.520890 1482.640806 447.079766
576 126.532237 1434.558341 211.852216
576 93.266065 1488.882039 451.931970
577 135.468380 1440.460848 213.823030
577 95.556338 1498.018390 451.528722
578 144.375784 1448.383537 215.161572
578 102.171008 1505.365272 454.076491
579 156.622473 1455.680589 219.547171
579 115.178776 1511.979916 456.865551
580 162.994291 1465.661738 220.894965
580 121.550453 1520.922988 458.240581
581 173.189338 1473.278788 222.468165
581 129.167227 1528.790007 459.738373
582 177.585565 1485.485940 222.633204
582 133.014221 1538.287759 460.586620
583 185.636839 1495.757091 223.407779
583 138.681189 1548.616077 462.015062
584 194.595353 1504.946148 225.351067
584 139.317611 1559.279781 461.300932
585 194.754765 1516.561705 226.383971
585 146.261765 1568.085899 463.146990
586 200.582711 1526.203583 225.847476
586 152.992423 1576.901619 463.960259
587 197.573452 1538.788083 224.044364
587 153.993484 1586.455299 463.417767
588 208.659539 1546.732801 227.186672
588 154.493351 1597.466853 463.011093
589 203.965683 1560.524698 222.014843
589 153.239850 1607.895857 462.260130
590 204.677030 1571.580435 223.461458
590 148.252097 1620.855885 459.931652
591 201.774355 1584.669625 222.706435
591 150.497758 1631.361817 459.492226
592 197.925893 1596.324387 219.839407
592 148.034334 1641.805151 459.427374
593 199.567297 1607.080745 219.699564
593 150.822383 1651.537001 459.030859
594 190.360167 1619.787621 216.205850
594 142.312759 1662.307532 457.237821
595 189.938210 1631.604519 215.400280
595 141.880556 1672.365208 454.491863
596 188.301995 1643.129014 214.562159
596 137.286566 1682.755232 454.214984
597 178.959092 1655.429714 211.135219
597 131.499554 1692.503308 451.920119
598 172.238631 1667.910319 208.421562
598 130.614712 1702.910314 451.294822
599 173.541875 1676.942023 208.288559
599 120.357900 1713.752377 446.849693
600 167.224653 1687.760712 206.222073
600 117.330927 1723.642045 446.586519
601 157.800627 1698.996083 202.612408
601 109.662310 1735.016300 443.050903
602 151.748815 1711.314928 200.469715
602 102.458286 1744.826899 440.245357
603 146.209045 1720.647880 196.966358
603 97.371271 1751.325639 437.861112
604 138.051836 1730.765472 192.877230
604 90.916678 1760.735507 435.116056
605 126.465421 1741.774637 188.449014
605 88.017510 1768.170672 431.701914
606 118.731010 1752.626021 184.408146
606 81.252958 1776.764439 428.478151
607 118.471950 1758.598485 181.605585
607 68.687626 1786.644754 423.789957
608 106.754287 1771.055111 176.383890
608 67.050200 1794.049349 421.147798
609 102.843766 1777.975152 173.283570
609 63.063873 1800.642404 418.501901
610 95.321841 1786.660067 170.579891
610 53.023966 1808.303809 414.353564
611 80.934830 1796.359392 165.329256
611 53.846878 1813.192755 412.385988
612 82.131250 1800.513578 163.290408
612 42.981179 1820.691351 407.794723
613 71.635526 1810.184983 158.707903
613 38.479070 1825.482302 403.922197
614 69.950663 1813.997711 154.949067
614 32.931234 1830.616769 400.654744
615 60.447999 1822.203004 150.085006
615 30.438861 1834.376016 396.149699
616 48.050277 1830.184660 144.566939
616 24.630045 1839.820977 392.475914
617 46.374773 1835.323063 140.497588
617 19.264019 1842.639707 389.033841
618 39.450685 1838.330725 136.616855
618 5.613707 1849.031997 384.022885
619 26.582068 1845.948470 130.691048
619 4.328785 1851.566503 381.078074
620 28.053260 1847.481543 130.028060
620 -1.426679 1854.213694 378.110446
621 25.864698 1850.049003 128.509049
621 -8.297782 1855.678791 373.834777
622 13.970406 1855.017177 123.932873
622 -4.333096 1855.741485 373.857171
623 11.898629 1854.455164 124.402170
623 -15.839986 1858.475202 370.001345
624 6.884648 1857.104744 121.348414
624 -23.910550 1859.300396 366.821496
625 -3.305956 1859.817870 118.741978
625 -31.555892 1862.572456 363.695530
626 -11.633420 1860.632871 114.732867
626 -32.732829 1859.351823 363.997776
627 -23.367306 1862.230689 111.945575
627 -40.970944 1858.600157 360.491130
628 -23.764669 1859.268819 112.479363
628 -43.090557 1857.181778 361.770575
629 -33.199362 1858.133499 111.584889
629 -52.538412 1855.513078 359.496279
630 -32.626698 1855.392319 113.276519
630 -56.601013 1851.819715 359.331643
631 -45.792680 1855.105185 110.507008
631 -68.068344 1851.412665 357.987241
632 -53.692169 1851.674145 109.272798
632 -63.870376 1844.702733 358.923230
633 -50.750511 1844.612871 111.106055
633 -72.771013 1839.579222 357.450124
634 -63.718035 1843.493624 109.882830
634 -70.262746 1834.484927 360.483756
635 -60.008269 1835.305376 112.424622
635 -80.007373 1829.628276 361.168135
636 -66.282847 1830.587851 110.610395
636 -77.387331 1822.640578 362.514797
637 -73.328615 1822.561941 112.759492
637 -80.819316 1815.690070 361.978677
638 -67.612465 1814.714699 114.701222
638 -79.126720 1807.911137 363.761042
639 -76.324955 1809.801490 114.705558
639 -83.805397 1800.550131 363.410632
640 -64.898478 1797.516214 120.483569
640 -86.665280 1793.365331 364.405763
641 -71.813830 1791.196307 117.874160
641 -95.171155 1788.254322 363.242044
642 -70.220555 1783.985277 117.651244
642 -80.039432 1773.883373 366.303552
643 -73.749982 1774.956734 119.933165
643 -88.186061 1768.264199 366.167558
644 -71.577225 1764.351571 120.274058
644 -79.787011 1757.871252 368.719217
645 -67.664505 1755.757827 121.300986
645 -77.103975 1748.374915 369.303333
646 -72.715061 1746.549700 120.779360
646 -78.292134 1740.409121 371.510834
647 -60.208998 1733.924662 123.643546
647 -78.849749 1729.892159 370.300954
648 -60.808317 1723.589552 125.310603
648 -66.841134 1719.732559 374.751061
649 -57.672033 1714.048675 125.584957
649 -60.177479 1709.441874 374.803151
650 -49.978801 1702.405300 126.478127
650 -54.135581 1700.497197 376.855130
651 -38.873851 1691.795553 129.370143
651 -44.376974 1689.091168 378.386072
652 -35.557385 1683.461068 129.629815
652 -40.169193 1679.900092 378.345769
653 -26.143914 1672.875785 131.643422
653 -27.382779 1667.081956 381.281602
654 -9.715500 1660.824426 135.013329
654 -21.897798 1661.185704 382.394218
655 -3.202880 1650.706118 134.371438
655 -11.639925 1651.516692 383.340319
656 12.971651 1642.318861 138.831487
656 -4.358466 1645.618145 384.768335
657 27.385876 1631.643010 141.326550
657 9.299565 1636.248217 386.733055
658 38.061705 1623.313303 142.343237
658 23.403980 1626.198201 389.891984
659 50.834990 1615.979148 144.637841
659 35.570081 1619.313626 391.854282
660 69.752638 1607.291281 146.083900
660 46.093359 1612.445053 394.181680
661 80.661408 1601.474841 147.620636
661 63.603426 1606.478917 394.744534
662 97.362375 1595.582469 149.457479
662 79.748135 1600.256703 398.182452
663 117.460251 1590.436278 151.751737
663 95.076012 1595.639555 399.371743
664 139.470013 1584.542526 155.508529
664 114.533520 1590.501904 402.515366
665 151.663632 1581.884725 155.512093
665 134.730816 1585.327329 404.768823
666 176.066311 1577.205291 158.168730
666 148.253068 1582.694189 405.016431
667 194.712264 1571.657329 160.337665
667 160.893766 1581.555814 406.670485
668 210.257311 1569.882432 162.718398
668 182.300641 1576.703441 409.667393
669 232.279372 1568.797485 164.103467
669 204.152242 1574.110379 413.793213
670 257.216656 1565.915571 169.366282
670 217.280538 1573.600849 414.406732
671 273.250223 1565.178582 171.795119
671 239.402383 1570.482516 417.712815
672 307.158957 1562.683608 182.550940
672 257.449304 1569.742065 420.652704
673 316.075093 1563.039453 178.129858
673 275.905728 1568.209470 423.455141
674 336.249615 1562.440439 181.071825
674 298.414760 1566.879540 426.155499
675 354.895647 1561.678250 184.095142
675 312.402343 1565.217114 428.029374
676 376.424944 1560.520274 187.090171
676 334.571299 1563.421738 432.771199
677 393.507122 1561.421401 189.535594
677 348.846630 1563.313896 434.494071
678 417.578086 1558.236721 194.287981
678 367.796384 1560.827844 437.843712
679 433.615537 1557.814486 196.513508
679 384.307659 1560.937960 439.679818
680 459.200869 1556.753815 200.834386
680 403.023732 1559.471602 443.872218
681 471.714301 1556.445449 203.273830
681 417.974224 1559.578205 446.854168
682 492.324102 1554.313777 207.627071
682 438.536500 1557.069991 451.485519
683 513.676894 1553.163414 211.945314
683 454.074160 1554.895992 452.938272
684 535.274875 1551.630431 216.832162
684 473.827510 1552.891534 456.881482
685 551.006648 1550.100467 220.363637
685 491.704256 1550.944133 460.792961
686 568.434296 1549.025356 225.469451
686 508.062021 1549.180316 464.981901
687 586.771345 1545.691877 228.510752
687 525.743415 1546.177889 469.200163
688 604.976632 1544.517317 232.237406
688 542.620135 1544.341531 473.104361
689 627.683161 1542.392567 237.737825
689 559.739531 1541.611169 476.984014
690 643.693489 1541.262221 242.635649
690 578.578656 1539.155414 482.031502
691 659.756228 1538.105093 245.509916
691 590.676414 1536.547244 484.632444
692 678.258912 1535.137793 251.172537
692 607.190438 1533.257960 488.578020
693 699.564069 1530.897675 256.702703
693 627.655000 1529.061399 494.121611
694 716.087770 1527.267560 261.724325
694 641.685239 1525.382607 498.412490
695 732.809682 1522.712432 267.107247
695 660.323985 1520.713726 503.732168
696 752.094942 1519.235768 272.634910
696 674.808206 1517.211922 510.059429
697 772.335604 1514.992133 279.014677
697 690.749863 1513.673462 514.600966
698 788.017550 1512.418025 285.301205
698 706.776647 1510.053155 519.844237
699 804.032516 1509.597725 290.917652
699 722.661455 1506.600407 525.620044
700 819.950588 1506.159580 296.175924
700 734.870231 1502.617179 529.743435
701 837.189629 1501.455029 302.127591
701 750.524882 1497.584630 533.764541
702 850.165230 1496.447044 306.280578
702 762.349238 1492.798002 537.813154
703 865.538194 1491.384844 311.236990
703 776.434238 1487.736538 543.520931
704 876.257142 1485.952189 315.360224
704 789.338522 1481.677963 547.357980
705 890.198509 1479.886739 320.368329
705 796.889159 1476.795350 550.894093
706 902.151813 1474.639709 325.504540
706 808.745060 1470.322552 555.532037
707 910.230568 1469.339469 329.969661
707 817.439609 1464.346980 559.716789
708 921.168713 1463.427936 334.968192
708 825.298967 1459.078690 564.384710
709 929.803041 1456.683941 340.013277
709 831.401686 1453.625750 568.863848
710 935.155271 1451.055531 343.485710
710 838.008474 1447.349118 571.617401
711 938.363999 1445.099641 347.050224
711 841.312448 1441.083978 574.679661
712 941.973342 1438.461966 351.081386
712 841.120417 1434.807766 577.727743
713 946.865910 1431.548810 354.695848
713 843.930335 1427.456200 581.529207
714 946.006338 1424.388667 357.521100
714 844.366223 1422.268792 584.593181
715 946.693272 1417.993950 360.606851
715 843.789593 1415.617970 586.367289
716 945.018289 1411.525942 361.372498
716 838.608215 1409.743841 587.067324
717 940.409119 1405.677107 362.044298
717 839.830204 1402.950212 589.610120
718 935.786696 1399.366256 362.484269
718 834.044251 1396.968500 588.548211
719 931.257488 1393.141369 362.395565
719 828.311702 1389.915450 588.809794
720 923.060797 1386.767485 362.048533
720 821.845388 1383.138049 588.825697
721 916.303838 1381.290941 361.216144
721 814.693827 1378.292140 587.273255
722 906.539473 1375.571976 358.239568
722 802.446173 1373.302485 584.624525
723 895.531855 1370.299483 354.441835
723 794.296826 1366.924827 582.159964
724 884.519447 1365.296660 350.011784
724 784.154721 1362.684139 577.127521
725 871.868816 1361.716952 344.459653
725 774.762353 1357.980037 573.285331
726 860.630264 1357.015303 338.699148
726 763.961761 1352.702518 568.127034
727 850.437235 1353.500060 333.716298
727 751.230061 1350.383002 561.854372
728 835.317886 1350.936871 325.473568
728 738.625644 1346.106646 554.874919
729 826.559363 1348.130032 320.281345
729 728.617757 1343.018174 549.773849
730 809.685854 1346.683224 313.256545
730 714.259938 1341.469378 543.701202
731 794.655564 1345.360793 306.394896
731 701.947353 1338.668861 538.213841
732 778.763840 1343.626688 300.828876
732 687.307901 1336.536474 532.196147
733 763.270528 1342.226755 295.200168
733 670.252668 1333.956525 525.500252
734 749.460417 1340.525436 290.247459
734 656.295044 1331.818279 521.228934
735 730.035421 1339.711538 283.555691
735 643.664968 1329.214728 516.215334
736 713.551787 1337.134905 277.910367
736 628.744147 1327.928489 511.687870
737 695.565239 1336.449547 272.067313
737 610.362768 1324.847683 506.223057
738 676.297889 1334.476644 266.336196
738 594.807910 1322.478785 501.639451
739 662.806489 1332.270074 263.384579
739 579.014236 1321.491095 497.571274
740 637.268790 1331.278085 255.903919
740 562.780586 1318.522766 492.807078
741 618.363706 1329.360676 251.654793
741 546.489567 1315.654365 489.763503
742 599.248819 1328.174305 247.471863
742 531.072172 1314.337307 486.210530
743 583.046176 1325.920597 244.097491
743 514.537107 1311.868056 482.805680
744 567.223461 1323.652579 240.146119
744 497.631266 1308.781319 479.892362
745 550.515883 1321.831620 237.116803
745 481.741044 1306.601781 476.588647
746 535.852184 1318.696387 234.292572
746 465.849297 1303.669671 473.764453
747 512.172407 1317.741441 228.560257
747 450.277213 1301.601396 470.085821
748 499.370704 1316.047325 226.434901
748 435.392906 1299.002936 466.608279
749 480.226354 1314.552325 222.498503
749 420.147297 1297.622682 462.970618
750 460.127614 1312.965270 218.060840
750 403.610834 1294.259144 460.056085
751 449.254655 1308.932277 217.407094
751 391.409769 1291.397850 458.215924
752 432.174452 1306.692350 213.552224
752 376.193322 1288.170860 454.561797
753 413.942158 1304.177906 209.436881
753 361.846769 1285.333266 451.929984
754 394.441962 1301.908782 205.302249
754 346.938646 1282.817515 449.591543
755 380.402239 1300.059009 203.639113
755 335.935055 1279.321966 448.631846
756 362.639321 1297.901027 200.911298
756 318.605741 1277.363544 445.289860
757 349.793570 1295.061028 199.163211
757 308.244891 1273.230401 443.984093
758 332.089467 1294.199025 196.042944
758 292.621161 1270.455103 440.765867
759 319.920102 1290.126677 194.407313
759 278.867042 1268.083848 440.460655
760 303.928127 1286.838935 192.341073
760 273.652256 1264.741453 440.434103
761 288.553331 1283.727375 192.206546
761 252.776148 1260.529870 437.452365
762 273.337463 1280.735852 190.930799
762 241.768684 1257.690213 437.632630
763 264.640419 1277.204296 191.407439
763 227.305374 1254.077963 436.614637
764 251.364297 1273.652517 191.779507
764 215.246351 1249.002107 435.685898
765 237.920340 1270.042104 191.574512
765 203.724472 1245.190343 436.781294
766 227.571047 1265.110334 192.061516
766 193.845710 1240.567986 437.489910
767 203.490217 1263.276249 188.604854
767 183.685572 1235.869768 437.228917
768 196.232697 1258.742027 190.769973
768 168.624003 1231.544015 437.949004
769 188.531703 1253.508488 192.789515
769 156.173406 1227.845373 438.212564
770 172.523967 1248.456987 192.351426
770 146.997016 1221.803776 438.487352
771 157.201668 1243.275136 192.105856
771 138.509139 1215.652455 440.342925
772 149.658586 1239.195613 194.870694
772 127.944870 1210.854184 441.738491
773 132.670452 1233.952029 193.153449
773 118.637100 1204.478306 441.975306
774 125.330012 1226.632537 195.808575
774 106.112827 1198.294929 444.183286
775 117.453034 1220.536555 199.086196
775 97.244712 1193.192738 445.592493
776 102.381909 1213.174471 197.781143
776 83.492760 1187.127160 445.129754
777 93.858456 1208.309270 199.764468
777 77.418695 1181.030590 446.635109
778 83.681283 1200.343268 199.889831
778 68.170170 1174.070726 447.338667
779 75.928512 1194.817709 201.590823
779 62.320625 1167.508518 449.809164
780 66.285546 1187.783868 201.732733
780 46.861930 1162.623860 449.173056
781 55.262207 1181.443342 201.794716
781 42.839488 1155.960433 449.705713
782 49.290409 1174.224808 203.587558
782 35.107780 1148.020181 449.902973
783 39.356791 1167.358139 203.796006
783 25.187528 1143.144358 450.887611
784 35.109855 1160.385231 203.741345
784 20.437626 1134.479006 452.154390
785 22.457564 1154.241066 201.186387
785 17.244655 1127.900126 454.021133
786 13.994746 1145.505124 202.995718
786 2.638076 1120.762008 451.648422
787 10.216331 1137.118862 204.381176
787 -0.044313 1112.907004 453.294262
788 3.515416 1128.727669 204.213850
788 -2.369097 1105.357174 453.363152
789 2.830843 1119.021616 206.611669
789 -10.415091 1098.241606 453.956375
790 -4.945042 1111.783487 204.894219
790 -12.414837 1089.562430 453.803060
791 -8.610149 1101.063204 203.811970
791 -13.376383 1081.360294 454.462054
792 -6.451266 1090.354053 205.547925
792 -16.640566 1072.557474 453.506227
793 -5.039091 1082.456555 204.767641
793 -15.946012 1064.920807 453.004965
794 -5.838401 1072.704620 203.160760
794 -14.523244 1056.701829 452.781078
795 -1.065215 1064.488965 202.984638
795 -11.862041 1050.440429 451.989797
796 3.161572 1055.817076 202.293922
796 -12.300192 1041.405152 450.919065
797 14.056094 1047.616583 202.520034
797 0.655816 1032.831440 451.059011
798 19.215094 1038.328336 201.208493
798 -0.485472 1024.197716 449.595674
799 26.107601 1031.228936 201.008347
799 12.697368 1016.744342 449.015499
800 37.633865 1020.402498 200.232872
800 23.289173 1008.566058 449.733814
801 49.565261 1012.662901 201.435755
801 32.603506 1001.636082 449.806778
802 62.739154 1004.942097 202.238174
802 44.434354 993.216485 450.990469
803 76.505274 996.485188 203.176333
803 58.293460 986.830720 451.706870
804 94.837499 988.615688 205.331084
804 68.338729 979.392981 452.642167
805 108.495733 982.140820 207.480475
805 79.850627 973.437419 454.137699
806 117.421282 977.123894 207.556989
806 96.323342 968.253517 456.327394
807 137.412974 970.650151 209.745395
807 112.239985 961.276737 457.572898
808 155.095701 964.616706 212.129950
808 126.226245 955.186834 459.545367
809 168.813824 957.782821 213.020295
809 144.767965 950.503245 462.268708
810 188.930747 952.962573 215.323623
810 159.052247 944.002777 464.465823
811 210.970240 946.095851 219.545673
811 174.886736 940.009669 465.933847
812 231.518114 941.759978 223.983984
812 194.572985 935.091699 469.466395
813 246.280095 936.487024 225.672564
813 205.512778 930.051623 471.061673
814 266.342135 930.514751 230.248580
814 222.568959 924.051540 475.384290
815 283.349243 926.354020 234.915841
815 241.794841 918.711319 479.254770
816 302.628199 919.716995 236.934723
816 255.624663 914.714333 482.569365
817 315.549374 914.043587 240.380567
817 274.146137 908.590450 486.689338
818 338.048618 908.662322 246.073063
818 289.672308 903.382803 491.308096
819 356.806519 903.214463 251.968529
819 306.425586 898.000982 494.776251
820 373.823143 898.031743 254.031412
820 321.721678 892.484188 498.196264
821 392.411561 892.941474 259.388464
821 338.476993 888.407333 501.758755
822 410.819745 887.834709 262.679572
822 355.304431 883.620360 506.093619
823 429.450843 885.000813 266.711382
823 373.763924 878.401587 510.522495
824 445.816449 880.024691 270.119724
824 391.047618 874.189803 513.419123
825 465.398023 875.337642 274.391344
825 405.828564 869.551394 516.744579
826 481.831907 871.616036 277.282906
826 424.178170 863.745962 519.924035
827 499.853144 866.573574 281.542415
827 439.839476 859.550915 523.575243
828 518.927175 861.704415 286.132078
828 457.903929 854.295347 526.833730
829 537.948676 857.379166 289.375292
829 475.031457 849.236213 530.060191
830 558.121593 852.830003 293.926034
830 492.139777 844.315473 533.662649
831 576.824417 847.857517 297.478909
831 507.978169 839.887048 536.898052
832 594.237347 843.968664 301.294708
832 525.115566 835.627638 540.222938
833 611.945525 839.459100 304.453215
833 540.127522 830.693957 544.051931
834 631.957352 834.402415 309.308432
834 559.754270 825.228008 547.860802
835 649.837792 828.972181 312.905937
835 574.363456 820.659938 550.919846
836 668.229215 824.745217 317.506869
836 594.312922 814.058634 555.285764
837 684.601821 819.273731 320.662725
837 610.307010 808.972093 559.013203
838 705.133794 814.861593 325.945989
838 624.665449 804.038555 562.167561
839 719.276459 809.521926 327.923014
839 640.660275 798.875019 565.941763
840 737.957657 804.857519 333.510832
840 655.149124 793.830965 569.043984
841 753.232226 799.216739 337.028951
841 672.007711 787.474615 573.288365
842 771.021380 793.182070 341.856924
842 685.756305 782.159825 576.640279
843 787.325294 787.697872 346.173357
843 702.522802 776.138197 580.858899
844 804.644260 781.529921 351.065701
844 717.660868 769.643708 584.592828
845 819.867262 775.928556 355.455812
845 730.102081 764.726960 588.022386
846 832.821498 770.396363 358.380411
846 744.647578 757.560976 591.014827
847 846.203097 764.006631 361.183137
847 756.741343 751.250543 594.390853
848 863.425057 756.845261 365.857096
848 770.141228 743.649135 597.533462
849 876.318548 749.665647 368.944160
849 783.929338 736.970339 600.306776
850 893.059531 741.873848 373.324373
850 794.749201 729.989331 603.217337
851 903.964278 734.296581 375.770781
851 807.056318 722.068451 605.660424
852 916.080277 726.751252 377.789645
852 819.152040 713.827773 607.717300
853 928.132796 718.428095 381.098631
853 829.521573 706.060746 609.810145
854 938.514507 711.118891 382.744769
854 838.001346 698.636107 610.831846
855 948.958267 702.078546 384.353845
855 846.684526 690.119827 612.737709
856 957.555382 693.210833 386.463815
856 852.390428 681.531192 612.868100
857 966.116993 684.181907 388.429539
857 863.309683 671.523553 614.692110
858 971.635865 675.367222 388.386411
858 867.080780 662.610782 615.231868
859 975.169422 666.293293 388.909545
859 871.412195 653.260982 615.480908
860 980.806648 655.958839 390.126475
860 872.754491 644.385208 614.927541
861 983.111177 646.545886 390.137319
861 874.878987 635.051142 615.609444
862 983.090547 636.706623 390.584246
862 875.813624 625.895191 615.314491
863 983.499969 626.294120 390.195837
863 873.903213 615.691529 614.879023
864 982.675447 616.618367 390.440160
864 871.450296 605.789254 614.329377
865 978.856151 608.352274 389.638580
865 867.685559 596.225206 613.377513
866 974.590135 598.902055 388.480284
866 865.056856 587.946330 612.847345
867 969.839227 590.577672 387.443094
867 859.040762 578.800484 611.526975
868 961.587441 581.164211 386.075245
868 853.250481 569.785631 610.167107
869 954.978343 572.052078 384.166642
869 843.429063 560.714663 607.860211
870 945.086588 564.070226 382.003360
870 834.751027 552.562841 605.209765
871 936.517379 554.901185 380.640667
871 825.576288 543.986556 604.282222
872 925.440772 548.553126 377.920097
872 816.806823 537.589015 603.035245
873 914.118132 541.305360 375.538751
873 806.485846 529.315078 599.731122
874 901.842535 535.377447 373.085361
874 792.239656 522.368503 597.275697
875 885.382738 528.370811 369.671707
875 779.453398 516.101321 594.805395
876 874.198766 522.035494 367.302977
876 762.949701 509.321009 591.522717
877 858.463208 516.142920 363.867063
877 753.136208 502.809095 590.344770
878 844.133432 509.517141 360.599269
878 739.023672 497.548359 586.830284
879 827.810810 504.744824 356.708464
879 723.930561 490.436174 583.413826
880 812.072009 499.892018 353.000232
880 709.259186 485.521926 580.341823
881 794.771179 494.207777 348.778743
881 692.803486 480.413815 576.636761
882 778.722406 489.588686 344.041697
882 679.187935 475.943491 572.798853
883 764.129112 484.110345 340.665360
883 663.787830 471.163975 569.199061
884 747.033105 479.127774 336.148768
884 647.610899 465.709986 565.596928
885 731.002846 474.563299 331.846606
885 634.070597 461.147871 562.006620
886 713.362831 469.748479 326.902844
886 616.345838 455.975217 557.621895
887 695.017729 465.618298 322.278775
887 602.916779 451.026237 554.124222
888 680.121430 461.783285 319.213866
888 586.984607 446.188674 550.593649
889 663.446383 456.824179 314.084738
889 570.883480 441.194508 546.077390
890 647.075665 452.166363 310.095493
890 557.396599 436.619089 543.416998
891 631.182331 447.275284 306.332394
891 538.714981 432.138166 538.504557
892 614.849781 442.555772 301.536012
892 523.576136 426.894473 533.819139
893 594.241962 437.657983 296.378366
893 508.288958 422.334402 530.326775
894 578.654879 432.578289 291.676423
894 492.669198 417.291634 526.300922
895 561.278815 426.950478 286.873177
895 477.090385 411.238267 522.523946
896 543.772879 422.751573 282.005944
896 461.860717 408.101796 518.235544
897 525.971453 419.007374 277.846053
897 446.033491 403.304854 513.594377
898 508.214080 413.909837 272.982087
898 429.882535 398.224126 508.882492
899 490.995618 408.268636 267.930509
899 414.174485 392.477318 505.028260
900 474.744274 403.534833 263.589091
900 397.796871 387.003466 501.109634
901 458.401816 398.632233 258.584885
901 384.369260 381.879318 496.964375
902 438.587839 393.303101 253.844362
902 367.906454 376.529309 492.909047
903 421.938519 388.478228 248.521446
903 352.177068 371.829634 487.911817
904 405.233750 384.580633 244.451893
904 336.583095 368.344414 484.514357
905 388.917491 379.860380 239.885541
905 323.482515 362.731132 481.469917
906 370.310984 375.122301 234.063643
906 308.120153 358.465522 477.314168
907 356.091837 369.697872 230.246146
907 293.936345 354.113062 472.009334
908 338.081254 364.608099 225.070098
908 281.715131 349.618148 469.166241
909 321.244770 359.879878 220.567020
909 264.213884 343.470426 464.932657
910 301.062076 354.605022 214.717208
910 247.589194 338.774677 459.043814
911 288.450993 349.919149 211.261366
911 233.133239 332.602345 454.561528
912 273.134163 346.545403 207.433331
912 219.879935 328.110785 452.309030
913 251.643172 342.119518 202.930199
913 202.946555 323.066087 447.377660
914 239.101523 336.321050 200.354146
914 187.853852 318.090374 444.207756
915 222.004316 331.769643 195.575894
915 173.655321 313.214425 440.334916
916 201.261017 327.068568 191.047207
916 162.975497 307.457404 439.432555
917 188.486583 320.313409 189.496690
917 146.496469 301.644731 435.393579
918 170.170274 314.685327 186.770426
918 129.067360 295.608547 432.251472
919 154.774147 307.861309 184.059493
919 120.365874 288.432279 431.520394
920 144.566756 303.359357 184.759226
920 109.535452 282.260345 430.763793
921 126.444043 297.242614 181.496184
921 93.617495 275.884636 428.806626
922 105.659749 291.797034 179.017113
922 80.563727 270.334352 427.476408
923 97.551335 285.205185 178.983728
923 67.469954 263.668981 426.121493
924 74.812266 277.224087 175.824157
924 54.899667 256.112254 425.108698
925 67.682167 269.221615 176.042347
925 39.421497 250.312526 424.199687
926 49.848765 263.101103 175.249428
926 27.131008 241.503801 423.282575
927 40.181440 255.397186 174.268021
927 19.460878 233.571336 423.187019
928 29.027094 247.875015 175.462249
928 10.028971 226.811292 423.720571
929 10.356170 239.121791 173.631763
929 -1.643116 218.383882 423.771989
930 0.624257 229.175472 174.232919
930 -8.173050 210.738901 424.960691
931 -11.177222 221.173993 174.232008
931 -19.772055 200.253230 424.135183
932 -25.971678 211.455356 171.706893
932 -32.681927 192.194911 424.065431
933 -32.075844 200.488314 173.076822
933 -37.673470 183.431841 423.663556
934 -40.592122 192.162091 173.703447
934 -43.110837 174.510181 425.133861
935 -45.516283 180.614040 174.885172
935 -53.151999 164.701629 424.018399
936 -50.697587 169.106843 175.987407
936 -58.432037 154.794889 424.220028
937 -64.595933 156.753125 174.328608
937 -59.931813 143.603942 426.260114
938 -71.233408 145.603861 172.572118
938 -62.183817 132.330389 427.664292
939 -71.051985 131.707497 176.682382
939 -69.237194 123.374179 427.689701
940 -77.715575 120.004945 176.674857
940 -75.442583 113.184818 428.030407
941 -74.823096 105.739180 178.299751
941 -71.333210 101.259998 429.759164
942 -77.166498 96.412810 179.473993
942 -70.186609 91.301933 431.925853
943 -73.650940 82.272267 181.543472
943 -68.777462 81.318242 433.200592
944 -70.030300 68.116785 183.848876
944 -67.487615 71.985688 434.360680
945 -63.955462 55.204959 186.853141
945 -66.206926 59.711723 436.173027
946 -58.462728 43.324434 188.732735
946 -57.033650 49.317755 438.578189
947 -51.293083 31.658404 191.293449
947 -55.596097 39.371802 440.265082
948 -42.143371 22.058448 193.914146
948 -44.404274 30.766004 441.471282
949 -34.762527 11.321705 193.778327
949 -32.377690 21.462022 445.423857
950 -25.697009 2.700291 196.031553
950 -28.800596 13.444452 445.397833
951 -18.997858 -7.208141 196.475307
951 -13.994874 6.385033 448.674547
952 -5.638451 -15.858915 198.997539
952 -2.606927 -1.843098 451.003013
953 9.668915 -27.655081 201.628963
953 6.788412 -8.654983 450.892293
954 26.824066 -35.830242 203.509547
954 18.872847 -15.167820 453.042741
955 38.747427 -42.757755 204.522061
955 36.628833 -20.582793 455.281605
956 62.093836 -47.819905 209.203713
956 49.965589 -24.997034 457.114270
957 73.736892 -53.702107 208.706158
957 59.136930 -28.582165 458.105058
958 90.637045 -57.307926 209.746337
958 77.822055 -32.487149 460.571057
959 110.945933 -61.392468 213.790472
959 87.632449 -34.411529 459.538335
960 131.551320 -64.269345 215.556517
960 112.409140 -36.021282 462.129626
961 153.637011 -65.963285 218.668489
961 127.008059 -38.540082 464.077202
962 172.650736 -67.978632 219.767405
962 147.512840 -38.165092 466.113539
963 190.264845 -68.865612 220.561649
963 159.995396 -39.657918 467.035460
964 207.510866 -68.011896 222.482353
964 180.673801 -39.446444 468.270723
965 228.170680 -67.010566 224.298351
965 193.669118 -38.368550 469.674450
966 248.996620 -66.321694 227.313265
966 211.507190 -36.985847 471.008659
967 268.302790 -63.190577 228.042447
967 230.495374 -34.172193 474.629156
968 286.307819 -61.928157 230.435863
968 246.746476 -32.136730 476.021021
969 306.053726 -58.934096 234.177751
969 261.910311 -30.646344 477.391331
970 323.709216 -56.148347 235.015807
970 278.640878 -27.957545 478.620904
971 343.439265 -52.142915 237.465272
971 296.954426 -25.067135 479.669245
972 360.930168 -48.085846 238.852600
972 312.847617 -21.817106 483.023036
973 376.747674 -42.577630 241.300999
973 324.929775 -18.812008 484.880629
974 394.849665 -37.439320 243.441269
974 341.689051 -15.001817 486.711672
975 413.926684 -32.003973 245.560614
975 360.182267 -10.684206 488.882492
976 430.317794 -26.516955 248.452497
976 375.754307 -6.327417 491.196788
977 447.293404 -19.684979 250.781818
977 391.693791 -2.855446 493.108781
978 465.574755 -13.563279 253.650186
978 406.875287 1.515867 495.366508
979 478.990267 -8.055102 255.680449
979 419.687533 4.430496 497.599015
980 493.402156 -3.114695 258.056437
980 433.871801 8.738104 499.801112
981 509.294906 1.546539 260.556100
981 448.913675 12.499665 502.066897
982 525.860307 7.720866 263.115840
982 462.502486 14.640395 503.786437
983 542.123278 12.029873 265.643854
983 478.180967 18.212437 507.268829
984 559.088808 15.989282 269.633747
984 488.501759 19.537975 508.843843
985 573.642955 19.801570 272.703106
985 506.186419 21.576631 512.441637
986 590.886184 23.358819 275.079009
986 521.357018 23.045049 514.537277
987 605.734017 25.833303 278.789378
987 537.899022 23.480777 517.776589
988 618.740076 28.341465 279.682703
988 549.496760 24.467713 520.398664
989 635.908020 28.811687 284.339958
989 563.757896 24.216466 522.205911
990 651.622197 29.017273 286.905523
990 577.943900 23.376709 525.807617
991 665.408693 29.752910 290.374180
991 593.450451 22.003737 529.107642
992 680.987001 29.331619 294.702825
992 606.580428 20.306988 532.926369
993 696.732594 28.609881 298.542576
993 620.041008 17.846165 536.681639
994 710.423755 26.923241 303.138139
994 631.781976 14.757678 539.272890
995 725.922626 25.111870 307.202315
995 645.773747 12.203913 543.432210
996 737.906106 21.867196 310.709869
996 656.088230 7.833809 546.809517
997 752.417918 17.652244 315.191338
997 671.802019 3.381921 551.263893
998 765.082871 13.541847 319.513650
998 683.072026 -2.202671 555.232991
999 778.208332 7.573562 323.840505
999 694.839606 -8.523607 558.378884
1000 789.927225 2.586903 326.754299
1000 706.571180 -15.313774 561.761543
1001 803.286256 -4.373973 331.301643
1001 716.592203 -22.037124 564.954503
1002 812.353135 -10.157898 334.132981
1002 729.087541 -29.151636 569.099375
1003 825.572661 -18.123443 338.301606
1003 740.268083 -37.512942 572.289352
1004 839.739177 -26.137862 343.261835
1004 749.383409 -45.510135 575.696145
1005 849.358093 -35.208088 346.080695
1005 762.334654 -54.794725 579.029349
1006 859.684484 -44.485118 349.472750
1006 771.858660 -64.342180 582.318990
1007 869.205098 -54.034825 353.017939
1007 780.954558 -74.200540 586.041623
1008 880.628798 -64.347775 357.607760
1008 790.506532 -85.348220 589.245981
1009 891.815253 -74.963646 361.372705
1009 802.114231 -96.169033 592.230890
1010 900.335861 -86.364250 364.063278
1010 809.412343 -107.628932 595.338479
1011 911.937671 -97.484858 367.871521
1011 815.765478 -118.046886 598.272131
1012 920.776874 -110.270975 370.906522
1012 826.526731 -130.830922 600.698854
1013 931.390455 -122.152301 374.543043
1013 833.329283 -142.610318 603.586036
1014 934.085632 -135.467641 374.922713
1014 840.132802 -154.678369 605.676119
1015 945.252500 -148.748558 378.406080
1015 844.564731 -167.727064 606.961125
1016 948.925529 -162.086504 380.365146
1016 851.852993 -179.455283 609.341524
1017 957.959186 -175.958587 383.591608
1017 855.563074 -192.344241 610.500547
1018 963.389977 -189.176391 385.276768
1018 860.595394 -206.776623 611.807556
1019 965.526314 -202.995987 386.024168
1019 861.814411 -219.400175 613.128104
1020 972.280682 -217.595632 388.102773
1020 866.363456 -231.789747 614.695433
1021 973.470075 -230.330251 389.178290
1021 869.232943 -244.859685 615.962394
1022 973.216471 -244.078455 389.470411
1022 870.933834 -257.947679 616.177261
1023 975.334610 -257.396030 390.061803
1023 869.562727 -269.877180 616.496517
1024 974.261501 -269.917759 390.700582
1024 867.829276 -283.965375 615.711949
1025 972.954134 -284.357304 390.118307
1025 867.049006 -295.659578 615.787412
1026 969.597959 -296.138458 389.608472
1026 863.975934 -308.132258 615.252460
1027 967.010461 -307.055316 389.005058
1027 862.015743 -319.337384 614.283263
1028 961.880258 -318.514313 387.237791
1028 857.996724 -329.756440 612.810839
1029 956.983810 -330.177917 385.632256
1029 849.853478 -340.926405 610.970597
1030 951.356996 -340.349110 383.737254
1030 844.725621 -350.988150 609.495535
1031 943.896604 -350.402568 381.080576
1031 836.247416 -360.968901 606.295734
1032 934.492787 -360.879085 378.737704
1032 830.256938 -369.992260 603.826909
1033 925.868485 -369.175326 374.942361
1033 819.896292 -378.820079 601.049132
1034 917.409006 -377.116388 372.446872
1034 811.731852 -387.118860 598.136526
1035 904.120148 -384.693120 368.313833
1035 800.422453 -394.984476 594.932166
1036 894.503257 -392.133286 365.801483
1036 789.767799 -401.808595 591.398865
1037 883.573635 -398.904488 362.158315
1037 778.097329 -408.471894 587.759278
1038 869.142559 -405.210568 358.052924
1038 766.012935 -415.391112 585.070404
1039 855.857243 -410.947077 354.078719
1039 753.198448 -421.090467 580.674380
1040 842.066254 -416.179617 349.582942
1040 740.025486 -426.463591 577.792583
1041 828.481220 -420.493719 345.668137
1041 726.304936 -432.108705 573.411344
1042 816.102738 -424.679031 342.373269
1042 711.797271 -435.626347 568.429807
1043 800.180730 -429.239309 336.776802
1043 699.655486 -440.360409 564.918977
1044 786.559930 -430.849792 332.356849
1044 686.761269 -442.903378 560.797279
1045 768.228164 -434.134411 326.502090
1045 669.890075 -446.422122 555.668233
1046 753.337346 -437.397703 321.981059
1046 657.793803 -449.078254 551.975023
1047 739.437344 -439.468502 317.088351
1047 641.487000 -453.358213 546.725206
1048 722.465907 -442.337541 312.083552
1048 625.981209 -455.513917 541.391671
1049 709.402000 -443.441879 307.496445
1049 610.254457 -457.737226 536.806094
1050 692.744188 -444.298390 301.362230
1050 597.440756 -459.881072 532.230048
1051 673.396955 -446.260408 295.221506
1051 582.319073 -461.096783 527.542319
1052 661.917186 -447.812587 291.843036
1052 570.621327 -463.107498 523.081570
1053 644.228788 -448.493925 287.268415
1053 554.554387 -464.410445 518.446931
1054 628.214840 -449.343488 282.007647
1054 537.955647 -465.892732 513.946520
1055 610.625706 -450.761530 277.562209
1055 523.411796 -468.252247 510.083215
1056 591.895019 -451.829899 271.913088
1056 506.072557 -470.589726 505.945775
1057 574.416462 -452.927044 266.788187
1057 490.270614 -471.935400 501.299661
1058 557.722963 -454.069266 263.177655
1058 475.334833 -473.256680 497.562396
1059 543.247376 -456.124626 259.992492
1059 462.940679 -475.525921 494.999584
1060 524.536886 -456.380072 255.097829
1060 448.455773 -476.227844 491.162025
1061 509.218145 -458.325176 252.122208
1061 432.801912 -478.415806 488.537359
1062 488.928982 -457.985248 247.847643
1062 419.372218 -480.584207 484.637309
1063 473.250042 -459.279538 243.613890
1063 399.919937 -482.351335 480.577658
1064 454.882294 -461.443901 240.379443
1064 380.888197 -485.369092 475.491284
1065 435.427859 -463.552218 235.607492
1065 367.525299 -486.090086 474.366180
1066 419.418769 -464.395066 231.836073
1066 353.365551 -488.764532 471.980522
1067 398.409383 -465.466401 228.174092
1067 335.518116 -491.729464 468.470213
1068 382.355219 -466.915556 226.050042
1068 322.899771 -492.727715 465.734471
1069 363.416482 -468.099334 223.004249
1069 304.483063 -494.727234 462.595896
1070 346.908443 -469.107072 220.575839
1070 291.165727 -497.833431 460.449707
1071 329.797409 -471.754634 217.873377
1071 271.557157 -501.131297 457.579122
1072 315.202890 -474.096411 216.254900
1072 254.473079 -504.588428 454.618653
1073 294.382465 -476.175863 212.981936
1073 241.469463 -506.763648 453.574606
1074 277.869685 -480.704142 211.033461
1074 226.046634 -510.876476 452.658332
1075 260.214234 -483.120887 208.131839
1075 213.154093 -514.177230 450.234139
1076 238.438175 -486.390984 205.774359
1076 196.439476 -517.950442 449.169777
1077 226.512635 -490.522133 205.516134
1077 181.428714 -523.773118 447.178063
1078 207.125509 -494.956346 203.534959
1078 166.572541 -529.078039 446.614341
1079 191.870139 -499.057677 203.102829
1079 153.491347 -532.046323 445.045301
1080 176.672468 -505.434576 200.318325
1080 140.561491 -539.296710 444.973075
1081 158.825010 -509.892411 199.488865
1081 117.611666 -544.844395 442.394004
1082 140.928925 -517.433490 197.353664
1082 109.684946 -550.988300 444.244088
1083 126.083901 -525.074591 196.115951
1083 94.764828 -558.559601 441.770886
1084 114.885950 -530.502606 196.837164
1084 79.412192 -565.807168 440.029741
1085 101.794548 -536.818545 194.856190
1085 68.748152 -573.616800 440.313299
1086 82.104749 -545.979222 192.221536
1086 54.635404 -581.616072 437.691716
1087 69.276674 -553.721458 190.817212
1087 40.055472 -589.193557 435.412119
1088 55.370738 -562.792534 190.372732
1088 31.010908 -596.746857 435.075650
1089 40.516139 -572.533343 187.524422
1089 19.699429 -606.466086 433.449390
1090 34.594945 -580.989344 187.898585
1090 8.273615 -614.758797 432.136450
1091 19.465416 -591.836243 184.367299
1091 3.606891 -623.102769 430.991243
1092 9.260689 -602.385103 181.905230
1092 -9.498599 -634.118079 428.200908
1093 -4.616023 -614.234572 179.463756
1093 -21.790291 -646.516928 425.272656
1094 -17.251284 -627.296402 175.119180
1094 -26.757257 -656.474329 424.455704
1095 -31.303068 -638.822602 171.186617
1095 -38.135394 -666.417424 421.087985
1096 -40.126335 -652.015051 170.639039
1096 -46.278057 -679.494912 418.852011
1097 -36.859934 -664.936131 168.526235
1097 -54.835774 -689.054500 415.942739
1098 -47.447440 -678.003436 166.006891
1098 -54.273879 -698.877667 414.312012
1099 -49.061716 -692.540870 164.312188
1099 -61.877074 -714.970557 412.167842
1100 -58.532802 -706.119025 161.575950
1100 -67.587104 -729.792366 407.890844
1101 -64.084205 -720.014957 158.607760
1101 -70.278709 -742.282986 406.504934
1102 -54.889409 -734.116970 162.040014
1102 -66.953710 -755.292926 407.832160
1103 -58.120151 -752.576637 159.211789
1103 -71.770271 -770.579632 405.071985
1104 -73.547300 -769.175398 153.752602
1104 -78.213083 -784.175228 403.855666
1105 -58.211868 -780.612315 152.912238
1105 -62.171109 -795.332069 404.852797
1106 -62.214252 -795.571090 152.080472
1106 -59.778415 -808.548266 404.502178
1107 -61.310892 -811.964201 149.318151
1107 -61.818693 -820.949840 402.897895
1108 -44.708202 -823.540602 152.600291
1108 -60.711216 -836.795779 401.972282
1109 -48.658263 -842.162945 149.406629
1109 -58.776887 -849.632814 397.092958
1110 -60.592517 -857.294322 143.068967
1110 -59.788925 -862.509256 396.223140
1111 -40.780831 -871.350927 148.792661
1111 -41.071156 -872.178226 397.599992
1112 -38.535049 -886.262408 147.231244
1112 -45.739062 -888.027135 395.706754
1113 -36.702395 -899.656933 145.561228
1113 -39.110246 -899.963336 394.869340
1114 -23.292120 -911.809133 144.430385
1114 -38.497478 -913.857271 393.907494
1115 -11.951227 -920.976950 148.218179
1115 -23.190734 -926.542786 396.054503
1116 -10.590386 -937.540499 146.368062
1116 -18.433447 -939.054910 393.469677
1117 -0.745476 -948.399354 145.814460
1117 -19.349034 -950.443021 391.967976
1118 7.440746 -961.246514 146.919095
1118 -10.359109 -960.874037 392.606620
1119 17.140925 -973.338262 148.406416
1119 -5.329071 -972.232194 392.308456
1120 28.445046 -982.380120 146.958975
1120 3.158316 -982.688619 392.474782
1121 28.541601 -994.450084 145.165901
1121 24.091598 -990.243185 396.288311
1122 46.181769 -1002.478980 146.465552
1122 18.400394 -1002.756363 393.041509
1123 47.448800 -1015.518391 144.214717
1123 28.612431 -1013.789630 393.035701
1124 52.189741 -1026.707286 145.032986
1124 35.067426 -1025.040011 391.284382
1125 55.146329 -1039.162830 142.205772
1125 43.496066 -1035.054803 391.238671
1126 76.114350 -1046.566673 145.902704
1126 49.943639 -1044.250081 391.687437
1127 81.927390 -1056.479276 146.335468
1127 50.578032 -1057.138915 389.562167
1128 89.118448 -1068.077392 143.302471
1128 63.687485 -1065.198479 392.125952
1129 100.023063 -1075.506782 145.309766
1129 74.189752 -1073.828080 392.055248
1130 101.806336 -1086.746672 142.635684
1130 83.577688 -1082.492261 392.028582
1131 121.302790 -1094.937020 146.356406
1131 90.454716 -1092.506768 392.632388
1132 128.197989 -1105.427115 142.986901
1132 95.946269 -1103.227610 392.307191
1133 135.859627 -1114.936532 145.347505
1133 102.528656 -1113.802731 391.412715
1134 139.558952 -1126.004842 146.497259
1134 111.412415 -1122.739623 393.539806
1135 138.599186 -1138.311675 144.914931
1135 109.209601 -1133.612492 392.894042
1136 147.591367 -1149.633893 144.859698
1136 120.050878 -1143.706040 394.065108
1137 157.502378 -1158.762985 147.684078
1137 129.687069 -1153.845491 394.915325
1138 161.420811 -1171.490360 147.619934
1138 134.637350 -1162.901138 396.110197
1139 172.766231 -1178.620498 150.045613
1139 130.039588 -1176.888315 394.212296
1140 182.475568 -1187.582416 151.458583
1140 139.134835 -1186.233117 397.215280
1141 181.287858 -1198.294324 151.912853
1141 145.464106 -1197.061236 398.168276
1142 187.046614 -1210.206013 153.149060
1142 153.563005 -1206.858907 398.461166
1143 188.979841 -1220.123454 152.364961
1143 151.312600 -1217.615880 398.312782
1144 185.561819 -1233.905133 150.579965
1144 157.571627 -1227.600818 401.335795
1145 194.166212 -1243.010962 152.687945
1145 163.149646 -1237.491995 400.933152
1146 197.695693 -1252.074923 153.976357
1146 160.587240 -1250.260119 399.690170
1147 194.899645 -1265.650831 153.410810
1147 160.532476 -1260.972484 399.418665
1148 200.167028 -1274.192884 153.190083
1148 168.536678 -1269.426145 401.917149
1149 207.371879 -1284.473212 155.016313
1149 170.523496 -1279.896601 402.818981
1150 215.080010 -1293.705164 157.472769
1150 172.751306 -1289.809570 404.037625
1151 207.236881 -1308.227157 154.855737
1151 167.846773 -1302.321982 400.684894
1152 208.570313 -1319.728028 155.746541
1152 163.791104 -1312.661801 400.760811
1153 211.219679 -1328.682710 156.272441
1153 170.546072 -1322.644962 400.811000
