# Supplementary material for: Action Sport Cameras as an Instrument to Perform a 3D Underwater Motion Analysis
Source: PLoS One. 2016 Aug 11;11(8):e0160490. doi: 10.1371/journal.pone.0160490 (PMC4981397; doi:10.1371/journal.pone.0160490)
Supplement: S1 Supporting Information — S1.1_Calibration Quality > S1.1.1_Underwater > S1.1.1.1_Highres > S1.1.1.1.1_Calibration > File A. This is the BUNDLE_CameraParameters. This is the camera calibration parameters. File B. This is the Triad. This is the 2D coordinates of the waterproof orthogonal triad structure carrying nine spherical black markers. File C. This is the WandCalibration. This is the 2D coordinates of the wand structure carrying one spherical black marker. S1.1.1.1.2_Accuracy > File D. This is the Trial_1. This is the 2D coordinates of the first rigid bar test acquisition, carrying two markers at known distance. File E. This is the Trial_2. This is the 2D coordinates of the second rigid bar test acquisition, carrying two markers at known distance. File F. This is the Trial_3. This is the 2D coordinates of the third rigid bar test acquisition, carrying two markers at known distance. File G. This is the Trial_4. This is the 2D coordinates of the fourth rigid bar test acquisition, carrying two markers at known distance. File H. This is the Trial_5. This is the 2D coordinates of the fifth rigid bar test acquisition, carrying two markers at known distance. File I. This is the MotionSequence3D_Trial_1. This is the 3D coordinates of the first rigid bar test acquisition. File J. This is the MotionSequence3D_Trial_2. This is the 3D coordinates of the second rigid bar test acquisition. File K. This is the MotionSequence3D_Trial_3. This is the 3D coordinates of the third rigid bar test acquisition. File L. This is the MotionSequence3D_Trial_4. This is the 3D coordinates of the fourth rigid bar test acquisition. File M. This is the MotionSequence3D_Trial_5. This is the 3D coordinates of the fifth rigid bar test acquisition. S1.1.1.2_Lowres > S1.1.1.2.1_Calibration > File N. This is the BUNDLE_CameraParameters. This is the camera calibration parameters. File O. This is the Triad. This is the 2D coordinates of the waterproof orthogonal triad structure carrying nine spherical black markers. File P. Th [file pone.0160490.s001.zip › S1_SupportingInformation/S1.2_Calibration_Dependability/S1.2.2_Accuracy/S1.2.2.2_Mov1_2p/File BI.txt]

0 36.193311 -1446.491260 115.933310
0 11.185517 -1422.501598 364.139309
1 42.220218 -1448.723810 122.259165
1 20.283382 -1422.985400 368.704735
2 34.040391 -1452.077271 118.967655
2 11.693659 -1424.214045 366.821250
3 40.143419 -1447.583797 121.891183
3 18.569436 -1423.710458 369.410685
4 32.872245 -1451.025443 118.394219
4 18.782460 -1424.148861 369.029115
5 41.609102 -1447.955137 120.385764
5 18.529360 -1423.292837 368.263887
6 33.231516 -1449.434870 119.440731
6 11.826375 -1426.070274 364.678896
7 33.927828 -1449.802725 119.063814
7 18.287537 -1424.029045 367.651108
8 34.264344 -1451.935639 120.152765
8 16.627783 -1422.995205 367.690278
9 30.598895 -1450.361700 117.497847
9 14.178940 -1422.738731 365.922259
10 27.231877 -1450.439661 116.484858
10 9.993108 -1422.626839 364.169787
11 30.600579 -1450.313835 116.362686
11 8.187236 -1423.280810 362.306906
12 26.439855 -1449.983243 114.973164
12 6.316907 -1422.018545 361.071463
13 26.562042 -1446.127905 114.242148
13 5.030549 -1419.685861 361.031227
14 37.060766 -1441.514123 117.064553
14 -2.304495 -1419.106617 358.898036
15 21.814008 -1442.975973 113.389259
15 -0.705891 -1415.240996 359.693683
16 5.344832 -1444.732089 107.763976
16 -6.164379 -1413.626324 356.663841
17 12.247880 -1439.555229 108.454489
17 -3.934956 -1407.284889 358.104894
18 14.666467 -1431.499065 112.058475
18 -7.428652 -1403.807610 354.247468
19 7.940890 -1431.247979 108.173396
19 0.600781 -1396.668794 356.794664
20 2.326061 -1426.525234 106.597326
20 -6.350236 -1392.991069 353.239246
21 16.465661 -1415.798632 111.156390
21 -6.054215 -1385.937400 354.667154
22 8.770965 -1411.969056 105.459492
22 -9.890835 -1380.710850 351.345292
23 12.722012 -1404.705057 105.672802
23 -9.334339 -1372.180881 350.311436
24 6.366412 -1398.768570 102.414037
24 3.475858 -1362.338313 351.008610
25 6.021333 -1387.964166 99.147774
25 -7.480045 -1356.839047 347.606673
26 8.195585 -1377.784202 97.991755
26 -5.594085 -1346.869277 346.881301
27 14.923163 -1369.150629 99.252915
27 -3.174609 -1338.095187 344.949770
28 10.341884 -1360.805792 94.918134
28 0.461472 -1327.119968 343.598680
29 19.425976 -1348.624074 96.721365
29 2.884134 -1317.868625 341.009135
30 25.094292 -1335.944326 96.170798
30 9.067396 -1308.150918 342.184452
31 28.424777 -1325.821062 94.626547
31 8.012065 -1299.565929 341.229082
32 24.103232 -1314.807972 92.447281
32 12.306675 -1288.798040 341.521726
33 32.478009 -1304.466541 92.111130
33 16.406025 -1278.580255 339.820975
34 33.374995 -1292.566019 91.690109
34 25.852906 -1265.477521 342.515137
35 45.778423 -1280.842726 94.065833
35 29.957803 -1257.242340 342.468098
36 56.615412 -1265.766317 97.336441
36 43.071861 -1242.432226 343.777129
37 58.722954 -1255.367536 95.403377
37 46.743817 -1231.365471 342.859420
38 70.066313 -1242.334464 97.414188
38 55.901872 -1221.825778 344.678879
39 81.658215 -1230.943600 98.028185
39 69.022719 -1208.368264 347.828315
40 92.644360 -1219.589806 100.128970
40 70.910012 -1201.134705 345.254010
41 101.574210 -1208.511326 100.467357
41 85.532052 -1188.751129 348.325064
42 115.580681 -1195.545182 103.002458
42 95.348233 -1180.134366 349.858475
43 132.161296 -1184.703293 105.948294
43 115.204220 -1165.766022 355.548716
44 132.951187 -1176.243954 104.380613
44 118.221092 -1157.562443 353.703544
45 151.781492 -1165.211364 109.013167
45 132.896865 -1147.909728 355.162908
46 170.219907 -1152.217476 112.046680
46 149.749370 -1135.473492 358.536273
47 181.618266 -1143.577529 111.513087
47 158.183838 -1127.866409 359.941599
48 199.970573 -1132.878658 115.301578
48 183.193254 -1114.370946 364.326218
49 215.890504 -1119.226034 117.459185
49 182.920421 -1107.674159 362.259915
50 230.430351 -1110.387349 118.706051
50 207.154411 -1096.134848 364.714787
51 246.735296 -1100.232837 122.129722
51 224.622409 -1085.027803 367.845041
52 261.816434 -1088.312224 121.020526
52 234.706281 -1077.059817 368.998698
53 275.785149 -1077.709677 122.738838
53 250.234805 -1065.754791 370.951206
54 297.508643 -1064.350063 126.581468
54 262.761408 -1056.567902 370.356459
55 315.675592 -1053.623499 128.741827
55 279.288044 -1047.509281 373.310200
56 332.426877 -1043.104229 128.814048
56 296.568263 -1037.223740 374.521478
57 351.304098 -1031.472672 131.993827
57 312.425461 -1026.453148 377.305425
58 367.109060 -1022.587674 134.704471
58 325.067454 -1018.871277 377.794717
59 391.892549 -1010.537119 138.180470
59 347.016391 -1008.676051 380.723214
60 402.874938 -1005.991500 139.255285
60 363.195033 -1000.658142 384.878197
61 425.168797 -995.379179 141.932795
61 379.696551 -991.663352 386.396839
62 444.745326 -986.438095 144.722374
62 399.074060 -983.520134 388.613098
63 464.366413 -977.008429 148.283920
63 416.718410 -976.737102 391.113479
64 478.206592 -971.171187 151.143770
64 432.988301 -969.596356 394.725474
65 504.412842 -962.772455 156.040869
65 450.487155 -963.263042 398.766892
66 520.681591 -957.702019 159.754732
66 462.295747 -960.852182 399.478922
67 537.376608 -951.509367 163.711414
67 486.299121 -954.264740 404.954023
68 559.699000 -945.781439 168.940348
68 501.312193 -949.556198 408.363350
69 578.703707 -941.473405 174.324309
69 521.376639 -944.565643 414.235675
70 591.876493 -937.835744 176.283933
70 538.737994 -940.649247 418.944860
71 613.610819 -934.306225 183.267153
71 551.519017 -937.750934 422.964141
72 632.029148 -931.637862 189.055897
72 570.333675 -934.827376 429.136314
73 647.955451 -929.167269 194.839277
73 588.248210 -931.553778 435.315841
74 666.668043 -926.248117 202.178213
74 602.835661 -930.060146 440.760264
75 685.965349 -924.003352 208.707532
75 619.524114 -927.038402 446.863654
76 702.777895 -922.274506 214.545626
76 633.785872 -926.008870 452.931576
77 725.210786 -920.498375 224.148286
77 649.690554 -923.619426 459.402736
78 747.503805 -917.604266 232.409569
78 668.253647 -921.410368 467.365873
79 764.578126 -916.836473 239.501783
79 688.828930 -918.208349 474.676984
80 780.808284 -915.420565 246.833656
80 702.247087 -915.647270 481.391261
81 798.072528 -914.084461 253.617770
81 717.842458 -913.820392 487.321678
82 814.732817 -911.898276 260.303703
82 730.698312 -911.758914 493.063971
83 832.381655 -910.098352 267.145652
83 748.469996 -907.886718 500.181003
84 848.867840 -907.103950 273.305092
84 763.392019 -904.684064 505.590090
85 867.967147 -903.515083 280.321561
85 776.762319 -901.437571 510.104613
86 883.654197 -899.277063 285.972194
86 790.904484 -897.196329 516.184767
87 899.617784 -894.665895 292.037773
87 802.517861 -892.037350 520.710624
88 914.663729 -889.130516 298.964401
88 818.696942 -886.798687 527.206441
89 927.930744 -883.025838 304.379309
89 828.227075 -881.034627 531.410931
90 944.881197 -875.343011 311.440737
90 841.293184 -874.072802 537.154824
91 955.601525 -869.675416 317.104675
91 851.032701 -867.745911 542.125174
92 965.872013 -862.573923 322.541949
92 860.690430 -860.667928 546.985092
93 977.601080 -855.282624 328.368559
93 868.858447 -853.198647 551.795223
94 985.511633 -846.815882 333.225070
94 877.170566 -845.620874 555.914474
95 995.795092 -837.842080 338.535049
95 880.724925 -838.124933 559.716697
96 1000.439050 -829.091199 342.658842
96 886.012418 -829.488434 563.136058
97 1009.533274 -818.739437 347.554111
97 890.085168 -820.074753 566.565539
98 1013.004878 -808.965583 351.059113
98 894.070465 -810.928079 570.883096
99 1016.569546 -799.373325 355.558776
99 894.517920 -802.542999 573.158827
100 1017.253339 -790.771565 358.999074
100 895.294204 -793.641382 576.345152
101 1018.629940 -781.072231 361.426783
101 895.154992 -785.574722 578.769036
102 1017.163583 -771.599456 364.424469
102 893.949513 -777.192017 581.865877
103 1015.068098 -763.364351 366.749400
103 890.553801 -768.252771 583.795827
104 1010.646692 -755.374369 368.615777
104 887.443576 -761.860263 585.291095
105 1008.338480 -747.307164 370.842455
105 883.610612 -754.657961 587.549307
106 998.768277 -741.496265 370.961737
106 875.045239 -747.520903 586.775127
107 993.336190 -734.766303 370.980021
107 870.079462 -741.501265 587.119881
108 982.922085 -729.926823 369.489590
108 864.156348 -735.954008 587.681983
109 976.343350 -724.261966 369.509467
109 853.170466 -731.642056 585.478105
110 967.808662 -720.303072 368.428148
110 841.564201 -728.242780 584.812006
111 957.283838 -717.823555 366.484845
111 834.615451 -724.350499 582.672501
112 944.921882 -715.629274 363.184612
112 822.404368 -723.045725 579.976573
113 933.683078 -714.534981 359.720954
113 810.939856 -720.615687 576.867044
114 920.125706 -713.738776 355.681033
114 798.603472 -720.172294 573.294409
115 907.965573 -713.612966 351.677416
115 789.470843 -719.816946 570.197786
116 895.089358 -714.145754 347.267989
116 778.154169 -719.356604 565.214246
117 883.034864 -714.732847 341.645145
117 762.862016 -720.628689 561.101873
118 866.072090 -716.253188 335.551045
118 749.909603 -722.163054 555.402683
119 853.017256 -718.850341 330.292784
119 736.004626 -724.167722 550.315929
120 839.706582 -721.139253 324.666543
120 724.761459 -725.619639 545.784656
121 822.833212 -724.409297 319.018332
121 706.109316 -729.222006 538.898683
122 808.813048 -728.374217 313.131040
122 694.872981 -732.320432 534.284857
123 791.538267 -733.442911 306.786735
123 680.018550 -736.530019 528.567138
124 776.259387 -739.359581 299.936510
124 665.686254 -741.143506 523.276485
125 763.408801 -744.838111 294.537297
125 652.189071 -746.391487 518.441240
126 748.443250 -750.814316 288.100897
126 639.720629 -751.405656 512.683447
127 732.017780 -758.248808 281.644050
127 626.105519 -756.874047 506.514290
128 717.478854 -763.760752 276.058668
128 612.395996 -762.335952 501.238553
129 700.903893 -772.042126 269.416278
129 601.028926 -768.375783 496.789468
130 682.713225 -779.589087 261.340158
130 582.921560 -774.582730 489.076811
131 670.491910 -785.852575 256.715826
131 572.529538 -780.537607 483.788975
132 653.016543 -793.556375 249.743630
132 562.101176 -785.826945 480.163852
133 639.728664 -800.685253 243.851260
133 542.915861 -792.794130 472.685864
134 624.632421 -807.313638 238.333471
134 531.908522 -798.101608 467.738853
135 611.148106 -814.545181 231.889347
135 516.618437 -805.011881 463.054851
136 594.700575 -821.892458 225.355877
136 500.712648 -810.049052 455.787017
137 578.042854 -828.430960 219.425696
137 490.671508 -815.911377 451.984273
138 562.157147 -834.437405 213.244143
138 476.087715 -821.235025 446.309708
139 546.204585 -842.046468 207.556549
139 457.251200 -826.557361 439.261272
140 530.776107 -847.881054 202.704175
140 444.194172 -831.694593 434.780313
141 517.570824 -852.904012 197.382743
141 435.779655 -834.241162 431.977769
142 501.780175 -857.837566 192.796858
142 419.301991 -839.623780 427.482066
143 484.532714 -864.442535 188.852185
143 404.699301 -844.299560 422.628926
144 466.645838 -869.229288 183.187689
144 389.775366 -847.439130 419.912837
145 453.185607 -874.361870 180.918397
145 376.278953 -851.476021 416.643991
146 434.607584 -879.099809 177.251060
146 364.068129 -854.747226 414.316763
147 420.656456 -882.601276 173.322527
147 346.747967 -857.820108 411.380958
148 405.917159 -885.856863 171.831259
148 333.454288 -860.928511 407.131260
149 387.817107 -890.204135 167.214901
149 317.512411 -864.575285 404.458204
150 377.994989 -892.229077 165.791291
150 305.895233 -865.989926 402.673990
151 354.614462 -896.529376 160.533608
151 295.240668 -866.611494 399.846233
152 339.899383 -898.135067 157.475651
152 278.130002 -869.721651 397.252835
153 326.729337 -900.213693 156.198340
153 259.884230 -870.031921 393.155670
154 310.988840 -902.193522 152.143654
154 254.784401 -870.748860 392.945006
155 297.318078 -902.701659 151.746549
155 232.109691 -871.834112 388.752987
156 282.546801 -903.708385 150.069033
156 226.438236 -871.048117 389.188434
157 263.948038 -905.274684 144.438495
157 207.770204 -870.920879 386.058232
158 255.685117 -903.043329 145.175449
158 204.936069 -869.329536 388.917353
159 237.441338 -901.368481 143.194907
159 189.389385 -867.567982 384.671943
160 226.540861 -900.146630 140.958200
160 171.903532 -866.746149 382.435541
161 214.252037 -898.138836 140.384976
161 162.960233 -863.952811 382.197843
162 199.096402 -896.826057 139.862559
162 151.139139 -861.086059 380.958393
163 188.967230 -894.370956 139.292959
163 135.786968 -858.549119 379.342425
164 172.397288 -890.956428 136.573210
164 126.088215 -855.092732 377.226732
165 161.449538 -888.315618 135.313617
165 114.145759 -850.090107 376.398886
166 145.150295 -883.638010 134.862960
166 103.339749 -846.361346 374.587260
167 129.918631 -879.765488 129.208847
167 92.212215 -840.900786 374.995727
168 126.340985 -872.245083 130.877911
168 80.325683 -835.824551 371.951197
169 104.123835 -870.240401 127.704512
169 70.480669 -829.839906 371.241183
170 99.296051 -863.378191 125.238473
170 59.748906 -825.082607 369.674977
171 92.012234 -855.864915 125.512062
171 58.664710 -816.436875 368.664014
172 78.466015 -848.379711 122.358417
172 44.557989 -810.383180 366.010405
173 73.696225 -838.842801 122.836117
173 36.358550 -801.896219 365.717150
174 56.784791 -833.204059 120.225548
174 25.787148 -793.822939 365.582438
175 51.594896 -825.508762 119.960510
175 21.634360 -785.313851 364.196128
176 55.435303 -814.290105 121.618005
176 22.378879 -774.150687 365.798549
177 42.868497 -806.456402 118.036408
177 11.484011 -766.521203 364.189750
178 37.141415 -794.935205 117.291559
178 9.342018 -757.352357 363.231150
179 33.979305 -784.952791 115.731717
179 8.099223 -746.219388 361.732628
180 25.172435 -777.307201 113.073840
180 2.727257 -736.889743 360.127697
181 30.295090 -761.213024 114.287850
181 16.074937 -724.005212 361.258173
182 25.469820 -751.598980 111.363641
182 13.615849 -713.544751 360.924240
183 25.722165 -738.162978 110.541543
183 16.034363 -702.749266 361.099548
184 45.299045 -724.487631 115.393644
184 18.599185 -692.517759 359.408491
185 44.336042 -713.331708 112.584869
185 25.755629 -680.870435 359.724419
186 61.695515 -701.613858 113.921972
186 33.524705 -671.727956 359.508825
187 69.542491 -691.514973 111.856505
187 46.585678 -660.046822 359.098123
188 77.184832 -680.240758 111.610090
188 53.206236 -649.765851 357.336481
189 91.715477 -670.115826 113.208993
189 65.854080 -640.905488 357.415582
190 104.262672 -661.772954 113.724696
190 79.410293 -633.171904 356.870423
191 124.833830 -653.477683 113.875008
191 93.573895 -624.321990 358.817109
192 141.639607 -646.706421 115.930416
192 108.152723 -618.717307 358.141020
193 160.330657 -639.144147 117.935768
193 122.466239 -611.518022 360.218192
194 174.777678 -634.556083 117.666395
194 142.548052 -605.618314 362.105811
195 187.956289 -628.685251 118.961442
195 160.478803 -598.956287 363.223243
196 206.541859 -623.386773 121.123854
196 173.775515 -593.983876 366.651621
197 226.499842 -618.409502 124.781356
197 189.710153 -588.885435 367.331073
198 244.622699 -612.372025 128.446593
198 207.815539 -583.891665 370.307791
199 259.295357 -608.153253 129.270729
199 222.980203 -577.314157 374.544607
200 281.311481 -601.767756 133.516072
200 243.608555 -572.268366 378.698761
201 299.715393 -596.938589 138.032737
201 258.685920 -566.563411 380.534695
202 314.607058 -592.779953 141.334718
202 276.842218 -560.977715 384.479372
203 338.978619 -586.558297 146.699451
203 295.753691 -556.357227 389.898576
204 355.649849 -580.999344 150.881531
204 313.089593 -551.980553 393.907725
205 373.046570 -576.625490 155.217118
205 333.777438 -545.067915 399.777719
206 394.516440 -571.367673 162.489300
206 351.880490 -539.686108 405.580797
207 414.623227 -565.710553 167.937587
207 363.783061 -535.547147 408.064045
208 434.471650 -560.134402 171.727370
208 387.446373 -530.495637 413.871242
209 455.190233 -556.714626 178.501144
209 405.345387 -525.881869 418.583159
210 477.972121 -552.145740 183.325180
210 420.844069 -520.001162 424.215345
211 498.904566 -546.583855 189.191938
211 445.406913 -516.356857 430.450439
212 517.341658 -542.938101 194.512822
212 464.103002 -510.915951 435.607465
213 535.848500 -538.408080 199.216701
213 479.276641 -506.886587 439.182704
214 559.070336 -533.443568 205.408414
214 497.837143 -501.115365 444.408579
215 577.843596 -527.881514 210.793473
215 516.557353 -496.374847 449.459508
216 600.125090 -523.046974 216.369698
216 535.043282 -491.497651 454.040833
217 620.547684 -517.883566 222.647679
217 558.296935 -485.529847 461.373296
218 642.618557 -511.982325 228.381259
218 575.037664 -479.550404 465.794344
219 661.420244 -507.101065 234.236756
219 590.712488 -474.982232 470.469262
220 681.780533 -500.969997 239.280061
220 610.770933 -469.772720 475.641383
221 702.149910 -495.310724 245.199245
221 629.133106 -463.437337 480.864208
222 723.435240 -489.617196 252.156859
222 647.989724 -456.937228 487.021093
223 742.248979 -483.651329 258.927331
223 666.999282 -450.750229 492.919575
224 760.549095 -477.743629 264.834486
224 682.913714 -445.031903 498.647837
225 779.500141 -469.406277 271.447894
225 699.562478 -438.169570 504.910552
226 800.495518 -461.043844 279.344922
226 715.601100 -430.038981 510.959962
227 819.262801 -453.652149 286.262829
227 730.285692 -422.977929 517.137407
228 834.803383 -446.855335 293.531382
228 747.371052 -415.320244 523.653439
229 853.278029 -438.020638 301.175850
229 761.659821 -407.581068 530.624613
230 869.656993 -429.663982 308.520167
230 776.074111 -399.842084 537.030570
231 885.017830 -421.726984 315.992925
231 790.018976 -390.868148 544.981552
232 901.844309 -412.252574 324.514960
232 806.126446 -381.053860 551.971412
233 916.810782 -402.534903 332.624532
233 817.848685 -372.476643 558.867701
234 929.806205 -393.727366 340.164823
234 832.561505 -363.156007 567.123990
235 946.055498 -383.590023 347.852217
235 843.791317 -354.187028 573.865576
236 960.021480 -372.904293 356.106307
236 856.849824 -343.164526 581.502231
237 973.358612 -362.638118 363.656485
237 869.308808 -332.468360 588.867725
238 987.540610 -350.760435 371.757496
238 880.471068 -321.672009 595.374340
239 1000.238747 -339.202787 378.896121
239 892.366247 -310.044031 602.214323
240 1012.752208 -327.530714 385.961302
240 902.780733 -298.155093 608.767178
241 1026.595639 -314.708190 394.494044
241 910.349990 -287.871847 614.221732
242 1036.314555 -303.225294 400.468847
242 920.309026 -276.011427 620.807845
243 1048.533186 -289.519291 407.595649
243 930.070431 -263.037483 626.673673
244 1057.150074 -278.195455 413.899040
244 937.746405 -251.489846 631.737249
245 1065.711970 -264.733496 419.646075
245 945.678418 -238.413516 636.952794
246 1073.490850 -251.262331 423.435289
246 949.644155 -225.884278 640.984551
247 1078.614247 -238.073026 427.821936
247 956.685330 -212.912604 644.381533
248 1086.666562 -223.412287 431.996437
248 961.056239 -197.799297 647.677171
249 1089.298475 -209.308045 434.299570
249 964.503656 -185.056374 650.219324
250 1095.219222 -193.817980 437.351509
250 965.839136 -171.937488 651.808868
251 1097.966455 -178.453318 439.187252
251 968.903384 -157.140075 652.991680
252 1097.530676 -163.909089 439.785950
252 970.488581 -144.543626 653.960708
253 1101.290448 -150.086281 441.051165
253 968.524362 -131.622443 653.033005
254 1102.245289 -135.677772 440.814004
254 965.579644 -120.014980 652.164375
255 1099.360262 -123.666845 439.830078
255 963.390048 -108.457820 650.862026
256 1096.510192 -112.171330 438.251360
256 958.846327 -97.256189 648.229672
257 1091.327735 -100.323667 435.197882
257 955.191869 -86.927035 645.411338
258 1085.154225 -90.010303 432.441566
258 949.214691 -77.367351 642.693788
259 1076.184863 -79.182541 428.100746
259 940.095812 -68.157695 638.565165
260 1067.431217 -70.608342 424.074933
260 934.666847 -60.405708 635.088307
261 1058.817595 -62.392314 418.841760
261 925.908574 -53.448751 630.508079
262 1047.923665 -54.938838 414.283278
262 915.334656 -47.238547 625.771437
263 1038.142140 -49.606124 408.782961
263 905.959117 -42.574453 621.163999
264 1025.883993 -44.961535 403.443638
264 892.982141 -37.783703 615.965929
265 1012.235620 -41.264961 398.145714
265 881.672386 -34.405293 611.217409
266 999.393483 -38.300175 393.002191
266 868.212685 -32.402700 606.160142
267 985.608678 -37.547310 387.949360
267 855.097502 -30.938671 601.196492
268 969.569703 -37.464900 381.865479
268 842.068184 -30.573320 596.686387
269 956.131639 -38.364092 376.736934
269 829.379294 -31.155487 591.686414
270 941.758989 -40.411059 372.217349
270 812.627320 -31.770876 586.276145
271 926.802863 -43.232854 366.673359
271 800.405037 -33.904168 581.575053
272 908.919157 -46.611600 360.433208
272 784.656237 -35.593038 577.015862
273 891.175303 -48.147776 354.109671
273 769.143774 -37.181303 572.018688
274 876.098787 -52.589482 349.827530
274 754.641713 -39.511248 566.511758
275 859.381239 -55.396633 344.138048
275 738.765264 -42.078299 561.939972
276 842.047671 -58.927851 338.081611
276 720.265585 -44.746061 555.855433
277 824.237314 -61.962594 332.413358
277 707.230137 -46.150441 551.089974
278 809.051048 -65.216028 325.781570
278 690.789252 -49.245312 546.663457
279 789.489390 -69.111730 319.369381
279 674.225388 -51.928951 540.045663
280 773.158218 -72.579543 313.081085
280 658.970329 -55.028155 534.395862
281 753.556601 -76.755965 306.441016
281 642.625426 -57.498946 529.315818
282 736.686454 -79.732612 300.487486
282 626.217097 -59.915754 523.534058
283 718.774679 -83.643204 294.657966
283 609.801591 -63.314787 517.841757
284 703.611838 -87.021429 288.743162
284 593.486292 -65.720888 511.583101
285 686.279736 -90.452579 282.434057
285 577.638627 -67.617117 506.637672
286 666.415120 -93.769633 275.247232
286 560.464678 -70.471269 500.780020
287 648.335380 -96.910741 268.705926
287 546.541278 -72.958968 495.641256
288 629.700277 -100.376522 261.587027
288 527.513809 -75.375049 488.590539
289 613.443442 -104.561381 255.392224
289 514.302935 -77.763314 482.999713
290 596.452433 -107.665952 247.795725
290 498.126313 -80.494524 476.869516
291 580.153994 -111.566995 242.240647
291 481.094651 -82.232452 470.477044
292 560.332151 -114.640075 235.211764
292 466.296696 -85.023616 465.084984
293 545.088900 -117.576528 229.395297
293 451.052862 -86.551032 458.927198
294 526.281932 -120.030599 223.331219
294 435.548069 -88.073711 453.459749
295 509.166124 -123.048072 216.693377
295 417.283644 -90.417672 447.176946
296 492.718968 -125.988505 210.184767
296 405.068688 -90.696828 442.222468
297 473.563460 -129.123764 204.450581
297 389.090058 -93.603714 437.219667
298 458.124888 -131.050831 199.298765
298 373.085539 -95.058163 431.848297
299 441.008360 -132.694240 194.198708
299 357.070266 -94.851243 426.639931
300 422.956864 -134.736318 189.522720
300 345.992135 -95.228159 423.969763
301 406.526941 -135.559058 184.263917
301 325.439551 -95.285133 417.999475
302 389.224811 -137.034914 180.167357
302 311.303372 -95.781479 414.230818
303 368.070275 -137.293391 174.390268
303 297.241406 -94.467087 409.903131
304 350.422854 -136.969675 171.696552
304 279.996672 -93.783697 406.175722
305 334.537392 -137.130907 168.148467
305 267.053816 -92.336437 404.335677
306 317.694625 -135.233011 165.096551
306 252.628575 -90.348177 402.079964
307 297.656116 -133.781230 161.173226
307 233.938081 -87.763798 399.516073
308 278.863742 -132.344297 159.056159
308 215.851631 -85.911407 395.558232
309 265.486717 -130.463384 158.139187
309 201.414477 -81.741976 395.707092
310 243.946379 -128.091694 155.212793
310 186.335469 -79.522924 393.818392
311 226.692401 -124.485732 155.036225
311 172.319991 -75.813083 393.252969
312 214.667784 -120.138516 154.454745
312 158.356670 -69.863028 393.818068
313 196.280345 -115.923429 153.178659
313 146.446720 -65.342277 394.004482
314 180.894518 -112.213432 152.882684
314 133.109591 -60.852839 393.372943
315 165.725264 -106.818281 153.019464
315 118.667885 -53.866449 394.018808
316 150.211622 -100.478358 153.038784
316 101.433702 -47.783854 392.047670
317 136.195705 -95.549979 153.175530
317 91.741724 -40.093587 393.655976
318 122.079544 -86.526470 152.669198
318 79.928217 -33.247311 392.947477
319 113.987330 -79.696178 153.146610
319 67.011984 -25.154356 393.389090
320 97.360627 -72.288097 151.403772
320 56.730733 -17.676239 393.600681
321 86.096778 -64.607198 151.762997
321 47.631455 -9.008614 393.938700
322 66.199489 -55.760006 149.033916
322 38.556720 0.864556 392.953872
323 60.309023 -46.289991 150.603659
323 27.781971 9.338120 392.890695
324 50.381805 -37.648175 149.998166
324 19.262890 18.390577 393.150559
325 37.926660 -27.234911 148.795471
325 10.521937 28.163690 392.235749
326 28.188521 -16.231017 148.273060
326 -0.533043 41.907383 391.053576
327 24.232401 -5.039966 149.751574
327 -2.444517 54.727415 391.288837
328 15.222500 6.737404 147.014425
328 -3.712104 65.589343 390.168893
329 12.374543 19.638355 145.193990
329 -9.226981 78.731672 388.819175
330 8.394426 35.221330 145.110882
330 -10.680728 90.971930 388.508831
331 12.161070 47.790995 145.379371
331 -8.991449 105.042911 387.454883
332 11.871929 63.037745 144.014851
332 -1.886300 120.125259 387.794456
333 11.152180 78.061891 141.288993
333 0.757033 133.348352 387.287526
334 23.625796 93.524787 142.329610
334 8.074822 145.105455 387.417660
335 30.763652 106.596861 140.112536
335 15.906866 159.902182 386.664092
336 41.229342 120.251362 139.043111
336 22.965984 172.958284 384.478623
337 51.075472 135.356399 138.460286
337 32.827604 185.698463 383.286156
338 60.092249 151.226533 136.837815
338 48.583858 197.204742 385.095466
339 71.579176 163.506639 136.717395
339 57.133586 208.844901 384.969627
340 87.771133 174.039239 138.078576
340 66.418844 219.501079 384.291649
341 103.081730 186.551751 138.358032
341 83.777265 228.098880 386.096225
342 116.881867 196.913476 139.852898
342 93.041122 238.089566 386.468872
343 136.364155 207.013742 141.371103
343 106.943837 246.532206 387.367022
344 145.083424 216.177295 143.615834
344 123.389886 254.054407 389.749792
345 162.605264 223.586123 145.603344
345 139.195825 261.131879 392.024380
346 176.200928 231.082740 147.923188
346 149.809965 267.232931 394.561332
347 193.328057 236.741727 151.086017
347 167.365941 273.460933 398.233770
348 207.849649 242.402135 153.280927
348 180.944165 279.330490 400.796630
349 226.292714 247.315857 158.195308
349 196.793207 283.203955 404.468539
350 243.862746 251.714171 162.681955
350 210.652471 286.225575 408.494955
351 261.249801 253.248132 166.392724
351 227.188534 289.546603 412.262027
352 279.140896 256.528898 171.669126
352 241.313549 291.773002 415.905625
353 297.377266 259.575076 176.927951
353 259.985121 294.779198 421.139743
354 316.329253 261.498351 182.479427
354 276.089115 296.304612 425.700099
355 329.496144 260.877450 185.427417
355 291.486298 297.336960 430.274747
356 347.161842 262.366002 191.361620
356 308.374498 299.327643 435.817350
357 366.070972 261.132148 198.110198
357 324.060737 298.733881 440.715593
358 382.547426 260.742133 203.250549
358 340.563461 299.172886 446.435390
359 404.103053 259.408904 209.117071
359 359.596158 298.674364 452.157969
360 419.493731 258.273322 214.928147
360 371.483781 298.726716 456.267749
361 437.846560 257.669520 220.527223
361 389.889345 298.525129 461.891483
362 457.211787 255.637602 228.102203
362 406.614154 299.120343 468.610485
363 475.692713 254.542510 234.456325
363 420.954955 299.016853 472.677253
364 492.952605 254.561715 239.409765
364 439.184902 297.864503 478.263613
365 511.744956 253.831125 244.733399
365 457.298161 299.067151 483.783628
366 532.198157 251.511291 252.277492
366 472.300020 299.014686 489.148720
367 551.411307 251.723558 258.344273
367 491.280271 299.266524 494.969090
368 568.448166 251.126421 262.823647
368 505.136627 300.419489 499.722579
369 586.373072 251.168381 268.799443
369 523.191219 301.813177 505.193130
370 605.803421 250.758999 275.684176
370 540.716739 302.090798 510.909101
371 623.219186 251.294301 281.266524
371 556.230802 303.984154 516.041012
372 640.620527 252.582806 286.600609
372 572.435585 305.576135 520.840110
373 658.523276 254.178618 292.475612
373 587.210004 308.315094 526.021583
374 673.374353 256.896632 298.012732
374 606.245984 312.829744 531.310603
375 690.850378 259.317814 303.470187
375 619.540598 315.562174 535.993164
376 708.870992 263.151900 309.288598
376 635.580327 319.888428 541.186365
377 727.269521 266.313298 315.339013
377 650.728918 324.146730 546.547910
378 745.078904 271.036419 321.685639
378 665.438955 328.974242 551.636906
379 761.741948 275.498156 327.102661
379 681.942649 334.519724 556.738806
380 776.984151 281.285813 332.846846
380 696.799635 340.592431 561.410023
381 792.778833 287.458989 337.751519
381 708.925695 345.933060 566.437931
382 809.485213 294.683705 343.559388
382 723.304263 353.073394 571.097164
383 824.916767 300.108329 348.230771
383 739.696505 360.776964 576.153323
384 840.103364 308.888022 353.489210
384 752.198470 367.474838 579.938968
385 854.135113 316.615981 358.128796
385 765.413731 375.886346 584.234830
386 866.156435 325.086787 362.491532
386 777.304299 384.228634 588.547911
387 881.803877 333.920098 367.716920
387 790.406153 394.278385 593.735589
388 893.798338 343.017890 371.848162
388 803.024264 402.885541 597.279969
389 908.716985 352.486431 377.329053
389 815.700137 411.746817 600.839421
390 922.015279 364.201860 381.322862
390 824.797877 421.942558 604.994476
391 933.077346 374.178679 385.106723
391 835.476480 432.275455 608.287709
392 944.006154 386.882295 388.738752
392 844.858918 443.270287 611.572229
393 953.709263 398.713644 392.093776
393 855.451298 455.487195 614.571257
394 966.160248 411.124996 395.668313
394 863.117608 466.224876 617.080719
395 976.729868 423.645317 398.342461
395 872.412386 478.143617 619.438066
396 988.538131 438.300128 402.588855
396 880.786469 490.093794 622.371177
397 996.918764 450.157062 404.637854
397 889.381028 503.220831 624.366471
398 1005.058351 464.379341 406.155671
398 895.423370 515.309547 625.402095
399 1014.162269 478.439271 408.136994
399 902.789785 527.822999 627.635031
400 1016.486580 491.835220 408.618787
400 910.529343 541.252998 628.590345
401 1022.503372 504.908051 409.657752
401 914.280999 552.385287 629.232036
402 1027.727535 519.998793 410.121746
402 913.653638 566.481711 628.459156
403 1033.876657 533.981630 411.166094
403 919.546143 578.457315 629.266143
404 1034.406177 548.007281 409.640473
404 922.361627 590.874488 628.761148
405 1037.702854 560.966825 409.919982
405 923.109005 602.907769 627.874576
406 1038.468722 574.948011 408.925037
406 921.610689 615.265316 626.338787
407 1038.789339 588.608902 407.247863
407 920.409901 628.949691 624.200828
408 1040.882517 601.273161 406.155762
408 917.257523 639.365603 622.144257
409 1038.849456 613.209920 404.397453
409 915.768607 651.429481 620.002259
410 1034.318370 626.166365 400.966931
410 913.393339 661.026941 618.061873
411 1028.756455 638.263594 398.794505
411 907.624503 670.637395 613.981717
412 1023.212616 648.388176 395.168319
412 903.987947 680.579272 611.700427
413 1018.642723 658.729312 392.057169
413 894.678722 690.527295 608.139563
414 1012.614920 667.898327 389.196006
414 887.840915 698.791550 604.866114
415 1003.524474 676.660112 385.604325
415 880.766684 706.874925 601.574757
416 993.417163 685.367872 381.727314
416 873.494164 714.033180 598.357760
417 984.351175 691.728634 378.277608
417 863.783611 720.178680 595.013512
418 973.467089 698.809785 374.063195
418 852.356343 726.990758 591.023668
419 962.366706 704.366035 370.735936
419 842.778706 732.218258 587.730754
420 948.653197 709.247104 366.310464
420 832.113695 736.979890 584.710434
421 937.572072 714.014255 363.017187
421 819.332725 741.296229 580.061991
422 925.447867 717.246096 359.114417
422 807.348440 744.694067 577.191348
423 913.193725 720.089042 355.605212
423 794.468396 748.328810 574.030205
424 899.591100 723.209098 351.630596
424 780.645097 750.149016 569.761185
425 884.142869 724.440690 346.990699
425 766.781074 752.879436 565.953910
426 870.606567 726.616056 343.367786
426 753.223266 755.107651 562.129524
427 856.123895 728.651617 338.810193
427 739.680051 756.599193 558.197441
428 841.163247 728.634561 334.547245
428 726.268221 758.774312 554.370144
429 825.585037 730.641469 330.081947
429 710.677315 760.282205 549.737183
430 810.646889 730.771748 326.681725
430 698.334680 760.940982 546.870831
431 794.781844 731.668593 321.674432
431 683.177392 761.160816 543.156191
432 780.511820 732.086353 318.211302
432 668.964062 762.692835 539.194733
433 763.406673 732.225276 313.664188
433 653.817739 763.034377 535.443193
434 748.352077 731.594799 308.690843
434 638.020011 763.767350 530.773251
435 732.648063 732.815404 304.604095
435 622.238645 764.079125 526.270960
436 717.794987 732.334777 299.956515
436 610.630247 764.117623 523.001957
437 702.587213 731.873313 295.735265
437 593.701494 765.205783 518.577234
438 685.556991 732.124743 290.614772
438 578.096376 765.958570 514.538955
439 669.720658 732.252863 285.585159
439 566.240387 765.705333 510.710091
440 652.622286 732.552679 280.498247
440 550.736907 766.641319 505.057943
441 637.245763 732.042461 275.002739
441 537.318307 767.001922 500.885295
442 622.938949 732.370456 270.534122
442 519.593601 766.942635 496.424294
443 605.163684 732.886539 265.277745
443 507.226592 767.517179 492.009956
444 589.245815 731.860196 260.224374
444 491.356508 767.901889 486.993256
445 573.739221 731.069850 256.436558
445 478.031230 768.171850 483.425520
446 557.202868 731.382063 251.481355
446 460.673049 768.386383 478.294137
447 541.176895 731.471765 246.422821
447 446.001384 769.239662 474.407337
448 522.845475 730.924402 241.536384
448 431.553261 770.021757 471.304162
449 508.324240 730.410232 237.843634
449 420.189139 770.068020 467.186126
450 490.713676 730.705076 233.461158
450 402.051601 770.690870 462.957416
451 473.768011 731.041225 229.193702
451 389.274497 772.129301 459.901793
452 455.940730 731.407159 224.562370
452 375.384980 773.864978 456.391803
453 440.555045 731.903107 220.738228
453 359.881086 775.232686 453.462576
454 426.946330 733.007723 218.174042
454 343.964884 776.853009 450.765677
455 409.476074 732.834509 214.735363
455 326.186392 778.383746 446.402118
456 389.453535 735.033588 210.345528
456 317.603487 781.193404 444.656970
457 373.072213 735.933855 206.559110
457 301.274202 784.323257 440.268712
458 356.340740 738.329580 203.298986
458 285.283191 786.244251 437.330068
459 344.869916 741.235762 199.962818
459 272.255624 790.383351 433.984551
460 329.160863 744.877934 196.478656
460 258.901188 794.015275 431.333096
461 312.880505 748.550254 191.729480
461 244.954650 798.957077 427.821472
462 302.063758 752.766674 189.019398
462 234.160400 803.360802 424.345006
463 284.493848 758.089619 183.309504
463 222.394493 809.094735 421.926822
464 271.762300 763.497408 181.567612
464 210.811202 814.057348 418.447253
465 254.530452 769.053303 175.818688
465 196.587903 821.392441 414.629837
466 243.471755 774.819578 173.672791
466 187.881477 825.949200 412.186240
467 229.629421 781.518315 169.719094
467 173.187384 834.995116 407.890824
468 219.709067 789.007717 167.115843
468 161.837072 842.804035 404.563115
469 206.107089 796.854576 164.544891
469 151.439493 850.699039 402.750585
470 193.629882 803.919569 162.184152
470 141.838971 858.681001 401.248717
471 184.095604 812.790359 161.348000
471 131.493430 867.631526 398.365627
472 170.022189 822.027498 156.685775
472 119.634345 877.453317 396.692682
473 154.835139 832.156120 154.027286
473 110.978829 886.287438 394.334993
474 145.708717 840.983947 153.206567
474 102.826442 895.127161 394.692882
475 138.157976 849.823590 153.257220
475 93.408176 904.483359 392.207944
476 124.694178 860.927396 150.137966
476 84.493677 914.729261 391.420727
477 114.454614 872.041194 147.837475
477 73.552150 927.049162 389.134522
478 103.560566 882.694881 145.828228
478 65.997546 938.127149 387.478489
479 99.176718 894.825620 146.437539
479 62.804758 949.508484 388.568420
480 91.888623 907.202862 146.430962
480 54.614942 961.079703 388.600049
481 82.627596 918.700245 144.940891
481 45.969286 975.016606 386.080307
482 74.923815 930.096135 145.358119
482 44.127323 985.909117 386.590327
483 72.256845 945.415931 144.381463
483 39.984047 998.282939 386.200919
484 69.352513 957.410127 145.392697
484 34.677567 1011.694058 387.070057
485 60.608706 973.329604 143.546875
485 28.918295 1026.058498 385.114224
486 60.290045 986.667744 143.217540
486 31.699943 1038.453785 385.825370
487 60.411767 1000.106010 142.218097
487 28.866512 1052.731471 385.159261
488 54.836631 1015.224839 140.802553
488 35.958927 1065.180947 386.634029
489 57.568429 1030.660254 141.456734
489 30.645244 1080.367162 384.629611
490 61.887196 1044.576541 140.716734
490 36.154861 1094.706842 385.584664
491 62.715477 1057.879118 140.497948
491 38.772581 1107.229308 386.228573
492 71.016912 1071.764616 141.816945
492 40.909194 1121.793063 384.319398
493 81.643552 1084.967902 143.003433
493 48.760516 1135.552122 386.587109
494 82.178883 1100.196814 141.757160
494 58.659105 1146.924804 387.018313
495 90.529075 1114.161280 142.762527
495 74.813871 1158.308499 388.984911
496 103.060568 1126.204907 144.670675
496 78.840239 1171.237014 389.707848
497 112.171519 1139.957861 146.178275
497 87.701051 1181.880034 392.138183
498 126.190095 1151.071980 148.274740
498 92.238456 1195.191674 391.740961
499 139.343082 1163.223910 152.340925
499 109.586727 1204.980757 396.211439
500 145.849537 1176.109558 152.913434
500 116.946968 1217.728055 397.859805
501 157.618847 1188.658151 155.355021
501 129.012205 1228.543798 401.870683
502 174.389624 1199.579931 160.746833
502 143.871860 1237.632031 406.235844
503 190.206550 1209.234741 165.697811
503 151.563937 1250.065294 409.894420
504 202.033725 1219.663795 171.283225
504 168.227746 1258.703396 414.464570
505 216.578531 1228.174636 175.256369
505 182.921918 1267.062704 420.238627
506 231.177460 1237.502103 180.195317
506 200.351378 1276.542469 426.198719
507 243.227351 1246.640049 183.469622
507 208.285111 1284.880338 428.341453
508 260.422292 1254.533884 190.188222
508 218.821372 1292.829392 432.568909
509 273.370162 1262.539039 194.188191
509 227.489226 1300.345946 436.688822
510 290.517603 1270.720279 199.552329
510 243.943208 1308.242534 442.498471
511 304.828187 1276.540522 205.456574
511 251.268903 1318.904343 447.108461
512 314.392129 1285.875006 209.405969
512 262.070632 1325.648682 451.014942
513 325.344033 1293.516781 213.067099
513 277.085760 1331.872162 455.739393
514 345.050204 1299.001609 220.379799
514 285.327933 1341.080941 458.196668
515 356.367384 1305.855487 223.699071
515 298.662695 1347.944990 463.443159
516 369.313238 1313.588009 227.456066
516 309.859463 1355.298670 466.231706
517 376.320733 1323.639404 228.502258
517 321.932544 1362.935492 469.601191
518 383.337473 1331.290133 230.077798
518 331.528006 1370.934559 471.816960
519 402.241261 1337.398477 235.627724
519 339.019945 1380.119373 473.880000
520 413.703278 1345.594072 238.522977
520 351.083085 1386.805553 476.242074
521 421.327577 1353.942141 239.487813
521 356.691709 1396.713509 477.841128
522 428.727503 1363.134994 241.496220
522 359.714401 1407.134242 476.973238
523 435.389434 1372.034414 242.514808
523 366.598940 1416.155312 477.672293
524 445.270745 1382.787685 242.572266
524 376.472441 1424.327631 479.404145
525 451.153597 1392.187774 243.648561
525 376.442915 1435.325623 478.531700
526 453.082056 1403.087557 243.350992
526 386.120375 1444.903916 480.020195
527 465.146467 1413.053265 245.645107
527 385.764473 1456.304834 479.307449
528 464.519542 1425.253299 243.584410
528 388.335472 1467.635643 477.338990
529 469.968800 1435.275979 243.868265
529 394.043171 1476.390952 479.536654
530 464.327324 1448.937971 242.310042
530 389.738165 1488.043200 476.503379
531 467.591815 1460.771462 242.400244
531 390.118359 1501.853501 476.850061
532 464.959019 1472.586369 242.000828
532 390.549339 1511.730931 476.398865
533 461.358377 1485.999744 240.999242
533 389.255988 1525.214582 475.521437
534 459.277677 1498.637228 238.894742
534 390.240305 1535.503977 476.015452
535 463.271753 1508.175164 240.582081
535 383.654933 1547.266191 474.705150
536 457.829887 1522.907669 238.704911
536 388.007937 1558.103570 475.370061
537 456.961525 1533.919850 238.544436
537 380.203941 1571.039948 473.335789
538 449.239987 1548.390641 235.828087
538 375.354695 1583.621000 472.644647
539 448.241055 1561.659949 236.540354
539 372.295370 1594.920372 471.110219
540 439.543851 1574.686283 234.732570
540 368.134553 1606.397597 470.570564
541 429.865612 1588.491139 231.064910
541 362.886401 1619.477322 469.506568
542 429.259906 1599.666188 230.178491
542 358.441909 1630.506013 467.710156
543 421.362257 1613.290571 227.202072
543 347.358576 1641.975129 464.029808
544 414.434708 1624.695978 224.472642
544 341.692940 1651.690898 461.237496
545 403.220304 1636.547466 219.533394
545 337.955913 1660.801092 458.442583
546 397.809787 1646.135976 216.463019
546 328.631632 1671.519006 454.751602
547 385.668133 1658.538080 210.797920
547 316.759642 1680.594449 450.066753
548 381.795963 1667.822257 208.366439
548 308.296750 1690.338099 444.548604
549 366.350238 1677.934651 200.499528
549 296.795089 1699.375661 439.915669
550 355.799917 1686.904989 195.845888
550 289.224790 1705.342014 434.600502
551 345.453861 1694.893219 190.922631
551 284.067568 1709.754144 431.403189
552 334.129867 1702.775363 185.070259
552 268.718805 1719.705862 424.464707
553 320.137746 1710.439962 180.158401
553 257.308130 1723.580421 420.908280
554 306.688115 1716.974215 175.064936
554 252.499785 1728.101108 417.341108
555 294.227834 1721.307735 170.100608
555 244.213551 1731.111795 414.048485
556 283.354000 1724.992918 166.796544
556 229.744395 1733.926612 409.556823
557 269.666983 1728.370006 163.537816
557 214.898865 1736.461999 405.619066
558 260.654535 1730.228320 160.479655
558 207.337959 1737.296884 403.371492
559 242.479156 1732.470848 155.911211
559 195.319895 1737.784440 401.460514
560 229.720869 1731.755485 154.901547
560 184.974693 1736.710462 400.144448
561 224.569761 1726.700237 155.133512
561 174.785559 1734.367689 397.521579
562 206.514632 1727.376786 151.552621
562 158.807155 1731.792702 394.745769
563 194.211796 1722.122764 148.637854
563 162.141329 1725.917725 396.227372
564 181.707166 1717.729273 147.700421
564 145.041279 1723.495159 392.750787
565 175.952811 1712.034024 145.645694
565 135.019428 1718.695700 391.921355
566 162.797536 1706.665567 144.840871
566 126.112257 1712.892953 390.045028
567 156.605113 1699.516107 146.948843
567 118.255612 1707.032122 389.731667
568 141.678232 1693.866287 144.718354
568 105.183214 1701.105390 388.059510
569 128.258096 1687.297813 140.919967
569 97.018078 1694.314806 386.671734
570 123.733779 1679.572439 142.684218
570 76.735905 1690.764013 384.767241
571 111.003590 1671.239296 139.798111
571 81.158376 1682.145198 386.008814
572 98.505032 1665.290331 138.115248
572 65.348741 1676.939908 382.380240
573 93.963324 1654.629988 137.444735
573 58.519174 1668.564724 381.983659
574 85.310294 1646.758724 136.856883
574 60.012639 1658.581635 384.225827
575 82.474606 1637.751266 139.047045
575 40.041798 1655.054834 377.856746
576 69.807856 1628.206899 136.972661
576 36.454433 1644.736627 379.300805
577 64.266884 1619.272835 135.247166
577 29.418186 1639.689583 379.023907
578 59.006635 1609.360821 134.860153
578 28.774787 1630.215452 380.805133
579 48.001407 1600.111349 134.032592
579 25.842858 1622.766200 379.568047
580 52.843520 1592.113038 135.167292
580 16.514804 1614.941328 378.921907
581 38.471582 1582.545283 134.059749
581 11.833958 1606.931327 378.331540
582 38.915561 1574.014071 137.412095
582 8.855343 1598.585901 380.501564
583 29.461729 1563.503883 134.264309
583 7.785711 1588.637383 380.040476
584 32.800446 1553.736175 139.216883
584 13.458961 1576.960298 382.946096
585 24.153302 1544.309843 141.893331
585 9.095192 1570.225806 384.138310
586 26.793404 1535.041864 139.191949
586 6.254189 1561.441807 384.993962
587 28.548332 1526.184429 142.433793
587 7.963956 1554.027999 386.421475
588 27.708206 1515.685485 142.391541
588 7.790656 1547.236110 387.524066
589 36.022363 1505.683383 146.402388
589 10.908784 1538.225879 390.862976
590 37.135073 1496.049145 148.139527
590 12.561485 1531.468735 392.791023
591 37.893623 1488.502288 150.771664
591 23.182505 1523.338786 396.315297
592 48.400423 1478.321257 154.578094
592 17.760175 1519.123119 397.378139
593 48.925586 1471.369833 157.380439
593 24.393400 1512.639773 400.142422
594 55.407227 1464.302726 161.406382
594 33.237464 1505.493109 405.625997
595 62.750683 1458.002991 164.711634
595 39.819333 1501.209040 408.408338
596 73.608096 1454.105009 169.560539
596 44.117614 1500.743070 409.698657
597 80.269536 1450.880346 172.142377
597 49.315843 1498.876666 413.748486
598 90.903700 1449.652191 175.600254
598 62.891173 1498.306546 418.418351
599 102.367475 1448.909666 178.977980
599 71.051197 1499.155499 420.779430
600 117.815824 1448.871819 184.946763
600 86.956184 1499.874912 426.657157
601 126.457668 1452.027292 187.030154
601 94.974329 1501.982326 429.622451
602 139.295426 1455.225325 190.757871
602 101.900642 1506.120271 432.031156
603 152.152395 1459.201686 194.573982
603 107.973451 1513.696490 434.639642
604 164.520039 1465.677902 197.544547
604 125.186191 1518.177137 438.291093
605 173.933146 1472.717122 200.736723
605 133.938745 1524.792571 442.954151
606 184.908660 1481.971719 202.967855
606 140.243154 1535.008112 444.187294
607 202.896779 1488.909881 207.983199
607 147.241470 1543.399526 446.548270
608 211.493340 1501.251442 209.469456
608 164.589404 1552.957836 450.105688
609 223.733453 1511.503037 212.829504
609 175.515762 1562.787087 453.020139
610 239.315912 1521.631516 218.027172
610 185.201030 1572.352426 457.243492
611 243.331586 1536.912290 217.686642
611 188.663023 1586.769798 457.464247
612 251.523160 1552.108452 220.145010
612 200.359198 1598.855308 460.619345
613 264.993958 1563.835067 223.439146
613 215.059599 1609.577921 462.971544
614 274.859523 1577.938178 228.020229
614 223.437587 1623.884814 468.027494
615 294.325027 1589.753490 232.307108
615 227.457862 1637.574523 469.835143
616 304.199202 1603.579034 234.185043
616 242.350985 1650.417399 472.750217
617 308.442361 1619.656945 235.607218
617 245.481850 1666.559045 473.661592
618 319.397925 1633.062072 238.725424
618 257.126237 1676.991728 476.648761
619 324.510066 1650.940611 240.612564
619 262.384093 1692.163621 479.655687
620 330.409168 1667.163901 241.127360
620 265.084327 1705.846646 479.903059
621 343.106431 1680.626870 245.936486
621 271.765390 1719.728677 482.132944
622 355.635231 1694.195122 249.458813
622 275.914968 1735.067172 483.125320
623 343.449594 1713.743035 245.966124
623 270.290901 1754.057497 482.683032
624 355.658075 1727.721502 250.075641
624 280.030814 1765.843982 485.114314
625 358.870268 1741.725214 250.597998
625 274.267427 1780.776450 483.715345
626 358.425630 1757.550641 251.506731
626 278.104326 1795.063629 484.612620
627 362.829497 1770.430826 251.907577
627 282.110408 1806.703662 485.763025
628 363.055770 1785.469673 252.039519
628 275.890880 1824.834814 484.107783
629 357.111574 1802.395654 251.970433
629 275.668015 1837.849525 484.418936
630 355.065587 1819.444559 249.369170
630 277.751355 1851.941515 484.404626
631 351.231991 1835.524510 249.116155
631 269.882879 1867.170651 482.594146
632 351.231991 1835.524510 249.116155
632 271.584940 1877.952961 481.939891
633 345.919442 1864.984369 246.626768
633 266.705683 1892.321371 483.173071
634 339.623560 1878.858549 245.328970
634 255.238565 1907.615665 479.708344
635 333.167509 1893.511140 242.689981
635 257.563364 1917.603868 481.302652
636 332.475842 1906.211163 242.659104
636 249.422188 1930.297827 477.849116
637 322.559192 1919.494052 239.280660
637 240.501231 1943.823494 474.887023
638 312.266775 1933.883560 235.681799
638 235.480385 1954.832789 473.159234
639 305.521932 1945.988629 232.820914
639 235.425150 1964.323790 472.113103
640 299.843500 1958.368968 230.360740
640 226.069782 1975.354089 468.064699
641 283.768705 1972.261044 224.417837
641 215.209995 1986.277666 464.552838
642 281.263843 1980.560872 221.681124
642 207.941178 1995.847468 459.332364
643 271.938324 1991.699546 216.907600
643 195.871297 2006.087542 454.734534
644 267.746542 2000.581579 213.465765
644 190.731991 2014.379665 451.453957
645 260.681753 2008.178782 211.285704
645 183.957170 2020.934053 448.925256
646 244.694752 2017.867149 204.033186
646 177.258925 2025.867171 445.480299
647 230.709323 2027.347900 197.899333
647 171.173197 2031.971051 440.804420
648 224.408870 2033.164669 194.784050
648 156.219038 2039.899847 435.938612
649 215.726174 2039.657778 191.298243
649 151.005200 2044.064155 431.871116
650 204.321347 2044.716030 185.945713
650 138.371721 2048.676216 426.658090
651 191.504717 2051.122769 179.579890
651 134.683826 2052.450897 423.367920
652 176.985090 2058.352093 175.314830
652 125.184970 2054.789649 419.969909
653 172.615006 2059.996632 172.533079
653 111.153259 2059.711000 414.826278
654 153.466302 2065.627759 166.944289
654 105.932945 2060.334745 412.556890
655 152.687772 2066.054775 166.423220
655 95.904369 2062.158769 409.390983
656 145.936347 2066.262714 162.410116
656 87.103690 2062.114463 405.746230
657 129.234569 2070.742711 157.769037
657 81.998605 2062.429738 403.585835
658 120.837888 2070.421215 155.932877
658 67.584709 2062.637738 397.450839
659 109.653258 2069.297590 150.706075
659 64.715611 2060.553060 395.896403
660 111.243515 2064.889076 152.137524
660 56.206492 2056.484790 393.783124
661 93.498775 2065.573042 147.461433
661 53.616936 2052.824635 393.033790
662 86.570601 2061.533641 144.087710
662 50.748381 2047.130998 391.057014
663 81.271414 2055.382990 142.149697
663 40.646062 2042.780779 386.986841
664 66.234489 2053.761273 138.061324
664 34.331242 2037.297184 384.804020
665 60.039287 2049.065374 137.688557
665 25.764328 2033.376666 382.745143
666 50.072307 2043.697178 132.107848
666 20.023337 2028.827518 379.971917
667 38.410635 2039.966309 127.632393
667 7.811244 2024.653164 376.414536
668 31.951329 2033.014397 126.630476
668 8.034483 2016.187337 375.241747
669 36.090956 2020.552954 126.626495
669 7.476470 2006.384672 374.156088
670 29.060539 2013.963946 123.884003
670 1.893026 1999.672836 370.897540
671 27.223848 2003.266989 124.212736
671 -1.313768 1993.005981 367.926626
672 15.040815 1998.330214 120.085980
672 -14.558309 1987.775797 364.570126
673 18.331934 1986.762998 119.096763
673 -12.237097 1978.102448 365.419990
674 16.881721 1978.285169 119.667453
674 -22.485766 1974.236987 361.791664
675 5.895872 1974.759309 115.968599
675 -17.744740 1963.092805 363.756463
676 -0.623939 1969.089320 113.003395
676 -12.984486 1954.258410 363.427968
677 0.598747 1962.099711 112.662518
677 -18.318736 1949.691511 361.813734
678 15.735650 1950.978323 117.212786
678 -17.297575 1944.258665 360.852357
679 4.919584 1949.440731 112.838582
679 -9.083443 1937.189708 362.422518
680 8.495682 1944.431821 113.817537
680 -7.970399 1931.648664 361.886688
681 17.328043 1936.373007 116.110671
681 5.191882 1923.403111 363.473952
682 25.251890 1929.799111 117.810877
682 8.827212 1919.093095 364.287517
683 33.288208 1926.371448 117.481818
683 20.714089 1912.824491 365.816269
684 42.096847 1923.916502 118.033730
684 23.813003 1909.296890 364.825052
685 70.747925 1913.687391 129.456371
685 38.871909 1904.409482 368.812227
686 66.795003 1914.360030 122.673668
686 45.468138 1902.700567 369.920101
687 75.820062 1912.819847 124.728708
687 55.304060 1899.683950 371.867591
688 90.652216 1913.382382 127.807369
688 71.602216 1896.699871 376.251876
689 109.395277 1909.429219 130.938502
689 88.388230 1894.899373 380.443335
690 117.284156 1910.542819 132.397357
690 97.399890 1893.475603 380.842764
691 132.660736 1909.383139 133.542924
691 118.896981 1889.719542 384.620798
692 153.021396 1908.026332 138.717329
692 133.642337 1887.434684 388.801536
693 175.303172 1905.052492 144.012442
693 150.491401 1885.262141 391.903281
694 189.763050 1903.329726 147.676288
694 171.526656 1881.719353 397.069718
695 218.474146 1900.117569 153.686230
695 189.066940 1879.641528 399.865003
696 230.487472 1899.968188 154.580339
696 203.508474 1878.891977 404.567079
697 259.346563 1895.522143 163.266256
697 225.125543 1875.818288 409.154820
698 279.979834 1895.922830 167.656241
698 243.479330 1874.705333 413.729540
699 291.145621 1896.485220 170.290396
699 262.061816 1873.548294 418.185634
700 317.670536 1893.458792 178.181623
700 281.587789 1871.626857 423.827333
701 336.955382 1892.471555 182.318868
701 303.576089 1868.159487 428.909379
702 353.847107 1893.579562 185.533430
702 318.534013 1866.734900 433.345969
703 384.117277 1887.299510 193.255891
703 340.879720 1864.926233 439.024485
704 401.213476 1888.039962 198.523176
704 361.483988 1862.578523 443.904561
705 424.302055 1885.776525 204.404787
705 375.386407 1861.404089 448.288960
706 442.865798 1884.045338 209.198999
706 393.170543 1858.174105 452.996436
707 464.298113 1879.332264 214.449496
707 412.905673 1856.020700 459.431116
708 484.419096 1876.429147 221.113419
708 432.802205 1852.435947 462.684077
709 511.476809 1872.459138 229.265931
709 454.944057 1847.555332 469.421634
710 536.086682 1868.291954 236.344560
710 477.403715 1844.063806 475.505964
711 550.607771 1865.952024 239.711262
711 492.897594 1841.740541 481.003750
712 574.377939 1861.122174 247.043103
712 521.844131 1834.230204 490.324643
713 593.811521 1857.085730 254.418938
713 529.634856 1833.828808 494.520666
714 611.774015 1853.193864 260.266517
714 546.390214 1830.059094 499.844457
715 634.651202 1848.904559 269.249823
715 565.759284 1825.533658 507.499292
716 654.560357 1844.610773 277.244102
716 585.026457 1821.487416 514.666144
717 673.456579 1841.563675 283.847641
717 602.277586 1817.439932 522.001465
718 693.781186 1837.062372 291.315338
718 615.490351 1813.957672 526.776194
719 712.552710 1832.660786 298.679804
719 635.441102 1810.142713 534.543516
720 732.322153 1828.883959 306.602210
720 652.204817 1804.698000 541.660826
721 756.316695 1823.217193 316.568428
721 670.025759 1801.331508 548.758121
722 768.465015 1820.791047 322.058173
722 686.033700 1796.517200 554.865264
723 790.385139 1815.072066 330.129526
723 703.474899 1791.949303 562.040382
724 806.134114 1810.989349 337.215040
724 722.815664 1787.642400 569.618447
725 824.721426 1806.750648 344.538029
725 735.798703 1783.765405 576.211423
726 840.962096 1802.983624 352.920557
726 748.555022 1780.223604 582.393794
727 861.817137 1797.724553 361.229876
727 764.937717 1775.390946 589.199106
728 874.507484 1794.792346 367.634957
728 782.584882 1771.010164 597.623159
729 894.102810 1789.026943 377.294911
729 798.917388 1765.444671 603.896962
730 912.123754 1783.910177 384.892639
730 813.923130 1759.834103 612.164075
731 926.911008 1778.859731 392.469765
731 829.434482 1755.229318 618.550701
732 944.290232 1773.886102 401.067923
732 843.720065 1749.164930 625.781945
733 962.372503 1767.448320 410.407769
733 857.406022 1744.215130 632.878102
734 979.945866 1760.822896 418.587599
734 871.362336 1737.885405 639.887453
735 996.249304 1753.707554 426.480679
735 880.494763 1732.017919 644.978966
736 1008.952053 1746.693060 433.260743
736 896.189016 1723.452939 652.583202
737 1019.339928 1740.663439 438.465625
737 905.049571 1717.761487 657.572954
738 1034.178554 1731.486661 445.715921
738 917.140777 1710.060912 662.461554
739 1046.663514 1722.859397 452.500535
739 928.085023 1701.527065 668.222524
740 1055.645467 1714.427569 457.475472
740 935.576454 1693.976934 672.434543
741 1064.816755 1705.172409 462.892036
741 941.909827 1685.765073 676.962919
742 1074.544516 1695.987130 467.659132
742 948.908472 1676.589223 680.599315
743 1081.809935 1685.374841 472.534496
743 957.211567 1667.311489 684.510651
744 1086.913668 1676.906452 476.084418
744 963.197249 1658.408265 688.459746
745 1087.866980 1667.559943 477.729353
745 964.460049 1648.448895 689.608498
746 1089.061152 1658.326918 479.799264
746 966.228977 1638.532934 692.358406
747 1094.882835 1646.299724 483.268924
747 965.779087 1629.964505 693.797870
748 1093.562353 1636.370348 485.259093
748 961.622932 1620.685435 693.516552
749 1089.355510 1625.819259 484.840116
749 962.565698 1610.160382 695.457799
750 1086.725608 1616.271414 485.085949
750 960.413519 1600.458947 695.318430
751 1078.119360 1606.652044 483.078476
751 952.237781 1591.614565 693.143057
752 1075.603179 1595.613315 482.351160
752 945.418963 1582.070029 692.028242
753 1071.489941 1584.179499 481.286832
753 937.732313 1572.134376 689.513259
754 1060.440749 1575.307293 477.208283
754 927.196995 1564.496095 685.442569
755 1050.402993 1566.022375 473.912932
755 917.168220 1555.755312 682.112992
756 1041.767361 1556.509446 469.134758
756 908.199005 1546.819860 677.800816
757 1025.726494 1549.606430 462.282166
757 898.655943 1537.647235 672.819141
758 1017.481157 1539.311700 457.303411
758 886.163955 1531.003686 667.877756
759 1006.673539 1531.281417 451.724988
759 872.803411 1523.512260 661.888132
760 988.788089 1525.667965 444.059016
760 861.287266 1517.358679 655.896312
761 973.731631 1519.152680 435.658393
761 848.118678 1511.675328 648.917369
762 958.238646 1512.996748 428.036338
762 833.021095 1507.054509 641.562864
763 942.373064 1507.850682 420.674591
763 820.935382 1500.427422 635.090022
764 925.730510 1503.293655 412.824046
764 803.751948 1495.946547 628.026792
765 907.402096 1499.458180 404.551066
765 788.197050 1492.586953 621.294519
766 890.878594 1495.732348 397.280545
766 772.282862 1488.730058 614.005001
767 873.886560 1492.192973 390.276534
767 752.853801 1485.722758 606.124405
768 856.484074 1488.575734 382.197194
768 739.134542 1481.366435 600.471871
769 835.284580 1486.159594 374.823940
769 725.150701 1478.599437 594.906273
770 816.269365 1484.155073 366.953380
770 706.832496 1476.164146 588.481721
771 798.777786 1480.787681 360.643370
771 689.089975 1473.170849 581.694673
772 776.461444 1479.504208 351.765393
772 672.876654 1470.835325 575.791617
773 758.098563 1477.267445 345.341637
773 656.705650 1467.691921 569.875922
774 737.270071 1474.926815 337.590389
774 638.791540 1465.650649 564.041224
775 723.649553 1472.938040 332.755943
775 620.892674 1463.670127 557.317025
776 703.483137 1469.829939 324.836861
776 601.857427 1461.426938 551.252926
777 683.440289 1468.439021 318.098079
777 585.757227 1458.975961 545.892692
778 663.661330 1466.521167 311.041114
778 572.686387 1455.640802 541.297616
779 644.592242 1465.249049 304.807978
779 551.926933 1454.297843 533.991352
780 628.126733 1462.689516 299.068848
780 534.012027 1452.184109 528.200602
781 608.030333 1461.906699 291.727756
781 524.226942 1449.560204 525.098547
782 590.495354 1459.769788 286.372810
782 507.983551 1448.018379 519.532067
783 572.562346 1457.266577 281.260436
783 490.547491 1445.410677 514.396591
784 554.450359 1456.617402 275.450984
784 472.406886 1444.762386 509.820137
785 537.323805 1453.796199 269.748654
785 460.052264 1441.305112 506.064952
786 522.250640 1451.239221 264.803706
786 442.545379 1438.076635 500.179082
787 507.317256 1449.259364 261.301645
787 427.138351 1436.378134 495.528297
788 490.572890 1447.155705 256.003207
788 417.868041 1433.228862 492.295232
789 469.538910 1445.099173 249.478512
789 397.479883 1432.200050 487.103836
790 453.979733 1442.994477 245.825177
790 384.881499 1429.696431 483.240186
791 435.205343 1441.490489 241.003242
791 366.554190 1427.183421 478.998645
792 415.397188 1440.679127 235.669028
792 349.915478 1424.841790 474.804425
793 399.730221 1438.024478 231.947329
793 333.918677 1422.822921 469.873459
794 387.197686 1436.336325 229.604809
794 322.633875 1419.986672 467.708484
795 368.382412 1434.219378 223.770845
795 306.245302 1417.251597 464.430898
796 349.971663 1432.110186 220.770819
796 292.922644 1414.261502 461.097630
797 335.082142 1428.916624 217.123533
797 277.816365 1411.238084 457.419229
798 314.729426 1428.035754 212.191902
798 263.474263 1408.753122 455.125992
799 298.539141 1425.832217 208.682539
799 248.231311 1405.736572 450.653611
800 287.482028 1422.643139 206.295196
800 230.614953 1404.393616 447.444931
801 270.178576 1419.252175 203.292658
801 222.232113 1398.766848 444.988356
802 253.132919 1417.669623 198.981758
802 203.364669 1397.542087 441.601203
803 234.227717 1415.743991 195.972966
803 189.901752 1393.663173 439.017370
804 222.994471 1412.681170 194.556430
804 175.683549 1390.852482 437.510558
805 201.526751 1410.709384 190.914017
805 165.667451 1385.766055 436.748570
806 190.986630 1405.548842 189.978740
806 146.626843 1382.560834 434.041526
807 172.989300 1401.418683 187.093712
807 134.794081 1378.085124 432.547601
808 163.675799 1397.221075 188.336723
808 121.472376 1373.702355 431.471588
809 148.354863 1392.310423 185.874042
809 111.725576 1367.205323 430.855036
810 133.507215 1386.042031 186.565539
810 99.743470 1362.886870 430.332305
811 120.578277 1381.926235 184.908555
811 91.333478 1357.324041 430.919833
812 115.510466 1375.197744 188.663314
812 79.796480 1351.875083 431.387754
813 103.726066 1368.933348 188.127317
813 66.928324 1344.924855 429.966612
814 92.792701 1362.402232 187.538629
814 60.531445 1337.598880 430.246401
815 74.432374 1356.829968 186.168969
815 47.823123 1331.507092 431.156562
816 66.272249 1348.957649 186.378672
816 41.033513 1324.594768 431.663185
817 56.585922 1341.158997 187.432312
817 30.810986 1317.024333 433.299261
818 45.977055 1331.608109 188.299626
818 21.496641 1309.927851 433.127104
819 38.494369 1323.740194 188.239322
819 10.014265 1302.524546 433.695525
820 28.645368 1315.881697 187.010992
820 1.020922 1294.840391 432.368720
821 25.686071 1305.257007 187.510173
821 -4.251887 1286.551745 431.452046
822 16.567173 1298.122870 186.157838
822 -6.962288 1278.371087 431.714184
823 9.850499 1288.211408 184.878510
823 -16.110781 1270.309374 429.252564
824 0.147684 1281.875229 182.988825
824 -21.730753 1261.459342 429.081005
825 -3.947752 1271.739971 181.023893
825 -26.695239 1254.308861 427.507271
826 -7.234362 1262.262429 179.695150
826 -33.592441 1245.237547 424.492853
827 -11.130399 1253.437219 179.572694
827 -34.728202 1237.227676 424.526965
828 -11.385020 1242.266352 178.755374
828 -37.347431 1227.022003 423.812130
829 -15.756975 1233.290399 176.995828
829 -39.458426 1217.297933 423.307767
830 -19.102521 1224.269971 175.325564
830 -40.988309 1207.779441 422.946899
831 -18.041620 1212.651168 177.657007
831 -40.031492 1198.323190 424.140607
832 -20.182797 1202.325004 177.546640
832 -43.571681 1188.581930 424.425714
833 -22.206364 1193.754269 177.061242
833 -34.804346 1179.544963 429.486568
834 -16.309977 1180.947349 182.619038
834 -37.185854 1167.786949 429.168637
835 -19.659434 1171.710147 182.769738
835 -33.072491 1158.811709 431.193769
836 -10.332949 1160.208405 186.113797
836 -32.403477 1147.057214 434.476165
837 -4.721478 1149.344807 190.072611
837 -27.814960 1137.164460 437.679164
838 -4.277047 1138.764633 193.223504
838 -22.253524 1125.728867 442.058605
839 1.951917 1126.953634 198.069721
839 -19.339035 1115.885450 445.024262
840 6.457908 1114.100761 201.846293
840 -11.418811 1104.692929 448.685487
841 16.240903 1102.648053 206.462519
841 -5.130875 1095.252760 452.465009
842 29.929177 1090.751929 212.862762
842 1.011839 1085.019686 457.196602
843 31.260080 1081.148460 214.451444
843 9.847933 1074.292331 461.268233
844 43.798195 1068.463244 219.103360
844 17.356510 1065.376064 465.484971
845 51.754782 1059.304372 221.377621
845 26.576534 1055.357649 469.042430
846 66.425248 1049.291228 226.097357
846 40.933752 1046.284812 473.852019
847 75.781166 1040.083561 228.707492
847 52.746228 1037.844975 476.422111
848 94.028487 1028.981127 232.204960
848 63.300155 1031.141566 478.635379
849 105.538625 1023.060578 234.413826
849 78.773793 1023.212801 482.271157
850 119.866322 1015.849435 236.691727
850 88.313876 1017.876863 483.113052
851 136.395095 1008.888060 238.187568
851 99.720944 1012.185445 484.063932
852 150.668246 1005.260214 237.815235
852 118.765648 1006.503268 486.500098
853 172.787266 1000.821891 241.023320
853 136.406103 1003.617282 487.643732
854 190.056586 997.532926 242.307020
854 154.465272 1000.672994 488.386963
855 209.127477 996.548970 243.248507
855 167.527043 999.774655 489.201053
856 229.002033 996.117282 244.120646
856 182.724994 998.192440 489.319956
857 245.594434 996.659320 244.014466
857 205.064972 997.024156 490.870878
858 261.109288 998.716606 243.880288
858 221.653265 997.594219 490.971870
859 285.839394 999.020673 245.243877
859 238.085921 997.701388 491.835820
860 303.398011 1000.236567 246.024149
860 251.879668 998.715543 491.022063
861 320.539716 1002.062923 246.164160
861 277.384835 999.217550 492.321448
862 342.263819 1004.365993 248.075572
862 294.636769 1001.043408 493.972184
863 359.997213 1006.704077 249.939462
863 305.299350 1004.540278 493.336757
864 374.108896 1010.370109 248.710403
864 326.583869 1005.884534 494.779703
865 397.923260 1014.290880 252.866874
865 344.271704 1008.951717 497.339874
866 413.851391 1018.250393 253.290138
866 363.530338 1012.414160 498.486614
867 434.101211 1023.639938 255.278899
867 377.846465 1015.268946 499.855774
868 456.329332 1027.796614 258.996110
868 396.687894 1019.465791 501.235361
869 476.415127 1031.455491 261.846985
869 416.303077 1022.412733 505.028663
870 493.776313 1036.147636 264.623005
870 434.856122 1026.359287 507.048376
871 514.015073 1040.302995 266.956234
871 451.855696 1029.191434 509.381039
872 532.781044 1044.858960 269.946639
872 470.614728 1032.612558 513.069598
873 554.417922 1049.127469 275.149068
873 488.707538 1035.558873 516.993347
874 571.294628 1053.390716 278.359447
874 509.275076 1039.287553 520.709041
875 597.902222 1057.300339 285.189193
875 524.680432 1041.174053 523.950901
876 614.493408 1060.760801 289.006850
876 542.118736 1043.659538 528.344305
877 635.386306 1061.770102 293.941760
877 562.361524 1045.101227 532.461520
878 652.897728 1064.171783 298.695205
878 581.655970 1046.892929 537.581658
879 678.443473 1066.344297 306.204317
879 599.451846 1046.954142 542.771273
880 697.253896 1067.881235 311.892610
880 616.339925 1047.779245 547.352206
881 716.070975 1068.228307 318.164587
881 632.087836 1048.809788 552.151792
882 736.578923 1067.985461 324.030073
882 652.870443 1047.110415 558.665738
883 756.880345 1068.379368 331.446819
883 667.322184 1047.815329 563.694020
884 772.607749 1067.921756 337.557290
884 685.823870 1046.983137 569.429481
885 791.785418 1066.838146 343.941949
885 702.408023 1045.558083 575.423811
886 810.984734 1065.646866 350.081596
886 718.789933 1043.575513 582.105357
887 827.696119 1063.760444 357.379994
887 736.607573 1042.010557 587.927811
888 845.480535 1062.034107 364.132634
888 752.470513 1039.728866 593.956850
889 863.122558 1060.071290 371.878607
889 764.166030 1037.274512 599.608059
890 879.115789 1056.577220 378.897434
890 778.538780 1034.205274 605.803644
891 897.752490 1052.521788 386.987394
891 794.461837 1030.319033 612.674918
892 910.804638 1048.494000 393.013013
892 809.273787 1026.494597 619.145126
893 926.127735 1043.569671 400.771484
893 821.972139 1022.315141 625.589364
894 941.510951 1039.193571 408.154003
894 834.733407 1017.550335 631.475646
895 954.330625 1034.006317 414.872686
895 847.573929 1012.382598 638.435664
896 969.523614 1029.099955 423.112377
896 860.038591 1007.558497 644.885212
897 982.040506 1023.028221 430.717951
897 873.450563 1002.725872 652.798137
898 994.668669 1017.153440 437.768829
898 883.494164 996.696905 659.235727
899 1008.546957 1010.575695 445.750595
899 893.908225 990.017237 665.779677
900 1019.474635 1002.434776 452.665742
900 904.450948 983.727092 672.141629
901 1031.732974 995.882484 460.068597
901 913.084590 977.683190 678.037836
902 1042.836039 988.873789 466.700855
902 923.942210 970.916752 684.090691
903 1052.884772 981.125072 472.228473
903 932.766358 963.184435 689.418319
904 1061.932587 973.897430 477.288900
904 941.645790 955.967731 694.458475
905 1072.444529 965.692709 483.479288
905 950.194738 948.365290 699.006832
906 1081.315000 957.753705 487.819640
906 957.541142 940.911975 703.632608
907 1090.163472 949.395704 492.918776
907 963.979165 933.324465 706.330671
908 1096.623613 941.442674 496.378272
908 969.948595 925.236538 710.042897
909 1101.319961 934.288392 499.138566
909 975.302654 916.872534 712.569932
910 1107.640088 925.153629 502.666404
910 978.696508 909.259496 715.009247
911 1110.440580 915.862789 504.746473
911 980.751220 901.419935 715.687055
912 1110.379975 908.186081 504.852865
912 982.099017 891.737029 716.882979
913 1112.367119 899.000664 506.468807
913 981.740356 884.259993 717.328816
914 1110.351878 890.459634 506.229540
914 982.507814 874.726095 717.601900
915 1110.136192 880.976246 506.909523
915 980.113557 865.741126 717.352335
916 1106.796900 871.150147 505.863968
916 977.319169 856.800920 716.257128
917 1103.495066 861.266822 504.902561
917 973.457689 847.417022 715.558009
918 1100.591071 852.099328 504.118505
918 969.332543 838.261216 714.154880
919 1092.506998 842.418183 500.628920
919 964.856655 830.074502 711.554145
920 1087.286342 832.951755 497.989328
920 955.170680 820.780087 708.307706
921 1077.343592 824.351888 493.613552
921 947.429409 811.842352 704.609938
922 1068.187502 816.049158 489.723196
922 937.754851 803.979232 700.942440
923 1061.218089 807.837993 485.786781
923 931.641086 796.866229 697.412594
924 1048.175239 799.247192 480.569060
924 918.837478 788.627667 692.753195
925 1036.322565 791.559281 475.075723
925 909.526529 780.565938 687.875112
926 1024.327868 784.508585 470.310023
926 896.198512 773.778869 683.108987
927 1009.738090 776.739994 463.868733
927 882.882844 767.289259 678.125461
928 998.249039 769.826779 458.556744
928 871.846573 760.220372 673.022894
929 982.056483 762.664752 451.500396
929 856.313238 754.198118 666.828629
930 968.411604 757.404801 445.568134
930 843.467991 748.326571 660.987361
931 952.155818 752.739639 438.548344
931 828.959622 742.388090 654.694700
932 934.668698 747.893615 431.190491
932 815.515871 737.010565 649.073586
933 919.832272 742.726774 424.286539
933 800.909609 732.974092 642.878844
934 903.698358 738.147932 417.396448
934 785.639531 729.627867 636.272895
935 886.770930 734.413092 409.306135
935 768.913736 724.152896 630.007825
936 869.230533 730.378485 402.743865
936 756.772650 721.010841 623.435157
937 852.589238 726.267988 395.058642
937 741.837306 716.233262 617.705873
938 835.233338 722.850372 386.728591
938 726.418459 711.918630 610.333888
939 818.468599 719.023666 378.795756
939 708.282180 707.830919 602.628559
940 800.489363 717.058158 370.244209
940 693.016930 704.811085 596.061914
941 783.111011 713.824545 363.770851
941 675.178900 702.195534 589.123573
942 763.000660 711.999906 355.172889
942 658.831955 699.325066 581.537022
943 747.264027 709.300000 349.444147
943 643.250515 696.330593 575.815365
944 728.280891 708.225376 341.107943
944 628.446574 693.882006 568.846545
945 710.270754 706.572937 333.605086
945 613.867288 691.868309 564.075265
946 690.671687 704.562380 326.650624
946 596.159844 690.086752 556.704056
947 670.238106 703.164648 318.988618
947 578.419856 688.363106 550.377645
948 655.927652 702.503466 312.147670
948 567.605813 686.178747 544.408875
949 637.513443 701.280081 305.329960
949 549.660277 684.304728 538.060398
950 619.200501 700.114480 298.912151
950 534.080409 682.543517 532.504745
951 603.200812 699.231549 292.673352
951 516.733457 680.880488 525.950100
952 585.066666 699.408103 285.365325
952 502.370863 679.289979 519.818537
953 564.023429 697.733065 277.688704
953 484.900299 676.153640 513.876328
954 548.194192 695.968052 272.463178
954 469.887442 674.903025 509.143016
955 529.883907 694.966274 266.171115
955 457.766897 672.407411 503.995453
956 511.432237 692.710542 260.415162
956 441.431771 669.807090 499.058057
957 494.447285 691.383907 254.771762
957 423.219626 666.942463 492.256156
958 477.509979 688.849833 249.180608
958 408.440879 663.709284 488.635503
959 462.150153 686.213663 245.615926
959 394.097588 660.681576 485.052271
960 445.541702 682.989516 241.549679
960 379.721296 657.216024 480.832205
961 426.658146 679.540301 237.408305
961 365.833710 653.488227 477.117041
962 409.599030 677.286302 232.741854
962 349.339021 648.386828 473.617315
963 392.738196 673.572972 230.000037
963 332.648556 645.267539 470.611403
964 373.724784 669.778074 226.891844
964 320.342457 641.276004 468.885385
965 359.522309 664.887922 224.882572
965 302.848564 635.918927 465.618081
966 340.931114 660.293854 221.783751
966 288.040000 632.550194 463.430093
967 324.406195 656.009555 219.862866
967 273.226695 626.419005 461.783741
968 306.408837 651.539434 217.668962
968 255.256498 621.469297 459.976704
969 285.446257 644.932582 214.714697
969 244.731032 615.138998 459.508305
970 273.725755 639.658585 215.146404
970 226.461133 609.182637 457.042411
971 256.027259 632.916115 213.568620
971 214.284073 603.844858 457.206148
972 240.535089 628.886144 212.416205
972 199.682795 597.307399 456.005803
973 225.343033 622.367533 211.074660
973 182.555140 591.497419 455.194426
974 210.134304 616.730139 211.282763
974 173.675018 584.068861 455.014279
975 190.988006 610.752195 209.757760
975 156.361922 578.231570 454.962185
976 175.345588 602.469276 209.040425
976 145.311170 571.999106 453.589929
977 159.546837 596.870284 209.163793
977 129.950116 565.296104 453.314508
978 143.876485 589.145087 207.918183
978 113.843847 559.185441 452.508524
979 132.574910 582.138511 208.319052
979 102.192576 551.285232 453.728512
980 118.460940 574.762155 209.503862
980 88.179825 545.124557 452.976074
981 107.712265 567.463047 208.969400
981 74.286277 536.926365 453.622840
982 90.109626 560.563708 210.113688
982 64.533752 529.512569 455.766239
983 79.122314 551.649285 211.154315
983 54.086536 522.282143 456.336983
984 61.550133 542.201622 211.083463
984 39.535738 514.314845 456.630100
985 52.069334 534.186405 211.860451
985 27.281146 507.217604 458.546487
986 38.989006 524.839401 212.949654
986 17.472290 498.316956 459.882224
987 29.953830 515.795747 215.609045
987 3.382670 490.154522 459.688661
988 10.525939 507.194098 213.408555
988 -1.121156 480.587436 462.480091
989 -0.065953 496.974005 215.539965
989 -9.380132 472.309728 463.736233
990 -6.567659 487.207114 217.746006
990 -24.914637 462.644314 463.405650
991 -6.850315 477.023721 220.304698
991 -30.150830 453.388705 466.694636
992 -19.947623 467.474651 222.307496
992 -31.150466 442.494041 470.865330
993 -29.363078 455.106582 221.971651
993 -44.085499 434.357962 470.624140
994 -38.064122 443.029202 222.478394
994 -50.449911 425.783002 471.237304
995 -40.601176 434.106134 225.281399
995 -56.311188 414.241200 472.377150
996 -48.477174 421.940322 225.383222
996 -59.796531 404.713766 472.632280
997 -52.432791 409.073107 225.494939
997 -61.481373 393.438321 474.909286
998 -55.366034 398.636098 228.090612
998 -69.415401 384.584546 476.620235
999 -57.332405 385.567902 228.003488
999 -70.623847 374.320267 474.483830
1000 -59.363533 374.438206 227.334314
1000 -73.441784 362.612146 474.997885
1001 -56.246163 361.785405 228.483834
1001 -67.859242 352.743053 477.343619
1002 -57.847260 346.753976 228.784862
1002 -65.874895 342.545698 476.945333
1003 -52.087884 335.673500 228.722234
1003 -70.623879 330.341882 475.002406
1004 -53.434729 323.256566 226.507227
1004 -67.040956 320.737883 474.745167
1005 -47.331041 312.626564 226.784546
1005 -62.063639 309.749103 474.654459
1006 -40.359003 299.632193 226.484231
1006 -55.491058 298.802224 476.480195
1007 -31.189929 287.701182 227.945997
1007 -46.647551 288.561064 475.924354
1008 -18.545944 277.492820 229.602773
1008 -40.417218 280.544137 477.334308
1009 -9.191736 268.423261 230.082026
1009 -25.460306 272.356056 480.273365
1010 2.723272 261.034839 232.369719
1010 -18.988966 265.221437 479.233076
1011 12.672425 251.702045 230.840787
1011 -8.142902 259.064040 481.034928
1012 26.540528 246.310075 231.879534
1012 -0.067001 252.369085 480.715482
1013 42.327914 240.975116 234.737718
1013 11.280418 248.175868 482.097035
1014 55.241016 236.875632 234.999661
1014 25.314181 243.552523 481.646577
1015 68.450434 231.855128 234.269924
1015 44.601255 241.075223 484.076943
1016 87.747233 228.156822 234.239948
1016 56.679122 238.433629 482.327649
1017 105.611894 227.073971 235.887043
1017 72.791474 236.418886 482.986469
1018 121.250107 225.523838 234.970312
1018 87.513066 235.477374 483.525916
1019 138.494342 225.165299 235.427473
1019 105.078575 236.175036 483.040873
1020 160.944288 227.056427 234.670100
1020 119.459767 236.785389 482.087092
1021 178.285716 229.257768 235.506848
1021 134.250432 238.153164 481.818616
1022 196.569431 232.733699 234.112338
1022 154.690027 240.233359 481.596546
1023 215.466043 238.080401 234.372509
1023 172.855135 243.227669 482.298430
1024 235.344049 241.562939 232.832699
1024 189.401529 248.403465 480.915384
1025 256.111097 246.877433 234.137559
1025 209.437211 251.638792 480.624707
1026 277.069515 253.337716 233.925079
1026 228.311048 255.866796 480.957575
1027 294.526638 258.339647 232.962331
1027 245.676157 261.071855 480.426279
1028 318.077046 266.951204 234.621229
1028 263.281054 266.060696 480.102062
1029 335.273435 272.077347 234.961170
1029 283.757435 270.728297 480.059187
1030 357.551822 278.164796 236.944859
1030 304.348731 276.311426 481.117760
1031 378.285238 284.954941 238.146667
1031 319.910221 280.239901 482.436554
1032 397.640113 292.108034 239.212805
1032 341.862025 284.601956 484.789064
1033 422.076083 297.044616 243.812326
1033 361.135585 289.123173 487.259288
1034 440.047964 301.092223 245.937142
1034 380.206701 292.389699 488.584575
1035 462.633004 305.295194 249.718274
1035 401.417339 295.680541 492.939013
1036 482.601888 307.866754 253.844112
1036 421.168423 297.719520 496.342751
1037 502.756485 311.735648 258.014569
1037 439.709520 300.029729 499.882013
1038 521.746584 315.336536 262.081530
1038 458.841170 301.960801 504.109323
1039 542.967590 316.965237 268.553888
1039 476.536914 303.539289 508.892401
1040 561.933458 319.094098 273.948129
1040 495.634906 303.029150 514.747753
1041 586.000998 318.764220 281.458320
1041 513.281954 304.274932 519.916670
1042 602.451787 319.910526 287.515266
1042 530.597672 304.801116 526.318707
1043 622.126196 320.116712 294.921686
1043 550.155952 303.556186 533.595898
1044 643.514094 317.975805 303.151778
1044 565.191354 302.054676 540.010086
1045 660.938609 318.203647 310.024088
1045 584.740531 301.054658 547.540869
1046 678.817491 316.624030 318.358840
1046 601.747672 299.059546 555.207906
1047 698.512286 315.929158 326.778334
1047 617.842686 297.038014 561.762066
1048 714.426555 314.110103 333.713427
1048 635.821396 295.084108 569.126231
1049 736.160626 311.834199 342.633497
1049 654.676795 291.850896 577.124304
1050 754.501096 308.984915 350.434213
1050 671.904834 288.403822 584.417344
1051 772.390066 305.323256 358.236987
1051 687.872751 284.965483 591.649426
1052 790.094616 301.917108 365.214995
1052 703.925825 280.750683 598.264702
1053 810.715283 297.443680 373.137234
1053 720.470566 276.925832 604.865102
1054 828.059734 293.176611 380.857417
1054 738.039734 271.892171 611.676643
1055 845.631040 288.551098 388.176862
1055 752.785931 266.918053 618.306508
1056 863.929311 282.782887 395.686475
1056 768.995462 261.174058 624.707907
1057 881.612722 277.211052 403.217507
1057 783.971343 255.261736 631.256048
1058 897.869031 271.263004 410.109640
1058 800.299478 248.454027 637.953873
1059 914.334564 264.288374 417.361561
1059 811.945101 241.507472 643.316446
1060 929.865376 255.828771 424.177017
1060 830.288710 233.194391 650.253997
1061 944.621064 248.751617 430.575438
1061 839.140264 225.506848 655.280372
1062 957.210949 240.463555 437.203234
1062 852.294301 217.266629 661.687221
1063 971.808991 230.627072 443.940149
1063 865.681172 207.484084 666.698564
1064 986.907865 221.488010 451.438633
1064 874.654714 197.929159 671.590920
1065 993.878805 212.758284 455.856541
1065 882.917224 188.612825 676.683488
1066 1007.416698 200.919456 462.357930
1066 891.922905 177.296069 682.116221
1067 1012.941383 190.765164 466.492954
1067 900.199018 166.060615 686.624232
1068 1023.666365 177.338024 470.865752
1068 910.772067 154.113019 690.800337
1069 1030.162456 164.756582 475.426091
1069 917.720385 141.050073 695.976279
1070 1038.718731 150.848395 480.424210
1070 922.542334 129.108341 698.563327
1071 1042.439474 136.928877 483.153650
1071 930.594681 114.821685 701.806093
1072 1047.627938 122.964098 485.863732
1072 929.909685 102.566762 703.048060
1073 1053.849550 106.558603 489.150207
1073 935.125099 89.113633 705.624042
1074 1057.143515 94.143243 490.360528
1074 938.430525 75.592928 707.821119
1075 1059.035456 80.186340 491.389505
1075 933.849336 61.365168 707.155533
1076 1057.648315 65.542966 491.723763
1076 937.931542 48.613899 708.160420
1077 1058.160391 51.418267 490.772702
1077 938.656030 36.202867 707.855711
1078 1057.190213 36.588405 489.953574
1078 936.813230 22.393255 705.572780
1079 1057.209778 23.187418 488.528315
1079 935.402080 8.985682 704.942246
1080 1052.310137 9.882164 486.551840
1080 925.951554 -5.331560 700.306394
1081 1050.683546 -4.090488 483.722648
1081 925.680216 -16.186490 698.717741
1082 1041.791296 -18.002970 479.419270
1082 921.475516 -27.727096 695.909956
1083 1036.224486 -29.850351 474.973248
1083 910.831570 -41.298798 690.845701
1084 1029.965557 -41.967794 471.401521
1084 905.122852 -52.174058 686.595332
1085 1020.148096 -53.215497 465.821078
1085 896.571151 -62.649361 681.791535
1086 1010.661124 -64.588536 461.081894
1086 888.129022 -73.206693 677.676199
1087 998.752619 -74.862367 455.130873
1087 877.281738 -82.217930 672.210083
1088 984.079306 -84.225957 448.222040
1088 864.080514 -92.425309 666.231921
1089 971.339619 -92.397553 441.934789
1089 850.417421 -100.443298 660.200227
1090 957.175538 -99.671964 436.041762
1090 837.048582 -108.222594 653.985263
1091 942.001184 -107.350807 428.881622
1091 824.512611 -114.573695 647.371970
1092 926.097018 -113.669621 422.095514
1092 807.859491 -120.700284 641.387855
1093 908.941281 -118.828757 414.697263
1093 794.287729 -126.136153 635.489509
1094 891.343029 -123.906788 407.062738
1094 776.433642 -132.280078 627.488693
1095 874.899078 -127.215016 400.179638
1095 758.970260 -136.289118 621.456364
1096 856.027371 -131.542104 392.486172
1096 744.229827 -140.797166 615.200705
1097 836.163695 -134.505598 384.428512
1097 727.543627 -143.310356 608.788998
1098 818.351259 -136.182487 377.773090
1098 709.244125 -147.109092 601.882706
1099 798.822954 -138.586462 369.208314
1099 693.687472 -148.700355 595.417607
1100 779.202335 -140.789056 362.455130
1100 676.729165 -151.918745 588.411083
1101 761.511786 -141.777191 355.441888
1101 658.535167 -153.559126 582.743291
1102 743.125383 -142.096914 348.785663
1102 639.171258 -156.147713 575.076718
1103 720.887852 -143.917453 340.186823
1103 621.372478 -156.676984 569.253815
1104 702.420949 -144.122056 333.263998
1104 602.649232 -159.276575 562.276508
1105 681.656381 -145.787648 325.666725
1105 587.367281 -160.271894 556.678624
1106 662.983812 -145.325118 318.144849
1106 569.688833 -162.034220 550.566823
1107 644.845508 -146.483988 312.946202
1107 553.239019 -163.014659 545.683995
1108 627.683141 -147.121664 307.555222
1108 538.626478 -165.355383 539.240676
1109 606.074317 -148.369838 300.669594
1109 519.152870 -167.256005 532.263016
1110 589.291655 -149.673145 294.457984
1110 504.318309 -169.513261 528.149320
1111 568.186645 -149.881155 287.825046
1111 487.773144 -170.651194 522.322924
1112 552.795013 -151.794594 283.088014
1112 470.176591 -172.120501 517.094013
1113 534.647969 -152.654947 277.457132
1113 456.721962 -174.301232 512.939762
1114 516.801228 -153.763999 271.491915
1114 437.446436 -175.907422 507.326976
1115 498.364727 -155.743404 265.232654
1115 420.094700 -179.507881 502.317589
1116 479.964606 -158.144946 260.732371
1116 406.794366 -181.710175 497.887273
1117 463.278315 -159.233600 256.054141
1117 388.197000 -184.142556 493.181618
1118 444.988286 -161.387115 250.296715
1118 372.580821 -186.776745 488.316447
1119 426.634380 -164.722242 244.726014
1119 358.405005 -190.231968 484.004828
1120 410.181086 -166.742277 241.301316
1120 343.490015 -192.948742 479.592247
1121 393.378487 -170.746566 237.507997
1121 328.095280 -196.401517 476.355500
1122 375.884551 -172.881637 232.266811
1122 313.062989 -199.672272 472.600905
1123 356.298327 -176.083387 226.789096
1123 295.394102 -204.384980 467.431520
1124 339.615308 -179.348382 224.712128
1124 276.101642 -208.751521 463.973515
1125 321.231959 -182.935798 219.358999
1125 262.965201 -213.348404 461.354008
1126 303.826862 -188.085213 215.738545
1126 249.164727 -216.556383 458.158285
1127 288.322352 -190.782108 212.561049
1127 233.719318 -222.001466 454.637220
1128 269.384844 -196.392084 208.854174
1128 220.872723 -226.440251 452.228925
1129 253.152724 -200.147917 205.860199
1129 206.671934 -231.350289 449.377735
1130 233.806664 -206.685285 202.127625
1130 194.061879 -235.820978 445.919345
1131 215.538861 -211.387498 197.967870
1131 177.000056 -241.958368 443.635934
1132 203.980758 -217.410833 197.061504
1132 164.596184 -246.865531 441.572813
1133 187.079120 -221.580461 194.315635
1133 150.718328 -252.974574 438.983415
1134 173.072848 -227.244076 191.726268
1134 136.259169 -259.556110 436.756616
1135 159.271703 -233.137283 189.584678
1135 119.783754 -265.432929 434.375024
1136 139.743753 -239.852186 187.202507
1136 106.405753 -271.813899 431.863524
1137 127.186174 -246.134880 185.226776
1137 94.992013 -278.068038 430.306082
1138 113.765961 -254.642964 182.873353
1138 80.851247 -285.409889 427.102020
1139 96.748083 -262.050608 179.376521
1139 69.686694 -292.446805 425.253792
1140 82.673296 -269.986658 177.780030
1140 58.498476 -300.254029 423.875523
1141 72.208316 -279.405752 176.600317
1141 41.793208 -309.381961 420.521646
1142 60.664776 -283.972995 175.099540
1142 27.444647 -317.338396 418.261697
1143 38.113890 -295.793727 170.307651
1143 18.655734 -325.050314 417.160526
1144 31.968647 -305.307064 169.753930
1144 12.187739 -335.170107 415.844808
1145 14.463960 -315.640248 166.190959
1145 -3.239030 -345.874867 414.144754
1146 8.486677 -326.050390 165.989571
1146 -10.270527 -354.018032 412.798335
1147 -7.667229 -337.345751 162.957545
1147 -25.108807 -366.127146 410.239453
1148 -20.655523 -349.063499 158.662262
1148 -31.131676 -374.105562 408.899861
1149 -20.586103 -359.638691 164.393529
1149 -42.685094 -386.634355 407.269510
1150 -26.691960 -372.568170 161.995232
1150 -44.694595 -398.010842 407.518811
1151 -31.130550 -386.903091 162.977429
1151 -53.582663 -409.300688 406.882616
1152 -51.439729 -402.494061 159.056666
1152 -56.033199 -420.518119 409.265694
1153 -55.222337 -414.076692 160.783206
1153 -61.807776 -434.262381 408.075452
1154 -58.448927 -428.619584 160.693191
1154 -72.329154 -447.774887 407.196898
1155 -63.167319 -443.610772 160.564524
1155 -68.512753 -458.877442 407.435005
1156 -70.331094 -459.133333 157.863843
1156 -74.459682 -472.796347 406.992233
1157 -74.586757 -473.632416 156.514624
1157 -75.556127 -485.174570 407.759994
1158 -63.409589 -488.438617 161.838538
1158 -75.574742 -499.211051 406.297276
1159 -66.452737 -502.183954 160.093549
1159 -76.279140 -510.371212 406.599775
1160 -69.317478 -517.121159 157.983187
1160 -66.406788 -522.629235 407.554372
1161 -56.912965 -530.154689 161.221860
1161 -62.921914 -535.006162 406.218052
1162 -52.649540 -546.403253 160.840371
1162 -62.681394 -547.114190 406.891593
1163 -44.464402 -556.460296 160.161716
1163 -50.820342 -556.864107 407.552015
1164 -37.300674 -570.319373 158.723572
1164 -44.585008 -567.801301 406.437067
1165 -32.246270 -580.427825 158.137329
1165 -36.110458 -577.902353 404.946472
1166 -20.960219 -590.206093 156.639339
1166 -34.897368 -587.453720 403.377771
1167 -10.583909 -597.651646 155.527318
1167 -17.799614 -595.856060 404.079807
1168 9.487350 -608.334890 156.649031
1168 -10.365527 -605.119846 403.506186
1169 20.098161 -615.278266 157.110621
1169 6.409550 -612.796919 404.021108
1170 32.630205 -624.138587 155.566581
1170 15.914443 -619.657417 402.542511
1171 53.280796 -631.705057 158.362558
1171 38.446717 -627.462380 405.672524
1172 66.663355 -639.471494 156.143590
1172 53.787980 -635.916780 405.439295
1173 95.717702 -644.626664 162.482381
1173 67.631378 -642.708446 406.109742
1174 100.084167 -654.242867 158.807133
1174 79.386482 -649.027691 405.511645
1175 115.108832 -659.335599 159.384513
1175 94.724572 -655.126598 406.420448
1176 138.777733 -666.040103 163.229159
1176 112.337410 -664.116618 408.315963
1177 153.307135 -671.912544 162.425308
1177 126.680607 -670.821814 408.972301
1178 172.408475 -679.372790 166.162224
1178 146.121554 -677.924314 412.448098
1179 189.012969 -685.161981 168.015434
1179 170.774785 -684.776130 414.023401
1180 203.082272 -694.485965 169.708936
1180 173.307839 -693.766676 414.338530
1181 219.577013 -702.636947 171.870465
1181 186.370700 -701.645164 416.030679
1182 232.076031 -710.382707 173.345443
1182 208.036668 -707.555824 421.932816
1183 256.853998 -715.676959 179.628682
1183 220.132995 -717.400826 423.248031
1184 263.719564 -725.476750 177.645174
1184 231.282064 -726.197632 424.108913
1185 285.152457 -732.769851 184.466243
1185 246.831177 -734.130619 428.233298
1186 297.783760 -741.146210 186.113303
1186 257.771306 -742.147788 429.778005
1187 313.851572 -750.353632 190.267402
1187 273.478755 -751.667033 433.380606
1188 324.735299 -760.913336 192.873901
1188 278.572427 -762.166781 435.942928
1189 339.818840 -768.396315 197.539081
1189 289.364499 -770.690525 437.835458
1190 346.883700 -781.309507 198.319733
1190 298.443476 -779.671782 439.291490
1191 355.879006 -791.507238 198.977781
1191 310.802239 -790.507084 442.910965
1192 370.183471 -800.452704 202.494288
1192 324.115792 -800.857114 444.246777
1193 376.317057 -811.389360 202.988103
1193 333.111204 -810.517529 446.429981
1194 388.350986 -819.624447 204.719345
1194 341.746497 -820.845482 448.872204
1195 401.665803 -828.557610 208.314527
1195 348.750279 -831.371652 449.198985
1196 403.198550 -840.832243 208.400738
1196 360.545442 -842.180380 452.780352
1197 418.816634 -850.191745 212.147021
1197 365.245129 -852.543113 453.800954
1198 422.376611 -862.882955 211.651645
1198 372.179127 -864.061045 454.081365
1199 433.557176 -874.052489 213.914233
1199 381.038553 -875.402374 456.752730
1200 444.022309 -884.350993 217.884993
1200 390.161739 -886.301280 457.022193
1201 449.314312 -898.448563 217.700486
1201 395.838408 -897.753097 458.902758
1202 457.916729 -911.671713 218.427010
1202 397.107025 -911.011500 459.138577
1203 464.207643 -922.624709 220.482772
1203 404.947325 -922.708681 460.115904
1204 469.054623 -934.701400 220.643408
1204 409.970049 -934.386030 460.778876
1205 472.460621 -948.607493 223.032281
1205 411.498112 -946.053323 461.016727
1206 481.703116 -959.595048 224.638723
1206 415.646109 -957.701571 462.437093
1207 477.231758 -974.688906 223.134324
1207 411.637558 -971.509450 461.882127
1208 484.099593 -986.631975 225.699973
1208 420.801506 -982.437926 464.440653
1209 486.182917 -999.976165 225.553258
1209 421.754591 -995.096620 464.097682
1210 481.952310 -1014.485948 224.846879
1210 415.411126 -1009.259636 463.681404
1211 481.356719 -1027.823196 225.472744
1211 412.487157 -1021.183093 461.980648
1212 480.072575 -1040.339190 226.114001
1212 409.767801 -1034.035020 462.355593
1213 481.556056 -1053.145769 226.996545
1213 405.144389 -1047.317088 461.250161
1214 468.573675 -1068.196676 223.167737
1214 402.228765 -1058.537030 461.238584
1215 466.269211 -1079.884610 223.769786
1215 393.467411 -1070.174419 460.646235
1216 453.279140 -1094.437773 220.700919
1216 387.652652 -1081.500994 459.360820
1217 450.252037 -1104.676086 221.548243
1217 384.848126 -1092.038443 460.307189
1218 438.576907 -1118.351853 218.731558
1218 378.625430 -1101.453634 460.288524
1219 431.288112 -1129.235737 218.972525
1219 364.721315 -1112.748709 457.949280
1220 422.750808 -1140.005676 217.273451
1220 358.087213 -1122.459326 457.637543
1221 406.139673 -1149.389007 216.200739
1221 346.758640 -1130.408836 456.322789
1222 394.114566 -1160.066566 214.086519
1222 335.764273 -1138.271229 455.541188
1223 384.190955 -1167.143288 215.060928
1223 324.394407 -1146.466458 454.641059
1224 371.004150 -1176.773219 213.345388
1224 311.005692 -1153.541440 455.173877
1225 358.537908 -1181.788329 211.511410
1225 295.183329 -1160.974591 451.669339
1226 347.690331 -1188.273860 212.068698
1226 290.700374 -1165.098186 452.327009
1227 328.313049 -1195.878828 209.665908
1227 274.904085 -1170.609170 450.916859
1228 317.504119 -1201.561660 210.228879
1228 259.746165 -1175.526817 448.721301
1229 300.305394 -1206.168478 206.574158
1229 245.459776 -1179.849257 447.368260
1230 283.183357 -1210.516555 204.569613
1230 232.239847 -1183.658161 445.573454
1231 273.884866 -1212.108071 204.068598
1231 217.957741 -1186.888059 443.121565
1232 258.998041 -1215.939196 200.183789
1232 207.798479 -1187.651906 440.588467
1233 242.572574 -1217.864939 197.263762
1233 193.825648 -1189.416675 440.405923
1234 226.677441 -1219.205004 194.322832
1234 180.200174 -1190.958766 439.396350
1235 216.104674 -1218.461288 193.247645
1235 169.021754 -1191.123231 437.396431
1236 197.240980 -1220.789432 189.307963
1236 152.855968 -1191.047792 433.806084
1237 187.591924 -1219.559037 188.896975
1237 144.602908 -1188.451754 433.357087
1238 176.961420 -1216.828764 189.493297
1238 130.686852 -1186.895227 431.195672
1239 160.684824 -1215.958041 186.669706
1239 116.745953 -1185.035931 428.025057
1240 151.565246 -1210.921158 184.502181
1240 105.724184 -1182.950819 427.027017
1241 130.378220 -1209.282485 182.298750
1241 98.911669 -1178.351265 426.998876
1242 115.936084 -1204.626143 180.160021
1242 91.637622 -1172.571977 425.226456
1243 100.695128 -1200.718338 177.565680
1243 75.239418 -1168.423408 423.038329
1244 89.346276 -1195.563642 175.892735
1244 70.349697 -1161.130929 424.128059
1245 79.984429 -1187.836008 176.303802
1245 55.513479 -1155.720578 422.451361
1246 64.936269 -1179.311258 173.869307
1246 45.376544 -1148.882632 421.274535
1247 55.728910 -1171.248289 172.659839
1247 29.683934 -1142.768224 419.230540
1248 46.512920 -1163.857152 172.508488
1248 25.502408 -1132.870875 421.200818
1249 39.154955 -1151.455648 172.324720
1249 15.669225 -1124.217529 419.373613
1250 27.597083 -1143.640952 171.073226
1250 0.761027 -1117.621867 418.365165
1251 23.368589 -1132.341914 172.729608
1251 -3.814961 -1106.706065 418.000321
1252 10.867656 -1122.552265 169.918948
1252 -11.113081 -1097.287161 418.616478
1253 3.201547 -1111.312739 170.697056
1253 -14.624294 -1088.498606 418.404751
1254 -10.219487 -1100.210308 168.513697
1254 -28.259700 -1078.743294 417.696257
1255 -14.636950 -1086.199059 170.613199
1255 -31.914514 -1067.989940 417.114403
1256 -21.677451 -1074.353657 171.244732
1256 -32.043687 -1054.201432 420.646661
1257 -24.007156 -1063.066962 172.140522
1257 -27.848219 -1042.313036 422.326731
1258 -25.481141 -1048.334819 172.695927
1258 -48.089185 -1033.720792 417.423466
1259 -43.201425 -1038.042802 169.893907
1259 -46.789373 -1023.173188 418.424621
1260 -45.766559 -1026.072042 169.593732
1260 -53.638927 -1011.929368 419.149649
1261 -43.321102 -1011.809637 172.421426
1261 -50.921878 -1001.212500 421.124377
1262 -41.766854 -999.264555 171.766811
1262 -54.640713 -992.279573 418.971328
1263 -44.765294 -986.015433 172.506721
1263 -51.552831 -979.587015 420.516469
1264 -53.888352 -976.033205 168.586615
1264 -56.191819 -970.343238 420.925149
1265 -45.145020 -966.823085 171.382181
1265 -51.657636 -962.745352 422.355988
1266 -37.389594 -951.385267 172.253534
1266 -52.627268 -953.398436 421.957447
1267 -39.597998 -947.006941 172.197339
1267 -43.864316 -945.390348 423.134412
1268 -28.502011 -935.980942 174.307314
1268 -44.003525 -939.896245 423.012388
1269 -24.765414 -927.554733 174.888337
1269 -39.473427 -933.025012 424.106444
1270 -20.363933 -920.963495 175.489980
1270 -32.792719 -928.918514 424.539097
1271 -20.552657 -917.462286 174.279349
1271 -36.590386 -926.639568 422.252845
1272 -12.871692 -913.161592 175.881762
1272 -34.889749 -922.919133 421.761235
1273 -6.405795 -909.744826 175.826047
1273 -28.867495 -919.731864 422.052045
1274 -2.539201 -907.247887 175.325434
1274 -21.055232 -920.161573 422.654754
1275 4.930679 -906.148595 178.662330
1275 -14.479129 -920.321668 423.098299
1276 14.134217 -906.222456 176.073430
1276 -2.372561 -920.651700 424.791283
1277 20.316888 -910.084762 176.539977
1277 -0.014760 -925.501871 424.137999
1278 33.303988 -910.555095 180.275905
1278 6.683417 -927.262173 425.043210
1279 38.794572 -914.924633 181.745573
1279 7.786521 -933.415003 424.538591
1280 34.687909 -923.414070 178.493973
1280 13.158565 -939.042380 425.144009
1281 49.817784 -927.286164 183.039665
1281 21.360065 -945.126749 427.550008
1282 44.515178 -936.275398 180.272098
1282 31.525630 -950.878949 428.159966
1283 57.973844 -943.363291 184.379360
1283 32.676015 -960.140134 429.722568
1284 62.321005 -952.088815 183.576863
1284 48.448048 -966.579252 433.060918
1285 67.907111 -962.144174 184.951280
1285 44.898383 -976.565953 432.438244
1286 75.172438 -968.136108 187.874012
1286 58.911593 -986.989006 434.673623
1287 73.178479 -983.785705 188.042376
1287 47.508756 -999.352550 434.090808
1288 81.375670 -993.256304 189.448111
1288 55.464193 -1008.146946 435.675343
1289 73.689767 -1006.418148 188.601985
1289 57.027464 -1021.616479 434.872417
1290 78.175100 -1019.068274 187.503687
1290 53.886617 -1032.581657 434.468472
1291 78.780325 -1030.536479 188.145668
1291 56.666262 -1044.704082 435.425632
1292 79.711228 -1043.915123 188.085818
1292 50.232620 -1058.275691 433.613806
1293 78.970025 -1053.890142 187.823483
1293 61.478489 -1066.644290 435.857502
1294 95.522362 -1062.844478 191.794350
1294 56.530389 -1079.133746 434.989359
1295 89.054316 -1076.142368 190.447488
1295 58.014652 -1091.398499 434.726422
1296 90.353825 -1087.222620 190.727164
1296 55.547386 -1105.244841 433.486677
1297 90.066569 -1099.709673 188.925620
1297 59.747758 -1114.626052 435.202592
1298 90.680141 -1113.662768 189.969257
1298 59.573656 -1125.547493 434.404708
1299 85.380654 -1126.200507 187.198068
1299 53.878318 -1138.490402 432.526350
1300 94.805451 -1136.548998 188.024784
1300 61.641640 -1147.289069 432.974444
1301 84.906339 -1151.836524 184.698971
1301 62.559502 -1159.697375 434.406623
1302 82.777178 -1165.638853 184.214384
1302 50.559551 -1172.751413 428.923498
1303 84.746795 -1175.743647 183.835000
1303 48.329180 -1185.592284 426.860839
1304 75.548277 -1190.928275 180.493840
1304 49.248675 -1197.182623 427.039139
1305 73.673754 -1202.368346 176.775503
1305 50.161250 -1206.693615 426.432489
1306 81.300063 -1213.324044 179.477276
1306 50.447601 -1216.978377 423.540599
1307 84.801542 -1222.461764 178.811807
1307 42.119669 -1230.497510 419.637017
1308 74.547121 -1236.345145 174.686176
1308 38.707447 -1241.162878 419.756584
1309 69.929714 -1249.390940 170.874061
1309 46.072406 -1248.214189 417.682487
1310 77.698533 -1255.749535 172.204503
1310 40.564879 -1260.831653 414.920135
1311 71.094741 -1266.877460 167.415887
1311 38.895391 -1270.475325 413.963174
1312 67.330973 -1277.543186 169.097450
1312 51.278246 -1273.806286 417.217229
1313 67.862987 -1286.007768 166.240749
1313 38.130071 -1285.008785 411.586498
