# Supplementary material for: Action Sport Cameras as an Instrument to Perform a 3D Underwater Motion Analysis
Source: PLoS One. 2016 Aug 11;11(8):e0160490. doi: 10.1371/journal.pone.0160490 (PMC4981397; doi:10.1371/journal.pone.0160490)
Supplement: S1 Supporting Information — S1.1_Calibration Quality > S1.1.1_Underwater > S1.1.1.1_Highres > S1.1.1.1.1_Calibration > File A. This is the BUNDLE_CameraParameters. This is the camera calibration parameters. File B. This is the Triad. This is the 2D coordinates of the waterproof orthogonal triad structure carrying nine spherical black markers. File C. This is the WandCalibration. This is the 2D coordinates of the wand structure carrying one spherical black marker. S1.1.1.1.2_Accuracy > File D. This is the Trial_1. This is the 2D coordinates of the first rigid bar test acquisition, carrying two markers at known distance. File E. This is the Trial_2. This is the 2D coordinates of the second rigid bar test acquisition, carrying two markers at known distance. File F. This is the Trial_3. This is the 2D coordinates of the third rigid bar test acquisition, carrying two markers at known distance. File G. This is the Trial_4. This is the 2D coordinates of the fourth rigid bar test acquisition, carrying two markers at known distance. File H. This is the Trial_5. This is the 2D coordinates of the fifth rigid bar test acquisition, carrying two markers at known distance. File I. This is the MotionSequence3D_Trial_1. This is the 3D coordinates of the first rigid bar test acquisition. File J. This is the MotionSequence3D_Trial_2. This is the 3D coordinates of the second rigid bar test acquisition. File K. This is the MotionSequence3D_Trial_3. This is the 3D coordinates of the third rigid bar test acquisition. File L. This is the MotionSequence3D_Trial_4. This is the 3D coordinates of the fourth rigid bar test acquisition. File M. This is the MotionSequence3D_Trial_5. This is the 3D coordinates of the fifth rigid bar test acquisition. S1.1.1.2_Lowres > S1.1.1.2.1_Calibration > File N. This is the BUNDLE_CameraParameters. This is the camera calibration parameters. File O. This is the Triad. This is the 2D coordinates of the waterproof orthogonal triad structure carrying nine spherical black markers. File P. Th [file pone.0160490.s001.zip › S1_SupportingInformation/S1.2_Calibration_Dependability/S1.2.2_Accuracy/S1.2.2.2_Mov1_2p/File BJ.txt]

0 -63.901644 -1152.285154 145.101892
0 -63.353858 -1145.115766 391.629845
1 -57.896974 -1155.018303 147.603552
1 -62.138920 -1148.293864 395.550690
2 -60.691916 -1157.428130 146.825841
2 -62.476565 -1149.148272 394.358109
3 -54.552925 -1158.480683 147.187634
3 -61.878476 -1151.201182 395.774952
4 -66.830908 -1163.099136 143.608970
4 -60.203989 -1152.300371 395.426641
5 -61.058321 -1163.021562 145.162543
5 -61.362868 -1153.381647 394.749009
6 -52.721558 -1162.746049 146.519789
6 -67.466411 -1155.278771 393.257365
7 -52.939608 -1163.910810 144.461296
7 -60.811360 -1156.936746 392.814765
8 -53.055663 -1167.669273 144.359368
8 -53.343968 -1155.215692 395.447862
9 -55.646339 -1167.347540 144.711736
9 -48.253871 -1156.393905 394.851245
10 -55.480203 -1169.796534 144.877674
10 -59.664860 -1158.611980 391.644048
11 -46.392486 -1170.034127 145.473324
11 -50.144584 -1159.525191 394.099942
12 -48.820123 -1171.138355 142.557143
12 -49.923037 -1160.521693 390.578257
13 -49.930935 -1173.111248 142.097730
13 -61.487604 -1163.584951 387.665627
14 -46.122972 -1173.500284 140.183203
14 -63.546660 -1165.303916 388.158890
15 -47.913768 -1176.092362 139.561408
15 -57.604736 -1163.987603 387.332944
16 -50.160220 -1177.300712 138.281148
16 -57.282810 -1165.631520 387.470222
17 -49.472950 -1177.968755 137.626473
17 -55.807416 -1165.986258 385.742292
18 -43.820651 -1177.299628 138.309867
18 -48.089013 -1164.678422 388.218820
19 -37.899095 -1175.497911 138.285514
19 -54.329619 -1167.630503 386.059095
20 -46.322672 -1177.809338 137.260349
20 -53.519806 -1167.703436 384.864680
21 -46.667483 -1179.705917 138.133407
21 -54.083918 -1168.373734 383.193897
22 -63.051442 -1182.806991 129.770086
22 -57.897331 -1171.236284 383.006075
23 -39.124242 -1178.695209 135.325764
23 -60.396300 -1172.057079 383.323074
24 -35.981781 -1179.303006 137.508858
24 -52.384102 -1171.191048 383.692076
25 -35.233170 -1178.416524 136.644980
25 -41.566886 -1168.106114 385.417056
26 -33.026756 -1179.673887 136.444691
26 -46.886897 -1170.785715 382.347099
27 -38.779228 -1182.141229 133.053928
27 -53.440479 -1173.998265 380.705187
28 -34.512468 -1181.768510 135.499305
28 -43.423977 -1170.403932 384.993421
29 -31.087909 -1181.300595 136.381815
29 -48.240123 -1173.538455 383.087994
30 -34.022758 -1183.798474 134.938099
30 -47.015782 -1173.107168 382.685327
31 -31.188658 -1183.338842 133.610062
31 -43.654753 -1173.266408 383.498528
32 -28.628714 -1183.827300 136.355513
32 -43.147205 -1173.657425 382.931355
33 -30.734329 -1185.728209 135.382289
33 -55.598634 -1178.043766 383.398913
34 -29.448550 -1186.708721 134.911665
34 -63.717513 -1180.940791 382.657062
35 -16.291359 -1185.626400 140.962656
35 -38.060775 -1177.912517 385.521132
36 -22.447806 -1187.954754 138.907007
36 -31.850090 -1176.101070 387.026570
37 -29.766429 -1191.149029 136.203781
37 -40.009285 -1180.310243 385.787761
38 -18.105074 -1188.581633 140.227815
38 -37.236772 -1181.261590 384.684982
39 -27.873839 -1193.853468 137.425141
39 -30.869616 -1181.335120 386.657019
40 -14.355756 -1192.168273 139.157672
40 -36.435077 -1184.157445 387.496061
41 -4.627012 -1194.383163 143.080026
41 -28.706852 -1184.345715 386.350725
42 -25.917623 -1197.953999 139.277277
42 -28.329761 -1186.601237 388.188883
43 -9.129965 -1194.807573 143.919370
43 -32.403109 -1188.569060 385.297357
44 -13.569903 -1198.551053 140.308079
44 -36.299529 -1190.061049 385.309691
45 -16.382881 -1202.874525 138.633423
45 -46.687356 -1194.975900 383.425590
46 -21.510568 -1204.761234 136.375748
46 -29.294027 -1193.042044 385.541399
47 -18.035782 -1205.697989 137.894368
47 -35.974764 -1196.084786 384.398118
48 -19.631551 -1208.193073 138.101439
48 -29.546490 -1197.191784 387.094668
49 -15.407203 -1209.734500 139.199891
49 -32.137255 -1197.888686 386.936841
50 -9.074950 -1209.461458 140.771589
50 -28.262272 -1200.639673 388.067499
51 -14.697303 -1213.853092 138.876017
51 -23.701533 -1200.452973 387.582261
52 -11.831014 -1214.168357 138.870316
52 -20.928525 -1201.369707 389.438833
53 -6.393314 -1215.180335 141.531044
53 -23.211252 -1204.383098 387.727842
54 -10.179821 -1217.863453 138.971027
54 -27.435711 -1205.862310 387.585184
55 -14.381000 -1221.583853 137.100850
55 -37.776276 -1211.190555 383.298072
56 -13.135013 -1222.487894 139.614348
56 -21.153635 -1209.841105 383.956753
57 -11.807791 -1224.800420 136.317324
57 -24.503758 -1213.176027 381.374259
58 -17.921408 -1229.871004 134.153876
58 -23.876359 -1212.887028 382.954539
59 0.028302 -1225.293158 136.840187
59 -23.037468 -1213.753668 382.507954
60 -9.445434 -1230.566061 133.910128
60 -29.955775 -1217.209803 379.152813
61 -4.756927 -1232.177009 131.918174
61 -30.409426 -1220.329483 375.631082
62 -12.832501 -1235.715965 127.294701
62 -28.125788 -1219.688874 375.732999
63 -15.968726 -1237.008137 128.493347
63 -28.425222 -1220.210832 372.359179
64 -15.370535 -1242.332059 123.495121
64 -32.770949 -1224.672350 371.049049
65 -11.138620 -1240.477368 124.619581
65 -31.559718 -1225.649345 368.942669
66 -9.642397 -1241.203603 123.226955
66 -33.658513 -1225.699816 367.023750
67 -11.600983 -1242.673213 121.445697
67 -31.964361 -1225.355979 367.227448
68 -16.788999 -1243.566725 118.548948
68 -29.825084 -1224.599159 366.669081
69 -25.690062 -1247.944188 114.088267
69 -28.112640 -1224.735536 365.119531
70 -12.518226 -1245.925342 118.254454
70 -34.822452 -1224.965807 363.037680
71 -10.220746 -1244.925589 117.635091
71 -24.202518 -1221.564588 364.265748
72 -17.187430 -1245.878386 115.316180
72 -25.371688 -1219.977979 363.783547
73 -20.515104 -1244.556242 114.005229
73 -33.659237 -1219.845731 358.982382
74 -13.861018 -1241.556451 117.245909
74 -22.586434 -1215.013333 362.624963
75 -15.898002 -1238.732140 116.916635
75 -21.630015 -1212.892075 361.844764
76 -13.431532 -1236.420597 114.815036
76 -16.706206 -1208.150079 361.434347
77 -4.886204 -1232.089616 116.329972
77 -12.012257 -1202.891316 363.091967
78 -9.417507 -1228.615468 114.680088
78 -13.789300 -1200.070297 361.877063
79 -3.587490 -1225.041540 113.524119
79 -13.322269 -1194.345571 362.141412
80 -2.589115 -1218.679713 114.051211
80 -20.322328 -1191.550976 352.308939
81 2.522544 -1212.162228 113.256711
81 7.563700 -1181.614631 362.251948
82 18.396074 -1201.511672 116.948857
82 5.938430 -1175.323843 360.661556
83 14.610476 -1196.105774 112.490262
83 18.417011 -1168.664701 364.370772
84 34.413514 -1186.989041 117.341388
84 18.962766 -1163.852530 364.761141
85 35.953593 -1182.254928 117.028951
85 24.562116 -1157.461105 363.002092
86 49.563480 -1175.624380 119.009935
86 30.833122 -1153.534890 362.162075
87 56.342897 -1171.109723 120.654508
87 41.909309 -1148.572679 365.085908
88 72.253668 -1165.675179 122.253891
88 50.869694 -1143.565787 363.546172
89 82.436000 -1161.193258 122.879563
89 72.830660 -1136.050459 369.802744
90 92.303261 -1157.805210 124.507768
90 80.883556 -1133.737527 369.676484
91 110.569004 -1153.784930 125.866343
91 90.336243 -1130.503592 370.177306
92 121.916735 -1152.280579 126.241516
92 106.486565 -1126.644975 373.010362
93 144.267770 -1150.201459 132.219571
93 118.787453 -1125.525924 375.599831
94 154.898744 -1151.320190 131.223629
94 132.472724 -1123.992965 378.712765
95 169.174336 -1150.210776 134.565445
95 146.305433 -1122.383875 381.958966
96 188.274859 -1149.078603 138.292077
96 166.807451 -1121.045869 384.307815
97 203.646248 -1148.771193 139.656518
97 178.730564 -1119.705946 386.760447
98 223.035203 -1149.209222 145.453351
98 199.548278 -1117.099277 390.716771
99 233.980388 -1149.329656 145.974145
99 202.688840 -1117.382342 391.759513
100 253.920830 -1148.147829 152.825279
100 221.744101 -1116.911668 396.711927
101 273.368126 -1147.713540 157.651291
101 245.777015 -1113.392866 402.279335
102 304.219849 -1143.035113 166.239228
102 259.149064 -1110.965179 406.400658
103 322.090654 -1141.278003 170.253164
103 277.658293 -1108.257601 411.893626
104 329.614420 -1142.227300 174.352937
104 287.683723 -1106.995448 416.421412
105 345.891759 -1141.650050 180.738905
105 304.864775 -1104.842123 422.850443
106 367.094750 -1139.803700 187.601975
106 318.503780 -1102.304083 427.305655
107 387.790212 -1136.545947 196.628995
107 333.183752 -1101.113637 434.200974
108 404.171135 -1134.088935 200.911861
108 350.019696 -1098.520106 439.712321
109 421.084624 -1130.907288 206.211964
109 372.014199 -1091.644433 448.279978
110 435.966107 -1128.470259 212.811150
110 378.980308 -1090.264171 451.123552
111 453.510830 -1125.158950 219.231572
111 391.414241 -1087.396311 456.642674
112 472.919604 -1120.998083 227.222995
112 410.000124 -1082.681407 462.885002
113 481.476385 -1118.039963 229.624071
113 428.919984 -1076.070226 469.255876
114 495.732094 -1113.820019 235.157650
114 437.263174 -1073.100980 471.818517
115 513.379678 -1108.039330 240.302461
115 447.305374 -1070.168361 476.950876
116 527.493701 -1102.373206 244.499476
116 461.042159 -1062.952654 480.674323
117 542.106847 -1096.939493 249.692470
117 476.808721 -1056.415352 485.476454
118 553.065179 -1091.335833 253.100705
118 487.016062 -1050.801988 488.883309
119 568.448583 -1084.449619 259.068771
119 501.126657 -1043.850745 493.269753
120 579.242568 -1079.028096 263.643056
120 508.893352 -1039.868593 497.730759
121 589.034539 -1073.133843 266.635354
121 517.510255 -1032.581288 501.195057
122 603.458397 -1064.429382 272.598613
122 526.106589 -1025.190437 503.845920
123 609.645498 -1057.352169 275.959737
123 535.775683 -1017.887965 508.704018
124 619.897925 -1050.162869 280.106078
124 545.366195 -1009.476839 512.711292
125 632.100736 -1041.181789 284.713531
125 552.146849 -1001.540975 515.449636
126 640.966886 -1032.130786 288.200889
126 560.455346 -992.506382 518.396810
127 646.660217 -1024.692871 291.480200
127 567.103428 -983.836505 521.999911
128 656.246452 -1015.161417 294.790421
128 572.123324 -974.540403 524.053429
129 662.767437 -1006.261347 297.761781
129 578.658281 -964.551808 526.510406
130 666.277998 -996.377238 298.241012
130 584.355780 -955.431479 527.921625
131 676.080819 -985.474875 301.519686
131 591.293801 -943.710874 530.534278
132 681.212668 -974.203546 303.732713
132 597.146340 -933.381367 532.878079
133 689.285375 -963.928947 305.486211
133 594.424030 -923.405982 532.285108
134 691.724030 -951.839173 306.320151
134 604.060659 -910.849167 534.231824
135 697.284357 -937.297668 306.953463
135 601.976529 -898.785474 532.752766
136 691.496892 -927.752025 302.972048
136 609.967311 -887.483756 533.265251
137 700.627190 -912.802654 303.703801
137 606.701161 -875.934865 529.661691
138 697.086535 -899.613588 301.035063
138 610.109048 -864.487523 529.341274
139 698.697367 -887.421086 299.434715
139 606.010108 -853.246876 525.850164
140 694.678808 -876.856824 295.020248
140 604.569238 -842.909978 524.219696
141 688.686943 -865.916559 291.359872
141 598.256903 -832.738575 519.640339
142 688.584543 -855.232417 289.649154
142 596.173109 -823.337450 517.663078
143 681.816118 -845.314965 285.364082
143 595.975491 -812.958372 515.429633
144 683.433640 -832.494717 283.500355
144 585.082475 -803.719875 510.621649
145 672.986327 -823.044393 277.811671
145 586.133023 -794.083691 507.811151
146 659.453014 -815.590796 271.417139
146 571.226126 -787.844033 502.122454
147 652.011605 -806.198622 267.753693
147 568.271266 -777.778767 500.334630
148 646.918377 -795.797120 265.118975
148 558.318263 -770.152543 494.666852
149 631.211667 -789.455457 259.599503
149 548.045171 -763.451852 491.272064
150 631.922623 -780.213432 258.390927
150 544.322281 -756.268070 489.049696
151 611.132746 -773.866987 251.387590
151 533.663459 -749.907232 484.939942
152 604.324343 -768.111066 247.960546
152 520.124411 -744.225175 479.596661
153 589.344067 -762.112978 242.401394
153 504.460851 -740.135053 475.781100
154 575.891947 -755.743117 237.710308
154 495.019445 -736.281853 472.469843
155 559.711881 -751.774742 232.393356
155 488.736205 -730.168172 469.414753
156 553.480356 -746.211734 230.014501
156 478.128678 -726.883800 466.690910
157 539.248086 -742.700388 226.540486
157 462.460404 -723.380991 461.908370
158 522.531981 -739.009707 221.733494
158 448.387649 -720.542694 457.441707
159 510.961849 -735.850268 217.242159
159 434.927274 -718.234508 453.553689
160 497.770506 -733.310963 212.134291
160 425.822063 -715.255791 449.483664
161 486.285150 -730.265708 208.598253
161 411.031743 -713.932728 446.781596
162 466.663276 -729.299519 203.977144
162 402.074018 -712.782735 444.144959
163 457.514111 -727.405783 201.913200
163 388.426470 -712.573132 439.416569
164 441.464504 -726.568350 197.554061
164 371.307335 -711.743491 435.503039
165 430.407328 -726.075243 194.894625
165 365.168471 -711.183238 433.809950
166 415.836179 -726.884820 190.805396
166 350.875062 -711.818940 429.756225
167 403.502219 -727.453805 188.133130
167 340.733465 -712.143155 428.211255
168 388.754151 -729.710151 184.601300
168 326.454838 -714.428231 424.998281
169 376.545201 -731.185891 182.513882
169 301.991659 -715.560846 418.947168
170 366.381731 -733.940642 181.674222
170 303.878686 -718.400587 420.974077
171 350.878003 -737.208186 178.132985
171 290.693583 -720.198829 418.595966
172 340.811684 -740.871486 177.787653
172 281.418287 -723.165264 418.054580
173 330.311121 -744.127158 175.233205
173 267.995670 -726.861986 415.154918
174 317.145272 -748.265884 173.703734
174 259.555195 -727.747025 415.095345
175 301.880587 -752.548548 170.654933
175 244.049698 -731.367694 412.280639
176 293.917378 -754.939583 170.546735
176 235.356902 -733.574292 410.470653
177 279.033468 -757.551670 167.264679
177 226.892638 -735.480702 410.547831
178 267.066967 -762.034025 165.856719
178 212.526203 -737.140721 406.787227
179 255.271362 -764.525683 163.092484
179 207.396668 -738.492349 406.870087
180 245.349665 -766.405957 164.097143
180 190.373030 -740.787156 403.625521
181 231.756121 -769.285556 161.688431
181 184.355019 -742.361428 403.089887
182 223.181723 -771.684358 160.676680
182 168.949126 -742.208783 402.420096
183 216.756001 -772.510862 161.273686
183 158.182366 -743.651269 399.825752
184 199.495733 -773.950663 159.048514
184 148.308813 -744.575138 398.878927
185 186.189603 -774.567062 157.775806
185 142.339959 -744.559744 398.039559
186 172.051666 -774.554045 156.688463
186 132.771207 -743.815911 399.222427
187 157.717726 -774.862486 154.709202
187 114.588603 -742.395209 397.015377
188 149.649560 -772.945869 155.523376
188 102.932401 -741.988884 395.679093
189 139.289329 -769.905596 153.491621
189 95.225900 -739.032151 396.468185
190 122.725026 -767.579280 151.284736
190 85.194139 -736.782866 393.591745
191 117.592225 -765.771789 149.853884
191 78.745646 -733.424695 392.961461
192 100.373801 -763.644294 145.581613
192 65.515716 -731.817159 390.660071
193 90.764889 -759.243726 144.243311
193 60.730205 -727.008189 390.729019
194 83.846829 -753.806258 142.910397
194 49.628162 -723.078997 388.358178
195 76.022357 -751.328604 142.629228
195 41.611120 -719.376459 387.283564
196 72.620114 -745.638557 142.802499
196 46.918261 -713.980797 386.618193
197 59.160924 -742.130166 138.057343
197 31.043700 -709.302687 381.411902
198 59.155350 -734.927500 137.689593
198 30.444935 -704.714079 379.870590
199 48.321880 -731.066863 130.703260
199 21.119257 -699.063705 378.358763
200 36.301521 -723.576521 125.712155
200 19.882216 -693.570877 374.440628
201 27.147181 -716.329757 119.840227
201 16.764107 -689.049738 372.487222
202 34.175894 -710.567760 119.044897
202 11.594577 -681.528013 366.981257
203 29.995014 -706.345187 120.934469
203 15.538332 -674.504578 366.553266
204 36.634536 -697.576407 117.306903
204 15.504239 -669.365356 362.818970
205 27.265762 -692.648025 111.827753
205 10.607802 -664.109756 359.088531
206 37.902950 -683.203221 111.756020
206 15.825208 -658.734072 357.302572
207 29.689083 -679.767416 106.353062
207 21.343819 -652.953258 354.798644
208 36.776461 -672.481402 105.923305
208 23.068685 -646.882907 353.262686
209 41.536302 -668.775351 102.437500
209 30.366569 -642.737275 351.660879
210 49.924961 -661.625401 100.263377
210 37.083895 -637.350314 348.741468
211 63.361269 -656.115826 102.053508
211 43.704704 -632.868968 348.851341
212 74.100875 -652.117767 102.954413
212 57.363100 -630.208153 348.726957
213 82.781928 -648.293194 104.061489
213 63.503689 -627.558425 347.883718
214 93.582648 -644.079824 100.464891
214 82.305264 -622.912090 349.088804
215 101.316865 -642.895329 100.747195
215 89.738927 -620.240555 348.839635
216 113.944997 -640.326628 99.858660
216 102.341796 -617.156207 348.675892
217 129.736203 -639.076328 100.492014
217 112.323004 -615.315726 347.176237
218 138.978481 -636.239276 97.761294
218 128.103264 -613.141684 346.914665
219 154.685933 -635.924957 100.210397
219 144.988007 -612.090581 349.186619
220 175.245449 -634.891968 101.456117
220 162.056136 -610.081976 347.110964
221 190.219180 -633.186634 100.635448
221 173.816131 -609.723879 348.416727
222 208.622284 -633.439345 102.448162
222 181.664159 -608.186363 346.494220
223 229.399416 -633.035309 103.106769
223 208.713275 -606.284718 351.005271
224 245.898982 -632.562957 104.140895
224 226.684199 -606.160355 351.224767
225 269.277988 -631.768395 106.398223
225 241.542632 -603.860229 349.530897
226 286.084031 -630.685022 106.889359
226 257.271059 -603.442613 351.550777
227 305.907277 -631.613466 108.962624
227 272.928232 -602.755109 353.543457
228 329.978638 -629.816399 112.494126
228 298.391221 -600.808760 355.350760
229 342.244847 -632.180652 110.626471
229 311.544282 -600.907042 354.750874
230 368.863161 -629.847114 113.948036
230 331.404254 -598.021989 356.674421
231 392.745069 -627.314442 117.411604
231 360.580614 -595.023046 361.285059
232 409.068657 -626.909350 119.455609
232 372.662867 -594.765612 361.962415
233 428.586061 -626.152673 122.191602
233 395.351676 -592.254812 365.685373
234 452.364999 -624.039583 124.642349
234 419.342183 -590.482379 368.322603
235 475.934587 -620.580914 127.729598
235 431.352257 -587.550890 369.790040
236 494.670921 -620.462788 129.501041
236 449.909391 -585.091739 371.972528
237 518.513515 -617.447504 133.643385
237 472.157169 -582.315584 374.856403
238 542.864244 -614.307589 137.485184
238 494.517886 -579.990549 379.044545
239 561.857918 -611.638972 139.768743
239 516.245754 -577.239606 382.356518
240 583.933287 -608.243668 144.167724
240 535.609354 -574.053558 385.333721
241 607.396877 -605.125997 147.340340
241 555.128267 -569.868823 388.353861
242 632.460092 -602.040593 153.388487
242 577.512859 -566.070596 392.032985
243 652.006276 -599.109917 157.016035
243 595.546684 -562.529057 396.140524
244 675.400289 -593.846989 161.643488
244 615.077979 -558.324135 399.239069
245 697.690379 -589.627253 167.425308
245 633.929607 -553.610523 403.728663
246 717.634013 -584.957374 171.900954
246 654.081472 -549.197374 409.700468
247 735.512801 -581.327459 175.843009
247 669.148798 -544.386001 413.448308
248 761.998105 -575.991447 184.747312
248 690.114660 -540.647430 419.675936
249 780.941954 -570.352615 190.721744
249 707.682222 -534.296874 424.443402
250 801.389837 -565.512749 196.656416
250 725.831901 -528.815875 430.314002
251 822.521125 -560.098595 204.383578
251 744.682018 -523.055385 437.203689
252 846.175872 -554.024551 212.466402
252 763.851552 -516.834454 443.127449
253 864.265856 -547.372099 219.742839
253 781.122205 -510.041668 451.328134
254 886.855818 -540.729270 228.369131
254 800.468278 -503.964492 457.972139
255 905.778509 -533.943848 236.929572
255 818.437309 -496.766178 466.326332
256 925.461510 -526.624487 244.740122
256 836.644344 -489.190555 474.383559
257 944.641750 -519.282710 253.254876
257 854.734368 -482.122863 481.672472
258 964.271502 -511.246427 262.469003
258 869.538306 -474.479775 488.930145
259 983.193028 -503.001550 271.146810
259 887.278821 -465.400933 496.933333
260 1002.129225 -493.311626 279.122799
260 907.639796 -456.509557 505.781577
261 1021.122378 -484.262989 288.689193
261 920.551942 -448.566945 512.370139
262 1039.668687 -474.598152 297.122848
262 937.624471 -439.032382 519.898254
263 1059.556011 -464.206028 305.327868
263 955.825993 -428.908870 527.841334
264 1074.849793 -453.307241 313.184915
264 967.819081 -419.388075 533.545271
265 1093.569379 -442.543692 320.002393
265 984.569466 -409.445014 540.717962
266 1109.638543 -431.655422 327.217478
266 996.497106 -400.278098 546.763349
267 1127.478737 -421.568974 334.535437
267 1011.279065 -389.337445 552.739535
268 1141.833345 -410.203359 341.295991
268 1024.496798 -381.105384 558.657134
269 1157.814218 -398.488060 348.095381
269 1035.666059 -371.161950 563.569080
270 1170.459407 -388.299252 353.953916
270 1048.379305 -360.829974 569.022595
271 1181.272580 -378.917135 358.385271
271 1057.799445 -350.636931 572.358787
272 1194.723298 -367.012772 364.673059
272 1068.039824 -341.795029 576.515550
273 1205.370430 -357.073739 369.046712
273 1077.169735 -331.209800 581.117677
274 1215.206931 -345.644275 373.134386
274 1085.655754 -321.775006 583.865348
275 1224.547768 -336.660678 377.058428
275 1092.825707 -312.746468 586.831992
276 1233.406794 -326.132827 380.044339
276 1100.872747 -303.303623 589.573149
277 1239.419544 -317.163834 383.256063
277 1103.577592 -293.779094 591.050213
278 1245.450966 -307.120954 385.220410
278 1108.710613 -285.444222 591.973492
279 1249.640489 -298.433475 386.385492
279 1111.990580 -277.449303 592.685749
280 1252.144052 -289.465501 386.223943
280 1112.625376 -268.439909 592.099002
281 1253.481525 -279.815309 386.682620
281 1115.282619 -259.766786 592.096920
282 1253.016056 -271.295799 385.805545
282 1115.110273 -251.801319 591.256953
283 1252.040229 -262.971087 385.114447
283 1113.126842 -244.050328 589.930426
284 1246.434177 -254.718785 381.458509
284 1107.306264 -236.222306 586.418845
285 1243.169731 -247.395994 380.066065
285 1102.417693 -229.447036 584.536935
286 1236.352698 -239.982794 376.855892
286 1096.324643 -221.692361 581.189445
287 1229.610624 -234.538533 373.451698
287 1089.821329 -215.684613 578.461337
288 1220.599965 -227.362941 369.313279
288 1082.149124 -209.809930 575.233949
289 1213.033454 -221.369267 366.369381
289 1072.053322 -204.541593 571.639938
290 1202.320048 -216.180069 362.326958
290 1063.970244 -199.521174 568.153510
291 1193.583154 -212.282823 358.728494
291 1052.507159 -195.106543 563.566033
292 1179.060540 -207.237355 353.417916
292 1041.288940 -190.879182 559.529518
293 1165.886748 -204.270970 348.743687
293 1027.858485 -187.445276 555.370046
294 1153.296787 -201.603865 344.915297
294 1015.821780 -184.419734 551.813779
295 1139.329067 -198.673537 340.793978
295 1002.376931 -181.715171 547.914812
296 1126.001169 -196.982810 337.417627
296 988.830050 -178.176365 544.881632
297 1112.215680 -194.454055 334.242192
297 974.313975 -176.844290 541.322167
298 1094.848965 -192.956191 329.775656
298 962.502373 -174.923214 539.943752
299 1080.065342 -192.862839 326.451100
299 947.588340 -173.813390 536.830234
300 1064.997587 -191.436109 323.974223
300 931.991587 -172.050959 533.369027
301 1048.117017 -190.683914 320.277090
301 916.033235 -171.617027 530.238763
302 1030.022018 -189.934077 316.518891
302 901.706830 -169.904568 528.283201
303 1015.265452 -189.235382 314.580063
303 885.386300 -169.005846 525.805232
304 998.846080 -188.005903 311.371846
304 870.001238 -166.781205 524.101282
305 983.486853 -187.582780 308.763302
305 855.494815 -166.886613 521.375048
306 966.526127 -187.201934 306.162514
306 840.459953 -166.196041 518.892426
307 948.974254 -187.006721 302.371658
307 824.972303 -165.129604 517.173967
308 935.024426 -186.049241 300.323070
308 809.731014 -164.448132 514.976360
309 915.019119 -184.350399 296.134700
309 793.328693 -162.980997 511.753655
310 902.270274 -183.461969 295.073077
310 777.673498 -161.661341 509.914060
311 885.803702 -181.895385 291.581231
311 762.825462 -159.376657 507.488343
312 868.848075 -180.156237 288.263188
312 747.775503 -158.066643 503.938597
313 853.860156 -177.729207 284.879699
313 732.035933 -157.352433 500.481746
314 837.743642 -176.862150 280.831901
314 714.055172 -154.823792 497.584955
315 821.510124 -174.662669 276.125327
315 703.378688 -152.942613 494.774193
316 805.466359 -174.069596 272.554040
316 685.135652 -151.728171 489.970087
317 789.036934 -172.435464 267.253836
317 671.296864 -150.416295 486.145078
318 770.997210 -171.795292 261.608873
318 656.296380 -148.804131 482.398172
319 753.639695 -170.506254 256.359449
319 639.412803 -147.842844 476.817694
320 737.529144 -169.247292 252.266271
320 622.950238 -146.372115 473.233168
321 717.620149 -168.991750 245.602441
321 606.356912 -145.187211 467.342582
322 700.275719 -169.147902 239.540403
322 591.067785 -145.111675 463.536850
323 682.897562 -169.074677 235.071335
323 575.941417 -143.859669 458.273300
324 665.024029 -168.373810 229.631040
324 558.915376 -142.460530 453.882818
325 645.905911 -167.608173 223.526194
325 541.014708 -142.550150 449.235983
326 628.926739 -167.506881 217.963052
326 525.142362 -142.779178 444.573953
327 612.854893 -167.341327 213.654717
327 507.404537 -140.502012 438.712126
328 597.027520 -168.060169 209.396941
328 491.640808 -140.820389 435.664154
329 577.306641 -168.009942 203.301361
329 474.582639 -138.540525 430.282283
330 556.407898 -167.637011 197.772429
330 460.862138 -137.562213 425.576525
331 537.692871 -167.089802 191.975156
331 444.034312 -136.656800 421.494909
332 523.147806 -166.134726 187.433102
332 429.246154 -136.115823 417.507627
333 500.863897 -165.797162 182.580746
333 413.033422 -134.556951 413.934563
334 485.655319 -164.043050 177.892131
334 395.057038 -132.457803 409.355994
335 468.266701 -162.780285 173.192471
335 381.086731 -130.830007 405.873913
336 451.396011 -161.929855 169.494183
336 366.370370 -129.858327 403.214914
337 431.475993 -159.923728 163.140556
337 345.745660 -126.452755 397.020138
338 413.258498 -159.218610 159.506563
338 331.084536 -124.438889 393.106566
339 395.634343 -156.823943 154.469456
339 315.091488 -121.548038 388.777254
340 378.598204 -155.369404 150.546520
340 301.188292 -119.369990 385.691199
341 360.206313 -152.889328 145.687476
341 282.816701 -116.016333 381.205544
342 344.582498 -150.238612 140.917045
342 270.850004 -111.965343 378.379535
343 325.139327 -146.176663 136.674124
343 253.675209 -107.769815 374.098873
344 308.989914 -143.140117 132.201578
344 242.312839 -103.487802 370.610002
345 287.657707 -137.466094 127.442371
345 223.815671 -99.709497 366.231222
346 273.548196 -133.088954 124.184352
346 212.078767 -93.479441 363.161681
347 255.982607 -127.568490 119.085339
347 198.310954 -88.278050 358.547109
348 237.163748 -122.181800 113.393217
348 184.405300 -82.630351 355.296536
349 220.571341 -116.279830 109.598452
349 162.360362 -75.042787 349.639130
350 206.446374 -109.350434 105.701140
350 155.051389 -70.139111 347.620649
351 190.629418 -102.407032 101.744418
351 142.955382 -62.354757 343.073548
352 177.094380 -95.511460 99.345009
352 126.102124 -55.477091 341.116394
353 160.734646 -88.770450 93.710941
353 113.504186 -49.052381 337.256677
354 140.929130 -80.659101 88.204455
354 98.762572 -40.019445 333.938309
355 131.664395 -71.232546 86.821886
355 87.363468 -32.953706 329.691472
356 122.246037 -62.215945 84.496802
356 81.072918 -25.245190 328.828205
357 104.321534 -53.403399 79.445461
357 65.744650 -16.741904 323.495205
358 93.361694 -44.721764 77.172675
358 57.287374 -8.797298 320.010130
359 71.719630 -35.263578 69.280195
359 49.675907 0.143817 316.816294
360 61.473872 -26.488688 65.840823
360 40.900021 8.709697 312.585520
361 56.127875 -16.009761 63.407194
361 30.590731 16.535336 308.599511
362 42.885510 -7.735456 58.071575
362 20.141670 24.786388 304.321612
363 32.519151 3.327178 52.509058
363 22.754875 32.480841 302.198922
364 25.273205 12.146910 48.563657
364 16.526022 40.694676 299.412694
365 21.318259 22.102761 45.398918
365 11.502653 48.892010 294.718956
366 13.743296 31.538185 41.263355
366 5.591751 55.969999 290.930805
367 7.264869 39.978680 39.770047
367 0.136808 65.466142 289.112725
368 2.969464 47.963509 33.841774
368 -0.957726 72.843114 284.958436
369 2.588809 56.000216 32.260330
369 -1.849443 81.583870 285.091330
370 3.149660 63.192738 32.756247
370 -0.069312 87.551379 283.193603
371 1.287991 72.677067 31.385775
371 4.525048 94.652592 282.795932
372 6.068862 80.304861 32.055626
372 7.476018 100.903701 282.812073
373 7.075610 85.539286 31.832736
373 12.392352 106.075959 283.017320
374 17.307521 89.815965 33.659826
374 15.420741 111.868598 284.166956
375 22.778952 94.006930 33.983657
375 23.612556 115.750027 284.350585
376 34.810524 97.260037 36.068221
376 32.212613 118.168019 286.231186
377 40.664467 99.251615 37.949580
377 40.181204 119.596130 286.484258
378 58.841180 100.560191 42.500809
378 56.391949 121.626096 291.117084
379 67.631549 100.756342 43.768878
379 67.029321 122.302323 294.154205
380 82.805853 100.877424 47.509291
380 81.589173 123.695814 297.643090
381 103.786405 98.624884 52.745082
381 98.585083 123.287538 301.726300
382 118.242910 99.085538 56.973577
382 112.538126 123.957913 305.209874
383 134.490325 96.559745 59.314449
383 133.042131 122.526189 311.663663
384 163.205897 95.585893 67.170788
384 152.190882 122.777792 316.397442
385 181.594862 94.050879 69.891114
385 171.791763 123.000368 321.047652
386 204.541179 92.908691 77.859109
386 190.591030 122.518736 323.876154
387 228.636136 91.493137 82.864407
387 209.352350 123.017786 329.450838
388 248.266684 91.899011 87.175692
388 232.577111 125.178379 333.847945
389 273.970831 93.779784 90.240589
389 252.898007 125.679128 338.827560
390 295.078212 93.796309 94.922282
390 275.748258 126.907951 343.943122
391 323.707980 95.138815 100.782690
391 298.473549 129.913929 348.242811
392 351.836520 96.086380 109.382706
392 322.641515 132.233939 354.317052
393 372.730203 97.355980 112.993945
393 337.583080 135.296943 356.087594
394 392.558443 101.091555 116.727077
394 363.795937 138.613086 362.454595
395 420.422497 103.478268 123.370528
395 388.024608 141.742591 368.933483
396 445.410933 106.588109 127.831370
396 408.869232 145.283618 372.647693
397 473.700144 111.313369 134.952031
397 428.195434 149.665818 377.619184
398 496.123195 115.637784 140.518225
398 453.062063 153.657616 383.740580
399 523.376430 120.547053 147.178886
399 474.572278 160.331346 388.488064
400 546.313936 124.508005 152.633082
400 495.832578 165.513854 393.058363
401 568.030572 129.988172 158.328320
401 517.808899 171.509572 398.961057
402 596.266703 135.882144 164.604038
402 538.242427 175.896309 403.927633
403 619.891470 141.879907 171.823316
403 555.826577 181.997812 408.525924
404 643.509808 147.512615 178.218989
404 580.195280 188.254913 414.859882
405 664.950364 154.085045 182.860477
405 597.927428 195.424037 420.011681
406 684.386658 161.023348 188.530810
406 619.801443 202.896716 425.813326
407 710.718085 170.207139 195.787208
407 638.869428 210.041736 431.065201
408 729.501619 177.857756 201.887597
408 657.741741 218.520453 437.188983
409 752.500875 185.843605 209.992236
409 675.459440 226.022194 442.836494
410 771.410992 192.642340 215.886904
410 697.333426 234.929668 448.649250
411 791.281431 201.265233 222.256329
411 715.108255 242.086935 456.297153
412 813.221471 209.540232 229.927572
412 731.136527 249.573984 461.237702
413 832.298277 218.717778 236.917065
413 750.710072 258.608882 469.175086
414 854.501038 228.445071 244.605057
414 770.189322 267.343071 474.715738
415 874.467497 239.253900 251.118335
415 783.742304 276.140482 480.207916
416 893.307347 249.029643 257.982315
416 801.833552 286.606403 487.466110
417 911.722598 259.900708 265.086652
417 817.519181 296.405964 492.892824
418 931.234447 271.050994 271.680528
418 833.822076 305.465754 499.552051
419 948.937610 280.675136 280.220452
419 847.840875 315.768537 505.544524
420 967.396186 292.116368 287.692342
420 864.905328 326.319068 511.897550
421 983.923669 303.805827 294.359969
421 880.967287 337.559970 518.874341
422 998.880366 315.720327 300.700765
422 893.689175 347.076343 524.335100
423 1016.951614 328.348946 308.474422
423 905.478203 357.568981 529.346444
424 1031.966489 340.715799 315.184876
424 921.300851 369.620244 536.066131
425 1048.506231 352.118733 322.261349
425 931.955487 379.942066 540.977827
426 1063.653664 364.586949 328.991051
426 945.682424 392.076076 546.873965
427 1076.493421 375.799898 335.747625
427 957.720570 402.253806 553.370848
428 1091.051310 387.162345 342.762721
428 969.170559 412.449509 559.058714
429 1101.589078 398.607677 348.293156
429 979.978450 422.869164 563.834728
430 1115.500656 411.119535 354.692670
430 987.784168 434.829320 568.551554
431 1123.974243 423.254149 359.713801
431 995.887863 445.611265 572.552596
432 1133.205350 436.369320 365.529616
432 1004.238977 456.081290 577.349822
433 1139.583005 447.857147 370.763909
433 1010.149075 467.752391 582.337783
434 1148.775973 458.715494 376.602286
434 1015.830002 477.276280 585.636784
435 1154.504800 469.087736 381.228401
435 1018.871642 488.386165 589.552112
436 1159.385815 479.321884 385.959778
436 1023.857718 497.975974 593.906335
437 1163.729192 490.417695 390.054333
437 1025.998274 507.422537 596.946859
438 1164.082212 500.004589 392.741722
438 1026.265158 517.029166 599.385812
439 1166.413223 511.240851 396.423947
439 1026.954638 526.375414 601.946921
440 1163.785485 521.941234 398.747784
440 1025.280657 535.873853 604.006275
441 1166.243577 530.331820 402.640160
441 1020.519742 544.966975 605.743344
442 1161.245527 540.657882 402.859194
442 1015.415966 554.414381 605.528348
443 1157.208551 550.405452 403.934219
443 1012.361509 562.592633 606.226185
444 1150.419941 559.435560 403.985938
444 1005.896511 571.613449 606.453088
445 1143.444026 568.052038 403.046021
445 998.942632 578.598459 605.729628
446 1134.602860 576.033566 401.166025
446 988.863310 586.396201 603.525100
447 1125.207894 583.646440 399.799623
447 980.198516 593.089355 601.794392
448 1114.200413 590.542089 396.773363
448 970.483802 598.726310 600.607374
449 1103.928906 596.911831 395.164164
449 959.447354 604.463599 597.898361
450 1092.703369 601.808328 392.047192
450 948.813231 608.506047 595.422353
451 1079.622842 606.944806 388.345990
451 936.421287 613.159969 592.290229
452 1065.561497 611.554479 384.320221
452 921.935374 617.144625 589.326463
453 1051.626400 615.083577 381.334196
453 908.875941 620.322013 586.026570
454 1035.424092 617.075542 376.377882
454 895.783528 622.770395 582.573063
455 1022.636406 618.064603 372.631539
455 880.744022 623.990959 578.298161
456 1006.987708 619.523050 367.227060
456 867.954509 625.521525 573.918390
457 992.419529 619.632965 362.568583
457 852.670142 626.499321 569.554117
458 977.716081 620.183366 357.837390
458 835.675950 627.561645 565.307634
459 961.744977 619.147357 352.344597
459 823.950825 628.498488 559.792468
460 946.469817 618.510554 346.682028
460 809.305863 628.813878 555.367549
461 930.178246 617.786274 340.746989
461 795.087339 627.751697 550.091811
462 915.313867 617.313330 335.179261
462 780.570595 627.930215 545.587769
463 898.747619 617.234265 329.853607
463 764.416813 628.593470 539.986429
464 882.502662 616.798918 324.214219
464 748.494846 629.359993 534.291558
465 866.424111 615.104567 317.778855
465 734.711841 628.760598 529.262586
466 849.579888 614.566303 311.538347
466 718.459872 629.390461 523.746520
467 834.335601 614.317049 305.212327
467 702.321318 629.066713 518.164504
468 815.194349 614.874044 297.419974
468 687.808309 629.786124 511.696468
469 800.096283 615.325349 291.383056
469 673.488707 630.359877 505.569733
470 782.616448 615.288247 284.932865
470 655.811836 631.481235 498.871005
471 766.722514 616.235523 276.873878
471 640.305242 632.924805 493.176203
472 749.595814 616.329056 270.635535
472 625.869776 633.422890 486.920986
473 732.938592 616.620391 263.108783
473 610.402867 633.810076 481.154257
474 715.728438 616.351238 256.433441
474 595.059949 635.524333 474.248926
475 698.992234 616.737459 249.089331
475 579.044866 636.305251 467.664265
476 680.088563 617.326787 241.017281
476 562.456191 637.309360 461.155220
477 663.439979 617.508821 234.784232
477 546.092939 638.871631 455.178383
478 645.360711 617.141304 226.645622
478 530.180018 639.361709 448.301778
479 627.878652 616.082216 219.686620
479 514.450402 639.810281 442.216304
480 608.956986 617.699270 213.008606
480 500.773120 641.075281 436.024012
481 591.827212 618.368504 206.580253
481 482.181542 642.543171 430.467706
482 574.267746 617.861917 199.637311
482 465.766924 644.502196 423.381186
483 555.193664 618.139906 191.923531
483 448.270379 645.091764 417.796330
484 534.206091 618.605213 184.823416
484 433.519870 646.315007 411.869524
485 518.896798 620.889997 179.209595
485 419.273684 648.099730 406.715102
486 501.273571 622.442286 173.312556
486 404.356955 651.841948 401.163388
487 479.071133 624.860809 165.517991
487 386.453120 654.470368 395.702992
488 464.192774 627.411332 160.392962
488 369.668616 658.037744 390.383169
489 446.324803 630.006648 154.668492
489 356.633660 660.437251 385.460684
490 425.498378 631.743807 147.744908
490 337.429802 664.446673 379.779749
491 404.682024 635.690120 141.988660
491 324.285093 666.358092 375.967317
492 388.981993 639.040513 135.953628
492 306.635820 670.919860 370.724035
493 371.041890 643.041648 131.254081
493 291.201771 675.595063 366.384214
494 355.691854 646.209912 126.432829
494 279.047462 680.521079 362.164937
495 336.703386 650.678157 120.331746
495 264.574415 683.605306 357.861224
496 319.404666 655.679444 114.583045
496 247.306925 687.644310 351.827931
497 304.747381 661.147619 110.056542
497 233.160905 693.575359 347.157806
498 287.797633 666.696894 104.395292
498 226.963757 697.636382 345.929495
499 276.173738 671.332236 100.310877
499 212.249578 703.815900 339.734814
500 263.963015 676.753938 96.164582
500 200.330225 710.012366 335.034812
501 245.746248 684.271268 89.875328
501 186.728820 716.006793 331.646543
502 233.083040 690.376798 86.024413
502 175.434708 722.686654 327.232165
503 223.342779 695.025380 84.136089
503 167.944453 726.914539 324.282171
504 209.629429 702.369213 79.162852
504 159.819226 733.697964 321.829606
505 196.570209 710.065172 75.017674
505 148.777555 740.351472 318.682905
506 186.800248 716.599034 71.606926
506 143.094769 746.177904 315.589955
507 177.035750 723.811828 67.502783
507 138.230594 753.201227 313.699599
508 171.555549 730.278628 65.229710
508 129.510626 759.380650 311.042400
509 160.955933 738.535259 64.127881
509 119.124370 766.332111 308.514881
510 153.870440 744.516852 62.699698
510 113.651906 773.468507 306.348276
511 146.860175 751.805063 60.422290
511 109.017249 780.386793 304.917403
512 140.910807 758.276423 59.724390
512 105.614645 788.165440 305.814970
513 131.599652 766.807681 56.328345
513 105.952272 794.461222 306.593275
514 134.801733 774.206597 59.581038
514 100.379773 801.397896 303.962153
515 129.349774 781.951664 57.568532
515 103.589667 807.927359 306.641506
516 127.884836 789.807465 57.573485
516 100.651315 814.971382 306.000098
517 124.489410 796.682860 57.483864
517 101.007807 822.118460 305.961699
518 130.274397 803.046232 60.385666
518 103.756516 828.942765 307.938098
519 133.627038 808.711766 62.866582
519 104.736462 836.048155 307.003559
520 136.024507 816.447315 62.577728
520 110.451967 841.420958 310.189144
521 140.907174 821.564209 63.764085
521 120.514102 847.925522 311.935462
522 151.302794 828.192360 66.314024
522 122.418822 853.085672 313.282628
523 156.389934 832.897840 68.157784
523 133.492206 857.007876 318.023219
524 170.799616 838.136514 73.157403
524 142.909539 861.673274 321.528843
525 177.913635 841.283396 75.632293
525 153.802443 866.022337 324.599287
526 191.029583 844.328065 80.192293
526 160.418434 870.967577 327.060906
527 201.478598 847.958650 84.807216
527 172.836187 873.239351 330.765143
528 216.352017 849.632283 89.261535
528 187.887064 875.661869 335.102269
529 229.772188 850.878751 92.855272
529 199.618655 877.366734 338.917577
530 243.429374 850.682734 97.063789
530 217.379438 879.879351 344.341477
531 261.562707 851.331445 101.895591
531 230.874331 880.357855 347.315641
532 277.023706 851.974001 105.311382
532 243.336826 881.677466 352.358797
533 294.804815 852.313659 110.891065
533 255.783650 883.327375 355.520771
534 312.723453 850.574980 115.520802
534 274.982962 883.679626 360.816196
535 329.033670 849.204115 120.169915
535 291.278565 882.396044 364.528611
536 348.327590 849.262278 125.376240
536 309.208699 882.235228 369.065507
537 364.500821 849.119724 129.262549
537 323.213389 885.393944 372.799025
538 381.956995 847.939361 132.283492
538 340.133623 886.879093 376.313019
539 401.296441 847.669393 137.458262
539 354.879002 887.474824 379.929284
540 421.487155 847.245044 142.911619
540 373.412009 887.810663 384.231226
541 441.562978 849.263683 148.698144
541 390.777436 890.159372 389.045054
542 463.259864 849.216061 155.268570
542 409.586788 892.291224 393.142685
543 477.039282 851.049958 158.363366
543 427.708899 895.093527 398.771941
544 496.926520 853.742969 163.263184
544 443.380915 897.476882 403.465740
545 513.918303 855.952712 169.113163
545 459.818248 901.791309 408.742456
546 535.639370 859.094796 175.898224
546 477.347924 905.176545 413.780651
547 552.862983 861.398814 180.970888
547 491.118154 909.494973 416.904893
548 572.307348 865.252539 187.003527
548 510.774800 913.934224 422.758407
549 590.028588 869.685641 191.924964
549 526.624185 918.404198 427.265635
550 608.467350 874.298611 197.433573
550 543.273127 924.955394 432.634635
551 627.387894 881.290120 202.441459
551 562.897144 931.595259 437.848403
552 645.997093 887.812003 207.493924
552 578.958041 937.687002 442.566623
553 663.895804 895.417692 212.560524
553 592.582657 944.006666 445.863128
554 681.953628 901.767751 217.394580
554 609.781483 952.140187 450.121593
555 697.404953 908.697580 221.498329
555 621.000861 959.132414 453.630487
556 712.524685 918.413881 223.837863
556 640.267161 966.760999 458.727835
557 728.297008 926.545892 230.055460
557 653.661534 975.491254 461.381987
558 746.947357 935.784514 232.858047
558 668.737364 984.230824 464.826788
559 759.783619 943.911259 235.452234
559 681.777236 993.775081 468.169788
560 776.323126 953.904927 240.339600
560 696.658227 1001.411158 471.174630
561 788.859087 963.857680 243.582633
561 707.435105 1011.823465 473.510425
562 803.661431 974.321423 246.134450
562 720.341385 1020.892756 476.365081
563 827.063707 984.941304 251.943476
563 735.244268 1030.120355 479.602802
564 838.731802 994.632551 254.146041
564 751.412186 1041.361791 483.133740
565 848.588548 1005.717872 256.399120
565 760.600933 1049.943771 486.086682
566 861.360815 1016.310585 260.768349
566 773.813959 1060.404500 488.507416
567 880.402435 1028.106993 266.069174
567 784.451468 1072.197125 491.927752
568 890.488208 1039.112986 268.526421
568 799.007148 1082.633439 495.805951
569 903.682135 1049.804440 272.701047
569 807.198851 1093.593633 498.814059
570 918.583526 1062.296278 277.126652
570 820.964238 1104.569280 502.781849
571 929.607039 1073.605837 281.586586
571 831.105463 1116.235107 506.572726
572 940.603145 1086.423666 284.968701
572 842.663777 1126.753073 510.029799
573 949.206085 1097.794546 289.137331
573 852.636475 1138.269818 513.568352
574 963.769928 1110.795287 294.237634
574 864.857762 1149.323093 518.447497
575 981.164148 1122.704217 300.687091
575 874.970652 1162.005539 522.656364
576 990.624760 1136.004536 304.803317
576 884.629508 1173.510600 527.012683
577 1003.480809 1148.709293 309.819021
577 894.795460 1184.281801 530.982554
578 1009.675778 1163.030293 313.117002
578 903.294710 1197.533024 534.995530
579 1023.156564 1174.464377 320.053245
579 910.035424 1209.954573 537.845491
580 1032.025664 1188.253935 324.180264
580 917.826177 1221.321698 542.191640
581 1039.511892 1200.965713 328.328974
581 926.369809 1232.714707 547.484227
582 1047.337884 1214.619648 332.646504
582 932.236164 1245.390196 549.881717
583 1055.597371 1227.542849 337.495045
583 936.370101 1258.782631 553.736728
584 1060.037205 1241.759112 341.490417
584 937.467744 1269.318977 555.836495
585 1069.025450 1253.602604 346.227432
585 943.927339 1281.939721 558.876422
586 1070.776389 1266.964178 348.594480
586 945.349150 1294.185278 561.710825
587 1074.117173 1278.844284 351.770467
587 949.573276 1305.455420 564.410112
588 1075.975881 1291.918344 353.752794
588 950.315028 1316.773989 566.537586
589 1073.862157 1304.934686 355.367571
589 945.966740 1328.733725 566.852051
590 1074.711653 1316.146455 358.295933
590 942.462378 1339.350782 567.032702
591 1070.292139 1328.636728 358.043947
591 938.878185 1349.991282 568.378683
592 1065.593944 1339.542881 358.799819
592 935.548306 1359.868878 568.866600
593 1058.693266 1351.356292 358.090775
593 931.248749 1367.984774 569.824838
594 1053.545652 1360.391403 358.359539
594 920.249963 1378.922352 567.873986
595 1045.315768 1368.842117 357.420349
595 912.198965 1386.604943 566.577958
596 1034.306634 1377.342922 355.483941
596 903.732056 1393.317711 565.750413
597 1019.612545 1385.521482 352.352447
597 890.519982 1400.032457 563.583963
598 1010.344218 1390.697599 351.015149
598 880.415577 1405.306268 561.274633
599 997.582058 1396.284147 347.902077
599 865.396659 1410.341271 558.471204
600 981.926238 1400.716845 344.277631
600 853.304259 1413.949760 556.054932
601 966.210462 1404.199251 340.227897
601 839.559994 1415.446491 552.878648
602 949.957916 1406.227457 335.836126
602 826.011624 1418.438545 550.840536
603 933.873530 1407.223758 332.350722
603 810.330201 1419.277068 546.650260
604 917.894544 1406.938392 328.308998
604 795.371448 1420.484188 543.812579
605 904.980999 1405.681255 325.566463
605 780.399510 1419.651461 540.081241
606 888.603026 1404.321621 321.342452
606 765.954236 1418.951496 537.300305
607 872.133692 1401.622864 317.348457
607 752.195487 1417.475138 534.194747
608 856.065218 1399.672133 313.674202
608 734.894785 1414.851798 529.514352
609 838.829771 1397.002529 309.360722
609 721.635820 1413.421096 527.403316
610 821.022433 1395.200741 303.328309
610 702.164598 1412.833819 521.217852
611 806.406248 1392.695280 298.863567
611 687.755758 1410.541785 517.302477
612 789.882967 1390.149992 293.975278
612 671.073728 1408.843040 511.885318
613 773.769777 1387.090266 289.212054
613 658.545561 1406.253420 508.434661
614 757.350148 1383.268952 283.295419
614 642.683377 1404.373592 503.258629
615 738.928963 1381.063467 277.777687
615 624.997984 1403.486372 498.380314
616 726.048493 1378.437478 273.611424
616 613.083038 1400.652309 494.031471
617 706.746987 1376.946222 267.055133
617 595.353688 1399.263100 488.136892
618 694.494473 1374.084239 262.297416
618 579.145720 1398.851144 483.866689
619 673.804867 1372.892098 255.662601
619 565.073930 1396.538379 478.575359
620 661.214735 1370.485524 251.858825
620 549.653731 1395.828484 473.994743
621 644.952419 1369.340449 246.495426
621 534.849110 1395.128121 469.155342
622 624.461421 1368.615973 239.346776
622 522.713392 1394.488776 464.355591
623 604.758551 1367.958278 233.314160
623 507.156761 1393.767744 459.736864
624 591.197468 1365.889604 229.258900
624 487.029973 1392.367268 453.248039
625 575.541385 1365.089573 224.239290
625 475.401739 1392.217483 449.070044
626 556.741488 1363.966590 217.362263
626 459.643921 1392.680074 445.168452
627 539.776416 1363.192889 211.208237
627 445.075055 1391.972780 439.553701
628 521.859420 1363.054903 206.858356
628 430.259611 1391.408434 435.352025
629 507.302080 1362.219938 201.629824
629 416.900437 1392.232445 431.268334
630 491.079968 1362.732559 195.879725
630 399.848189 1394.476396 425.177113
631 472.522603 1362.686137 189.824074
631 386.854833 1395.032725 421.712166
632 459.619531 1362.514523 185.955473
632 370.480643 1396.901942 415.956483
633 443.342606 1363.360462 181.273967
633 355.528253 1399.405016 411.115708
634 430.902043 1364.970397 177.520902
634 345.202373 1400.619095 408.816568
635 411.956231 1365.885187 171.111517
635 331.324210 1404.400171 404.978716
636 396.151675 1368.835502 166.991531
636 319.041677 1406.167986 400.547115
637 380.527075 1371.368376 161.543224
637 304.988382 1408.458439 396.832697
638 371.104021 1373.331360 159.561854
638 287.111103 1412.238885 390.127413
639 348.538455 1378.020455 151.389898
639 277.129525 1416.786162 386.588851
640 336.479221 1381.329247 147.364193
640 259.942416 1422.498497 381.664738
641 324.949675 1385.994679 143.267641
641 249.606235 1426.343959 378.530277
642 312.625347 1389.803432 140.681334
642 234.334584 1431.670385 374.067819
643 294.154563 1397.417007 134.402687
643 225.391345 1438.260162 370.180036
644 282.102785 1401.060919 131.284249
644 218.339483 1442.039490 368.187710
645 265.300920 1407.879531 125.286521
645 198.393322 1451.943177 363.413236
646 251.410185 1415.445670 122.268498
646 191.714189 1456.350351 360.949593
647 237.686603 1421.417263 118.317197
647 175.966522 1464.723229 356.069620
648 226.383183 1428.578683 115.070942
648 172.041114 1472.659783 356.441255
649 213.344065 1434.975734 111.946898
649 149.184497 1481.027948 348.788962
650 205.694489 1443.470332 110.611545
650 141.720755 1488.690280 347.450447
651 184.395484 1453.833218 104.315562
651 130.017373 1497.387262 344.514864
652 174.304304 1464.007849 101.138313
652 122.534572 1504.617676 342.989012
653 162.638794 1474.831734 99.329876
653 111.333460 1515.355443 339.731888
654 155.321039 1484.049251 96.827148
654 102.667815 1525.824066 338.329120
655 139.034206 1497.986777 93.068628
655 94.780058 1534.291571 335.892595
656 135.928412 1507.111876 92.709951
656 88.351903 1547.014027 333.451210
657 120.771606 1519.511658 88.684271
657 83.126454 1558.043247 332.832989
658 114.509529 1532.873615 88.158244
658 76.222567 1569.250025 331.079102
659 113.472329 1544.819767 87.883972
659 66.891344 1581.978579 328.131382
660 95.130169 1560.473484 82.509596
660 61.594637 1594.783725 327.406450
661 95.960486 1571.551661 83.869765
661 57.541793 1606.845469 326.117728
662 100.956718 1580.649336 86.750005
662 48.440469 1619.299673 324.400553
663 82.601488 1600.290143 81.210067
663 48.295037 1632.368506 325.139070
664 81.606244 1614.068501 80.740150
664 43.062711 1644.917062 324.580529
665 74.851479 1627.234115 80.058994
665 42.682288 1657.458430 325.524955
666 72.484568 1643.733505 81.011117
666 32.450749 1673.525827 323.887669
667 66.634042 1656.856591 78.942439
667 30.178368 1684.271474 324.572645
668 68.315349 1668.920447 80.919439
668 30.183247 1695.906691 324.890695
669 63.151041 1682.062527 80.991586
669 22.020064 1710.356603 323.985734
670 61.985170 1696.765387 80.723320
670 27.211399 1722.812608 325.551456
671 51.902974 1713.560261 78.061629
671 29.429358 1733.591608 327.385432
672 59.730749 1725.417546 83.222150
672 24.641852 1747.910591 327.019893
673 60.247049 1736.163260 83.258095
673 29.410467 1758.502198 329.593265
674 64.531457 1747.636723 86.519050
674 18.796728 1773.787579 329.593753
675 68.718184 1758.466469 87.600721
675 25.241628 1783.001113 332.208568
676 55.539859 1775.290495 81.376928
676 20.753744 1797.027179 332.029923
677 65.981188 1786.345274 91.081856
677 19.109682 1808.902256 330.805401
678 60.538247 1800.243298 89.726104
678 34.281430 1816.913985 336.512939
679 71.658164 1811.777563 94.934845
679 31.960772 1827.210434 338.586385
680 69.910474 1822.535398 96.284884
680 40.342089 1837.759058 342.214038
681 63.080321 1838.660988 97.342425
681 37.771115 1849.727463 343.634339
682 78.978595 1848.683052 99.481966
682 35.408839 1861.651489 343.028511
683 77.577280 1858.936408 97.470682
683 47.003676 1871.452320 347.372685
684 79.751818 1870.940780 101.291032
684 39.826457 1884.807637 346.176713
685 84.361948 1882.080442 102.367751
685 46.320579 1892.857368 347.988695
686 91.337151 1892.660525 105.276199
686 47.637889 1902.599270 349.091909
687 93.817139 1904.473203 104.657360
687 54.944912 1913.617234 351.723811
688 104.063780 1909.671220 109.407356
688 72.546001 1916.582556 357.753716
689 100.603048 1923.676841 108.178443
689 58.563060 1929.986528 352.106681
690 112.353385 1932.621013 111.029125
690 78.177106 1934.287541 357.031734
691 118.410843 1937.920182 110.537192
691 72.903512 1948.214897 356.184277
692 122.694112 1950.182567 113.309237
692 75.759597 1956.140130 356.789857
693 137.583739 1954.886048 116.386506
693 89.962517 1961.284136 362.959378
694 143.348934 1962.029297 121.818292
694 94.962907 1969.715926 362.012508
695 142.161746 1972.694052 116.464851
695 100.557522 1976.119172 363.161494
696 152.472723 1980.385188 118.395754
696 110.102658 1979.676573 363.200345
697 146.977061 1992.151253 115.323080
697 114.092849 1987.402524 364.189170
698 161.813735 1996.947367 118.184512
698 118.295424 1993.595099 364.780281
699 164.578964 2004.459555 116.641741
699 124.394703 2000.744007 363.677664
700 167.518211 2013.054909 115.193631
700 118.117501 2007.298144 361.342981
701 181.080534 2013.128210 117.761481
701 138.254948 2007.642600 363.137172
702 179.770547 2022.804822 115.567220
702 125.768087 2016.549488 359.235327
703 179.970991 2029.072478 114.807685
703 136.299310 2018.634960 360.411880
704 186.630843 2030.696557 113.998899
704 145.888642 2020.096693 360.644194
705 193.109395 2033.974776 114.571065
705 142.912403 2023.737432 358.858179
706 192.371905 2037.525827 112.757408
706 134.240409 2028.845523 355.404439
707 194.304748 2040.674582 111.395360
707 141.506011 2029.406651 355.383867
708 191.994759 2043.384901 109.840189
708 142.786647 2029.412361 353.236518
709 195.997375 2044.755334 109.622402
709 147.631336 2028.812807 352.822086
710 188.029322 2047.909062 106.377789
710 148.837422 2028.266717 351.962209
711 188.563061 2048.295160 104.134122
711 145.967825 2028.811808 351.196628
712 187.086535 2048.112583 102.615173
712 147.907931 2026.413509 350.291513
713 183.860414 2047.446421 100.954148
713 140.958872 2028.052303 346.837804
714 183.042908 2044.422862 99.283503
714 138.062197 2023.432886 345.094531
715 178.367655 2041.431407 97.735484
715 135.520704 2018.728121 344.039040
716 173.332371 2038.291450 94.890187
716 134.935087 2015.033088 342.224894
717 165.941585 2033.948128 92.897609
717 126.300285 2012.163313 338.794182
718 164.754436 2028.820798 91.153446
718 127.553475 2006.592521 339.573211
719 165.820160 2022.669211 91.010231
719 117.557247 2001.952374 335.241350
720 151.678688 2020.290409 86.723065
720 120.468406 1995.844180 334.903041
721 143.156211 2016.919687 84.030951
721 115.322908 1991.368660 333.239729
722 138.184291 2010.770243 83.127259
722 105.595303 1988.253552 330.689578
723 131.011154 2005.529440 81.719878
723 94.792925 1984.563341 328.164580
724 123.302396 1999.954634 80.534040
724 94.610968 1977.888841 328.337060
725 115.889272 1995.363854 79.072904
725 80.696926 1973.731855 323.290235
726 110.054372 1989.784918 76.440496
726 77.413836 1967.693429 323.074996
727 105.283808 1983.635812 76.410943
727 71.860763 1961.395191 320.771210
728 96.342050 1978.016053 75.079843
728 62.192645 1957.316895 319.905503
729 92.840504 1971.341332 75.124048
729 58.233672 1950.335952 320.091750
730 75.675530 1971.696093 71.572491
730 50.734771 1944.495756 318.161576
731 68.067533 1964.371010 70.459112
731 45.239830 1939.807565 317.462976
732 61.831095 1960.082713 70.139778
732 38.777159 1930.809098 317.966820
733 55.557011 1952.929824 70.118835
733 26.208509 1927.210495 315.433460
734 43.358162 1947.020239 68.624489
734 15.816865 1920.465150 315.659385
735 23.757455 1945.329026 64.676871
735 15.424736 1910.595469 317.221988
736 30.830814 1929.196947 70.615934
736 7.611942 1904.105371 316.814930
737 22.833173 1920.582159 68.825542
737 8.040225 1895.349047 317.436096
738 10.472263 1917.357794 67.870955
738 -8.202980 1889.935528 316.545048
739 -0.217561 1909.110106 66.795597
739 -9.905975 1880.050596 316.684448
740 -3.923799 1901.623378 67.462518
740 -25.053111 1875.224855 314.921897
741 -6.818832 1889.718114 70.793475
741 -21.105010 1864.539682 318.475296
742 -20.363325 1883.251586 68.145020
742 -34.426612 1857.233801 316.142036
743 -27.415276 1874.375524 69.210213
743 -28.644728 1843.927542 320.827117
744 -36.384773 1867.138368 69.433473
744 -44.124470 1837.881218 318.718390
745 -39.372637 1854.606668 68.563286
745 -47.614999 1827.006462 319.943996
746 -44.840571 1841.711483 70.821313
746 -56.000671 1819.469737 320.371009
747 -58.557306 1835.124629 72.482684
747 -59.387912 1810.121303 321.228121
748 -52.422280 1822.757300 74.275088
748 -56.326929 1798.501489 322.032725
749 -47.564783 1811.707264 76.576344
749 -60.815200 1788.605382 322.805130
750 -52.913369 1798.206901 76.546570
750 -71.993430 1779.355068 321.683858
751 -67.670317 1790.635633 74.048192
751 -68.813322 1767.948070 322.978922
752 -80.361349 1777.761471 73.464343
752 -71.092663 1757.633327 325.101666
753 -71.101481 1768.171053 77.738191
753 -79.473121 1748.710474 324.133178
754 -68.107030 1753.170013 78.955686
754 -83.283424 1738.844291 324.980074
755 -66.944367 1738.981601 78.330349
755 -76.465377 1724.875093 326.759416
756 -66.108442 1729.834417 79.391578
756 -72.656102 1714.162516 327.089139
757 -69.100634 1719.224366 80.055471
757 -75.273690 1705.726787 327.038410
758 -67.193492 1708.097741 76.796982
758 -68.686494 1692.112843 327.818919
759 -54.960658 1694.538156 80.060303
759 -55.273389 1681.750117 330.955613
760 -50.562862 1685.227831 78.832827
760 -56.337132 1673.808631 329.975793
761 -41.387108 1674.167775 79.587392
761 -43.837041 1663.396820 330.998682
762 -34.672280 1664.200661 81.216635
762 -36.463875 1654.593251 332.095249
763 -20.850132 1652.435508 82.787800
763 -27.687433 1646.050274 332.389780
764 -11.384833 1645.944865 83.145191
764 -16.590699 1638.247367 333.373490
765 0.450882 1637.700389 83.174568
765 -7.812748 1630.753792 333.840978
766 17.843231 1631.861874 86.705214
766 4.650164 1624.245536 333.365901
767 33.522638 1624.081861 88.102454
767 16.116813 1618.241234 335.129477
768 46.460878 1616.904536 87.081022
768 29.761233 1611.442743 336.160538
769 64.683449 1611.554637 90.236273
769 42.358590 1607.261336 339.379857
770 80.747513 1606.353483 92.400773
770 53.776968 1603.865724 338.740547
771 96.972645 1601.635548 94.874650
771 67.844286 1599.782391 339.642916
772 107.187684 1600.322234 93.982541
772 90.776897 1594.015677 343.804209
773 128.513717 1595.005128 99.082293
773 106.061771 1591.680457 347.426609
774 142.424675 1591.965600 99.300755
774 118.374509 1587.931311 348.603311
775 162.585615 1587.398688 103.791361
775 134.965589 1583.890305 351.671793
776 178.551966 1583.886426 107.904940
776 146.664250 1581.096803 353.999585
777 196.790005 1581.364475 111.033744
777 166.649281 1578.778848 356.842163
778 220.438458 1577.593783 116.848890
778 181.443873 1574.543746 361.075978
779 235.042439 1576.213718 120.390579
779 197.547975 1572.277613 365.508103
780 250.827053 1573.078803 123.917300
780 214.482122 1568.359433 369.307186
781 262.677000 1571.591497 125.877846
781 232.930659 1565.791434 374.059792
782 284.065164 1567.453087 132.207502
782 250.280837 1562.436932 378.587846
783 303.198127 1565.111000 136.603967
783 266.938377 1559.840906 382.480905
784 322.101034 1563.019610 141.839572
784 286.012765 1556.767963 389.225406
785 339.156525 1561.430987 146.018583
785 299.475411 1554.742136 392.062037
786 357.666196 1558.405520 152.051195
786 309.461854 1552.947050 396.061607
787 376.287998 1554.048571 158.406963
787 330.609961 1549.251731 402.306880
788 390.538545 1551.908758 163.078438
788 343.663062 1547.753149 406.955469
789 410.832945 1549.977696 169.754319
789 360.214565 1545.389788 411.853372
790 427.108772 1548.089302 175.276388
790 378.108696 1542.945635 418.653587
791 443.554898 1545.567054 180.957274
791 390.749179 1541.131721 423.462409
792 465.290734 1542.788976 188.338794
792 399.174271 1541.210955 426.658508
793 477.079443 1543.609590 191.781156
793 418.609363 1538.600044 433.131105
794 497.426061 1542.324352 198.857806
794 435.549461 1536.655944 438.976788
795 518.132404 1538.884618 205.305946
795 453.022842 1534.887279 443.081155
796 535.912495 1539.037712 210.330129
796 469.432757 1532.964675 450.249940
797 547.648597 1539.789524 213.852953
797 484.447484 1531.738111 454.211117
798 567.268040 1538.408969 220.268756
798 501.735615 1530.062118 458.984448
799 584.961897 1536.233300 226.282018
799 517.718538 1527.803240 464.328250
800 600.699702 1535.766858 231.476947
800 527.243721 1526.605915 468.243209
801 616.055663 1535.825845 235.192900
801 545.997817 1524.707130 474.272331
802 633.103050 1534.325465 241.734774
802 558.995003 1522.607456 477.633675
803 648.689719 1534.044217 246.341896
803 574.163404 1520.081985 482.525913
804 665.335814 1530.398508 253.175099
804 588.086988 1517.816485 487.750191
805 682.282774 1528.321364 258.071083
805 601.236468 1515.906587 491.454429
806 696.491930 1526.110215 262.203013
806 614.929905 1511.777365 496.232788
807 710.291325 1522.837942 266.266043
807 623.884227 1508.010149 499.003935
808 723.037165 1519.773101 270.465509
808 636.171589 1504.979568 502.617107
809 732.196346 1516.966828 273.170577
809 646.062478 1501.150846 504.862115
810 742.642203 1512.886397 276.142891
810 653.692230 1496.610356 507.841203
811 753.898104 1508.527391 279.413263
811 660.675908 1492.753757 509.391291
812 761.822135 1504.375457 281.290734
812 667.144258 1488.324312 510.722115
813 767.514094 1500.210325 283.019138
813 674.685290 1482.797019 512.322405
814 772.848878 1495.235395 284.525881
814 681.773585 1477.652192 513.242730
815 778.398281 1490.018319 285.261607
815 685.934543 1472.052884 514.554750
816 780.441683 1484.629969 284.773053
816 684.303903 1467.138812 513.801132
817 780.060218 1479.308052 284.323450
817 682.837205 1461.801906 511.891707
818 777.401458 1473.824611 282.505031
818 684.191083 1455.498188 512.103722
819 776.575324 1467.461907 281.596372
819 681.296285 1449.372956 510.121583
820 772.249581 1461.246850 279.838094
820 676.649557 1443.634780 508.955685
821 765.110983 1455.803022 276.576396
821 674.003194 1437.468884 507.030568
822 760.468786 1448.987919 275.244187
822 667.330028 1431.160862 505.074236
823 749.893287 1442.794141 271.195628
823 655.478469 1426.492003 501.473761
824 741.677813 1437.979194 269.282530
824 651.127303 1419.988949 499.325587
825 732.523474 1433.076269 266.240916
825 640.165146 1415.350396 496.540760
826 723.169075 1427.222740 261.782693
826 633.632504 1410.133711 493.344324
827 708.278951 1422.934341 257.069870
827 621.341079 1405.996806 490.361153
828 696.421103 1419.073240 254.223805
828 613.266267 1400.908364 486.576380
829 683.133677 1414.160944 249.180252
829 603.122658 1396.220557 483.659802
830 673.270739 1409.309035 246.731342
830 586.936634 1391.907493 479.325137
831 658.556064 1406.236138 241.567185
831 575.158855 1388.463136 476.029200
832 640.974655 1403.118371 235.742841
832 563.787443 1384.345139 471.866380
833 629.034153 1399.595492 231.812729
833 545.740725 1380.594773 465.843457
834 617.112411 1397.652083 229.214837
834 533.198964 1378.934992 461.319427
835 600.794873 1394.878168 223.619567
835 516.409937 1376.658314 456.755531
836 588.760348 1389.881084 219.074183
836 507.490499 1372.307789 454.130952
837 573.196230 1387.512941 214.205295
837 491.254137 1368.637177 448.864058
838 555.237331 1384.641040 209.174978
838 479.425611 1364.647677 444.433783
839 539.785240 1382.276628 203.938895
839 460.118214 1363.685456 438.698786
840 525.837981 1380.141410 199.388605
840 448.907977 1359.478211 435.530222
841 506.204541 1377.645115 194.090716
841 434.608797 1357.762359 430.884025
842 493.338516 1374.251760 188.926840
842 418.843193 1354.092850 425.668523
843 477.528558 1370.154865 183.328398
843 405.793825 1349.412625 421.990737
844 456.874491 1366.998395 176.463217
844 389.781326 1346.469884 416.227438
845 445.624746 1364.186267 172.695871
845 373.597195 1342.813777 410.747208
846 422.803429 1360.685062 165.438154
846 361.586055 1338.464274 406.821983
847 411.430255 1355.754886 162.344178
847 345.430497 1334.090936 401.436809
848 395.035605 1353.287249 157.065662
848 330.393330 1331.442730 396.554655
849 378.493155 1348.728086 151.952710
849 316.475049 1327.630764 392.383173
850 360.872815 1346.285961 146.843630
850 303.299071 1324.587186 388.296535
851 345.634583 1343.216569 141.851596
851 288.475103 1321.079631 384.573183
852 332.385773 1338.569613 139.088897
852 274.864052 1316.526988 379.808563
853 312.020038 1334.710648 132.933228
853 255.076034 1313.164930 375.000529
854 294.692948 1330.987631 127.965485
854 240.712731 1307.771789 369.672344
855 277.374007 1326.449389 122.329999
855 230.975985 1303.348152 367.399730
856 262.357512 1322.739617 118.563597
856 216.069612 1299.941798 363.402006
857 253.599110 1316.508443 117.045454
857 203.624291 1294.521928 360.619638
858 235.090534 1311.886989 112.096684
858 187.687178 1290.144120 356.716828
859 217.157528 1306.842781 107.437415
859 178.337217 1283.625815 354.081577
860 199.826907 1300.396996 102.859261
860 161.968793 1278.885775 350.164404
861 191.117874 1295.000066 101.985903
861 149.531290 1273.716302 346.955439
862 172.507905 1292.154843 95.913235
862 140.191615 1267.236583 343.811099
863 161.436081 1284.044691 93.221360
863 128.355959 1260.783643 340.279855
864 146.058829 1279.918702 89.746503
864 112.383970 1256.565750 336.867732
865 124.005708 1275.499161 83.124661
865 95.700840 1251.258779 332.547246
866 112.236591 1268.624053 80.993926
866 86.496083 1245.830907 329.845836
867 104.394517 1260.663280 80.577011
867 74.535518 1238.372837 327.035761
868 86.408017 1255.272813 75.430148
868 60.791461 1231.894609 323.610885
869 77.006321 1248.729339 72.351938
869 47.504606 1226.938359 320.371798
870 60.045079 1242.536264 69.040309
870 37.744549 1220.347510 317.992508
871 48.352686 1234.964407 65.657999
871 20.937818 1213.506423 311.399425
872 19.696270 1229.854934 57.160542
872 14.876701 1207.910522 309.972863
873 14.465055 1223.218482 56.547223
873 2.753905 1200.148812 307.440562
874 0.546529 1215.258558 54.676282
874 -7.083870 1193.628441 304.940377
875 -10.221245 1206.795737 51.385190
875 -21.038717 1187.275554 299.628454
876 -16.564953 1197.721546 50.830618
876 -23.803164 1178.624521 300.222050
877 -31.034538 1191.918844 46.895183
877 -32.858318 1173.010997 297.969185
878 -41.308122 1185.419914 43.833630
878 -44.901879 1164.234159 295.431043
879 -50.876858 1178.224588 42.238580
879 -57.106887 1158.366499 292.034902
880 -61.849534 1169.535003 39.566212
880 -62.179240 1150.297962 292.545789
881 -63.041090 1161.879534 41.293511
881 -68.747080 1142.922434 289.275909
882 -75.252308 1152.318556 37.716453
882 -75.067977 1133.601763 287.161940
883 -80.580769 1143.980844 38.130536
883 -79.615994 1126.236417 286.242356
884 -87.762335 1132.693376 36.379072
884 -83.291411 1117.746390 285.192598
885 -97.262515 1122.546942 32.034297
885 -84.411304 1108.605969 283.369143
886 -108.731533 1114.346433 32.052353
886 -86.304625 1099.522610 283.548637
887 -100.719422 1103.951666 29.776431
887 -83.602519 1090.536166 283.458687
888 -83.731388 1090.980813 33.159718
888 -77.097115 1080.069879 281.411372
889 -92.779691 1083.349148 26.951290
889 -73.001434 1074.383146 282.643551
890 -69.395190 1071.665576 34.996545
890 -65.934128 1065.862376 283.833398
891 -64.769576 1065.813943 35.453822
891 -48.016364 1056.313473 286.035554
892 -51.251156 1057.814826 35.028513
892 -42.197065 1052.589980 287.235665
893 -36.622719 1052.683938 37.779119
893 -27.978539 1046.093384 289.361540
894 -16.359143 1046.350749 41.259403
894 -17.806495 1040.977961 289.598449
895 0.082431 1040.407106 41.380966
895 -1.466539 1036.542463 291.575923
896 18.399741 1036.936330 44.645330
896 17.220104 1032.905278 294.588053
897 38.782064 1034.370078 48.444032
897 32.226914 1030.008069 295.375566
898 56.091208 1029.222217 50.738904
898 56.053838 1025.972759 301.343230
899 81.106467 1027.702237 55.248175
899 69.514145 1025.537405 301.842507
900 100.755231 1028.278150 57.554446
900 93.475070 1023.753038 307.374744
901 123.239876 1025.721595 61.044806
901 116.260697 1021.359757 311.620097
902 149.941291 1025.294616 66.688125
902 134.650378 1022.297236 315.010388
903 166.095429 1024.007174 69.197643
903 153.596027 1021.456111 319.110827
904 190.818906 1023.979737 73.018018
904 175.281990 1019.929953 323.738002
905 214.220738 1022.706394 77.987733
905 200.583874 1019.158557 328.823612
906 238.960906 1021.386281 84.349115
906 219.479693 1019.598019 332.215138
907 265.238189 1020.157728 90.081949
907 243.674925 1018.054273 339.082518
908 288.319763 1020.103299 96.118815
908 267.132954 1018.132369 343.541005
909 312.315037 1020.251672 101.341791
909 287.462444 1016.508427 349.247041
910 333.193185 1019.865921 106.133687
910 305.961477 1016.982461 354.662457
911 360.023638 1019.628709 113.858173
911 329.909982 1016.516514 360.761340
912 381.407042 1020.318147 118.633829
912 347.471592 1016.640184 365.867974
913 409.447101 1019.280161 126.843214
913 373.359062 1016.295853 372.202840
914 429.785329 1019.282872 131.633365
914 393.040192 1015.766796 378.139991
915 456.183142 1018.212269 138.368552
915 415.965223 1014.833777 384.346446
916 474.368492 1019.029548 143.149329
916 434.578099 1014.647826 389.088156
917 502.140987 1017.694501 150.270377
917 455.803187 1013.960358 394.565904
918 524.782651 1017.851905 155.826955
918 477.476446 1013.522884 400.729757
919 546.506611 1017.531533 162.254798
919 501.221872 1013.560166 406.482368
920 570.300521 1017.326417 167.291242
920 521.307937 1012.142171 411.671197
921 600.225235 1015.865265 175.725402
921 546.528731 1010.646646 418.165089
922 618.459805 1016.774625 178.756780
922 568.009714 1010.811753 422.478037
923 640.285925 1015.114818 182.920217
923 588.091369 1009.196752 427.570729
924 663.199283 1014.177585 188.499983
924 608.785657 1009.934189 431.713269
925 686.799944 1013.848692 194.265630
925 629.686338 1008.571824 436.453824
926 710.400979 1012.669115 198.848646
926 650.601730 1007.243475 441.319120
927 734.702848 1011.411737 205.208856
927 669.519533 1005.356029 445.305309
928 758.156265 1010.148431 210.077399
928 691.239132 1003.627200 449.222143
929 782.173202 1008.678867 214.832440
929 708.993754 1002.104077 453.766370
930 800.377180 1006.787397 219.769414
930 729.244981 999.495906 458.271878
931 827.630667 1005.326534 225.551053
931 749.635154 997.216629 462.497290
932 847.012193 1001.859219 229.754251
932 769.872018 995.271072 467.255117
933 866.610938 998.390069 234.114741
933 788.369604 991.753953 470.581554
934 890.787712 994.475844 240.070911
934 809.058702 988.314737 475.058136
935 911.399695 991.450284 243.181747
935 826.903051 984.246318 478.944915
936 932.408885 987.228134 249.710726
936 846.737720 981.108008 483.106914
937 951.631538 983.448051 254.042635
937 864.867837 976.648763 487.027391
938 972.381500 980.172041 258.031359
938 883.091189 973.408583 490.548880
939 989.820555 975.992523 261.505261
939 900.411708 969.644514 494.465628
940 1008.384515 970.760348 266.909293
940 917.102610 965.035157 498.075775
941 1029.878189 965.264818 271.505960
941 935.192912 959.536288 502.638461
942 1045.580874 959.732454 276.198235
942 950.469922 953.947242 506.266101
943 1065.322342 954.972604 281.217949
943 966.904915 949.589721 510.343575
944 1082.994237 949.241226 285.277824
944 983.060566 944.944546 514.163400
945 1100.846808 943.689677 290.312809
945 997.812746 938.987086 517.271112
946 1118.485890 938.933986 294.990680
946 1013.000845 933.707175 521.226797
947 1135.189040 933.126397 299.542384
947 1028.608415 928.197155 525.235776
948 1151.278985 926.579644 304.243930
948 1042.590690 922.202049 528.779498
949 1166.225644 919.916872 308.204503
949 1056.460736 915.495156 532.106567
950 1180.500268 913.065267 311.150126
950 1068.621016 909.619914 534.617498
951 1192.739407 905.896545 314.554590
951 1079.471384 902.470850 536.828368
952 1205.545588 898.361323 317.086521
952 1089.913656 895.537295 538.837938
953 1214.368390 891.491040 319.199675
953 1098.335384 888.238436 540.208313
954 1226.060959 882.715595 322.434164
954 1108.221874 880.303561 542.333798
955 1233.572215 875.219948 323.463396
955 1113.582749 873.521465 543.142932
956 1239.614888 868.471671 325.523491
956 1121.570415 866.516764 544.275177
957 1244.483920 861.664446 325.752722
957 1124.851176 858.703926 544.317872
958 1248.751083 855.081537 327.313808
958 1127.609063 851.443161 545.386046
959 1250.848091 847.329839 327.891231
959 1128.998516 843.876812 545.336706
960 1249.498058 840.229104 327.721709
960 1127.844254 837.084580 545.099955
961 1248.771398 833.008486 327.819083
961 1125.367566 830.040713 545.107407
962 1245.379244 825.237426 326.896888
962 1124.566051 822.179621 544.718674
963 1239.897048 817.869768 324.618259
963 1119.000189 816.291192 542.861160
964 1234.619355 810.924341 322.921020
964 1112.218446 808.022579 541.089027
965 1228.109301 803.644768 321.135007
965 1107.531826 801.875952 539.696206
966 1217.530463 797.494573 317.212623
966 1098.620233 794.482054 535.948622
967 1208.366131 791.620724 314.114917
967 1087.634005 788.521171 532.593005
968 1197.018997 785.267799 309.989006
968 1078.145299 782.794383 529.277255
969 1187.016577 779.760743 305.973368
969 1065.229673 777.357847 524.740439
970 1172.520312 774.174025 301.127226
970 1054.410662 772.077995 520.685967
971 1159.856266 769.188723 296.531187
971 1044.353977 767.787883 516.435131
972 1146.542263 764.592041 290.984489
972 1029.140752 762.912410 511.530399
973 1132.878165 760.728493 286.274058
973 1017.669651 759.634571 507.468436
974 1117.661831 757.550073 281.028377
974 1002.587025 755.929447 502.380952
975 1102.623502 754.358512 276.403858
975 988.203982 752.224376 498.358077
976 1086.111987 751.759459 271.934813
976 974.315820 749.827125 494.970611
977 1068.148370 749.949575 267.992868
977 956.893928 746.824484 490.348124
978 1050.782179 747.661151 263.490263
978 940.376668 745.466302 486.222764
979 1033.680513 746.323241 259.771945
979 924.517778 743.687588 483.122958
980 1017.102418 745.641291 256.171536
980 907.564662 741.694522 479.579509
981 993.003049 742.528014 249.978502
981 889.903266 738.489502 476.107255
982 975.781380 739.824541 246.629904
982 872.753312 736.088595 472.399307
983 957.683073 737.503412 242.850601
983 853.792669 734.312438 469.247684
984 940.591732 735.644167 239.609083
984 837.370566 732.554356 465.502564
985 918.594917 733.538703 234.639763
985 816.593858 730.523816 461.024923
986 897.780287 731.560475 229.360666
986 799.913582 727.678062 458.781212
987 879.565531 730.128690 225.415956
987 782.797756 725.991904 454.915422
988 859.405349 727.553565 220.473187
988 763.301222 723.421079 449.902994
989 838.891560 725.768342 216.360116
989 746.153502 720.898462 447.430986
990 822.498503 723.616981 213.371269
990 728.718942 719.312843 443.688902
991 803.321432 721.716893 208.274618
991 712.794249 716.774543 440.572265
992 783.521682 718.615574 204.127989
992 692.844833 713.978069 436.655848
993 763.283207 715.260095 199.586328
993 675.058825 711.933709 432.129669
994 742.398750 712.941408 193.471133
994 657.661376 709.297748 429.599364
995 725.961402 710.617261 190.449038
995 639.645929 706.074032 424.921907
996 704.204514 708.756628 185.701498
996 620.461497 704.147276 420.334370
997 687.338284 706.220855 182.006969
997 605.053870 701.355626 417.285756
998 667.630408 703.158432 176.822269
998 586.332565 697.917440 412.898368
999 648.059993 699.650069 173.351241
999 569.519501 694.998251 409.604870
1000 629.129050 695.781625 168.548661
1000 550.270883 692.267369 406.108917
1001 609.607669 692.668433 165.134207
1001 531.465492 688.307092 402.061294
1002 588.255686 690.189603 161.779624
1002 515.024282 685.346370 399.416794
1003 568.066237 687.184768 156.995096
1003 493.991410 682.488169 395.978171
1004 549.780826 684.365107 154.580662
1004 474.046673 679.869554 392.225452
1005 522.882580 682.006687 149.879640
1005 455.639256 676.701287 390.059828
1006 505.419889 678.964782 147.321662
1006 436.757066 674.247703 387.280375
1007 483.115929 677.249470 142.877057
1007 417.107205 671.837196 384.478112
1008 461.861526 673.492750 139.688478
1008 396.361464 669.609647 381.533864
1009 440.755880 671.705692 136.950274
1009 380.297083 667.513863 379.496853
1010 416.556039 670.322567 131.857108
1010 357.594905 665.501857 375.157293
1011 396.487842 668.436912 129.452268
1011 343.967478 662.759099 373.968032
1012 378.334231 666.216590 126.926099
1012 323.083626 659.179960 370.337393
1013 357.907436 664.594566 123.250821
1013 305.111575 656.952567 367.204237
1014 338.111060 661.038178 119.383087
1014 282.134674 654.725615 363.173091
1015 313.318307 657.851795 114.937755
1015 266.821811 651.257506 360.820585
1016 296.701007 654.222074 112.672287
1016 247.760147 646.648036 357.922900
1017 277.922001 651.721156 109.796620
1017 231.035308 644.153033 355.145001
1018 258.152750 648.107319 105.280823
1018 214.742782 640.317546 352.639271
1019 236.419389 645.176053 102.790696
1019 198.212441 636.189719 350.929679
1020 217.432262 641.690957 99.442200
1020 176.915332 631.967418 346.173853
1021 195.549351 636.498112 95.150638
1021 158.631713 626.904592 343.264599
1022 178.425936 632.135430 93.205701
1022 143.612406 621.972554 341.127535
1023 160.056767 625.352583 91.060725
1023 129.584699 615.003852 338.854979
1024 137.567258 619.336826 86.410174
1024 112.251048 611.040767 336.616815
1025 116.840428 611.833242 83.461765
1025 95.990609 604.259184 335.327769
1026 106.608974 606.713934 85.575621
1026 83.532065 599.518475 334.029400
1027 85.640950 600.165763 82.383946
1027 70.405440 592.683659 335.126496
1028 72.362213 593.095311 82.904915
1028 53.250010 586.262087 331.404617
1029 60.959541 585.900535 83.438336
1029 46.749334 579.592264 331.718313
1030 44.738586 578.388381 79.460970
1030 36.318521 570.108873 331.883756
1031 39.469549 567.868369 82.128233
1031 21.199374 561.895712 329.290206
1032 18.520118 560.355037 76.992397
1032 11.380270 555.797745 328.356761
1033 12.328368 549.367909 77.756762
1033 6.021032 545.643685 330.380348
1034 3.716407 540.826691 77.063013
1034 4.329702 536.559960 329.371214
1035 -2.210180 531.400464 76.250931
1035 -7.630639 527.669780 327.979573
1036 -3.426216 519.960262 79.223123
1036 -11.183315 519.085531 328.124702
1037 -17.329792 512.414213 74.885082
1037 -12.288376 511.092040 327.892688
1038 -17.250969 499.851279 74.865535
1038 -20.103950 500.939385 326.500289
1039 -27.494081 490.587431 74.402913
1039 -16.619156 491.144649 326.954776
1040 -17.941659 477.866402 74.795443
1040 -20.500444 482.740338 326.348072
1041 -23.435336 467.026158 73.717340
1041 -18.452616 472.518678 326.349012
1042 -21.908362 456.021168 74.388706
1042 -16.626509 462.533970 324.549889
1043 -19.753064 444.617196 74.593494
1043 -13.753242 454.460791 325.059240
1044 -4.199016 434.098514 76.699788
1044 -8.196216 444.512936 322.504779
1045 -1.201748 425.781859 73.277827
1045 -1.655755 435.608704 322.715815
1046 10.106356 417.712454 74.111702
1046 12.692571 429.412545 324.357645
1047 15.245735 412.845906 73.106143
1047 24.837757 422.224884 323.331222
1048 41.239469 404.490090 74.130265
1048 37.337457 417.135670 324.107330
1049 56.239108 400.174629 75.059470
1049 51.331510 412.465409 324.490456
1050 73.432461 396.448294 76.092624
1050 66.147767 408.795056 324.842458
1051 89.950393 392.705936 75.364457
1051 85.612136 406.034935 325.006815
1052 106.773150 390.209115 74.688527
1052 104.282112 402.083273 326.843238
1053 131.874113 388.305932 77.318179
1053 119.454153 401.113054 326.618494
1054 151.683063 387.435506 78.930673
1054 139.891977 399.186441 328.397904
1055 170.709859 386.923474 78.655275
1055 156.703264 398.563669 328.021625
1056 195.400238 386.766872 81.865820
1056 181.062691 398.733204 330.997975
1057 213.894376 388.530060 82.645309
1057 199.603947 398.396270 331.992178
1058 239.255642 387.618054 85.924435
1058 220.394544 398.877145 335.024022
1059 263.814208 387.801691 89.116705
1059 239.425652 397.840842 337.925169
1060 285.164371 386.645222 92.387076
1060 261.933653 397.834667 341.982328
1061 307.830361 387.257950 96.430325
1061 281.408635 396.844117 345.306117
1062 329.804788 388.597935 100.655491
1062 302.586697 397.588521 349.004841
1063 354.607227 388.612897 105.810998
1063 324.276692 396.518725 352.940412
1064 374.012389 389.076044 109.102797
1064 345.001774 396.848391 357.976718
1065 399.701627 389.079711 114.901777
1065 365.249878 395.000984 362.224038
1066 421.166413 387.731506 119.995923
1066 386.995874 395.829504 367.498948
1067 446.120745 387.208823 126.930186
1067 406.102053 393.514831 372.413736
1068 465.932369 387.483643 131.874834
1068 425.721677 393.062200 377.994881
1069 489.741454 385.824221 137.811640
1069 447.091975 391.639858 383.421844
1070 511.851383 384.887800 143.495827
1070 467.967360 390.146689 388.990192
1071 537.872970 383.488161 150.269334
1071 490.327979 389.713406 395.365842
1072 561.715735 381.780458 157.317928
1072 510.999263 388.182207 400.995696
1073 582.887468 382.242279 164.092747
1073 534.394712 385.653313 408.648914
1074 604.470090 380.315634 169.516762
1074 553.592381 383.989794 414.379029
1075 627.279938 379.627430 176.263405
1075 572.059453 382.583805 419.942503
1076 653.081179 376.144516 185.316192
1076 594.562330 380.314159 427.414380
1077 672.869966 374.408982 191.377726
1077 612.825786 377.857205 433.560222
1078 695.134557 373.214394 198.197274
1078 631.992206 375.863874 440.127019
1079 716.313306 369.881841 205.896627
1079 654.017657 372.998255 447.253257
1080 741.588634 367.459155 213.918407
1080 672.944191 370.134775 453.498270
1081 764.514057 364.824041 222.087348
1081 690.626462 367.391375 458.987995
1082 785.429393 362.131809 228.346394
1082 711.914832 364.255409 466.912164
1083 811.243353 358.610329 236.992605
1083 731.941095 361.157923 473.025983
1084 827.473477 355.525410 242.402345
1084 751.284276 356.741899 480.479075
1085 848.435278 351.768942 249.994326
1085 767.545584 353.543843 486.198286
1086 869.368230 348.448181 257.553777
1086 785.970204 350.136658 492.445426
1087 888.952264 344.932206 264.767727
1087 803.951103 346.347539 499.159592
1088 908.458271 340.609078 271.606790
1088 819.999428 342.515985 504.841581
1089 925.739073 337.341202 277.970644
1089 836.325382 337.293737 511.264169
1090 945.717516 331.961003 285.534012
1090 852.790866 332.205561 516.745948
1091 960.492322 326.776537 291.260663
1091 867.335325 327.810409 522.733575
1092 979.233588 321.593032 299.277659
1092 882.331832 323.348167 528.341312
1093 995.246492 317.388154 304.971395
1093 897.969347 317.558015 534.827769
1094 1011.147225 311.379088 310.826426
1094 910.875700 313.391829 540.140896
1095 1027.125755 305.475921 318.954271
1095 924.778567 307.356394 545.344541
1096 1040.380129 300.538191 323.801633
1096 934.042134 302.525288 549.201343
1097 1051.430155 294.433908 328.771298
1097 945.545658 296.986830 554.881060
1098 1062.050590 288.975028 333.677016
1098 954.433137 290.531681 558.746232
1099 1073.847201 283.219255 338.646916
1099 964.580382 285.418830 563.450877
1100 1082.635293 276.968182 342.750085
1100 972.616732 279.020198 566.683395
1101 1092.652575 270.939719 347.710397
1101 980.959926 273.057267 571.042391
1102 1099.552307 265.618496 350.324304
1102 989.256378 266.891003 574.156506
1103 1107.061336 258.981872 354.476924
1103 993.813022 261.040825 576.361353
1104 1112.657653 252.775308 356.531667
1104 999.135417 254.455757 579.504953
1105 1118.787203 246.264601 359.771511
1105 1005.274215 247.505962 581.698568
1106 1123.006380 239.825746 361.980353
1106 1007.520034 240.264204 583.135684
1107 1126.482841 232.860979 364.041890
1107 1011.522115 233.430613 585.243989
1108 1127.531685 226.186267 365.266048
1108 1010.372646 227.106354 585.941272
1109 1129.906924 219.615667 367.229054
1109 1011.666221 220.015796 586.618067
1110 1130.727672 213.139497 368.065856
1110 1012.544055 212.300800 588.163051
1111 1129.961527 206.038287 368.669857
1111 1011.072480 205.532474 588.809653
1112 1128.535459 199.727105 369.849276
1112 1007.151026 197.651966 588.254419
1113 1123.886997 192.286448 368.595310
1113 1006.300877 190.490244 588.280588
1114 1120.335978 186.752378 367.608312
1114 999.318015 184.014995 586.420880
1115 1113.117900 179.836858 365.521563
1115 995.107450 177.272638 585.231667
1116 1107.635137 174.508354 363.891906
1116 987.577544 170.166863 582.925333
1117 1101.318440 167.586466 362.441792
1117 980.203906 164.156730 580.048177
1118 1090.036743 161.469531 358.784273
1118 971.072789 157.891553 577.594676
1119 1080.062787 155.559850 355.854759
1119 961.445179 151.665003 574.851884
1120 1069.821902 150.563018 352.004143
1120 950.379672 145.995156 571.380444
1121 1058.099824 145.045344 348.256509
1121 939.299602 140.864963 568.439837
1122 1043.845628 141.176059 344.859417
1122 927.362698 135.860238 564.607936
1123 1031.633370 137.961504 340.827411
1123 914.370653 132.107684 560.588053
1124 1016.513305 135.098252 336.055677
1124 899.681350 128.347622 556.791587
1125 999.049258 132.280439 330.637120
1125 884.696006 124.375337 552.079357
1126 982.039753 129.286576 324.970520
1126 869.222706 121.944128 546.826288
1127 965.709645 127.172776 319.981761
1127 853.211993 118.191923 541.948422
1128 947.097169 125.212579 313.987106
1128 836.501072 114.993139 536.644603
1129 929.471071 123.411482 307.170219
1129 820.560556 112.215045 531.429932
1130 912.217016 120.714503 300.860971
1130 802.542293 109.702462 525.708392
1131 893.221565 118.760147 294.983002
1131 785.628513 107.021408 519.982454
1132 874.275442 116.844966 288.029171
1132 768.643805 104.460993 513.629580
1133 855.498604 114.122029 281.467409
1133 751.656059 101.403583 508.995333
1134 833.933551 113.125469 274.682927
1134 733.764140 99.737085 502.515091
1135 813.480890 110.462145 267.443396
1135 715.705252 95.917988 497.117946
1136 794.719919 108.075149 261.560688
1136 698.382542 93.087768 491.819931
1137 778.075112 104.920361 256.320609
1137 681.784862 89.757365 485.491589
1138 756.756092 103.160618 248.831068
1138 661.831159 87.518635 479.869294
1139 737.766074 100.259884 243.603114
1139 646.740154 83.634447 475.565113
1140 717.250010 97.395238 236.516582
1140 629.031310 81.314591 469.483478
1141 700.318804 94.687637 231.360227
1141 613.017184 77.700862 464.909434
1142 681.975135 92.678871 225.652455
1142 593.569388 74.404076 459.147431
1143 661.426000 89.769716 219.753034
1143 575.426085 71.412712 453.815409
1144 642.702001 87.011387 213.870729
1144 562.863619 67.963241 449.391381
1145 624.222560 83.890236 207.774749
1145 541.968203 64.372890 443.658382
1146 605.463221 79.524702 203.009427
1146 526.641971 60.013972 438.762782
1147 585.159593 76.035351 196.486160
1147 510.708592 56.134476 434.671702
1148 567.495415 73.625521 191.439727
1148 494.047191 52.676108 429.905365
1149 550.407590 69.809605 186.990400
1149 475.442044 48.231906 424.757512
1150 529.783112 65.536430 181.463283
1150 461.368696 43.278608 421.270857
1151 511.344244 61.557481 176.484135
1151 444.197293 39.248318 415.807229
1152 492.318404 57.579846 170.537606
1152 428.019865 34.571564 411.396663
1153 470.175561 53.434463 165.997742
1153 410.091178 29.963834 407.890824
1154 453.764122 49.634893 161.741483
1154 392.544102 24.812847 403.108787
1155 437.116049 45.147195 158.117042
1155 374.168215 20.348736 399.090685
1156 417.218870 41.039071 153.216176
1156 361.266393 14.404213 395.881658
1157 400.340955 35.304730 149.651207
1157 345.326868 9.605393 391.951084
1158 383.377204 28.960586 146.283110
1158 328.352338 3.596195 388.994794
1159 363.881675 24.702610 141.495625
1159 311.381825 -1.618904 385.032777
1160 349.471504 18.308998 139.035151
1160 296.441571 -6.631516 381.859134
1161 327.345708 13.315321 133.623458
1161 277.587219 -12.784881 377.996470
1162 309.801418 6.061346 130.609969
1162 263.547052 -19.903430 374.891568
1163 292.975364 -0.289282 126.133229
1163 251.671753 -26.479301 372.281113
1164 276.659979 -7.435567 121.951006
1164 235.429565 -33.887162 368.010189
1165 263.594486 -14.178466 120.143184
1165 221.021595 -41.866062 364.817037
1166 244.448929 -22.546323 115.903980
1166 204.243096 -48.870635 361.506618
1167 231.515114 -29.058292 112.890882
1167 190.675083 -55.748992 358.625764
1168 212.453078 -38.089476 108.257037
1168 176.750985 -66.031818 356.431443
1169 194.979841 -46.597973 105.801792
1169 159.474139 -71.941841 354.482449
1170 183.180587 -56.341771 103.108465
1170 145.911691 -80.782231 351.377101
1171 165.719671 -64.534208 101.104299
1171 131.795625 -89.530371 348.930450
1172 152.484396 -75.321346 99.586315
1172 120.154806 -98.692095 347.173794
1173 139.136374 -85.655066 97.854804
1173 105.396726 -108.323126 344.348141
1174 121.272438 -95.734370 94.305324
1174 88.638922 -118.484123 342.951598
1175 103.831128 -105.521402 92.211567
1175 76.076237 -128.817475 341.151510
1176 93.833197 -115.193998 92.156688
1176 61.570601 -138.469535 339.946836
1177 82.607301 -127.857800 92.990426
1177 51.482772 -147.256980 339.067498
1178 62.746955 -138.836385 90.088405
1178 33.423970 -157.958992 336.584961
1179 58.320611 -151.203031 94.262351
1179 28.836200 -168.590965 339.438808
1180 36.109061 -160.188148 89.572719
1180 18.654629 -179.642942 337.791898
1181 23.774827 -173.113720 85.293480
1181 4.949492 -190.039311 335.399712
1182 10.872308 -184.352705 85.559887
1182 -3.532352 -200.562940 335.073967
1183 1.763259 -197.366825 85.917570
1183 -17.142294 -211.374215 335.254087
1184 -13.461112 -208.703633 84.438046
1184 -17.408969 -221.278889 337.850468
1185 -15.031213 -216.029441 87.747932
1185 -38.257382 -232.528984 331.016960
1186 -35.339616 -233.242003 82.220615
1186 -43.324236 -245.050789 333.487958
1187 -40.020883 -247.320874 82.419733
1187 -57.594898 -256.919683 329.887782
1188 -47.537226 -259.838489 80.650398
1188 -54.907514 -265.994737 332.299783
1189 -53.259731 -273.721501 82.380182
1189 -62.511964 -279.764225 331.065255
1190 -56.238526 -285.237018 81.390704
1190 -65.273702 -291.068810 331.083070
1191 -69.043278 -300.596216 79.374839
1191 -65.567481 -303.291687 332.649977
1192 -74.731964 -317.015408 81.208630
1192 -61.272759 -316.421602 336.458565
1193 -73.865982 -328.553576 82.166010
1193 -69.645172 -324.325244 331.690224
1194 -74.240894 -343.411937 82.447957
1194 -63.521556 -339.196007 335.836348
1195 -69.169461 -357.005652 85.053392
1195 -66.277458 -350.898094 334.401252
1196 -67.022163 -369.831468 85.767830
1196 -60.778167 -362.781876 336.707480
1197 -43.427010 -382.387721 93.910342
1197 -56.471573 -373.946437 337.328930
1198 -53.330145 -396.016487 87.833617
1198 -43.450900 -382.621502 339.651894
1199 -41.727186 -405.644028 90.699039
1199 -30.672025 -394.279572 341.908072
1200 -24.900199 -415.066235 93.279155
1200 -23.820464 -401.499963 342.213081
1201 -16.715193 -423.400106 93.772371
1201 -11.498033 -410.681175 344.532228
1202 -4.381218 -430.889703 93.625455
1202 2.620529 -416.505626 346.341805
1203 23.507745 -439.118735 98.588076
1203 17.877215 -423.229756 343.739125
1204 36.459802 -443.581505 96.701330
1204 36.205741 -428.570827 346.919828
1205 50.172593 -448.388160 96.947967
1205 48.274042 -432.932634 347.115886
1206 73.294647 -452.194427 99.035634
1206 68.574353 -435.188128 346.396871
1207 92.536808 -453.655883 99.807861
1207 87.361158 -437.226884 348.022493
1208 113.874230 -456.253736 97.052408
1208 101.709027 -440.850601 345.541257
1209 135.467582 -457.988867 98.713850
1209 119.152177 -442.590998 346.419533
1210 154.466995 -458.835966 95.994416
1210 141.672729 -444.245718 344.900958
1211 177.198074 -459.478729 95.835681
1211 164.576725 -443.658335 345.311220
1212 193.118745 -460.184303 94.864482
1212 185.637060 -443.532435 345.876231
1213 223.984660 -456.878461 97.380784
1213 202.756325 -443.406236 344.478689
1214 245.470500 -455.685124 97.515584
1214 219.898506 -442.008959 344.429880
1215 263.573440 -453.690754 96.992420
1215 238.956112 -441.017664 344.084543
1216 285.677811 -450.959318 97.636578
1216 264.338684 -440.459805 346.159873
1217 313.805104 -448.772257 99.529872
1217 284.458713 -437.770338 346.556881
1218 336.655497 -446.613746 103.798875
1218 306.717159 -437.280612 347.881007
1219 362.435843 -444.575519 103.952851
1219 321.603210 -435.848078 349.252753
1220 378.961755 -442.236584 104.808291
1220 345.530107 -434.526030 351.790703
1221 399.809741 -439.333652 106.548333
1221 364.839247 -434.142551 352.704879
1222 422.652094 -436.002308 110.235727
1222 386.861975 -432.826445 355.140186
1223 446.988091 -433.347794 113.239656
1223 407.724474 -430.965216 358.544299
1224 465.793461 -430.990238 114.430795
1224 426.089019 -430.496504 362.147526
1225 489.688481 -429.519032 120.215334
1225 444.175395 -429.518436 365.023453
1226 509.543832 -428.681388 123.750356
1226 459.248483 -430.302560 368.604037
1227 531.960213 -428.778180 129.025526
1227 482.247406 -429.843848 372.469097
1228 549.425383 -427.099603 133.602767
1228 503.355034 -430.785710 378.211181
1229 568.226902 -427.846338 138.834410
1229 520.284630 -431.649302 382.533974
1230 590.017514 -427.002188 145.825813
1230 535.397620 -432.715032 387.918511
1231 609.665345 -427.891712 152.646192
1231 555.994028 -434.089350 394.204503
1232 626.344469 -428.467458 157.200497
1232 571.584388 -434.641321 400.604652
1233 649.114630 -429.458389 167.198369
1233 593.144509 -438.137800 409.654523
1234 667.266213 -431.407901 174.924423
1234 608.999885 -439.637666 416.683847
1235 688.555478 -434.110599 183.795176
1235 628.358316 -442.916092 425.652409
1236 707.236352 -436.893394 192.384016
1236 647.495144 -445.861222 433.804812
1237 721.243127 -439.601588 198.455712
1237 662.181427 -449.563264 440.712228
1238 744.662400 -443.118176 209.075405
1238 677.366643 -452.006311 448.751618
1239 761.099420 -445.179916 217.089657
1239 696.535370 -455.161581 457.645075
1240 785.927375 -448.170296 228.835410
1240 710.096596 -458.529675 465.444193
1241 801.850480 -451.939682 235.580651
1241 730.802893 -462.471047 473.825547
1242 819.251441 -456.475115 243.250371
1242 746.254405 -466.840007 481.042878
1243 840.489480 -461.027493 252.949303
1243 764.491830 -471.848345 488.867045
1244 852.299906 -465.716822 258.696981
1244 772.976733 -476.531465 494.748264
1245 871.783525 -469.623414 266.712624
1245 795.665563 -481.277612 503.934973
1246 889.359742 -474.498225 273.829015
1246 809.588220 -485.064648 510.053942
1247 908.497461 -479.468189 281.885965
1247 825.504596 -490.583274 516.709950
1248 926.160785 -484.251993 289.055442
1248 838.382824 -495.224146 522.812601
1249 944.181707 -490.466066 297.255788
1249 851.328440 -501.478436 528.333050
1250 960.143897 -496.653505 303.884978
1250 867.572965 -507.059909 534.655037
1251 971.057897 -502.636322 308.709872
1251 884.944898 -512.805198 541.770293
1252 990.264084 -509.150889 316.079589
1252 891.646194 -519.171384 545.278523
1253 1002.387508 -515.551498 320.398477
1253 905.590405 -524.571715 550.225936
1254 1016.963285 -520.852373 326.057119
1254 917.297959 -530.795444 554.309375
1255 1028.391831 -529.456570 329.906513
1255 929.641423 -538.222549 558.722604
1256 1037.445323 -536.628778 334.048729
1256 936.383418 -545.080674 560.915954
1257 1046.681895 -543.716682 337.773301
1257 942.542231 -553.599805 563.190819
1258 1054.688665 -552.615058 341.217350
1258 950.268468 -560.725813 566.642289
1259 1060.249191 -560.318040 344.144675
1259 955.709169 -567.743077 569.139531
1260 1065.232162 -567.125476 346.710897
1260 959.168841 -575.359556 571.278669
1261 1068.822509 -575.397616 349.480406
1261 961.045535 -583.097067 573.099687
1262 1070.375884 -583.522794 351.029181
1262 962.212585 -590.685940 574.949811
1263 1068.484534 -591.860825 351.202581
1263 963.105413 -598.222628 576.836622
1264 1072.431706 -600.105524 354.198636
1264 960.175307 -606.647893 576.884070
1265 1068.974256 -607.197712 354.967946
1265 959.294636 -614.306889 578.143497
1266 1065.431626 -614.258312 355.759292
1266 954.662398 -620.672285 577.954451
1267 1064.832798 -620.535541 356.776489
1267 952.310725 -627.414636 578.671149
1268 1059.562317 -627.469036 356.117424
1268 946.061884 -634.058723 577.536477
1269 1051.430213 -634.564453 353.832783
1269 939.105565 -640.491724 575.969071
1270 1046.760481 -639.423956 353.904881
1270 933.743912 -646.988590 575.277615
1271 1036.164530 -645.678790 350.794494
1271 925.311639 -652.767465 572.607567
1272 1026.960174 -652.366141 348.826238
1272 914.049498 -658.359982 570.013933
1273 1017.397588 -658.260699 346.006641
1273 906.556453 -663.661978 568.509853
1274 1006.986125 -663.012683 343.067452
1274 895.416898 -668.859334 564.562105
1275 997.812476 -667.852828 340.213061
1275 886.241805 -672.624075 561.967898
1276 983.751925 -672.287593 336.121475
1276 871.960644 -677.210769 557.246949
1277 970.817919 -676.842096 332.660654
1277 861.639789 -680.563242 554.693284
1278 953.946349 -679.962794 326.639454
1278 845.665250 -684.259819 549.678627
1279 941.484900 -682.191908 322.980907
1279 833.559421 -687.152761 545.288311
1280 925.788246 -684.359444 317.582881
1280 818.693156 -690.083585 541.243472
1281 910.553857 -687.157690 313.217790
1281 807.758474 -691.437036 537.878425
1282 897.175139 -687.947014 308.497432
1282 788.862589 -693.844211 533.378303
1283 877.930914 -689.470311 302.654816
1283 773.689631 -695.280016 528.948583
1284 863.980211 -690.625589 298.953733
1284 759.334264 -695.792773 525.219530
1285 845.607527 -691.451086 293.675372
1285 743.260871 -697.026449 520.536579
1286 831.426691 -691.249138 291.386526
1286 729.611930 -696.385197 516.849954
1287 811.619429 -691.479108 285.053013
1287 714.214996 -698.068910 513.891305
1288 794.311303 -690.831046 280.330411
1288 695.714775 -698.861466 509.185677
1289 777.090564 -691.036467 276.611247
1289 680.086895 -699.190109 505.168643
1290 758.385854 -690.874421 272.162193
1290 665.013812 -699.828478 502.252062
1291 741.255012 -690.313734 267.600281
1291 652.466626 -698.464041 499.457738
1292 730.304776 -688.378794 266.183333
1292 633.491592 -698.710014 496.104397
1293 711.536013 -687.896909 261.431342
1293 621.270902 -698.386958 493.347500
1294 691.534462 -687.535507 257.335966
1294 602.489020 -697.869364 488.882789
1295 673.320166 -686.102851 252.331087
1295 586.892213 -697.908731 484.940840
1296 655.370049 -684.886831 248.680591
1296 567.881356 -696.675585 480.346382
1297 640.681418 -683.850723 245.230276
1297 556.100063 -695.967742 478.458840
1298 623.339882 -681.490009 240.864692
1298 540.972453 -694.551304 474.876047
1299 605.450895 -679.854364 236.301191
1299 524.079104 -693.887778 470.460463
1300 597.839755 -677.632264 235.678870
1300 507.093637 -693.640367 466.697334
1301 568.827639 -675.588996 229.410877
1301 495.166034 -692.287165 464.770779
1302 556.362346 -673.419151 226.603837
1302 475.042230 -690.927311 459.535511
1303 538.928274 -672.897892 221.786583
1303 458.972825 -690.972794 457.277538
1304 521.475080 -671.571113 218.684712
1304 447.618138 -689.968345 455.149744
1305 498.477790 -671.290081 213.569661
1305 431.314595 -690.562237 451.698918
1306 482.593843 -670.537767 210.619588
1306 416.542625 -689.796054 449.266958
1307 470.560624 -668.569379 208.439050
1307 400.646331 -689.900553 447.824418
1308 455.062342 -668.440014 205.387211
1308 385.476527 -689.999753 443.933473
1309 438.302178 -666.948899 202.896101
1309 367.664573 -690.212012 441.556815
1310 417.988832 -666.614816 199.538773
1310 354.175725 -690.811628 438.886275
1311 408.028612 -666.801284 201.311791
1311 336.299633 -692.690883 435.973261
1312 383.141766 -668.321259 193.800801
1312 317.065667 -694.773665 432.707824
1313 366.125775 -668.944503 191.837847
1313 308.355279 -696.392175 431.457977
1314 340.500730 -670.476996 188.209933
1314 291.561379 -698.034367 429.625461
1315 336.727432 -672.670000 188.649147
1315 274.986822 -700.121564 427.458259
1316 319.034426 -673.819575 187.579330
1316 257.399934 -703.222162 425.400270
1317 298.093663 -676.003110 183.734198
1317 241.700800 -707.066240 423.214382
1318 276.601483 -678.542341 179.957260
1318 229.406002 -710.382261 423.129444
1319 261.522928 -681.339944 178.455691
1319 214.717682 -713.397203 421.251948
1320 244.908967 -685.094689 176.275978
1320 193.274125 -717.743547 418.005962
1321 231.634139 -689.990276 175.942138
1321 184.046242 -723.744236 416.633686
1322 214.711430 -695.109013 172.104221
1322 165.960065 -728.374957 412.769503
1323 201.701763 -700.352831 172.467449
1323 155.017167 -732.436309 414.113914
1324 180.007041 -708.292469 169.929953
1324 139.102202 -737.310660 412.064129
1325 165.370410 -713.821106 168.065632
1325 120.664322 -745.312055 411.908344
1326 146.190333 -719.605294 163.938151
1326 108.797511 -751.009607 409.306318
1327 135.062904 -724.667296 165.558298
1327 96.567079 -757.990859 408.097424
1328 121.789199 -731.360714 164.023996
1328 89.925018 -763.035566 408.284464
1329 103.749526 -739.920861 159.647202
1329 72.738080 -770.683845 405.575892
1330 90.366452 -747.506270 159.507815
1330 57.008557 -778.384850 403.222267
1331 74.169703 -757.103724 157.283163
1331 51.950473 -786.495253 403.447829
1332 66.131349 -765.449373 157.407538
1332 39.714731 -795.296848 402.345246
1333 48.498340 -775.692449 154.878171
1333 20.009183 -804.733430 400.480295
1334 40.602549 -783.864760 155.235031
1334 13.486769 -813.441475 400.952232
1335 27.790342 -793.289814 154.885061
1335 9.527939 -821.077700 401.223908
1336 11.035067 -804.012787 152.228475
1336 13.812329 -827.983475 407.715601
1337 2.167109 -814.259870 152.681371
1337 -1.654587 -838.389928 401.213035
1338 -15.868229 -828.989783 146.531130
1338 -23.305561 -849.134159 397.577814
1339 -19.197094 -838.721535 149.153609
1339 -38.331823 -859.594878 394.575984
1340 -30.392321 -852.216822 146.579395
1340 -43.071927 -869.472762 395.916317
1341 -22.737659 -861.300035 149.157187
1341 -43.421536 -881.997735 394.001094
1342 -40.499378 -876.880576 147.548647
1342 -52.960004 -892.620305 392.634033
1343 -49.421571 -890.963216 143.846333
1343 -58.637453 -905.741059 392.021277
1344 -59.245094 -904.232025 142.757343
1344 -60.279146 -915.685643 391.791746
1345 -61.858218 -917.578468 140.665742
1345 -67.950265 -927.304734 388.491232
1346 -49.482598 -926.337546 143.938038
1346 -74.548093 -938.162496 387.011776
1347 -53.500675 -940.421364 141.590989
1347 -67.489127 -946.502680 390.186399
1348 -58.301048 -954.345183 140.012332
1348 -66.530788 -959.079128 387.781312
1349 -57.253445 -966.881147 139.263452
1349 -59.155925 -972.001868 388.758831
1350 -47.567039 -976.379941 140.484215
1350 -57.725568 -982.442535 387.618144
1351 -35.009212 -988.342130 143.273417
1351 -58.767979 -994.495811 387.443192
1352 -34.489808 -1000.788565 138.936568
1352 -46.838111 -1003.786140 388.296367
1353 -36.515849 -1014.518192 136.322380
1353 -34.681027 -1014.360825 387.722105
1354 -24.233788 -1025.716242 137.957873
1354 -42.250906 -1024.404540 388.168778
1355 -22.458767 -1034.918870 135.549294
1355 -25.155590 -1034.207008 387.532793
1356 -7.686489 -1046.888625 137.688619
1356 -36.476388 -1047.891527 382.884894
1357 9.280874 -1056.426486 140.816748
1357 -11.705603 -1055.441445 386.689989
1358 20.661507 -1066.169221 141.144375
1358 2.556554 -1064.229418 387.047411
1359 24.797416 -1077.098910 139.294023
1359 25.285948 -1071.504347 390.921795
1360 36.869709 -1086.306452 139.928812
1360 26.189226 -1083.959808 391.401019
1361 55.184440 -1096.446668 143.300971
1361 33.847234 -1092.533341 392.114918
1362 68.730399 -1107.428350 145.352619
1362 43.139794 -1103.012731 391.178965
1363 74.970560 -1120.586879 143.129024
1363 46.921511 -1114.533276 390.218928
1364 89.762112 -1126.912064 145.027533
1364 64.115944 -1122.839943 391.251172
1365 106.221152 -1137.452547 148.588554
1365 71.888291 -1133.572219 393.499323
1366 110.349503 -1150.485209 146.418739
1366 81.635803 -1143.659083 394.081185
1367 116.571925 -1160.591133 145.250376
1367 91.251462 -1153.978921 395.246470
1368 127.360783 -1171.007456 147.324440
1368 90.915952 -1164.248379 393.114253
1369 131.678759 -1185.033093 146.223370
1369 101.768447 -1176.480015 392.251778
1370 128.429371 -1196.910701 141.771877
1370 109.312399 -1186.000284 392.652504
1371 166.262752 -1201.249377 151.862511
1371 123.146800 -1195.092449 392.858772
1372 169.365919 -1213.951634 150.822459
1372 129.370649 -1206.141539 393.640910
1373 172.981742 -1223.513454 149.359600
1373 127.388363 -1217.635048 390.896758
1374 181.892991 -1233.554164 148.088361
1374 150.329350 -1222.556510 395.005049
1375 182.053807 -1244.185974 144.510193
1375 149.363233 -1234.931554 392.415420
1376 191.043585 -1254.105203 144.299221
1376 152.270048 -1244.027695 390.888675
1377 190.162701 -1264.439496 144.164483
1377 157.582702 -1252.896464 390.300803
1378 192.594594 -1272.589052 142.292782
1378 162.105999 -1261.029820 388.504988
1379 192.594594 -1272.589052 142.292782
1379 162.105999 -1261.029820 388.504988
1380 192.594594 -1272.589052 142.292782
1380 162.105999 -1261.029820 388.504988
1381 192.594594 -1272.589052 142.292782
1381 162.105999 -1261.029820 388.504988
