# Supplementary material for: Action Sport Cameras as an Instrument to Perform a 3D Underwater Motion Analysis
Source: PLoS One. 2016 Aug 11;11(8):e0160490. doi: 10.1371/journal.pone.0160490 (PMC4981397; doi:10.1371/journal.pone.0160490)
Supplement: S1 Supporting Information — S1.1_Calibration Quality > S1.1.1_Underwater > S1.1.1.1_Highres > S1.1.1.1.1_Calibration > File A. This is the BUNDLE_CameraParameters. This is the camera calibration parameters. File B. This is the Triad. This is the 2D coordinates of the waterproof orthogonal triad structure carrying nine spherical black markers. File C. This is the WandCalibration. This is the 2D coordinates of the wand structure carrying one spherical black marker. S1.1.1.1.2_Accuracy > File D. This is the Trial_1. This is the 2D coordinates of the first rigid bar test acquisition, carrying two markers at known distance. File E. This is the Trial_2. This is the 2D coordinates of the second rigid bar test acquisition, carrying two markers at known distance. File F. This is the Trial_3. This is the 2D coordinates of the third rigid bar test acquisition, carrying two markers at known distance. File G. This is the Trial_4. This is the 2D coordinates of the fourth rigid bar test acquisition, carrying two markers at known distance. File H. This is the Trial_5. This is the 2D coordinates of the fifth rigid bar test acquisition, carrying two markers at known distance. File I. This is the MotionSequence3D_Trial_1. This is the 3D coordinates of the first rigid bar test acquisition. File J. This is the MotionSequence3D_Trial_2. This is the 3D coordinates of the second rigid bar test acquisition. File K. This is the MotionSequence3D_Trial_3. This is the 3D coordinates of the third rigid bar test acquisition. File L. This is the MotionSequence3D_Trial_4. This is the 3D coordinates of the fourth rigid bar test acquisition. File M. This is the MotionSequence3D_Trial_5. This is the 3D coordinates of the fifth rigid bar test acquisition. S1.1.1.2_Lowres > S1.1.1.2.1_Calibration > File N. This is the BUNDLE_CameraParameters. This is the camera calibration parameters. File O. This is the Triad. This is the 2D coordinates of the waterproof orthogonal triad structure carrying nine spherical black markers. File P. Th [file pone.0160490.s001.zip › S1_SupportingInformation/S1.2_Calibration_Dependability/S1.2.2_Accuracy/S1.2.2.3_Mov2_1p/File BK.txt]

   0.0000000e+00  -5.6157244e+01  -1.3249069e+03   4.7043518e+02
   0.0000000e+00  -6.5264540e+01  -1.3369250e+03   2.2039419e+02
   1.0000000e+00  -6.6855978e+01  -1.3321361e+03   4.7292865e+02
   1.0000000e+00  -6.5264540e+01  -1.3369250e+03   2.2039419e+02
   2.0000000e+00  -7.0066275e+01  -1.3318362e+03   4.7588898e+02
   2.0000000e+00  -6.7142552e+01  -1.3375548e+03   2.3179407e+02
   3.0000000e+00  -6.9353134e+01  -1.3313661e+03   4.7763710e+02
   3.0000000e+00  -6.9217527e+01  -1.3398729e+03   2.3284260e+02
   4.0000000e+00  -6.6157114e+01  -1.3306200e+03   4.8123505e+02
   4.0000000e+00  -6.0425188e+01  -1.3391041e+03   2.3780457e+02
   5.0000000e+00  -7.3678655e+01  -1.3339889e+03   4.8284182e+02
   5.0000000e+00  -6.6236713e+01  -1.3400905e+03   2.3958767e+02
   6.0000000e+00  -8.3179706e+01  -1.3341990e+03   4.8658518e+02
   6.0000000e+00  -6.7814305e+01  -1.3388756e+03   2.4098803e+02
   7.0000000e+00  -8.3179706e+01  -1.3341990e+03   4.8658518e+02
   7.0000000e+00  -7.0420781e+01  -1.3399356e+03   2.4446306e+02
   8.0000000e+00  -8.3179706e+01  -1.3341990e+03   4.8658518e+02
   8.0000000e+00  -7.9408561e+01  -1.3458754e+03   2.4551477e+02
   9.0000000e+00  -7.2032434e+01  -1.3311167e+03   5.0070523e+02
   9.0000000e+00  -7.9408561e+01  -1.3458754e+03   2.4551477e+02
   1.0000000e+01  -7.9974552e+01  -1.3359328e+03   5.0349042e+02
   1.0000000e+01  -5.5168511e+01  -1.3437833e+03   2.6322201e+02
   1.1000000e+01  -8.2739824e+01  -1.3377419e+03   5.0845696e+02
   1.1000000e+01  -7.0222960e+01  -1.3482234e+03   2.6568539e+02
   1.2000000e+01  -8.2739824e+01  -1.3377419e+03   5.0845696e+02
   1.2000000e+01  -7.4510944e+01  -1.3512411e+03   2.7276045e+02
   1.3000000e+01  -7.8429047e+01  -1.3359059e+03   5.1982682e+02
   1.3000000e+01  -7.0724384e+01  -1.3501186e+03   2.7717460e+02
   1.4000000e+01  -7.9373138e+01  -1.3364059e+03   5.2606479e+02
   1.4000000e+01  -7.8645209e+01  -1.3547690e+03   2.8179992e+02
   1.5000000e+01  -8.0784552e+01  -1.3374899e+03   5.3408925e+02
   1.5000000e+01  -7.2772974e+01  -1.3558450e+03   2.8919648e+02
   1.6000000e+01  -7.2100186e+01  -1.3340981e+03   5.4234090e+02
   1.6000000e+01  -7.2016031e+01  -1.3545830e+03   2.9500751e+02
   1.7000000e+01  -8.1958680e+01  -1.3380852e+03   5.4881097e+02
   1.7000000e+01  -6.6403900e+01  -1.3558317e+03   3.0501840e+02
   1.8000000e+01  -8.2422824e+01  -1.3377173e+03   5.5406589e+02
   1.8000000e+01  -7.6803211e+01  -1.3573752e+03   3.1155289e+02
   1.9000000e+01  -7.8898492e+01  -1.3364109e+03   5.6185177e+02
   1.9000000e+01  -5.6072606e+01  -1.3566010e+03   3.2067008e+02
   2.0000000e+01  -7.7822329e+01  -1.3371780e+03   5.6998060e+02
   2.0000000e+01  -6.8614304e+01  -1.3618266e+03   3.2679760e+02
   2.1000000e+01  -7.5805548e+01  -1.3359793e+03   5.7460813e+02
   2.1000000e+01  -6.7794900e+01  -1.3617640e+03   3.2961963e+02
   2.2000000e+01  -8.0333434e+01  -1.3372874e+03   5.7845427e+02
   2.2000000e+01  -6.0478194e+01  -1.3614697e+03   3.3953592e+02
   2.3000000e+01  -6.9478803e+01  -1.3338242e+03   5.8542178e+02
   2.3000000e+01  -5.7486658e+01  -1.3608015e+03   3.4349046e+02
   2.4000000e+01  -7.5981249e+01  -1.3380926e+03   5.9008327e+02
   2.4000000e+01  -6.6071081e+01  -1.3667351e+03   3.4606626e+02
   2.5000000e+01  -7.0677390e+01  -1.3361552e+03   5.9520069e+02
   2.5000000e+01  -6.7016940e+01  -1.3684550e+03   3.5025144e+02
   2.6000000e+01  -7.4027510e+01  -1.3367968e+03   5.9775662e+02
   2.6000000e+01  -5.8799726e+01  -1.3668017e+03   3.5707419e+02
   2.7000000e+01  -6.8799461e+01  -1.3363008e+03   6.0174818e+02
   2.7000000e+01  -6.7074135e+01  -1.3713974e+03   3.5938479e+02
   2.8000000e+01  -6.6897898e+01  -1.3352414e+03   6.0635071e+02
   2.8000000e+01  -5.3872860e+01  -1.3702495e+03   3.6613317e+02
   2.9000000e+01  -6.2302343e+01  -1.3346660e+03   6.0922717e+02
   2.9000000e+01  -4.9866792e+01  -1.3713865e+03   3.6897598e+02
   3.0000000e+01  -5.0620052e+01  -1.3319822e+03   6.1467946e+02
   3.0000000e+01  -5.6640413e+01  -1.3751856e+03   3.7056929e+02
   3.1000000e+01  -5.1729754e+01  -1.3335738e+03   6.1651729e+02
   3.1000000e+01  -4.4141446e+01  -1.3741905e+03   3.7617128e+02
   3.2000000e+01  -5.3900171e+01  -1.3322567e+03   6.1772878e+02
   3.2000000e+01  -2.8551397e+01  -1.3707129e+03   3.8192762e+02
   3.3000000e+01  -4.7219572e+01  -1.3299373e+03   6.2038887e+02
   3.3000000e+01  -2.4906136e+01  -1.3702466e+03   3.8405667e+02
   3.4000000e+01  -3.2773898e+01  -1.3256868e+03   6.2303563e+02
   3.4000000e+01  -2.8457285e+01  -1.3736134e+03   3.8287266e+02
   3.5000000e+01  -2.4996766e+01  -1.3248166e+03   6.2424871e+02
   3.5000000e+01  -1.0705589e+01  -1.3672860e+03   3.8492739e+02
   3.6000000e+01  -1.9463433e+01  -1.3210552e+03   6.2749206e+02
   3.6000000e+01   5.6836770e+00  -1.3638901e+03   3.8721139e+02
   3.7000000e+01  -3.6760780e+00  -1.3156027e+03   6.2687349e+02
   3.7000000e+01   1.5376767e+01  -1.3603747e+03   3.8903254e+02
   3.8000000e+01   1.9724620e+00  -1.3127749e+03   6.2623911e+02
   3.8000000e+01   1.1384769e+01  -1.3621272e+03   3.8616119e+02
   3.9000000e+01   1.2590750e+01  -1.3085331e+03   6.2607184e+02
   3.9000000e+01   3.5880517e+01  -1.3550307e+03   3.8883304e+02
   4.0000000e+01   3.2814891e+01  -1.3008982e+03   6.2704878e+02
   4.0000000e+01   4.4346622e+01  -1.3520278e+03   3.8579480e+02
   4.1000000e+01   4.5006183e+01  -1.2959961e+03   6.2604795e+02
   4.1000000e+01   5.4008287e+01  -1.3471474e+03   3.8425132e+02
   4.2000000e+01   5.3581890e+01  -1.2914964e+03   6.2341402e+02
   4.2000000e+01   7.1639804e+01  -1.3411919e+03   3.8718452e+02
   4.3000000e+01   6.5627376e+01  -1.2842767e+03   6.2431603e+02
   4.3000000e+01   8.7124897e+01  -1.3333572e+03   3.8468094e+02
   4.4000000e+01   6.5627376e+01  -1.2842767e+03   6.2431603e+02
   4.4000000e+01   9.1177026e+01  -1.3307192e+03   3.8104840e+02
   4.5000000e+01   8.0844077e+01  -1.2741293e+03   6.2022814e+02
   4.5000000e+01   1.0868034e+02  -1.3231152e+03   3.8239289e+02
   4.6000000e+01   9.2104262e+01  -1.2669460e+03   6.1978539e+02
   4.6000000e+01   1.1730420e+02  -1.3172754e+03   3.8165775e+02
   4.7000000e+01   9.2699866e+01  -1.2629785e+03   6.1750523e+02
   4.7000000e+01   1.3683223e+02  -1.3085367e+03   3.8253362e+02
   4.8000000e+01   1.1813910e+02  -1.2514496e+03   6.1756738e+02
   4.8000000e+01   1.4151589e+02  -1.3031449e+03   3.7922042e+02
   4.9000000e+01   1.3020755e+02  -1.2423691e+03   6.1784132e+02
   4.9000000e+01   1.4886771e+02  -1.2952552e+03   3.7989207e+02
   5.0000000e+01   1.3641315e+02  -1.2332424e+03   6.1774801e+02
   5.0000000e+01   1.6265750e+02  -1.2865106e+03   3.7895940e+02
   5.1000000e+01   1.4033116e+02  -1.2256085e+03   6.1594839e+02
   5.1000000e+01   1.7246786e+02  -1.2782516e+03   3.7835638e+02
   5.2000000e+01   1.4885704e+02  -1.2171392e+03   6.1622613e+02
   5.2000000e+01   1.8284021e+02  -1.2682020e+03   3.7925632e+02
   5.3000000e+01   1.5651884e+02  -1.2058454e+03   6.1458224e+02
   5.3000000e+01   1.9319657e+02  -1.2574883e+03   3.8124750e+02
   5.4000000e+01   1.5662153e+02  -1.1974918e+03   6.1364070e+02
   5.4000000e+01   1.9818524e+02  -1.2479271e+03   3.7794080e+02
   5.5000000e+01   1.6602360e+02  -1.1850407e+03   6.1455856e+02
   5.5000000e+01   2.1223851e+02  -1.2352323e+03   3.8139418e+02
   5.6000000e+01   1.7224857e+02  -1.1744170e+03   6.1370355e+02
   5.6000000e+01   2.2220377e+02  -1.2227552e+03   3.8297569e+02
   5.7000000e+01   1.7683987e+02  -1.1623990e+03   6.1358979e+02
   5.7000000e+01   2.2220377e+02  -1.2227552e+03   3.8297569e+02
   5.8000000e+01   1.8457936e+02  -1.1488241e+03   6.1587531e+02
   5.8000000e+01   2.3049827e+02  -1.1986770e+03   3.8080799e+02
   5.9000000e+01   1.9327653e+02  -1.1386839e+03   6.1627655e+02
   5.9000000e+01   2.3483249e+02  -1.1852519e+03   3.7915376e+02
   6.0000000e+01   1.9835516e+02  -1.1247659e+03   6.1617205e+02
   6.0000000e+01   2.3679462e+02  -1.1711669e+03   3.7889865e+02
   6.1000000e+01   1.9198283e+02  -1.1140311e+03   6.1392640e+02
   6.1000000e+01   2.4339876e+02  -1.1556116e+03   3.7856326e+02
   6.2000000e+01   1.9592173e+02  -1.1018329e+03   6.1478791e+02
   6.2000000e+01   2.4689100e+02  -1.1405677e+03   3.7775597e+02
   6.3000000e+01   1.9823832e+02  -1.0885092e+03   6.1373349e+02
   6.3000000e+01   2.4701281e+02  -1.1275702e+03   3.7623692e+02
   6.4000000e+01   1.9377422e+02  -1.0754492e+03   6.1303356e+02
   6.4000000e+01   2.4701281e+02  -1.1275702e+03   3.7623692e+02
   6.5000000e+01   1.9336327e+02  -1.0634485e+03   6.1077302e+02
   6.5000000e+01   2.4747617e+02  -1.0992250e+03   3.7478303e+02
   6.6000000e+01   1.9536900e+02  -1.0508513e+03   6.1043680e+02
   6.6000000e+01   2.4599411e+02  -1.0861760e+03   3.7392853e+02
   6.7000000e+01   1.8929288e+02  -1.0385054e+03   6.0783679e+02
   6.7000000e+01   2.4104159e+02  -1.0734365e+03   3.6972187e+02
   6.8000000e+01   1.8673539e+02  -1.0269965e+03   6.0667812e+02
   6.8000000e+01   2.4284293e+02  -1.0563544e+03   3.7044363e+02
   6.9000000e+01   1.8885557e+02  -1.0113598e+03   6.0551136e+02
   6.9000000e+01   2.4090876e+02  -1.0436755e+03   3.6728679e+02
   7.0000000e+01   1.6886841e+02  -1.0024246e+03   5.9766561e+02
   7.0000000e+01   2.3024592e+02  -1.0308458e+03   3.6386288e+02
   7.1000000e+01   1.6736505e+02  -9.9121181e+02   5.9695334e+02
   7.1000000e+01   2.3309027e+02  -1.0146540e+03   3.6306312e+02
   7.2000000e+01   1.7165182e+02  -9.8022479e+02   5.9884533e+02
   7.2000000e+01   2.3646338e+02  -1.0006931e+03   3.6505461e+02
   7.3000000e+01   1.6748164e+02  -9.6811240e+02   5.9723928e+02
   7.3000000e+01   2.1000462e+02  -9.9087918e+02   3.5658243e+02
   7.4000000e+01   1.5512166e+02  -9.6017611e+02   5.9524015e+02
   7.4000000e+01   2.0420867e+02  -9.7969884e+02   3.5350040e+02
   7.5000000e+01   1.4698364e+02  -9.4922219e+02   5.9285137e+02
   7.5000000e+01   2.0000783e+02  -9.6565071e+02   3.5188996e+02
   7.6000000e+01   1.3131188e+02  -9.4138951e+02   5.8755988e+02
   7.6000000e+01   1.8775337e+02  -9.5552109e+02   3.4864313e+02
   7.7000000e+01   1.2516381e+02  -9.3396098e+02   5.8555058e+02
   7.7000000e+01   1.7975283e+02  -9.4456960e+02   3.4639497e+02
   7.8000000e+01   1.1831187e+02  -9.2576250e+02   5.8352236e+02
   7.8000000e+01   1.6825918e+02  -9.3622769e+02   3.4212755e+02
   7.9000000e+01   1.1155512e+02  -9.1763636e+02   5.8037307e+02
   7.9000000e+01   1.5881350e+02  -9.2716246e+02   3.3843063e+02
   8.0000000e+01   9.6651476e+01  -9.1442405e+02   5.7638342e+02
   8.0000000e+01   1.4617776e+02  -9.2106114e+02   3.3497236e+02
   8.1000000e+01   9.1761930e+01  -9.0657024e+02   5.7460103e+02
   8.1000000e+01   1.4617776e+02  -9.2106114e+02   3.3497236e+02
   8.2000000e+01   8.3708865e+01  -9.0372980e+02   5.7138841e+02
   8.2000000e+01   1.3002785e+02  -9.0636515e+02   3.3077212e+02
   8.3000000e+01   4.9188725e+01  -9.0209105e+02   5.6561608e+02
   8.3000000e+01   1.1793142e+02  -9.0247521e+02   3.2734604e+02
   8.4000000e+01   6.3015052e+01  -8.9674309e+02   5.6743128e+02
   8.4000000e+01   1.0753746e+02  -8.9851996e+02   3.2336683e+02
   8.5000000e+01   5.4562907e+01  -8.9432056e+02   5.6654577e+02
   8.5000000e+01   1.0472911e+02  -8.9459071e+02   3.2335594e+02
   8.6000000e+01   4.7868035e+01  -8.9231935e+02   5.6440151e+02
   8.6000000e+01   9.5280131e+01  -8.9189732e+02   3.2300422e+02
   8.7000000e+01   3.3727149e+01  -8.9280043e+02   5.6334945e+02
   8.7000000e+01   8.1177220e+01  -8.9201377e+02   3.2019993e+02
   8.8000000e+01   2.4325068e+01  -8.9388043e+02   5.6167223e+02
   8.8000000e+01   6.6500559e+01  -8.9377061e+02   3.1771782e+02
   8.9000000e+01   1.6594008e+01  -8.9380124e+02   5.6004998e+02
   8.9000000e+01   6.2368669e+01  -8.9312461e+02   3.1784082e+02
   9.0000000e+01   3.7265340e+00  -8.9530929e+02   5.6082465e+02
   9.0000000e+01   4.3929379e+01  -8.9692789e+02   3.1429228e+02
   9.1000000e+01  -8.2165830e+00  -8.9898384e+02   5.5817203e+02
   9.1000000e+01   4.2217830e+01  -9.0050875e+02   3.1927510e+02
   9.2000000e+01  -1.5187574e+01  -9.0192688e+02   5.5821630e+02
   9.2000000e+01   2.1686881e+01  -9.0608437e+02   3.1427013e+02
   9.3000000e+01  -2.1610143e+01  -9.0507146e+02   5.5999277e+02
   9.3000000e+01   1.8778214e+01  -9.0886562e+02   3.1568239e+02
   9.4000000e+01  -2.5422222e+01  -9.0880859e+02   5.6006527e+02
   9.4000000e+01   6.8016080e+00  -9.1515666e+02   3.1558029e+02
   9.5000000e+01  -3.6520171e+01  -9.1492092e+02   5.6042627e+02
   9.5000000e+01   1.0856620e+00  -9.2086036e+02   3.1600336e+02
   9.6000000e+01  -4.8017590e+01  -9.2034297e+02   5.6028922e+02
   9.6000000e+01  -9.3335850e+00  -9.2925500e+02   3.1748624e+02
   9.7000000e+01  -5.1636376e+01  -9.2497998e+02   5.6054850e+02
   9.7000000e+01  -2.4650864e+01  -9.3734176e+02   3.1570953e+02
   9.8000000e+01  -5.5921038e+01  -9.3101548e+02   5.6048036e+02
   9.8000000e+01  -2.7260045e+01  -9.4345363e+02   3.1721955e+02
   9.9000000e+01  -6.7809479e+01  -9.4025441e+02   5.6134202e+02
   9.9000000e+01  -3.7545939e+01  -9.5247671e+02   3.1602484e+02
   1.0000000e+02  -6.2956132e+01  -9.4643176e+02   5.6332913e+02
   1.0000000e+02  -4.5670393e+01  -9.6314539e+02   3.1824188e+02
   1.0100000e+02  -7.0354110e+01  -9.5546986e+02   5.6535014e+02
   1.0100000e+02  -4.2811493e+01  -9.7275701e+02   3.2054039e+02
   1.0200000e+02  -7.0791947e+01  -9.6259626e+02   5.6934764e+02
   1.0200000e+02  -4.4865957e+01  -9.8303473e+02   3.2447929e+02
   1.0300000e+02  -7.6275186e+01  -9.7184035e+02   5.6962104e+02
   1.0300000e+02  -5.1478301e+01  -9.9364843e+02   3.2664605e+02
   1.0400000e+02  -6.8855792e+01  -9.7932250e+02   5.7317723e+02
   1.0400000e+02  -4.4951729e+01  -1.0021010e+03   3.2898202e+02
   1.0500000e+02  -7.0877886e+01  -9.8794934e+02   5.7476239e+02
   1.0500000e+02  -4.3704169e+01  -1.0120441e+03   3.3048498e+02
   1.0600000e+02  -7.0514816e+01  -9.9617707e+02   5.7571781e+02
   1.0600000e+02  -5.1681523e+01  -1.0262263e+03   3.3200658e+02
   1.0700000e+02  -7.6186405e+01  -1.0056275e+03   5.7733649e+02
   1.0700000e+02  -4.3810126e+01  -1.0345001e+03   3.3541485e+02
   1.0800000e+02  -6.7657617e+01  -1.0143666e+03   5.8009039e+02
   1.0800000e+02  -4.5505631e+01  -1.0451209e+03   3.3558404e+02
   1.0900000e+02  -5.9813262e+01  -1.0221890e+03   5.8294418e+02
   1.0900000e+02  -3.5509211e+01  -1.0548131e+03   3.4135509e+02
   1.1000000e+02  -4.8758726e+01  -1.0293074e+03   5.8699740e+02
   1.1000000e+02  -2.8782095e+01  -1.0665761e+03   3.4410328e+02
   1.1100000e+02  -4.7050862e+01  -1.0388927e+03   5.8763648e+02
   1.1100000e+02  -2.3799655e+01  -1.0778313e+03   3.4716107e+02
   1.1200000e+02  -3.5403227e+01  -1.0477986e+03   5.9221804e+02
   1.1200000e+02  -1.9555326e+01  -1.0899877e+03   3.4911440e+02
   1.1300000e+02  -3.5063051e+01  -1.0568160e+03   5.9090048e+02
   1.1300000e+02  -8.8781160e+00  -1.0988409e+03   3.5150977e+02
   1.1400000e+02  -2.4505779e+01  -1.0630891e+03   5.9418710e+02
   1.1400000e+02   1.2856690e+00  -1.1082003e+03   3.5347081e+02
   1.1500000e+02  -1.0779242e+01  -1.0700284e+03   5.9839026e+02
   1.1500000e+02   1.2279172e+01  -1.1202357e+03   3.5321355e+02
   1.1600000e+02   3.2361970e+00  -1.0779479e+03   5.9938267e+02
   1.1600000e+02   1.2376880e+01  -1.1291455e+03   3.5713522e+02
   1.1700000e+02   7.5639040e+00  -1.0844328e+03   6.0132461e+02
   1.1700000e+02   3.7472004e+01  -1.1361672e+03   3.6413848e+02
   1.1800000e+02   1.2309133e+01  -1.0912802e+03   6.0134749e+02
   1.1800000e+02   3.5178043e+01  -1.1471593e+03   3.6336903e+02
   1.1900000e+02   3.0613797e+01  -1.0948218e+03   6.0594914e+02
   1.1900000e+02   6.2989666e+01  -1.1519967e+03   3.7062124e+02
   1.2000000e+02   4.1384584e+01  -1.0983207e+03   6.0768560e+02
   1.2000000e+02   6.1968784e+01  -1.1594444e+03   3.7020778e+02
   1.2100000e+02   5.5547512e+01  -1.0999230e+03   6.1028353e+02
   1.2100000e+02   7.9023998e+01  -1.1627217e+03   3.7524971e+02
   1.2200000e+02   7.0832395e+01  -1.1016793e+03   6.1211882e+02
   1.2200000e+02   9.0767585e+01  -1.1681644e+03   3.7759671e+02
   1.2300000e+02   7.9862037e+01  -1.1019882e+03   6.1439015e+02
   1.2300000e+02   1.0282515e+02  -1.1708858e+03   3.8077650e+02
   1.2400000e+02   9.4286948e+01  -1.1012520e+03   6.1726744e+02
   1.2400000e+02   1.2309570e+02  -1.1686384e+03   3.8373987e+02
   1.2500000e+02   1.0606057e+02  -1.0983603e+03   6.1865339e+02
   1.2500000e+02   1.4509579e+02  -1.1666189e+03   3.8637356e+02
   1.2600000e+02   1.2771373e+02  -1.0937958e+03   6.2149652e+02
   1.2600000e+02   1.5588335e+02  -1.1642420e+03   3.8948576e+02
   1.2700000e+02   1.3709251e+02  -1.0900872e+03   6.2229043e+02
   1.2700000e+02   1.7935669e+02  -1.1596098e+03   3.9159369e+02
   1.2800000e+02   1.5369890e+02  -1.0848112e+03   6.2507651e+02
   1.2800000e+02   1.9641293e+02  -1.1543078e+03   3.9469798e+02
   1.2900000e+02   1.7021729e+02  -1.0773859e+03   6.2684015e+02
   1.2900000e+02   2.1194768e+02  -1.1467827e+03   3.9699245e+02
   1.3000000e+02   1.8156395e+02  -1.0694951e+03   6.2867681e+02
   1.3000000e+02   2.2553052e+02  -1.1399326e+03   3.9937512e+02
   1.3100000e+02   1.9493509e+02  -1.0612317e+03   6.3080066e+02
   1.3100000e+02   2.4045919e+02  -1.1302134e+03   4.0257246e+02
   1.3200000e+02   2.0881612e+02  -1.0506776e+03   6.3292503e+02
   1.3200000e+02   2.5844528e+02  -1.1217142e+03   4.0428560e+02
   1.3300000e+02   2.2221674e+02  -1.0407426e+03   6.3632243e+02
   1.3300000e+02   2.7964348e+02  -1.1095146e+03   4.1079343e+02
   1.3400000e+02   2.3626434e+02  -1.0289688e+03   6.3761130e+02
   1.3400000e+02   2.9449291e+02  -1.0971372e+03   4.1268003e+02
   1.3500000e+02   2.4539010e+02  -1.0176607e+03   6.4078753e+02
   1.3500000e+02   3.0400253e+02  -1.0861151e+03   4.1400294e+02
   1.3600000e+02   2.5568697e+02  -1.0053229e+03   6.4400033e+02
   1.3600000e+02   3.1456282e+02  -1.0735611e+03   4.1547329e+02
   1.3700000e+02   2.7493681e+02  -9.9033086e+02   6.4814786e+02
   1.3700000e+02   3.2689405e+02  -1.0599287e+03   4.1757809e+02
   1.3800000e+02   2.7956528e+02  -9.7715528e+02   6.4800785e+02
   1.3800000e+02   3.4344871e+02  -1.0476543e+03   4.2193770e+02
   1.3900000e+02   2.9444163e+02  -9.6317501e+02   6.5132443e+02
   1.3900000e+02   3.6136356e+02  -1.0296813e+03   4.2455042e+02
   1.4000000e+02   3.0470545e+02  -9.4785738e+02   6.5336460e+02
   1.4000000e+02   3.7250901e+02  -1.0145926e+03   4.2632299e+02
   1.4100000e+02   3.1338881e+02  -9.3156322e+02   6.5507925e+02
   1.4100000e+02   3.7545394e+02  -9.9856319e+02   4.2767104e+02
   1.4200000e+02   3.2058611e+02  -9.1639046e+02   6.5627037e+02
   1.4200000e+02   3.8720220e+02  -9.8105962e+02   4.2868636e+02
   1.4300000e+02   3.2883283e+02  -8.9836353e+02   6.5842158e+02
   1.4300000e+02   3.9052566e+02  -9.6313825e+02   4.3006230e+02
   1.4400000e+02   3.2929651e+02  -8.8349553e+02   6.5992117e+02
   1.4400000e+02   4.0223009e+02  -9.4638583e+02   4.3095498e+02
   1.4500000e+02   3.4494327e+02  -8.6529897e+02   6.6281215e+02
   1.4500000e+02   4.1157833e+02  -9.2886866e+02   4.3384875e+02
   1.4600000e+02   3.4843889e+02  -8.4969292e+02   6.6374354e+02
   1.4600000e+02   4.2102307e+02  -9.0967316e+02   4.3557201e+02
   1.4700000e+02   3.5287228e+02  -8.3428996e+02   6.6485449e+02
   1.4700000e+02   4.3001419e+02  -8.8984025e+02   4.3903494e+02
   1.4800000e+02   3.5126178e+02  -8.1721761e+02   6.6375680e+02
   1.4800000e+02   4.3287083e+02  -8.7149359e+02   4.3760768e+02
   1.4900000e+02   3.5647201e+02  -7.9776900e+02   6.6473571e+02
   1.4900000e+02   4.4104367e+02  -8.5259952e+02   4.4068376e+02
   1.5000000e+02   3.6144615e+02  -7.8043680e+02   6.6585458e+02
   1.5000000e+02   4.4716485e+02  -8.3495912e+02   4.4159924e+02
   1.5100000e+02   3.6164917e+02  -7.6349513e+02   6.6577026e+02
   1.5100000e+02   4.4188301e+02  -8.1394644e+02   4.3995263e+02
   1.5200000e+02   3.6168149e+02  -7.4948635e+02   6.6589013e+02
   1.5200000e+02   4.5254445e+02  -7.9474599e+02   4.3907909e+02
   1.5300000e+02   3.6762533e+02  -7.2767349e+02   6.6539890e+02
   1.5300000e+02   4.4938208e+02  -7.7629677e+02   4.3746617e+02
   1.5400000e+02   3.7182475e+02  -7.1177490e+02   6.6648898e+02
   1.5400000e+02   4.5300775e+02  -7.5742639e+02   4.3711939e+02
   1.5500000e+02   3.6523934e+02  -6.9630818e+02   6.6478991e+02
   1.5500000e+02   4.5718206e+02  -7.3772677e+02   4.3754797e+02
   1.5600000e+02   3.5894930e+02  -6.8159847e+02   6.6162758e+02
   1.5600000e+02   4.5602452e+02  -7.1974127e+02   4.3575865e+02
   1.5700000e+02   3.6127269e+02  -6.6306601e+02   6.6106877e+02
   1.5700000e+02   4.5570374e+02  -7.0346705e+02   4.3413296e+02
   1.5800000e+02   3.5565153e+02  -6.4639154e+02   6.5902635e+02
   1.5800000e+02   4.5301766e+02  -6.8390524e+02   4.3269381e+02
   1.5900000e+02   3.5868566e+02  -6.2988071e+02   6.5810547e+02
   1.5900000e+02   4.4632382e+02  -6.6756700e+02   4.2985262e+02
   1.6000000e+02   3.5356083e+02  -6.1976787e+02   6.5494811e+02
   1.6000000e+02   4.4005705e+02  -6.5239851e+02   4.2720805e+02
   1.6100000e+02   3.4903090e+02  -6.0309471e+02   6.5374499e+02
   1.6100000e+02   4.3365288e+02  -6.3689266e+02   4.2273092e+02
   1.6200000e+02   3.4626461e+02  -5.9214604e+02   6.5184480e+02
   1.6200000e+02   4.2932872e+02  -6.2102357e+02   4.2083959e+02
   1.6300000e+02   3.3178337e+02  -5.7900862e+02   6.4759856e+02
   1.6300000e+02   4.2632525e+02  -6.0910486e+02   4.1890485e+02
   1.6400000e+02   3.2744589e+02  -5.6600307e+02   6.4549544e+02
   1.6400000e+02   4.1701787e+02  -5.9190788e+02   4.1574479e+02
   1.6500000e+02   3.1865503e+02  -5.5395332e+02   6.4256702e+02
   1.6500000e+02   4.1126563e+02  -5.8107223e+02   4.1307906e+02
   1.6600000e+02   3.1626217e+02  -5.4288467e+02   6.4045444e+02
   1.6600000e+02   3.9481655e+02  -5.6893027e+02   4.0770118e+02
   1.6700000e+02   3.0439413e+02  -5.3222945e+02   6.3680369e+02
   1.6700000e+02   3.8952704e+02  -5.5589056e+02   4.0543504e+02
   1.6800000e+02   2.9488157e+02  -5.2223354e+02   6.3340717e+02
   1.6800000e+02   3.7464674e+02  -5.4317897e+02   3.9955636e+02
   1.6900000e+02   2.8278726e+02  -5.1249661e+02   6.2906043e+02
   1.6900000e+02   3.6766225e+02  -5.3221320e+02   3.9678643e+02
   1.7000000e+02   2.7812026e+02  -5.0331036e+02   6.2718783e+02
   1.7000000e+02   3.5655442e+02  -5.2235355e+02   3.9220888e+02
   1.7100000e+02   2.6661150e+02  -4.9351025e+02   6.2293317e+02
   1.7100000e+02   3.4585381e+02  -5.1301539e+02   3.8910740e+02
   1.7200000e+02   2.5611591e+02  -4.8574190e+02   6.2089252e+02
   1.7200000e+02   3.3482559e+02  -5.0385316e+02   3.8511642e+02
   1.7300000e+02   2.4256373e+02  -4.7929157e+02   6.1743180e+02
   1.7300000e+02   3.2525391e+02  -4.9566656e+02   3.8227899e+02
   1.7400000e+02   2.3568078e+02  -4.7204552e+02   6.1338095e+02
   1.7400000e+02   3.1158089e+02  -4.8724700e+02   3.7754283e+02
   1.7500000e+02   2.1991202e+02  -4.6573255e+02   6.0886986e+02
   1.7500000e+02   2.9889737e+02  -4.7876339e+02   3.7254569e+02
   1.7600000e+02   2.0605352e+02  -4.6012816e+02   6.0459677e+02
   1.7600000e+02   2.8683254e+02  -4.7091922e+02   3.7004999e+02
   1.7700000e+02   1.9357862e+02  -4.5395687e+02   6.0094611e+02
   1.7700000e+02   2.7425874e+02  -4.6365742e+02   3.6516144e+02
   1.7800000e+02   1.8377324e+02  -4.4891869e+02   5.9779914e+02
   1.7800000e+02   2.6335952e+02  -4.5642369e+02   3.6115635e+02
   1.7900000e+02   1.7684703e+02  -4.4423445e+02   5.9537472e+02
   1.7900000e+02   2.4557380e+02  -4.4979457e+02   3.5687402e+02
   1.8000000e+02   1.5918551e+02  -4.4035735e+02   5.9038568e+02
   1.8000000e+02   2.2996783e+02  -4.4360326e+02   3.5155359e+02
   1.8100000e+02   1.4704407e+02  -4.3823017e+02   5.8781645e+02
   1.8100000e+02   2.1974182e+02  -4.3962569e+02   3.4933758e+02
   1.8200000e+02   1.3546405e+02  -4.3566459e+02   5.8305262e+02
   1.8200000e+02   2.0495312e+02  -4.3492525e+02   3.4382334e+02
   1.8300000e+02   1.2444486e+02  -4.3355690e+02   5.7962684e+02
   1.8300000e+02   1.9356648e+02  -4.3190879e+02   3.4049507e+02
   1.8400000e+02   1.1250723e+02  -4.3269739e+02   5.7645259e+02
   1.8400000e+02   1.8291200e+02  -4.3007521e+02   3.3611768e+02
   1.8500000e+02   9.9919874e+01  -4.3204232e+02   5.7209533e+02
   1.8500000e+02   1.6675258e+02  -4.2845165e+02   3.3150838e+02
   1.8600000e+02   9.1052159e+01  -4.3241754e+02   5.6976987e+02
   1.8600000e+02   1.5342142e+02  -4.2700950e+02   3.2765183e+02
   1.8700000e+02   7.3462714e+01  -4.3478010e+02   5.6439036e+02
   1.8700000e+02   1.4140094e+02  -4.2813048e+02   3.2433828e+02
   1.8800000e+02   7.0042375e+01  -4.3541690e+02   5.6351872e+02
   1.8800000e+02   1.3088392e+02  -4.2991589e+02   3.2154457e+02
   1.8900000e+02   5.1858419e+01  -4.3865678e+02   5.5842595e+02
   1.8900000e+02   1.1932434e+02  -4.3317848e+02   3.1856881e+02
   1.9000000e+02   4.4048941e+01  -4.4238130e+02   5.5610684e+02
   1.9000000e+02   1.0124677e+02  -4.3626680e+02   3.1480462e+02
   1.9100000e+02   2.9958144e+01  -4.4571883e+02   5.5322489e+02
   1.9100000e+02   9.6600377e+01  -4.4126091e+02   3.1347119e+02
   1.9200000e+02   2.4370674e+01  -4.5067290e+02   5.5190912e+02
   1.9200000e+02   8.1296572e+01  -4.4810787e+02   3.0892888e+02
   1.9300000e+02   1.1041077e+01  -4.5551126e+02   5.5041266e+02
   1.9300000e+02   6.8651113e+01  -4.5484825e+02   3.0655335e+02
   1.9400000e+02   6.0596900e-01  -4.6153484e+02   5.4847174e+02
   1.9400000e+02   5.2469592e+01  -4.6152841e+02   3.0270471e+02
   1.9500000e+02  -1.2101898e+01  -4.6638467e+02   5.4679214e+02
   1.9500000e+02   4.1360736e+01  -4.6900571e+02   3.0070645e+02
   1.9600000e+02  -2.3442305e+01  -4.7353453e+02   5.4379687e+02
   1.9600000e+02   3.5462875e+01  -4.7605655e+02   2.9921528e+02
   1.9700000e+02  -3.7413782e+01  -4.8054546e+02   5.4022521e+02
   1.9700000e+02   1.8192818e+01  -4.8494629e+02   2.9644982e+02
   1.9800000e+02  -3.7858949e+01  -4.8737980e+02   5.4033797e+02
   1.9800000e+02   1.2056753e+01  -4.9270027e+02   2.9720805e+02
   1.9900000e+02  -3.6683925e+01  -4.9423884e+02   5.4073903e+02
   1.9900000e+02   6.3052350e+00  -5.0296956e+02   2.9510026e+02
   2.0000000e+02  -4.3994613e+01  -5.0219299e+02   5.4048572e+02
   2.0000000e+02  -3.1047560e+00  -5.1278466e+02   2.9412890e+02
   2.0100000e+02  -4.7822574e+01  -5.1002726e+02   5.4102611e+02
   2.0100000e+02  -3.0717840e+00  -5.2086755e+02   2.9569146e+02
   2.0200000e+02  -5.3654361e+01  -5.1853908e+02   5.3822217e+02
   2.0200000e+02  -1.1143994e+01  -5.3219331e+02   2.9234321e+02
   2.0300000e+02  -5.4495887e+01  -5.2709482e+02   5.3754490e+02
   2.0300000e+02  -1.5328046e+01  -5.4352556e+02   2.9237765e+02
   2.0400000e+02  -5.7702753e+01  -5.3429174e+02   5.3704609e+02
   2.0400000e+02  -2.0302859e+01  -5.5214922e+02   2.9103310e+02
   2.0500000e+02  -5.2056628e+01  -5.4414757e+02   5.3812467e+02
   2.0500000e+02  -2.2152643e+01  -5.6265037e+02   2.8968011e+02
   2.0600000e+02  -5.6150658e+01  -5.5209555e+02   5.3592192e+02
   2.0600000e+02  -1.9927597e+01  -5.7241330e+02   2.9057896e+02
   2.0700000e+02  -5.4564941e+01  -5.6039904e+02   5.3580879e+02
   2.0700000e+02  -2.1338222e+01  -5.8330268e+02   2.9012797e+02
   2.0800000e+02  -4.9975810e+01  -5.6937808e+02   5.3775411e+02
   2.0800000e+02  -1.8065123e+01  -5.9500824e+02   2.9142585e+02
   2.0900000e+02  -5.0577304e+01  -5.7791075e+02   5.3604722e+02
   2.0900000e+02  -2.0845076e+01  -6.0281724e+02   2.9081874e+02
   2.1000000e+02  -4.6006410e+01  -5.8656496e+02   5.3631373e+02
   2.1000000e+02  -9.3077230e+00  -6.1279671e+02   2.9289412e+02
   2.1100000e+02  -4.6536150e+01  -5.9616966e+02   5.3541611e+02
   2.1100000e+02  -7.0662970e+00  -6.2427836e+02   2.9189054e+02
   2.1200000e+02  -3.8971884e+01  -6.0284988e+02   5.3644095e+02
   2.1200000e+02  -2.6176910e+00  -6.3388960e+02   2.9284124e+02
   2.1300000e+02  -3.0361456e+01  -6.1108081e+02   5.3811566e+02
   2.1300000e+02   2.2063190e+00  -6.4511796e+02   2.9413220e+02
   2.1400000e+02  -2.6671616e+01  -6.1873122e+02   5.3832858e+02
   2.1400000e+02   8.2436790e+00  -6.5556340e+02   2.9585025e+02
   2.1500000e+02  -2.3282631e+01  -6.2628649e+02   5.3987512e+02
   2.1500000e+02   1.2909184e+01  -6.6586124e+02   2.9750861e+02
   2.1600000e+02  -1.0390065e+01  -6.3439515e+02   5.4349018e+02
   2.1600000e+02   2.5624274e+01  -6.7359410e+02   3.0183566e+02
   2.1700000e+02  -6.7318670e+00  -6.4181821e+02   5.4646577e+02
   2.1700000e+02   3.7755700e+01  -6.8415837e+02   3.0623217e+02
   2.1800000e+02   4.3140750e+00  -6.4914084e+02   5.4901775e+02
   2.1800000e+02   3.4406432e+01  -6.9481301e+02   3.0705684e+02
   2.1900000e+02   1.9552089e+01  -6.5444940e+02   5.5534825e+02
   2.1900000e+02   5.1475822e+01  -7.0127299e+02   3.1267198e+02
   2.2000000e+02   2.5961432e+01  -6.6059750e+02   5.5809520e+02
   2.2000000e+02   5.8630775e+01  -7.1080743e+02   3.1779800e+02
   2.2100000e+02   3.7577733e+01  -6.6653879e+02   5.6166400e+02
   2.2100000e+02   6.6935456e+01  -7.1924119e+02   3.2337890e+02
   2.2200000e+02   4.5091393e+01  -6.7033644e+02   5.6743349e+02
   2.2200000e+02   7.1412007e+01  -7.2444783e+02   3.2929871e+02
   2.2300000e+02   5.5893467e+01  -6.7454773e+02   5.7094611e+02
   2.2300000e+02   8.9410959e+01  -7.3137407e+02   3.3265478e+02
   2.2400000e+02   7.1546608e+01  -6.7646784e+02   5.7689587e+02
   2.2400000e+02   1.0435211e+02  -7.3704276e+02   3.4003355e+02
   2.2500000e+02   7.8779516e+01  -6.8022614e+02   5.8114831e+02
   2.2500000e+02   1.1018805e+02  -7.4112240e+02   3.4363075e+02
   2.2600000e+02   8.9879577e+01  -6.8187321e+02   5.8561417e+02
   2.2600000e+02   1.1632051e+02  -7.4628701e+02   3.4567124e+02
   2.2700000e+02   1.0289139e+02  -6.8198766e+02   5.8806457e+02
   2.2700000e+02   1.3690484e+02  -7.4819124e+02   3.5294531e+02
   2.2800000e+02   1.1474246e+02  -6.8212343e+02   5.9258382e+02
   2.2800000e+02   1.5376357e+02  -7.5082765e+02   3.5830880e+02
   2.2900000e+02   1.3225301e+02  -6.8028187e+02   5.9685807e+02
   2.2900000e+02   1.6326387e+02  -7.5067296e+02   3.6229093e+02
   2.3000000e+02   1.4206852e+02  -6.7871995e+02   5.9981417e+02
   2.3000000e+02   1.8393026e+02  -7.4956898e+02   3.6808410e+02
   2.3100000e+02   1.5353704e+02  -6.7626484e+02   6.0354093e+02
   2.3100000e+02   1.9232887e+02  -7.4735280e+02   3.7047031e+02
   2.3200000e+02   1.6789022e+02  -6.7104737e+02   6.0661202e+02
   2.3200000e+02   2.1261208e+02  -7.4424149e+02   3.7496043e+02
   2.3300000e+02   1.8452826e+02  -6.6600198e+02   6.1057839e+02
   2.3300000e+02   2.2579529e+02  -7.3811464e+02   3.7823538e+02
   2.3400000e+02   1.9691943e+02  -6.5904923e+02   6.1283773e+02
   2.3400000e+02   2.4046464e+02  -7.3226778e+02   3.8063358e+02
   2.3500000e+02   2.1153152e+02  -6.5196302e+02   6.1582430e+02
   2.3500000e+02   2.5962307e+02  -7.2477066e+02   3.8448124e+02
   2.3600000e+02   2.2343988e+02  -6.4580863e+02   6.1754199e+02
   2.3600000e+02   2.7024703e+02  -7.1872428e+02   3.8663552e+02
   2.3700000e+02   2.3964451e+02  -6.3584035e+02   6.1977624e+02
   2.3700000e+02   2.8662225e+02  -7.0934535e+02   3.8937526e+02
   2.3800000e+02   2.4921548e+02  -6.2716890e+02   6.2141941e+02
   2.3800000e+02   3.0285712e+02  -6.9909397e+02   3.9147134e+02
   2.3900000e+02   2.6787755e+02  -6.1702369e+02   6.2533962e+02
   2.3900000e+02   3.2038525e+02  -6.8908087e+02   3.9329973e+02
   2.4000000e+02   2.7880071e+02  -6.0704510e+02   6.2781742e+02
   2.4000000e+02   3.3673937e+02  -6.7753709e+02   3.9762881e+02
   2.4100000e+02   2.8889985e+02  -5.9669033e+02   6.2908008e+02
   2.4100000e+02   3.5126137e+02  -6.6652707e+02   4.0091737e+02
   2.4200000e+02   2.9985374e+02  -5.8455296e+02   6.3175860e+02
   2.4200000e+02   3.6868281e+02  -6.5409290e+02   4.0428781e+02
   2.4300000e+02   3.0855475e+02  -5.7208244e+02   6.3406297e+02
   2.4300000e+02   3.7941829e+02  -6.4059880e+02   4.0665864e+02
   2.4400000e+02   3.2337026e+02  -5.5858184e+02   6.3732545e+02
   2.4400000e+02   3.9522769e+02  -6.2716423e+02   4.1171346e+02
   2.4500000e+02   3.3118674e+02  -5.4507909e+02   6.4038419e+02
   2.4500000e+02   4.0703546e+02  -6.1370672e+02   4.1386052e+02
   2.4600000e+02   3.3931077e+02  -5.3115985e+02   6.4282232e+02
   2.4600000e+02   4.1415848e+02  -5.9881270e+02   4.1725539e+02
   2.4700000e+02   3.4932636e+02  -5.1950144e+02   6.4653380e+02
   2.4700000e+02   4.2342419e+02  -5.8432669e+02   4.1954370e+02
   2.4800000e+02   3.5389797e+02  -5.0610777e+02   6.4948077e+02
   2.4800000e+02   4.3320601e+02  -5.6976490e+02   4.2436830e+02
   2.4900000e+02   3.6528115e+02  -4.9118437e+02   6.5331326e+02
   2.4900000e+02   4.4217955e+02  -5.5503300e+02   4.2710661e+02
   2.5000000e+02   3.6615024e+02  -4.7613070e+02   6.5455230e+02
   2.5000000e+02   4.5004692e+02  -5.3791783e+02   4.3061133e+02
   2.5100000e+02   3.7146226e+02  -4.6002025e+02   6.5676384e+02
   2.5100000e+02   4.5050434e+02  -5.2372645e+02   4.3129542e+02
   2.5200000e+02   3.7574288e+02  -4.4525422e+02   6.5834578e+02
   2.5200000e+02   4.5869120e+02  -5.0587335e+02   4.3313680e+02
   2.5300000e+02   3.7769029e+02  -4.3095871e+02   6.5988581e+02
   2.5300000e+02   4.6644310e+02  -4.8937028e+02   4.3497020e+02
   2.5400000e+02   3.8040140e+02  -4.1538309e+02   6.6106689e+02
   2.5400000e+02   4.7380537e+02  -4.7226142e+02   4.3821783e+02
   2.5500000e+02   3.8031926e+02  -4.0231525e+02   6.6137307e+02
   2.5500000e+02   4.7480052e+02  -4.5566760e+02   4.3861528e+02
   2.5600000e+02   3.8266667e+02  -3.8681926e+02   6.6232557e+02
   2.5600000e+02   4.7565596e+02  -4.4263466e+02   4.3813029e+02
   2.5700000e+02   3.7737905e+02  -3.7464419e+02   6.6124005e+02
   2.5700000e+02   4.7098654e+02  -4.2660182e+02   4.3691496e+02
   2.5800000e+02   3.8256431e+02  -3.5720032e+02   6.6103433e+02
   2.5800000e+02   4.7427928e+02  -4.1085346e+02   4.3738435e+02
   2.5900000e+02   3.8131036e+02  -3.4406874e+02   6.6144416e+02
   2.5900000e+02   4.7409567e+02  -3.9428661e+02   4.3723193e+02
   2.6000000e+02   3.7816856e+02  -3.2750942e+02   6.5959079e+02
   2.6000000e+02   4.7112842e+02  -3.7743126e+02   4.3531213e+02
   2.6100000e+02   3.7689123e+02  -3.1532939e+02   6.5840523e+02
   2.6100000e+02   4.7121621e+02  -3.6232558e+02   4.3411209e+02
   2.6200000e+02   3.7406087e+02  -3.0270439e+02   6.5771323e+02
   2.6200000e+02   4.6919593e+02  -3.4809095e+02   4.3207126e+02
   2.6300000e+02   3.7643809e+02  -2.8825097e+02   6.5578844e+02
   2.6300000e+02   4.6437706e+02  -3.3339908e+02   4.3040774e+02
   2.6400000e+02   3.6784750e+02  -2.7629790e+02   6.5343702e+02
   2.6400000e+02   4.6524279e+02  -3.1823935e+02   4.2748756e+02
   2.6500000e+02   3.6229107e+02  -2.6382577e+02   6.5014833e+02
   2.6500000e+02   4.6095804e+02  -3.0480591e+02   4.2429916e+02
   2.6600000e+02   3.6096959e+02  -2.5247179e+02   6.4839268e+02
   2.6600000e+02   4.5808593e+02  -2.9116375e+02   4.2091174e+02
   2.6700000e+02   3.5694540e+02  -2.4024417e+02   6.4510791e+02
   2.6700000e+02   4.4972364e+02  -2.7869412e+02   4.1644529e+02
   2.6800000e+02   3.5028332e+02  -2.2763696e+02   6.4141778e+02
   2.6800000e+02   4.4693169e+02  -2.6506791e+02   4.1356207e+02
   2.6900000e+02   3.4175747e+02  -2.1877190e+02   6.3647856e+02
   2.6900000e+02   4.3751054e+02  -2.5191732e+02   4.0818793e+02
   2.7000000e+02   3.3726688e+02  -2.0868736e+02   6.3302669e+02
   2.7000000e+02   4.2790077e+02  -2.3987398e+02   4.0319936e+02
   2.7100000e+02   3.2844268e+02  -1.9895323e+02   6.2752822e+02
   2.7100000e+02   4.1517335e+02  -2.2716597e+02   3.9633873e+02
   2.7200000e+02   3.2242944e+02  -1.8956328e+02   6.2406528e+02
   2.7200000e+02   4.1400507e+02  -2.1803760e+02   3.9256052e+02
   2.7300000e+02   3.1379783e+02  -1.8121928e+02   6.1892797e+02
   2.7300000e+02   4.0411823e+02  -2.0604347e+02   3.8655111e+02
   2.7400000e+02   3.0414280e+02  -1.7270849e+02   6.1387457e+02
   2.7400000e+02   3.9426014e+02  -1.9547694e+02   3.8058412e+02
   2.7500000e+02   2.9696977e+02  -1.6625928e+02   6.0892616e+02
   2.7500000e+02   3.8349769e+02  -1.8539325e+02   3.7563519e+02
   2.7600000e+02   2.9058825e+02  -1.5895076e+02   6.0594436e+02
   2.7600000e+02   3.7158899e+02  -1.7541672e+02   3.7031445e+02
   2.7700000e+02   2.7886910e+02  -1.5192286e+02   6.0062399e+02
   2.7700000e+02   3.6453118e+02  -1.6540950e+02   3.6646253e+02
   2.7800000e+02   2.7189034e+02  -1.4610206e+02   5.9770474e+02
   2.7800000e+02   3.5545617e+02  -1.5685043e+02   3.6321061e+02
   2.7900000e+02   2.6232728e+02  -1.4114345e+02   5.9538069e+02
   2.7900000e+02   3.4107550e+02  -1.4829875e+02   3.5959642e+02
   2.8000000e+02   2.5150911e+02  -1.3734800e+02   5.9104476e+02
   2.8000000e+02   3.3318406e+02  -1.4218806e+02   3.5608128e+02
   2.8100000e+02   2.3997315e+02  -1.3352993e+02   5.8974622e+02
   2.8100000e+02   3.2404321e+02  -1.3725312e+02   3.5391460e+02
   2.8200000e+02   2.3010304e+02  -1.3236181e+02   5.8778404e+02
   2.8200000e+02   3.1515215e+02  -1.3465066e+02   3.5288285e+02
   2.8300000e+02   2.2131622e+02  -1.3164538e+02   5.8592448e+02
   2.8300000e+02   3.0268899e+02  -1.3369009e+02   3.4947225e+02
   2.8400000e+02   2.1361343e+02  -1.3219503e+02   5.8438604e+02
   2.8400000e+02   2.8852805e+02  -1.3594225e+02   3.4658641e+02
   2.8500000e+02   2.0144587e+02  -1.3400953e+02   5.8233435e+02
   2.8500000e+02   2.7856087e+02  -1.3869604e+02   3.4411976e+02
   2.8600000e+02   1.8847749e+02  -1.3762513e+02   5.7905420e+02
   2.8600000e+02   2.6579850e+02  -1.4241240e+02   3.4129378e+02
   2.8700000e+02   1.8206221e+02  -1.4045349e+02   5.7795843e+02
   2.8700000e+02   2.5337744e+02  -1.4786472e+02   3.3914556e+02
   2.8800000e+02   1.6860052e+02  -1.4447937e+02   5.7461006e+02
   2.8800000e+02   2.4251498e+02  -1.5309250e+02   3.3616365e+02
   2.8900000e+02   1.5695681e+02  -1.4911171e+02   5.7305982e+02
   2.8900000e+02   2.3037367e+02  -1.5897928e+02   3.3344966e+02
   2.9000000e+02   1.4732628e+02  -1.5339618e+02   5.7083418e+02
   2.9000000e+02   2.1906878e+02  -1.6508160e+02   3.3210789e+02
   2.9100000e+02   1.3656006e+02  -1.5844932e+02   5.6805876e+02
   2.9100000e+02   2.0515229e+02  -1.7140059e+02   3.2878733e+02
   2.9200000e+02   1.2616548e+02  -1.6343212e+02   5.6552772e+02
   2.9200000e+02   1.9683710e+02  -1.7914100e+02   3.2703535e+02
   2.9300000e+02   1.1322463e+02  -1.6871255e+02   5.6366223e+02
   2.9300000e+02   1.8322938e+02  -1.8518789e+02   3.2350652e+02
   2.9400000e+02   1.1148216e+02  -1.7389402e+02   5.6376234e+02
   2.9400000e+02   1.7244877e+02  -1.9133400e+02   3.2083124e+02
   2.9500000e+02   1.0208955e+02  -1.7944833e+02   5.6117864e+02
   2.9500000e+02   1.6106775e+02  -1.9890997e+02   3.1893487e+02
   2.9600000e+02   9.5153765e+01  -1.8513364e+02   5.5883060e+02
   2.9600000e+02   1.5657434e+02  -2.0567157e+02   3.1896506e+02
   2.9700000e+02   8.8655875e+01  -1.9123558e+02   5.5647017e+02
   2.9700000e+02   1.4278756e+02  -2.1252875e+02   3.1497172e+02
   2.9800000e+02   7.7684574e+01  -1.9771884e+02   5.5459704e+02
   2.9800000e+02   1.3221697e+02  -2.2027351e+02   3.1243959e+02
   2.9900000e+02   6.8725052e+01  -2.0387552e+02   5.5159991e+02
   2.9900000e+02   1.2470262e+02  -2.2890205e+02   3.1044439e+02
   3.0000000e+02   6.5453766e+01  -2.1064001e+02   5.5060142e+02
   3.0000000e+02   1.1415168e+02  -2.3915199e+02   3.0912618e+02
   3.0100000e+02   5.8336553e+01  -2.1752350e+02   5.5058282e+02
   3.0100000e+02   1.0433052e+02  -2.4751859e+02   3.0641878e+02
   3.0200000e+02   5.3528488e+01  -2.2553100e+02   5.4894507e+02
   3.0200000e+02   1.0052051e+02  -2.5519387e+02   3.0593777e+02
   3.0300000e+02   4.5094772e+01  -2.3120230e+02   5.4659058e+02
   3.0300000e+02   9.1340469e+01  -2.6594309e+02   3.0468268e+02
   3.0400000e+02   3.8105732e+01  -2.3944808e+02   5.4490281e+02
   3.0400000e+02   8.6536882e+01  -2.7490796e+02   3.0400076e+02
   3.0500000e+02   3.8207204e+01  -2.4707375e+02   5.4571425e+02
   3.0500000e+02   7.7568818e+01  -2.8512702e+02   3.0343216e+02
   3.0600000e+02   3.6426556e+01  -2.5369586e+02   5.4499527e+02
   3.0600000e+02   7.8208140e+01  -2.9575746e+02   3.0339505e+02
   3.0700000e+02   3.3855654e+01  -2.6139744e+02   5.4705965e+02
   3.0700000e+02   6.7965607e+01  -3.0640933e+02   3.0280573e+02
   3.0800000e+02   3.3348708e+01  -2.6639219e+02   5.4729581e+02
   3.0800000e+02   7.0378390e+01  -3.1335562e+02   3.0559086e+02
   3.0900000e+02   3.3120066e+01  -2.7355708e+02   5.4996758e+02
   3.0900000e+02   6.3339730e+01  -3.2318057e+02   3.0621131e+02
   3.1000000e+02   3.1804016e+01  -2.7996364e+02   5.5061879e+02
   3.1000000e+02   6.8370320e+01  -3.3063917e+02   3.1013368e+02
   3.1100000e+02   3.3979479e+01  -2.8551442e+02   5.5331583e+02
   3.1100000e+02   7.2246308e+01  -3.3946252e+02   3.1180308e+02
   3.1200000e+02   3.9468734e+01  -2.9053536e+02   5.5643388e+02
   3.1200000e+02   7.2769679e+01  -3.4787794e+02   3.1456173e+02
   3.1300000e+02   4.2580151e+01  -2.9589578e+02   5.6022389e+02
   3.1300000e+02   8.0673193e+01  -3.5333126e+02   3.2087349e+02
   3.1400000e+02   5.0412263e+01  -2.9945057e+02   5.6521419e+02
   3.1400000e+02   8.2253021e+01  -3.6026207e+02   3.2275512e+02
   3.1500000e+02   5.3641076e+01  -3.0374605e+02   5.6635664e+02
   3.1500000e+02   8.9266657e+01  -3.6561298e+02   3.2634662e+02
   3.1600000e+02   6.0461857e+01  -3.0689234e+02   5.7057460e+02
   3.1600000e+02   9.7763897e+01  -3.7136450e+02   3.3202693e+02
   3.1700000e+02   7.1116734e+01  -3.0965050e+02   5.7539769e+02
   3.1700000e+02   1.0286175e+02  -3.7596897e+02   3.3597552e+02
   3.1800000e+02   7.6395242e+01  -3.0998268e+02   5.7708881e+02
   3.1800000e+02   1.1711472e+02  -3.7794192e+02   3.4228897e+02
   3.1900000e+02   8.3905780e+01  -3.1150593e+02   5.8047686e+02
   3.1900000e+02   1.2228864e+02  -3.8214038e+02   3.4640951e+02
   3.2000000e+02   9.4124553e+01  -3.1209026e+02   5.8635887e+02
   3.2000000e+02   1.2922360e+02  -3.8418120e+02   3.4919725e+02
   3.2100000e+02   1.0381328e+02  -3.1322435e+02   5.8940661e+02
   3.2100000e+02   1.4082847e+02  -3.8524095e+02   3.5425896e+02
   3.2200000e+02   1.1598151e+02  -3.1305112e+02   5.9494717e+02
   3.2200000e+02   1.5367007e+02  -3.8753989e+02   3.5925274e+02
   3.2300000e+02   1.2652757e+02  -3.1041062e+02   5.9915569e+02
   3.2300000e+02   1.6504427e+02  -3.8753524e+02   3.6408838e+02
   3.2400000e+02   1.3259857e+02  -3.0912171e+02   6.0063312e+02
   3.2400000e+02   1.7542178e+02  -3.8646014e+02   3.6951782e+02
   3.2500000e+02   1.4028233e+02  -3.0669211e+02   6.0506897e+02
   3.2500000e+02   1.9021731e+02  -3.8682845e+02   3.7382903e+02
   3.2600000e+02   1.5579053e+02  -3.0409845e+02   6.0932024e+02
   3.2600000e+02   2.0057200e+02  -3.8462682e+02   3.7881825e+02
   3.2700000e+02   1.6537595e+02  -2.9974083e+02   6.1297473e+02
   3.2700000e+02   2.1210388e+02  -3.8080006e+02   3.8379656e+02
   3.2800000e+02   1.7886537e+02  -2.9492364e+02   6.1798115e+02
   3.2800000e+02   2.2125223e+02  -3.7712821e+02   3.8672768e+02
   3.2900000e+02   1.8977782e+02  -2.8881880e+02   6.2069483e+02
   3.2900000e+02   2.3458921e+02  -3.7108496e+02   3.9165551e+02
   3.3000000e+02   1.9919908e+02  -2.8291113e+02   6.2454106e+02
   3.3000000e+02   2.4838929e+02  -3.6574470e+02   3.9530276e+02
   3.3100000e+02   2.0911623e+02  -2.7566663e+02   6.2758932e+02
   3.3100000e+02   2.6298632e+02  -3.5797301e+02   3.9960848e+02
   3.3200000e+02   2.2188601e+02  -2.6741942e+02   6.2983839e+02
   3.3200000e+02   2.7637247e+02  -3.5060471e+02   4.0380221e+02
   3.3300000e+02   2.3229499e+02  -2.5934326e+02   6.3324968e+02
   3.3300000e+02   2.8504290e+02  -3.4104997e+02   4.0472596e+02
   3.3400000e+02   2.4094196e+02  -2.5040441e+02   6.3601715e+02
   3.3400000e+02   2.9598773e+02  -3.3224470e+02   4.0730403e+02
   3.3500000e+02   2.5235133e+02  -2.4109586e+02   6.3880567e+02
   3.3500000e+02   3.1035408e+02  -3.2209550e+02   4.1112581e+02
   3.3600000e+02   2.6316870e+02  -2.3002304e+02   6.4086799e+02
   3.3600000e+02   3.2202017e+02  -3.1167224e+02   4.1427986e+02
   3.3700000e+02   2.6830747e+02  -2.1895071e+02   6.4231801e+02
   3.3700000e+02   3.3041868e+02  -3.0093790e+02   4.1574113e+02
   3.3800000e+02   2.7976010e+02  -2.0900783e+02   6.4517407e+02
   3.3800000e+02   3.3731720e+02  -2.8997600e+02   4.1632847e+02
   3.3900000e+02   2.8941952e+02  -1.9690938e+02   6.4719484e+02
   3.3900000e+02   3.4988329e+02  -2.7600302e+02   4.1973200e+02
   3.4000000e+02   3.0001006e+02  -1.8495630e+02   6.4824777e+02
   3.4000000e+02   3.5973492e+02  -2.6464661e+02   4.2118898e+02
   3.4100000e+02   3.0186749e+02  -1.7378951e+02   6.4851887e+02
   3.4100000e+02   3.6938711e+02  -2.5189094e+02   4.2330635e+02
   3.4200000e+02   3.0701767e+02  -1.6215920e+02   6.5059906e+02
   3.4200000e+02   3.7763800e+02  -2.3854056e+02   4.2495608e+02
   3.4300000e+02   3.2027578e+02  -1.4733977e+02   6.5316402e+02
   3.4300000e+02   3.8921024e+02  -2.2515867e+02   4.2694329e+02
   3.4400000e+02   3.2318598e+02  -1.3504288e+02   6.5303532e+02
   3.4400000e+02   3.9238508e+02  -2.1177151e+02   4.2681995e+02
   3.4500000e+02   3.3414174e+02  -1.2231939e+02   6.5517976e+02
   3.4500000e+02   4.0051326e+02  -1.9740400e+02   4.2965923e+02
   3.4600000e+02   3.3537046e+02  -1.0843367e+02   6.5530679e+02
   3.4600000e+02   4.0948881e+02  -1.8238003e+02   4.3007032e+02
   3.4700000e+02   3.3793402e+02  -9.5474500e+01   6.5680291e+02
   3.4700000e+02   4.1323666e+02  -1.6838716e+02   4.3054406e+02
   3.4800000e+02   3.4403117e+02  -8.2334419e+01   6.5783274e+02
   3.4800000e+02   4.2282755e+02  -1.5389525e+02   4.3277527e+02
   3.4900000e+02   3.4877612e+02  -6.8410553e+01   6.5863035e+02
   3.4900000e+02   4.2494605e+02  -1.3982470e+02   4.3237352e+02
   3.5000000e+02   3.4945750e+02  -5.3952448e+01   6.5939807e+02
   3.5000000e+02   4.3033084e+02  -1.2356390e+02   4.3377778e+02
   3.5100000e+02   3.5656791e+02  -3.8761585e+01   6.6082362e+02
   3.5100000e+02   4.3491495e+02  -1.0882622e+02   4.3587541e+02
   3.5200000e+02   3.5642929e+02  -2.5706719e+01   6.6039168e+02
   3.5200000e+02   4.3417235e+02  -9.4706762e+01   4.3465243e+02
   3.5300000e+02   3.5694095e+02  -1.1658906e+01   6.6122965e+02
   3.5300000e+02   4.3961585e+02  -7.8065437e+01   4.3669054e+02
   3.5400000e+02   3.6259945e+02   3.1521970e+00   6.6200468e+02
   3.5400000e+02   4.4424506e+02  -6.3427483e+01   4.3665537e+02
   3.5500000e+02   3.6262072e+02   1.6806341e+01   6.6190527e+02
   3.5500000e+02   4.4333772e+02  -4.6812713e+01   4.3674867e+02
   3.5600000e+02   3.5735771e+02   3.1734954e+01   6.6024241e+02
   3.5600000e+02   4.4404634e+02  -3.2844655e+01   4.3572159e+02
   3.5700000e+02   3.5945476e+02   4.5761994e+01   6.6012663e+02
   3.5700000e+02   4.4654336e+02  -1.7848194e+01   4.3668100e+02
   3.5800000e+02   3.5771379e+02   5.9050486e+01   6.6038926e+02
   3.5800000e+02   4.4258087e+02  -3.3008470e+00   4.3431953e+02
   3.5900000e+02   3.5602920e+02   7.2291005e+01   6.5899531e+02
   3.5900000e+02   4.4425528e+02   1.1933720e+01   4.3339022e+02
   3.6000000e+02   3.4951263e+02   8.5440682e+01   6.5658088e+02
   3.6000000e+02   4.4847929e+02   2.4920662e+01   4.3437032e+02
   3.6100000e+02   3.5257881e+02   9.8508969e+01   6.5600004e+02
   3.6100000e+02   4.4396613e+02   3.9772222e+01   4.3239368e+02
   3.6200000e+02   3.4695432e+02   1.1148703e+02   6.5366532e+02
   3.6200000e+02   4.3429345e+02   5.4714076e+01   4.2873462e+02
   3.6300000e+02   3.4296722e+02   1.2566650e+02   6.5146633e+02
   3.6300000e+02   4.3278834e+02   6.8621432e+01   4.2559387e+02
   3.6400000e+02   3.4343593e+02   1.3659060e+02   6.5052507e+02
   3.6400000e+02   4.2868085e+02   8.3089627e+01   4.2320894e+02
   3.6500000e+02   3.3824026e+02   1.4757081e+02   6.4774938e+02
   3.6500000e+02   4.1976948e+02   9.4417876e+01   4.1994866e+02
   3.6600000e+02   3.3297354e+02   1.5954120e+02   6.4387033e+02
   3.6600000e+02   4.1576009e+02   1.0803211e+02   4.1562344e+02
   3.6700000e+02   3.2581665e+02   1.7147181e+02   6.4064122e+02
   3.6700000e+02   4.1763753e+02   1.2061935e+02   4.1386051e+02
   3.6800000e+02   3.2003702e+02   1.8191420e+02   6.3701656e+02
   3.6800000e+02   4.0621704e+02   1.3414333e+02   4.0836934e+02
   3.6900000e+02   3.1594363e+02   1.9259333e+02   6.3379511e+02
   3.6900000e+02   3.9936933e+02   1.4543798e+02   4.0369457e+02
   3.7000000e+02   3.0905820e+02   2.0362404e+02   6.3044231e+02
   3.7000000e+02   3.9460436e+02   1.5734517e+02   4.0043333e+02
   3.7100000e+02   3.0211496e+02   2.1238041e+02   6.2636817e+02
   3.7100000e+02   3.8822890e+02   1.6982065e+02   3.9540846e+02
   3.7200000e+02   2.9260075e+02   2.2294179e+02   6.2080343e+02
   3.7200000e+02   3.8147642e+02   1.7952269e+02   3.9048454e+02
   3.7300000e+02   2.8301546e+02   2.3134435e+02   6.1602837e+02
   3.7300000e+02   3.6991910e+02   1.9237088e+02   3.8407589e+02
   3.7400000e+02   2.7800589e+02   2.4042587e+02   6.1179558e+02
   3.7400000e+02   3.6281398e+02   2.0297539e+02   3.7926793e+02
   3.7500000e+02   2.7199148e+02   2.4878662e+02   6.0704696e+02
   3.7500000e+02   3.5601031e+02   2.1364219e+02   3.7405611e+02
   3.7600000e+02   2.6456855e+02   2.5657715e+02   6.0281265e+02
   3.7600000e+02   3.4656353e+02   2.2354929e+02   3.6912264e+02
   3.7700000e+02   2.5408514e+02   2.6488954e+02   5.9809698e+02
   3.7700000e+02   3.3437689e+02   2.3364645e+02   3.6355594e+02
   3.7800000e+02   2.4777147e+02   2.7210079e+02   5.9345560e+02
   3.7800000e+02   3.2946570e+02   2.4347897e+02   3.5908060e+02
   3.7900000e+02   2.3448194e+02   2.7817941e+02   5.8708792e+02
   3.7900000e+02   3.1773805e+02   2.5238697e+02   3.5234071e+02
   3.8000000e+02   2.2610001e+02   2.8408236e+02   5.8261464e+02
   3.8000000e+02   3.0599401e+02   2.6139672e+02   3.4669218e+02
   3.8100000e+02   2.2046288e+02   2.8764786e+02   5.7917914e+02
   3.8100000e+02   2.9912920e+02   2.6767382e+02   3.4271843e+02
   3.8200000e+02   2.0916172e+02   2.9316770e+02   5.7507099e+02
   3.8200000e+02   2.8547461e+02   2.7545235e+02   3.3777260e+02
   3.8300000e+02   2.0051402e+02   2.9700596e+02   5.7094469e+02
   3.8300000e+02   2.7547882e+02   2.8046073e+02   3.3250461e+02
   3.8400000e+02   1.8919247e+02   3.0042911e+02   5.6696267e+02
   3.8400000e+02   2.6820571e+02   2.8485719e+02   3.2867862e+02
   3.8500000e+02   1.7831111e+02   3.0205117e+02   5.6306696e+02
   3.8500000e+02   2.5674523e+02   2.8696454e+02   3.2491914e+02
   3.8600000e+02   1.7094290e+02   3.0344669e+02   5.6079963e+02
   3.8600000e+02   2.4440978e+02   2.8929250e+02   3.2005439e+02
   3.8700000e+02   1.6144014e+02   3.0322533e+02   5.5693278e+02
   3.8700000e+02   2.3385731e+02   2.8912433e+02   3.1720798e+02
   3.8800000e+02   1.4990178e+02   3.0315588e+02   5.5363914e+02
   3.8800000e+02   2.2219971e+02   2.8861670e+02   3.1420923e+02
   3.8900000e+02   1.3857053e+02   3.0278360e+02   5.4994667e+02
   3.8900000e+02   2.1031530e+02   2.8697233e+02   3.1079457e+02
   3.9000000e+02   1.2931568e+02   3.0059979e+02   5.4801516e+02
   3.9000000e+02   2.0045256e+02   2.8399117e+02   3.0705314e+02
   3.9100000e+02   1.1513052e+02   2.9835134e+02   5.4440142e+02
   3.9100000e+02   1.8664196e+02   2.7983436e+02   3.0312108e+02
   3.9200000e+02   1.0254881e+02   2.9617373e+02   5.4123951e+02
   3.9200000e+02   1.7383225e+02   2.7798463e+02   3.0032552e+02
   3.9300000e+02   9.6080691e+01   2.9282183e+02   5.3896909e+02
   3.9300000e+02   1.5938723e+02   2.7445287e+02   2.9713578e+02
   3.9400000e+02   8.2634009e+01   2.9104786e+02   5.3623737e+02
   3.9400000e+02   1.4879864e+02   2.7138716e+02   2.9418053e+02
   3.9500000e+02   7.4834440e+01   2.8839755e+02   5.3390432e+02
   3.9500000e+02   1.3482522e+02   2.6745579e+02   2.9067937e+02
   3.9600000e+02   6.4514979e+01   2.8412138e+02   5.3050282e+02
   3.9600000e+02   1.2091640e+02   2.6399752e+02   2.8761334e+02
   3.9700000e+02   5.4305380e+01   2.8066957e+02   5.2779900e+02
   3.9700000e+02   1.0919940e+02   2.6038433e+02   2.8413597e+02
   3.9800000e+02   4.6466110e+01   2.7680619e+02   5.2624790e+02
   3.9800000e+02   1.0096631e+02   2.5655906e+02   2.8286236e+02
   3.9900000e+02   3.1171172e+01   2.7477314e+02   5.2282101e+02
   3.9900000e+02   8.5379867e+01   2.5096438e+02   2.7865719e+02
   4.0000000e+02   2.0828233e+01   2.6980285e+02   5.2106527e+02
   4.0000000e+02   7.6039401e+01   2.4562630e+02   2.7736677e+02
   4.0100000e+02   1.4792011e+01   2.6439258e+02   5.2005672e+02
   4.0100000e+02   6.7778666e+01   2.4128705e+02   2.7671769e+02
   4.0200000e+02   6.7096900e+00   2.5953819e+02   5.1886616e+02
   4.0200000e+02   5.1788852e+01   2.3587119e+02   2.7315394e+02
   4.0300000e+02  -3.2646510e+00   2.5527729e+02   5.1655566e+02
   4.0300000e+02   4.2365417e+01   2.2939081e+02   2.7071203e+02
   4.0400000e+02  -6.6910220e+00   2.4981004e+02   5.1549904e+02
   4.0400000e+02   3.5120774e+01   2.2207224e+02   2.6995554e+02
   4.0500000e+02  -1.7822634e+01   2.4536024e+02   5.1368630e+02
   4.0500000e+02   2.5087447e+01   2.1702097e+02   2.6768326e+02
   4.0600000e+02  -2.8887390e+01   2.3928572e+02   5.1124858e+02
   4.0600000e+02   1.2649677e+01   2.0840283e+02   2.6721958e+02
   4.0700000e+02  -3.5758015e+01   2.3447091e+02   5.1125385e+02
   4.0700000e+02   4.1429550e+00   2.0251239e+02   2.6634769e+02
   4.0800000e+02  -3.9106508e+01   2.2905085e+02   5.0992878e+02
   4.0800000e+02  -3.0698670e+00   1.9422251e+02   2.6513887e+02
   4.0900000e+02  -4.3771083e+01   2.2348639e+02   5.1033079e+02
   4.0900000e+02  -1.0862124e+01   1.8656384e+02   2.6444745e+02
   4.1000000e+02  -5.2395961e+01   2.1642793e+02   5.0963067e+02
   4.1000000e+02  -1.6139105e+01   1.7994690e+02   2.6349847e+02
   4.1100000e+02  -5.5005531e+01   2.0946567e+02   5.0984064e+02
   4.1100000e+02  -2.4111574e+01   1.7274205e+02   2.6328438e+02
   4.1200000e+02  -6.1126130e+01   2.0501098e+02   5.0926597e+02
   4.1200000e+02  -3.0320682e+01   1.6412191e+02   2.6268461e+02
   4.1300000e+02  -6.6035075e+01   1.9825428e+02   5.0892601e+02
   4.1300000e+02  -3.7837452e+01   1.5547470e+02   2.6219022e+02
   4.1400000e+02  -7.1744938e+01   1.9154604e+02   5.0751492e+02
   4.1400000e+02  -4.4852301e+01   1.4876474e+02   2.6220540e+02
   4.1500000e+02  -7.3598128e+01   1.8612103e+02   5.0861544e+02
   4.1500000e+02  -4.3233361e+01   1.3987895e+02   2.6299990e+02
   4.1600000e+02  -6.9449308e+01   1.8010128e+02   5.1053681e+02
   4.1600000e+02  -4.5828991e+01   1.3180517e+02   2.6532324e+02
   4.1700000e+02  -7.2273260e+01   1.7301787e+02   5.1088755e+02
   4.1700000e+02  -4.6249960e+01   1.2365904e+02   2.6665986e+02
   4.1800000e+02  -7.2694477e+01   1.6691033e+02   5.1184875e+02
   4.1800000e+02  -4.6754650e+01   1.1574374e+02   2.6854322e+02
   4.1900000e+02  -7.0658887e+01   1.6164587e+02   5.1341222e+02
   4.1900000e+02  -5.2023311e+01   1.0907384e+02   2.6852512e+02
   4.2000000e+02  -7.5825797e+01   1.5609410e+02   5.1484641e+02
   4.2000000e+02  -4.8093852e+01   1.0144045e+02   2.7177533e+02
   4.2100000e+02  -6.7258260e+01   1.5073535e+02   5.1816224e+02
   4.2100000e+02  -4.6138829e+01   9.4857160e+01   2.7306295e+02
   4.2200000e+02  -7.0962500e+01   1.4702012e+02   5.1848262e+02
   4.2200000e+02  -4.5632713e+01   8.8672178e+01   2.7590127e+02
   4.2300000e+02  -6.0347260e+01   1.4140919e+02   5.2268783e+02
   4.2300000e+02  -4.0279481e+01   8.2757529e+01   2.7966842e+02
   4.2400000e+02  -6.0751853e+01   1.3750848e+02   5.2483629e+02
   4.2400000e+02  -4.1629126e+01   7.6538543e+01   2.8146720e+02
   4.2500000e+02  -5.9524697e+01   1.3302132e+02   5.2553528e+02
   4.2500000e+02  -2.7793248e+01   6.8735978e+01   2.8607112e+02
   4.2600000e+02  -5.1447320e+01   1.2772704e+02   5.2899317e+02
   4.2600000e+02  -2.6704381e+01   6.3692108e+01   2.8880948e+02
   4.2700000e+02  -4.7291377e+01   1.2562826e+02   5.3168417e+02
   4.2700000e+02  -2.3488458e+01   6.0153762e+01   2.9085092e+02
   4.2800000e+02  -3.8308883e+01   1.2196640e+02   5.3460539e+02
   4.2800000e+02  -1.6573827e+01   5.5815674e+01   2.9444967e+02
   4.2900000e+02  -3.5586615e+01   1.2040322e+02   5.3581613e+02
   4.2900000e+02  -1.0970147e+01   5.0610537e+01   2.9705475e+02
   4.3000000e+02  -2.3379390e+01   1.1804779e+02   5.3980481e+02
   4.3000000e+02  -2.9476940e+00   4.7692761e+01   2.9969176e+02
   4.3100000e+02  -1.8408070e+01   1.1675116e+02   5.3998032e+02
   4.3100000e+02   7.7121530e+00   4.5507624e+01   3.0184762e+02
   4.3200000e+02  -6.0998040e+00   1.1490322e+02   5.4399346e+02
   4.3200000e+02   1.4687918e+01   4.3007605e+01   3.0610308e+02
   4.3300000e+02   3.2578930e+00   1.1516948e+02   5.4730868e+02
   4.3300000e+02   2.3142711e+01   4.1318841e+01   3.0869026e+02
   4.3400000e+02   8.4744340e+00   1.1572191e+02   5.4911432e+02
   4.3400000e+02   3.6208715e+01   3.9943266e+01   3.1332289e+02
   4.3500000e+02   1.9241415e+01   1.1584047e+02   5.5292021e+02
   4.3500000e+02   4.1741868e+01   4.0785425e+01   3.1451445e+02
   4.3600000e+02   2.6690863e+01   1.1653845e+02   5.5668711e+02
   4.3600000e+02   5.5424563e+01   3.9588221e+01   3.1872593e+02
   4.3700000e+02   3.4708846e+01   1.1914238e+02   5.5835012e+02
   4.3700000e+02   6.1708260e+01   4.1893349e+01   3.2115302e+02
   4.3800000e+02   4.8803292e+01   1.2166448e+02   5.6111390e+02
   4.3800000e+02   7.5248390e+01   4.2754539e+01   3.2595368e+02
   4.3900000e+02   5.4274602e+01   1.2429192e+02   5.6321323e+02
   4.3900000e+02   8.2435054e+01   4.4635760e+01   3.2895994e+02
   4.4000000e+02   6.8050416e+01   1.2824431e+02   5.6770712e+02
   4.4000000e+02   9.4766961e+01   4.9078910e+01   3.3206798e+02
   4.4100000e+02   7.9942540e+01   1.3260923e+02   5.7053516e+02
   4.4100000e+02   1.1059916e+02   5.1430486e+01   3.3696403e+02
   4.4200000e+02   8.9520600e+01   1.3722617e+02   5.7316062e+02
   4.4200000e+02   1.1641294e+02   5.5647615e+01   3.3903252e+02
   4.4300000e+02   9.8989815e+01   1.4276732e+02   5.7762621e+02
   4.4300000e+02   1.2817872e+02   6.0799704e+01   3.4354908e+02
   4.4400000e+02   1.0545851e+02   1.4870015e+02   5.7945903e+02
   4.4400000e+02   1.4022503e+02   6.7053076e+01   3.4702156e+02
   4.4500000e+02   1.1808395e+02   1.5496116e+02   5.8360122e+02
   4.4500000e+02   1.5337245e+02   7.2657979e+01   3.5158668e+02
   4.4600000e+02   1.2842754e+02   1.6239308e+02   5.8779392e+02
   4.4600000e+02   1.6293656e+02   7.9465288e+01   3.5409692e+02
   4.4700000e+02   1.3862385e+02   1.6970125e+02   5.9016145e+02
   4.4700000e+02   1.7463174e+02   8.6655615e+01   3.5807377e+02
   4.4800000e+02   1.4903336e+02   1.7881356e+02   5.9396724e+02
   4.4800000e+02   1.8778856e+02   9.4632991e+01   3.6216208e+02
   4.4900000e+02   1.5801079e+02   1.8678970e+02   5.9664667e+02
   4.4900000e+02   1.9323665e+02   1.0356991e+02   3.6410521e+02
   4.5000000e+02   1.6685074e+02   1.9660469e+02   5.9938928e+02
   4.5000000e+02   2.0636489e+02   1.1247702e+02   3.6795876e+02
   4.5100000e+02   1.7966604e+02   2.0728500e+02   6.0261993e+02
   4.5100000e+02   2.1953351e+02   1.2265788e+02   3.7226734e+02
   4.5200000e+02   1.8813048e+02   2.1709919e+02   6.0558623e+02
   4.5200000e+02   2.2722974e+02   1.3329462e+02   3.7396733e+02
   4.5300000e+02   2.0119913e+02   2.2773161e+02   6.0818191e+02
   4.5300000e+02   2.3623642e+02   1.4348949e+02   3.7686251e+02
   4.5400000e+02   2.0758363e+02   2.3785388e+02   6.1056813e+02
   4.5400000e+02   2.4689470e+02   1.5589653e+02   3.7898493e+02
   4.5500000e+02   2.1763008e+02   2.4993332e+02   6.1328601e+02
   4.5500000e+02   2.6352907e+02   1.6660149e+02   3.8271316e+02
   4.5600000e+02   2.2639496e+02   2.6235058e+02   6.1478918e+02
   4.5600000e+02   2.7532315e+02   1.8138601e+02   3.8557231e+02
   4.5700000e+02   2.3296716e+02   2.7440127e+02   6.1628569e+02
   4.5700000e+02   2.8516247e+02   1.9418025e+02   3.8600668e+02
   4.5800000e+02   2.4693446e+02   2.8836312e+02   6.1926394e+02
   4.5800000e+02   2.9522307e+02   2.0703652e+02   3.8854921e+02
   4.5900000e+02   2.4948498e+02   3.0167760e+02   6.1900451e+02
   4.5900000e+02   3.0305666e+02   2.2048692e+02   3.8901194e+02
   4.6000000e+02   2.6352661e+02   3.1307485e+02   6.2042963e+02
   4.6000000e+02   3.1468673e+02   2.3513768e+02   3.9016286e+02
   4.6100000e+02   2.6909909e+02   3.2729457e+02   6.2150020e+02
   4.6100000e+02   3.2698340e+02   2.4825260e+02   3.9206202e+02
   4.6200000e+02   2.7809849e+02   3.4255898e+02   6.2287581e+02
   4.6200000e+02   3.3274003e+02   2.6484982e+02   3.9201188e+02
   4.6300000e+02   2.8155917e+02   3.5573291e+02   6.2232554e+02
   4.6300000e+02   3.4408842e+02   2.7895462e+02   3.9253677e+02
   4.6400000e+02   2.9081437e+02   3.7025498e+02   6.2327110e+02
   4.6400000e+02   3.5458863e+02   2.9652689e+02   3.9409815e+02
   4.6500000e+02   3.0273241e+02   3.8511765e+02   6.2332704e+02
   4.6500000e+02   3.6354668e+02   3.1197104e+02   3.9372982e+02
   4.6600000e+02   3.0602721e+02   4.0065823e+02   6.2325542e+02
   4.6600000e+02   3.6791106e+02   3.2755077e+02   3.9163033e+02
   4.6700000e+02   3.1132829e+02   4.1664757e+02   6.2155574e+02
   4.6700000e+02   3.7657894e+02   3.4549780e+02   3.9151350e+02
   4.6800000e+02   3.1677389e+02   4.3201894e+02   6.2204528e+02
   4.6800000e+02   3.8643582e+02   3.6451150e+02   3.9201105e+02
   4.6900000e+02   3.2036419e+02   4.4747560e+02   6.1954666e+02
   4.6900000e+02   3.9248133e+02   3.7924514e+02   3.9171001e+02
   4.7000000e+02   3.2265304e+02   4.6268162e+02   6.1859911e+02
   4.7000000e+02   3.9163035e+02   3.9861762e+02   3.8864273e+02
   4.7100000e+02   3.2566427e+02   4.7841586e+02   6.1757382e+02
   4.7100000e+02   4.0059382e+02   4.1435776e+02   3.8769592e+02
   4.7200000e+02   3.2763602e+02   4.9554860e+02   6.1560485e+02
   4.7200000e+02   4.0175361e+02   4.3530324e+02   3.8473076e+02
   4.7300000e+02   3.3107929e+02   5.1063735e+02   6.1476266e+02
   4.7300000e+02   4.1008475e+02   4.5242588e+02   3.8555184e+02
   4.7400000e+02   3.2885331e+02   5.2705011e+02   6.1221665e+02
   4.7400000e+02   4.0925889e+02   4.7039567e+02   3.8359306e+02
   4.7500000e+02   3.2817784e+02   5.4282242e+02   6.0966351e+02
   4.7500000e+02   4.1015785e+02   4.8809849e+02   3.8110286e+02
   4.7600000e+02   3.2655563e+02   5.5865054e+02   6.0632366e+02
   4.7600000e+02   4.0593823e+02   5.0484703e+02   3.7678091e+02
   4.7700000e+02   3.2640198e+02   5.7376225e+02   6.0557510e+02
   4.7700000e+02   4.0734024e+02   5.2202916e+02   3.7499487e+02
   4.7800000e+02   3.1543411e+02   5.8917681e+02   6.0067982e+02
   4.7800000e+02   4.0493686e+02   5.3899392e+02   3.7285107e+02
   4.7900000e+02   3.2152212e+02   6.0305365e+02   6.0045420e+02
   4.7900000e+02   4.0147315e+02   5.5465669e+02   3.6887098e+02
   4.8000000e+02   3.1892684e+02   6.1667869e+02   5.9770746e+02
   4.8000000e+02   4.0027778e+02   5.7023412e+02   3.6726434e+02
   4.8100000e+02   3.1386951e+02   6.3139119e+02   5.9553386e+02
   4.8100000e+02   3.9211199e+02   5.8815126e+02   3.6134408e+02
   4.8200000e+02   3.0803943e+02   6.4425847e+02   5.9192339e+02
   4.8200000e+02   3.8382250e+02   6.0375424e+02   3.5892826e+02
   4.8300000e+02   2.9983035e+02   6.6012476e+02   5.8965948e+02
   4.8300000e+02   3.8460909e+02   6.1816892e+02   3.5748704e+02
   4.8400000e+02   2.9518343e+02   6.7251854e+02   5.8733083e+02
   4.8400000e+02   3.7472472e+02   6.3141605e+02   3.5440689e+02
   4.8500000e+02   2.8031689e+02   6.8939613e+02   5.8372075e+02
   4.8500000e+02   3.6919667e+02   6.4506895e+02   3.5205485e+02
   4.8600000e+02   2.8460280e+02   6.9629852e+02   5.8376868e+02
   4.8600000e+02   3.5904527e+02   6.5928549e+02   3.4866790e+02
   4.8700000e+02   2.7638103e+02   7.0880032e+02   5.8043563e+02
   4.8700000e+02   3.5275978e+02   6.7331968e+02   3.4541482e+02
   4.8800000e+02   2.6409761e+02   7.2061251e+02   5.7765198e+02
   4.8800000e+02   3.4127840e+02   6.8585974e+02   3.4297251e+02
   4.8900000e+02   2.5404556e+02   7.3184436e+02   5.7489021e+02
   4.8900000e+02   3.3097261e+02   6.9765912e+02   3.3807375e+02
   4.9000000e+02   2.4095600e+02   7.4528942e+02   5.7194020e+02
   4.9000000e+02   3.2451592e+02   7.0919290e+02   3.3696013e+02
   4.9100000e+02   2.3815568e+02   7.5298165e+02   5.6957086e+02
   4.9100000e+02   3.0934860e+02   7.2270700e+02   3.3279251e+02
   4.9200000e+02   2.2716150e+02   7.6265600e+02   5.6633958e+02
   4.9200000e+02   3.0110587e+02   7.3316672e+02   3.2935519e+02
   4.9300000e+02   2.1629866e+02   7.7324549e+02   5.6273257e+02
   4.9300000e+02   2.9188791e+02   7.4408743e+02   3.2668338e+02
   4.9400000e+02   2.0591103e+02   7.8112937e+02   5.6077142e+02
   4.9400000e+02   2.8074919e+02   7.5336364e+02   3.2180879e+02
   4.9500000e+02   1.9710986e+02   7.9122788e+02   5.5669620e+02
   4.9500000e+02   2.6658133e+02   7.6402366e+02   3.1871327e+02
   4.9600000e+02   1.8239753e+02   7.9926237e+02   5.5201462e+02
   4.9600000e+02   2.5395561e+02   7.7296938e+02   3.1414335e+02
   4.9700000e+02   1.7347348e+02   8.0679856e+02   5.4863818e+02
   4.9700000e+02   2.4264068e+02   7.8282298e+02   3.0938637e+02
   4.9800000e+02   1.6744957e+02   8.1009643e+02   5.4402208e+02
   4.9800000e+02   2.2668835e+02   7.9124607e+02   3.0270489e+02
   4.9900000e+02   1.4945812e+02   8.1910448e+02   5.3884220e+02
   4.9900000e+02   2.1715086e+02   7.9863444e+02   2.9927032e+02
   5.0000000e+02   1.3936091e+02   8.2488427e+02   5.3483460e+02
   5.0000000e+02   2.0380307e+02   8.0648216e+02   2.9356341e+02
   5.0100000e+02   1.2488786e+02   8.3161758e+02   5.2974542e+02
   5.0100000e+02   1.9190860e+02   8.1406305e+02   2.8865703e+02
   5.0200000e+02   1.1639714e+02   8.3711806e+02   5.2480771e+02
   5.0200000e+02   1.7894285e+02   8.2095183e+02   2.8289711e+02
   5.0300000e+02   1.0624039e+02   8.4142785e+02   5.1920363e+02
   5.0300000e+02   1.6373108e+02   8.2677967e+02   2.7745966e+02
   5.0400000e+02   9.5782155e+01   8.4454365e+02   5.1456314e+02
   5.0400000e+02   1.5195404e+02   8.3303231e+02   2.7210513e+02
   5.0500000e+02   8.4665411e+01   8.4790923e+02   5.1038756e+02
   5.0500000e+02   1.4132102e+02   8.3765262e+02   2.6804242e+02
   5.0600000e+02   7.2224278e+01   8.5134431e+02   5.0611846e+02
   5.0600000e+02   1.2747404e+02   8.4419629e+02   2.6235248e+02
   5.0700000e+02   6.4469285e+01   8.5390114e+02   5.0335100e+02
   5.0700000e+02   1.2273320e+02   8.4863693e+02   2.6088587e+02
   5.0800000e+02   5.5289980e+01   8.5394687e+02   4.9963355e+02
   5.0800000e+02   1.1078670e+02   8.5248137e+02   2.5547111e+02
   5.0900000e+02   4.5102464e+01   8.5593527e+02   4.9515961e+02
   5.0900000e+02   1.0004739e+02   8.5306386e+02   2.5102420e+02
   5.1000000e+02   3.9977516e+01   8.5635815e+02   4.9433904e+02
   5.1000000e+02   9.2774836e+01   8.5452727e+02   2.4952674e+02
   5.1100000e+02   3.0434798e+01   8.5436694e+02   4.9089722e+02
   5.1100000e+02   8.6974906e+01   8.5294037e+02   2.4651873e+02
   5.1200000e+02   1.8036020e+01   8.5247202e+02   4.8695034e+02
   5.1200000e+02   7.1463005e+01   8.5158563e+02   2.4232712e+02
   5.1300000e+02   1.4946862e+01   8.5039986e+02   4.8638468e+02
   5.1300000e+02   6.6476429e+01   8.4683818e+02   2.4219119e+02
   5.1400000e+02   3.3274510e+00   8.4601692e+02   4.8320945e+02
   5.1400000e+02   5.1934859e+01   8.4253595e+02   2.3780269e+02
   5.1500000e+02  -1.1817170e+00   8.4173428e+02   4.8250363e+02
   5.1500000e+02   4.6369935e+01   8.3663438e+02   2.3770294e+02
   5.1600000e+02  -1.0920817e+01   8.3662533e+02   4.8101701e+02
   5.1600000e+02   3.4244864e+01   8.3014264e+02   2.3542458e+02
   5.1700000e+02  -1.7937494e+01   8.3256396e+02   4.7955868e+02
   5.1700000e+02   2.6282211e+01   8.2386458e+02   2.3394224e+02
   5.1800000e+02  -1.9483213e+01   8.2349391e+02   4.8035711e+02
   5.1800000e+02   2.0387340e+01   8.1578389e+02   2.3350837e+02
   5.1900000e+02  -2.7611763e+01   8.2047836e+02   4.7962407e+02
   5.1900000e+02   2.0746579e+01   8.0938264e+02   2.3387417e+02
   5.2000000e+02  -3.5037741e+01   8.1519929e+02   4.7794562e+02
   5.2000000e+02   7.8092690e+00   8.0195315e+02   2.3199260e+02
   5.2100000e+02  -3.5566651e+01   8.0639545e+02   4.7864290e+02
   5.2100000e+02   9.0762250e+00   7.9080921e+02   2.3265072e+02
   5.2200000e+02  -3.8415579e+01   7.9888297e+02   4.7800061e+02
   5.2200000e+02   1.7567330e+00   7.8435247e+02   2.3343517e+02
   5.2300000e+02  -4.5050021e+01   7.9352194e+02   4.7860708e+02
   5.2300000e+02  -8.6234100e-01   7.7695925e+02   2.3295768e+02
   5.2400000e+02  -4.5023478e+01   7.8550263e+02   4.7886328e+02
   5.2400000e+02  -4.3224150e+00   7.6760619e+02   2.3297901e+02
   5.2500000e+02  -4.7649615e+01   7.7742473e+02   4.7847938e+02
   5.2500000e+02  -6.0956080e+00   7.5740717e+02   2.3237827e+02
   5.2600000e+02  -4.5512730e+01   7.6835825e+02   4.7981749e+02
   5.2600000e+02  -5.4419700e+00   7.4827301e+02   2.3364673e+02
   5.2700000e+02  -4.7240941e+01   7.6136898e+02   4.8073474e+02
   5.2700000e+02  -1.1494994e+01   7.3930448e+02   2.3399881e+02
   5.2800000e+02  -4.3625657e+01   7.5184549e+02   4.8330279e+02
   5.2800000e+02  -6.6495410e+00   7.2954134e+02   2.3682237e+02
   5.2900000e+02  -4.0762814e+01   7.4291655e+02   4.8478062e+02
   5.2900000e+02  -7.1336860e+00   7.1755178e+02   2.3724274e+02
   5.3000000e+02  -4.5114206e+01   7.3661724e+02   4.8378283e+02
   5.3000000e+02  -3.4776780e+00   7.0688727e+02   2.3935520e+02
   5.3100000e+02  -4.1916956e+01   7.2670632e+02   4.8576995e+02
   5.3100000e+02   4.1641930e+00   6.9635099e+02   2.4107352e+02
   5.3200000e+02  -3.8044402e+01   7.1778850e+02   4.8847496e+02
   5.3200000e+02  -5.1449440e+00   6.8589268e+02   2.4202353e+02
   5.3300000e+02  -3.2657933e+01   7.0822285e+02   4.8972959e+02
   5.3300000e+02  -9.1829400e-01   6.7328629e+02   2.4387197e+02
   5.3400000e+02  -3.3947336e+01   7.0136404e+02   4.9001312e+02
   5.3400000e+02   1.0653817e+01   6.6143773e+02   2.4794650e+02
   5.3500000e+02  -3.3122106e+01   6.9184759e+02   4.9274299e+02
   5.3500000e+02   8.3283780e+00   6.5208586e+02   2.4908627e+02
   5.3600000e+02  -1.9187393e+01   6.8095431e+02   4.9651838e+02
   5.3600000e+02   1.5598299e+01   6.3971744e+02   2.5129524e+02
   5.3700000e+02  -1.6934147e+01   6.7332310e+02   4.9856567e+02
   5.3700000e+02   2.0178400e+01   6.2722652e+02   2.5570065e+02
   5.3800000e+02  -4.0909060e+00   6.6586642e+02   5.0279469e+02
   5.3800000e+02   2.7246347e+01   6.1742477e+02   2.5855537e+02
   5.3900000e+02   3.3822580e+00   6.5815330e+02   5.0593462e+02
   5.3900000e+02   3.4618301e+01   6.0775640e+02   2.6383487e+02
   5.4000000e+02   9.3189850e+00   6.5176326e+02   5.0804591e+02
   5.4000000e+02   4.0227312e+01   5.9830486e+02   2.6701176e+02
   5.4100000e+02   1.6240991e+01   6.4718444e+02   5.1181826e+02
   5.4100000e+02   5.0866035e+01   5.9119362e+02   2.7255990e+02
   5.4200000e+02   2.6754566e+01   6.4187328e+02   5.1725318e+02
   5.4200000e+02   6.6581504e+01   5.8257108e+02   2.7713885e+02
   5.4300000e+02   3.5746475e+01   6.3757178e+02   5.2207281e+02
   5.4300000e+02   7.3229349e+01   5.7564373e+02   2.8192633e+02
   5.4400000e+02   4.7290984e+01   6.3264266e+02   5.2664703e+02
   5.4400000e+02   8.4128587e+01   5.7013239e+02   2.8696964e+02
   5.4500000e+02   4.9472680e+01   6.3111692e+02   5.2883566e+02
   5.4500000e+02   9.2770795e+01   5.6499341e+02   2.9085712e+02
   5.4600000e+02   6.5079939e+01   6.2643839e+02   5.3408937e+02
   5.4600000e+02   1.0358375e+02   5.6116310e+02   2.9700353e+02
   5.4700000e+02   7.2862272e+01   6.2560540e+02   5.3818632e+02
   5.4700000e+02   1.1590726e+02   5.5680678e+02   3.0107469e+02
   5.4800000e+02   8.3250824e+01   6.2337429e+02   5.4200171e+02
   5.4800000e+02   1.2866125e+02   5.5304494e+02   3.0818003e+02
   5.4900000e+02   9.9316809e+01   6.2181186e+02   5.4820111e+02
   5.4900000e+02   1.3853475e+02   5.5106725e+02   3.1225000e+02
   5.5000000e+02   1.0644887e+02   6.2200141e+02   5.5155417e+02
   5.5000000e+02   1.4810096e+02   5.4819529e+02   3.1777710e+02
   5.5100000e+02   1.2002834e+02   6.2257308e+02   5.5659367e+02
   5.5100000e+02   1.5939905e+02   5.4696272e+02   3.2187885e+02
   5.5200000e+02   1.2999189e+02   6.2391142e+02   5.5980940e+02
   5.5200000e+02   1.7463389e+02   5.4537108e+02   3.2899570e+02
   5.5300000e+02   1.4489146e+02   6.2516823e+02   5.6504612e+02
   5.5300000e+02   1.8111476e+02   5.4700163e+02   3.3166079e+02
   5.5400000e+02   1.5411646e+02   6.2760123e+02   5.6892012e+02
   5.5400000e+02   1.9514535e+02   5.4675471e+02   3.3759064e+02
   5.5500000e+02   1.6769749e+02   6.3109206e+02   5.7397361e+02
   5.5500000e+02   2.1050111e+02   5.4835240e+02   3.4256015e+02
   5.5600000e+02   1.7853742e+02   6.3527512e+02   5.7696171e+02
   5.5600000e+02   2.2247841e+02   5.5096807e+02   3.4685377e+02
   5.5700000e+02   1.9090114e+02   6.4084421e+02   5.8025048e+02
   5.5700000e+02   2.3818425e+02   5.5567394e+02   3.5163288e+02
   5.5800000e+02   2.0329759e+02   6.4727629e+02   5.8352815e+02
   5.5800000e+02   2.5171522e+02   5.6103839e+02   3.5434190e+02
   5.5900000e+02   2.1053720e+02   6.5508296e+02   5.8544511e+02
   5.5900000e+02   2.6217716e+02   5.6753760e+02   3.5813106e+02
   5.6000000e+02   2.2381590e+02   6.6296780e+02   5.8787869e+02
   5.6000000e+02   2.8034091e+02   5.7707905e+02   3.6189154e+02
   5.6100000e+02   2.3453583e+02   6.7243856e+02   5.9094891e+02
   5.6100000e+02   2.9245812e+02   5.8682722e+02   3.6375820e+02
   5.6200000e+02   2.4647368e+02   6.8199120e+02   5.9204300e+02
   5.6200000e+02   3.0063170e+02   5.9713372e+02   3.6377633e+02
   5.6300000e+02   2.5756772e+02   6.9205862e+02   5.9294586e+02
   5.6300000e+02   3.1574093e+02   6.0830648e+02   3.6659216e+02
   5.6400000e+02   2.6942860e+02   7.0441342e+02   5.9523778e+02
   5.6400000e+02   3.2662678e+02   6.2026439e+02   3.6862442e+02
   5.6500000e+02   2.7608704e+02   7.1710925e+02   5.9520885e+02
   5.6500000e+02   3.3687306e+02   6.3380188e+02   3.7000887e+02
   5.6600000e+02   2.8530745e+02   7.2979437e+02   5.9665740e+02
   5.6600000e+02   3.5056520e+02   6.4805497e+02   3.6996472e+02
   5.6700000e+02   2.9529468e+02   7.4255752e+02   5.9701814e+02
   5.6700000e+02   3.6116181e+02   6.5987916e+02   3.7310783e+02
   5.6800000e+02   3.0589360e+02   7.5573332e+02   5.9984887e+02
   5.6800000e+02   3.7171026e+02   6.7596752e+02   3.7303025e+02
   5.6900000e+02   3.1290272e+02   7.7076248e+02   6.0036908e+02
   5.6900000e+02   3.8259079e+02   6.8807367e+02   3.7509433e+02
   5.7000000e+02   3.2035437e+02   7.8391096e+02   5.9947050e+02
   5.7000000e+02   3.8519847e+02   7.0537385e+02   3.7401458e+02
   5.7100000e+02   3.2900150e+02   8.0040396e+02   6.0167427e+02
   5.7100000e+02   3.9745830e+02   7.2179417e+02   3.7590485e+02
   5.7200000e+02   3.3397930e+02   8.1415118e+02   6.0282202e+02
   5.7200000e+02   4.0657762e+02   7.3702107e+02   3.7607051e+02
   5.7300000e+02   3.4230230e+02   8.3036748e+02   6.0335752e+02
   5.7300000e+02   4.1258417e+02   7.5304859e+02   3.7791087e+02
   5.7400000e+02   3.4859165e+02   8.4496197e+02   6.0431033e+02
   5.7400000e+02   4.2125270e+02   7.7127202e+02   3.7865075e+02
   5.7500000e+02   3.4969213e+02   8.6148595e+02   6.0474284e+02
   5.7500000e+02   4.2876005e+02   7.8809662e+02   3.7941524e+02
   5.7600000e+02   3.5476470e+02   8.7773478e+02   6.0550971e+02
   5.7600000e+02   4.3104735e+02   8.0654495e+02   3.7908180e+02
   5.7700000e+02   3.5735504e+02   8.9310507e+02   6.0516636e+02
   5.7700000e+02   4.4148140e+02   8.2131497e+02   3.8120553e+02
   5.7800000e+02   3.6347345e+02   9.0845796e+02   6.0619423e+02
   5.7800000e+02   4.4279505e+02   8.4010323e+02   3.8069098e+02
   5.7900000e+02   3.6230231e+02   9.2668794e+02   6.0545784e+02
   5.7900000e+02   4.4513425e+02   8.5993707e+02   3.8181921e+02
   5.8000000e+02   3.6456752e+02   9.4418295e+02   6.0636648e+02
   5.8000000e+02   4.4970380e+02   8.7758953e+02   3.8232016e+02
   5.8100000e+02   3.6370997e+02   9.6062639e+02   6.0572518e+02
   5.8100000e+02   4.4373488e+02   8.9731112e+02   3.8058460e+02
   5.8200000e+02   3.6413944e+02   9.7696578e+02   6.0644681e+02
   5.8200000e+02   4.4400423e+02   9.1589587e+02   3.7928719e+02
   5.8300000e+02   3.6147612e+02   9.9210057e+02   6.0545576e+02
   5.8300000e+02   4.4978717e+02   9.3217363e+02   3.7951265e+02
   5.8400000e+02   3.6521663e+02   1.0098484e+03   6.0692263e+02
   5.8400000e+02   4.4638818e+02   9.5267087e+02   3.8006805e+02
   5.8500000e+02   3.6146326e+02   1.0253657e+03   6.0549101e+02
   5.8500000e+02   4.4674991e+02   9.6867562e+02   3.8055042e+02
   5.8600000e+02   3.6259035e+02   1.0420102e+03   6.0572099e+02
   5.8600000e+02   4.4640659e+02   9.8603645e+02   3.7992817e+02
   5.8700000e+02   3.5505217e+02   1.0586922e+03   6.0450076e+02
   5.8700000e+02   4.4601906e+02   1.0033763e+03   3.7962777e+02
   5.8800000e+02   3.5456822e+02   1.0726573e+03   6.0381770e+02
   5.8800000e+02   4.4114914e+02   1.0206773e+03   3.7846050e+02
   5.8900000e+02   3.5049454e+02   1.0879585e+03   6.0305696e+02
   5.8900000e+02   4.3763545e+02   1.0380952e+03   3.7844917e+02
   5.9000000e+02   3.4480838e+02   1.1049979e+03   6.0163577e+02
   5.9000000e+02   4.3256256e+02   1.0556968e+03   3.7598528e+02
   5.9100000e+02   3.3553089e+02   1.1217482e+03   6.0108003e+02
   5.9100000e+02   4.2579277e+02   1.0736413e+03   3.7399351e+02
   5.9200000e+02   3.3252436e+02   1.1349095e+03   5.9982287e+02
   5.9200000e+02   4.2132083e+02   1.0868969e+03   3.7392731e+02
   5.9300000e+02   3.2957792e+02   1.1503227e+03   5.9973372e+02
   5.9300000e+02   4.2152844e+02   1.1034185e+03   3.7273857e+02
   5.9400000e+02   3.1944339e+02   1.1668072e+03   5.9678338e+02
   5.9400000e+02   4.1456313e+02   1.1197610e+03   3.7156237e+02
   5.9500000e+02   3.1632563e+02   1.1792530e+03   5.9589881e+02
   5.9500000e+02   4.0532120e+02   1.1357553e+03   3.6886042e+02
   5.9600000e+02   3.0861295e+02   1.1936332e+03   5.9336724e+02
   5.9600000e+02   3.9622195e+02   1.1519389e+03   3.6596424e+02
   5.9700000e+02   3.0064359e+02   1.2074426e+03   5.9189993e+02
   5.9700000e+02   3.8841208e+02   1.1665291e+03   3.6276509e+02
   5.9800000e+02   2.9324630e+02   1.2213241e+03   5.8893522e+02
   5.9800000e+02   3.7581267e+02   1.1831341e+03   3.5912261e+02
   5.9900000e+02   2.8040711e+02   1.2365704e+03   5.8588076e+02
   5.9900000e+02   3.7247448e+02   1.1964302e+03   3.5801302e+02
   6.0000000e+02   2.6980398e+02   1.2508222e+03   5.8311457e+02
   6.0000000e+02   3.5764334e+02   1.2141186e+03   3.5268863e+02
   6.0100000e+02   2.6520312e+02   1.2616518e+03   5.8031457e+02
   6.0100000e+02   3.4411666e+02   1.2283703e+03   3.4782631e+02
   6.0200000e+02   2.5252223e+02   1.2735669e+03   5.7656014e+02
   6.0200000e+02   3.4003343e+02   1.2387776e+03   3.4600475e+02
   6.0300000e+02   2.4368877e+02   1.2860256e+03   5.7443283e+02
   6.0300000e+02   3.3194932e+02   1.2512438e+03   3.4373206e+02
   6.0400000e+02   2.3453039e+02   1.2965539e+03   5.6924478e+02
   6.0400000e+02   3.1842654e+02   1.2647323e+03   3.3905580e+02
   6.0500000e+02   2.1961582e+02   1.3079984e+03   5.6535140e+02
   6.0500000e+02   3.0270566e+02   1.2782556e+03   3.3305219e+02
   6.0600000e+02   2.0847951e+02   1.3177535e+03   5.6177740e+02
   6.0600000e+02   2.9062199e+02   1.2901212e+03   3.2792449e+02
   6.0700000e+02   1.9867388e+02   1.3272122e+03   5.5839221e+02
   6.0700000e+02   2.7880769e+02   1.3009739e+03   3.2383996e+02
   6.0800000e+02   1.8824133e+02   1.3371394e+03   5.5337047e+02
   6.0800000e+02   2.6438790e+02   1.3124367e+03   3.1691961e+02
   6.0900000e+02   1.7994969e+02   1.3445674e+03   5.4987009e+02
   6.0900000e+02   2.5251582e+02   1.3229119e+03   3.1246208e+02
   6.1000000e+02   1.6354156e+02   1.3546827e+03   5.4357520e+02
   6.1000000e+02   2.3784585e+02   1.3339019e+03   3.0591508e+02
   6.1100000e+02   1.5143613e+02   1.3628184e+03   5.3935633e+02
   6.1100000e+02   2.2161819e+02   1.3450507e+03   3.0070798e+02
   6.1200000e+02   1.3984136e+02   1.3680184e+03   5.3413713e+02
   6.1200000e+02   2.1413988e+02   1.3547641e+03   2.9639642e+02
   6.1300000e+02   1.2954069e+02   1.3752188e+03   5.2888525e+02
   6.1300000e+02   1.9681309e+02   1.3641525e+03   2.8936878e+02
   6.1400000e+02   1.1849427e+02   1.3814180e+03   5.2458021e+02
   6.1400000e+02   1.8675658e+02   1.3725546e+03   2.8514793e+02
   6.1500000e+02   1.0307174e+02   1.3867916e+03   5.1879553e+02
   6.1500000e+02   1.7563132e+02   1.3816444e+03   2.8115293e+02
   6.1600000e+02   9.7968568e+01   1.3908023e+03   5.1668417e+02
   6.1600000e+02   1.6202877e+02   1.3907759e+03   2.7534433e+02
   6.1700000e+02   8.5567861e+01   1.3963283e+03   5.1222223e+02
   6.1700000e+02   1.4962793e+02   1.3968030e+03   2.7184828e+02
   6.1800000e+02   7.6243986e+01   1.3977200e+03   5.0857056e+02
   6.1800000e+02   1.4629967e+02   1.4014131e+03   2.7062945e+02
   6.1900000e+02   6.6745569e+01   1.3993319e+03   5.0593374e+02
   6.1900000e+02   1.3486799e+02   1.4057944e+03   2.6687798e+02
   6.2000000e+02   5.9603783e+01   1.3994172e+03   5.0379837e+02
   6.2000000e+02   1.2356859e+02   1.4061985e+03   2.6196671e+02
   6.2100000e+02   4.6689317e+01   1.4001158e+03   5.0048431e+02
   6.2100000e+02   1.0611362e+02   1.4065304e+03   2.5758400e+02
   6.2200000e+02   3.5014818e+01   1.3964830e+03   4.9798020e+02
   6.2200000e+02   9.7301489e+01   1.4032309e+03   2.5610716e+02
   6.2300000e+02   2.7110128e+01   1.3926197e+03   4.9573686e+02
   6.2300000e+02   9.0226905e+01   1.3976179e+03   2.5293671e+02
   6.2400000e+02   1.6179212e+01   1.3873346e+03   4.9449297e+02
   6.2400000e+02   7.3028643e+01   1.3924480e+03   2.5125895e+02
   6.2500000e+02   8.2914650e+00   1.3819680e+03   4.9210311e+02
   6.2500000e+02   6.5444885e+01   1.3840131e+03   2.4868550e+02
   6.2600000e+02   1.7894070e+00   1.3756634e+03   4.8967194e+02
   6.2600000e+02   5.1687246e+01   1.3773440e+03   2.4610014e+02
   6.2700000e+02  -1.0466538e+01   1.3711681e+03   4.8907911e+02
   6.2700000e+02   4.1114570e+01   1.3714682e+03   2.4338096e+02
   6.2800000e+02  -1.2922171e+01   1.3626482e+03   4.8692796e+02
   6.2800000e+02   2.5607897e+01   1.3630233e+03   2.3910543e+02
   6.2900000e+02  -2.2117427e+01   1.3574357e+03   4.8641980e+02
   6.2900000e+02   2.9674450e+01   1.3519038e+03   2.4123858e+02
   6.3000000e+02  -2.4349703e+01   1.3520880e+03   4.8538398e+02
   6.3000000e+02   1.9774403e+01   1.3462392e+03   2.3763436e+02
   6.3100000e+02  -3.1857080e+01   1.3444752e+03   4.8173323e+02
   6.3100000e+02   1.5383787e+01   1.3373304e+03   2.3684398e+02
   6.3200000e+02  -3.7512662e+01   1.3399036e+03   4.7921519e+02
   6.3200000e+02   6.9468230e+00   1.3305321e+03   2.3385648e+02
   6.3300000e+02  -3.8591507e+01   1.3322325e+03   4.7861351e+02
   6.3300000e+02   4.9842690e+00   1.3208917e+03   2.3141315e+02
   6.3400000e+02  -3.8183268e+01   1.3226795e+03   4.7860856e+02
   6.3400000e+02  -3.5886620e+00   1.3117593e+03   2.2901541e+02
   6.3500000e+02  -4.2641135e+01   1.3162072e+03   4.7517273e+02
   6.3500000e+02  -6.2828630e+00   1.3031243e+03   2.2808560e+02
   6.3600000e+02  -4.6650028e+01   1.3081224e+03   4.7455881e+02
   6.3600000e+02  -5.2820410e+00   1.2935739e+03   2.2761036e+02
   6.3700000e+02  -4.7248461e+01   1.3001952e+03   4.7235925e+02
   6.3700000e+02  -8.2219610e+00   1.2841561e+03   2.2775608e+02
   6.3800000e+02  -4.2216670e+01   1.2912760e+03   4.7258152e+02
   6.3800000e+02  -4.4272000e+00   1.2709815e+03   2.2622505e+02
   6.3900000e+02  -4.7312917e+01   1.2833952e+03   4.7139531e+02
   6.3900000e+02  -7.4762070e+00   1.2610440e+03   2.2655903e+02
   6.4000000e+02  -4.7024139e+01   1.2751537e+03   4.7050858e+02
   6.4000000e+02  -1.5187791e+01   1.2521702e+03   2.2311363e+02
   6.4100000e+02  -5.0558207e+01   1.2688110e+03   4.6956413e+02
   6.4100000e+02  -4.9441960e+00   1.2394528e+03   2.2577123e+02
   6.4200000e+02  -4.5183811e+01   1.2580920e+03   4.7008344e+02
   6.4200000e+02  -8.6032640e+00   1.2312073e+03   2.2582647e+02
   6.4300000e+02  -4.5702096e+01   1.2524447e+03   4.6911849e+02
   6.4300000e+02  -7.9301400e+00   1.2199610e+03   2.2470536e+02
   6.4400000e+02  -3.5804044e+01   1.2434166e+03   4.7025228e+02
   6.4400000e+02  -5.6038610e+00   1.2105039e+03   2.2521405e+02
   6.4500000e+02  -3.8779124e+01   1.2365462e+03   4.6968565e+02
   6.4500000e+02  -3.4790220e+00   1.2012374e+03   2.2567749e+02
   6.4600000e+02  -3.0387067e+01   1.2275810e+03   4.7072373e+02
   6.4600000e+02   5.3930290e+00   1.1907837e+03   2.2783546e+02
   6.4700000e+02  -3.0562625e+01   1.2238702e+03   4.7120495e+02
   6.4700000e+02   1.2973849e+01   1.1818226e+03   2.2982436e+02
   6.4800000e+02  -2.2636076e+01   1.2164742e+03   4.7326876e+02
   6.4800000e+02   2.2092118e+01   1.1737400e+03   2.3440516e+02
   6.4900000e+02  -1.5184615e+01   1.2092060e+03   4.7521033e+02
   6.4900000e+02   2.1714078e+01   1.1671348e+03   2.3375660e+02
   6.5000000e+02  -1.2497758e+01   1.2051411e+03   4.7726788e+02
   6.5000000e+02   2.4531548e+01   1.1609899e+03   2.3410727e+02
   6.5100000e+02  -4.6271110e+00   1.2012513e+03   4.7903064e+02
   6.5100000e+02   4.1092024e+01   1.1518864e+03   2.4096712e+02
   6.5200000e+02  -4.3981100e-01   1.1972199e+03   4.8079881e+02
   6.5200000e+02   4.2884898e+01   1.1460963e+03   2.4126469e+02
   6.5300000e+02   1.9064950e+00   1.1960716e+03   4.8218355e+02
   6.5300000e+02   4.8557881e+01   1.1398833e+03   2.4355919e+02
   6.5400000e+02   1.5118996e+01   1.1909003e+03   4.8687459e+02
   6.5400000e+02   5.8065365e+01   1.1342908e+03   2.4713531e+02
   6.5500000e+02   1.9386414e+01   1.1886514e+03   4.8972863e+02
   6.5500000e+02   6.1876664e+01   1.1323275e+03   2.4993065e+02
   6.5600000e+02   3.0396952e+01   1.1890037e+03   4.9464444e+02
   6.5600000e+02   7.5294276e+01   1.1275841e+03   2.5647046e+02
   6.5700000e+02   3.5307589e+01   1.1879343e+03   4.9622935e+02
   6.5700000e+02   8.0041576e+01   1.1262152e+03   2.5969143e+02
   6.5800000e+02   4.0744324e+01   1.1880064e+03   4.9950883e+02
   6.5800000e+02   9.4027990e+01   1.1236911e+03   2.6580865e+02
   6.5900000e+02   5.4101569e+01   1.1883683e+03   5.0351093e+02
   6.5900000e+02   9.8337617e+01   1.1229738e+03   2.6897874e+02
   6.6000000e+02   6.0861898e+01   1.1910510e+03   5.0759782e+02
   6.6000000e+02   1.0667564e+02   1.1229643e+03   2.7360998e+02
   6.6100000e+02   6.7238319e+01   1.1927561e+03   5.1087603e+02
   6.6100000e+02   1.1695019e+02   1.1250276e+03   2.7793690e+02
   6.6200000e+02   7.5824808e+01   1.1977967e+03   5.1550284e+02
   6.6200000e+02   1.2588620e+02   1.1273448e+03   2.8259926e+02
   6.6300000e+02   7.8220344e+01   1.2029567e+03   5.1787384e+02
   6.6300000e+02   1.3129110e+02   1.1309466e+03   2.8700043e+02
   6.6400000e+02   8.3456473e+01   1.2076319e+03   5.2053070e+02
   6.6400000e+02   1.3834685e+02   1.1350200e+03   2.8997214e+02
   6.6500000e+02   9.1284858e+01   1.2148096e+03   5.2314029e+02
   6.6500000e+02   1.3930319e+02   1.1417941e+03   2.9160989e+02
   6.6600000e+02   9.4176879e+01   1.2221528e+03   5.2597291e+02
   6.6600000e+02   1.5102998e+02   1.1486923e+03   2.9540074e+02
   6.6700000e+02   1.0254170e+02   1.2294156e+03   5.2888326e+02
   6.6700000e+02   1.5597177e+02   1.1566998e+03   2.9780071e+02
   6.6800000e+02   1.0382151e+02   1.2382113e+03   5.2907197e+02
   6.6800000e+02   1.5877686e+02   1.1653977e+03   2.9859310e+02
   6.6900000e+02   1.0385277e+02   1.2477335e+03   5.2980383e+02
   6.6900000e+02   1.6673444e+02   1.1745634e+03   3.0184005e+02
   6.7000000e+02   1.0909853e+02   1.2573080e+03   5.3021741e+02
   6.7000000e+02   1.7087883e+02   1.1854953e+03   3.0138049e+02
   6.7100000e+02   1.1190882e+02   1.2671067e+03   5.3088431e+02
   6.7100000e+02   1.7271686e+02   1.1946776e+03   3.0089690e+02
   6.7200000e+02   1.1509807e+02   1.2782164e+03   5.3078305e+02
   6.7200000e+02   1.7613831e+02   1.2057863e+03   3.0214767e+02
   6.7300000e+02   1.1487608e+02   1.2889527e+03   5.3023368e+02
   6.7300000e+02   1.7636127e+02   1.2182620e+03   2.9982323e+02
   6.7400000e+02   1.1762468e+02   1.3017144e+03   5.3009162e+02
   6.7400000e+02   1.7190352e+02   1.2314556e+03   2.9793679e+02
   6.7500000e+02   1.1900871e+02   1.3100972e+03   5.2954446e+02
   6.7500000e+02   1.8080249e+02   1.2418056e+03   3.0048749e+02
   6.7600000e+02   1.1610005e+02   1.3227538e+03   5.2909443e+02
   6.7600000e+02   1.8063429e+02   1.2531414e+03   2.9909439e+02
   6.7700000e+02   1.1860313e+02   1.3346141e+03   5.2688734e+02
   6.7700000e+02   1.7671114e+02   1.2668408e+03   2.9635760e+02
   6.7800000e+02   1.1930590e+02   1.3464528e+03   5.2720357e+02
   6.7800000e+02   1.7112214e+02   1.2809440e+03   2.9503973e+02
   6.7900000e+02   1.2114073e+02   1.3577297e+03   5.2885620e+02
   6.7900000e+02   1.7509144e+02   1.2911622e+03   2.9463655e+02
   6.8000000e+02   1.1911556e+02   1.3698198e+03   5.2583907e+02
   6.8000000e+02   1.7455112e+02   1.3049246e+03   2.9278308e+02
   6.8100000e+02   1.1426238e+02   1.3818728e+03   5.2463843e+02
   6.8100000e+02   1.7817953e+02   1.3175969e+03   2.9291890e+02
   6.8200000e+02   1.0622482e+02   1.3954391e+03   5.2148763e+02
   6.8200000e+02   1.7767835e+02   1.3311467e+03   2.9017171e+02
   6.8300000e+02   1.1148755e+02   1.4073617e+03   5.2036389e+02
   6.8300000e+02   1.6802481e+02   1.3454108e+03   2.8792217e+02
   6.8400000e+02   1.0781432e+02   1.4197959e+03   5.2008714e+02
   6.8400000e+02   1.6873464e+02   1.3565678e+03   2.8735427e+02
   6.8500000e+02   1.0544671e+02   1.4326226e+03   5.1813042e+02
   6.8500000e+02   1.6306999e+02   1.3737806e+03   2.8506817e+02
   6.8600000e+02   1.0096439e+02   1.4437039e+03   5.1698785e+02
   6.8600000e+02   1.6280114e+02   1.3851573e+03   2.8491642e+02
   6.8700000e+02   9.8401722e+01   1.4584516e+03   5.1475808e+02
   6.8700000e+02   1.5912291e+02   1.3980572e+03   2.8220868e+02
   6.8800000e+02   8.9635597e+01   1.4706446e+03   5.1303176e+02
   6.8800000e+02   1.6193517e+02   1.4089772e+03   2.8205330e+02
   6.8900000e+02   8.8349295e+01   1.4836380e+03   5.1118390e+02
   6.8900000e+02   1.5806016e+02   1.4212092e+03   2.8017761e+02
   6.9000000e+02   8.4502961e+01   1.4948838e+03   5.0952520e+02
   6.9000000e+02   1.5024958e+02   1.4384556e+03   2.7694648e+02
   6.9100000e+02   8.3053820e+01   1.5089373e+03   5.0757749e+02
   6.9100000e+02   1.4466410e+02   1.4502025e+03   2.7714732e+02
   6.9200000e+02   8.0836425e+01   1.5209307e+03   5.0675809e+02
   6.9200000e+02   1.4177703e+02   1.4625095e+03   2.7367624e+02
   6.9300000e+02   7.6460788e+01   1.5316448e+03   5.0421352e+02
   6.9300000e+02   1.3135578e+02   1.4776846e+03   2.7037092e+02
   6.9400000e+02   7.2788467e+01   1.5436706e+03   5.0270304e+02
   6.9400000e+02   1.3312324e+02   1.4886129e+03   2.6969524e+02
   6.9500000e+02   6.6373186e+01   1.5567949e+03   5.0001975e+02
   6.9500000e+02   1.2737848e+02   1.5027402e+03   2.6590215e+02
   6.9600000e+02   6.2655807e+01   1.5680191e+03   4.9890616e+02
   6.9600000e+02   1.2441659e+02   1.5164340e+03   2.6262435e+02
   6.9700000e+02   5.2988572e+01   1.5822579e+03   4.9483739e+02
   6.9700000e+02   1.1713690e+02   1.5290689e+03   2.6016829e+02
   6.9800000e+02   5.2676387e+01   1.5919068e+03   4.9326172e+02
   6.9800000e+02   1.1332401e+02   1.5414211e+03   2.5797323e+02
   6.9900000e+02   4.8992542e+01   1.6035171e+03   4.8919512e+02
   6.9900000e+02   1.1354641e+02   1.5539724e+03   2.5496663e+02
   7.0000000e+02   4.3168963e+01   1.6156210e+03   4.8715449e+02
   7.0000000e+02   1.0441934e+02   1.5674522e+03   2.5036126e+02
   7.0100000e+02   4.0158662e+01   1.6253110e+03   4.8562579e+02
   7.0100000e+02   1.0441179e+02   1.5779727e+03   2.4892643e+02
   7.0200000e+02   3.3520224e+01   1.6374170e+03   4.8148821e+02
   7.0200000e+02   9.6188576e+01   1.5926995e+03   2.4614011e+02
   7.0300000e+02   2.3164664e+01   1.6494336e+03   4.7648313e+02
   7.0300000e+02   9.0129517e+01   1.6061036e+03   2.4184911e+02
   7.0400000e+02   2.1222440e+01   1.6593995e+03   4.7539933e+02
   7.0400000e+02   8.3269054e+01   1.6161223e+03   2.3797755e+02
   7.0500000e+02   1.1418691e+01   1.6762504e+03   4.6885617e+02
   7.0500000e+02   7.7072236e+01   1.6283302e+03   2.3403679e+02
   7.0600000e+02   9.3235040e+00   1.6825743e+03   4.6674105e+02
   7.0600000e+02   6.5939486e+01   1.6425387e+03   2.2928226e+02
   7.0700000e+02   5.3798050e+00   1.6920090e+03   4.6380613e+02
   7.0700000e+02   6.1999161e+01   1.6561279e+03   2.2434714e+02
   7.0800000e+02  -3.3461140e+00   1.7028826e+03   4.5948180e+02
   7.0800000e+02   5.9624591e+01   1.6657102e+03   2.2026532e+02
   7.0900000e+02  -6.2707080e+00   1.7119740e+03   4.5502950e+02
   7.0900000e+02   5.1204623e+01   1.6788393e+03   2.1568635e+02
   7.1000000e+02  -1.0841901e+01   1.7215877e+03   4.5094740e+02
   7.1000000e+02   5.2497437e+01   1.6902624e+03   2.1283499e+02
   7.1100000e+02  -2.4112039e+01   1.7329297e+03   4.4394818e+02
   7.1100000e+02   3.8824241e+01   1.7019802e+03   2.0914237e+02
   7.1200000e+02  -1.8972792e+01   1.7384617e+03   4.4306417e+02
   7.1200000e+02   3.2226734e+01   1.7153839e+03   1.9881477e+02
   7.1300000e+02  -2.4027267e+01   1.7485386e+03   4.3693892e+02
   7.1300000e+02   1.7312925e+01   1.7277352e+03   1.9408329e+02
   7.1400000e+02  -3.2499547e+01   1.7580117e+03   4.3097378e+02
   7.1400000e+02   2.1608425e+01   1.7382707e+03   1.9030347e+02
   7.1500000e+02  -2.3702766e+01   1.7632462e+03   4.3220464e+02
   7.1500000e+02   1.4696299e+01   1.7509956e+03   1.8582781e+02
   7.1600000e+02  -4.0704320e+01   1.7747552e+03   4.2446638e+02
   7.1600000e+02   1.9002927e+01   1.7603060e+03   1.8378222e+02
   7.1700000e+02  -4.2569114e+01   1.7822294e+03   4.2131113e+02
   7.1700000e+02   1.0150524e+01   1.7713375e+03   1.7799464e+02
   7.1800000e+02  -4.1292667e+01   1.7871674e+03   4.1716072e+02
   7.1800000e+02   1.2517920e+01   1.7796810e+03   1.7510158e+02
   7.1900000e+02  -4.4659674e+01   1.7934096e+03   4.1334155e+02
   7.1900000e+02   3.4681410e+00   1.7912289e+03   1.6941198e+02
   7.2000000e+02  -3.8058499e+01   1.7955716e+03   4.1223612e+02
   7.2000000e+02   4.1615350e+00   1.7955675e+03   1.6720656e+02
   7.2100000e+02  -4.8898534e+01   1.8025103e+03   4.0898180e+02
   7.2100000e+02   6.1524100e+00   1.8007464e+03   1.6404774e+02
   7.2200000e+02  -4.3998357e+01   1.8033451e+03   4.0503753e+02
   7.2200000e+02   5.8055750e+00   1.8037581e+03   1.6151760e+02
   7.2300000e+02  -4.2893862e+01   1.8045561e+03   4.0356256e+02
   7.2300000e+02   1.0047299e+01   1.8037235e+03   1.6125968e+02
   7.2400000e+02  -4.5925915e+01   1.8063522e+03   4.0006034e+02
   7.2400000e+02   8.8981800e-01   1.8079991e+03   1.5562354e+02
   7.2500000e+02  -4.1033428e+01   1.8059146e+03   3.9826883e+02
   7.2500000e+02  -2.9201410e+00   1.8096268e+03   1.4970038e+02
   7.2600000e+02  -4.3521943e+01   1.8066138e+03   3.9445556e+02
   7.2600000e+02   2.1587200e+00   1.8073483e+03   1.4796787e+02
   7.2700000e+02  -4.1683013e+01   1.8064461e+03   3.9095342e+02
   7.2700000e+02  -4.4346030e+00   1.8062918e+03   1.4465467e+02
   7.2800000e+02  -4.5316722e+01   1.8059278e+03   3.8782417e+02
   7.2800000e+02   6.6852570e+00   1.8027013e+03   1.4251155e+02
   7.2900000e+02  -4.5023060e+01   1.8063268e+03   3.8412761e+02
   7.2900000e+02   5.5388880e+00   1.8019918e+03   1.4023209e+02
   7.3000000e+02  -3.9661790e+01   1.8023967e+03   3.8158768e+02
   7.3000000e+02   6.0334370e+00   1.7991085e+03   1.3829926e+02
   7.3100000e+02  -3.3542601e+01   1.8018653e+03   3.7759679e+02
   7.3100000e+02   9.6587860e+00   1.7971104e+03   1.3504503e+02
   7.3200000e+02  -2.6790249e+01   1.7998447e+03   3.7669445e+02
   7.3200000e+02   1.3677736e+01   1.7961728e+03   1.3111793e+02
   7.3300000e+02  -2.5108068e+01   1.7988585e+03   3.7597291e+02
   7.3300000e+02   1.0808701e+01   1.7965143e+03   1.2669707e+02
   7.3400000e+02  -2.7444373e+01   1.8008153e+03   3.7285433e+02
   7.3400000e+02   1.0973452e+01   1.7974188e+03   1.2644574e+02
   7.3500000e+02  -2.5608877e+01   1.8023140e+03   3.6864959e+02
   7.3500000e+02   1.9221414e+01   1.7958051e+03   1.2376755e+02
   7.3600000e+02  -1.1486319e+01   1.7976533e+03   3.6904931e+02
   7.3600000e+02   3.0901728e+01   1.7948654e+03   1.2368165e+02
   7.3700000e+02  -1.1522673e+01   1.8001042e+03   3.6821525e+02
   7.3700000e+02   3.3057678e+01   1.7941686e+03   1.2179078e+02
   7.3800000e+02   7.5103020e+00   1.7969087e+03   3.6983111e+02
   7.3800000e+02   4.5020231e+01   1.7908144e+03   1.2465637e+02
   7.3900000e+02   5.1659000e+00   1.7979307e+03   3.6664318e+02
   7.3900000e+02   4.5833389e+01   1.7926785e+03   1.1983035e+02
   7.4000000e+02   1.7164581e+01   1.7970735e+03   3.6519068e+02
   7.4000000e+02   6.5430922e+01   1.7937736e+03   1.2193958e+02
   7.4100000e+02   2.7151890e+01   1.7955019e+03   3.6656146e+02
   7.4100000e+02   6.5402908e+01   1.7917706e+03   1.2032771e+02
   7.4200000e+02   4.3102918e+01   1.7929800e+03   3.6961859e+02
   7.4200000e+02   8.0410208e+01   1.7911862e+03   1.2164745e+02
   7.4300000e+02   4.8976100e+01   1.7918042e+03   3.6910415e+02
   7.4300000e+02   8.2903082e+01   1.7927707e+03   1.1882568e+02
   7.4400000e+02   5.7896693e+01   1.7922851e+03   3.6831655e+02
   7.4400000e+02   1.0129755e+02   1.7892279e+03   1.2269659e+02
   7.4500000e+02   7.7960658e+01   1.7872727e+03   3.6877695e+02
   7.4500000e+02   1.1649780e+02   1.7847506e+03   1.2279462e+02
   7.4600000e+02   8.5592929e+01   1.7863940e+03   3.6771205e+02
   7.4600000e+02   1.2727413e+02   1.7808019e+03   1.2097803e+02
   7.4700000e+02   8.8234803e+01   1.7862839e+03   3.6636897e+02
   7.4700000e+02   1.3659712e+02   1.7781188e+03   1.2267046e+02
   7.4800000e+02   1.0509362e+02   1.7835507e+03   3.6732989e+02
   7.4800000e+02   1.4759893e+02   1.7765702e+03   1.2166951e+02
   7.4900000e+02   1.2221792e+02   1.7804285e+03   3.6931017e+02
   7.4900000e+02   1.6214250e+02   1.7748763e+03   1.2246754e+02
   7.5000000e+02   1.3556254e+02   1.7771739e+03   3.6853779e+02
   7.5000000e+02   1.7264722e+02   1.7720578e+03   1.1998422e+02
   7.5100000e+02   1.4288545e+02   1.7764206e+03   3.6519720e+02
   7.5100000e+02   1.8572519e+02   1.7697901e+03   1.1863606e+02
   7.5200000e+02   1.5815539e+02   1.7746366e+03   3.6564124e+02
   7.5200000e+02   2.0991760e+02   1.7629740e+03   1.2026715e+02
   7.5300000e+02   1.7340184e+02   1.7709998e+03   3.6450115e+02
   7.5300000e+02   2.2604702e+02   1.7598959e+03   1.1985814e+02
   7.5400000e+02   1.9272415e+02   1.7667790e+03   3.6495710e+02
   7.5400000e+02   2.3737436e+02   1.7580104e+03   1.2017432e+02
   7.5500000e+02   2.0729940e+02   1.7641809e+03   3.6663886e+02
   7.5500000e+02   2.5025949e+02   1.7576958e+03   1.1920738e+02
   7.5600000e+02   2.2636245e+02   1.7613350e+03   3.6626542e+02
   7.5600000e+02   2.6794048e+02   1.7557685e+03   1.1872777e+02
   7.5700000e+02   2.3367927e+02   1.7594512e+03   3.6360201e+02
   7.5700000e+02   2.8784079e+02   1.7499323e+03   1.1945877e+02
   7.5800000e+02   2.4821109e+02   1.7549694e+03   3.6452515e+02
   7.5800000e+02   3.0344537e+02   1.7472346e+03   1.2176178e+02
   7.5900000e+02   2.6318207e+02   1.7521977e+03   3.6401360e+02
   7.5900000e+02   3.2000655e+02   1.7432975e+03   1.2131337e+02
   7.6000000e+02   2.7928535e+02   1.7463444e+03   3.6396579e+02
   7.6000000e+02   3.3768309e+02   1.7395900e+03   1.1961722e+02
   7.6100000e+02   2.9595295e+02   1.7435413e+03   3.6625448e+02
   7.6100000e+02   3.5196639e+02   1.7355313e+03   1.2222744e+02
   7.6200000e+02   3.0417019e+02   1.7405096e+03   3.6446001e+02
   7.6200000e+02   3.6717117e+02   1.7307312e+03   1.2481643e+02
   7.6300000e+02   3.1991221e+02   1.7357773e+03   3.6547996e+02
   7.6300000e+02   3.8040707e+02   1.7269399e+03   1.2592830e+02
   7.6400000e+02   3.3051520e+02   1.7321000e+03   3.6560980e+02
   7.6400000e+02   3.9153709e+02   1.7238045e+03   1.2419534e+02
   7.6500000e+02   3.4664969e+02   1.7263191e+03   3.6889805e+02
   7.6500000e+02   4.1419319e+02   1.7155157e+03   1.2968596e+02
   7.6600000e+02   3.6179411e+02   1.7198040e+03   3.7042750e+02
   7.6600000e+02   4.3201529e+02   1.7098397e+03   1.3152498e+02
   7.6700000e+02   3.7859328e+02   1.7132751e+03   3.7376534e+02
   7.6700000e+02   4.4129791e+02   1.7056818e+03   1.3020394e+02
   7.6800000e+02   3.9110488e+02   1.7078231e+03   3.7430473e+02
   7.6800000e+02   4.5474578e+02   1.6982546e+03   1.3286657e+02
   7.6900000e+02   4.0142135e+02   1.7012216e+03   3.7555075e+02
   7.6900000e+02   4.7631741e+02   1.6903166e+03   1.3936604e+02
   7.7000000e+02   4.1664109e+02   1.6932725e+03   3.7822639e+02
   7.7000000e+02   4.9010364e+02   1.6821239e+03   1.4086060e+02
   7.7100000e+02   4.3041365e+02   1.6850879e+03   3.8031383e+02
   7.7100000e+02   4.9989363e+02   1.6754975e+03   1.4064688e+02
   7.7200000e+02   4.4021852e+02   1.6783922e+03   3.8139030e+02
   7.7200000e+02   5.1780864e+02   1.6686719e+03   1.4446191e+02
   7.7300000e+02   4.5825016e+02   1.6684454e+03   3.8529228e+02
   7.7300000e+02   5.2993227e+02   1.6599360e+03   1.4643694e+02
   7.7400000e+02   4.6872942e+02   1.6612879e+03   3.8674214e+02
   7.7400000e+02   5.4380883e+02   1.6499226e+03   1.4957651e+02
   7.7500000e+02   4.7878984e+02   1.6506000e+03   3.8779867e+02
   7.7500000e+02   5.5818094e+02   1.6408454e+03   1.5393709e+02
   7.7600000e+02   4.9446297e+02   1.6422487e+03   3.8961816e+02
   7.7600000e+02   5.6606065e+02   1.6347448e+03   1.5166729e+02
   7.7700000e+02   5.0397456e+02   1.6326432e+03   3.9231518e+02
   7.7700000e+02   5.8032679e+02   1.6243588e+03   1.5533768e+02
   7.7800000e+02   5.1158069e+02   1.6240032e+03   3.9401716e+02
   7.7800000e+02   5.9439282e+02   1.6145109e+03   1.5788293e+02
   7.7900000e+02   5.2196554e+02   1.6141114e+03   3.9537176e+02
   7.7900000e+02   6.0818942e+02   1.6049574e+03   1.6108991e+02
   7.8000000e+02   5.3232603e+02   1.6035089e+03   3.9811971e+02
   7.8000000e+02   6.1612452e+02   1.5935591e+03   1.6315894e+02
   7.8100000e+02   5.3827281e+02   1.5925620e+03   3.9903627e+02
   7.8100000e+02   6.2602893e+02   1.5841027e+03   1.6650107e+02
   7.8200000e+02   5.4280827e+02   1.5825030e+03   3.9973734e+02
   7.8200000e+02   6.3386311e+02   1.5729884e+03   1.6913969e+02
   7.8300000e+02   5.4815033e+02   1.5703017e+03   4.0261303e+02
   7.8300000e+02   6.4076955e+02   1.5612231e+03   1.7110194e+02
   7.8400000e+02   5.5217606e+02   1.5599409e+03   4.0387315e+02
   7.8400000e+02   6.4714452e+02   1.5480873e+03   1.7332465e+02
   7.8500000e+02   5.5520323e+02   1.5445109e+03   4.0475337e+02
   7.8500000e+02   6.4886052e+02   1.5335054e+03   1.7467019e+02
   7.8600000e+02   5.5578953e+02   1.5332770e+03   4.0678910e+02
   7.8600000e+02   6.4790302e+02   1.5213423e+03   1.7565754e+02
   7.8700000e+02   5.5451790e+02   1.5199169e+03   4.0745358e+02
   7.8700000e+02   6.4906147e+02   1.5059678e+03   1.7725375e+02
   7.8800000e+02   5.5133152e+02   1.5085985e+03   4.0758610e+02
   7.8800000e+02   6.4472076e+02   1.4915316e+03   1.7795235e+02
   7.8900000e+02   5.4853015e+02   1.4939431e+03   4.0800164e+02
   7.8900000e+02   6.4111461e+02   1.4773231e+03   1.7800746e+02
   7.9000000e+02   5.4391871e+02   1.4828223e+03   4.0730298e+02
   7.9000000e+02   6.3626268e+02   1.4616759e+03   1.7710823e+02
   7.9100000e+02   5.3705418e+02   1.4712982e+03   4.0608946e+02
   7.9100000e+02   6.2805257e+02   1.4487241e+03   1.7576915e+02
   7.9200000e+02   5.3451900e+02   1.4568302e+03   4.0700447e+02
   7.9200000e+02   6.2412809e+02   1.4328423e+03   1.7555887e+02
   7.9300000e+02   5.2769745e+02   1.4461776e+03   4.0611271e+02
   7.9300000e+02   6.1631389e+02   1.4199227e+03   1.7447669e+02
   7.9400000e+02   5.1850816e+02   1.4332545e+03   4.0424169e+02
   7.9400000e+02   6.1008884e+02   1.4074214e+03   1.7357880e+02
   7.9500000e+02   5.1308249e+02   1.4242651e+03   4.0274451e+02
   7.9500000e+02   6.0427264e+02   1.3961384e+03   1.7297569e+02
   7.9600000e+02   4.9755906e+02   1.4131691e+03   4.0061594e+02
   7.9600000e+02   5.9082096e+02   1.3844297e+03   1.6995576e+02
   7.9700000e+02   4.9637723e+02   1.4021456e+03   4.0011658e+02
   7.9700000e+02   5.7914875e+02   1.3732532e+03   1.6620927e+02
   7.9800000e+02   4.7797606e+02   1.3940749e+03   3.9445053e+02
   7.9800000e+02   5.6873556e+02   1.3618685e+03   1.6465017e+02
   7.9900000e+02   4.7171521e+02   1.3849687e+03   3.9374454e+02
   7.9900000e+02   5.5147879e+02   1.3528948e+03   1.6046630e+02
   8.0000000e+02   4.6392087e+02   1.3744926e+03   3.9288130e+02
   8.0000000e+02   5.4676384e+02   1.3425171e+03   1.6023737e+02
   8.0100000e+02   4.5038551e+02   1.3672910e+03   3.8928894e+02
   8.0100000e+02   5.3598182e+02   1.3309744e+03   1.5890529e+02
   8.0200000e+02   4.3982229e+02   1.3594193e+03   3.8683787e+02
   8.0200000e+02   5.1769755e+02   1.3228630e+03   1.5364770e+02
   8.0300000e+02   4.2318912e+02   1.3516515e+03   3.8410590e+02
   8.0300000e+02   5.0296676e+02   1.3131591e+03   1.5066464e+02
   8.0400000e+02   4.0706786e+02   1.3444362e+03   3.7966073e+02
   8.0400000e+02   4.8036037e+02   1.3055613e+03   1.4348670e+02
   8.0500000e+02   3.9007404e+02   1.3385779e+03   3.7607840e+02
   8.0500000e+02   4.7639756e+02   1.2970062e+03   1.4461643e+02
   8.0600000e+02   3.7799061e+02   1.3319346e+03   3.7545809e+02
   8.0600000e+02   4.5766811e+02   1.2891869e+03   1.4138579e+02
   8.0700000e+02   3.6637478e+02   1.3252786e+03   3.7289820e+02
   8.0700000e+02   4.3581165e+02   1.2824272e+03   1.3632558e+02
   8.0800000e+02   3.5430739e+02   1.3186951e+03   3.7182564e+02
   8.0800000e+02   4.2390724e+02   1.2739598e+03   1.3740229e+02
   8.0900000e+02   3.4022059e+02   1.3128911e+03   3.6945909e+02
   8.0900000e+02   4.0369350e+02   1.2696752e+03   1.3280601e+02
   8.1000000e+02   3.2921621e+02   1.3082118e+03   3.6982015e+02
   8.1000000e+02   3.9488855e+02   1.2624407e+03   1.3262378e+02
   8.1100000e+02   3.1965260e+02   1.3039822e+03   3.6809692e+02
   8.1100000e+02   3.8164105e+02   1.2576571e+03   1.3189598e+02
   8.1200000e+02   3.0317106e+02   1.3003936e+03   3.6727741e+02
   8.1200000e+02   3.6447873e+02   1.2536319e+03   1.3021021e+02
   8.1300000e+02   2.9402571e+02   1.2981893e+03   3.6749878e+02
   8.1300000e+02   3.4620197e+02   1.2516340e+03   1.2687324e+02
   8.1400000e+02   2.7536204e+02   1.2973418e+03   3.6519535e+02
   8.1400000e+02   3.3623726e+02   1.2486067e+03   1.2684845e+02
   8.1500000e+02   2.7031636e+02   1.2944181e+03   3.6495836e+02
   8.1500000e+02   3.2083793e+02   1.2482088e+03   1.2569981e+02
   8.1600000e+02   2.5586474e+02   1.2955779e+03   3.6332061e+02
   8.1600000e+02   3.0470562e+02   1.2482320e+03   1.2364557e+02
   8.1700000e+02   2.4501724e+02   1.2950119e+03   3.6158682e+02
   8.1700000e+02   2.9405843e+02   1.2481855e+03   1.2293390e+02
   8.1800000e+02   2.3307587e+02   1.2955457e+03   3.6178207e+02
   8.1800000e+02   2.7936591e+02   1.2485830e+03   1.2042282e+02
   8.1900000e+02   2.2441447e+02   1.2960106e+03   3.6080059e+02
   8.1900000e+02   2.7020524e+02   1.2500866e+03   1.2026258e+02
   8.2000000e+02   2.1188405e+02   1.2992489e+03   3.5793523e+02
   8.2000000e+02   2.5504193e+02   1.2535366e+03   1.1726353e+02
   8.2100000e+02   2.0037759e+02   1.3008569e+03   3.5829500e+02
   8.2100000e+02   2.4055135e+02   1.2570452e+03   1.1507848e+02
   8.2200000e+02   1.9438868e+02   1.3037517e+03   3.5759842e+02
   8.2200000e+02   2.2743692e+02   1.2592072e+03   1.1357487e+02
   8.2300000e+02   1.8482812e+02   1.3062421e+03   3.5795246e+02
   8.2300000e+02   2.1710653e+02   1.2658169e+03   1.1220681e+02
   8.2400000e+02   1.7139727e+02   1.3122551e+03   3.5692909e+02
   8.2400000e+02   2.1179343e+02   1.2687144e+03   1.1459982e+02
   8.2500000e+02   1.6721860e+02   1.3160746e+03   3.5705663e+02
   8.2500000e+02   2.0259984e+02   1.2739397e+03   1.1440475e+02
   8.2600000e+02   1.5677058e+02   1.3222862e+03   3.5697906e+02
   8.2600000e+02   1.9108021e+02   1.2813502e+03   1.1261309e+02
   8.2700000e+02   1.5243632e+02   1.3250161e+03   3.5765287e+02
   8.2700000e+02   1.7987934e+02   1.2877179e+03   1.1256320e+02
   8.2800000e+02   1.3944888e+02   1.3327950e+03   3.5489746e+02
   8.2800000e+02   1.7234002e+02   1.2951024e+03   1.1147866e+02
   8.2900000e+02   1.3550792e+02   1.3365148e+03   3.5724117e+02
   8.2900000e+02   1.6990100e+02   1.2997412e+03   1.1437582e+02
   8.3000000e+02   1.2469115e+02   1.3439358e+03   3.5594117e+02
   8.3000000e+02   1.5919715e+02   1.3091183e+03   1.1265241e+02
   8.3100000e+02   1.1406630e+02   1.3521330e+03   3.5284455e+02
   8.3100000e+02   1.4292916e+02   1.3209042e+03   1.0861336e+02
   8.3200000e+02   1.1021889e+02   1.3587548e+03   3.5471672e+02
   8.3200000e+02   1.3908143e+02   1.3272457e+03   1.0868742e+02
   8.3300000e+02   1.0782307e+02   1.3659701e+03   3.5354836e+02
   8.3300000e+02   1.3265440e+02   1.3365256e+03   1.0780743e+02
   8.3400000e+02   9.5359423e+01   1.3736877e+03   3.5118827e+02
   8.3400000e+02   1.1835645e+02   1.3474580e+03   1.0525021e+02
   8.3500000e+02   9.3750467e+01   1.3806676e+03   3.5269484e+02
   8.3500000e+02   1.1437468e+02   1.3554636e+03   1.0632927e+02
   8.3600000e+02   8.6476075e+01   1.3881074e+03   3.5282530e+02
   8.3600000e+02   1.0391320e+02   1.3620469e+03   1.0390662e+02
   8.3700000e+02   8.2428545e+01   1.3961650e+03   3.5204118e+02
   8.3700000e+02   9.4136210e+01   1.3724980e+03   1.0450575e+02
   8.3800000e+02   7.4035572e+01   1.4011357e+03   3.5113825e+02
   8.3800000e+02   8.6496338e+01   1.3769746e+03   1.0346533e+02
   8.3900000e+02   6.8275641e+01   1.4090279e+03   3.5130892e+02
   8.3900000e+02   8.2245176e+01   1.3841570e+03   1.0408469e+02
   8.4000000e+02   6.9026284e+01   1.4153213e+03   3.5353412e+02
   8.4000000e+02   7.7646160e+01   1.3874223e+03   1.0699174e+02
   8.4100000e+02   6.4371126e+01   1.4198743e+03   3.5213863e+02
   8.4100000e+02   7.7962381e+01   1.3921193e+03   1.0895360e+02
   8.4200000e+02   6.5802979e+01   1.4241422e+03   3.5594805e+02
   8.4200000e+02   7.1411824e+01   1.3961553e+03   1.0930144e+02
   8.4300000e+02   5.9144309e+01   1.4337470e+03   3.5757597e+02
   8.4300000e+02   6.6090831e+01   1.4037736e+03   1.1112884e+02
   8.4400000e+02   6.9586355e+01   1.4405150e+03   3.6271935e+02
   8.4400000e+02   6.9818040e+01   1.4110788e+03   1.1472167e+02
   8.4500000e+02   7.0958220e+01   1.4475499e+03   3.6268713e+02
   8.4500000e+02   6.8492989e+01   1.4226227e+03   1.1645077e+02
   8.4600000e+02   7.9199369e+01   1.4560118e+03   3.6652250e+02
   8.4600000e+02   6.7446489e+01   1.4362280e+03   1.1586305e+02
   8.4700000e+02   8.8891924e+01   1.4638227e+03   3.7059920e+02
   8.4700000e+02   8.5711602e+01   1.4450079e+03   1.2344610e+02
   8.4800000e+02   9.5404347e+01   1.4725845e+03   3.7286325e+02
   8.4800000e+02   8.9048259e+01   1.4565420e+03   1.2682934e+02
   8.4900000e+02   1.0904672e+02   1.4783025e+03   3.7679062e+02
   8.4900000e+02   9.3961912e+01   1.4667723e+03   1.2612679e+02
   8.5000000e+02   1.1629158e+02   1.4861384e+03   3.7936899e+02
   8.5000000e+02   1.1686203e+02   1.4747798e+03   1.3372039e+02
   8.5100000e+02   1.3161098e+02   1.4887578e+03   3.8238313e+02
   8.5100000e+02   1.2919768e+02   1.4811394e+03   1.3419012e+02
   8.5200000e+02   1.4355292e+02   1.4938252e+03   3.8404250e+02
   8.5200000e+02   1.4060448e+02   1.4888152e+03   1.3705132e+02
   8.5300000e+02   1.5358238e+02   1.4982021e+03   3.8710811e+02
   8.5300000e+02   1.5252156e+02   1.4931445e+03   1.4006260e+02
   8.5400000e+02   1.7305903e+02   1.4977345e+03   3.9056162e+02
   8.5400000e+02   1.6946802e+02   1.4982076e+03   1.4467539e+02
   8.5500000e+02   1.8964183e+02   1.5005674e+03   3.9459424e+02
   8.5500000e+02   1.8722960e+02   1.4993978e+03   1.4637560e+02
   8.5600000e+02   1.9661883e+02   1.5027679e+03   3.9741485e+02
   8.5600000e+02   1.9653455e+02   1.5045001e+03   1.4868277e+02
   8.5700000e+02   2.1427062e+02   1.5010173e+03   4.0079282e+02
   8.5700000e+02   2.1534390e+02   1.5025375e+03   1.5297110e+02
   8.5800000e+02   2.3245342e+02   1.4991276e+03   4.0437315e+02
   8.5800000e+02   2.3024233e+02   1.5025342e+03   1.5534414e+02
   8.5900000e+02   2.4579629e+02   1.4979064e+03   4.0650865e+02
   8.5900000e+02   2.4536465e+02   1.5028030e+03   1.5712703e+02
   8.6000000e+02   2.5933886e+02   1.4948954e+03   4.0859619e+02
   8.6000000e+02   2.6857215e+02   1.4976276e+03   1.6178079e+02
   8.6100000e+02   2.7818850e+02   1.4891966e+03   4.1103557e+02
   8.6100000e+02   2.7808344e+02   1.4960451e+03   1.6026183e+02
   8.6200000e+02   2.9261749e+02   1.4848381e+03   4.1287355e+02
   8.6200000e+02   2.9539456e+02   1.4913329e+03   1.6242910e+02
   8.6300000e+02   3.0774749e+02   1.4788707e+03   4.1372059e+02
   8.6300000e+02   3.1791198e+02   1.4821508e+03   1.6624650e+02
   8.6400000e+02   3.2982339e+02   1.4708192e+03   4.1586443e+02
   8.6400000e+02   3.3691384e+02   1.4738980e+03   1.6676943e+02
   8.6500000e+02   3.3895916e+02   1.4660539e+03   4.1665238e+02
   8.6500000e+02   3.5167128e+02   1.4712478e+03   1.6671246e+02
   8.6600000e+02   3.5370484e+02   1.4600708e+03   4.1842509e+02
   8.6600000e+02   3.7569747e+02   1.4608374e+03   1.7213915e+02
   8.6700000e+02   3.7257092e+02   1.4514229e+03   4.2174193e+02
   8.6700000e+02   3.9052844e+02   1.4535797e+03   1.7117837e+02
   8.6800000e+02   3.8791290e+02   1.4437764e+03   4.2217361e+02
   8.6800000e+02   4.0889203e+02   1.4458293e+03   1.7288645e+02
   8.6900000e+02   4.0481888e+02   1.4350097e+03   4.2341130e+02
   8.6900000e+02   4.2482199e+02   1.4379749e+03   1.7436074e+02
   8.7000000e+02   4.1823392e+02   1.4263834e+03   4.2369618e+02
   8.7000000e+02   4.3893881e+02   1.4296282e+03   1.7603174e+02
   8.7100000e+02   4.3130164e+02   1.4188897e+03   4.2450532e+02
   8.7100000e+02   4.5707347e+02   1.4193792e+03   1.7566119e+02
   8.7200000e+02   4.4151864e+02   1.4087843e+03   4.2391501e+02
   8.7200000e+02   4.7398800e+02   1.4100203e+03   1.7653251e+02
   8.7300000e+02   4.5343664e+02   1.3996925e+03   4.2398802e+02
   8.7300000e+02   4.8643738e+02   1.4020645e+03   1.7635475e+02
   8.7400000e+02   4.6891082e+02   1.3873892e+03   4.2435217e+02
   8.7400000e+02   5.0238002e+02   1.3889163e+03   1.7720818e+02
   8.7500000e+02   4.8303708e+02   1.3755555e+03   4.2571885e+02
   8.7500000e+02   5.1724170e+02   1.3761776e+03   1.7776779e+02
   8.7600000e+02   4.9318652e+02   1.3643667e+03   4.2478150e+02
   8.7600000e+02   5.2623815e+02   1.3654732e+03   1.7671728e+02
   8.7700000e+02   5.0439753e+02   1.3533071e+03   4.2488102e+02
   8.7700000e+02   5.3707094e+02   1.3541142e+03   1.7668733e+02
   8.7800000e+02   5.1085600e+02   1.3407087e+03   4.2335158e+02
   8.7800000e+02   5.5786909e+02   1.3394156e+03   1.8044517e+02
   8.7900000e+02   5.2989551e+02   1.3230404e+03   4.2585140e+02
   8.7900000e+02   5.6454025e+02   1.3264175e+03   1.7833626e+02
   8.8000000e+02   5.3523479e+02   1.3132558e+03   4.2556879e+02
   8.8000000e+02   5.7775334e+02   1.3116219e+03   1.8067407e+02
   8.8100000e+02   5.4203800e+02   1.2986699e+03   4.2587950e+02
   8.8100000e+02   5.8546592e+02   1.2971846e+03   1.8005011e+02
   8.8200000e+02   5.4523583e+02   1.2870593e+03   4.2563137e+02
   8.8200000e+02   5.9719857e+02   1.2835542e+03   1.8162204e+02
   8.8300000e+02   5.5641628e+02   1.2703828e+03   4.2697244e+02
   8.8300000e+02   6.0492386e+02   1.2666422e+03   1.8219319e+02
   8.8400000e+02   5.6661218e+02   1.2539130e+03   4.2935969e+02
   8.8400000e+02   6.1819702e+02   1.2483218e+03   1.8546590e+02
   8.8500000e+02   5.6969512e+02   1.2393062e+03   4.2978510e+02
   8.8500000e+02   6.2260811e+02   1.2320520e+03   1.8735762e+02
   8.8600000e+02   5.7383517e+02   1.2241927e+03   4.3163659e+02
   8.8600000e+02   6.3190320e+02   1.2149620e+03   1.8902187e+02
   8.8700000e+02   5.7420656e+02   1.2112369e+03   4.3250157e+02
   8.8700000e+02   6.3622945e+02   1.1974481e+03   1.9093750e+02
   8.8800000e+02   5.8055262e+02   1.1937379e+03   4.3365342e+02
   8.8800000e+02   6.3816522e+02   1.1801086e+03   1.9193968e+02
   8.8900000e+02   5.8227092e+02   1.1778153e+03   4.3550708e+02
   8.8900000e+02   6.4761185e+02   1.1613606e+03   1.9431131e+02
   8.9000000e+02   5.8742572e+02   1.1599158e+03   4.3620506e+02
   8.9000000e+02   6.4396643e+02   1.1438565e+03   1.9363406e+02
   8.9100000e+02   5.8270654e+02   1.1448804e+03   4.3546748e+02
   8.9100000e+02   6.4689858e+02   1.1247356e+03   1.9428588e+02
   8.9200000e+02   5.7980746e+02   1.1301641e+03   4.3427656e+02
   8.9200000e+02   6.3892220e+02   1.1088264e+03   1.9216253e+02
   8.9300000e+02   5.8648569e+02   1.1119287e+03   4.3765677e+02
   8.9300000e+02   6.4604918e+02   1.0892360e+03   1.9516496e+02
   8.9400000e+02   5.8036553e+02   1.0967377e+03   4.3627330e+02
   8.9400000e+02   6.4797606e+02   1.0711048e+03   1.9691512e+02
   8.9500000e+02   5.7325983e+02   1.0822764e+03   4.3398437e+02
   8.9500000e+02   6.4466852e+02   1.0542744e+03   1.9493258e+02
   8.9600000e+02   5.7570467e+02   1.0660440e+03   4.3537004e+02
   8.9600000e+02   6.4394904e+02   1.0380151e+03   1.9611971e+02
   8.9700000e+02   5.7254468e+02   1.0525462e+03   4.3582178e+02
   8.9700000e+02   6.3976673e+02   1.0201431e+03   1.9568227e+02
   8.9800000e+02   5.6525685e+02   1.0384482e+03   4.3310215e+02
   8.9800000e+02   6.3630806e+02   1.0030764e+03   1.9622186e+02
   8.9900000e+02   5.5959303e+02   1.0232836e+03   4.3178060e+02
   8.9900000e+02   6.2947565e+02   9.8721545e+02   1.9486579e+02
   9.0000000e+02   5.5231880e+02   1.0103073e+03   4.3138457e+02
   9.0000000e+02   6.1931904e+02   9.7175538e+02   1.9191464e+02
   9.0100000e+02   5.4751668e+02   9.9711223e+02   4.3079766e+02
   9.0100000e+02   6.1375764e+02   9.5846856e+02   1.9306080e+02
   9.0200000e+02   5.4168084e+02   9.8390501e+02   4.2925352e+02
   9.0200000e+02   6.0595116e+02   9.4345297e+02   1.9094811e+02
   9.0300000e+02   5.2631741e+02   9.7309608e+02   4.2612307e+02
   9.0300000e+02   5.9655861e+02   9.3075374e+02   1.8942944e+02
   9.0400000e+02   5.1699565e+02   9.6159387e+02   4.2420253e+02
   9.0400000e+02   5.8664050e+02   9.1778609e+02   1.8921289e+02
   9.0500000e+02   5.0373317e+02   9.5049113e+02   4.2137294e+02
   9.0500000e+02   5.7899392e+02   9.0440574e+02   1.8850521e+02
   9.0600000e+02   5.0310287e+02   9.4010954e+02   4.2292024e+02
   9.0600000e+02   5.6949946e+02   8.9332887e+02   1.8686737e+02
   9.0700000e+02   4.8783374e+02   9.3092381e+02   4.1923392e+02
   9.0700000e+02   5.5498875e+02   8.8265323e+02   1.8381757e+02
   9.0800000e+02   4.7324791e+02   9.2146042e+02   4.1837822e+02
   9.0800000e+02   5.4037499e+02   8.7116811e+02   1.8236311e+02
   9.0900000e+02   4.6348381e+02   9.1370864e+02   4.1607903e+02
   9.0900000e+02   5.3251744e+02   8.6144839e+02   1.8126555e+02
   9.1000000e+02   4.5039315e+02   9.0538406e+02   4.1352838e+02
   9.1000000e+02   5.1581761e+02   8.5415263e+02   1.7738901e+02
   9.1100000e+02   4.4079721e+02   8.9826513e+02   4.1208627e+02
   9.1100000e+02   5.0024749e+02   8.4471348e+02   1.7536350e+02
   9.1200000e+02   4.2629231e+02   8.9016891e+02   4.1021685e+02
   9.1200000e+02   4.8216113e+02   8.3827443e+02   1.7125319e+02
   9.1300000e+02   4.1284016e+02   8.8455887e+02   4.0724752e+02
   9.1300000e+02   4.7161899e+02   8.3164885e+02   1.7095132e+02
   9.1400000e+02   3.9773467e+02   8.7841599e+02   4.0532175e+02
   9.1400000e+02   4.5124948e+02   8.2386605e+02   1.6652828e+02
   9.1500000e+02   3.8405895e+02   8.7310534e+02   4.0291925e+02
   9.1500000e+02   4.3967854e+02   8.1973201e+02   1.6470366e+02
   9.1600000e+02   3.7124476e+02   8.6884304e+02   4.0027516e+02
   9.1600000e+02   4.2792291e+02   8.1409358e+02   1.6315454e+02
   9.1700000e+02   3.5747367e+02   8.6500642e+02   3.9906946e+02
   9.1700000e+02   4.1133529e+02   8.1030338e+02   1.6002124e+02
   9.1800000e+02   3.4559882e+02   8.6134224e+02   3.9620567e+02
   9.1800000e+02   3.9621637e+02   8.0782154e+02   1.5768315e+02
   9.1900000e+02   3.3286879e+02   8.5824283e+02   3.9452272e+02
   9.1900000e+02   3.7950525e+02   8.0430316e+02   1.5432991e+02
   9.2000000e+02   3.2287900e+02   8.5593606e+02   3.9328085e+02
   9.2000000e+02   3.6663725e+02   8.0180844e+02   1.5255563e+02
   9.2100000e+02   3.0896430e+02   8.5476110e+02   3.8997087e+02
   9.2100000e+02   3.5203225e+02   8.0012959e+02   1.4988471e+02
   9.2200000e+02   2.9470083e+02   8.5279658e+02   3.8675809e+02
   9.2200000e+02   3.3542998e+02   7.9880625e+02   1.4686683e+02
   9.2300000e+02   2.8659971e+02   8.5197727e+02   3.8596868e+02
   9.2300000e+02   3.2521562e+02   7.9845744e+02   1.4463264e+02
   9.2400000e+02   2.7350166e+02   8.5244803e+02   3.8385290e+02
   9.2400000e+02   3.1182367e+02   7.9927428e+02   1.4098325e+02
   9.2500000e+02   2.6214528e+02   8.5246752e+02   3.8045526e+02
   9.2500000e+02   2.9653805e+02   8.0146571e+02   1.3752259e+02
   9.2600000e+02   2.4997828e+02   8.5470665e+02   3.7673914e+02
   9.2600000e+02   2.8685203e+02   8.0433820e+02   1.3477061e+02
   9.2700000e+02   2.3871952e+02   8.5696772e+02   3.7439581e+02
   9.2700000e+02   2.7582598e+02   8.0830391e+02   1.3255882e+02
   9.2800000e+02   2.3172849e+02   8.5833942e+02   3.7455148e+02
   9.2800000e+02   2.6418893e+02   8.1149798e+02   1.3058025e+02
   9.2900000e+02   2.2213744e+02   8.6014792e+02   3.7291684e+02
   9.2900000e+02   2.5228787e+02   8.1667379e+02   1.2765969e+02
   9.3000000e+02   2.0800651e+02   8.6398669e+02   3.7027960e+02
   9.3000000e+02   2.3920091e+02   8.2005045e+02   1.2587341e+02
   9.3100000e+02   1.9751557e+02   8.6607347e+02   3.6855735e+02
   9.3100000e+02   2.2338803e+02   8.2460087e+02   1.2447534e+02
   9.3200000e+02   1.8778625e+02   8.6899678e+02   3.6813347e+02
   9.3200000e+02   2.1324415e+02   8.2672287e+02   1.2359662e+02
   9.3300000e+02   1.8037244e+02   8.7066043e+02   3.6938535e+02
   9.3300000e+02   2.0220863e+02   8.3272196e+02   1.2244925e+02
   9.3400000e+02   1.6821670e+02   8.7376545e+02   3.6790902e+02
   9.3400000e+02   1.9478080e+02   8.3784618e+02   1.2286126e+02
   9.3500000e+02   1.5756207e+02   8.7831096e+02   3.6779942e+02
   9.3500000e+02   1.8337350e+02   8.4280487e+02   1.2326473e+02
   9.3600000e+02   1.5575122e+02   8.8136922e+02   3.7021464e+02
   9.3600000e+02   1.7353968e+02   8.4889796e+02   1.2228401e+02
   9.3700000e+02   1.4361417e+02   8.8636438e+02   3.7114060e+02
   9.3700000e+02   1.6377514e+02   8.5530503e+02   1.2431823e+02
   9.3800000e+02   1.4021901e+02   8.9044087e+02   3.7324177e+02
   9.3800000e+02   1.5607181e+02   8.6121739e+02   1.2551268e+02
   9.3900000e+02   1.2977510e+02   8.9511214e+02   3.7485024e+02
   9.3900000e+02   1.4851263e+02   8.6588116e+02   1.2692967e+02
   9.4000000e+02   1.1630330e+02   9.0081000e+02   3.7460467e+02
   9.4000000e+02   1.3729344e+02   8.7100907e+02   1.2896362e+02
   9.4100000e+02   1.1177862e+02   9.0379538e+02   3.7547284e+02
   9.4100000e+02   1.2485102e+02   8.7801426e+02   1.2749768e+02
   9.4200000e+02   1.0519409e+02   9.0813332e+02   3.7591530e+02
   9.4200000e+02   1.1854405e+02   8.8315534e+02   1.2835980e+02
   9.4300000e+02   1.0198874e+02   9.1243591e+02   3.7525937e+02
   9.4300000e+02   1.0735468e+02   8.9079014e+02   1.2595483e+02
   9.4400000e+02   9.7127580e+01   9.1919064e+02   3.7121038e+02
   9.4400000e+02   1.0590410e+02   8.9741240e+02   1.2296305e+02
   9.4500000e+02   8.7627836e+01   9.2413168e+02   3.6507326e+02
   9.4500000e+02   1.0548164e+02   8.9941045e+02   1.1943662e+02
   9.4600000e+02   8.8436783e+01   9.2878272e+02   3.6301323e+02
   9.4600000e+02   1.0073573e+02   9.1013490e+02   1.1516398e+02
   9.4700000e+02   9.2313052e+01   9.3427160e+02   3.6040539e+02
   9.4700000e+02   1.0255916e+02   9.1554633e+02   1.1091303e+02
   9.4800000e+02   9.2231416e+01   9.4114342e+02   3.5593066e+02
   9.4800000e+02   1.0494192e+02   9.2401121e+02   1.0745109e+02
   9.4900000e+02   9.7212403e+01   9.4644363e+02   3.5319259e+02
   9.4900000e+02   1.0306509e+02   9.3293120e+02   1.0235399e+02
   9.5000000e+02   1.0197858e+02   9.5285228e+02   3.4820863e+02
   9.5000000e+02   1.0136988e+02   9.4317014e+02   9.6966330e+01
   9.5100000e+02   1.0769201e+02   9.5961523e+02   3.4552609e+02
   9.5100000e+02   1.0835098e+02   9.5099733e+02   9.5826613e+01
   9.5200000e+02   1.1297752e+02   9.6697992e+02   3.4344657e+02
   9.5200000e+02   1.1471629e+02   9.5952325e+02   9.3166295e+01
   9.5300000e+02   1.2536589e+02   9.7159711e+02   3.4265801e+02
   9.5300000e+02   1.2678690e+02   9.6786475e+02   9.2440896e+01
   9.5400000e+02   1.3468250e+02   9.7597577e+02   3.3960373e+02
   9.5400000e+02   1.4024301e+02   9.7220095e+02   9.1406652e+01
   9.5500000e+02   1.4610576e+02   9.8171938e+02   3.3936361e+02
   9.5500000e+02   1.4252677e+02   9.7971497e+02   8.8776198e+01
   9.5600000e+02   1.6108640e+02   9.8548601e+02   3.3823596e+02
   9.5600000e+02   1.5586288e+02   9.8349865e+02   8.8101485e+01
   9.5700000e+02   1.7128667e+02   9.9130586e+02   3.3857388e+02
   9.5700000e+02   1.7420950e+02   9.8688113e+02   8.9335179e+01
   9.5800000e+02   1.8513177e+02   9.9439652e+02   3.3826099e+02
   9.5800000e+02   1.8635169e+02   9.8883830e+02   8.9042972e+01
   9.5900000e+02   2.0129888e+02   9.9891999e+02   3.3877029e+02
   9.5900000e+02   2.0246945e+02   9.8975671e+02   8.8656736e+01
   9.6000000e+02   2.1934402e+02   1.0017564e+03   3.3938945e+02
   9.6000000e+02   2.1639893e+02   9.9353245e+02   8.7709992e+01
   9.6100000e+02   2.3286390e+02   1.0042743e+03   3.4095136e+02
   9.6100000e+02   2.3489008e+02   9.9443859e+02   9.1655546e+01
   9.6200000e+02   2.4612298e+02   1.0079121e+03   3.4064865e+02
   9.6200000e+02   2.5700542e+02   9.9754509e+02   9.2902080e+01
   9.6300000e+02   2.6560756e+02   1.0112014e+03   3.4228680e+02
   9.6300000e+02   2.8213233e+02   9.9982937e+02   9.5557186e+01
   9.6400000e+02   2.8609392e+02   1.0131942e+03   3.4549140e+02
   9.6400000e+02   2.9626916e+02   1.0035365e+03   9.7335205e+01
   9.6500000e+02   3.0518479e+02   1.0169483e+03   3.4798563e+02
   9.6500000e+02   3.1294111e+02   1.0086907e+03   9.8389825e+01
   9.6600000e+02   3.2083971e+02   1.0209183e+03   3.4919770e+02
   9.6600000e+02   3.3298289e+02   1.0146761e+03   1.0079007e+02
   9.6700000e+02   3.3703434e+02   1.0252417e+03   3.5354373e+02
   9.6700000e+02   3.5341472e+02   1.0205118e+03   1.0533645e+02
   9.6800000e+02   3.5625790e+02   1.0291506e+03   3.5727494e+02
   9.6800000e+02   3.7612975e+02   1.0249034e+03   1.0927811e+02
   9.6900000e+02   3.7456480e+02   1.0310403e+03   3.6080080e+02
   9.6900000e+02   3.9521842e+02   1.0299069e+03   1.1343543e+02
   9.7000000e+02   3.9105863e+02   1.0345993e+03   3.6635533e+02
   9.7000000e+02   4.1638476e+02   1.0349629e+03   1.1740884e+02
   9.7100000e+02   4.1059112e+02   1.0342266e+03   3.7133350e+02
   9.7100000e+02   4.3794198e+02   1.0381899e+03   1.2299995e+02
   9.7200000e+02   4.2540679e+02   1.0344472e+03   3.7581022e+02
   9.7200000e+02   4.5683853e+02   1.0391163e+03   1.2828920e+02
   9.7300000e+02   4.4429870e+02   1.0322567e+03   3.8119950e+02
   9.7300000e+02   4.7508877e+02   1.0401212e+03   1.3411122e+02
   9.7400000e+02   4.6156646e+02   1.0299720e+03   3.8688493e+02
   9.7400000e+02   4.9349593e+02   1.0391184e+03   1.3886700e+02
   9.7500000e+02   4.7623818e+02   1.0283138e+03   3.9203638e+02
   9.7500000e+02   5.1648037e+02   1.0374875e+03   1.4625289e+02
   9.7600000e+02   4.9429872e+02   1.0240823e+03   3.9867064e+02
   9.7600000e+02   5.3665036e+02   1.0342032e+03   1.5328604e+02
   9.7700000e+02   5.0664644e+02   1.0192130e+03   4.0413539e+02
   9.7700000e+02   5.5659676e+02   1.0301391e+03   1.6032200e+02
   9.7800000e+02   5.2292198e+02   1.0140973e+03   4.0910708e+02
   9.7800000e+02   5.7304523e+02   1.0257678e+03   1.6589461e+02
   9.7900000e+02   5.3840156e+02   1.0066543e+03   4.1493244e+02
   9.7900000e+02   5.8858216e+02   1.0179158e+03   1.7199602e+02
   9.8000000e+02   5.5054043e+02   9.9864387e+02   4.2006421e+02
   9.8000000e+02   6.0858581e+02   1.0089007e+03   1.7916509e+02
   9.8100000e+02   5.6468073e+02   9.8928543e+02   4.2620060e+02
   9.8100000e+02   6.1860523e+02   1.0004902e+03   1.8291135e+02
   9.8200000e+02   5.7720684e+02   9.7962021e+02   4.3041938e+02
   9.8200000e+02   6.3570897e+02   9.8825545e+02   1.8974946e+02
   9.8300000e+02   5.8890714e+02   9.6831278e+02   4.3586874e+02
   9.8300000e+02   6.5126888e+02   9.7679046e+02   1.9476062e+02
   9.8400000e+02   6.0175747e+02   9.5532221e+02   4.4098464e+02
   9.8400000e+02   6.6103219e+02   9.6564658e+02   1.9881177e+02
   9.8500000e+02   6.1011789e+02   9.4522527e+02   4.4494569e+02
   9.8500000e+02   6.7514298e+02   9.5063221e+02   2.0373182e+02
   9.8600000e+02   6.2071152e+02   9.3282414e+02   4.4870547e+02
   9.8600000e+02   6.8190618e+02   9.4017949e+02   2.0676258e+02
   9.8700000e+02   6.3119335e+02   9.1946418e+02   4.5283764e+02
   9.8700000e+02   6.9583235e+02   9.2307056e+02   2.1172732e+02
   9.8800000e+02   6.4111273e+02   9.0573623e+02   4.5733371e+02
   9.8800000e+02   7.0875927e+02   9.0813343e+02   2.1757447e+02
   9.8900000e+02   6.5427866e+02   8.9055805e+02   4.6156367e+02
   9.8900000e+02   7.1988346e+02   8.9382101e+02   2.2075557e+02
   9.9000000e+02   6.6313517e+02   8.7484756e+02   4.6601024e+02
   9.9000000e+02   7.3265037e+02   8.7690197e+02   2.2516904e+02
   9.9100000e+02   6.6430584e+02   8.6230637e+02   4.6739054e+02
   9.9100000e+02   7.3534238e+02   8.6244682e+02   2.2763177e+02
   9.9200000e+02   6.7241296e+02   8.4566725e+02   4.7281865e+02
   9.9200000e+02   7.4411297e+02   8.4710702e+02   2.3307648e+02
   9.9300000e+02   6.8127403e+02   8.2984651e+02   4.7647074e+02
   9.9300000e+02   7.5801975e+02   8.2648023e+02   2.3922808e+02
   9.9400000e+02   6.8921879e+02   8.1269751e+02   4.7986065e+02
   9.9400000e+02   7.6343712e+02   8.1188081e+02   2.4216642e+02
   9.9500000e+02   6.9488754e+02   7.9679890e+02   4.8220840e+02
   9.9500000e+02   7.6876001e+02   7.9691448e+02   2.4476714e+02
   9.9600000e+02   7.0093328e+02   7.8045579e+02   4.8536143e+02
   9.9600000e+02   7.7835225e+02   7.7824681e+02   2.4808672e+02
   9.9700000e+02   7.0418157e+02   7.6556340e+02   4.8842125e+02
   9.9700000e+02   7.8440494e+02   7.5934067e+02   2.5204823e+02
   9.9800000e+02   7.0590074e+02   7.4855096e+02   4.8918423e+02
   9.9800000e+02   7.8428890e+02   7.4169941e+02   2.5369809e+02
   9.9900000e+02   7.0915466e+02   7.2835925e+02   4.9212231e+02
   9.9900000e+02   7.9015800e+02   7.2397793e+02   2.5701284e+02
   1.0000000e+03   7.0767918e+02   7.1503181e+02   4.9288023e+02
   1.0000000e+03   7.8675540e+02   7.0654310e+02   2.5579985e+02
   1.0010000e+03   7.0809897e+02   6.9796150e+02   4.9378478e+02
   1.0010000e+03   7.9080657e+02   6.8747498e+02   2.5844635e+02
   1.0020000e+03   7.0641121e+02   6.8110893e+02   4.9568179e+02
   1.0020000e+03   7.8697544e+02   6.7036378e+02   2.5898014e+02
   1.0030000e+03   7.0757626e+02   6.6269786e+02   4.9643154e+02
   1.0030000e+03   7.9089778e+02   6.5179791e+02   2.6208718e+02
   1.0040000e+03   7.0597452e+02   6.4666454e+02   4.9728820e+02
   1.0040000e+03   7.8802852e+02   6.3484180e+02   2.6243231e+02
   1.0050000e+03   7.0333099e+02   6.3118172e+02   4.9788388e+02
   1.0050000e+03   7.8676991e+02   6.1724523e+02   2.6274838e+02
   1.0060000e+03   7.0252158e+02   6.1543392e+02   4.9919647e+02
   1.0060000e+03   7.8410266e+02   5.9946988e+02   2.6382043e+02
   1.0070000e+03   6.9879516e+02   5.9846455e+02   4.9997630e+02
   1.0070000e+03   7.8378339e+02   5.8334108e+02   2.6462357e+02
   1.0080000e+03   6.9586828e+02   5.8297590e+02   4.9916818e+02
   1.0080000e+03   7.8276248e+02   5.6835335e+02   2.6490380e+02
   1.0090000e+03   6.8959064e+02   5.6701783e+02   4.9826752e+02
   1.0090000e+03   7.8016788e+02   5.5148869e+02   2.6545799e+02
   1.0100000e+03   6.8758952e+02   5.5159137e+02   4.9744525e+02
   1.0100000e+03   7.7049571e+02   5.3594540e+02   2.6329109e+02
   1.0110000e+03   6.8351895e+02   5.3711577e+02   4.9722558e+02
   1.0110000e+03   7.6616641e+02   5.1862004e+02   2.6325628e+02
   1.0120000e+03   6.7906474e+02   5.2070515e+02   4.9726894e+02
   1.0120000e+03   7.6308256e+02   5.0321857e+02   2.6208422e+02
   1.0130000e+03   6.7056354e+02   5.0682411e+02   4.9515525e+02
   1.0130000e+03   7.5282412e+02   4.8658837e+02   2.6003167e+02
   1.0140000e+03   6.6494702e+02   4.9282313e+02   4.9441082e+02
   1.0140000e+03   7.4475668e+02   4.7188223e+02   2.5792679e+02
   1.0150000e+03   6.5274281e+02   4.7765765e+02   4.9147907e+02
   1.0150000e+03   7.3986694e+02   4.5684544e+02   2.5668246e+02
   1.0160000e+03   6.4694851e+02   4.6313337e+02   4.9011952e+02
   1.0160000e+03   7.2901453e+02   4.4111396e+02   2.5490419e+02
   1.0170000e+03   6.3583678e+02   4.5103617e+02   4.8697022e+02
   1.0170000e+03   7.2521741e+02   4.2715323e+02   2.5450357e+02
   1.0180000e+03   6.2982506e+02   4.3818191e+02   4.8470427e+02
   1.0180000e+03   7.1010267e+02   4.1253691e+02   2.5035357e+02
   1.0190000e+03   6.1919259e+02   4.2552191e+02   4.8294048e+02
   1.0190000e+03   6.9981942e+02   3.9866729e+02   2.4800187e+02
   1.0200000e+03   6.0450520e+02   4.1198994e+02   4.7999325e+02
   1.0200000e+03   6.8576038e+02   3.8515759e+02   2.4546176e+02
   1.0210000e+03   5.9714552e+02   4.0112848e+02   4.7907095e+02
   1.0210000e+03   6.7440679e+02   3.7299086e+02   2.4294814e+02
   1.0220000e+03   5.8320886e+02   3.9005470e+02   4.7614010e+02
   1.0220000e+03   6.6060001e+02   3.5935584e+02   2.4106466e+02
   1.0230000e+03   5.7159499e+02   3.7731462e+02   4.7422445e+02
   1.0230000e+03   6.4981268e+02   3.4668539e+02   2.3904174e+02
   1.0240000e+03   5.5713955e+02   3.6708323e+02   4.7213422e+02
   1.0240000e+03   6.3149707e+02   3.3393401e+02   2.3571127e+02
   1.0250000e+03   5.4538540e+02   3.5613160e+02   4.7056900e+02
   1.0250000e+03   6.1795434e+02   3.2064760e+02   2.3388682e+02
   1.0260000e+03   5.3263518e+02   3.4675966e+02   4.6852967e+02
   1.0260000e+03   6.0768898e+02   3.1052304e+02   2.3330536e+02
   1.0270000e+03   5.1789737e+02   3.3769859e+02   4.6706329e+02
   1.0270000e+03   5.9258365e+02   2.9941731e+02   2.3139022e+02
   1.0280000e+03   5.0749996e+02   3.2808056e+02   4.6620879e+02
   1.0280000e+03   5.7937478e+02   2.8962305e+02   2.3074389e+02
   1.0290000e+03   4.9187243e+02   3.2010512e+02   4.6493754e+02
   1.0290000e+03   5.6282680e+02   2.7904833e+02   2.2891899e+02
   1.0300000e+03   4.7940659e+02   3.1223116e+02   4.6344607e+02
   1.0300000e+03   5.4817513e+02   2.7031625e+02   2.2739900e+02
   1.0310000e+03   4.6338724e+02   3.0443448e+02   4.6081863e+02
   1.0310000e+03   5.3121184e+02   2.6018616e+02   2.2464990e+02
   1.0320000e+03   4.5090278e+02   2.9600544e+02   4.6033285e+02
   1.0320000e+03   5.1858971e+02   2.5204133e+02   2.2430564e+02
   1.0330000e+03   4.3461827e+02   2.8943383e+02   4.5809241e+02
   1.0330000e+03   5.0141699e+02   2.4254579e+02   2.2218856e+02
   1.0340000e+03   4.2282760e+02   2.8340570e+02   4.5694013e+02
   1.0340000e+03   4.8573092e+02   2.3422242e+02   2.2095084e+02
   1.0350000e+03   4.0841242e+02   2.7695620e+02   4.5655413e+02
   1.0350000e+03   4.7151930e+02   2.2765408e+02   2.1876845e+02
   1.0360000e+03   3.9603418e+02   2.7150583e+02   4.5552744e+02
   1.0360000e+03   4.5516522e+02   2.2078636e+02   2.1776759e+02
   1.0370000e+03   3.8249054e+02   2.6629374e+02   4.5481286e+02
   1.0370000e+03   4.3901072e+02   2.1298210e+02   2.1653023e+02
   1.0380000e+03   3.6999520e+02   2.6208689e+02   4.5228442e+02
   1.0380000e+03   4.2531402e+02   2.0839585e+02   2.1554005e+02
   1.0390000e+03   3.5504679e+02   2.5871984e+02   4.5233690e+02
   1.0390000e+03   4.1197175e+02   2.0342476e+02   2.1514743e+02
   1.0400000e+03   3.4089335e+02   2.5545181e+02   4.5128173e+02
   1.0400000e+03   3.9708332e+02   1.9878411e+02   2.1438484e+02
   1.0410000e+03   3.3042975e+02   2.5276872e+02   4.5153755e+02
   1.0410000e+03   3.8107920e+02   1.9466810e+02   2.1267287e+02
   1.0420000e+03   3.1549006e+02   2.5048796e+02   4.5008468e+02
   1.0420000e+03   3.6849025e+02   1.9074981e+02   2.1441043e+02
   1.0430000e+03   3.0338696e+02   2.4980832e+02   4.5006085e+02
   1.0430000e+03   3.5448010e+02   1.8874218e+02   2.1544653e+02
   1.0440000e+03   2.8696191e+02   2.4895154e+02   4.4974649e+02
   1.0440000e+03   3.3622110e+02   1.8580113e+02   2.1421483e+02
   1.0450000e+03   2.7468955e+02   2.4882202e+02   4.4890454e+02
   1.0450000e+03   3.2403292e+02   1.8439574e+02   2.1551804e+02
   1.0460000e+03   2.6330505e+02   2.5016665e+02   4.5144754e+02
   1.0460000e+03   3.0832640e+02   1.8380508e+02   2.1429994e+02
   1.0470000e+03   2.5205307e+02   2.5142497e+02   4.5082669e+02
   1.0470000e+03   2.9560012e+02   1.8339903e+02   2.1537214e+02
   1.0480000e+03   2.3940170e+02   2.5336191e+02   4.5096679e+02
   1.0480000e+03   2.8638966e+02   1.8569127e+02   2.1564401e+02
   1.0490000e+03   2.2791236e+02   2.5684354e+02   4.5071369e+02
   1.0490000e+03   2.7144057e+02   1.8831898e+02   2.1622677e+02
   1.0500000e+03   2.1460610e+02   2.6063395e+02   4.5009968e+02
   1.0500000e+03   2.5700150e+02   1.9057439e+02   2.1401717e+02
   1.0510000e+03   2.0330136e+02   2.6465672e+02   4.5037013e+02
   1.0510000e+03   2.4649844e+02   1.9627220e+02   2.1352879e+02
   1.0520000e+03   1.9618852e+02   2.7002153e+02   4.5015648e+02
   1.0520000e+03   2.3489636e+02   2.0026255e+02   2.1290511e+02
   1.0530000e+03   1.8957123e+02   2.7601027e+02   4.5042080e+02
   1.0530000e+03   2.2874494e+02   2.0644808e+02   2.1397024e+02
   1.0540000e+03   1.7878000e+02   2.8203426e+02   4.4823543e+02
   1.0540000e+03   2.2253176e+02   2.1224926e+02   2.1283227e+02
   1.0550000e+03   1.7040783e+02   2.8988460e+02   4.4650253e+02
   1.0550000e+03   2.1216568e+02   2.1979844e+02   2.1055381e+02
   1.0560000e+03   1.6266669e+02   2.9858147e+02   4.4507873e+02
   1.0560000e+03   2.0424389e+02   2.2911605e+02   2.0885513e+02
   1.0570000e+03   1.5738420e+02   3.0705251e+02   4.4262808e+02
   1.0570000e+03   1.9485899e+02   2.3866771e+02   2.0683143e+02
   1.0580000e+03   1.5119042e+02   3.1705834e+02   4.3936837e+02
   1.0580000e+03   1.9042856e+02   2.4944926e+02   2.0274838e+02
   1.0590000e+03   1.5032575e+02   3.2691440e+02   4.3817901e+02
   1.0590000e+03   1.8593440e+02   2.6145225e+02   2.0093318e+02
   1.0600000e+03   1.4574220e+02   3.3708464e+02   4.3593436e+02
   1.0600000e+03   1.8130937e+02   2.7534602e+02   1.9580571e+02
   1.0610000e+03   1.4229900e+02   3.4884741e+02   4.3247182e+02
   1.0610000e+03   1.7450403e+02   2.8755508e+02   1.9155417e+02
   1.0620000e+03   1.4007293e+02   3.6101716e+02   4.2918298e+02
   1.0620000e+03   1.6564936e+02   3.0326192e+02   1.8708114e+02
   1.0630000e+03   1.4324062e+02   3.7243763e+02   4.2711930e+02
   1.0630000e+03   1.7163907e+02   3.1533067e+02   1.8431926e+02
   1.0640000e+03   1.4249156e+02   3.8484197e+02   4.2367636e+02
   1.0640000e+03   1.7362799e+02   3.3114060e+02   1.8160960e+02
   1.0650000e+03   1.4415060e+02   3.9790271e+02   4.2120500e+02
   1.0650000e+03   1.7147574e+02   3.4748518e+02   1.7721775e+02
   1.0660000e+03   1.4516705e+02   4.1006780e+02   4.1783704e+02
   1.0660000e+03   1.7133864e+02   3.6054434e+02   1.7519723e+02
   1.0670000e+03   1.4275299e+02   4.2214868e+02   4.1517801e+02
   1.0670000e+03   1.7062752e+02   3.7407477e+02   1.7164438e+02
   1.0680000e+03   1.4397925e+02   4.3652771e+02   4.1308604e+02
   1.0680000e+03   1.7141877e+02   3.9062126e+02   1.6835475e+02
   1.0690000e+03   1.5022668e+02   4.4845038e+02   4.1092012e+02
   1.0690000e+03   1.7658107e+02   4.0625306e+02   1.6688820e+02
   1.0700000e+03   1.5841928e+02   4.6141679e+02   4.1072609e+02
   1.0700000e+03   1.8548509e+02   4.2084116e+02   1.6680695e+02
   1.0710000e+03   1.6428973e+02   4.7436876e+02   4.0892727e+02
   1.0710000e+03   1.8745271e+02   4.3558426e+02   1.6578697e+02
   1.0720000e+03   1.6889982e+02   4.8654781e+02   4.0795871e+02
   1.0720000e+03   1.8812503e+02   4.5162345e+02   1.6195986e+02
   1.0730000e+03   1.7544883e+02   4.9958511e+02   4.0714835e+02
   1.0730000e+03   1.9469690e+02   4.6407429e+02   1.6074491e+02
   1.0740000e+03   1.8281849e+02   5.1045948e+02   4.0638323e+02
   1.0740000e+03   2.0649275e+02   4.7864069e+02   1.5966874e+02
   1.0750000e+03   1.9892707e+02   5.2191927e+02   4.0745388e+02
   1.0750000e+03   2.1951251e+02   4.9111336e+02   1.6105317e+02
   1.0760000e+03   2.1016145e+02   5.3363464e+02   4.0730228e+02
   1.0760000e+03   2.3231665e+02   5.0361823e+02   1.6000594e+02
   1.0770000e+03   2.1968164e+02   5.4173176e+02   4.0716625e+02
   1.0770000e+03   2.4281267e+02   5.1429146e+02   1.6073932e+02
   1.0780000e+03   2.3216301e+02   5.5179719e+02   4.0845582e+02
   1.0780000e+03   2.5917555e+02   5.2599591e+02   1.6233258e+02
   1.0790000e+03   2.4608014e+02   5.6072032e+02   4.0858333e+02
   1.0790000e+03   2.7651854e+02   5.3800949e+02   1.6299937e+02
   1.0800000e+03   2.5911294e+02   5.7121302e+02   4.0927304e+02
   1.0800000e+03   2.8700283e+02   5.4917629e+02   1.6184383e+02
   1.0810000e+03   2.7439776e+02   5.7946453e+02   4.1189308e+02
   1.0810000e+03   3.0124380e+02   5.6099831e+02   1.6370781e+02
   1.0820000e+03   2.8681688e+02   5.8905497e+02   4.1336568e+02
   1.0820000e+03   3.1456390e+02   5.7255351e+02   1.6515049e+02
   1.0830000e+03   2.9646790e+02   5.9781598e+02   4.1576396e+02
   1.0830000e+03   3.2981130e+02   5.8292672e+02   1.6757554e+02
   1.0840000e+03   3.1224390e+02   6.0519905e+02   4.1746200e+02
   1.0840000e+03   3.4585062e+02   5.9374031e+02   1.7077280e+02
   1.0850000e+03   3.2570651e+02   6.1152875e+02   4.2091267e+02
   1.0850000e+03   3.5882086e+02   6.0297641e+02   1.7160916e+02
   1.0860000e+03   3.3958023e+02   6.1808013e+02   4.2225756e+02
   1.0860000e+03   3.7558004e+02   6.1137592e+02   1.7586298e+02
   1.0870000e+03   3.5331770e+02   6.2271417e+02   4.2635774e+02
   1.0870000e+03   3.9031502e+02   6.1992245e+02   1.7858607e+02
   1.0880000e+03   3.6653743e+02   6.2751676e+02   4.2991115e+02
   1.0880000e+03   4.0477821e+02   6.2654640e+02   1.8268490e+02
   1.0890000e+03   3.8137415e+02   6.3033677e+02   4.3392838e+02
   1.0890000e+03   4.2500718e+02   6.3190200e+02   1.8830033e+02
   1.0900000e+03   3.9495728e+02   6.3229289e+02   4.3789847e+02
   1.0900000e+03   4.4160051e+02   6.3553282e+02   1.9225852e+02
   1.0910000e+03   4.0880777e+02   6.3399663e+02   4.4066415e+02
   1.0910000e+03   4.5849578e+02   6.3899917e+02   1.9725412e+02
   1.0920000e+03   4.2523329e+02   6.3260959e+02   4.4609393e+02
   1.0920000e+03   4.7542893e+02   6.4093827e+02   2.0107830e+02
   1.0930000e+03   4.4099226e+02   6.3186878e+02   4.4964150e+02
   1.0930000e+03   4.9163365e+02   6.4057758e+02   2.0566065e+02
   1.0940000e+03   4.5542433e+02   6.3054462e+02   4.5347543e+02
   1.0940000e+03   5.0602704e+02   6.4258082e+02   2.0990686e+02
   1.0950000e+03   4.6849567e+02   6.2782128e+02   4.5755622e+02
   1.0950000e+03   5.1989249e+02   6.4101072e+02   2.1378439e+02
   1.0960000e+03   4.8357948e+02   6.2430160e+02   4.6230249e+02
   1.0960000e+03   5.3605101e+02   6.3831037e+02   2.1801488e+02
   1.0970000e+03   4.9189542e+02   6.2056945e+02   4.6557946e+02
   1.0970000e+03   5.4784265e+02   6.3585093e+02   2.2174617e+02
   1.0980000e+03   5.0875674e+02   6.1382640e+02   4.7029185e+02
   1.0980000e+03   5.6475530e+02   6.3114400e+02   2.2720615e+02
   1.0990000e+03   5.2137878e+02   6.0740452e+02   4.7343567e+02
   1.0990000e+03   5.7968868e+02   6.2420689e+02   2.3109435e+02
   1.1000000e+03   5.3214506e+02   6.0070442e+02   4.7718946e+02
   1.1000000e+03   5.9298490e+02   6.1929540e+02   2.3661770e+02
   1.1010000e+03   5.4185666e+02   5.9234789e+02   4.8079286e+02
   1.1010000e+03   6.0680094e+02   6.1144977e+02   2.3976294e+02
   1.1020000e+03   5.5323900e+02   5.8273655e+02   4.8461877e+02
   1.1020000e+03   6.1687942e+02   6.0293581e+02   2.4276682e+02
   1.1030000e+03   5.6232392e+02   5.7236022e+02   4.8772959e+02
   1.1030000e+03   6.2728635e+02   5.9370986e+02   2.4605246e+02
   1.1040000e+03   5.7037511e+02   5.6270912e+02   4.9017785e+02
   1.1040000e+03   6.3527510e+02   5.8478713e+02   2.4866348e+02
   1.1050000e+03   5.7763366e+02   5.5158848e+02   4.9217556e+02
   1.1050000e+03   6.4786257e+02   5.7327309e+02   2.5214768e+02
   1.1060000e+03   5.8671044e+02   5.3832061e+02   4.9451172e+02
   1.1060000e+03   6.5651307e+02   5.6088316e+02   2.5383444e+02
   1.1070000e+03   5.9442442e+02   5.2571396e+02   4.9586755e+02
   1.1070000e+03   6.6633858e+02   5.4786065e+02   2.5734314e+02
   1.1080000e+03   6.0341945e+02   5.1148327e+02   4.9836807e+02
   1.1080000e+03   6.7941649e+02   5.3252627e+02   2.6155236e+02
   1.1090000e+03   6.0687290e+02   4.9766859e+02   4.9900115e+02
   1.1090000e+03   6.8549376e+02   5.1713239e+02   2.6269369e+02
   1.1100000e+03   6.1157482e+02   4.8309410e+02   4.9988776e+02
   1.1100000e+03   6.8551551e+02   5.0470012e+02   2.6240914e+02
   1.1110000e+03   6.1464028e+02   4.6779703e+02   5.0205235e+02
   1.1110000e+03   6.9186736e+02   4.8740093e+02   2.6391922e+02
   1.1120000e+03   6.2197441e+02   4.5161528e+02   5.0264131e+02
   1.1120000e+03   6.9956373e+02   4.6969013e+02   2.6563423e+02
   1.1130000e+03   6.2244601e+02   4.3570820e+02   5.0287605e+02
   1.1130000e+03   7.0292334e+02   4.5411125e+02   2.6675945e+02
   1.1140000e+03   6.2438903e+02   4.1816546e+02   5.0304039e+02
   1.1140000e+03   7.0131119e+02   4.3856242e+02   2.6609461e+02
   1.1150000e+03   6.2770574e+02   4.0160839e+02   5.0444999e+02
   1.1150000e+03   7.1134515e+02   4.1972560e+02   2.6877826e+02
   1.1160000e+03   6.2760086e+02   3.8545833e+02   5.0398496e+02
   1.1160000e+03   7.0610648e+02   4.0203397e+02   2.6775703e+02
   1.1170000e+03   6.2386316e+02   3.6751821e+02   5.0292484e+02
   1.1170000e+03   7.0981484e+02   3.8421417e+02   2.6755225e+02
   1.1180000e+03   6.2456787e+02   3.5072398e+02   5.0254428e+02
   1.1180000e+03   7.0445883e+02   3.6478331e+02   2.6632105e+02
   1.1190000e+03   6.2476735e+02   3.3223111e+02   5.0122951e+02
   1.1190000e+03   7.0693763e+02   3.4458951e+02   2.6544570e+02
   1.1200000e+03   6.2621425e+02   3.1511367e+02   5.0186040e+02
   1.1200000e+03   7.0305305e+02   3.2780315e+02   2.6488823e+02
   1.1210000e+03   6.1887301e+02   2.9811268e+02   4.9919480e+02
   1.1210000e+03   6.9916544e+02   3.0878653e+02   2.6325483e+02
   1.1220000e+03   6.1579124e+02   2.8152677e+02   4.9838973e+02
   1.1220000e+03   6.9746288e+02   2.8996511e+02   2.6288770e+02
   1.1230000e+03   6.1133970e+02   2.6458936e+02   4.9674272e+02
   1.1230000e+03   6.9237004e+02   2.6983054e+02   2.6084441e+02
   1.1240000e+03   6.0824556e+02   2.4583756e+02   4.9636691e+02
   1.1240000e+03   6.8820763e+02   2.5217519e+02   2.5957783e+02
   1.1250000e+03   5.9869138e+02   2.2972597e+02   4.9315614e+02
   1.1250000e+03   6.8324422e+02   2.3460089e+02   2.5786210e+02
   1.1260000e+03   5.9261035e+02   2.1305829e+02   4.9219857e+02
   1.1260000e+03   6.7372456e+02   2.1692787e+02   2.5538574e+02
   1.1270000e+03   5.8673402e+02   1.9689299e+02   4.9035931e+02
   1.1270000e+03   6.6652376e+02   1.9782760e+02   2.5411840e+02
   1.1280000e+03   5.7971617e+02   1.8120225e+02   4.8884255e+02
   1.1280000e+03   6.6003302e+02   1.7871952e+02   2.5101078e+02
   1.1290000e+03   5.7293789e+02   1.6504718e+02   4.8673247e+02
   1.1290000e+03   6.4990329e+02   1.6232895e+02   2.4869492e+02
   1.1300000e+03   5.6234742e+02   1.4976498e+02   4.8479377e+02
   1.1300000e+03   6.4133951e+02   1.4466801e+02   2.4767013e+02
   1.1310000e+03   5.5135875e+02   1.3402268e+02   4.8211266e+02
   1.1310000e+03   6.3606625e+02   1.2717331e+02   2.4700497e+02
   1.1320000e+03   5.4324465e+02   1.2127926e+02   4.8000252e+02
   1.1320000e+03   6.2309680e+02   1.1164770e+02   2.4287019e+02
   1.1330000e+03   5.3197408e+02   1.0563870e+02   4.7764026e+02
   1.1330000e+03   6.1065643e+02   9.5083418e+01   2.4034359e+02
   1.1340000e+03   5.2208912e+02   9.4135279e+01   4.7589795e+02
   1.1340000e+03   6.0021804e+02   8.0434087e+01   2.3935578e+02
   1.1350000e+03   5.0910003e+02   8.1262479e+01   4.7396233e+02
   1.1350000e+03   5.8627815e+02   6.4829486e+01   2.3613299e+02
   1.1360000e+03   4.9940319e+02   6.7698173e+01   4.7213827e+02
   1.1360000e+03   5.7300363e+02   5.3836786e+01   2.3455599e+02
   1.1370000e+03   4.8873796e+02   5.6762468e+01   4.7049322e+02
   1.1370000e+03   5.6392081e+02   3.9830378e+01   2.3203385e+02
   1.1380000e+03   4.7811129e+02   4.6088408e+01   4.6917284e+02
   1.1380000e+03   5.5223110e+02   2.6641131e+01   2.3126807e+02
   1.1390000e+03   4.6754248e+02   3.5799178e+01   4.6797610e+02
   1.1390000e+03   5.3709490e+02   1.4650336e+01   2.2931785e+02
   1.1400000e+03   4.5222541e+02   2.7424677e+01   4.6533208e+02
   1.1400000e+03   5.2360119e+02   4.2738910e+00   2.2690748e+02
   1.1410000e+03   4.3942633e+02   1.7687771e+01   4.6434855e+02
   1.1410000e+03   5.1254248e+02  -5.7975920e+00   2.2612487e+02
   1.1420000e+03   4.2874289e+02   8.8458380e+00   4.6241573e+02
   1.1420000e+03   4.9945555e+02  -1.4714708e+01   2.2455931e+02
   1.1430000e+03   4.1334790e+02   8.8507300e-01   4.6087543e+02
   1.1430000e+03   4.8418487e+02  -2.2784793e+01   2.2255382e+02
   1.1440000e+03   4.0138439e+02  -5.8257340e+00   4.5936994e+02
   1.1440000e+03   4.7382409e+02  -3.0906114e+01   2.2111090e+02
   1.1450000e+03   3.9117307e+02  -1.1897161e+01   4.5805536e+02
   1.1450000e+03   4.6121989e+02  -3.9874581e+01   2.1988849e+02
   1.1460000e+03   3.7780880e+02  -1.8169677e+01   4.5668902e+02
   1.1460000e+03   4.4587191e+02  -4.5219471e+01   2.1816428e+02
   1.1470000e+03   3.6401204e+02  -2.3036938e+01   4.5565284e+02
   1.1470000e+03   4.2898375e+02  -5.2374647e+01   2.1534963e+02
   1.1480000e+03   3.5188239e+02  -2.8742706e+01   4.5466652e+02
   1.1480000e+03   4.2226249e+02  -5.7118788e+01   2.1657718e+02
   1.1490000e+03   3.3959230e+02  -3.3073280e+01   4.5385721e+02
   1.1490000e+03   4.0821817e+02  -6.2861143e+01   2.1522008e+02
   1.1500000e+03   3.2477729e+02  -3.7468480e+01   4.5198606e+02
   1.1500000e+03   3.9266278e+02  -6.8356940e+01   2.1358148e+02
   1.1510000e+03   3.1212743e+02  -4.2514767e+01   4.5165113e+02
   1.1510000e+03   3.8126179e+02  -7.2317875e+01   2.1342481e+02
   1.1520000e+03   2.9763505e+02  -4.4622807e+01   4.5008127e+02
   1.1520000e+03   3.5095882e+02  -7.3970383e+01   2.1165511e+02
   1.1530000e+03   2.8309708e+02  -4.7739784e+01   4.4809097e+02
   1.1530000e+03   3.4840975e+02  -7.8691054e+01   2.0871503e+02
   1.1540000e+03   2.7265791e+02  -5.1382731e+01   4.4775449e+02
   1.1540000e+03   3.3519968e+02  -8.2717715e+01   2.0818161e+02
   1.1550000e+03   2.5946091e+02  -5.2565256e+01   4.4555460e+02
   1.1550000e+03   3.1888971e+02  -8.4080794e+01   2.0537303e+02
   1.1560000e+03   2.4821824e+02  -5.6353988e+01   4.4443489e+02
   1.1560000e+03   3.0598664e+02  -8.9020912e+01   2.0378170e+02
   1.1570000e+03   2.3431491e+02  -5.8615584e+01   4.4277266e+02
   1.1570000e+03   2.9251709e+02  -9.1181295e+01   2.0154178e+02
   1.1580000e+03   2.1997405e+02  -6.0580188e+01   4.4073547e+02
   1.1580000e+03   2.7422182e+02  -9.2888629e+01   1.9970326e+02
   1.1590000e+03   2.0689980e+02  -6.2685266e+01   4.3854404e+02
   1.1590000e+03   2.5852189e+02  -9.5205625e+01   1.9675792e+02
   1.1600000e+03   1.9276919e+02  -6.3031859e+01   4.3706877e+02
   1.1600000e+03   2.4681993e+02  -9.6925123e+01   1.9513639e+02
   1.1610000e+03   1.8062119e+02  -6.5002170e+01   4.3603454e+02
   1.1610000e+03   2.3429884e+02  -9.9179271e+01   1.9508904e+02
   1.1620000e+03   1.7116580e+02  -6.5859648e+01   4.3472595e+02
   1.1620000e+03   2.2037457e+02  -1.0053785e+02   1.9250716e+02
   1.1630000e+03   1.5835151e+02  -6.6141092e+01   4.3258833e+02
   1.1630000e+03   2.0955786e+02  -1.0102663e+02   1.9104461e+02
   1.1640000e+03   1.4648889e+02  -6.6496518e+01   4.2971894e+02
   1.1640000e+03   1.9872716e+02  -1.0244523e+02   1.8935367e+02
   1.1650000e+03   1.3761224e+02  -6.5578049e+01   4.2842876e+02
   1.1650000e+03   1.8287225e+02  -1.0253118e+02   1.8539888e+02
   1.1660000e+03   1.2874729e+02  -6.4137679e+01   4.2599928e+02
   1.1660000e+03   1.7329236e+02  -1.0137797e+02   1.8349957e+02
   1.1670000e+03   1.1515286e+02  -6.3003072e+01   4.2311262e+02
   1.1670000e+03   1.6158321e+02  -9.9934029e+01   1.8043278e+02
   1.1680000e+03   1.0861248e+02  -6.0809729e+01   4.2061917e+02
   1.1680000e+03   1.4675513e+02  -9.7755426e+01   1.7645616e+02
   1.1690000e+03   1.0335972e+02  -5.9536894e+01   4.1864379e+02
   1.1690000e+03   1.4394196e+02  -9.6125431e+01   1.7494368e+02
   1.1700000e+03   9.4909128e+01  -5.3416928e+01   4.1542735e+02
   1.1700000e+03   1.3295370e+02  -9.0874258e+01   1.7092214e+02
   1.1710000e+03   8.5831253e+01  -4.8276391e+01   4.1128724e+02
   1.1710000e+03   1.2179829e+02  -8.4189187e+01   1.6728627e+02
   1.1720000e+03   8.3396015e+01  -4.3266370e+01   4.0857107e+02
   1.1720000e+03   1.2257284e+02  -7.9995881e+01   1.6463646e+02
   1.1730000e+03   8.1593014e+01  -3.6606877e+01   4.0588427e+02
   1.1730000e+03   1.1713926e+02  -7.3558669e+01   1.6090816e+02
   1.1740000e+03   6.9704158e+01  -2.9944734e+01   4.0043147e+02
   1.1740000e+03   1.1461936e+02  -6.3918916e+01   1.6075039e+02
   1.1750000e+03   6.6722710e+01  -2.0874988e+01   3.9837053e+02
   1.1750000e+03   1.0431658e+02  -5.3907878e+01   1.5332245e+02
   1.1760000e+03   6.4270340e+01  -1.0622833e+01   3.9556596e+02
   1.1760000e+03   9.8207113e+01  -4.1712904e+01   1.4940983e+02
   1.1770000e+03   6.0950321e+01  -8.2611900e-01   3.9479840e+02
   1.1770000e+03   9.4633459e+01  -3.0677396e+01   1.4813241e+02
   1.1780000e+03   5.3830544e+01   9.0018380e+00   3.9006370e+02
   1.1780000e+03   9.2734053e+01  -1.7287787e+01   1.4496704e+02
   1.1790000e+03   6.2970650e+01   2.1110173e+01   3.9144781e+02
   1.1790000e+03   9.2825627e+01  -1.8768150e+00   1.4480925e+02
   1.1800000e+03   5.8573109e+01   3.2484852e+01   3.8898972e+02
   1.1800000e+03   8.9561070e+01   1.2153160e+01   1.4408775e+02
   1.1810000e+03   6.3550825e+01   4.5401293e+01   3.8760782e+02
   1.1810000e+03   8.9219750e+01   2.9697491e+01   1.4089324e+02
   1.1820000e+03   5.8327923e+01   5.7667449e+01   3.8508574e+02
   1.1820000e+03   8.3441758e+01   4.5848856e+01   1.3825069e+02
   1.1830000e+03   6.0748981e+01   7.0716361e+01   3.8481566e+02
   1.1830000e+03   9.1782973e+01   6.1276927e+01   1.3953999e+02
   1.1840000e+03   7.2676021e+01   8.1815688e+01   3.8702934e+02
   1.1840000e+03   8.9902166e+01   7.7071151e+01   1.3742912e+02
   1.1850000e+03   7.7027948e+01   9.4332909e+01   3.8772263e+02
   1.1850000e+03   9.4486195e+01   9.2663721e+01   1.3928046e+02
   1.1860000e+03   7.7375101e+01   1.0754385e+02   3.8816222e+02
   1.1860000e+03   9.4595704e+01   1.0686243e+02   1.3961395e+02
   1.1870000e+03   8.2692294e+01   1.1847187e+02   3.8872325e+02
   1.1870000e+03   1.0395522e+02   1.2089277e+02   1.4037368e+02
   1.1880000e+03   9.6349322e+01   1.2748436e+02   3.9051491e+02
   1.1880000e+03   1.1330921e+02   1.3433876e+02   1.4245163e+02
   1.1890000e+03   1.0452735e+02   1.3760114e+02   3.9227739e+02
   1.1890000e+03   1.1867547e+02   1.4718431e+02   1.4348911e+02
   1.1900000e+03   1.1341680e+02   1.4817384e+02   3.9353813e+02
   1.1900000e+03   1.3384793e+02   1.5759923e+02   1.4521303e+02
   1.1910000e+03   1.2790884e+02   1.5513077e+02   3.9584551e+02
   1.1910000e+03   1.4823097e+02   1.6846374e+02   1.4846081e+02
   1.1920000e+03   1.3836252e+02   1.6223855e+02   3.9823562e+02
   1.1920000e+03   1.6135687e+02   1.7690234e+02   1.4921593e+02
   1.1930000e+03   1.5065795e+02   1.6880416e+02   4.0095741e+02
   1.1930000e+03   1.7284405e+02   1.8586619e+02   1.5344544e+02
   1.1940000e+03   1.6256292e+02   1.7457745e+02   4.0334247e+02
   1.1940000e+03   1.8688591e+02   1.9329940e+02   1.5515151e+02
   1.1950000e+03   1.7525575e+02   1.7951491e+02   4.0704417e+02
   1.1950000e+03   2.0215397e+02   1.9930601e+02   1.6016629e+02
   1.1960000e+03   1.9173621e+02   1.8365752e+02   4.1103508e+02
   1.1960000e+03   2.1674670e+02   2.0619113e+02   1.6393197e+02
   1.1970000e+03   2.0477322e+02   1.8710656e+02   4.1461869e+02
   1.1970000e+03   2.2972484e+02   2.1014270e+02   1.6688823e+02
   1.1980000e+03   2.2248688e+02   1.8831901e+02   4.1963700e+02
   1.1980000e+03   2.4377839e+02   2.1362003e+02   1.7097522e+02
   1.1990000e+03   2.3722274e+02   1.8923118e+02   4.2275896e+02
   1.1990000e+03   2.6677141e+02   2.1444470e+02   1.7607657e+02
   1.2000000e+03   2.5535624e+02   1.8834046e+02   4.2747282e+02
   1.2000000e+03   2.8190321e+02   2.1531538e+02   1.7979231e+02
   1.2010000e+03   2.6837782e+02   1.8711598e+02   4.2926795e+02
   1.2010000e+03   2.9886965e+02   2.1448098e+02   1.8331766e+02
   1.2020000e+03   2.8426989e+02   1.8574450e+02   4.3405362e+02
   1.2020000e+03   3.1808353e+02   2.1354477e+02   1.8638427e+02
   1.2030000e+03   3.0105021e+02   1.8235188e+02   4.3628199e+02
   1.2030000e+03   3.3972384e+02   2.1117883e+02   1.9269912e+02
   1.2040000e+03   3.1380302e+02   1.8013715e+02   4.3956529e+02
   1.2040000e+03   3.5470871e+02   2.0926442e+02   1.9569114e+02
   1.2050000e+03   3.3150879e+02   1.7554153e+02   4.4368003e+02
   1.2050000e+03   3.7435556e+02   2.0430678e+02   1.9994057e+02
   1.2060000e+03   3.4672251e+02   1.7010209e+02   4.4678408e+02
   1.2060000e+03   3.9199962e+02   2.0087015e+02   2.0385791e+02
   1.2070000e+03   3.6165785e+02   1.6518919e+02   4.4993355e+02
   1.2070000e+03   4.0881599e+02   1.9452591e+02   2.0787157e+02
   1.2080000e+03   3.7548451e+02   1.5831305e+02   4.5300377e+02
   1.2080000e+03   4.2231842e+02   1.8925906e+02   2.0971919e+02
   1.2090000e+03   3.9191656e+02   1.4928591e+02   4.5721913e+02
   1.2090000e+03   4.3804721e+02   1.8275145e+02   2.1348136e+02
   1.2100000e+03   4.0150341e+02   1.4214858e+02   4.5942389e+02
   1.2100000e+03   4.5578586e+02   1.7342520e+02   2.1745712e+02
   1.2110000e+03   4.1875676e+02   1.3248715e+02   4.6376874e+02
   1.2110000e+03   4.7055736e+02   1.6294360e+02   2.2083575e+02
   1.2120000e+03   4.2983325e+02   1.2162363e+02   4.6661158e+02
   1.2120000e+03   4.8039025e+02   1.5540422e+02   2.2373464e+02
   1.2130000e+03   4.4235622e+02   1.1218841e+02   4.6891680e+02
   1.2130000e+03   4.9737085e+02   1.4291334e+02   2.2704214e+02
   1.2140000e+03   4.5484994e+02   9.9598780e+01   4.7277082e+02
   1.2140000e+03   5.0753259e+02   1.2997818e+02   2.2909087e+02
   1.2150000e+03   4.6758135e+02   8.6161790e+01   4.7512662e+02
   1.2150000e+03   5.2055802e+02   1.1780327e+02   2.3239405e+02
   1.2160000e+03   4.6548281e+02   7.6279331e+01   4.7495226e+02
   1.2160000e+03   5.3703029e+02   1.0300349e+02   2.3554168e+02
   1.2170000e+03   4.8533945e+02   6.0495497e+01   4.7934827e+02
   1.2170000e+03   5.4668644e+02   8.9110065e+01   2.3864144e+02
   1.2180000e+03   4.8927042e+02   4.7030571e+01   4.7982964e+02
   1.2180000e+03   5.5706818e+02   7.4264668e+01   2.4040968e+02
   1.2190000e+03   5.0097358e+02   3.3375114e+01   4.8353047e+02
   1.2190000e+03   5.7054647e+02   5.9504629e+01   2.4416424e+02
   1.2200000e+03   5.0680706e+02   1.9015295e+01   4.8521129e+02
   1.2200000e+03   5.8074229e+02   4.2897378e+01   2.4780462e+02
   1.2210000e+03   5.1278208e+02   3.9349670e+00   4.8783666e+02
   1.2210000e+03   5.8697924e+02   2.7405536e+01   2.5089250e+02
   1.2220000e+03   5.1763041e+02  -1.2335509e+01   4.8998240e+02
   1.2220000e+03   5.9233843e+02   1.2284080e+01   2.5250840e+02
   1.2230000e+03   5.2406215e+02  -2.7027194e+01   4.9261766e+02
   1.2230000e+03   5.9832432e+02  -6.1966980e+00   2.5512937e+02
   1.2240000e+03   5.3219637e+02  -4.4220412e+01   4.9636629e+02
   1.2240000e+03   6.0279772e+02  -2.3430130e+01   2.5650119e+02
   1.2250000e+03   5.3374832e+02  -5.8032308e+01   4.9777679e+02
   1.2250000e+03   6.0574829e+02  -3.9698519e+01   2.5856064e+02
   1.2260000e+03   5.3539683e+02  -7.5175214e+01   4.9842358e+02
   1.2260000e+03   6.1375624e+02  -5.5715917e+01   2.6166021e+02
   1.2270000e+03   5.4356109e+02  -9.0586148e+01   5.0191890e+02
   1.2270000e+03   6.1749785e+02  -7.4865322e+01   2.6447741e+02
   1.2280000e+03   5.4455273e+02  -1.0778891e+02   5.0325615e+02
   1.2280000e+03   6.2151793e+02  -9.2391054e+01   2.6614817e+02
   1.2290000e+03   5.4426354e+02  -1.2268082e+02   5.0326621e+02
   1.2290000e+03   6.2331687e+02  -1.0896391e+02   2.6738183e+02
   1.2300000e+03   5.4512823e+02  -1.3924544e+02   5.0533927e+02
   1.2300000e+03   6.2785821e+02  -1.2785468e+02   2.7052988e+02
   1.2310000e+03   5.4389824e+02  -1.5611884e+02   5.0580312e+02
   1.2310000e+03   6.2594425e+02  -1.4437029e+02   2.7093478e+02
   1.2320000e+03   5.4623089e+02  -1.7230447e+02   5.0693573e+02
   1.2320000e+03   6.2182051e+02  -1.6354666e+02   2.6923175e+02
   1.2330000e+03   5.4006390e+02  -1.9030865e+02   5.0678483e+02
   1.2330000e+03   6.2429109e+02  -1.7992885e+02   2.7297803e+02
   1.2340000e+03   5.3672830e+02  -2.0659686e+02   5.0629011e+02
   1.2340000e+03   6.2510149e+02  -1.9672832e+02   2.7270387e+02
   1.2350000e+03   5.3840014e+02  -2.2261872e+02   5.0816488e+02
   1.2350000e+03   6.1956703e+02  -2.1615230e+02   2.7155316e+02
   1.2360000e+03   5.3103066e+02  -2.3909079e+02   5.0598150e+02
   1.2360000e+03   6.1458979e+02  -2.3415105e+02   2.7147702e+02
   1.2370000e+03   5.3067641e+02  -2.5505836e+02   5.0666790e+02
   1.2370000e+03   6.1351276e+02  -2.5113704e+02   2.7167091e+02
   1.2380000e+03   5.3142844e+02  -2.7049915e+02   5.0673404e+02
   1.2380000e+03   6.0924344e+02  -2.6862996e+02   2.7105084e+02
   1.2390000e+03   5.2256535e+02  -2.8825232e+02   5.0489031e+02
   1.2390000e+03   6.0375219e+02  -2.8612457e+02   2.7009639e+02
   1.2400000e+03   5.1710937e+02  -3.0333365e+02   5.0411466e+02
   1.2400000e+03   5.9817279e+02  -3.0190093e+02   2.6930109e+02
   1.2410000e+03   5.1264991e+02  -3.1758713e+02   5.0309085e+02
   1.2410000e+03   5.9295634e+02  -3.1912281e+02   2.6707560e+02
   1.2420000e+03   5.0226089e+02  -3.3410850e+02   5.0087510e+02
   1.2420000e+03   5.8959045e+02  -3.3273209e+02   2.6778061e+02
   1.2430000e+03   4.9551999e+02  -3.4886757e+02   4.9937967e+02
   1.2430000e+03   5.8131926e+02  -3.5120800e+02   2.6552300e+02
   1.2440000e+03   4.8571842e+02  -3.6372541e+02   4.9790333e+02
   1.2440000e+03   5.7228346e+02  -3.6708438e+02   2.6338667e+02
   1.2450000e+03   4.7803113e+02  -3.7959152e+02   4.9641893e+02
   1.2450000e+03   5.5999342e+02  -3.8360699e+02   2.6020529e+02
   1.2460000e+03   4.6878650e+02  -3.9345175e+02   4.9457648e+02
   1.2460000e+03   5.5012068e+02  -4.0008620e+02   2.5876806e+02
   1.2470000e+03   4.5941218e+02  -4.0736617e+02   4.9311379e+02
   1.2470000e+03   5.4156498e+02  -4.1725068e+02   2.5802462e+02
   1.2480000e+03   4.4809233e+02  -4.2162297e+02   4.9014115e+02
   1.2480000e+03   5.2947300e+02  -4.3042010e+02   2.5261735e+02
   1.2490000e+03   4.3915714e+02  -4.3313256e+02   4.8881918e+02
   1.2490000e+03   5.2028662e+02  -4.4432943e+02   2.5456161e+02
   1.2500000e+03   4.2696269e+02  -4.4686572e+02   4.8526723e+02
   1.2500000e+03   5.0065010e+02  -4.5969966e+02   2.4842084e+02
   1.2510000e+03   4.1381438e+02  -4.5824800e+02   4.8264601e+02
   1.2510000e+03   4.9281171e+02  -4.7120417e+02   2.4956393e+02
   1.2520000e+03   4.0169173e+02  -4.7055609e+02   4.8100860e+02
   1.2520000e+03   4.8191165e+02  -4.8568879e+02   2.4565344e+02
   1.2530000e+03   3.9044586e+02  -4.8344732e+02   4.7957576e+02
   1.2530000e+03   4.6989925e+02  -4.9583000e+02   2.4375492e+02
   1.2540000e+03   3.7808366e+02  -4.9365349e+02   4.7678628e+02
   1.2540000e+03   4.5435074e+02  -5.0964657e+02   2.3944941e+02
   1.2550000e+03   3.6377992e+02  -5.0367961e+02   4.7310715e+02
   1.2550000e+03   4.3781391e+02  -5.2015477e+02   2.3484883e+02
   1.2560000e+03   3.4924918e+02  -5.1433525e+02   4.7027034e+02
   1.2560000e+03   4.2130160e+02  -5.3197435e+02   2.3282826e+02
   1.2570000e+03   3.3620943e+02  -5.2589840e+02   4.6750885e+02
   1.2570000e+03   4.0719352e+02  -5.4333920e+02   2.3054971e+02
   1.2580000e+03   3.2360642e+02  -5.3467236e+02   4.6499593e+02
   1.2580000e+03   3.9042489e+02  -5.5189329e+02   2.2650254e+02
   1.2590000e+03   3.1271985e+02  -5.4331584e+02   4.6317295e+02
   1.2590000e+03   3.7724775e+02  -5.6107877e+02   2.2424804e+02
   1.2600000e+03   2.9125000e+02  -5.5304863e+02   4.5919143e+02
   1.2600000e+03   3.6030385e+02  -5.6933272e+02   2.1938431e+02
   1.2610000e+03   2.8004571e+02  -5.6163042e+02   4.5679054e+02
   1.2610000e+03   3.4679262e+02  -5.7741088e+02   2.1657288e+02
   1.2620000e+03   2.6788205e+02  -5.6950093e+02   4.5466987e+02
   1.2620000e+03   3.3053812e+02  -5.8727075e+02   2.1541961e+02
   1.2630000e+03   2.5702334e+02  -5.7709571e+02   4.5300595e+02
   1.2630000e+03   3.1642601e+02  -5.9646616e+02   2.1177532e+02
   1.2640000e+03   2.4131995e+02  -5.8623727e+02   4.5086692e+02
   1.2640000e+03   2.9832617e+02  -6.0348842e+02   2.0884693e+02
   1.2650000e+03   2.2512320e+02  -5.9476335e+02   4.4711885e+02
   1.2650000e+03   2.8358481e+02  -6.1333568e+02   2.0597378e+02
   1.2660000e+03   2.1359568e+02  -6.0328206e+02   4.4436717e+02
   1.2660000e+03   2.6897320e+02  -6.2139414e+02   2.0419985e+02
   1.2670000e+03   2.0203088e+02  -6.1194474e+02   4.4334164e+02
   1.2670000e+03   2.5265542e+02  -6.3034260e+02   2.0173939e+02
   1.2680000e+03   1.8631549e+02  -6.2066846e+02   4.4208412e+02
   1.2680000e+03   2.3801704e+02  -6.3897389e+02   1.9962010e+02
   1.2690000e+03   1.7352628e+02  -6.2826357e+02   4.4080919e+02
   1.2690000e+03   2.2458624e+02  -6.4752887e+02   1.9755141e+02
   1.2700000e+03   1.6502175e+02  -6.3542208e+02   4.3880821e+02
   1.2700000e+03   2.1461763e+02  -6.5659894e+02   1.9900376e+02
   1.2710000e+03   1.4920817e+02  -6.4420431e+02   4.3774146e+02
   1.2710000e+03   1.9362215e+02  -6.6658224e+02   1.9451302e+02
   1.2720000e+03   1.3649890e+02  -6.5215570e+02   4.3522692e+02
   1.2720000e+03   1.7624779e+02  -6.7509085e+02   1.9326547e+02
   1.2730000e+03   1.1942105e+02  -6.5918557e+02   4.3175934e+02
   1.2730000e+03   1.6243101e+02  -6.8431642e+02   1.9082942e+02
   1.2740000e+03   1.1470216e+02  -6.6504557e+02   4.3187964e+02
   1.2740000e+03   1.4725388e+02  -6.9042226e+02   1.8785537e+02
   1.2750000e+03   1.0433187e+02  -6.7169274e+02   4.3072895e+02
   1.2750000e+03   1.3474114e+02  -6.9790092e+02   1.8581181e+02
   1.2760000e+03   9.2042104e+01  -6.7799982e+02   4.2847751e+02
   1.2760000e+03   1.2476366e+02  -7.0527691e+02   1.8541374e+02
   1.2770000e+03   8.0051663e+01  -6.8325885e+02   4.2707701e+02
   1.2770000e+03   1.1533866e+02  -7.1176870e+02   1.8476463e+02
   1.2780000e+03   7.5622654e+01  -6.8763127e+02   4.2652143e+02
   1.2780000e+03   1.0468335e+02  -7.1844958e+02   1.8378949e+02
   1.2790000e+03   6.6047169e+01  -6.9282473e+02   4.2487282e+02
   1.2790000e+03   9.3126538e+01  -7.2349931e+02   1.7941539e+02
   1.2800000e+03   5.5546252e+01  -6.9589609e+02   4.2245953e+02
   1.2800000e+03   8.2434317e+01  -7.2964065e+02   1.7772275e+02
   1.2810000e+03   4.8907620e+01  -6.9892428e+02   4.2024555e+02
   1.2810000e+03   7.1867742e+01  -7.3594672e+02   1.7524469e+02
   1.2820000e+03   4.1070099e+01  -7.0140099e+02   4.1649221e+02
   1.2820000e+03   5.9986647e+01  -7.3810080e+02   1.7202991e+02
   1.2830000e+03   3.2678899e+01  -7.0404850e+02   4.1453042e+02
   1.2830000e+03   5.0153665e+01  -7.4350319e+02   1.7009420e+02
   1.2840000e+03   2.1791571e+01  -7.0617825e+02   4.1212438e+02
   1.2840000e+03   4.4113537e+01  -7.4498145e+02   1.6863860e+02
   1.2850000e+03   1.3806097e+01  -7.0755019e+02   4.1000858e+02
   1.2850000e+03   3.5289655e+01  -7.4652091e+02   1.6710448e+02
   1.2860000e+03   8.2442240e+00  -7.0667058e+02   4.0869294e+02
   1.2860000e+03   2.8733570e+01  -7.4864918e+02   1.6610454e+02
   1.2870000e+03   1.8934160e+00  -7.0761962e+02   4.0665525e+02
   1.2870000e+03   1.8325572e+01  -7.5176882e+02   1.6310317e+02
   1.2880000e+03  -5.2010990e+00  -7.0629164e+02   4.0390271e+02
   1.2880000e+03   1.7105495e+01  -7.5074060e+02   1.6197060e+02
   1.2890000e+03  -9.5306950e+00  -7.0519020e+02   4.0164942e+02
   1.2890000e+03   5.4015460e+00  -7.5133687e+02   1.5886871e+02
   1.2900000e+03  -1.1397300e+01  -7.0163482e+02   3.9991102e+02
   1.2900000e+03   1.2332653e+01  -7.4625635e+02   1.6022188e+02
   1.2910000e+03  -1.9818747e+01  -6.9817463e+02   3.9731916e+02
   1.2910000e+03  -5.2962770e+00  -7.4417776e+02   1.5504290e+02
   1.2920000e+03  -1.8022390e+01  -6.9336427e+02   3.9752911e+02
   1.2920000e+03  -6.6169800e-01  -7.3823586e+02   1.5660038e+02
   1.2930000e+03  -1.4948502e+01  -6.8743969e+02   3.9771997e+02
   1.2930000e+03  -4.4013800e+00  -7.3263282e+02   1.5529665e+02
   1.2940000e+03  -2.3203711e+01  -6.8272301e+02   3.9367962e+02
   1.2940000e+03  -1.2114518e+01  -7.2706606e+02   1.5204388e+02
   1.2950000e+03  -2.2366052e+01  -6.7532970e+02   3.9317494e+02
   1.2950000e+03  -1.1860497e+01  -7.1852244e+02   1.4863136e+02
   1.2960000e+03  -2.6245949e+01  -6.6805028e+02   3.9124221e+02
   1.2960000e+03  -1.8831427e+01  -7.1174735e+02   1.4637817e+02
   1.2970000e+03  -2.3161425e+01  -6.6032467e+02   3.9146014e+02
   1.2970000e+03  -1.2527112e+01  -6.9872807e+02   1.4662207e+02
   1.2980000e+03  -2.8584557e+01  -6.5308901e+02   3.8928211e+02
   1.2980000e+03  -1.1178555e+01  -6.8833002e+02   1.4598500e+02
   1.2990000e+03  -1.6842491e+01  -6.4375508e+02   3.9088118e+02
   1.2990000e+03  -6.8584730e+00  -6.7705309e+02   1.4482332e+02
   1.3000000e+03  -9.4477560e+00  -6.3338331e+02   3.9071176e+02
   1.3000000e+03  -1.1791010e+00  -6.6378848e+02   1.4526679e+02
   1.3010000e+03  -1.0795394e+01  -6.2392358e+02   3.8872020e+02
   1.3010000e+03  -2.0180690e+00  -6.5268358e+02   1.4292683e+02
   1.3020000e+03  -1.0125793e+01  -6.1762825e+02   3.8302288e+02
   1.3020000e+03   6.3148680e+00  -6.4039727e+02   1.4323058e+02
   1.3030000e+03  -4.1360520e+00  -6.0832359e+02   3.8743151e+02
   1.3030000e+03   8.9595280e+00  -6.2976854e+02   1.4076365e+02
   1.3040000e+03   7.5453290e+00  -5.9978636e+02   3.8804622e+02
   1.3040000e+03   1.6150743e+01  -6.1841727e+02   1.4035776e+02
   1.3050000e+03   1.2818778e+01  -5.9171087e+02   3.8680351e+02
   1.3050000e+03   2.1287965e+01  -6.1015410e+02   1.3949913e+02
   1.3060000e+03   2.1797836e+01  -5.8669546e+02   3.8595676e+02
   1.3060000e+03   2.8296723e+01  -6.0231674e+02   1.3852185e+02
   1.3070000e+03   2.9420615e+01  -5.8027485e+02   3.8621218e+02
   1.3070000e+03   4.4207541e+01  -5.9408992e+02   1.4048390e+02
   1.3080000e+03   4.2428960e+01  -5.7524516e+02   3.8625399e+02
   1.3080000e+03   4.8186234e+01  -5.9062348e+02   1.3739486e+02
   1.3090000e+03   5.0325693e+01  -5.7156264e+02   3.8518316e+02
   1.3090000e+03   6.2540924e+01  -5.8553122e+02   1.3818609e+02
   1.3100000e+03   5.9905621e+01  -5.6764492e+02   3.8498592e+02
   1.3100000e+03   7.3003727e+01  -5.8094098e+02   1.3839514e+02
   1.3110000e+03   7.7404848e+01  -5.6322391e+02   3.8554128e+02
   1.3110000e+03   8.7944539e+01  -5.7527297e+02   1.3910234e+02
   1.3120000e+03   8.8931194e+01  -5.5980251e+02   3.8463547e+02
   1.3120000e+03   1.0251200e+02  -5.7135774e+02   1.3814608e+02
   1.3130000e+03   1.0037892e+02  -5.5661947e+02   3.8452583e+02
   1.3130000e+03   1.2119951e+02  -5.6615182e+02   1.4116585e+02
   1.3140000e+03   1.1285750e+02  -5.5198846e+02   3.8476760e+02
   1.3140000e+03   1.3195357e+02  -5.6099871e+02   1.3832066e+02
   1.3150000e+03   1.2128779e+02  -5.4985857e+02   3.8452303e+02
   1.3150000e+03   1.5301749e+02  -5.5504917e+02   1.4163205e+02
   1.3160000e+03   1.4168607e+02  -5.4611182e+02   3.8594230e+02
   1.3160000e+03   1.6113107e+02  -5.5174838e+02   1.4024223e+02
   1.3170000e+03   1.5366891e+02  -5.4419816e+02   3.8789444e+02
   1.3170000e+03   1.7961049e+02  -5.4729665e+02   1.4214522e+02
   1.3180000e+03   1.7176032e+02  -5.4315958e+02   3.9026131e+02
   1.3180000e+03   1.8996330e+02  -5.4291272e+02   1.4252939e+02
   1.3190000e+03   1.8285937e+02  -5.4201616e+02   3.9147049e+02
   1.3190000e+03   2.0509198e+02  -5.4048805e+02   1.4436649e+02
   1.3200000e+03   1.9802849e+02  -5.4206570e+02   3.9213247e+02
   1.3200000e+03   2.2191105e+02  -5.4024945e+02   1.4473346e+02
   1.3210000e+03   2.1298969e+02  -5.4378816e+02   3.9466479e+02
   1.3210000e+03   2.3771425e+02  -5.3937137e+02   1.4796633e+02
   1.3220000e+03   2.2108987e+02  -5.4525104e+02   3.9547980e+02
   1.3220000e+03   2.5292192e+02  -5.4093382e+02   1.4974292e+02
   1.3230000e+03   2.4402553e+02  -5.4877508e+02   3.9854847e+02
   1.3230000e+03   2.6521193e+02  -5.4268161e+02   1.4990979e+02
   1.3240000e+03   2.5201595e+02  -5.5122885e+02   3.9965904e+02
   1.3240000e+03   2.8680383e+02  -5.4336938e+02   1.5514992e+02
   1.3250000e+03   2.7336072e+02  -5.5554806e+02   4.0265399e+02
   1.3250000e+03   3.0253823e+02  -5.4714699e+02   1.5706261e+02
   1.3260000e+03   2.7789800e+02  -5.6071470e+02   4.0397506e+02
   1.3260000e+03   3.1838950e+02  -5.5055828e+02   1.5997880e+02
   1.3270000e+03   2.9103134e+02  -5.6767614e+02   4.0491179e+02
   1.3270000e+03   3.2943685e+02  -5.5545086e+02   1.6066394e+02
   1.3280000e+03   3.0556969e+02  -5.7363224e+02   4.0891837e+02
   1.3280000e+03   3.4313271e+02  -5.6254936e+02   1.6278832e+02
   1.3290000e+03   3.1290268e+02  -5.8181082e+02   4.0918472e+02
   1.3290000e+03   3.5632598e+02  -5.6891933e+02   1.6576660e+02
   1.3300000e+03   3.2545073e+02  -5.9059345e+02   4.1226966e+02
   1.3300000e+03   3.7343383e+02  -5.7609339e+02   1.7034982e+02
   1.3310000e+03   3.4018701e+02  -5.9967883e+02   4.1505945e+02
   1.3310000e+03   3.8290924e+02  -5.8452742e+02   1.7175815e+02
   1.3320000e+03   3.4777368e+02  -6.0880675e+02   4.1899247e+02
   1.3320000e+03   3.9203212e+02  -5.9435423e+02   1.7530824e+02
   1.3330000e+03   3.6036787e+02  -6.1952221e+02   4.2117085e+02
   1.3330000e+03   4.0725563e+02  -6.0265792e+02   1.7916416e+02
   1.3340000e+03   3.6238993e+02  -6.3043771e+02   4.2192710e+02
   1.3340000e+03   4.1167889e+02  -6.1497799e+02   1.8011855e+02
   1.3350000e+03   3.6940508e+02  -6.4064936e+02   4.2487687e+02
   1.3350000e+03   4.2260591e+02  -6.2546945e+02   1.8220713e+02
   1.3360000e+03   3.8794769e+02  -6.5303894e+02   4.2992505e+02
   1.3360000e+03   4.2826770e+02  -6.3606948e+02   1.8458347e+02
   1.3370000e+03   3.9225946e+02  -6.6500818e+02   4.3147575e+02
   1.3370000e+03   4.4027882e+02  -6.4690151e+02   1.8913052e+02
   1.3380000e+03   3.9506742e+02  -6.7747468e+02   4.3159380e+02
   1.3380000e+03   4.5017519e+02  -6.6013857e+02   1.9292529e+02
   1.3390000e+03   3.9715633e+02  -6.9126675e+02   4.3443688e+02
   1.3390000e+03   4.5341379e+02  -6.7315206e+02   1.9303725e+02
   1.3400000e+03   4.0357467e+02  -7.0429981e+02   4.3687583e+02
   1.3400000e+03   4.6037277e+02  -6.8643760e+02   1.9620785e+02
   1.3410000e+03   4.1326364e+02  -7.1918256e+02   4.3902677e+02
   1.3410000e+03   4.6585879e+02  -7.0088319e+02   1.9854547e+02
   1.3420000e+03   4.1667601e+02  -7.3276800e+02   4.3976580e+02
   1.3420000e+03   4.6945549e+02  -7.1637308e+02   2.0035414e+02
   1.3430000e+03   4.1868891e+02  -7.4785122e+02   4.4204819e+02
   1.3430000e+03   4.6888176e+02  -7.3125657e+02   1.9974412e+02
   1.3440000e+03   4.2221499e+02  -7.6299458e+02   4.4268774e+02
   1.3440000e+03   4.7417624e+02  -7.4813342e+02   2.0076568e+02
   1.3450000e+03   4.1810593e+02  -7.7953028e+02   4.4309684e+02
   1.3450000e+03   4.8110715e+02  -7.6310184e+02   2.0196470e+02
   1.3460000e+03   4.1885031e+02  -7.9481368e+02   4.4156306e+02
   1.3460000e+03   4.7766782e+02  -7.7903050e+02   2.0143933e+02
   1.3470000e+03   4.1977056e+02  -8.1119242e+02   4.4133308e+02
   1.3470000e+03   4.9129078e+02  -7.9275224e+02   2.0537614e+02
   1.3480000e+03   4.2148115e+02  -8.2553548e+02   4.4132191e+02
   1.3480000e+03   4.9372568e+02  -8.0860377e+02   2.0501686e+02
   1.3490000e+03   4.1893837e+02  -8.4223110e+02   4.4040290e+02
   1.3490000e+03   4.8898304e+02  -8.2816149e+02   2.0385255e+02
   1.3500000e+03   4.2091692e+02  -8.5823094e+02   4.3952585e+02
   1.3500000e+03   4.8458078e+02  -8.4436254e+02   2.0179318e+02
   1.3510000e+03   4.1982942e+02  -8.7192642e+02   4.3930224e+02
   1.3510000e+03   4.8348159e+02  -8.6214347e+02   2.0077871e+02
   1.3520000e+03   4.2059247e+02  -8.8836254e+02   4.3837215e+02
   1.3520000e+03   4.8292044e+02  -8.7648175e+02   1.9934248e+02
   1.3530000e+03   4.1232115e+02  -9.0525129e+02   4.3590319e+02
   1.3530000e+03   4.8183637e+02  -8.9245357e+02   1.9902905e+02
   1.3540000e+03   4.0509269e+02  -9.2167282e+02   4.3416222e+02
   1.3540000e+03   4.7994300e+02  -9.0931787e+02   1.9856661e+02
   1.3550000e+03   3.9834581e+02  -9.3836566e+02   4.3159938e+02
   1.3550000e+03   4.6561912e+02  -9.2955117e+02   1.9419657e+02
   1.3560000e+03   3.9626048e+02  -9.5208625e+02   4.3116949e+02
   1.3560000e+03   4.5794013e+02  -9.4475913e+02   1.9140520e+02
   1.3570000e+03   3.9394333e+02  -9.6801176e+02   4.2988482e+02
   1.3570000e+03   4.6374996e+02  -9.5894802e+02   1.9469317e+02
   1.3580000e+03   3.8525913e+02  -9.8210443e+02   4.2921627e+02
   1.3580000e+03   4.4799346e+02  -9.7624509e+02   1.8975874e+02
   1.3590000e+03   3.7719922e+02  -9.9626995e+02   4.2703846e+02
   1.3590000e+03   4.4813444e+02  -9.8998811e+02   1.9167778e+02
   1.3600000e+03   3.7604150e+02  -1.0107696e+03   4.2757638e+02
   1.3600000e+03   4.3760440e+02  -1.0056369e+03   1.9014807e+02
   1.3610000e+03   3.6053008e+02  -1.0275671e+03   4.2525066e+02
   1.3610000e+03   4.2353486e+02  -1.0219041e+03   1.8647445e+02
   1.3620000e+03   3.5843757e+02  -1.0382496e+03   4.2579313e+02
   1.3620000e+03   4.1884009e+02  -1.0373719e+03   1.8619060e+02
   1.3630000e+03   3.4966523e+02  -1.0528841e+03   4.2371124e+02
   1.3630000e+03   4.1169513e+02  -1.0515911e+03   1.8727803e+02
   1.3640000e+03   3.3891330e+02  -1.0656689e+03   4.2266219e+02
   1.3640000e+03   3.9692251e+02  -1.0674074e+03   1.8516119e+02
   1.3650000e+03   3.2923399e+02  -1.0802849e+03   4.2230857e+02
   1.3650000e+03   3.8646736e+02  -1.0822717e+03   1.8135698e+02
   1.3660000e+03   3.3785175e+02  -1.0912861e+03   4.2528880e+02
   1.3660000e+03   3.7485703e+02  -1.0980950e+03   1.8013684e+02
   1.3670000e+03   3.1255808e+02  -1.1096086e+03   4.2193000e+02
   1.3670000e+03   3.6889893e+02  -1.1127237e+03   1.8133140e+02
   1.3680000e+03   2.9752360e+02  -1.1246610e+03   4.1751409e+02
   1.3680000e+03   3.6605421e+02  -1.1229402e+03   1.8196835e+02
   1.3690000e+03   2.9580613e+02  -1.1354713e+03   4.1897258e+02
   1.3690000e+03   3.5107976e+02  -1.1413300e+03   1.7869655e+02
   1.3700000e+03   2.8450910e+02  -1.1486705e+03   4.1755354e+02
   1.3700000e+03   3.3535809e+02  -1.1558636e+03   1.7733683e+02
   1.3710000e+03   2.8146069e+02  -1.1615515e+03   4.1856042e+02
   1.3710000e+03   3.3300725e+02  -1.1695893e+03   1.7774714e+02
   1.3720000e+03   2.6068992e+02  -1.1741859e+03   4.1542520e+02
   1.3720000e+03   3.1934011e+02  -1.1832426e+03   1.7756339e+02
   1.3730000e+03   2.5471198e+02  -1.1874241e+03   4.1455980e+02
   1.3730000e+03   2.9411871e+02  -1.2004134e+03   1.7001159e+02
   1.3740000e+03   2.4854063e+02  -1.1973618e+03   4.1552939e+02
   1.3740000e+03   2.9269902e+02  -1.2142264e+03   1.7331488e+02
   1.3750000e+03   2.3695273e+02  -1.2108912e+03   4.1347158e+02
   1.3750000e+03   2.8192366e+02  -1.2254816e+03   1.7156162e+02
   1.3760000e+03   2.2020482e+02  -1.2235626e+03   4.1163537e+02
   1.3760000e+03   2.7241672e+02  -1.2409326e+03   1.7293804e+02
   1.3770000e+03   2.1656566e+02  -1.2331515e+03   4.1097876e+02
   1.3770000e+03   2.6349978e+02  -1.2523417e+03   1.7281135e+02
   1.3780000e+03   1.9497369e+02  -1.2463013e+03   4.0830167e+02
   1.3780000e+03   2.4512481e+02  -1.2659026e+03   1.7007066e+02
   1.3790000e+03   1.9020489e+02  -1.2555659e+03   4.1010597e+02
   1.3790000e+03   2.3330515e+02  -1.2785382e+03   1.6887731e+02
   1.3800000e+03   1.8212474e+02  -1.2644728e+03   4.0926601e+02
   1.3800000e+03   2.1476393e+02  -1.2913026e+03   1.6516266e+02
   1.3810000e+03   1.7020979e+02  -1.2737009e+03   4.0801333e+02
   1.3810000e+03   2.1306686e+02  -1.2999868e+03   1.7134090e+02
   1.3820000e+03   1.6019422e+02  -1.2830771e+03   4.0740915e+02
   1.3820000e+03   1.9430286e+02  -1.3103030e+03   1.6691343e+02
   1.3830000e+03   1.4855229e+02  -1.2906084e+03   4.0576257e+02
   1.3830000e+03   1.7162801e+02  -1.3252327e+03   1.6445165e+02
   1.3840000e+03   1.3886749e+02  -1.2977006e+03   4.0528054e+02
   1.3840000e+03   1.6053101e+02  -1.3333848e+03   1.6455218e+02
   1.3850000e+03   1.2477603e+02  -1.3057076e+03   4.0488417e+02
   1.3850000e+03   1.5054427e+02  -1.3402962e+03   1.6275808e+02
   1.3860000e+03   1.0813830e+02  -1.3139710e+03   4.0258680e+02
   1.3860000e+03   1.4620505e+02  -1.3458515e+03   1.6307462e+02
   1.3870000e+03   1.0602879e+02  -1.3168857e+03   4.0392041e+02
   1.3870000e+03   1.4070646e+02  -1.3497546e+03   1.6473627e+02
   1.3880000e+03   9.3799540e+01  -1.3236705e+03   4.0496634e+02
   1.3880000e+03   1.2397077e+02  -1.3586376e+03   1.6291988e+02
   1.3890000e+03   9.3799540e+01  -1.3236705e+03   4.0496634e+02
   1.3890000e+03   1.1728694e+02  -1.3622746e+03   1.6341482e+02
   1.3900000e+03   9.3799540e+01  -1.3236705e+03   4.0496634e+02
   1.3900000e+03   1.0439835e+02  -1.3686656e+03   1.6280875e+02
   1.3910000e+03   7.1108281e+01  -1.3335788e+03   4.0283319e+02
   1.3910000e+03   8.9636157e+01  -1.3751822e+03   1.6026335e+02
   1.3920000e+03   6.3031245e+01  -1.3366036e+03   4.0357924e+02
   1.3920000e+03   7.9438933e+01  -1.3769228e+03   1.5722811e+02
   1.3930000e+03   5.0897082e+01  -1.3381690e+03   4.0317124e+02
   1.3930000e+03   6.9040794e+01  -1.3808867e+03   1.6355664e+02
   1.3940000e+03   3.7980663e+01  -1.3412451e+03   4.0220522e+02
   1.3940000e+03   5.5254622e+01  -1.3848530e+03   1.6289810e+02
   1.3950000e+03   3.8852249e+01  -1.3404052e+03   4.0501008e+02
   1.3950000e+03   5.1447049e+01  -1.3857052e+03   1.6408834e+02
   1.3960000e+03   3.7821029e+01  -1.3397917e+03   4.0809573e+02
   1.3960000e+03   4.5827053e+01  -1.3874914e+03   1.6594508e+02
   1.3970000e+03   3.0391719e+01  -1.3397688e+03   4.0779247e+02
   1.3970000e+03   4.6920690e+01  -1.3847316e+03   1.7068959e+02
   1.3980000e+03   2.7315447e+01  -1.3384278e+03   4.1126509e+02
   1.3980000e+03   3.7693662e+01  -1.3848876e+03   1.7057068e+02
   1.3990000e+03   1.5474799e+01  -1.3387095e+03   4.0999075e+02
   1.3990000e+03   2.8367773e+01  -1.3834844e+03   1.7269525e+02
   1.4000000e+03   6.6197730e+00  -1.3376081e+03   4.1236922e+02
   1.4000000e+03   1.3236954e+01  -1.3832883e+03   1.7065704e+02
   1.4010000e+03  -1.2580257e+01  -1.3404276e+03   4.1044029e+02
   1.4010000e+03   7.2074120e+00  -1.3802169e+03   1.7399870e+02
   1.4020000e+03  -6.5048300e+00  -1.3342124e+03   4.1280170e+02
   1.4020000e+03   1.1007762e+01  -1.3748511e+03   1.7665286e+02
   1.4030000e+03  -1.4440607e+01  -1.3315552e+03   4.1430726e+02
   1.4030000e+03   4.1450340e+00  -1.3711161e+03   1.7643887e+02
   1.4040000e+03  -1.4740060e+01  -1.3277467e+03   4.1501812e+02
   1.4040000e+03  -4.2508200e+00  -1.3687594e+03   1.7555446e+02
   1.4050000e+03  -1.7717464e+01  -1.3234923e+03   4.1270032e+02
   1.4050000e+03  -1.2383684e+01  -1.3642974e+03   1.7369859e+02
   1.4060000e+03  -1.3757490e+01  -1.3189498e+03   4.1333654e+02
   1.4060000e+03  -1.1807631e+01  -1.3580628e+03   1.7369973e+02
   1.4070000e+03  -1.8332180e+01  -1.3156966e+03   4.1313248e+02
   1.4070000e+03  -1.1368385e+01  -1.3533239e+03   1.7280709e+02
   1.4080000e+03  -1.2906249e+01  -1.3135960e+03   4.1267137e+02
   1.4080000e+03  -1.8602563e+01  -1.3498360e+03   1.6932228e+02
   1.4090000e+03  -1.2906249e+01  -1.3135960e+03   4.1267137e+02
   1.4090000e+03  -1.9509460e+01  -1.3422148e+03   1.6827428e+02
   1.4100000e+03  -1.2906249e+01  -1.3135960e+03   4.1267137e+02
   1.4100000e+03  -1.9333981e+01  -1.3401183e+03   1.6595204e+02
   1.4110000e+03  -2.8726388e+01  -1.3042065e+03   4.0186165e+02
   1.4110000e+03  -1.7910361e+01  -1.3360507e+03   1.6376809e+02
   1.4120000e+03  -3.0729999e+01  -1.3018521e+03   3.9661687e+02
   1.4120000e+03  -2.9718146e+01  -1.3347983e+03   1.5591179e+02
   1.4130000e+03  -2.9153313e+01  -1.3011967e+03   3.9356086e+02
   1.4130000e+03  -2.2300522e+01  -1.3289584e+03   1.5535682e+02
   1.4140000e+03  -2.1991948e+01  -1.2950265e+03   3.9222200e+02
   1.4140000e+03  -2.6346371e+01  -1.3248312e+03   1.4936759e+02
   1.4150000e+03  -2.1991948e+01  -1.2950265e+03   3.9222200e+02
   1.4150000e+03  -1.1893837e+01  -1.3165688e+03   1.5025387e+02
   1.4160000e+03  -2.5223195e+01  -1.2904815e+03   3.8450149e+02
   1.4160000e+03  -3.1192179e+01  -1.3193471e+03   1.3998301e+02
   1.4170000e+03  -2.9086010e+01  -1.2891351e+03   3.8163335e+02
   1.4170000e+03  -2.6734477e+01  -1.3129536e+03   1.3989891e+02
   1.4180000e+03  -2.4561576e+01  -1.2849647e+03   3.7891986e+02
   1.4180000e+03  -1.3308948e+01  -1.3049091e+03   1.3876151e+02
   1.4190000e+03  -2.5027765e+01  -1.2815646e+03   3.7464542e+02
   1.4190000e+03  -2.3872563e+01  -1.3058270e+03   1.3276420e+02
