# Supplementary material for: Action Sport Cameras as an Instrument to Perform a 3D Underwater Motion Analysis
Source: PLoS One. 2016 Aug 11;11(8):e0160490. doi: 10.1371/journal.pone.0160490 (PMC4981397; doi:10.1371/journal.pone.0160490)
Supplement: S1 Supporting Information — S1.1_Calibration Quality > S1.1.1_Underwater > S1.1.1.1_Highres > S1.1.1.1.1_Calibration > File A. This is the BUNDLE_CameraParameters. This is the camera calibration parameters. File B. This is the Triad. This is the 2D coordinates of the waterproof orthogonal triad structure carrying nine spherical black markers. File C. This is the WandCalibration. This is the 2D coordinates of the wand structure carrying one spherical black marker. S1.1.1.1.2_Accuracy > File D. This is the Trial_1. This is the 2D coordinates of the first rigid bar test acquisition, carrying two markers at known distance. File E. This is the Trial_2. This is the 2D coordinates of the second rigid bar test acquisition, carrying two markers at known distance. File F. This is the Trial_3. This is the 2D coordinates of the third rigid bar test acquisition, carrying two markers at known distance. File G. This is the Trial_4. This is the 2D coordinates of the fourth rigid bar test acquisition, carrying two markers at known distance. File H. This is the Trial_5. This is the 2D coordinates of the fifth rigid bar test acquisition, carrying two markers at known distance. File I. This is the MotionSequence3D_Trial_1. This is the 3D coordinates of the first rigid bar test acquisition. File J. This is the MotionSequence3D_Trial_2. This is the 3D coordinates of the second rigid bar test acquisition. File K. This is the MotionSequence3D_Trial_3. This is the 3D coordinates of the third rigid bar test acquisition. File L. This is the MotionSequence3D_Trial_4. This is the 3D coordinates of the fourth rigid bar test acquisition. File M. This is the MotionSequence3D_Trial_5. This is the 3D coordinates of the fifth rigid bar test acquisition. S1.1.1.2_Lowres > S1.1.1.2.1_Calibration > File N. This is the BUNDLE_CameraParameters. This is the camera calibration parameters. File O. This is the Triad. This is the 2D coordinates of the waterproof orthogonal triad structure carrying nine spherical black markers. File P. Th [file pone.0160490.s001.zip › S1_SupportingInformation/S1.2_Calibration_Dependability/S1.2.2_Accuracy/S1.2.2.3_Mov2_1p/File BL.txt]

0 18.492586 -1469.893258 65.257883
0 6.300020 -1469.119739 312.516157
1 29.198307 -1469.980183 66.556770
1 11.155217 -1473.688710 311.953722
2 33.631265 -1468.396587 69.979136
2 11.229566 -1472.726549 311.793588
3 36.941828 -1468.152284 69.100657
3 11.501599 -1472.174022 309.582231
4 31.314435 -1470.341088 65.836314
4 8.608354 -1473.663497 307.916845
5 34.587084 -1467.974026 65.661689
5 1.818847 -1476.859628 305.224885
6 38.144546 -1466.732985 67.116007
6 12.480139 -1469.171056 306.595550
7 39.051497 -1466.101129 67.700303
7 13.723987 -1467.831999 307.999624
8 30.847694 -1466.317411 65.451443
8 13.029832 -1465.553586 308.073329
9 18.742938 -1468.651413 63.484827
9 19.003845 -1463.420479 311.351645
10 19.388712 -1465.708728 64.445653
10 5.507814 -1464.292882 309.293931
11 18.329402 -1461.544694 67.226818
11 0.554549 -1460.371661 310.964829
12 18.315565 -1458.812052 69.627280
12 0.554549 -1460.371661 310.964829
13 4.227203 -1457.534527 68.365693
13 -3.703889 -1451.862722 315.982701
14 8.839080 -1447.350147 73.320227
14 -10.342766 -1446.922979 316.339181
15 1.238323 -1444.567479 73.551019
15 -10.401454 -1442.129022 317.999897
16 -6.297160 -1439.398268 73.849450
16 -12.192437 -1436.576542 319.585026
17 -4.375205 -1431.229314 78.182266
17 -27.141771 -1432.184181 318.780609
18 -19.746780 -1429.112449 76.769322
18 -30.906018 -1427.538358 320.955993
19 -19.746780 -1429.112449 76.769322
19 -30.906018 -1427.538358 320.955993
20 -22.505045 -1411.253418 79.959487
20 -29.536752 -1409.578760 325.060798
21 -18.252826 -1402.833894 82.668821
21 -28.505744 -1400.247217 328.649365
22 -22.232398 -1390.142348 83.235315
22 -41.685361 -1393.430828 325.925802
23 -36.199953 -1386.904937 83.531406
23 -44.398802 -1387.912189 326.505863
24 -47.582947 -1382.198722 82.048502
24 -52.770794 -1378.192739 325.797504
25 -46.021087 -1367.289994 83.035843
25 -52.770794 -1378.192739 325.797504
26 -47.066715 -1358.188540 84.176153
26 -52.770794 -1378.192739 325.797504
27 -55.222617 -1347.598046 83.299063
27 -54.512068 -1348.397130 328.665583
28 -58.843286 -1339.615436 82.445628
28 -60.811968 -1340.122518 327.631077
29 -69.811065 -1330.318688 79.123039
29 -61.329509 -1329.133881 328.243590
30 -67.119764 -1318.781665 80.111672
30 -66.748908 -1321.352482 329.002935
31 -80.800784 -1311.768400 80.314046
31 -69.772237 -1309.830114 327.793683
32 -99.538518 -1302.864422 71.528558
32 -82.556387 -1301.271958 327.434083
33 -73.580827 -1285.347689 84.604993
33 -78.481287 -1289.300674 327.491257
34 -75.081279 -1273.722715 84.683082
34 -78.503026 -1277.140489 330.253378
35 -80.325505 -1264.386383 83.943818
35 -78.704518 -1269.227261 329.781094
36 -74.773245 -1250.667620 87.574104
36 -72.172798 -1255.588105 332.656796
37 -75.002683 -1237.534413 89.811376
37 -72.970567 -1245.338651 334.221521
38 -75.613874 -1225.360059 89.810169
38 -73.553319 -1231.359166 334.399637
39 -74.646273 -1212.950143 91.562572
39 -76.832381 -1222.958301 334.571145
40 -69.204986 -1195.587762 92.062157
40 -68.013218 -1208.597313 338.229575
41 -68.247779 -1182.133071 94.851317
41 -70.355386 -1198.134995 340.070335
42 -65.415050 -1170.992731 95.555109
42 -64.451426 -1186.647609 342.406229
43 -56.421914 -1158.344695 99.093823
43 -58.486406 -1170.551475 345.618464
44 -69.532341 -1149.821491 99.481654
44 -63.065523 -1161.914442 345.139584
45 -66.011850 -1133.231919 103.924151
45 -60.043765 -1150.241996 348.250212
46 -67.513808 -1123.933212 105.372741
46 -57.998857 -1137.814224 351.829326
47 -51.676710 -1107.417541 110.943493
47 -54.933081 -1127.320200 354.088480
48 -55.937827 -1096.240752 113.720745
48 -55.588107 -1116.528775 357.776493
49 -57.521449 -1083.367670 115.155141
49 -48.799511 -1103.996071 360.517714
50 -44.485895 -1070.415251 120.150218
50 -42.828156 -1091.789621 364.706686
51 -44.526407 -1058.485186 122.412884
51 -34.624229 -1080.533259 370.117303
52 -44.526407 -1058.485186 122.412884
52 -37.329330 -1071.166967 371.852298
53 -40.726442 -1034.050714 129.898952
53 -39.842540 -1063.500231 374.289932
54 -30.175206 -1020.919063 136.199972
54 -29.515870 -1049.744064 377.981644
55 -45.557536 -1011.223843 134.221336
55 -26.412634 -1039.550276 382.636671
56 -29.696463 -998.163901 140.317627
56 -20.185791 -1028.377376 385.491642
57 -11.673245 -984.365342 146.973953
57 -24.813418 -1020.647834 387.817471
58 -12.897199 -975.440282 148.243321
58 -19.633597 -1012.672399 391.445085
59 -7.771680 -965.315884 150.765552
59 -8.342356 -999.705414 393.518597
60 2.800856 -952.924837 155.086374
60 3.647848 -990.867447 398.574892
61 3.268174 -943.211089 155.809180
61 4.287494 -982.850008 401.986723
62 13.561228 -933.604032 159.835704
62 11.158999 -975.096940 404.274620
63 19.695606 -924.101212 162.495383
63 16.253951 -966.212056 405.524768
64 36.710058 -914.252762 167.415216
64 27.992410 -957.622530 406.575622
65 32.729275 -908.717507 166.300892
65 32.025974 -950.624362 409.348018
66 42.031754 -901.002932 168.989564
66 44.848174 -944.148211 411.653048
67 53.684528 -893.384039 169.641964
67 50.348972 -940.076577 413.055262
68 59.079252 -886.593761 172.276955
68 61.181479 -933.464959 415.506557
69 74.366328 -880.703978 175.326705
69 65.999301 -929.434437 417.013159
70 77.280547 -876.918603 174.264417
70 72.395179 -925.224715 417.934028
71 100.642441 -870.518469 179.517727
71 87.723704 -921.388444 420.981834
72 104.556524 -866.848822 180.385567
72 87.545409 -920.650679 418.287092
73 117.869041 -865.186197 184.469870
73 105.773889 -916.454980 423.008169
74 124.734997 -862.950850 183.474278
74 112.886021 -915.065301 423.444356
75 131.527998 -862.682756 182.914631
75 122.144468 -914.765768 423.978631
76 150.193339 -860.273882 187.118709
76 126.149258 -916.181264 423.631325
77 156.769607 -861.346285 186.530791
77 139.211667 -915.997271 425.789112
78 168.439850 -862.348738 188.411842
78 148.930891 -917.598002 426.632955
79 180.275398 -863.563206 189.985779
79 161.281322 -919.686953 427.212620
80 182.855973 -869.177233 186.782143
80 165.347857 -923.506489 426.175494
81 188.512972 -873.537305 186.259797
81 174.304173 -928.598780 425.518379
82 204.041782 -876.592579 188.736795
82 180.145841 -930.960066 425.071415
83 207.109731 -883.915483 186.291578
83 183.179738 -938.324875 421.919655
84 213.969975 -888.428076 183.829204
84 194.120703 -943.368453 423.795970
85 226.823846 -895.779197 183.116586
85 201.115853 -949.455607 421.531592
86 235.585504 -903.706481 182.274921
86 207.154818 -956.130956 420.293891
87 243.588182 -912.070816 180.244613
87 216.644641 -963.489878 418.171978
88 239.674352 -920.594548 174.539777
88 222.561967 -971.027848 416.643142
89 254.176010 -928.914530 175.542419
89 220.113354 -980.260315 411.737663
90 256.932221 -939.760472 172.806362
90 229.951990 -989.482952 411.127585
91 260.457556 -950.340850 167.604702
91 239.279768 -995.760467 408.912774
92 258.940031 -961.326129 162.375945
92 235.197978 -1006.755281 404.438027
93 263.396204 -972.215372 159.208730
93 234.741501 -1015.952515 399.212177
94 269.893165 -978.294950 157.456573
94 238.455090 -1025.938032 396.906266
95 271.378892 -990.761001 152.601292
95 237.304783 -1033.385123 390.832562
96 270.963751 -1001.925244 148.159684
96 244.318512 -1042.347878 388.278691
97 269.260236 -1014.019111 142.849575
97 237.776854 -1051.240237 382.451916
98 271.116559 -1020.651909 140.535199
98 232.930293 -1061.449243 378.253479
99 263.832252 -1032.581369 134.126590
99 229.815847 -1071.428682 373.502758
100 264.748982 -1040.819670 130.959109
100 231.699938 -1078.354032 371.460134
101 259.068574 -1053.164425 127.349454
101 228.163313 -1086.678576 368.366321
102 259.657851 -1061.493519 124.150972
102 221.138376 -1097.472276 362.695564
103 250.284485 -1070.532439 119.458783
103 217.588009 -1102.685469 359.467071
104 245.391347 -1080.281294 116.921140
104 214.940889 -1109.658268 358.026554
105 239.817527 -1089.048356 114.059917
105 208.506048 -1119.411746 354.848557
106 232.312420 -1097.840042 110.076041
106 207.333517 -1125.068732 352.836963
107 224.306922 -1105.672443 106.601013
107 198.643952 -1131.924799 349.973974
108 220.579434 -1113.364510 104.521813
108 195.457893 -1137.051679 347.392720
109 217.207485 -1117.937541 103.950577
109 186.597535 -1144.376070 344.805921
110 207.955133 -1125.665641 100.795107
110 183.081827 -1148.870313 344.586183
111 197.418078 -1133.910529 96.962328
111 173.199179 -1155.202262 340.406349
112 196.711002 -1139.057114 98.211078
112 164.151935 -1161.443385 339.624125
113 191.686075 -1144.649351 96.604966
113 159.291543 -1164.082981 339.043420
114 183.712688 -1149.872551 95.026836
114 152.305605 -1168.443018 336.592938
115 168.563569 -1154.818225 92.229437
115 147.017658 -1170.042798 336.169334
116 161.391339 -1158.490222 90.351035
116 135.247853 -1174.780264 333.208621
117 154.337311 -1160.469895 90.472338
117 126.312439 -1176.939919 331.400792
118 143.837203 -1164.674155 89.460047
118 128.510957 -1176.857846 333.391814
119 138.910242 -1164.879757 87.509185
119 118.671313 -1178.775344 331.369199
120 125.097420 -1170.675309 83.995161
120 113.894925 -1178.861254 328.748676
121 117.571076 -1171.688268 82.729496
121 103.359015 -1180.053000 329.210400
122 111.426152 -1171.817110 82.445035
122 87.900580 -1181.681617 325.038388
123 96.901543 -1172.683170 78.523049
123 86.156813 -1179.099057 325.004683
124 96.786461 -1170.342198 80.219207
124 74.785967 -1178.399228 324.511567
125 84.565530 -1168.964989 77.003194
125 68.220294 -1176.803342 321.990520
126 82.509292 -1167.169654 77.547244
126 64.309733 -1173.412235 322.955573
127 70.986568 -1163.224012 75.824134
127 52.935076 -1169.863083 320.275174
128 58.412527 -1161.542940 74.099855
128 42.520726 -1168.539263 318.705522
129 56.026647 -1156.751474 73.012512
129 33.378574 -1161.686259 316.710617
130 44.284594 -1152.657387 71.312738
130 29.732744 -1157.364366 317.467076
131 44.684425 -1146.360558 73.018227
131 22.177780 -1152.698128 316.808169
132 39.033604 -1139.197055 73.727502
132 18.855337 -1144.881588 318.098704
133 15.368164 -1138.889960 67.657268
133 12.103417 -1140.292558 316.839441
134 16.840902 -1128.840714 70.914012
134 13.078885 -1129.966681 319.962292
135 14.524604 -1121.966566 74.066296
135 8.080619 -1125.832333 320.553540
136 1.183557 -1114.629842 71.527215
136 -13.596623 -1119.064257 317.884658
137 0.566813 -1104.191669 73.332102
137 -10.845725 -1107.713334 320.836453
138 -13.675932 -1097.050863 73.440089
138 -15.743398 -1101.012977 321.181557
139 -19.310216 -1086.755250 76.162378
139 -17.047681 -1089.837467 322.411225
140 -18.543863 -1079.373180 79.569141
140 -26.028290 -1082.637897 325.759259
141 -25.211015 -1068.619937 80.808977
141 -30.321159 -1072.789670 326.210887
142 -25.211015 -1068.619937 80.808977
142 -42.204763 -1064.792361 326.077864
143 -37.206407 -1047.340474 86.384703
143 -37.241294 -1053.679433 329.672253
144 -48.070837 -1035.822248 87.418437
144 -43.538316 -1044.498766 332.809175
145 -47.358087 -1025.214627 89.792534
145 -43.603389 -1034.122276 337.084139
146 -45.927761 -1014.123282 94.787843
146 -39.833145 -1020.674719 341.252471
147 -42.931962 -999.276591 99.861172
147 -40.713432 -1010.326448 345.591950
148 -56.015519 -994.924105 99.277538
148 -54.872242 -1002.233053 342.700979
149 -56.266064 -982.981996 102.461354
149 -43.151525 -990.752354 349.477284
150 -47.761485 -970.585249 107.046219
150 -32.128405 -978.600653 356.236078
151 -47.274855 -958.113020 109.874596
151 -38.120619 -970.599668 358.481268
152 -47.776377 -949.482890 113.352248
152 -46.218288 -963.121985 358.316334
153 -42.756978 -938.237210 118.165416
153 -34.753208 -949.432812 363.517143
154 -36.239567 -929.149252 120.653185
154 -23.125050 -939.832756 368.749039
155 -34.832433 -919.856005 122.499786
155 -21.390428 -931.549077 370.752107
156 -21.402295 -909.874701 127.976948
156 -10.590753 -921.908603 375.209839
157 -7.619120 -900.643866 133.057975
157 1.141969 -914.063738 377.633941
158 1.382708 -892.868432 135.344597
158 7.841954 -905.715009 380.964972
159 11.094920 -883.774515 138.038927
159 19.485638 -897.728579 383.925272
160 20.587081 -874.551812 140.547726
160 26.729764 -890.407579 384.878959
161 33.590637 -867.104915 146.206282
161 36.069442 -883.153148 387.150468
162 40.897836 -860.274039 145.415030
162 42.618364 -875.697362 389.965259
163 52.951486 -852.957753 147.332845
163 59.601620 -867.723975 393.186670
164 66.263513 -845.616773 149.546340
164 73.255129 -859.789833 396.141644
165 80.842086 -839.959574 151.861016
165 85.638080 -854.101743 397.902742
166 99.223261 -833.544395 155.720947
166 97.850847 -847.420152 400.459753
167 113.130093 -827.866331 156.030069
167 108.792023 -842.413476 402.161727
168 128.057434 -822.176138 158.223098
168 122.284389 -838.556741 404.683111
169 139.250130 -817.353389 159.520378
169 139.052552 -832.079774 406.625642
170 155.968596 -810.395075 163.210988
170 152.581397 -825.921845 408.593726
171 170.701844 -804.226018 164.280948
171 164.512571 -821.314567 411.058415
172 187.569443 -799.477468 169.723317
172 180.819624 -815.289831 413.926892
173 206.129469 -795.109008 171.934244
173 194.353852 -812.210712 415.277105
174 220.920047 -790.236351 173.400747
174 213.588721 -808.436436 419.294189
175 236.512853 -790.069158 174.364391
175 232.039504 -804.248406 422.069745
176 247.961761 -788.351621 176.076382
176 236.315720 -803.368243 422.083200
177 270.809980 -784.121191 181.433824
177 256.750948 -800.332651 425.618826
178 284.957860 -779.860566 182.421994
178 273.496296 -796.330984 429.184167
179 302.306695 -777.445589 186.274600
179 283.648312 -794.183955 428.925655
180 319.336283 -774.334634 187.580877
180 303.054728 -790.502108 433.087723
181 336.631781 -773.429409 190.002617
181 316.568392 -789.969208 434.570444
182 354.387540 -771.654688 191.669656
182 335.364342 -787.118936 437.707733
183 372.632996 -770.494839 194.911500
183 347.735905 -786.101275 438.270453
184 389.369989 -769.555819 198.594061
184 367.140286 -783.128089 441.702516
185 404.761026 -770.042862 199.077204
185 378.052060 -782.849751 442.891837
186 422.603775 -769.440745 201.532628
186 391.502522 -782.061646 444.996228
187 438.845950 -769.105656 204.394955
187 405.143772 -781.084029 447.147341
188 454.122238 -768.388610 206.128121
188 420.757941 -779.514716 450.345034
189 469.881998 -767.125216 208.874853
189 433.038474 -778.984755 450.810532
190 483.332447 -766.724637 210.397119
190 445.846517 -777.229918 453.234098
191 499.269170 -766.714539 213.030480
191 460.046301 -775.634456 456.311638
192 515.408146 -766.194417 215.646018
192 470.843982 -774.280960 456.813234
193 532.574199 -765.585821 219.780044
193 485.745405 -771.346230 460.852833
194 538.202832 -764.293242 219.569443
194 497.226549 -769.890600 463.099247
195 556.901839 -761.595629 225.049594
195 508.338204 -768.127510 466.601219
196 566.169468 -759.256113 227.126284
196 519.604020 -764.499721 469.308218
197 572.493322 -757.323390 228.645062
197 528.493539 -761.257553 471.305130
198 586.242708 -752.767939 232.797073
198 539.818823 -756.700896 474.307425
199 598.683170 -749.029658 235.637552
199 550.662228 -752.466817 477.086689
200 609.408784 -744.947373 237.791006
200 556.188592 -748.765833 479.128919
201 624.899249 -740.140848 242.009642
201 565.434443 -744.665501 481.847589
202 632.119296 -735.739743 244.003046
202 572.289338 -739.301151 483.677872
203 637.657006 -731.636341 245.187840
203 581.118077 -733.515683 486.007139
204 646.106241 -724.836248 247.767701
204 588.556197 -727.761483 487.475703
205 653.055897 -718.284663 248.644783
205 596.671322 -721.867783 489.807625
206 662.091056 -711.329176 251.280407
206 597.854125 -715.109947 489.632675
207 667.727099 -704.668898 251.644145
207 603.321246 -709.384385 490.229979
208 669.799478 -698.334672 250.303066
208 607.062747 -701.609284 490.746340
209 678.182913 -690.032887 253.013428
209 608.724618 -695.143433 490.581236
210 681.118252 -681.238243 252.520450
210 613.462779 -687.330692 491.537745
211 683.933758 -673.452252 253.024256
211 613.195813 -679.289223 490.896903
212 685.718847 -664.046649 252.116605
212 613.067976 -671.851737 489.602341
213 683.561144 -655.969691 251.144241
213 611.735331 -664.643194 488.575444
214 683.262137 -645.718076 250.301763
214 612.164117 -657.857552 488.181331
215 680.998010 -637.442631 249.295052
215 609.343928 -649.469796 486.782433
216 679.085813 -628.260131 247.856830
216 603.063689 -642.324259 483.914268
217 675.413133 -619.665102 246.654786
217 600.006040 -636.631978 481.970630
218 667.974350 -612.117047 243.931452
218 593.414795 -627.747309 479.996669
219 660.656349 -605.309448 240.080856
219 583.194619 -623.129127 476.928626
220 653.149395 -599.354677 238.537018
220 576.288206 -616.769571 474.997406
221 641.210534 -594.326428 234.085448
221 564.835114 -613.000747 470.393632
222 631.626608 -589.714704 230.703427
222 557.100088 -608.991854 467.792450
223 617.167552 -586.877923 225.769027
223 544.805741 -604.860729 462.883396
224 608.472358 -582.383964 222.556083
224 535.539387 -601.162836 460.425092
225 596.512412 -578.107181 218.783276
225 522.346144 -596.754763 456.121954
226 580.706556 -574.017870 213.535729
226 510.283350 -593.150635 450.578360
227 570.886743 -570.979510 210.808793
227 501.549671 -589.663497 447.740668
228 554.533829 -567.067867 204.498856
228 487.302226 -587.290160 443.484853
229 541.682339 -564.625833 200.300346
229 477.796627 -583.856227 440.627996
230 525.482055 -562.478710 194.933997
230 462.555969 -580.482704 435.991653
231 513.482219 -559.873350 191.000277
231 448.856410 -579.914442 431.785874
232 498.530305 -557.678156 187.482516
232 439.272724 -576.339078 428.723592
233 482.813640 -556.907941 184.278925
233 423.627816 -574.489831 424.695031
234 470.083291 -554.748001 181.231896
234 407.458083 -573.623216 420.235039
235 456.127213 -553.027171 177.761548
235 394.384847 -571.163012 417.864135
236 440.427536 -551.910410 175.497171
236 382.200548 -570.376525 415.637573
237 425.701869 -551.274845 172.014832
237 366.682030 -569.513814 412.882225
238 412.743917 -550.479474 169.150116
238 348.342936 -569.304137 408.169671
239 392.725319 -550.262442 165.281080
239 337.646011 -566.410858 407.916380
240 378.757233 -549.868975 163.391512
240 320.858873 -566.978625 403.514768
241 362.140152 -549.309055 159.909983
241 311.949912 -566.333647 403.349830
242 343.868311 -550.062409 156.066269
242 298.485424 -565.708898 400.896005
243 330.724777 -549.657576 154.896226
243 280.075707 -564.460242 397.621235
244 313.494226 -548.865411 151.493286
244 267.686752 -564.099917 396.089001
245 299.294170 -548.385105 149.326194
245 254.537861 -563.052359 394.114034
246 282.915006 -548.052597 145.397246
246 238.792883 -562.675679 390.569702
247 270.184710 -548.590570 144.703518
247 226.282900 -562.352344 388.765369
248 252.369094 -547.794597 142.128797
248 207.644418 -562.966466 385.930553
249 239.102108 -549.565166 140.235505
249 196.613686 -562.825943 383.973537
250 222.307781 -550.204184 137.205058
250 182.195803 -562.627951 381.881371
251 210.140468 -549.823705 134.689412
251 167.604472 -562.057186 379.360200
252 186.139735 -551.553484 130.772668
252 158.925573 -562.255539 379.522779
253 184.400074 -551.575512 133.056724
253 147.102029 -562.564342 376.930030
254 167.636998 -554.543073 129.122323
254 133.742178 -563.612536 374.765679
255 140.795157 -554.513098 121.523551
255 117.696966 -563.424592 371.783639
256 139.063586 -555.387852 124.917906
256 109.634242 -564.755537 371.482306
257 122.672875 -557.129617 121.336836
257 97.301926 -563.969448 369.861374
258 113.026663 -556.876043 119.422400
258 84.382340 -564.175678 367.547360
259 106.203228 -557.510559 119.543799
259 74.720941 -563.883883 365.419307
260 87.098757 -560.440693 115.846954
260 62.164633 -564.687667 363.476581
261 77.398701 -560.246293 115.517434
261 54.569331 -565.374043 363.029600
262 64.385524 -561.725072 113.177811
262 40.062021 -566.466215 359.475352
263 56.445667 -563.840156 113.045788
263 35.008513 -565.675576 360.425792
264 43.605046 -564.748181 112.065571
264 23.148332 -566.630454 359.017513
265 32.015198 -565.126710 109.821205
265 6.634109 -566.906972 354.526879
266 20.825264 -564.828047 107.585435
266 -1.446799 -567.079283 352.961793
267 9.073513 -567.117807 106.265454
267 -9.188270 -567.269142 353.762844
268 -7.391619 -567.013144 105.143146
268 -19.618593 -565.092476 351.826825
269 -7.510586 -566.961238 108.036024
269 -22.337826 -565.154910 353.653441
270 -22.886074 -566.519486 104.498308
270 -33.920306 -564.199688 353.699520
271 -32.586462 -567.671280 105.001988
271 -45.500670 -563.453834 351.436927
272 -40.865334 -567.235835 105.751469
272 -50.720743 -561.991785 353.887377
273 -49.844170 -565.487271 105.143239
273 -50.995824 -559.520722 356.166268
274 -54.857498 -563.007108 107.252327
274 -56.106662 -557.081580 357.002833
275 -59.192947 -562.170631 106.581288
275 -64.057428 -556.165789 356.724371
276 -62.947620 -558.908970 109.885162
276 -68.099617 -551.987380 356.813560
277 -72.310177 -557.991149 109.070165
277 -70.701166 -550.652672 358.573108
278 -75.770545 -554.395555 109.313850
278 -74.007904 -546.005342 357.854369
279 -77.523964 -551.969606 107.886628
279 -82.111863 -543.614426 357.648160
280 -76.245946 -548.313058 108.457653
280 -74.490248 -540.308044 357.500990
281 -72.495953 -545.785492 110.521242
281 -72.704928 -536.769708 357.658427
282 -78.192680 -541.849628 107.087610
282 -71.349676 -532.610295 358.272892
283 -70.046655 -537.756859 107.079836
283 -64.362423 -530.274347 357.166651
284 -67.605488 -535.692261 105.477278
284 -63.405888 -527.687183 355.841621
285 -53.989458 -530.770652 108.807993
285 -60.576190 -523.693202 353.155632
286 -52.689288 -528.425312 103.974060
286 -55.090533 -520.191382 352.578633
287 -46.629974 -525.623055 104.010393
287 -41.438320 -516.966368 351.611941
288 -42.065818 -522.868377 102.708390
288 -32.386736 -513.226414 349.638295
289 -31.389701 -522.837343 97.583120
289 -27.758529 -510.795475 348.788003
290 -14.020748 -518.932617 101.142437
290 -18.995221 -508.676312 347.618056
291 -1.530631 -517.488790 100.287885
291 -4.981721 -505.887006 348.403481
292 6.618184 -514.618942 98.863141
292 7.970335 -502.024399 348.041981
293 20.573809 -508.871987 99.130357
293 19.920717 -499.117024 348.891843
294 37.200547 -508.571482 100.143361
294 26.039098 -497.974068 346.934478
295 48.149387 -507.360438 101.284847
295 39.940327 -494.184019 349.419895
296 65.436113 -504.244713 105.359539
296 55.561524 -491.915911 351.691705
297 78.044748 -502.252446 105.558946
297 65.692656 -489.786319 353.486583
298 87.666383 -500.674981 106.128003
298 80.586590 -487.926480 355.100308
299 107.537366 -497.584691 109.484177
299 89.699027 -486.708111 356.334368
300 118.426356 -497.155978 111.817890
300 103.452200 -484.266929 357.566987
301 131.178415 -494.142135 114.226160
301 120.741174 -482.131523 362.383236
302 146.016072 -491.811642 116.558403
302 133.144916 -478.866581 365.464214
303 163.531943 -490.328540 119.862801
303 145.882657 -477.191383 367.015587
304 180.889974 -486.482242 123.912673
304 157.392543 -476.130146 369.402858
305 191.553716 -485.126647 125.419151
305 176.314139 -473.334936 373.146459
306 211.971157 -485.106078 128.714859
306 190.734598 -471.894036 375.711321
307 227.037787 -483.675861 131.782245
307 207.738631 -470.868555 378.919816
308 243.301302 -483.816876 135.655433
308 219.926315 -469.151607 381.017200
309 256.023315 -482.301531 137.239364
309 233.569729 -468.318968 383.368704
310 276.928168 -481.577228 141.125036
310 245.675446 -465.994528 386.208489
311 293.936942 -480.450997 144.691602
311 261.175924 -463.806751 388.028878
312 302.521154 -478.820636 144.869220
312 274.781695 -462.943062 391.032693
313 322.336116 -478.125643 147.362117
313 291.770991 -460.046418 393.871167
314 340.368871 -477.148495 150.955290
314 308.101293 -458.548790 396.683659
315 353.808999 -475.234426 153.224963
315 322.660985 -456.384139 398.771526
316 371.460897 -474.881571 155.927000
316 336.023997 -454.454299 400.906514
317 388.281412 -471.872315 159.006604
317 350.588138 -451.224947 402.850703
318 405.852730 -469.665060 161.838706
318 365.890272 -448.767424 405.701517
319 421.557504 -467.031115 166.069929
319 382.889932 -445.517155 409.294122
320 439.106713 -465.738815 168.759095
320 396.315470 -442.315249 411.804505
321 454.116829 -462.693134 172.604881
321 410.268499 -438.753683 414.949871
322 472.071128 -459.371762 176.161219
322 425.987852 -436.493782 418.538039
323 486.541453 -457.465476 179.735217
323 437.568049 -433.299056 420.697156
324 501.225356 -453.592792 182.610134
324 450.839680 -429.112947 424.066475
325 516.624221 -451.221959 187.035994
325 467.166327 -425.082958 428.440209
326 530.206292 -448.408527 190.986850
326 481.014017 -421.183620 432.948624
327 547.681033 -445.345357 196.352267
327 494.981367 -417.453076 436.724175
328 561.459335 -441.912968 200.777605
328 507.547513 -413.633113 441.394412
329 577.189858 -438.549805 204.870093
329 521.639639 -408.859640 444.545472
330 592.754428 -434.274613 210.275081
330 535.039511 -404.433926 449.305707
331 606.091782 -431.316752 214.732224
331 548.083533 -398.824961 454.482296
332 620.156941 -427.764415 220.029092
332 559.066526 -394.818306 458.296653
333 632.558911 -422.666345 224.898463
333 571.394317 -389.001551 463.220699
334 647.160660 -417.509225 230.662072
334 581.758613 -383.974596 467.576295
335 659.126882 -412.648160 235.496631
335 593.446278 -377.758581 473.150831
336 673.465989 -407.260357 241.948740
336 607.152878 -371.041955 478.282061
337 686.019903 -401.501557 247.211055
337 617.928834 -364.629237 483.762518
338 699.240218 -395.719247 253.041156
338 628.424948 -357.462878 488.094949
339 709.390581 -389.681730 258.305679
339 638.707637 -350.818092 493.854967
340 722.904158 -382.661175 263.612206
340 647.729239 -343.161357 498.052569
341 734.602596 -375.025517 270.617937
341 658.979654 -335.399385 503.087213
342 744.592185 -367.959136 274.412643
342 664.508490 -327.678437 507.404622
343 754.239927 -360.309494 279.213022
343 674.926884 -319.439624 511.356730
344 765.699983 -351.108107 285.560413
344 682.315850 -310.039699 516.243177
345 772.830662 -342.014474 289.478692
345 691.005056 -300.680068 520.256334
346 781.809737 -332.953320 292.717330
346 698.375683 -291.352595 524.275331
347 790.204839 -323.231661 296.126159
347 703.950101 -281.307192 527.054319
348 794.864230 -312.932577 300.402208
348 709.125039 -271.257002 530.310921
349 800.112690 -302.869870 302.982993
349 714.117333 -260.760064 533.408779
350 805.617179 -291.006821 305.448205
350 716.462494 -250.953784 534.612824
351 807.639170 -280.304134 306.777935
351 718.710383 -239.878166 536.714000
352 812.539807 -269.666541 309.131600
352 721.005044 -229.862770 538.747452
353 814.146467 -258.104763 310.728383
353 722.460294 -218.852895 539.121835
354 815.285628 -246.694651 311.744613
354 720.908004 -209.310001 540.130164
355 817.256599 -235.375238 312.866651
355 718.688434 -198.303132 540.689354
356 814.791271 -223.798953 312.540464
356 718.091648 -188.062953 539.993491
357 811.901652 -213.031851 310.930981
357 713.307475 -178.109089 539.176787
358 807.238367 -202.960232 309.500164
358 710.869974 -168.817438 538.436390
359 804.006461 -192.789953 307.586161
359 703.767748 -160.001398 535.362842
360 797.893387 -183.544257 305.138684
360 699.730820 -151.419922 533.133220
361 791.344389 -175.014895 301.393281
361 693.840809 -143.247925 530.174705
362 785.707932 -166.869207 297.850485
362 688.058067 -135.275283 526.322357
363 776.270359 -158.684382 293.123446
363 679.526842 -128.466748 521.912244
364 766.797704 -152.117959 288.726900
364 671.069716 -121.283996 517.880429
365 759.009916 -144.369596 284.149347
365 663.676206 -115.532661 513.924613
366 746.147561 -138.991568 278.852457
366 652.845328 -109.841082 509.187391
367 738.501646 -132.772312 275.287631
367 641.811397 -104.097914 504.581934
368 723.175123 -128.744427 269.625675
368 633.261455 -99.369314 501.001669
369 710.173397 -123.901709 264.719927
369 616.267710 -94.502834 495.096228
370 697.700098 -119.935054 259.462203
370 606.427173 -90.982016 491.851661
371 684.931025 -115.977455 255.485398
371 594.250975 -87.689995 487.511862
372 673.089668 -113.126249 251.643435
372 582.263329 -84.061810 483.560035
373 655.237458 -110.070762 246.596507
373 571.329009 -81.292481 480.622521
374 642.014786 -107.755131 242.975270
374 555.876839 -78.434626 475.564799
375 627.012971 -105.644825 239.671017
375 542.060132 -75.883703 472.027038
376 610.312709 -103.846328 234.584019
376 525.130070 -73.547196 468.158741
377 594.188657 -100.954229 229.392260
377 513.092208 -72.306176 464.599430
378 578.028748 -100.331875 226.231854
378 498.179923 -70.636925 461.421389
379 560.904978 -98.265912 222.072607
379 483.324347 -69.204603 457.174434
380 548.415061 -98.336140 218.681034
380 466.273565 -68.232249 453.659166
381 532.806366 -96.921987 215.952154
381 454.022759 -66.251775 450.947862
382 513.106581 -96.537535 211.586630
382 439.415071 -64.655911 448.308370
383 498.967872 -94.404687 208.602315
383 423.202434 -63.764929 445.440370
384 483.000508 -93.802548 206.441962
384 411.986905 -62.332344 443.832224
385 468.334727 -92.836216 203.874592
385 395.110729 -60.766592 441.821646
386 450.137149 -92.084611 201.118669
386 379.258825 -59.703936 437.885532
387 432.807862 -89.909610 198.926091
387 365.692550 -59.910201 437.055392
388 417.639180 -89.843952 195.958271
388 351.087817 -57.968686 435.188560
389 402.687400 -88.561084 194.406579
389 336.449009 -56.604815 434.225796
390 387.646696 -87.996806 193.877964
390 317.608254 -55.305043 431.157876
391 368.748650 -87.148362 190.056837
391 307.211787 -54.076358 429.892056
392 355.685961 -85.299144 189.671320
392 291.534074 -53.036899 428.965871
393 339.161543 -84.667251 187.984480
393 279.368014 -50.712389 428.685748
394 320.692631 -82.841378 184.495730
394 261.939722 -49.679786 426.396766
395 305.521963 -82.077084 183.364897
395 249.783259 -48.330598 426.635912
396 291.741147 -79.978756 183.532279
396 235.605560 -46.518876 425.723117
397 275.544307 -79.562913 183.284386
397 220.896782 -45.843222 424.798582
398 258.041710 -77.487772 181.820238
398 206.297609 -43.915114 423.332425
399 247.121010 -76.593123 180.995225
399 195.085258 -42.180540 423.485896
400 228.323669 -72.896363 180.081420
400 179.100597 -39.046899 423.255091
401 216.994794 -71.878976 179.089342
401 165.114205 -37.279951 422.086724
402 198.986634 -70.499519 178.101975
402 150.060750 -35.417336 420.907427
403 187.108106 -68.774789 177.408501
403 138.646615 -32.116064 421.181920
404 174.661273 -65.803499 177.483485
404 128.281911 -29.921998 419.934646
405 158.104166 -63.896274 175.677384
405 112.416182 -28.752900 419.108652
406 147.203375 -61.442189 174.348374
406 102.372037 -26.001479 418.919182
407 133.627353 -58.425497 174.961699
407 93.451319 -22.615336 419.279928
408 117.772618 -56.642098 173.717669
408 80.191615 -19.192180 417.748963
409 106.150533 -53.894510 173.085371
409 66.002527 -15.662201 417.157326
410 92.797630 -49.552639 172.732296
410 55.012435 -11.307879 417.319552
411 82.133683 -46.657979 173.069467
411 46.637356 -8.120853 417.777034
412 70.354122 -43.246475 172.437147
412 35.116473 -5.050838 416.120137
413 58.882305 -39.982670 170.794359
413 21.422256 -1.519762 414.977214
414 46.380896 -35.397121 170.627023
414 13.076902 3.425184 415.465323
415 37.652467 -31.654408 170.643984
415 8.497338 8.419089 416.039038
416 24.354836 -25.349134 171.540699
416 -2.798533 14.427875 416.721237
417 17.039886 -20.912284 171.563976
417 -12.369921 19.491767 417.152651
418 5.244738 -15.708823 171.931849
418 -21.693912 25.852838 417.785907
419 -6.052010 -7.506098 171.407438
419 -32.281513 32.079759 418.132556
420 -9.287550 -0.632982 174.163016
420 -38.897073 40.171731 418.861343
421 -25.083313 6.764352 173.222614
421 -42.052244 46.371132 421.325622
422 -30.423006 15.701179 175.603261
422 -50.301290 55.132921 420.697788
423 -34.978779 24.629288 174.835822
423 -52.842135 63.218097 421.700740
424 -42.633529 34.163698 174.474058
424 -54.729710 73.264510 423.658315
425 -50.568963 43.878199 173.596468
425 -56.182368 82.209322 424.548504
426 -49.117994 53.967761 174.980712
426 -65.081678 92.380464 422.098853
427 -48.344577 63.324555 174.128359
427 -65.511075 100.959808 421.924478
428 -46.556501 73.677056 176.295988
428 -60.516548 110.989537 424.502778
429 -46.081292 83.958609 175.077645
429 -59.418269 120.947125 424.437748
430 -43.757852 95.302514 175.020481
430 -57.041534 128.726970 424.617193
431 -41.703110 106.110418 173.888507
431 -56.068249 139.620729 422.744791
432 -38.627155 117.895344 172.923260
432 -47.612010 148.061297 423.280812
433 -30.060265 128.901401 171.900665
433 -41.866167 157.844125 422.160117
434 -25.356091 137.006074 170.084377
434 -33.224394 166.040677 422.137038
435 -14.694544 145.089838 170.818991
435 -25.662853 174.060832 421.970631
436 -3.386421 153.378944 171.198391
436 -12.165971 181.778528 421.666601
437 8.081840 162.089579 170.852769
437 -5.686540 189.888532 419.505157
438 15.285455 168.240006 170.637818
438 4.422056 194.667657 419.207465
439 30.052906 175.219740 171.196668
439 16.354843 200.403709 421.004646
440 42.581243 182.112595 171.646909
440 26.031041 207.130966 420.271927
441 59.751379 187.684745 173.091414
441 38.204211 211.284314 420.411607
442 71.795809 193.295540 173.379211
442 53.195679 217.965153 421.424624
443 82.007744 199.119441 175.173979
443 63.155072 221.898658 422.772101
444 93.333176 203.062813 174.942114
444 76.777209 226.960682 423.629871
445 108.952763 205.547060 176.132965
445 88.005822 230.351603 423.888950
446 119.338397 210.550662 177.556435
446 100.591245 235.006346 425.759209
447 134.040701 214.954219 178.297999
447 114.483490 239.659041 427.248867
448 148.450404 220.073380 180.185403
448 126.958073 243.907619 428.690960
449 163.671256 225.323273 181.679240
449 140.988781 247.748324 431.142536
450 179.339468 228.494730 183.434289
450 157.448441 252.770117 432.095405
451 195.277254 231.498994 186.403750
451 169.604701 256.440823 433.650070
452 210.730973 237.071615 187.063469
452 181.764231 260.367470 433.810167
453 223.179582 241.071119 187.371452
453 195.315739 263.505795 436.021389
454 243.430352 246.001644 191.868299
454 213.723038 269.510670 438.192410
455 257.837216 250.362685 192.435922
455 228.315959 274.593370 440.104811
456 274.685646 253.031095 193.696633
456 243.008034 276.399761 442.291185
457 292.122047 258.272036 197.075207
457 257.198086 280.128687 443.559984
458 307.900817 262.568157 200.256031
458 275.353453 285.626010 447.207669
459 322.826315 265.581872 202.323555
459 286.477334 289.404077 449.456019
460 341.595726 270.540332 206.118457
460 303.795590 294.214882 453.023652
461 360.124253 275.203621 209.784246
461 317.161892 298.734624 455.623720
462 371.597609 278.808621 212.877726
462 331.140420 303.256327 459.214058
463 391.364415 282.156676 217.843034
463 346.525303 307.483910 462.739906
464 407.175133 287.038090 221.079726
464 359.709911 311.932444 466.140188
465 424.354576 292.832901 225.494147
465 376.419741 317.632415 470.322704
466 438.035853 297.534432 228.706460
466 391.783360 323.696805 473.766478
467 456.583895 303.451576 234.313275
467 405.085970 329.393174 477.021044
468 476.197666 309.794214 239.353497
468 420.467331 334.879772 481.257177
469 487.748926 315.069771 242.108633
469 434.586098 342.331616 486.219660
470 503.350299 321.229716 246.934672
470 447.865380 348.890284 489.871526
471 521.331493 328.555925 252.048363
471 461.007837 355.669247 493.186169
472 536.041535 335.618552 256.208078
472 474.814496 362.706413 498.477929
473 553.413559 343.628688 261.750121
473 488.632082 368.922011 502.041224
474 567.014709 351.116057 264.711474
474 502.933567 377.358129 505.492357
475 582.069325 359.010843 269.287598
475 513.575779 384.951753 509.006114
476 594.635279 367.045698 273.074481
476 526.376235 392.920076 512.938810
477 609.680922 374.811734 277.599351
477 538.519397 400.627846 516.520402
478 622.143567 383.231865 281.610391
478 551.830699 409.660676 520.727841
479 637.121995 392.440760 286.781194
479 560.362914 418.692308 523.555131
480 646.619475 400.396342 290.129186
480 570.738809 427.591508 527.219659
481 662.233618 410.971090 295.413933
481 579.466551 436.087912 530.377266
482 673.735710 419.822214 298.865534
482 592.622371 446.003049 534.906376
483 683.018330 430.147976 302.525910
483 601.883310 457.705392 538.127721
484 695.197438 440.676814 307.165764
484 609.488510 466.626249 541.339395
485 702.801571 451.716107 310.010121
485 618.521023 476.215906 543.979828
486 710.338260 461.783517 312.305440
486 625.439401 487.159670 547.071607
487 724.795738 474.160420 318.128977
487 632.838643 498.946670 550.180424
488 733.251273 485.148318 320.542837
488 636.413208 509.549267 551.726008
489 742.012356 496.306069 324.679859
489 645.971640 519.920898 554.837239
490 746.112404 507.612018 326.084740
490 651.834354 531.659619 557.778985
491 756.072510 519.413302 330.391427
491 656.276467 543.263917 559.067933
492 761.659939 531.436835 332.382765
492 660.157258 553.053264 561.187021
493 767.466383 542.838062 335.885713
493 664.855519 564.523908 563.228616
494 770.291793 554.724049 338.213330
494 666.430620 575.170113 566.403607
495 773.508340 564.631846 339.943929
495 668.976606 586.466550 567.430150
496 778.200144 576.798428 341.644484
496 671.708628 597.331221 567.967920
497 778.614932 587.504723 343.242327
497 673.186458 608.176365 569.898150
498 778.473310 596.714935 344.674371
498 673.814292 616.931809 570.803807
499 777.719458 607.426944 344.450916
499 670.397176 627.102006 570.552066
500 776.535926 617.990922 345.875272
500 670.628353 636.164193 570.874206
501 775.937407 626.552867 345.667467
501 664.785054 645.185530 570.267382
502 770.941537 635.343128 345.296309
502 661.972200 654.852263 569.861377
503 767.775921 643.589249 345.088715
503 658.960432 662.509980 569.528904
504 761.588825 651.141879 344.137634
504 650.278438 670.624761 567.277581
505 757.638144 658.043740 343.478197
505 643.464126 678.033230 566.458995
506 747.948075 665.750912 340.517897
506 636.924723 684.351310 564.735030
507 740.920036 670.816690 338.983840
507 628.680490 690.039650 563.033520
508 730.233481 676.980940 336.411977
508 619.566884 695.157130 560.627660
509 720.175730 681.709386 333.561539
509 608.942036 700.736798 557.170799
510 710.301316 685.755660 330.407668
510 601.225795 704.990333 555.502472
511 700.809464 689.850098 327.546291
511 593.402571 708.635937 553.110352
512 690.686985 693.202454 325.009200
512 578.179709 713.187991 548.547806
513 677.920309 697.525709 320.485717
513 570.110875 716.173381 546.022751
514 666.177657 699.552323 316.942433
514 558.671500 720.038420 542.587620
515 651.753206 701.569024 312.056162
515 546.063483 722.849856 537.323549
516 638.921472 705.001646 307.225914
516 534.860485 725.483518 533.891967
517 627.526836 706.778102 303.974730
517 523.556340 727.585350 530.338213
518 616.400746 708.087145 298.870646
518 508.582284 730.322066 525.150801
519 601.518135 711.123061 294.775066
519 496.590116 732.120319 521.557783
520 585.390739 712.744074 288.224998
520 486.188616 734.324574 517.727363
521 572.411779 714.285850 284.819353
521 471.927709 735.119264 512.856345
522 559.289975 713.943000 280.158855
522 460.562324 736.388541 508.670746
523 546.955223 714.525860 275.790498
523 447.559743 737.116798 504.728592
524 531.396885 714.324641 270.222592
524 435.289434 738.254101 499.384950
525 517.446977 715.449889 265.438083
525 421.203439 738.434433 494.959987
526 500.710855 715.176441 259.875903
526 409.317097 739.438440 490.052135
527 489.730830 715.261743 255.529372
527 393.112820 740.416519 485.021011
528 473.437769 714.691286 249.295125
528 384.259315 740.140660 481.796669
529 461.416511 714.467577 245.542208
529 368.911226 740.273617 475.982346
530 445.592306 713.788711 239.088201
530 353.590292 740.709474 470.625425
531 430.685341 713.451804 233.722481
531 342.572658 740.102462 466.807293
532 415.361213 713.647968 228.518458
532 329.544887 740.041830 461.714466
533 401.197548 713.018402 222.943992
533 314.917155 740.229710 457.018597
534 383.153254 713.303791 218.129176
534 302.147800 741.213784 453.300819
535 371.794317 712.563610 214.576318
535 287.919528 741.748245 448.439732
536 353.946298 712.671948 208.941112
536 273.469927 742.488390 444.216812
537 337.934873 712.564000 204.503497
537 263.145384 743.075025 441.163643
538 323.132272 712.900765 200.063627
538 246.668976 743.718233 436.331225
539 310.299528 713.604259 196.444112
539 233.868192 745.080021 433.834629
540 292.847839 714.684375 191.976398
540 219.402088 747.121802 429.672208
541 275.230028 715.333378 187.053143
541 208.060541 747.825818 425.458037
542 261.581153 716.509761 181.752151
542 195.784707 749.748781 422.104082
543 246.605125 717.606078 179.190102
543 179.886324 751.509241 418.569908
544 232.321594 719.949811 175.135499
544 166.982082 753.666724 414.889051
545 218.066999 721.938988 172.385843
545 155.806852 755.891617 412.456209
546 204.718887 723.852807 168.920167
546 141.504995 758.653756 408.959644
547 187.175060 728.102142 165.067401
547 129.880893 761.188878 406.327294
548 174.781872 730.037509 162.532749
548 119.481473 764.077728 404.225437
549 156.737249 732.794128 158.426003
549 102.668405 769.117528 400.134526
550 147.978803 736.213648 157.288452
550 93.744765 771.913672 398.305261
551 131.087649 740.034251 153.146204
551 81.464029 776.041959 397.108702
552 117.481945 744.338871 152.139967
552 69.273555 779.683715 395.042393
553 107.657720 747.305163 150.368856
553 56.965691 783.179401 392.868746
554 88.879374 752.782793 146.692809
554 46.952175 788.377901 391.648012
555 79.333079 758.760892 145.498000
555 36.800187 793.218723 389.422437
556 66.510227 761.844913 144.058312
556 24.900290 799.014121 388.656198
557 55.819880 767.037249 143.757533
557 12.649932 803.931157 387.691836
558 43.836127 775.470286 142.889615
558 6.724674 809.865919 387.950725
559 32.826974 780.992304 141.546313
559 -4.773809 816.350884 387.633358
560 20.482696 786.716641 141.538409
560 -13.611724 822.947917 386.991478
561 11.311708 794.718579 139.542027
561 -24.535923 829.210347 386.366279
562 -3.563500 802.842703 138.492253
562 -30.705450 836.795785 386.181893
563 -8.953572 809.061408 139.657858
563 -41.127910 845.209253 385.968980
564 -21.144674 818.671138 138.552508
564 -49.147859 851.670421 385.226408
565 -31.507985 826.512768 138.821690
565 -56.545601 861.112962 385.060235
566 -42.014713 837.764628 137.494906
566 -60.508979 869.069712 387.386023
567 -50.187773 846.969024 136.982572
567 -67.084986 878.278810 388.293585
568 -54.128872 857.427853 138.611201
568 -73.337616 888.418049 387.332292
569 -61.078315 866.335794 139.399782
569 -76.591326 898.014586 387.154582
570 -69.943537 878.602582 138.025142
570 -85.854097 908.916029 386.640961
571 -75.438259 888.718366 137.450304
571 -86.545346 917.348193 387.492605
572 -73.198899 900.020608 139.337850
572 -91.621740 927.433152 387.060003
573 -81.991778 912.958278 137.496566
573 -89.880413 937.072508 388.335226
574 -81.907984 923.649264 137.696819
574 -87.154618 949.111780 389.313675
575 -88.582925 935.200458 134.870400
575 -87.786546 960.482177 387.919210
576 -80.778267 947.835462 138.888350
576 -88.835339 971.216400 387.717723
577 -77.977806 957.929875 139.223813
577 -83.074508 981.851117 389.608630
578 -73.892535 969.494255 139.320650
578 -85.760664 992.374307 387.793577
579 -74.004609 980.619146 138.492058
579 -79.886284 1002.404531 387.835156
580 -68.145139 990.691042 138.524924
580 -76.657821 1010.296733 387.681972
581 -61.416788 1001.795138 138.256489
581 -64.820464 1020.221416 388.816345
582 -51.082612 1009.946024 139.970454
582 -52.367024 1026.452174 389.607013
583 -37.029391 1016.982398 141.053020
583 -48.400283 1035.892055 389.345461
584 -27.401936 1025.899582 141.044030
584 -34.079096 1043.484638 390.799327
585 -19.953756 1033.174179 140.401057
585 -25.632001 1050.442940 391.728880
586 -11.155811 1040.989297 140.471443
586 -15.881678 1057.445587 390.068633
587 3.811740 1046.610481 143.060801
587 0.480403 1061.815782 392.746283
588 19.950560 1052.487440 143.083442
588 7.690422 1067.536798 391.748507
589 30.395315 1058.239513 143.654931
589 19.301896 1074.468079 393.242816
590 48.346368 1061.267349 146.445634
590 34.564937 1079.179856 395.100378
591 59.869302 1066.177786 145.372413
591 45.140820 1084.646421 394.065566
592 79.826692 1069.605297 148.176197
592 68.725913 1087.252907 398.415495
593 88.159763 1073.670510 148.088365
593 80.405233 1091.132487 397.539418
594 109.624399 1077.346464 151.306187
594 95.322732 1094.826523 399.461683
595 123.222069 1078.622537 151.221424
595 106.622840 1097.620227 400.383542
596 139.974638 1083.202500 153.677289
596 121.412573 1100.979589 400.757661
597 153.211083 1084.657047 152.419805
597 137.026639 1104.944144 402.359198
598 176.458899 1085.838623 156.344615
598 153.644731 1106.568826 404.226190
599 192.190526 1089.646635 157.562318
599 167.609973 1108.726721 405.274388
600 209.269217 1090.381257 159.471159
600 186.648300 1110.798685 407.081037
601 224.675460 1091.631902 161.407360
601 199.249379 1112.917653 408.547489
602 242.421288 1093.199993 161.981649
602 215.666734 1115.835353 409.974523
603 259.222983 1094.341195 163.615795
603 230.221322 1117.168208 411.689507
604 271.833782 1096.334384 164.445237
604 244.691126 1119.645446 412.808702
605 295.501815 1098.378670 169.663471
605 260.362938 1121.110168 415.465547
606 309.853579 1099.277312 170.651790
606 274.547446 1123.278171 416.784395
607 321.871289 1100.885693 172.413092
607 286.704462 1125.738826 418.015296
608 341.898450 1102.007517 176.022915
608 305.739803 1127.747179 422.397195
609 359.315045 1104.825739 181.187285
609 317.223373 1130.340343 424.945886
610 373.262812 1105.370023 183.187892
610 331.681956 1131.695127 428.182274
611 388.252480 1107.756867 187.491772
611 345.707109 1133.653282 431.377163
612 401.940216 1109.466989 191.037915
612 355.430548 1137.054318 434.926504
613 413.742233 1111.616374 194.597203
613 368.893917 1139.939878 439.502313
614 429.471019 1113.142664 199.775441
614 382.845577 1142.059457 444.407382
615 444.233441 1116.812522 204.189533
615 395.305324 1145.275669 448.379694
616 458.748463 1118.562897 209.995698
616 406.189014 1149.461129 451.990147
617 472.477733 1121.744870 215.295449
617 424.554431 1152.430515 459.033599
618 486.844085 1125.338490 220.612019
618 436.359774 1157.327064 463.127639
619 499.483214 1129.515496 226.245292
619 445.250479 1160.954994 468.651572
620 513.070880 1134.068990 231.013209
620 455.247148 1166.476706 471.453574
621 522.815752 1138.837334 234.839198
621 464.991455 1171.457885 475.663879
622 539.173438 1144.567839 240.338040
622 478.029044 1177.744821 480.592772
623 550.846297 1150.451686 244.238387
623 493.962873 1183.143592 485.493186
624 562.836456 1156.756993 247.663399
624 503.473431 1188.847411 489.772631
625 576.519070 1163.262869 252.326095
625 514.405732 1196.200110 492.914042
626 590.135604 1170.767718 255.692518
626 521.380953 1203.417322 495.085503
627 600.710366 1178.573013 258.380383
627 534.852264 1209.526263 498.272363
628 615.297712 1186.196721 263.018951
628 544.430657 1217.921130 500.636604
629 627.972546 1194.176697 266.640277
629 554.324973 1225.881064 503.997786
630 638.188715 1201.754677 269.562757
630 564.611837 1234.427793 506.195463
631 649.144546 1210.764773 273.476893
631 576.539167 1242.518294 510.295155
632 663.411871 1219.204902 278.025103
632 581.281512 1250.860606 512.007425
633 675.699239 1228.317120 281.906548
633 590.003911 1259.423639 514.941463
634 686.250007 1237.175663 284.824187
634 599.445824 1268.850782 517.993274
635 690.984896 1246.952002 286.642556
635 606.515538 1277.433112 519.877879
636 695.878549 1257.921660 287.932155
636 613.667744 1287.100470 522.078642
637 704.277221 1266.487967 292.084158
637 617.405551 1297.321457 524.011855
638 708.872026 1276.646270 293.953614
638 623.621949 1305.422347 526.390622
639 716.073394 1286.502929 297.139107
639 623.771428 1316.512377 528.002869
640 720.601161 1296.533603 299.662593
640 626.223893 1326.568124 529.029839
641 720.582359 1307.496950 300.896037
641 630.008291 1335.625093 531.725903
642 721.693085 1317.106473 302.222855
642 631.713099 1343.232800 533.201036
643 723.132901 1326.386406 304.328888
643 629.853148 1353.701632 533.305362
644 726.202538 1333.990524 305.840044
644 630.436204 1361.605181 534.967717
645 720.013143 1343.336079 304.460515
645 628.229133 1369.313124 534.693350
646 717.952790 1351.450804 304.257562
646 623.547684 1378.523531 534.082672
647 718.170779 1358.428279 304.788062
647 619.442529 1386.704084 532.704390
648 708.883427 1368.033783 302.283142
648 615.969651 1394.142081 532.146478
649 705.802442 1373.788388 301.710152
649 609.224459 1401.581925 529.743774
650 700.554207 1380.715330 299.845214
650 602.357488 1408.338076 527.385696
651 693.030326 1385.070713 297.214391
651 596.174291 1414.575040 525.326108
652 684.089649 1391.780011 294.699603
652 593.339613 1418.870389 524.633838
653 678.920217 1396.023067 292.707503
653 583.504105 1424.911269 520.796827
654 668.755886 1400.746931 288.975984
654 574.192763 1429.850444 517.872812
655 660.231514 1405.096763 286.344456
655 563.796104 1434.877806 514.565959
656 650.443244 1408.133865 283.236332
656 555.500482 1439.044327 510.895180
657 639.632607 1410.393882 279.255055
657 542.538316 1442.380383 507.471998
658 630.043797 1414.012156 276.366543
658 534.977680 1444.803517 505.253948
659 620.323033 1415.685130 273.083434
659 524.326081 1448.931128 499.874087
660 606.436489 1419.186693 267.885505
660 515.202615 1450.669629 497.037095
661 597.790310 1420.942366 265.229104
661 502.427577 1453.952713 493.414473
662 582.551954 1423.471284 259.445519
662 491.397740 1455.701744 488.009310
663 570.017043 1424.298503 255.229407
663 477.527776 1458.406669 484.012784
664 559.242554 1424.134887 252.281533
664 466.663980 1459.944107 480.516029
665 546.482110 1426.437205 248.384235
665 455.536508 1461.650771 476.458677
666 530.543659 1427.541497 243.058290
666 441.468198 1464.327653 471.728205
667 521.147910 1429.169204 238.951620
667 427.798283 1465.453767 468.253806
668 509.225333 1430.945634 234.567379
668 417.806867 1468.021249 464.690346
669 493.695432 1431.958906 230.653262
669 408.827717 1469.473543 462.280818
670 484.379679 1432.434783 228.642402
670 393.287504 1471.052714 456.843565
671 469.049919 1433.606542 224.210714
671 381.866273 1472.524261 454.441174
672 455.869663 1434.572877 219.983911
672 370.285618 1475.099292 450.922955
673 442.187328 1437.343301 216.314727
673 357.958978 1476.445778 447.559901
674 425.552260 1440.676576 212.084539
674 346.112678 1478.764615 443.918838
675 412.230308 1443.686894 207.899590
675 339.141836 1480.494896 441.754127
676 404.014941 1444.169481 205.668821
676 325.605968 1483.370363 438.384529
677 387.825081 1446.219655 200.897983
677 309.577626 1486.906008 432.974103
678 377.959955 1449.104649 198.269894
678 298.712209 1489.659723 431.377157
679 366.758375 1451.764666 194.592334
679 290.232357 1492.482033 428.201204
680 353.775153 1456.514127 191.641084
680 276.381272 1497.224771 425.004688
681 339.473772 1460.186746 188.276835
681 268.141172 1500.776820 422.397196
682 328.987695 1465.534791 184.138509
682 252.744223 1506.143101 419.404441
683 315.063115 1471.398279 181.446262
683 242.461833 1511.058928 416.195939
684 304.507481 1475.611067 177.741064
684 231.036545 1515.878604 413.728209
685 295.338982 1481.354836 175.715261
685 221.597309 1520.882839 410.855957
686 282.449428 1488.023788 172.805720
686 214.652434 1525.196442 408.214781
687 270.427798 1493.015937 169.185172
687 206.431390 1530.809477 406.448288
688 253.708340 1500.857559 162.781633
688 195.285360 1538.569203 402.588323
689 247.737297 1507.628369 161.448695
689 186.464794 1544.297708 399.808505
690 240.124940 1514.081960 158.561748
690 176.805858 1551.903558 396.949370
691 229.737860 1520.892431 156.149077
691 169.407121 1557.247194 393.709760
692 220.175442 1529.064452 152.507913
692 159.880065 1564.543909 390.485286
693 209.971859 1535.963187 148.845531
693 150.984859 1571.386564 387.659604
694 196.766544 1545.427376 143.833431
694 138.010062 1581.812412 383.506500
695 186.686404 1555.697814 139.737359
695 132.404651 1590.188611 381.430961
696 176.832978 1563.937100 136.567816
696 127.507405 1596.021034 379.400211
697 171.590097 1573.227606 134.932169
697 111.647990 1605.119518 374.167076
698 166.480865 1582.426084 132.131763
698 108.161557 1616.767452 372.184328
699 156.599189 1593.818646 128.415677
699 98.766993 1624.095040 370.173308
700 144.796189 1604.223292 124.432520
700 93.286653 1632.922765 366.824983
701 141.227031 1612.739571 123.153764
701 93.273066 1641.177549 366.641061
702 132.155750 1624.697356 121.078974
702 80.168677 1652.443192 363.557594
703 121.241603 1636.062660 117.834931
703 71.372600 1663.674988 360.880389
704 117.062163 1646.706594 117.162777
704 64.898345 1673.287026 360.145133
705 105.415548 1661.208173 115.714159
705 55.889235 1684.869270 357.209803
706 99.752651 1673.063297 114.248368
706 51.407073 1695.327917 357.193779
707 87.931463 1684.042608 111.160379
707 47.422861 1704.453473 357.574581
708 90.196024 1692.571815 113.275436
708 40.962013 1716.486604 355.949231
709 75.668904 1707.730874 107.994263
709 36.779570 1726.732195 355.594083
710 70.838729 1718.282020 108.078908
710 25.647065 1739.523114 353.717558
711 69.508120 1730.768313 108.477261
711 22.097191 1751.313359 353.029713
712 57.158325 1744.137233 106.565298
712 20.137501 1763.573993 352.636134
713 48.886893 1759.555586 104.809544
713 12.182879 1774.404241 352.692168
714 40.851589 1773.516011 104.334288
714 8.313881 1785.732669 352.039899
715 38.838871 1784.494272 103.820778
715 4.587551 1795.926427 352.561701
716 34.490884 1797.647816 104.519807
716 -0.252939 1808.724059 350.364600
717 23.871073 1809.574806 104.017344
717 -8.178680 1820.024618 351.335889
718 16.380141 1823.522805 102.207514
718 -0.500436 1829.178422 354.348980
719 14.701300 1837.207292 102.791770
719 -12.938145 1844.835822 350.103542
720 7.942505 1848.241902 99.874713
720 -15.707929 1857.101465 352.491933
721 -3.723813 1869.293215 101.105404
721 -23.834760 1869.492890 352.709034
722 6.495085 1876.461347 106.744289
722 -22.461394 1881.324706 354.302227
723 -2.170889 1891.346348 103.644354
723 -26.160245 1891.359601 353.797755
724 -8.272573 1905.295120 105.361015
724 -24.144740 1902.677410 355.752592
725 -11.250839 1916.463419 108.081752
725 -29.456576 1916.103648 357.187280
726 -19.028218 1932.500058 107.412318
726 -30.407955 1927.388806 358.987741
727 -17.982642 1943.362716 110.172197
727 -32.132003 1939.650410 359.875109
728 -26.968519 1956.304884 110.230138
728 -37.825364 1950.668594 361.782300
729 -21.031371 1967.626552 114.493299
729 -36.652283 1961.230669 363.000966
730 -23.216354 1982.914029 115.847545
730 -30.847408 1968.884631 369.130974
731 -22.229201 1994.074017 117.671511
731 -39.279050 1984.319930 368.715649
732 -20.852247 2004.147617 123.615150
732 -29.954050 1989.182035 373.584936
733 -23.012896 2016.896000 125.833771
733 -28.203221 1999.581939 375.217600
734 -19.954524 2026.732463 127.216362
734 -21.433069 2008.336922 379.165208
735 -23.385137 2038.054393 128.548311
735 -28.149431 2019.393288 379.516553
736 -18.915650 2049.245889 134.019943
736 -12.291638 2024.496987 386.670350
737 -0.497289 2053.587618 139.340543
737 -21.460802 2037.933397 385.598586
738 -3.610940 2065.020934 139.587532
738 -6.843753 2041.295596 389.869451
739 5.008370 2074.292049 142.048755
739 6.969385 2045.380995 395.886260
740 10.039159 2079.090302 144.385055
740 0.092779 2055.347945 394.739815
741 18.725192 2086.399595 147.911342
741 12.813118 2060.691414 398.188017
742 28.645240 2091.842855 150.262847
742 21.387434 2064.869346 399.694109
743 36.245584 2098.114910 153.154535
743 34.994177 2065.906663 403.447530
744 38.619361 2105.231389 152.547301
744 39.216627 2071.737049 403.763683
745 46.944238 2110.192831 152.785413
745 49.182321 2075.932712 406.156010
746 62.545681 2109.999765 157.914341
746 58.804837 2077.241850 407.744304
747 76.816406 2112.711440 160.909503
747 72.778258 2076.952873 409.916632
748 89.065270 2113.286734 160.439888
748 79.032359 2078.273181 410.758773
749 105.528278 2112.185961 163.565464
749 87.786635 2079.493285 410.488386
750 109.901864 2114.455325 161.529854
750 105.494148 2073.711333 412.296578
751 125.821631 2111.002824 163.317383
751 111.660781 2074.237769 410.675914
752 134.199140 2112.238955 162.317084
752 122.902750 2072.499563 410.928037
753 142.597379 2110.560037 163.362251
753 129.631381 2071.909068 410.616766
754 161.925802 2104.752543 163.100194
754 145.945798 2065.025237 411.654297
755 169.895148 2102.239083 164.198974
755 158.483462 2059.758192 411.573620
756 176.922993 2097.942860 160.459737
756 164.548122 2055.824559 411.467263
757 191.087722 2090.418045 162.301503
757 174.122235 2048.531885 410.236635
758 203.117910 2083.049938 161.970430
758 183.145863 2041.681812 408.697671
759 217.117984 2073.715664 162.929523
759 193.483302 2034.320508 408.820892
760 223.720341 2067.362445 162.440436
760 202.831920 2025.548429 408.461788
761 234.252379 2058.449387 161.282163
761 209.639522 2017.958725 406.957434
762 232.400662 2050.595837 158.562147
762 211.713521 2010.333178 405.967132
763 248.933316 2038.166790 162.442525
763 221.504940 2000.031125 405.173335
764 250.899395 2031.518913 160.481462
764 224.615792 1990.076066 405.956023
765 252.353164 2020.607725 159.800207
765 227.749456 1980.042402 404.642080
766 261.342905 2007.383741 161.806721
766 235.186053 1968.942467 405.927503
767 264.100201 1999.576272 161.481189
767 231.236659 1961.486826 405.127201
768 260.475018 1990.087663 157.033407
768 239.611553 1949.790964 405.403387
769 265.576376 1978.335244 160.315554
769 233.412158 1940.924308 403.870980
770 265.214080 1969.112218 161.496327
770 233.148828 1930.936017 404.518883
771 262.909439 1957.055118 161.264655
771 235.468279 1919.706466 406.231281
772 266.980155 1945.061307 161.876404
772 233.312276 1909.810154 406.385627
773 261.863365 1936.111004 163.441587
773 232.320562 1898.746702 408.082823
774 260.352834 1926.086240 164.026548
774 230.552010 1887.346940 408.889098
775 258.454277 1914.462194 164.690475
775 228.970825 1878.149714 408.499797
776 245.486169 1907.084593 161.862819
776 218.939266 1869.186220 405.981259
777 249.228482 1895.452980 163.763083
777 220.089010 1857.544660 408.306016
778 244.436891 1885.113825 164.945236
778 215.301147 1847.617571 406.561093
779 236.665840 1876.132840 163.495121
779 205.620239 1840.708867 407.195304
780 228.269351 1867.621982 163.403038
780 200.652767 1830.869997 407.303410
781 220.534663 1860.286756 162.425050
781 187.062163 1825.376161 403.145810
782 202.757257 1854.681965 157.798972
782 183.491043 1815.014593 404.325211
783 204.785344 1844.262990 159.997839
783 175.554041 1806.465327 403.813058
784 190.300213 1837.110863 155.600499
784 172.603011 1797.603016 403.668941
785 190.296662 1825.896777 157.336734
785 163.167435 1788.714534 402.078437
786 172.806699 1820.498970 154.591815
786 157.603201 1781.501464 401.608358
787 170.725382 1810.650415 155.336109
787 144.050490 1774.715956 398.662828
788 163.138024 1802.871648 153.282342
788 135.744557 1768.059190 397.007971
789 152.417831 1796.282575 150.742926
789 136.555187 1755.629860 396.123899
790 141.755032 1788.719859 148.278903
790 128.127605 1748.016941 394.778149
791 132.193487 1781.832395 146.247830
791 111.406690 1742.496372 390.139712
792 128.591856 1771.283613 146.084667
792 105.044839 1736.631774 388.239481
793 123.439989 1764.273770 144.264390
793 94.523265 1727.983436 385.423033
794 111.295342 1757.152024 140.094885
794 85.801839 1719.333643 383.431905
795 99.837000 1749.692474 138.230104
795 80.825119 1711.466695 382.201769
796 87.631942 1742.968451 134.138767
796 70.945967 1704.543675 379.724730
797 86.926413 1733.843360 134.043931
797 69.199945 1696.218124 377.651990
798 76.407288 1725.905500 132.152481
798 61.828623 1687.569643 375.449556
799 62.352448 1718.772552 127.942774
799 47.489262 1681.647257 372.591571
800 56.549654 1709.508378 126.267961
800 48.096724 1672.721724 373.363545
801 38.237343 1704.357876 120.069976
801 32.274627 1665.320238 368.386304
802 38.770563 1693.707925 120.914605
802 29.718612 1655.636577 367.604369
803 25.024673 1687.245086 117.691708
803 17.180046 1648.647157 363.695802
804 23.148819 1675.746924 116.176806
804 10.537315 1642.417993 360.283332
805 11.274865 1668.067635 112.553616
805 0.776980 1635.091951 356.053026
806 8.134425 1657.462326 111.124289
806 -4.799886 1624.442204 353.538568
807 -3.407055 1648.668310 106.270912
807 -8.380837 1614.440191 353.622721
808 -9.130792 1640.228335 103.280166
808 -16.902059 1607.762436 349.428014
809 -18.483782 1631.133640 100.803987
809 -24.038873 1600.159535 345.753114
810 -23.821398 1618.100541 100.597020
810 -30.654306 1590.240086 341.510353
811 -32.836434 1609.198385 95.027234
811 -37.801392 1580.718223 340.495748
812 -43.325493 1599.603985 90.168419
812 -44.421360 1572.214813 337.243858
813 -39.757392 1585.207130 91.839176
813 -41.410540 1560.884249 335.812614
814 -48.115590 1575.049593 88.098275
814 -41.632630 1547.365795 333.180435
815 -48.188737 1563.813729 86.223339
815 -42.841305 1537.099491 332.805465
816 -55.075823 1555.034652 84.487637
816 -39.250304 1524.092673 333.085496
817 -46.698241 1539.066543 85.525555
817 -49.436373 1516.041507 330.132874
818 -57.254600 1530.185575 80.589981
818 -49.315553 1505.682613 328.865770
819 -55.431415 1515.035086 80.806172
819 -45.845729 1495.040307 328.312151
820 -52.275229 1504.544985 79.489209
820 -38.392402 1482.365924 328.913316
821 -49.762603 1492.533785 77.999572
821 -34.458053 1470.899772 326.959740
822 -45.125366 1479.353200 77.842873
822 -29.590922 1460.020638 326.391881
823 -36.047257 1467.387114 77.479158
823 -24.549704 1451.210925 326.766374
824 -28.053790 1454.963771 77.429644
824 -18.502208 1439.813498 324.155836
825 -17.105926 1444.450377 76.897375
825 -16.294337 1430.252974 324.057258
826 -3.646682 1431.370167 78.151083
826 -2.943365 1420.038878 324.119183
827 0.190989 1422.685652 76.490955
827 10.529340 1408.932942 325.050154
828 15.679139 1412.154532 76.964047
828 19.474143 1399.237111 324.040978
829 26.138138 1402.742309 76.472527
829 32.197883 1391.137597 324.286179
830 43.452632 1391.278245 77.919326
830 41.376018 1382.666369 324.914527
831 59.852784 1379.694139 78.327440
831 54.379086 1375.573420 325.877727
832 71.306288 1373.953925 78.287002
832 71.628235 1365.033175 328.480747
833 88.580363 1365.302002 80.715800
833 88.947604 1357.510869 330.330370
834 102.232706 1356.648771 81.438341
834 100.581212 1349.701965 331.179842
835 121.094070 1348.131663 83.232840
835 115.350149 1342.862467 333.417066
836 136.582566 1340.001984 86.101596
836 131.491777 1335.165481 336.297038
837 158.297928 1329.397703 89.475339
837 147.840508 1326.345480 337.900905
838 175.000241 1320.855564 93.310613
838 164.601644 1319.460334 341.490348
839 189.108078 1314.917465 94.667094
839 180.302759 1312.759606 343.645696
840 210.786883 1306.824664 100.326338
840 197.094246 1304.967168 347.941053
841 227.395240 1300.390460 104.077584
841 215.739279 1298.494810 352.626180
842 245.208455 1292.433185 107.275607
842 231.965141 1290.752088 355.988029
843 265.129071 1284.031057 112.606074
843 246.776799 1285.145488 361.332676
844 284.430128 1274.797774 118.691216
844 266.272891 1276.360265 365.518940
845 303.893385 1268.718800 121.855334
845 282.072719 1270.627863 370.227431
846 319.176648 1261.191807 126.367404
846 298.875969 1263.162067 375.297470
847 336.424884 1255.430315 131.793525
847 313.313444 1257.488732 379.928204
848 352.549420 1248.683633 135.424990
848 332.174465 1250.293578 385.047918
849 374.842650 1242.057862 143.281893
849 348.753963 1245.058972 390.858744
850 397.534560 1236.273717 148.017914
850 367.253171 1238.437859 395.977037
851 415.735289 1229.350081 154.101371
851 383.208773 1234.073141 401.052463
852 432.897024 1224.079008 158.793791
852 397.015385 1228.013429 406.340606
853 452.602090 1217.713704 164.634458
853 416.046620 1221.580630 410.840179
854 470.554601 1211.283181 169.251020
854 435.588888 1215.790622 416.068506
855 493.159239 1204.784497 175.191250
855 451.191471 1210.531832 420.165299
856 508.220318 1199.805615 177.662147
856 469.222778 1205.203470 424.426677
857 526.380888 1194.547214 181.157901
857 485.688336 1199.489476 428.940272
858 545.139716 1189.471810 185.047725
858 504.100523 1193.792633 432.030988
859 568.998183 1182.855704 190.071675
859 519.810888 1189.350836 435.060098
860 587.656383 1177.026861 192.584750
860 538.330317 1183.343312 438.356217
861 603.155325 1171.104251 196.629542
861 554.799622 1177.707582 440.531240
862 622.369023 1164.917951 198.708221
862 570.192456 1172.409953 442.864907
863 642.606952 1159.710910 203.088226
863 588.394883 1166.181675 446.239740
864 658.025257 1154.419835 204.417519
864 605.629200 1160.402033 448.756002
865 680.860757 1148.071267 209.879208
865 619.464810 1156.121388 451.233700
866 699.108620 1141.591381 211.539380
866 634.875972 1149.751622 452.714847
867 716.498317 1134.716452 214.280946
867 650.973213 1143.088228 455.326413
868 730.999632 1129.025000 216.478557
868 666.780598 1137.084826 457.046047
869 746.266934 1122.836767 218.497360
869 678.405431 1132.095013 458.816501
870 765.810200 1116.048596 222.405156
870 694.424892 1124.901902 461.293153
871 781.361633 1110.172003 225.083393
871 708.324920 1118.167994 462.915085
872 792.804950 1103.878519 226.063755
872 719.918099 1112.546799 464.611401
873 808.892983 1096.372497 229.891175
873 730.412987 1105.873114 465.206900
874 819.934356 1090.004888 230.723779
874 740.170970 1099.865196 467.352301
875 832.755526 1083.649615 232.857360
875 752.070720 1092.469903 467.950469
876 841.471944 1077.206045 233.923426
876 759.937001 1085.890202 469.239879
877 850.371069 1069.662478 235.236275
877 766.699924 1079.175436 469.678793
878 857.330025 1063.134351 235.217194
878 774.601878 1072.599188 470.200998
879 865.120795 1056.150300 236.581532
879 778.639933 1066.236579 469.670801
880 872.163864 1048.659164 236.861712
880 783.781246 1058.830572 470.147698
881 876.769035 1042.659878 238.022686
881 788.613899 1052.371936 469.873034
882 876.336682 1035.975204 236.277658
882 790.887402 1045.922594 469.543960
883 880.437074 1028.306728 236.260193
883 791.613520 1039.116308 468.574438
884 882.138606 1021.993901 235.894591
884 792.451322 1032.555352 468.853386
885 880.614604 1015.126874 235.473817
885 790.716726 1025.728659 467.575068
886 877.715204 1009.138186 235.098159
886 788.234623 1018.675589 466.312634
887 874.587919 1001.799927 233.268355
887 784.324541 1011.897770 465.135636
888 872.300985 995.349363 232.814472
888 781.767201 1006.419428 463.889122
889 864.603903 989.688462 230.013421
889 774.517641 1000.364847 461.712494
890 858.787120 985.027329 228.337435
890 768.145228 994.472797 459.394613
891 849.661468 981.166687 224.867667
891 761.138006 989.061569 457.467033
892 842.517712 976.533250 224.263216
892 751.865613 984.244179 455.110857
893 831.415057 973.353517 221.213390
893 742.664291 980.107320 452.803529
894 822.270055 969.049095 219.395474
894 733.582225 975.801762 450.916304
895 808.708798 965.103861 215.356753
895 721.382659 972.396367 447.658572
896 798.942170 962.444369 212.911026
896 708.238177 968.976367 445.502995
897 783.380329 959.179834 208.419251
897 698.132089 965.279129 442.008631
898 772.790924 956.985166 206.509019
898 684.781808 962.870595 439.352489
899 760.304158 954.851609 203.178527
899 672.969311 958.922960 436.380641
900 745.436073 952.520909 199.684044
900 658.421696 956.112616 432.675985
901 732.406514 949.345468 196.035972
901 647.570468 952.658311 430.130188
902 718.690273 947.538890 193.024826
902 635.450524 950.706229 427.202578
903 701.789678 945.485120 189.032262
903 618.523043 948.362458 423.705192
904 686.538788 943.838202 186.071258
904 605.578525 946.619076 421.194772
905 671.291048 942.694568 181.906644
905 592.645866 943.916295 418.779972
906 658.903386 941.088598 179.483069
906 579.451296 940.709142 415.916252
907 642.356986 938.175321 176.502802
907 565.632233 938.187168 413.201135
908 626.957664 936.262944 172.430572
908 548.086263 935.834071 409.629333
909 609.146173 934.162958 168.759605
909 535.870117 933.344611 407.115670
910 592.530475 931.845066 166.568669
910 519.832761 930.729260 404.966007
911 577.968091 929.419689 163.180159
911 507.522082 927.004102 402.508892
912 562.477548 926.975061 161.111820
912 493.595612 924.499691 399.705494
913 548.286706 925.024917 157.784322
913 475.380026 922.158959 396.273188
914 532.087466 923.071741 154.620870
914 466.308548 918.794507 395.491466
915 514.389990 920.825012 151.303638
915 450.085437 915.705646 392.050839
916 500.230475 918.097385 148.658997
916 437.962846 911.799541 389.729930
917 482.955536 914.681144 145.667188
917 422.712334 908.832276 387.642213
918 471.789985 911.465005 143.909049
918 408.473792 905.375502 385.354602
919 453.870704 909.654727 140.780191
919 394.317396 901.979692 382.052803
920 438.698488 904.719391 137.854143
920 381.985213 897.448419 380.462866
921 423.382147 901.829470 134.314664
921 364.259314 893.691976 376.754355
922 408.340516 897.733688 131.009525
922 352.280350 888.909664 374.787774
923 394.354982 892.991719 128.368219
923 341.820144 884.556303 372.760314
924 380.760301 888.418454 125.513744
924 329.605882 880.342256 370.114039
925 367.154817 884.140876 124.208531
925 313.327170 875.697414 366.501756
926 352.167670 879.258196 120.459370
926 302.218177 870.631173 364.023199
927 339.519960 873.777201 118.069085
927 292.840536 864.739847 362.086579
928 326.462592 868.616154 114.906094
928 275.542232 860.463466 358.972676
929 311.492591 862.372339 112.959281
929 269.722825 852.495154 357.743402
930 297.164652 856.244367 109.496060
930 255.076368 847.505324 355.869144
931 283.466670 849.872257 106.328285
931 242.768328 840.837491 352.167967
932 267.943077 843.874746 104.146976
932 226.388687 835.724484 350.180739
933 254.828336 837.862860 101.264137
933 216.688740 828.326592 348.842985
934 242.411319 831.074869 100.702308
934 204.860149 822.377092 347.096046
935 226.234061 823.457265 97.679630
935 192.305886 816.422851 345.350726
936 209.251071 817.620355 94.316515
936 177.685260 809.290218 342.032941
937 202.223519 812.445782 93.372080
937 174.892671 802.037823 342.314288
938 192.446342 802.974275 92.590521
938 158.967885 794.910583 339.459298
939 179.539784 796.971854 91.302986
939 148.996962 787.561126 337.870898
940 166.377973 790.376245 89.487051
940 140.508413 781.077435 337.047812
941 158.779748 782.255860 88.359000
941 129.909309 772.826563 335.613638
942 144.301129 776.144775 87.591302
942 117.929709 766.453647 335.274211
943 132.488183 769.392386 86.117372
943 107.902485 759.815352 334.721018
944 125.175275 760.091954 85.347225
944 102.298285 750.681425 334.477959
945 115.104886 752.085454 85.564410
945 94.158381 741.839774 333.165579
946 109.046741 743.678290 85.154498
946 84.061843 734.250901 332.224710
947 99.864409 735.109612 84.558218
947 81.740011 725.184442 333.429580
948 90.861946 724.758905 83.078695
948 74.015021 715.393446 333.240505
949 89.816491 714.966772 85.791642
949 71.209919 706.326456 334.128431
950 85.584351 705.940792 85.823262
950 69.089634 697.025437 335.137198
951 82.413260 694.939995 87.044098
951 63.191207 686.726214 335.031609
952 76.896653 683.891194 86.836902
952 58.950457 676.739293 335.781363
953 73.853773 673.806339 87.644001
953 59.240286 667.071459 336.640291
954 78.062385 661.483612 89.784766
954 62.711721 655.200477 338.638990
955 75.710331 649.566720 90.226349
955 65.131382 643.562895 340.052860
956 77.704334 637.141017 92.337912
956 67.272902 631.398857 341.742319
957 81.323772 625.426648 92.468532
957 67.317525 620.485490 340.817807
958 86.933542 610.502731 94.026561
958 76.500397 609.474421 342.755170
959 93.209723 599.889855 93.146305
959 82.275795 597.046668 343.660937
960 104.750954 586.732423 95.000455
960 88.340998 586.376389 343.217675
961 109.959783 575.276217 92.759996
961 93.117508 575.537134 342.034588
962 119.045887 562.623362 94.543793
962 99.697175 563.561658 342.244651
963 126.119923 552.293411 94.995357
963 112.977094 552.755327 343.982913
964 137.352199 540.252321 94.718846
964 120.576897 543.632556 345.304930
965 153.763690 528.985242 99.072065
965 127.939046 534.149930 346.016560
966 159.543841 520.518764 97.757189
966 140.643131 524.239815 347.391118
967 180.642395 508.970309 103.430730
967 155.726420 514.440492 350.174820
968 190.528962 499.227177 104.041848
968 170.157637 504.676043 353.016655
969 204.231727 489.555138 106.524540
969 182.732387 496.245643 355.176297
970 218.692696 480.288935 109.163461
970 197.989553 487.299650 357.840212
971 236.616009 472.229047 111.533443
971 209.437750 479.990369 360.116523
972 249.495958 463.933171 114.408400
972 223.473089 472.617036 362.516615
973 264.901101 458.214755 116.534375
973 239.608535 465.579899 365.907967
974 282.892562 450.546255 119.694132
974 252.588640 458.544522 368.652388
975 299.686774 444.375342 123.339310
975 269.670493 451.709004 370.186557
976 313.370836 438.368457 124.016197
976 283.164503 446.550751 372.481110
977 337.531909 431.169460 129.371814
977 299.007509 440.960052 374.868238
978 349.359612 427.010074 129.687633
978 317.337652 434.114861 377.728240
979 367.324744 420.886714 132.430709
979 332.511840 429.410472 380.217002
980 388.530575 415.631019 135.398885
980 347.504008 424.549860 381.306422
981 404.684070 412.055165 136.848175
981 363.280263 419.983050 383.534364
982 421.814535 407.413734 139.223949
982 383.017587 415.248219 386.082758
983 442.192957 403.068165 141.214050
983 399.138596 411.255611 387.823102
984 458.028328 400.422861 143.709111
984 415.144188 406.510803 389.253634
985 476.521862 395.303061 146.026737
985 432.934560 401.564675 393.228388
986 494.036540 391.868139 148.661278
986 450.001770 397.295567 396.533111
987 514.068651 387.278374 154.087637
987 465.437500 393.282222 398.701275
988 531.980885 383.699297 158.509883
988 482.442977 388.750231 401.811565
989 547.909307 380.005279 162.784733
989 497.604647 383.472694 406.453837
990 566.246239 374.694050 166.977190
990 512.576081 379.227762 410.816265
991 584.660880 370.438039 172.895839
991 530.416008 375.017542 416.535450
992 599.228935 365.772143 177.982004
992 546.632978 368.936183 421.357289
993 618.290344 360.484327 184.441095
993 561.906635 363.873370 427.546772
994 634.868388 355.150931 191.393710
994 576.679783 357.907138 433.610900
995 652.900055 351.110802 198.148910
995 589.960079 352.745659 439.504047
996 668.795283 346.219259 204.645323
996 606.521905 347.298380 445.784272
997 684.489363 340.907329 211.404918
997 619.534950 342.172418 451.390532
998 699.882763 335.724520 217.466712
998 635.738627 335.860801 457.798661
999 718.396130 329.116212 224.630776
999 652.290212 329.436301 464.274928
1000 734.682144 323.585991 231.475194
1000 664.485753 324.264197 469.678886
1001 749.580097 316.932289 237.005767
1001 680.003451 316.333057 475.927406
1002 763.851040 309.950516 242.714737
1002 691.234925 310.332803 480.033468
1003 780.450164 303.814340 248.824518
1003 707.724171 303.187306 486.348767
1004 796.776873 297.295333 254.094658
1004 721.640527 296.955917 491.220193
1005 813.941659 290.550662 259.858092
1005 735.005552 289.831793 495.683544
1006 829.714737 283.098067 265.394780
1006 749.280263 282.621403 500.722395
1007 845.141914 276.450899 270.532811
1007 762.309893 274.554768 505.005678
1008 858.332637 268.391705 274.674777
1008 774.768070 266.620111 508.644231
1009 873.176307 260.531806 279.070859
1009 791.360268 259.120194 513.150227
1010 887.545660 253.270943 283.495848
1010 801.110136 251.116191 515.848117
1011 901.854474 244.933801 287.513774
1011 814.017622 242.449772 519.453604
1012 915.394088 237.653647 290.939282
1012 823.874745 235.650567 522.956237
1013 928.194087 230.781865 294.781464
1013 835.018675 227.933279 525.558120
1014 940.207785 222.291407 298.117635
1014 845.533397 220.201344 528.378629
1015 950.439151 214.588459 301.612413
1015 852.612091 212.699302 530.102231
1016 961.819363 206.284939 305.029634
1016 862.433145 203.595146 532.438830
1017 970.682990 197.717720 307.547984
1017 871.489854 195.688707 535.216632
1018 976.133234 189.729000 308.861596
1018 877.575282 186.831959 536.934915
1019 982.736331 181.319958 311.563118
1019 880.686573 179.179537 538.614215
1020 986.370207 173.263551 313.926193
1020 884.999061 170.402282 540.007395
1021 991.186371 165.133213 316.181250
1021 885.710763 162.620026 541.441741
1022 991.101342 157.275198 317.745366
1022 884.933198 154.237140 542.740339
1023 990.387594 150.585135 319.262170
1023 883.717026 145.540200 543.378819
1024 988.778166 142.884656 320.362726
1024 880.544562 137.632926 544.625175
1025 985.056760 134.079772 321.509675
1025 878.660258 129.728007 545.410508
1026 977.767792 126.665959 320.862977
1026 871.172496 121.949755 545.429433
1027 973.336053 119.327772 321.277085
1027 864.695683 114.018278 545.527276
1028 965.294558 113.264416 321.046271
1028 855.435593 106.278845 543.782730
1029 955.900331 106.454542 319.227223
1029 849.475624 99.880751 544.180989
1030 945.969459 100.490801 317.974066
1030 838.139235 91.808102 542.498259
1031 935.088650 95.913331 315.874553
1031 828.725312 86.423505 540.570946
1032 923.304985 89.220855 313.578136
1032 818.292493 80.419354 538.592585
1033 913.236119 84.847907 311.010942
1033 805.660819 75.461381 535.734581
1034 899.681850 79.184040 308.710060
1034 793.175335 68.683776 533.963954
1035 885.283266 73.750137 304.683619
1035 779.663159 62.993076 530.403991
1036 871.204837 69.093004 301.714807
1036 769.412224 58.595999 528.982794
1037 857.785965 65.153402 298.517519
1037 752.625221 54.104164 525.034947
1038 842.727347 61.260932 294.714380
1038 740.612961 49.155619 522.089338
1039 827.072409 57.441797 291.013528
1039 725.776299 44.541599 517.768000
1040 811.486942 53.036715 286.196357
1040 709.868968 40.204031 513.885776
1041 794.089236 48.608074 281.547634
1041 697.085469 35.679739 510.032220
1042 780.285947 44.780423 278.455308
1042 681.243458 31.714237 506.564393
1043 765.224175 41.885083 273.439623
1043 663.732195 27.422829 501.013872
1044 747.670693 37.574148 268.052836
1044 652.395228 23.060492 498.408653
1045 730.982670 33.606985 263.523049
1045 637.302114 19.311480 494.350744
1046 714.201882 29.322719 258.865507
1046 620.351599 15.348192 489.384115
1047 697.066786 25.976837 253.950781
1047 603.411021 10.967915 483.563580
1048 682.110860 21.903046 249.116632
1048 588.368142 6.066589 479.686446
1049 665.354697 18.321396 244.406219
1049 573.145691 1.605350 475.687411
1050 647.849966 13.418986 238.825408
1050 560.029412 -1.684753 472.309340
1051 633.349712 10.052612 234.662815
1051 545.934368 -7.916988 468.026616
1052 617.059708 3.891836 230.101317
1052 530.458887 -12.937367 463.388791
1053 601.254139 -0.732534 225.494000
1053 514.755039 -17.283977 458.705274
1054 586.382332 -5.881358 220.573418
1054 502.175850 -21.797765 455.715546
1055 568.199436 -10.941301 215.010271
1055 485.060683 -27.569553 450.700685
1056 552.493376 -15.551043 211.494781
1056 472.558031 -32.602727 447.167380
1057 533.893689 -20.577446 205.892164
1057 453.511121 -37.950180 442.057836
1058 516.305311 -25.788382 201.476191
1058 442.779621 -43.042012 438.535700
1059 503.242055 -30.563903 198.002975
1059 428.020026 -48.668836 435.289700
1060 487.868611 -36.622675 194.321537
1060 416.989961 -54.050623 432.223791
1061 474.322496 -42.015121 190.400472
1061 400.604807 -60.125554 427.362462
1062 457.564529 -47.595309 185.395186
1062 384.820579 -64.937800 424.415563
1063 444.166748 -53.142083 182.250157
1063 372.706760 -70.850275 420.547952
1064 429.235195 -58.102182 177.573245
1064 354.859515 -76.314778 415.670418
1065 411.804842 -63.110003 172.948179
1065 345.333760 -82.733939 411.521151
1066 396.494381 -69.032221 168.513677
1066 332.507062 -88.057325 408.594299
1067 383.613024 -74.462431 164.795502
1067 319.180089 -94.381776 405.351692
1068 370.310886 -80.833942 160.323598
1068 306.957485 -100.227946 401.994722
1069 353.394484 -87.281874 156.581117
1069 294.755635 -105.324549 398.439785
1070 339.354887 -92.403093 153.220698
1070 280.150620 -112.038327 394.285122
1071 325.263951 -98.824999 149.447793
1071 267.752303 -118.314730 391.541562
1072 315.262523 -105.162930 146.719505
1072 255.543410 -124.427683 388.813274
1073 299.006381 -111.094642 142.683301
1073 244.293421 -130.563140 386.160044
1074 287.185988 -117.350110 139.883930
1074 231.371313 -137.688720 382.964123
1075 274.698607 -123.106053 137.676521
1075 221.945257 -143.507663 380.820694
1076 258.389809 -130.473811 133.871187
1076 208.122190 -150.806228 378.146120
1077 249.344760 -138.202793 132.737503
1077 197.322647 -157.358685 375.727443
1078 236.491961 -144.295228 131.871166
1078 186.518903 -164.526630 373.859827
1079 219.106431 -152.364903 127.657985
1079 175.759464 -171.950322 372.568779
1080 212.915154 -157.897592 128.117119
1080 167.423112 -178.767344 372.420731
1081 193.115425 -164.781171 124.326967
1081 150.027738 -184.533282 369.951095
1082 186.123473 -170.368813 124.024654
1082 142.257152 -193.416597 368.299685
1083 172.442388 -177.767690 123.721530
1083 131.352602 -199.572559 368.095232
1084 161.018223 -186.169697 122.748725
1084 118.683513 -208.122905 366.666960
1085 141.816197 -193.390752 119.778259
1085 111.195296 -216.278800 366.512755
1086 135.939281 -204.433350 119.757417
1086 99.940373 -226.138059 365.902628
1087 127.009459 -211.086903 120.605066
1087 86.932423 -235.045309 364.817895
1088 113.678550 -222.033106 118.874903
1088 84.315457 -243.582918 366.266608
1089 98.689960 -230.075189 118.059965
1089 75.002954 -252.099008 366.177874
1090 95.150627 -239.562379 120.327344
1090 59.239169 -262.053481 363.868301
1091 86.064284 -248.226020 119.425672
1091 45.164000 -274.313114 363.617826
1092 74.661424 -259.821711 118.442266
1092 44.897422 -282.629431 363.105682
1093 63.577072 -271.543855 115.238123
1093 39.290640 -294.679109 362.175097
1094 66.717024 -281.939983 116.958200
1094 36.587482 -306.157493 361.305334
1095 55.939801 -294.811406 114.273873
1095 30.362544 -318.864866 360.753871
1096 49.225638 -310.341479 112.636265
1096 24.673870 -330.698861 358.806212
1097 51.240974 -321.519923 111.615430
1097 26.346674 -343.008635 358.463347
1098 44.727054 -337.849593 109.997749
1098 26.177333 -356.682180 356.747045
1099 42.752992 -350.186167 108.474338
1099 25.942351 -367.253655 356.033813
1100 49.776089 -366.274904 108.877262
1100 32.626913 -381.836016 354.643833
1101 48.642078 -380.818836 105.721061
1101 33.256019 -396.043838 353.224368
1102 56.792771 -395.547766 104.133050
1102 33.647040 -410.253241 352.005301
1103 63.674362 -410.280493 104.246717
1103 39.225114 -425.324841 349.847058
1104 63.765061 -425.903364 102.471036
1104 46.060066 -437.713944 348.897607
1105 72.014253 -441.800863 102.807096
1105 58.251031 -449.201370 350.242255
1106 74.365943 -457.996308 100.713281
1106 53.827852 -463.417211 347.814981
1107 78.681113 -472.478863 100.451949
1107 62.461825 -475.446798 347.532247
1108 85.825290 -485.035893 97.792313
1108 74.035801 -489.109707 346.777429
1109 100.786402 -498.251267 98.455707
1109 82.206144 -499.840740 346.948350
1110 106.190614 -514.119310 97.560833
1110 90.198213 -514.619408 345.767901
1111 119.850077 -524.990149 99.087316
1111 97.511260 -525.027029 344.538381
1112 130.710029 -537.485258 99.672035
1112 105.819428 -537.074243 344.827299
1113 139.059802 -548.762223 99.484019
1113 120.329389 -547.883071 346.605733
1114 156.338084 -561.211417 102.247180
1114 132.098816 -558.521787 345.696474
1115 171.841308 -571.228245 102.981699
1115 139.465679 -569.384164 345.839366
1116 179.608889 -582.806230 103.116578
1116 158.395400 -577.698256 348.170995
1117 192.971160 -594.416183 103.603823
1117 170.066781 -587.513859 350.047896
1118 206.379891 -602.914789 106.112184
1118 176.445061 -596.456619 350.385238
1119 230.891726 -611.435335 110.801047
1119 198.321754 -604.265132 352.974058
1120 232.774518 -621.288238 109.586845
1120 208.529294 -611.981760 354.655582
1121 250.876698 -629.727172 112.057391
1121 219.324968 -620.419446 356.196960
1122 267.820938 -636.301904 114.518776
1122 232.182692 -626.399928 357.378777
1123 282.326171 -643.870322 116.642996
1123 246.530873 -632.302128 359.978311
1124 301.942240 -649.605603 120.042827
1124 267.755784 -636.967917 364.986666
1125 318.867097 -655.121741 123.489587
1125 280.786735 -643.629218 365.426989
1126 329.689164 -659.983558 124.319711
1126 297.541275 -647.558930 367.813357
1127 349.611054 -664.494798 127.817453
1127 313.221263 -651.667008 369.553812
1128 370.127977 -669.767831 131.822651
1128 329.022431 -654.561454 373.273200
1129 379.255253 -672.965678 132.154989
1129 339.312854 -659.291805 374.436036
1130 397.405278 -675.019518 135.421845
1130 357.415543 -661.514701 378.144588
1131 411.220705 -677.982082 137.623528
1131 367.700651 -663.666845 379.362267
1132 430.341711 -678.893241 142.071172
1132 385.054514 -665.980953 382.215320
1133 442.439212 -681.587040 142.302774
1133 404.062513 -666.971556 386.436349
1134 464.273834 -681.987836 148.000112
1134 417.726633 -669.021661 389.987950
1135 483.727687 -682.230889 153.556741
1135 432.060978 -670.068854 392.949413
1136 500.179837 -682.776008 157.118671
1136 448.353513 -670.241738 396.956926
1137 513.051654 -682.939254 159.449974
1137 464.772176 -670.749475 401.207665
1138 529.652744 -684.094096 164.274666
1138 479.572185 -672.073323 404.545007
1139 542.714710 -684.209029 167.767271
1139 493.444677 -671.598919 408.168789
1140 562.047002 -682.906896 171.783527
1140 507.341685 -673.201098 412.156923
1141 576.400637 -682.341038 175.748171
1141 521.858471 -674.146550 415.625893
1142 593.050350 -682.061815 179.637650
1142 537.078927 -673.945448 420.323721
1143 613.859158 -682.173233 185.096549
1143 551.640111 -674.735260 423.239541
1144 628.721040 -681.539257 189.191622
1144 564.294085 -675.874973 427.276662
1145 646.376105 -681.215346 194.171661
1145 584.192908 -675.878931 432.298898
1146 660.644924 -681.690157 197.040496
1146 597.426562 -676.740591 435.832998
1147 677.679462 -680.524183 201.293006
1147 613.294659 -677.255226 439.860948
1148 695.582557 -681.037343 205.671557
1148 629.648315 -678.173070 443.669663
1149 709.873430 -681.264365 209.476465
1149 641.614659 -680.396396 446.225217
1150 728.368759 -680.933335 212.240023
1150 657.812437 -680.727940 450.198548
1151 746.375077 -681.426987 217.040082
1151 675.026855 -682.217673 453.704251
1152 761.076355 -682.246032 220.221740
1152 689.477262 -684.317878 456.663274
1153 778.083444 -682.595019 224.131902
1153 701.526763 -686.127655 458.432840
1154 794.146206 -684.199566 227.071621
1154 715.363314 -689.195258 460.911250
1155 809.442979 -685.742759 230.296284
1155 729.029655 -691.853863 463.176782
1156 825.394483 -688.072593 233.658182
1156 743.955318 -695.340716 466.729780
1157 838.493906 -690.620544 236.301753
1157 754.149346 -698.522898 467.722623
1158 853.383164 -693.400733 239.173426
1158 768.029028 -701.763765 471.165373
1159 864.121093 -696.647210 242.281113
1159 776.883980 -706.088146 473.176187
1160 879.989062 -700.172083 246.076937
1160 787.750820 -711.859088 474.946659
1161 887.769927 -705.462096 248.878110
1161 798.659905 -715.992878 477.877829
1162 897.170983 -709.129286 251.073943
1162 804.322813 -721.744484 479.560318
1163 906.492790 -714.629872 254.557329
1163 814.177971 -727.352995 482.387165
1164 913.525869 -719.277751 256.857722
1164 818.100653 -732.924597 483.541219
1165 922.061702 -724.222912 260.016731
1165 821.525035 -740.282477 484.760424
1166 927.890918 -731.120714 263.191864
1166 827.202057 -747.213411 487.194639
1167 932.717845 -737.224011 265.023499
1167 831.962288 -754.008270 489.143986
1168 931.899019 -744.556714 266.075687
1168 832.010309 -761.795438 490.678792
1169 935.385412 -751.634307 268.496011
1169 833.913972 -768.410282 492.818350
1170 934.803107 -759.124739 269.822504
1170 834.061162 -776.119871 494.582002
1171 937.381058 -766.460124 272.322709
1171 832.786667 -783.918224 494.933014
1172 936.099512 -773.989626 273.664707
1172 832.588048 -791.777251 496.150082
1173 933.329308 -782.624162 273.966122
1173 831.323122 -799.858157 497.822429
1174 930.723402 -789.913296 275.305893
1174 827.990053 -808.443077 497.469194
1175 925.594896 -798.167063 273.944923
1175 822.843235 -816.954752 496.719343
1176 923.214923 -805.970109 273.855410
1176 820.038415 -824.863917 496.915849
1177 918.253226 -813.917389 274.152220
1177 811.182459 -833.128305 495.430627
1178 908.980463 -822.204453 271.982486
1178 803.694672 -842.192967 493.618630
1179 903.057578 -829.704313 270.742904
1179 796.238634 -849.696617 492.486260
1180 896.813953 -836.775368 269.430826
1180 791.131156 -857.289711 491.958081
1181 886.967615 -845.093968 266.458879
1181 782.715761 -864.844833 489.794126
1182 877.459945 -851.951583 264.101883
1182 774.530982 -872.440047 487.086845
1183 868.821176 -857.854217 262.095398
1183 762.579040 -879.841696 484.133579
1184 856.266920 -866.687726 258.825449
1184 753.125773 -887.365592 481.123052
1185 847.551370 -872.722186 255.948191
1185 744.645117 -894.028344 478.593023
1186 837.945396 -878.915917 253.809097
1186 731.935749 -900.547583 474.881732
1187 821.878559 -885.352600 248.527334
1187 720.649598 -906.395743 472.046742
1188 809.428779 -891.423070 243.613981
1188 708.288140 -913.422141 467.861186
1189 796.266854 -897.115443 240.131591
1189 694.484874 -918.941090 463.586477
1190 784.617433 -902.742681 236.501964
1190 683.720717 -924.732805 459.859708
1191 769.659868 -908.979825 231.315200
1191 671.790523 -930.383300 456.065277
1192 755.837215 -914.422042 226.219578
1192 658.548570 -936.551659 451.456985
1193 743.470859 -919.865364 222.357401
1193 643.931798 -941.979457 447.186169
1194 730.843355 -924.646355 217.704473
1194 631.696389 -946.626277 442.462980
1195 711.749844 -931.385708 211.499898
1195 619.477184 -951.410221 438.510740
1196 699.591952 -935.501314 206.158592
1196 608.234932 -956.587087 433.993014
1197 688.071011 -939.646789 201.885229
1197 590.863316 -961.984904 428.587453
1198 672.446033 -944.195934 196.998804
1198 574.917878 -967.045302 423.478199
1199 660.319402 -949.526579 193.626520
1199 566.562753 -971.639589 419.765757
1200 646.750923 -954.436350 188.514432
1200 551.793111 -977.066874 415.132522
1201 630.533092 -960.372460 183.660428
1201 539.492038 -981.376878 411.639999
1202 620.282489 -964.092752 178.470296
1202 525.967178 -986.417485 406.597257
1203 598.985548 -969.838215 173.061373
1203 514.491504 -990.162914 402.506179
1204 588.382613 -974.315102 168.275322
1204 507.014551 -993.007997 400.144593
1205 575.481760 -977.677410 163.553816
1205 486.165424 -998.528825 393.479921
1206 556.808144 -983.136164 158.057661
1206 474.564092 -1003.615745 388.777974
1207 544.849476 -986.620611 154.379531
1207 460.839535 -1006.752844 385.374443
1208 528.531900 -990.416742 149.139407
1208 446.204751 -1011.521741 380.606202
1209 513.067510 -994.444220 143.753468
1209 435.883234 -1014.543988 377.339600
1210 499.095488 -998.027828 139.224230
1210 423.101638 -1017.457550 373.674185
1211 483.433363 -1002.123497 134.391213
1211 412.790498 -1020.035076 370.121894
1212 472.737313 -1004.526801 132.729468
1212 398.199665 -1024.621009 365.856340
1213 450.622571 -1009.177810 125.585553
1213 381.355649 -1027.789298 360.909849
1214 436.988371 -1012.968944 121.631816
1214 372.365618 -1031.771523 358.773840
1215 426.343974 -1016.729322 119.903907
1215 353.589661 -1035.796134 354.311787
1216 410.288631 -1019.392101 115.967007
1216 344.851878 -1039.236658 352.238326
1217 391.759540 -1022.902233 110.983466
1217 332.070769 -1042.372992 349.538801
1218 378.832409 -1026.385201 107.877077
1218 320.919025 -1044.603761 346.616324
1219 368.587620 -1028.333044 107.457596
1219 307.084049 -1049.250702 343.519512
1220 351.761159 -1031.483314 103.489520
1220 297.522418 -1051.084436 342.119502
1221 342.158431 -1033.903442 101.669644
1221 280.924711 -1056.227329 339.386403
1222 325.125878 -1038.854746 98.666568
1222 271.074313 -1061.044189 336.529030
1223 313.686558 -1042.197490 97.748313
1223 255.536810 -1063.725404 334.992441
1224 296.809978 -1047.931953 93.248716
1224 249.169712 -1066.758155 331.666954
1225 288.222245 -1050.896837 93.087539
1225 231.083057 -1072.694699 330.004820
1226 273.722892 -1056.208173 90.196698
1226 222.362162 -1076.721393 329.735038
1227 263.046296 -1059.726910 89.179752
1227 215.689191 -1079.907937 329.899121
1228 250.658312 -1064.892933 87.062522
1228 204.553179 -1085.598385 327.066877
1229 240.248165 -1069.741485 85.330522
1229 191.342212 -1090.430432 324.602915
1230 226.406289 -1075.198413 82.330721
1230 182.784141 -1094.165066 323.908877
1231 219.860579 -1079.730471 82.966455
1231 179.620179 -1097.743816 323.769394
1232 207.147834 -1085.867315 81.175233
1232 164.468619 -1104.912467 321.776052
1233 196.379428 -1091.752210 79.575269
1233 157.623414 -1111.145764 320.825679
1234 180.814535 -1098.745570 76.394231
1234 149.812417 -1116.152169 321.051896
1235 174.548596 -1103.704234 77.965313
1235 138.078942 -1121.567054 318.238833
1236 168.334276 -1110.043750 77.351101
1236 129.217827 -1127.636620 318.273391
1237 157.635463 -1116.773357 76.945555
1237 122.035372 -1133.888709 319.913532
1238 145.399192 -1123.150034 75.691321
1238 107.034114 -1142.984775 316.554740
1239 143.352001 -1130.253349 81.681076
1239 106.789405 -1147.354777 319.502469
1240 127.430765 -1139.116467 77.736817
1240 95.503659 -1156.425910 318.750747
1241 125.250459 -1145.665116 79.109038
1241 87.476607 -1163.078602 320.288082
1242 113.982321 -1155.083379 79.960015
1242 83.749261 -1168.650885 321.190601
1243 107.232226 -1161.788381 80.918059
1243 67.766353 -1180.111526 319.071348
1244 98.054383 -1170.429563 81.131435
1244 68.118749 -1185.162193 323.492916
1245 92.212210 -1178.305827 84.543831
1245 64.005265 -1192.376444 325.033381
